# Supplementary material for: Central amygdala single-nucleus atlas reveals chromatin and gene transcription dynamics in human alcohol use disorder
Source: Nat Commun. 2026 Jan 19;17:1634. doi: 10.1038/s41467-026-68351-1 (PMC12905162; doi:10.1038/s41467-026-68351-1)
Supplement: Supplementary file 3 — Supplementary Data 1-37 [file 41467_2026_68351_MOESM3_ESM.zip]

Archive with 76 entries (75 files):
- Supplementary Data/
- __MACOSX/._Supplementary Data
- Supplementary Data/Supplementary Data 8.csv
- __MACOSX/Supplementary Data/._Supplementary Data 8.csv
- Supplementary Data/Supplementary Data 9.csv
- __MACOSX/Supplementary Data/._Supplementary Data 9.csv
- Supplementary Data/Supplementary Data 18.csv
- __MACOSX/Supplementary Data/._Supplementary Data 18.csv
- Supplementary Data/Supplementary Data 24.csv
- __MACOSX/Supplementary Data/._Supplementary Data 24.csv
- Supplementary Data/Supplementary Data 30.csv
- __MACOSX/Supplementary Data/._Supplementary Data 30.csv
- Supplementary Data/Supplementary Data 31.csv
- __MACOSX/Supplementary Data/._Supplementary Data 31.csv
- Supplementary Data/Supplementary Data 25.csv
- __MACOSX/Supplementary Data/._Supplementary Data 25.csv
- Supplementary Data/Supplementary Data 19.csv
- __MACOSX/Supplementary Data/._Supplementary Data 19.csv
- Supplementary Data/Supplementary Data 33.csv
- __MACOSX/Supplementary Data/._Supplementary Data 33.csv
- Supplementary Data/Supplementary Data 27.csv
- __MACOSX/Supplementary Data/._Supplementary Data 27.csv
- Supplementary Data/Supplementary Data 26.csv
- __MACOSX/Supplementary Data/._Supplementary Data 26.csv
- Supplementary Data/Supplementary Data 32.csv
- __MACOSX/Supplementary Data/._Supplementary Data 32.csv
- Supplementary Data/Supplementary Data 36.csv
- __MACOSX/Supplementary Data/._Supplementary Data 36.csv
- Supplementary Data/Supplementary Data 22.csv
- __MACOSX/Supplementary Data/._Supplementary Data 22.csv
- Supplementary Data/Supplementary Data 23.csv
- __MACOSX/Supplementary Data/._Supplementary Data 23.csv
- Supplementary Data/Supplementary Data 37.csv
- __MACOSX/Supplementary Data/._Supplementary Data 37.csv
- Supplementary Data/Supplementary Data 21.csv
- __MACOSX/Supplementary Data/._Supplementary Data 21.csv
- Supplementary Data/Supplementary Data 35.csv
- __MACOSX/Supplementary Data/._Supplementary Data 35.csv
- Supplementary Data/Supplementary Data 34.csv
- __MACOSX/Supplementary Data/._Supplementary Data 34.csv
- Supplementary Data/Supplementary Data 20.csv
- __MACOSX/Supplementary Data/._Supplementary Data 20.csv
- Supplementary Data/Supplementary Data 11.csv
- __MACOSX/Supplementary Data/._Supplementary Data 11.csv
- Supplementary Data/Supplementary Data 10.csv
- __MACOSX/Supplementary Data/._Supplementary Data 10.csv
- Supplementary Data/Supplementary Data 12.csv
- __MACOSX/Supplementary Data/._Supplementary Data 12.csv
- Supplementary Data/Supplementary Data 13.csv
- __MACOSX/Supplementary Data/._Supplementary Data 13.csv
- Supplementary Data/Supplementary Data 17.csv
- __MACOSX/Supplementary Data/._Supplementary Data 17.csv
- Supplementary Data/Supplementary Data 16.csv
- __MACOSX/Supplementary Data/._Supplementary Data 16.csv
- Supplementary Data/Supplementary Data 14.csv
- __MACOSX/Supplementary Data/._Supplementary Data 14.csv
- Supplementary Data/Supplementary Data 28.csv
- __MACOSX/Supplementary Data/._Supplementary Data 28.csv
- Supplementary Data/Supplementary Data 29.csv
- __MACOSX/Supplementary Data/._Supplementary Data 29.csv
- Supplementary Data/Supplementary Data 15.csv
- __MACOSX/Supplementary Data/._Supplementary Data 15.csv
- Supplementary Data/Supplementary Data 7.csv
- __MACOSX/Supplementary Data/._Supplementary Data 7.csv
- Supplementary Data/Supplementary Data 6.csv
- __MACOSX/Supplementary Data/._Supplementary Data 6.csv
- Supplementary Data/Supplementary Data 4.csv
- __MACOSX/Supplementary Data/._Supplementary Data 4.csv
- Supplementary Data/Supplementary Data 5.csv
- __MACOSX/Supplementary Data/._Supplementary Data 5.csv
- Supplementary Data/Supplementary Data 1.csv
- __MACOSX/Supplementary Data/._Supplementary Data 1.csv
- Supplementary Data/Supplementary Data 2.csv
- __MACOSX/Supplementary Data/._Supplementary Data 2.csv
- Supplementary Data/Supplementary Data 3.csv
- __MACOSX/Supplementary Data/._Supplementary Data 3.csv
