# Supplementary material for: Central amygdala single-nucleus atlas reveals chromatin and gene transcription dynamics in human alcohol use disorder
Source: Nat Commun. 2026 Jan 19;17:1634. doi: 10.1038/s41467-026-68351-1 (PMC12905162; doi:10.1038/s41467-026-68351-1)
Supplement: Supplementary file 3 — Supplementary Data 1-37 [file 41467_2026_68351_MOESM3_ESM.zip › Supplementary Data/Supplementary Data 8.csv]

Genename	Celltype	MAST FC	MAST FDR
PLCG2	EXC	0.658586971024311	4.27230191213521e-58
SCG2	EXC	1.2089480622946	3.2902690348414403e-19
TMSB10	EXC	1.24021743622117	5.60174969394749e-18
GABRG1	EXC	1.23042602407233	5.37191558075178e-16
VSNL1	EXC	0.786119680901191	1.73394220569148e-15
HSPH1	EXC	0.59019094077961	8.131657545405042e-14
GRID2	EXC	0.455557381740061	1.1041722851658e-12
CALY	EXC	1.29615946289462	3.68968011632707e-12
PDE7B	EXC	1.17875163272539	1.3679837995308398e-11
SASH1	EXC	1.39465341322652	1.4289555684824e-11
KLHL32	EXC	1.042763255344	6.11985022666825e-11
TUBA1A	EXC	1.12977072224947	2.23215908200895e-10
GABRA4	EXC	0.854065289470219	3.4597901473794e-10
ATP1B1	EXC	0.381689425833706	6.17298945747822e-10
HSP90AB1	EXC	0.596285902656874	7.29460986937905e-10
GNAS	EXC	0.648226849249672	1.62682034128115e-09
TPT1	EXC	0.978072953164309	2.13816461290635e-09
UCHL1	EXC	0.371854938562957	3.10429114208281e-09
FRMD4B	EXC	1.02678897132693	1.69596890133044e-08
EEF1A1	EXC	0.647849484128431	2.69825246768873e-08
GOLGA8B	EXC	0.278740137974688	2.91637380453893e-08
EEF1B2	EXC	0.389246065503393	3.09463318424844e-08
UNC5D	EXC	0.555059954984666	3.68582086806375e-08
GABRA2	EXC	0.323772693325378	5.47592594529835e-08
HSPA8	EXC	0.665327666393383	6.93557210418979e-08
FTL	EXC	0.340895143676778	8.31410944487619e-08
CALM2	EXC	0.298536975945113	1.13216919361506e-07
NCKAP5	EXC	0.561922095504041	1.30191928353152e-07
MT3	EXC	0.401815628987222	1.97225057412978e-07
ANKRD55	EXC	0.818181223849822	2.50182074254281e-07
ITM2B	EXC	0.792309982321382	4.50980832004424e-07
NYAP2	EXC	0.657325317350353	8.45581596848462e-07
TMA7	EXC	0.510266956351463	8.76686749512369e-07
SARAF	EXC	0.60697056751108	8.89646284542821e-07
NDN	EXC	0.7013166130887	9.62972385953415e-07
CALM1	EXC	0.277667099402084	1.33124013353889e-06
PCDH7	EXC	0.296608640471963	1.78045405460327e-06
SEZ6L	EXC	0.853841311212946	1.78045405460327e-06
PRKAR2B	EXC	0.37011993883263	2.02655488831255e-06
ALK	EXC	0.353953386196376	2.21958300276686e-06
RAN	EXC	0.820702468880335	2.39039944759802e-06
DIRAS3	EXC	0.355473970999186	2.46016149503331e-06
PEG3	EXC	0.492630578732305	3.91945213006951e-06
TCF12	EXC	0.429336602556244	4.04373028133337e-06
ACTG1	EXC	0.936916400666061	4.36711888725512e-06
SYT4	EXC	0.741259398669682	4.36711888725512e-06
EID1	EXC	0.877817095790423	5.66595237638201e-06
ERBB4	EXC	0.727285518722634	6.46218784430417e-06
PYGO1	EXC	0.355376201758275	6.58741656047656e-06
RNASEK	EXC	0.297902834866855	6.61906897692027e-06
EIF1	EXC	0.678721912221831	8.89114783787779e-06
GRM7	EXC	0.269882013378812	9.68845916036512e-06
UBA52	EXC	0.291540729973515	1.25158368368133e-05
ZFHX4	EXC	0.488828998806927	1.25158368368133e-05
ACTB	EXC	0.461846301686442	1.37673915655558e-05
VAMP2	EXC	0.378670932267252	1.48519321270456e-05
MDH1	EXC	0.51843919751862	1.90170239962052e-05
CTNNA3	EXC	0.790557502812433	2.0746445297544e-05
GNG4	EXC	1.03717688521708	2.10874272642913e-05
ALCAM	EXC	0.594263501843646	2.39827151108038e-05
ACTN2	EXC	0.362476718300126	2.52701920412109e-05
TRPC4	EXC	0.506181206162119	2.83419573060347e-05
TMEM130	EXC	0.44653103357173	3.67267343017694e-05
NACA	EXC	0.66062052344457	3.76939272975461e-05
CHRM5	EXC	0.622854981549093	4.0246603094139e-05
TMEM30A	EXC	0.47287157895708	4.10610127849807e-05
SRP14	EXC	0.952509897021612	4.55533003267206e-05
SCG5	EXC	0.390753813125194	4.66391946519186e-05
PFN2	EXC	0.712375156270748	6.25536168921776e-05
CKB	EXC	0.603096097418833	6.4885655217235e-05
EPHB1	EXC	0.394217619565886	6.92799632378882e-05
DNAJA1	EXC	0.848925259926759	8.33118028190914e-05
NETO1	EXC	0.642900709425753	8.43508664261986e-05
MIF	EXC	0.991455399332219	8.93672385226359e-05
BACH2	EXC	0.305163990789755	0.0001050485005899
YWHAB	EXC	0.366182090719952	0.0001077658173603
PPIA	EXC	0.797511915723915	0.0001217908567313
GRIA4	EXC	0.318655517966139	0.0001418980762993
SLIT2	EXC	0.316894934373611	0.0001439870613954
CCDC85A	EXC	0.675528930569138	0.0001440532003553
SAMD5	EXC	0.955672899279234	0.0001441460845557
ELL2	EXC	0.816816471558462	0.0001807599391234
SUB1	EXC	0.300069861355033	0.0002019846786915
HMGCS1	EXC	0.318493147863103	0.0002086237830025
SEMA3D	EXC	0.290755268183064	0.0002352743512314
HSP90AA1	EXC	0.276753152802313	0.0002447452761014
HDAC9	EXC	0.268312065891468	0.0002544344287889
DOCK10	EXC	0.273634068339632	0.0002696261389799
GAPDH	EXC	0.637084991551292	0.0002802449582072
PEG10	EXC	0.424866247587239	0.0003113519498499
SPOCK3	EXC	0.49954024162167	0.0003455153970263
UTRN	EXC	0.548206633321662	0.0004174749643881
AP2M1	EXC	0.776150909707071	0.0004298304128972
RELN	EXC	0.492591900631793	0.0004328052552883
ATP6V0B	EXC	1.0029333349177	0.000472660242292
FOXP2	EXC	0.432449062281733	0.0004951443504069
RERG	EXC	0.597166542369374	0.00052720660108
HSPA13	EXC	0.608844420462975	0.0005397061250426
PRNP	EXC	0.608127508562139	0.0005397061250426
UBL5	EXC	0.28564607377661	0.000637167904592
GPC6	EXC	0.423156643420519	0.0006539220961361
ZNF385D	EXC	0.437900908349265	0.0007305130724065
TGOLN2	EXC	0.62274969358294	0.0007428132031648
CD63	EXC	0.89337642575988	0.0007727130511814
TENM3	EXC	1.05778851901772	0.0008264536508613
ITM2C	EXC	0.595393971682885	0.0008814214797191
PTMS	EXC	0.774372767911919	0.0009257882716932
SUMO2	EXC	0.773980047808096	0.0009360496894454
CAMK2N1	EXC	0.286914581127371	0.0009801378124567
VGF	EXC	0.975766167566265	0.0010126016251518
PDE5A	EXC	0.613340990500785	0.0010362741561607
PSAP	EXC	0.689001023019433	0.0010362741561607
DYNLL1	EXC	0.724797104953757	0.0012323737419461
EIF4A2	EXC	0.424737755826605	0.0013759043139941
MAP1A	EXC	0.517266344966909	0.0014202172686508
GABARAP	EXC	0.598813374102161	0.0014680772473523
TXN	EXC	0.523850038016562	0.0014735487824837
THY1	EXC	0.698591957059034	0.001569575720344
SQLE	EXC	0.553338519706672	0.0016528447895288
SEMA6A	EXC	0.655910987599222	0.0016616426845132
EIF5	EXC	0.627222562459475	0.0017345072950778
PLPPR1	EXC	0.420604066344684	0.0017422323143148
CCK	EXC	0.644869519805455	0.0017783405401808
CTXN1	EXC	0.459770820682808	0.0018485051682574
HSP90B1	EXC	0.345326327952402	0.0018485051682574
SERINC1	EXC	0.410641096924132	0.001888871578934
FBXL7	EXC	1.02261151299492	0.0021345134635747
TSPAN13	EXC	0.328622978184245	0.002140072616444
RHBDD2	EXC	0.54381407507466	0.0021611435906373
ARL6IP1	EXC	0.388872057454913	0.0022488566526278
MAML2	EXC	0.724038835683386	0.0023979357199205
EIF1B	EXC	0.66090997715728	0.0027765724408587
ARPC5L	EXC	0.540429804505334	0.002903786331558
CALM3	EXC	0.322183921274536	0.0030996541899214
RRAGA	EXC	0.346337814902899	0.0031119992378414
EEF1G	EXC	0.806712369250526	0.003131148058819
GNG12	EXC	1.01064209412182	0.0033010663118634
OAZ1	EXC	0.555692226103883	0.0033921960078749
ATP6V0C	EXC	0.678864152079269	0.0037150461403131
CCT5	EXC	0.465817452095352	0.0039154509844989
NECAB2	EXC	0.46972856213728	0.0039437407789123
ST18	EXC	0.711269502614508	0.0042084335354608
HMGCR	EXC	0.322091139531593	0.0044338790814411
PNMA2	EXC	0.463087376670945	0.0044756331252859
UBB	EXC	0.649928879423959	0.0051752470892401
C18orf32	EXC	0.61478938545837	0.0055337328227008
MYL6	EXC	0.327332773256511	0.0055626466699499
PPA1	EXC	0.616647471919826	0.0056937038845007
DSTN	EXC	0.289995012854074	0.0057765959941089
GNG3	EXC	0.587388175550123	0.006096560157014
RBMS3	EXC	0.552627252089376	0.0068024026559718
FAU	EXC	0.387497996543823	0.0072021733758338
CDK5R1	EXC	0.335932197609812	0.0074156542604638
MOAP1	EXC	0.585960160745926	0.0076925078475001
GLRA3	EXC	0.340675224053942	0.0078131868283853
SEC11C	EXC	0.515165683692266	0.0079639327878147
H2AFZ	EXC	0.434664049365868	0.0085351166315983
TUBB	EXC	0.605888864817519	0.0087343185583683
CD81	EXC	0.37144127205547	0.0087860855966226
CSMD1	EXC	-0.370154949523151	3.80816715374408e-24
ANKRD30BL	EXC	-0.413487728485894	9.636531266217492e-23
NRG3	EXC	-0.344145995053244	3.52741486972031e-19
FAM155A	EXC	-0.338661878069088	4.99745643436426e-19
CDH13	EXC	-1.50959096614613	9.58605989528852e-19
PRSS12	EXC	-0.798719123712948	3.9810197830564495e-18
PCDH9	EXC	-0.370677422464221	8.66303409893254e-17
ERC2	EXC	-0.388427764429402	9.26802209953757e-16
CNTN1	EXC	-0.285140038012822	9.32732347515118e-16
SV2B	EXC	-0.617392438934118	2.6231205768359107e-15
NFIX	EXC	-0.400050728274604	3.32886706960919e-14
PCDH15	EXC	-1.55585562972355	4.14940870075051e-13
SHISA6	EXC	-0.762769414065609	6.81232895720611e-12
PDE3B	EXC	-0.820678607643163	1.55044769979481e-11
MICAL2	EXC	-0.339673867958023	2.0638957395734897e-11
CENPP	EXC	-0.7385657947106	2.1211445876363897e-11
TMEM163	EXC	-0.925928270728151	8.998731032208679e-11
CADM2	EXC	-3.5874007977063	1.96596682311124e-10
SLC4A8	EXC	-0.505877411778771	2.06457349154575e-10
SPON1	EXC	-0.271808674959533	1.02022467540986e-09
SLIT1	EXC	-0.558176139264299	1.4101789402409402e-09
CSMD2	EXC	-0.376075758900612	1.77636226113005e-09
ANKRD36	EXC	-0.368517906143593	2.13980274271259e-09
UPP2	EXC	-0.607071291807581	1.81567110392236e-08
NRG1	EXC	-1.69306220073372	2.54153255435116e-08
ZEB2	EXC	-0.705903646182524	3.19222131162037e-08
CLEC2L	EXC	-0.395220619719546	7.89992955482742e-08
PRKAG2	EXC	-0.305155911987681	2.61567835640802e-07
LRP8	EXC	-0.899518729493512	5.64576467832591e-07
ZNF675	EXC	-0.781577730375506	7.96467635283631e-07
ZFPM2	EXC	-0.677302299697155	8.45581596848462e-07
POLR2J3	EXC	-0.875731896048017	1.08056612744275e-06
CCBE1	EXC	-0.970261719855865	2.58905796396106e-06
RASAL1	EXC	-0.785414600628709	5.02437693887638e-06
SH3BP4	EXC	-0.837629261373807	6.92265119744226e-06
ST5	EXC	-1.00624570815667	7.91682550076401e-06
PPCDC	EXC	-0.274778589788927	8.89114783787779e-06
CAMK1D	EXC	-1.19691794114161	1.0332499593935e-05
MEGF11	EXC	-0.693463429821661	1.1794665294145e-05
SH3GL1	EXC	-0.857546022490265	2.02659744467678e-05
CLHC1	EXC	-0.385941202435424	2.10465897738575e-05
SYNJ2	EXC	-0.69704465025364	2.10656367036393e-05
ADCY8	EXC	-0.276121226327161	2.59188384489755e-05
GRIK3	EXC	-0.621486239173206	2.64474888296837e-05
KLHL24	EXC	-0.549952807002205	6.45174157568779e-05
AFF1	EXC	-0.640542646651792	6.45488866767096e-05
CDH9	EXC	-1.17398516346039	6.52395302397303e-05
NAALAD2	EXC	-0.275552812208191	6.63967490477187e-05
SDK2	EXC	-0.728412291543834	8.17936458274387e-05
KCNMB4	EXC	-0.706769938890194	0.0001122451294528
SPTBN4	EXC	-0.380559922133763	0.0001404828898462
INPP5B	EXC	-0.699624842664337	0.0001685292269488
PITPNC1	EXC	-0.377986103983844	0.0001688019675316
CADPS	EXC	-1.53830144282017	0.0001762158303183
LDLRAD3	EXC	-0.273467366317097	0.0002072217845745
RGS7	EXC	-0.298698046812837	0.0002289375549985
PTPRD	EXC	-0.316294976264327	0.0002710307052802
RASGRF2	EXC	-0.529547594227793	0.0002826476537369
MYRFL	EXC	-0.479576004841671	0.0003455153970263
NQO2	EXC	-0.795288213395137	0.0003475551108472
RBM4	EXC	-0.69865935216976	0.0004221665977085
L3MBTL1	EXC	-0.666180075671437	0.0004523715306828
ARHGAP18	EXC	-0.41002545814441	0.000524873076416
SYCP2L	EXC	-0.744858091061687	0.0005845561628134
TBC1D4	EXC	-0.377828713410181	0.000637167904592
ZNF253	EXC	-0.749509305771031	0.0007314903681132
SH3BP5	EXC	-0.645343660420591	0.0007494802512251
PXYLP1	EXC	-0.763749530473357	0.0008028342585092
EPHA3	EXC	-0.812058369343182	0.0008273948941579
ATF7IP2	EXC	-0.485577933572054	0.0008294119089469
FAM228B	EXC	-0.59206680174405	0.000845173505933
RHBDL3	EXC	-0.332964009758375	0.0009544505651343
PARD3	EXC	-0.434599350357583	0.0009706680922801
HS3ST4	EXC	-0.413728880158127	0.0011721828184677
GYS1	EXC	-0.659351535266924	0.0013984252009097
MUC20	EXC	-0.302597479768013	0.001638368869439
CRB1	EXC	-0.655012952505992	0.0020661139760279
SLC13A3	EXC	-0.540837023031089	0.002079648686547
SMG6	EXC	-0.296492972717728	0.0021995250109508
SIPA1L3	EXC	-0.474043273797443	0.0023458204734765
CNOT10	EXC	-0.55785918803962	0.0024227800358022
SLC35E3	EXC	-0.413331211458836	0.0025202217434328
LINGO1	EXC	-0.731350024040933	0.0025488764192306
UNC5A	EXC	-0.525238126897352	0.0026330737438605
ADGRA2	EXC	-0.621109385477254	0.0030163564676873
LARP1B	EXC	-0.456035652513736	0.0030345907101879
CFAP44	EXC	-0.747523111573202	0.0031491001480619
CHST15	EXC	-0.46373648676571	0.0033818038831696
TSHZ3	EXC	-0.627844322678219	0.0033818038831696
WWC1	EXC	-0.585923835739884	0.0034433518066704
KSR1	EXC	-0.573776911611617	0.0035053205817824
DAPK1	EXC	-0.410221770187058	0.0036374238417778
ROBO2	EXC	-0.514632788354956	0.0037388298170933
SRRM3	EXC	-0.303828058892607	0.0039107900444497
VPS13A	EXC	-0.268311498193855	0.0039806758941425
DENND2A	EXC	-0.456077254949584	0.0039846361579311
ANO6	EXC	-0.623454769574644	0.0041880507029934
PTPRS	EXC	-0.342610714702543	0.004288421839007
RPTOR	EXC	-0.325058100796323	0.0046637433239627
SPECC1	EXC	-0.429148798832029	0.0051318925623505
CCAR1	EXC	-0.522398565250177	0.0055933854337551
GARNL3	EXC	-0.394692656567644	0.005741493181574
SUSD4	EXC	-0.36286898953117	0.0060646590201057
DSCAML1	EXC	-0.331421677847363	0.0061894110708752
SETD2	EXC	-0.46251010776419	0.0062786969799347
LRFN2	EXC	-0.557398733800394	0.0067851443317787
EFR3A	EXC	-0.268462917980793	0.007168239431914
CHST12	EXC	-0.538310558902466	0.00745312098816
MYSM1	EXC	-0.28913087397324	0.0081207707237356
SEC14L5	EXC	-0.523156136748193	0.008310970148874
PLEKHA1	EXC	-0.629287732669983	0.0083803153412812
MARK3	EXC	-0.321559079645568	0.008847719056622
DENND5A	EXC	-0.649315976122971	0.0089724968964653
TSGA10	EXC	-0.364866004934276	0.0091281491027191
PTGDS	OLI	0.604238654965736	4.64160088277968e-77
LRRC7	OLI	0.791314885050399	4.21603817943152e-76
TMEM132C	OLI	0.275817127037047	4.77109908075253e-75
LRP1B	OLI	1.06808428314162	2.1533637058192703e-67
CDH20	OLI	0.495815442535593	6.615498956210329e-64
PIEZO2	OLI	0.807828010499779	7.15523477769342e-61
RNF144A	OLI	0.418168824977308	9.15602500486105e-46
EVI2A	OLI	0.381709055001536	1.56586389384999e-35
PPP1R14A	OLI	0.287288393518613	1.66142734820813e-34
HSP90AB1	OLI	0.410228018077849	1.9337211147978e-33
HSP90AA1	OLI	0.549796007944049	4.495073650224611e-31
IFT80	OLI	0.280477325502148	1.73342242994451e-29
APLP1	OLI	0.374034269585407	7.41858544427963e-29
ANKUB1	OLI	0.688552262400504	1.41293939885332e-27
GREB1L	OLI	0.369864336149323	1.56042490498439e-27
CAMK2N1	OLI	0.502844505292042	6.11994082050835e-25
EEF1A1	OLI	0.281125020520294	9.3027805091335e-25
TLE4	OLI	0.4984642698396	3.5780831409408e-24
PCSK6	OLI	0.421808410501595	4.94485109514973e-23
HDAC9	OLI	0.424734371216457	2.53507651178915e-22
PLXDC2	OLI	0.652074306376527	4.4431570907026e-22
ADAMTSL3	OLI	0.43018549550104	1.15810517915913e-20
ATP1B1	OLI	0.469876718174505	1.72573483737766e-20
GALNT6	OLI	0.66174642646038	1.0957048825859502e-19
ITGAV	OLI	0.33939847466015	1.10212836167199e-19
ZNF365	OLI	0.301900630198526	1.2907359312631e-19
GRIN2A	OLI	0.483117194710792	1.6667054874233201e-19
SLC9A9	OLI	0.481216590550214	1.6667054874233201e-19
P2RX7	OLI	0.444057071617719	2.51963741972597e-19
CCP110	OLI	0.509962239425723	3.78806847473062e-19
TMEM63A	OLI	0.439694193829471	1.3557664745930001e-17
RNF217	OLI	0.51634102765533	1.63892486643345e-17
PTMA	OLI	0.502265451592641	2.57704179303168e-17
SLC38A2	OLI	0.439693475555367	3.89797334426927e-17
STEAP1B	OLI	0.489171048810241	1.34758967087078e-16
SLC39A11	OLI	0.435352399080285	2.23467783963248e-16
APBA2	OLI	0.389709915647104	2.0616794935990403e-15
EEPD1	OLI	0.512358022338141	2.0616794935990403e-15
ZKSCAN1	OLI	0.383467726648777	6.85366187154035e-15
CPQ	OLI	0.310015774625287	8.58513322954812e-15
SSBP2	OLI	0.455955452945162	8.597088380708941e-15
ITM2B	OLI	0.302866626746672	2.46719171714796e-14
LGR5	OLI	0.482763731860113	8.29047125075027e-14
SH3PXD2B	OLI	0.34385596047756	5.30614211047206e-13
CERCAM	OLI	0.348387720560547	6.0974658108923986e-12
KANSL1L	OLI	0.343898145441905	9.69931834482588e-12
SPATS2L	OLI	0.342467171679514	3.2103540359693795e-11
KIZ	OLI	0.3608743968846	7.222904453436269e-11
DPP10	OLI	0.493768980182532	1.24853004908005e-10
MEIS1	OLI	0.304857761961884	3.37700553308487e-10
OPALIN	OLI	0.316206216384471	7.16950366367545e-10
TRIM59	OLI	0.289860302329445	7.16950366367545e-10
ST3GAL5	OLI	0.266957047345755	1.60419502700468e-09
INTS6	OLI	0.312058678778264	6.527942081098941e-09
LRRTM3	OLI	0.341712772875965	8.962852165729341e-09
WSB1	OLI	0.352475578671331	1.00144209088923e-08
KIAA1958	OLI	0.319784429046541	1.37887377032637e-08
NR3C1	OLI	0.341887386665758	5.63313097907694e-08
ZBTB44	OLI	0.292868202152147	2.56768762620028e-07
LIFR	OLI	0.306072978677616	6.46465998958422e-07
DSEL	OLI	0.269500641643509	1.7412373970077e-06
LDLRAD4	OLI	0.273384166449313	3.85032083026966e-06
LPP	OLI	0.297202979049952	5.68729147034916e-06
REEP3	OLI	0.306618535780913	8.98776984665692e-06
TARSL2	OLI	0.28963269934569	1.31380553885499e-05
CPD	OLI	0.309229924786887	1.49135430809454e-05
SLC5A11	OLI	0.305464936147543	1.49135430809454e-05
ERMN	OLI	0.288923639827282	3.25980055830725e-05
SORL1	OLI	0.271544084396077	0.0043237802766507
ESRRG	OLI	-0.75214079794625	2.6654150549280503e-91
PRKCA	OLI	-0.859230948220987	2.28000969081927e-85
SLIT2	OLI	-1.01536213179843	1.60684700536701e-71
ASTN2	OLI	-0.800309778285703	2.33675003826778e-64
ABTB2	OLI	-0.378167329527538	1.60756948967528e-51
CNTN1	OLI	-0.98797237682786	5.339967056760919e-26
PLCG2	OPC	0.406138119104652	2.89712949869405e-26
C1orf61	OPC	0.325177610954556	5.93157923495965e-20
NCALD	OPC	0.737023851950581	5.8856592260815e-11
ATP2C2	OPC	0.512958109904173	7.45782376216104e-11
GABRB2	OPC	0.967888429088515	1.65547936042626e-09
PDE3A	OPC	0.575004890490576	1.48637460985245e-08
GHR	OPC	0.801517403497792	6.1738555931694e-08
CA8	OPC	0.814646464255325	1.23164033013271e-07
COL8A1	OPC	1.0104467752855	8.05728830855711e-07
TSHZ2	OPC	0.761462093740289	1.08747940445706e-06
PRICKLE1	OPC	0.71285520982691	3.33640906655036e-06
EPHA5	OPC	0.817545276266316	3.77575168081951e-06
SPOCK3	OPC	0.421563389576086	2.04158961793086e-05
GRM8	OPC	0.73121756367926	0.0001237914671976
INPP4B	OPC	0.535210456025946	0.0001237914671976
VEGFA	OPC	-0.387219055377828	7.65343564002552e-37
KANSL1	OPC	-0.391686358723049	2.10526206658519e-32
ARL17B	OPC	-0.339489056191663	1.25735027067757e-27
NRCAM	OPC	-0.277801721770436	1.62721088331862e-24
TRIM9	OPC	-0.282126456575718	1.7127376932382702e-19
PROM1	OPC	-0.484394113640414	6.996094447632591e-15
AKAP12	OPC	-0.602811808973807	1.62228476175866e-12
TMEM132C	OPC	-0.605681858814143	3.60613646374997e-12
PDE8B	OPC	-0.647503242214752	1.11702598924992e-11
ZNF292	OPC	-0.598381580780553	3.3027158333004195e-11
GNA12	OPC	-0.575945389866959	9.30607914701535e-11
PDZD2	OPC	-0.757967134206462	1.0378201250795902e-09
DGKG	OPC	-0.41460152401107	1.03913563517345e-09
MEGF11	OPC	-0.39059654679492	1.51749890036546e-09
BEST3	OPC	-0.768846988477588	2.39584615875117e-08
RAB31	OPC	-0.829090831775545	3.34413330891624e-08
DIP2C	OPC	-0.292466480917829	5.09889448006254e-08
SULF2	OPC	-0.326564862381311	5.87232787059009e-08
ARHGAP21	OPC	-0.463322248539982	6.04633164351768e-08
MKLN1	OPC	-0.722838018781739	1.23164033013271e-07
SLC24A2	OPC	-0.400966140209284	5.56762940084551e-07
RLF	OPC	-0.500790803093807	1.76485416935521e-05
MSI2	OPC	-0.295952483404522	2.2634497245174e-05
TNKS	OPC	-0.604628687931376	3.09400594650494e-05
TIMP3	OPC	-0.295052273825084	3.27021677058672e-05
PLOD2	OPC	-0.339913188219262	3.35757517532437e-05
DSCAML1	OPC	-0.347345805409923	4.34687902091082e-05
PTPRJ	OPC	-0.606235380193867	0.0001367641040489
LIMD1	OPC	-0.408883347923872	0.000331206983522
ANKRD36	OPC	-0.420655631048299	0.0003642389520612
SH3RF3	OPC	-0.698844012573697	0.0006682122768505
TRIM2	OPC	-0.42057456806096	0.0007644813021946
APBA2	OPC	-0.406746082755513	0.0015385431476671
HERC6	OPC	-0.630888730821931	0.0021319562441378
CDK19	OPC	-0.48727873705642	0.0021611197670233
PARD3	OPC	-0.35434338100751	0.0030537033901475
MARK3	OPC	-0.304961975626371	0.005330571638814
SREK1	OPC	-0.405205267874931	0.0058201143463054
ZDHHC14	OPC	-0.465077894356186	0.0079755209335143
TRMT11	OPC	-0.41508336656416	0.0083830827886909
EGR1	END	2.35788038720274	6.43471044593401e-06
NR4A1	END	0.67867718573223	0.0002257566631232
PRKD2	END	1.26826937968633	0.0023678991949151
PKP4	END	0.368651332133167	0.0069157252659428
SMAD7	END	-0.479351350480307	1.08224937244331e-13
BSG	END	-1.92502262370401	2.22827301287298e-08
ATP10A	END	-2.27488689550659	5.97138213357514e-06
ZFYVE28	END	-0.750959627213859	1.80427234000778e-05
SUMF1	END	-0.870085768344637	3.46859089396781e-05
ZNF366	END	-1.92885070955761	0.000133469009058
CPE	END	-0.631150559578458	0.0006769318229311
ERO1A	END	-0.980396793675612	0.000972354470012
ACTB	END	-0.493198544937422	0.0017766809905689
ARL17B	END	-0.377391450752878	0.0023678991949151
RIMBP2	AST	1.54262892400414	2.41898934138308e-51
PDE4D	AST	1.05631671629309	1.06211235086799e-30
KCNQ3	AST	0.774422188718805	1.3591194741632e-22
PIK3C2A	AST	0.593939320253657	1.1848391029472801e-21
WIF1	AST	1.2195983931373	5.4770669924041e-21
MAST4	AST	0.339916579003061	6.52378755180156e-21
GRID2	AST	0.907623680188983	8.59544361122794e-21
SLCO1C1	AST	0.363112989916557	3.2738065565443504e-17
PRKD1	AST	0.471721922273955	8.78339339610634e-17
MAP2	AST	0.685277641440986	2.5622368089354e-16
SPATS2L	AST	0.666339986824239	2.2716147676474304e-15
GNB4	AST	0.281279988451154	3.858928565972161e-15
COLGALT2	AST	0.291627754519883	1.17441260806917e-14
LAMA4	AST	0.6570803578855	1.62983830382795e-13
ANGPT1	AST	0.491365578292291	1.72991071702499e-13
VAV3	AST	0.710380165500121	3.3218799773824e-13
PPM1L	AST	0.798604686480003	1.02158925149885e-12
SESN3	AST	0.661629017329973	1.21302516247735e-12
KCND2	AST	0.709470989113683	3.3475325367381e-12
PDE7B	AST	0.264729613568367	4.52973523914212e-12
BRINP2	AST	0.700189298164757	9.74615971040185e-12
PTPN13	AST	0.58534402466293	1.39167372807995e-11
ABI1	AST	0.53467452615076	3.98856258757826e-11
KIAA0319	AST	0.434099034640087	5.2374799525860494e-11
KATNBL1	AST	0.474522598633257	2.06362149482417e-10
CERS6	AST	0.575479371339837	2.77626658165025e-10
C1orf61	AST	0.294453245194083	7.748944930591911e-10
PCDH7	AST	0.485468961238885	5.0455700640051815e-09
PBX1	AST	0.383781973521758	9.111273786685993e-09
SOBP	AST	0.62587931566132	2.30894213807114e-08
SRGAP1	AST	0.511043833600582	2.52670633523038e-08
PKP4	AST	0.652600891622862	2.55188616164762e-08
PRRX1	AST	0.407195854566136	3.38531755897097e-08
SIPA1L1	AST	0.391648946979911	4.47673182073934e-08
MFAP3L	AST	0.416744937584943	4.49427945412931e-08
NCOA2	AST	0.655204931743017	6.816698772652e-08
PDE3A	AST	0.555954234300605	1.07888772366615e-07
SSBP2	AST	0.457717564677829	1.75324395221099e-07
ASAP1	AST	0.337360861896132	2.29623418116027e-07
SPON1	AST	0.671651651988783	2.5346424815323e-07
MBNL2	AST	0.454381302673438	3.23578685975113e-07
KCNN2	AST	0.286428640741786	3.2432328281127e-07
ATP2A2	AST	0.283562158749541	4.06218872921621e-07
APP	AST	0.456653375713505	7.85849415356173e-07
AGL	AST	0.316914410659536	7.98618805129291e-07
TMTC1	AST	0.414393942976017	9.06115218128046e-07
CAMK2D	AST	0.507711673301292	1.03078095339294e-06
MEIS1	AST	0.283848740026389	1.04189751395367e-06
NEGR1	AST	0.471512597830102	1.23945883958978e-06
BRINP1	AST	0.394957862699119	1.73272783919798e-06
ZNF462	AST	0.419799736989904	1.96034439195388e-06
KSR1	AST	0.39177572739612	3.58594514127553e-06
KALRN	AST	0.362457349500496	4.04776274557795e-06
TEAD1	AST	0.467630254400932	4.51548519587965e-06
KLHL32	AST	0.460033877448013	5.64187148639999e-06
CGNL1	AST	0.479483788022385	6.35456656576972e-06
FRMD4A	AST	0.462058152255416	9.73891768839818e-06
EPB41L2	AST	0.46583444068976	1.30080822706731e-05
EML6	AST	0.557446765812997	1.59472487961974e-05
PLXDC2	AST	0.331432565338375	2.3518140884391e-05
MLLT3	AST	0.497543606636959	4.05097088128464e-05
CPEB4	AST	0.345909678753203	7.10433184282631e-05
CDH2	AST	0.3724579992295	0.0001006114688091
ENOX1	AST	0.50213246244801	0.000104702965158
LGR4	AST	0.498247284698389	0.0001222758135744
ST8SIA1	AST	0.273255686065966	0.0001222758135744
NHSL1	AST	0.314633992496402	0.0001248455189112
MAP4K5	AST	0.363451520492335	0.0001461488606427
ABHD2	AST	0.305228734543176	0.0002393269404131
ETNPPL	AST	0.31136805033318	0.0002652802864845
C1orf21	AST	0.291130453302365	0.0003360866960859
FSTL5	AST	0.306449296362326	0.0003950770697548
ST6GAL2	AST	0.336841983536545	0.0004632130055224
ATE1	AST	0.293024369805652	0.000591587507797
RAVER2	AST	0.370782645571892	0.0005919236557559
MAP4K4	AST	0.416750194444865	0.0006738929807225
CDH10	AST	0.358867988226853	0.0007032980271705
CREM	AST	0.510943964516425	0.0010248261617049
GNG12	AST	0.45210299783298	0.0011658914183803
PHYHIPL	AST	0.268611711554019	0.001701334627138
CAMK4	AST	0.407114238960319	0.0017265715330416
HS2ST1	AST	0.354358463129495	0.0029071024634439
GAB1	AST	0.305325965642131	0.0030243689584281
FAM171B	AST	0.415719874830961	0.0049584475149989
PTPRD	AST	0.273428607497011	0.0051075483792238
BRINP3	AST	0.372895285990865	0.005273012249479
EPS8	AST	0.373214214448422	0.0091607533798051
MCC	AST	0.370867262992963	0.0092874216593249
VEGFA	AST	-0.342797692961712	1.77425721328009e-49
CADPS	AST	-1.10836408635484	3.94527143005841e-46
ALDH1A1	AST	-0.928011848689623	7.824310838165128e-29
TPD52L1	AST	-1.13417983804167	4.28449508791394e-28
ITPKB	AST	-0.425052986846618	7.65610009618708e-26
SLC39A14	AST	-1.36771084413126	1.28510610917605e-25
KAZN	AST	-0.779827279208769	2.6453001916590603e-25
DPYSL2	AST	-0.775928993188296	2.59078948320045e-24
P4HA1	AST	-0.381618374729237	4.1283314812831904e-24
SUMF1	AST	-0.849614187960635	3.63204146267334e-21
OSMR	AST	-0.472030706077686	3.2969699687360605e-20
CACNA2D3	AST	-0.836274110960925	1.64901209768661e-19
MAN1C1	AST	-0.910704737823461	3.3858743732852697e-18
DHRS3	AST	-0.371530129461406	4.36590784087313e-18
RASGEF1B	AST	-0.903368901331822	1.18342122407504e-16
FAM189A2	AST	-0.673575012534882	2.8801072857573704e-14
FADS2	AST	-0.741567304282008	1.63120646164461e-13
BICD1	AST	-0.392189578433827	1.7622036260572e-13
ANKRD12	AST	-0.381745904116665	4.01939288280518e-12
IFI44L	AST	-0.574926041811938	4.8506403964208296e-11
DNAH7	AST	-0.290763924763938	7.327409897133189e-11
GFAP	AST	-0.524091088390131	2.9414940942186403e-09
ROBO2	AST	-0.967862768490279	1.02759224436724e-08
MOXD1	AST	-0.76691220061119	1.71248744689272e-06
FRMD5	AST	-0.525862707470486	2.7341648515347e-06
AHNAK	AST	-0.383230815798304	0.0010391715543077
RFX2	AST	-0.35570830851241	0.0082819894363442
PLCG2	MIC	1.47028960849054	5.46574059165551e-43
P2RY12	MIC	1.66454242371817	4.30367598748811e-35
SYNDIG1	MIC	0.610229396503343	2.19961173716009e-32
CX3CR1	MIC	1.86319564042277	9.89394202787129e-29
SOCS6	MIC	1.35886550211905	1.07773789900896e-23
APBB1IP	MIC	1.52362287147767	4.1573140134547e-23
MAP4K4	MIC	1.54486818858571	3.43428951591653e-18
NRIP1	MIC	1.37986172603725	1.62321821016208e-17
LPAR6	MIC	1.1723992742943	6.689090451626498e-17
B3GNT5	MIC	1.23567340375039	4.04720540852539e-12
TIAM1	MIC	0.906450966094992	7.857630833255559e-12
CD53	MIC	0.331110090503695	8.17493649235555e-12
BACH2	MIC	0.700007043746732	1.09799313584267e-11
P2RY13	MIC	1.03215989755737	1.32623280358014e-11
ARHGAP17	MIC	0.874396736292839	1.5050515396536e-11
CPVL	MIC	1.13723274239858	2.7754867725112e-11
MTSS1	MIC	0.282082110601314	3.64148517468807e-11
SPRED1	MIC	1.18790455640175	6.905942126165769e-11
A2M	MIC	1.04324593605209	8.38115620083122e-11
IL6ST	MIC	0.961439377200399	1.23711520593028e-10
MAP3K5	MIC	0.946563979225854	1.00045854754584e-09
LPAR1	MIC	0.632944323943328	1.52061201258931e-09
BIN2	MIC	0.290709448114185	4.163111787294381e-09
MAF	MIC	0.792183197389051	1.41413968788147e-08
DHRS9	MIC	0.62630679571726	4.18220346815899e-08
PICALM	MIC	0.435511669381936	1.37320632087633e-07
SAMSN1	MIC	0.772928123715519	1.51125764201499e-07
OLR1	MIC	0.673583241356229	1.99811150597827e-07
ZEB1	MIC	1.02271131276996	2.37855127245196e-07
C12orf42	MIC	0.322419268053041	4.72178909011174e-07
MKNK1	MIC	0.403441040368317	5.137138879633e-07
MED12L	MIC	0.763396476687249	1.77080505084972e-06
ZNRF2	MIC	0.866587208717936	5.03985635225078e-06
GNAS	MIC	0.677175699250238	6.28390230954889e-06
PTPN14	MIC	0.860011388257076	6.79854928156654e-06
NPAS3	MIC	0.788250972598948	7.62160988988322e-06
JAM2	MIC	0.389458975871728	9.85295898298264e-06
NCOA7	MIC	0.285952736325081	2.71759468715494e-05
MCF2L2	MIC	1.01813761454588	3.06085839389689e-05
HTRA1	MIC	0.313456070696819	5.72585111472753e-05
C12orf75	MIC	0.31888153950913	8.14927759816029e-05
SGMS1	MIC	0.763301101591334	0.0001487792181159
KIF26B	MIC	0.617716002447232	0.0002930981628912
DLEU7	MIC	0.561719982904862	0.000294155397867
GPCPD1	MIC	0.313665464875847	0.000294155397867
RAPGEF6	MIC	0.409032103552777	0.0005721350269178
OSBPL11	MIC	0.575008749953324	0.0006973936767204
SOX5	MIC	0.446521372135839	0.0008119396490428
EEF1A1	MIC	0.371019605408627	0.0009861822663461
SLC38A2	MIC	0.824485290126714	0.0013305719249401
ARGLU1	MIC	0.600752527508865	0.0013361054652039
ARHGAP12	MIC	0.520837000320844	0.0014773443130624
SLC39A10	MIC	0.588671387307923	0.0025092726776173
MNDA	MIC	0.809529953224172	0.0026887468044945
MAP2K6	MIC	0.829617862816836	0.0032094520917864
RTN4	MIC	0.402188932420209	0.003595001618971
GNB4	MIC	0.396537046621529	0.0090386362535901
SESN3	MIC	0.586147650957415	0.0095178482578204
RGS1	MIC	-2.11979769042394	1.61660007731061e-154
MAP3K8	MIC	-1.26108214921847	4.67355154615274e-66
CELF2	MIC	-0.927994289431831	1.626452482984e-48
HIF1A	MIC	-2.03512569749726	2.8028658098861197e-48
CTTNBP2	MIC	-1.64072958650703	5.1746136409001004e-48
RASSF2	MIC	-2.71039236834369	7.3971698621794e-41
SSH2	MIC	-0.833647722257804	2.9250000172939e-37
FAM49A	MIC	-1.64849914477336	5.4116039322180096e-36
SEC14L1	MIC	-1.91914018984871	4.13243976368771e-32
CEBPD	MIC	-1.49080582039856	1.7628921392184502e-31
PREX1	MIC	-1.35338879538765	9.16606060763173e-27
DSCAM	MIC	-0.976652222039222	1.7542083634673598e-22
RNF144B	MIC	-2.03250731995073	7.223936204050381e-20
IGSF21	MIC	-0.406367224113746	7.333680471400272e-19
SUSD6	MIC	-0.818376839890455	1.29076150694183e-17
CMKLR1	MIC	-1.48337536407145	1.13563251144805e-16
CHKA	MIC	-0.455470575550726	5.77680377246037e-16
PFKFB3	MIC	-1.13569887504113	9.2690495833269e-16
JDP2	MIC	-0.39321571938044	6.377193479857211e-15
CTSB	MIC	-0.5130158135512	2.72125583297586e-14
TTC7A	MIC	-0.661123147866187	3.1556269707541097e-13
KCNIP1	MIC	-0.794469433513398	6.38891437480705e-13
OSBPL3	MIC	-1.02484822024233	2.52494625419039e-12
ETV6	MIC	-0.546955131104596	3.70354773064479e-12
HERPUD1	MIC	-0.54963151130316	8.117260710903859e-11
FAM13A	MIC	-0.842716985165864	4.07434041329272e-10
PALD1	MIC	-0.31981907898445	1.09911091340994e-09
SH3TC1	MIC	-0.349231731959982	4.58623720141088e-08
ELF1	MIC	-0.760870435800172	7.42664467993496e-08
KIF16B	MIC	-0.851754775500223	6.52134404412986e-07
MPZL1	MIC	-0.430957756852126	2.82989136226925e-06
SLCO2B1	MIC	-0.402914871501602	6.51805376791112e-06
ZNF292	MIC	-0.330388402176558	2.16021455837626e-05
FAM149A	MIC	-0.601398174732531	2.77878370507445e-05
TRERF1	MIC	-0.85261175006439	6.08023072123233e-05
CENPP	MIC	-0.818207358224831	0.000176309113595
PRKAG2	MIC	-0.386399860352395	0.0014826642524256
SCFD2	MIC	-0.325453343075017	0.0025406308772122
RIN3	MIC	-0.423313244139153	0.0057731341890948
NAALADL2	MIC	-0.409080600860479	0.0070061856935859
PLCG2	inhib-DRD1	0.767881837347579	3.0434812543466298e-96
CALY	inhib-DRD1	0.677214190212601	1.91708746139715e-24
CHRM3	inhib-DRD1	0.758565578829437	5.62162493292209e-16
UCHL1	inhib-DRD1	0.578579433722699	1.01477590332237e-09
APLP2	inhib-DRD1	0.355492438853612	1.15979146300704e-09
EIF4A2	inhib-DRD1	0.763949805021181	2.9782513385301603e-09
BSCL2	inhib-DRD1	0.728938334466108	4.9100679908779605e-09
PENK	inhib-DRD1	1.67252560174933	6.698733473692991e-09
FBXL7	inhib-DRD1	0.808781765895482	1.03595990487027e-08
EPHA4	inhib-DRD1	0.293817650257767	9.59879675058122e-07
SCG2	inhib-DRD1	0.714115411035746	1.19817161077241e-06
IQSEC3	inhib-DRD1	0.445767990782759	1.8763401661425e-06
TPT1	inhib-DRD1	0.680318825992779	3.17154611282873e-06
PTH2R	inhib-DRD1	0.508651606426515	1.23083219131102e-05
ATP1A3	inhib-DRD1	0.58501789792173	0.0001911977261327
TMTC2	inhib-DRD1	0.437331625197922	0.0001964703679702
PMEPA1	inhib-DRD1	0.426861114435811	0.0005870257533166
NDST3	inhib-DRD1	0.770642668921608	0.0014239695287866
PRAG1	inhib-DRD1	0.416992042813519	0.0016305069157946
ANKRD30BL	inhib-DRD1	-0.387386967688185	7.216685938454099e-43
KANSL1	inhib-DRD1	-0.359871628258169	1.12174434053421e-28
ANKRD36	inhib-DRD1	-0.585197922094549	2.3633488490922093e-28
PBX3	inhib-DRD1	-0.281319937480795	1.32313489701695e-14
SUMF1	inhib-DRD1	-1.11028930206594	2.44581827469374e-14
GRIK3	inhib-DRD1	-0.805886460573896	1.59738555175847e-13
CLSTN2	inhib-DRD1	-1.01149116288288	2.2029121130383294e-11
C1orf21	inhib-DRD1	-0.4622538923449	2.30567868773876e-11
AHCYL2	inhib-DRD1	-0.933131828983594	7.42119126234927e-11
AEBP2	inhib-DRD1	-0.47048779485718	5.14140003270208e-10
MVB12B	inhib-DRD1	-0.380967646431348	1.01477590332237e-09
COL11A1	inhib-DRD1	-0.59638904290997	1.63652836959048e-09
HDAC9	inhib-DRD1	-0.387666318910085	3.72906043112666e-09
ZDHHC21	inhib-DRD1	-0.596675712249278	8.505745636487921e-09
SPEF2	inhib-DRD1	-0.737340648771213	1.47016990629613e-08
EML5	inhib-DRD1	-0.465366435697672	2.01749490700451e-08
ANKRD55	inhib-DRD1	-0.311252463631305	2.4832726824246e-08
LRP6	inhib-DRD1	-0.796013975382053	5.23467353947963e-08
CSGALNACT1	inhib-DRD1	-0.566108461207265	7.48505782432068e-08
SYNPR	inhib-DRD1	-0.73711407177617	1.58405325726361e-07
CPEB2	inhib-DRD1	-0.663379578494729	3.48570051242043e-07
ZBTB20	inhib-DRD1	-0.451424177395809	3.81765403982347e-07
LARP1B	inhib-DRD1	-0.543926138424275	3.84483985988832e-07
FGFR1OP	inhib-DRD1	-0.422393925500678	4.78192283597322e-07
ENOX1	inhib-DRD1	-0.419871272959274	5.01399471436019e-07
TTC8	inhib-DRD1	-0.3784221531068	5.28877978542416e-07
DYNC2H1	inhib-DRD1	-0.353990892391206	5.59324659501756e-07
TBCEL	inhib-DRD1	-0.380397563955487	6.24793093183469e-07
RFC3	inhib-DRD1	-0.669595779668462	7.98274904240436e-07
PRLR	inhib-DRD1	-0.700129650041417	1.43307914096818e-06
SCN3A	inhib-DRD1	-0.367696217949707	1.79090237692449e-06
CSTF3	inhib-DRD1	-0.317506334912577	2.04969095377451e-06
LYPD1	inhib-DRD1	-0.593298755314057	2.75428642825543e-06
NFIX	inhib-DRD1	-0.751909960149063	2.98882510760595e-06
USP25	inhib-DRD1	-0.291582574871011	5.34923490852402e-06
CCDC6	inhib-DRD1	-0.397271307347514	6.0860064867637e-06
PDE3B	inhib-DRD1	-0.389929774921595	6.46141308896096e-06
STON2	inhib-DRD1	-0.51490705951566	9.23393801564349e-06
LRRFIP2	inhib-DRD1	-0.402875730697041	1.40340091704686e-05
ZNF292	inhib-DRD1	-0.321399058481463	1.45451146653692e-05
CENPP	inhib-DRD1	-0.677400576637802	1.62277915101052e-05
FAM184A	inhib-DRD1	-0.583021211529467	2.26352643519415e-05
RCOR3	inhib-DRD1	-0.543109700637372	2.44124546575752e-05
KLHL32	inhib-DRD1	-0.451464322867118	3.87781903390836e-05
KIF13B	inhib-DRD1	-0.48833259417763	3.8823338051983e-05
GREB1L	inhib-DRD1	-0.694660264523485	4.85377913351218e-05
MTR	inhib-DRD1	-0.377270755753979	5.13330181239884e-05
ZFYVE9	inhib-DRD1	-0.761915053148051	5.81517524829703e-05
LRRC28	inhib-DRD1	-0.51899239261111	5.95205557782901e-05
CEP95	inhib-DRD1	-0.41976386487769	6.57653777205967e-05
PPM1A	inhib-DRD1	-0.43663195394923	7.68798072882543e-05
ZC2HC1A	inhib-DRD1	-0.356382835054727	0.0001032440397188
MEIS1	inhib-DRD1	-0.532996203703986	0.0001050707161405
TRMT11	inhib-DRD1	-0.513342184761997	0.0001548038656786
MON2	inhib-DRD1	-0.298960192645085	0.0001821497992512
ZNF609	inhib-DRD1	-0.461181214196306	0.000183387932499
KDM3A	inhib-DRD1	-0.289517905922504	0.0002137978446349
ZHX3	inhib-DRD1	-0.376533310724304	0.0002137978446349
ST8SIA6	inhib-DRD1	-0.538733739614048	0.0002373162707607
UBAC2	inhib-DRD1	-0.333428686111082	0.0002400486919228
SLC16A10	inhib-DRD1	-0.612734644798311	0.0002598094297268
DPY19L2	inhib-DRD1	-0.477109955696768	0.0002735366811804
YLPM1	inhib-DRD1	-0.539926443365133	0.0003133524384297
IGF1R	inhib-DRD1	-0.340079446888111	0.0003810806188224
ZNF493	inhib-DRD1	-0.469242160315055	0.0005702700556617
ZNF451	inhib-DRD1	-0.277789019773674	0.0006547108148106
ADD3	inhib-DRD1	-0.440906296236355	0.000722571035283
ARHGAP12	inhib-DRD1	-0.339043630898763	0.0007394879548266
MTSS1	inhib-DRD1	-0.431656293946953	0.0008131244456932
HERC4	inhib-DRD1	-0.547888627428321	0.0009586498738676
ATP8B4	inhib-DRD1	-0.400925704922271	0.0011471052550827
RNF130	inhib-DRD1	-0.602652909824607	0.001231741742084
PHF21A	inhib-DRD1	-0.414828882151068	0.0014242752845831
USP48	inhib-DRD1	-0.478299829573852	0.0018156374586103
TBCK	inhib-DRD1	-0.478998350940498	0.0020259711425289
FAM135A	inhib-DRD1	-0.358562379982025	0.0020526767000159
CLVS2	inhib-DRD1	-0.372376197673431	0.0031931513373752
ELP4	inhib-DRD1	-0.373699413747091	0.0035760065403495
ANKFN1	inhib-DRD1	-0.276431725937906	0.003858261768981
HECW1	inhib-DRD1	-0.522205866048673	0.0041683005707183
TMEM14B	inhib-DRD1	-0.482380085534964	0.0042041558270422
NR3C2	inhib-DRD1	-0.452873741892185	0.0043144637332855
SDCCAG8	inhib-DRD1	-0.579140255721352	0.0043747734438032
KCNJ3	inhib-DRD1	-0.352998661772145	0.0045468632717119
EFNA5	inhib-DRD1	-0.51789353949578	0.0046891490143857
KIAA0825	inhib-DRD1	-0.408813533731162	0.0053830412600088
CHD2	inhib-DRD1	-0.433422455281828	0.0081956238424516
LRRC8D	inhib-DRD1	-0.333020502875006	0.0084387402199532
MAP3K1	inhib-DRD1	-0.355929834513894	0.0086406887357846
PLCG2	inhib-LHX9	0.669374859018803	1.9318959246586203e-98
CALY	inhib-LHX9	1.46082880755327	2.60979970918282e-41
EID1	inhib-LHX9	1.05602459024011	1.6337603303199e-29
UCHL1	inhib-LHX9	0.652323653106812	2.57470691536696e-29
TUBA1B	inhib-LHX9	0.717067824527463	3.72918157905672e-27
EEF1A1	inhib-LHX9	1.20441313116955	2.39097709372891e-26
HSPH1	inhib-LHX9	1.06008033883856	6.22944460148436e-26
SCG2	inhib-LHX9	1.00436731516729	1.9841587220440504e-25
FTL	inhib-LHX9	0.845196524322731	5.887657285238651e-25
VAMP2	inhib-LHX9	0.755085212192265	7.44205620995719e-25
SARAF	inhib-LHX9	0.737267829992926	4.63419077717709e-24
RNASEK	inhib-LHX9	1.37956941241777	9.443155733017841e-24
HSPA8	inhib-LHX9	1.21616364698221	9.90350486790149e-24
TUBA1A	inhib-LHX9	1.0750795165982	7.438703584407691e-23
ATP6V0B	inhib-LHX9	1.22094861060412	7.93324615814037e-23
HSP90AA1	inhib-LHX9	0.892606772789375	1.13361063630171e-22
UBB	inhib-LHX9	0.952362508222079	8.730817325130201e-22
HSP90AB1	inhib-LHX9	0.69402236795231	1.48982392066396e-21
ATP1B1	inhib-LHX9	0.43446551501926	1.9312847694654602e-21
PPIA	inhib-LHX9	0.826028058834694	4.07423846580018e-21
ATP6V0C	inhib-LHX9	0.721581261374777	6.20672485851804e-21
CALM1	inhib-LHX9	0.532615505950623	1.05888616848047e-20
DYNLL1	inhib-LHX9	1.1860107265659	1.98697911401976e-20
CALM2	inhib-LHX9	0.741134349865056	3.60800613780453e-20
EIF4A2	inhib-LHX9	0.689034330278436	5.65603473525791e-20
TMSB10	inhib-LHX9	1.56157284397426	6.37687447576989e-20
SYT4	inhib-LHX9	0.894050451630225	6.65951641166729e-20
FAU	inhib-LHX9	1.46161749813981	1.13934078829595e-19
LY6H	inhib-LHX9	0.951640326176048	3.59222025896488e-19
MIF	inhib-LHX9	0.813435427545978	3.43321824299245e-18
EIF1	inhib-LHX9	1.06293662352724	4.00814117195809e-18
GAPDH	inhib-LHX9	0.686389151255842	7.87921934757855e-18
OAZ1	inhib-LHX9	0.845117321284057	1.21188017192793e-17
GABARAP	inhib-LHX9	0.880313898175514	1.21743232924017e-17
MT3	inhib-LHX9	1.05609951877022	2.01154158167417e-17
ARL6IP1	inhib-LHX9	0.756613364964076	1.09507297055849e-16
HMGB1	inhib-LHX9	0.449222584537987	1.65245040117617e-16
NDN	inhib-LHX9	0.390248578130954	1.89174088914255e-16
ZFHX3	inhib-LHX9	0.3140699915311	2.42398443858546e-16
PEBP1	inhib-LHX9	0.591651652392199	3.74199615720959e-16
ACTB	inhib-LHX9	0.559736112384411	4.82122623795319e-16
YWHAB	inhib-LHX9	0.480952001477357	4.82122623795319e-16
NNAT	inhib-LHX9	0.74858145062764	9.39672932439445e-16
EIF1B	inhib-LHX9	1.26765135454639	1.2374993301039102e-15
UBC	inhib-LHX9	0.986139918854425	1.5341674755615101e-15
CALM3	inhib-LHX9	0.449650953035043	2.45350455778534e-15
HSP90B1	inhib-LHX9	0.918098595122216	2.8043381783899503e-15
PSMA7	inhib-LHX9	1.0882818548628	1.49882410625472e-14
TMEM59L	inhib-LHX9	0.706031208666595	1.57873845739823e-14
NME2	inhib-LHX9	0.491918717263655	1.7840586400011102e-14
ACTG1	inhib-LHX9	0.596127438787955	1.88198842123952e-14
UBA52	inhib-LHX9	0.676749645903672	1.88198842123952e-14
PEG10	inhib-LHX9	0.524101415702782	2.12143242650696e-14
ITM2B	inhib-LHX9	0.74733070067222	3.05001053079446e-14
RABAC1	inhib-LHX9	1.25234992964512	3.05001053079446e-14
HSPA5	inhib-LHX9	0.932336753325369	3.08969437136474e-14
B4GAT1	inhib-LHX9	1.05144389318449	3.1294959310644e-14
ARL6IP5	inhib-LHX9	0.698488374481338	6.5917013427578e-14
CCT3	inhib-LHX9	0.692096675299925	1.94885807448211e-13
BSCL2	inhib-LHX9	0.875527578067969	2.05348662724674e-13
ITM2C	inhib-LHX9	0.865317651508275	2.27811529849544e-13
DDX24	inhib-LHX9	0.381701374890646	2.60173833055014e-13
NEFL	inhib-LHX9	0.741617815205033	2.60173833055014e-13
GNAS	inhib-LHX9	0.760006092311547	3.60977947694907e-13
CD81	inhib-LHX9	0.971258637273113	4.76019575165766e-13
MOAP1	inhib-LHX9	1.2780238644004	6.52167864458086e-13
THY1	inhib-LHX9	0.695449666341577	1.8836611643302897e-12
SPCS1	inhib-LHX9	0.878781972921392	2.04615346991888e-12
EPHA4	inhib-LHX9	0.452002577559735	3.40779290748231e-12
EEF1G	inhib-LHX9	1.02505925851282	3.4174957167282e-12
TGOLN2	inhib-LHX9	0.908169397317132	3.86275483911753e-12
SLC22A17	inhib-LHX9	0.81970940783414	4.69113737613565e-12
UBL5	inhib-LHX9	0.363205987248317	5.00364640494147e-12
NEFM	inhib-LHX9	0.809774059788314	6.3240372424375285e-12
KLC1	inhib-LHX9	0.374721495048361	6.9870519421156885e-12
SRSF5	inhib-LHX9	0.837786394088223	7.67843912903267e-12
GABRA2	inhib-LHX9	0.344373507150895	8.29133264239333e-12
TUBA4A	inhib-LHX9	1.19008613859755	8.368262451091899e-12
PSAP	inhib-LHX9	0.610952228595817	8.39368788419457e-12
CTXN1	inhib-LHX9	0.904049167840986	1.53835940916363e-11
TPI1	inhib-LHX9	0.726113299134216	1.6366459386695697e-11
MYL6	inhib-LHX9	0.274607948550869	2.2833419901763494e-11
SLC38A2	inhib-LHX9	0.63904517647961	3.29590491585033e-11
GABARAPL2	inhib-LHX9	0.783239822009118	3.51005391555455e-11
SCG5	inhib-LHX9	0.546993364442367	3.72776188184098e-11
SPOCK3	inhib-LHX9	0.654583975130255	3.96266796329956e-11
AP2M1	inhib-LHX9	0.817909422612191	4.87868996848812e-11
PLD3	inhib-LHX9	0.433486209644486	4.8916047807147794e-11
STMN2	inhib-LHX9	0.382038087094369	5.913969625319839e-11
CFL1	inhib-LHX9	0.838671708970424	7.690935323147259e-11
MDH1	inhib-LHX9	0.451884050096557	8.520365270442948e-11
PSMA4	inhib-LHX9	0.770823991718101	9.6387098144052e-11
PTGES3	inhib-LHX9	0.76064445960605	1.19453346182153e-10
DNAJA1	inhib-LHX9	0.863321437415304	1.53756188257629e-10
TPT1	inhib-LHX9	0.894998423623092	1.93539928706704e-10
PFDN5	inhib-LHX9	0.431259775466064	2.07985832893602e-10
SERINC1	inhib-LHX9	0.642357549121851	2.95928451475542e-10
CD63	inhib-LHX9	1.00651878623371	3.40722445057632e-10
CCK	inhib-LHX9	0.621972538714052	3.45157173828348e-10
ST8SIA3	inhib-LHX9	1.00824967091023	3.99251603399489e-10
DYNLRB1	inhib-LHX9	0.904495158955272	5.10033152675557e-10
TUBB2A	inhib-LHX9	0.528726603576158	5.649548671151091e-10
CANX	inhib-LHX9	0.688227885959905	6.31537858301485e-10
H2AFZ	inhib-LHX9	0.86955920398644	8.23963325502888e-10
YWHAH	inhib-LHX9	0.448611449912216	8.31088631699444e-10
COPRS	inhib-LHX9	1.18048201661927	9.15484865607157e-10
EEF1B2	inhib-LHX9	0.667478494834175	9.35551590268924e-10
PDIA3	inhib-LHX9	0.861225833192609	9.6023742997646e-10
EIF5	inhib-LHX9	0.819805931298431	1.02807991504044e-09
OMG	inhib-LHX9	0.853051148485329	2.82517426437644e-09
NSF	inhib-LHX9	0.295446613448931	3.53848508266028e-09
ENO2	inhib-LHX9	0.562279885534023	3.96133200318573e-09
CXXC4	inhib-LHX9	0.479456264271749	4.03744664270601e-09
C12orf57	inhib-LHX9	0.564429090712611	4.58371581027876e-09
EIF3K	inhib-LHX9	0.637507792973566	4.9615855261453505e-09
PSD3	inhib-LHX9	0.691988937040075	5.521574713797151e-09
CAMK2D	inhib-LHX9	0.452012820726277	5.6486774466557e-09
TMEM160	inhib-LHX9	0.980291578858679	6.762069429230051e-09
RAN	inhib-LHX9	1.02311815490116	9.975718791314393e-09
CCT8	inhib-LHX9	0.573446095558011	1.18729098129819e-08
SQLE	inhib-LHX9	0.398241788449665	1.32493333648113e-08
EPM2AIP1	inhib-LHX9	0.459993055969911	1.37009604789069e-08
ARPC5	inhib-LHX9	0.82845555360974	1.67441864671156e-08
MLLT11	inhib-LHX9	0.79912318803276	1.72290284913006e-08
ARAP2	inhib-LHX9	0.553981623116262	1.78988998623402e-08
NACA	inhib-LHX9	0.669028557493365	1.78988998623402e-08
PSMB6	inhib-LHX9	0.901009157728251	1.81069871208495e-08
TMEM130	inhib-LHX9	0.482631629628623	1.90878133207861e-08
MAP1LC3A	inhib-LHX9	0.955445769969063	1.94685191604514e-08
TRAPPC5	inhib-LHX9	1.06701467937047	2.12731290884381e-08
LAMP5	inhib-LHX9	0.395678583603269	2.82873145184734e-08
PEG3	inhib-LHX9	0.269822921138319	2.85288911997984e-08
SUMO2	inhib-LHX9	0.718373763204578	3.05817736100188e-08
C4orf48	inhib-LHX9	0.960930904529433	3.11386074483832e-08
KPNB1	inhib-LHX9	0.278569517525779	4.34644002836144e-08
GPSM2	inhib-LHX9	0.553758043043949	4.52521388062819e-08
GNAL	inhib-LHX9	0.442329993573371	5.75500456603934e-08
PNRC1	inhib-LHX9	0.316308863556237	6.14519157814018e-08
RACK1	inhib-LHX9	0.7572396188696	7.11861391361161e-08
PSMD2	inhib-LHX9	0.760905708879617	7.26531177670295e-08
CTNNA3	inhib-LHX9	0.499277005473184	7.39394945092879e-08
C9orf16	inhib-LHX9	1.03063917251333	7.87281823168457e-08
RCN2	inhib-LHX9	0.539287028268506	8.23641717109201e-08
DISP1	inhib-LHX9	0.42286290873275	8.8024361735521e-08
TCP1	inhib-LHX9	0.36861465157848	9.01473841685202e-08
DSEL	inhib-LHX9	0.323467275818715	9.03952175120211e-08
RIT2	inhib-LHX9	0.611869646031712	9.22752979589106e-08
NPDC1	inhib-LHX9	0.703208345793755	9.53364749959596e-08
TTC9B	inhib-LHX9	0.960759260899983	9.58400495381457e-08
CUTA	inhib-LHX9	0.638365940663478	1.02138443821087e-07
DPYD	inhib-LHX9	0.291867568783896	1.09137136504778e-07
CCDC85B	inhib-LHX9	1.03227319963329	1.16120373101202e-07
PCYOX1	inhib-LHX9	0.571327754830908	1.19019057346567e-07
PGP	inhib-LHX9	0.800237058539558	1.21776184242259e-07
H3F3A	inhib-LHX9	0.50575515144542	1.37137903585069e-07
HNRNPK	inhib-LHX9	0.356067643100474	1.37137903585069e-07
CCT4	inhib-LHX9	0.413785434971344	1.387531771805e-07
SRP14	inhib-LHX9	0.665248985804366	1.50202520819843e-07
TMA7	inhib-LHX9	0.817238668726765	1.65907416591622e-07
GNG3	inhib-LHX9	0.766805281724328	1.72672866728172e-07
RRAGA	inhib-LHX9	0.907976092539424	1.74928395577886e-07
ERLEC1	inhib-LHX9	0.818470726488551	1.9530985662103e-07
HACD3	inhib-LHX9	0.826173440517245	1.9530985662103e-07
ABHD14A	inhib-LHX9	0.269438112483423	2.03906631520089e-07
SRRM2	inhib-LHX9	0.274609917692308	2.25619229021068e-07
C1QTNF4	inhib-LHX9	0.936508022964357	2.34911173996294e-07
RAC1	inhib-LHX9	0.393840718955279	2.36690471311608e-07
PSMD8	inhib-LHX9	0.359174795798881	2.45129543248572e-07
CALR	inhib-LHX9	0.78748025068783	3.57591585136941e-07
NAP1L5	inhib-LHX9	0.749435363427746	3.71971716958511e-07
RHBDD2	inhib-LHX9	0.64621267930309	3.80302569909656e-07
TPM3	inhib-LHX9	0.626819752063601	4.40565967596364e-07
NENF	inhib-LHX9	0.273276407922158	4.46796570346534e-07
BTF3	inhib-LHX9	0.325522837090971	4.69858424257596e-07
TMX4	inhib-LHX9	0.295713237011333	4.88130620515588e-07
NRXN3	inhib-LHX9	0.3901228907092	5.20245137821141e-07
SEC11C	inhib-LHX9	0.577213428225915	5.41841008508328e-07
SNU13	inhib-LHX9	0.699564314494814	6.14756970277069e-07
SEZ6L2	inhib-LHX9	0.483292421440239	6.77811233361994e-07
SERF2	inhib-LHX9	0.720726766977385	7.11693045673206e-07
HSPA4	inhib-LHX9	0.594183976369369	7.32600095757644e-07
COPE	inhib-LHX9	0.936749240178551	7.55442602923324e-07
PDXK	inhib-LHX9	0.504058267351531	7.62624897317348e-07
ZFHX4	inhib-LHX9	0.274140724891581	7.72380347577055e-07
NOP56	inhib-LHX9	0.523554774927131	7.92627239166746e-07
EIF4G2	inhib-LHX9	0.361568887931417	8.67857016118695e-07
TUBB	inhib-LHX9	0.499878901216038	9.29981320765736e-07
SCG3	inhib-LHX9	0.613914699078764	9.37155957478321e-07
PRDX1	inhib-LHX9	0.498910773971404	1.05106640259972e-06
CCT5	inhib-LHX9	0.498933687173846	1.12464843415046e-06
C18orf32	inhib-LHX9	0.75585434890072	1.46678695768426e-06
SSB	inhib-LHX9	0.610535068542721	1.47570250737377e-06
PFN2	inhib-LHX9	0.724698398396495	1.61538006794e-06
VPS35	inhib-LHX9	0.737277552895944	1.72122427551028e-06
CCT2	inhib-LHX9	0.451158027432221	1.88071558458025e-06
PPP1R10	inhib-LHX9	0.450201607919656	2.10879344095689e-06
KIF1A	inhib-LHX9	0.329624866407292	2.43579275064481e-06
CCT6A	inhib-LHX9	0.409563589693006	2.60357431979457e-06
PPIB	inhib-LHX9	0.591266787025454	2.6172859487282e-06
CD59	inhib-LHX9	0.595263133366813	2.87292127617358e-06
SLC3A2	inhib-LHX9	0.53501410553962	3.06253307688672e-06
TMEM30A	inhib-LHX9	0.327078085399106	3.09042604754463e-06
CCT7	inhib-LHX9	0.321520425294281	3.16245392972084e-06
DCTN3	inhib-LHX9	0.308069152203489	3.3405350188484e-06
PHPT1	inhib-LHX9	0.343242849340735	3.3405350188484e-06
PRMT3	inhib-LHX9	0.582230759953941	3.3405350188484e-06
PLPPR1	inhib-LHX9	0.814620471907085	3.38788956811975e-06
SLCO3A1	inhib-LHX9	0.6005764522306	3.5329102027874e-06
LRRN3	inhib-LHX9	0.347206645347925	3.5426677375914e-06
MYL6B	inhib-LHX9	0.623290307938769	6.01721695722471e-06
EDF1	inhib-LHX9	0.64141645481772	6.0207916633488e-06
PSMB5	inhib-LHX9	0.556583563233209	6.13226786880564e-06
SET	inhib-LHX9	0.447064858009102	6.20181188781014e-06
NME1	inhib-LHX9	0.563327173561848	6.22115069597105e-06
PPA1	inhib-LHX9	0.368382868481774	7.09726625590222e-06
RAB3A	inhib-LHX9	0.560847322816968	7.7244370274788e-06
COL25A1	inhib-LHX9	1.7271023084647	7.78698422694806e-06
FAM126A	inhib-LHX9	0.392295937484175	8.26816716303679e-06
NRGN	inhib-LHX9	0.281850398363591	8.82578923168168e-06
SCOC	inhib-LHX9	0.52368443844549	1.01168759389374e-05
CYP51A1	inhib-LHX9	0.34684150257119	1.03891136042441e-05
SLITRK5	inhib-LHX9	0.497245216888283	1.065442892805e-05
ENO1	inhib-LHX9	0.302453606951675	1.06894145420066e-05
LRPAP1	inhib-LHX9	0.622474945369567	1.25512274271301e-05
SMIM10L1	inhib-LHX9	0.465282015963224	1.38773163967104e-05
CNIH2	inhib-LHX9	0.645010578995386	1.44047480572168e-05
MLEC	inhib-LHX9	0.666786766705894	1.49157362530518e-05
TUBB4B	inhib-LHX9	0.289783809268673	1.4983343715734e-05
MZT2B	inhib-LHX9	0.40334971227993	1.5204687179776e-05
ATXN7L3B	inhib-LHX9	0.350569480639121	1.76927923768345e-05
PKM	inhib-LHX9	0.438173629569695	2.01995051913891e-05
ARHGDIG	inhib-LHX9	0.818716170475133	2.04940526659547e-05
PGAM1	inhib-LHX9	0.661778067843998	2.17342943034993e-05
SUMO3	inhib-LHX9	0.782487519567382	2.38716187260866e-05
VCP	inhib-LHX9	0.461476563388132	2.38924420776301e-05
MAP1LC3B	inhib-LHX9	0.39823848726853	2.48053515748709e-05
ZMYND8	inhib-LHX9	0.589510194113121	2.51277613520728e-05
DYNC1LI2	inhib-LHX9	0.390064945553145	2.61297554692224e-05
NCL	inhib-LHX9	0.535808643700518	2.62161580265092e-05
STMN1	inhib-LHX9	0.510179746524364	2.84784220842025e-05
CKB	inhib-LHX9	0.511369814504855	2.87589435134589e-05
HCFC1R1	inhib-LHX9	0.688145716661114	3.02742076846561e-05
ATP6V1D	inhib-LHX9	0.442102524024835	3.08925407005191e-05
AP2S1	inhib-LHX9	0.617223223653837	3.18542958655679e-05
MAP1A	inhib-LHX9	0.266193275756671	3.24210572384668e-05
APLP1	inhib-LHX9	0.290176857458875	3.53179669573809e-05
MOCS2	inhib-LHX9	0.312832818487354	4.4499001623336e-05
PSMD7	inhib-LHX9	0.520174525366855	4.64892119113885e-05
SAP18	inhib-LHX9	0.765902680479098	4.73302387586716e-05
ACTN2	inhib-LHX9	0.341639134276368	5.20643573405637e-05
ARF3	inhib-LHX9	0.518513682353538	5.24757726415773e-05
NEDD8	inhib-LHX9	0.339027264079821	5.26683036887896e-05
PNMA1	inhib-LHX9	0.396795810727082	5.39186157188354e-05
MAML2	inhib-LHX9	0.64880852560011	5.42019081967647e-05
TUBB3	inhib-LHX9	0.335999802977035	6.11052244891999e-05
DNAJB9	inhib-LHX9	0.939428945315349	6.41482199908999e-05
SBDS	inhib-LHX9	0.456181858242038	6.87976835592695e-05
DNAJC12	inhib-LHX9	0.422240882312011	6.96638034490854e-05
FKBP3	inhib-LHX9	0.4191196239151	7.31934393259033e-05
RBP4	inhib-LHX9	0.747186022997603	7.42098144796908e-05
ARPP19	inhib-LHX9	0.462636844381871	7.43163746956943e-05
MTPN	inhib-LHX9	0.642217099684576	7.68194564412632e-05
ATP1A3	inhib-LHX9	0.297879561308163	7.70756063681528e-05
PCSK6	inhib-LHX9	0.524970020805767	8.59754648948236e-05
YJEFN3	inhib-LHX9	0.740600678799814	8.92827913354602e-05
TBCB	inhib-LHX9	0.689359088129327	9.16541257729528e-05
EEF1A2	inhib-LHX9	0.627987374992008	9.22565405456401e-05
CDH4	inhib-LHX9	0.452325760859543	9.73567828301519e-05
ATP6V1E1	inhib-LHX9	0.305335086764912	0.0001336665626588
GPR22	inhib-LHX9	0.805170184076087	0.0001399086429807
ARID4A	inhib-LHX9	0.305572307699348	0.0001524684866503
JPH4	inhib-LHX9	0.323643325367744	0.000153998662722
P4HTM	inhib-LHX9	0.394152990187299	0.0001697828207127
SPINT2	inhib-LHX9	0.548830832673528	0.0001785522107276
DNAJB4	inhib-LHX9	0.347472445319881	0.0002217764724892
CMAS	inhib-LHX9	0.398035094568425	0.0002261448717014
TKT	inhib-LHX9	0.543904152042739	0.000239050117949
CDKN2D	inhib-LHX9	0.514476145735352	0.0002440269214478
SSTR2	inhib-LHX9	0.271617590860648	0.0002564413392725
REEP5	inhib-LHX9	0.413779592923396	0.0002583542835853
B3GALT2	inhib-LHX9	0.334843287899425	0.0002621765556781
VCAN	inhib-LHX9	0.446888567056569	0.0002642513347462
PTCH2	inhib-LHX9	0.34230820738679	0.0002724807859453
YPEL3	inhib-LHX9	0.651768280713392	0.0002786881900477
PCMT1	inhib-LHX9	0.295099512315542	0.0003067397991119
DSTN	inhib-LHX9	0.304402369366873	0.0003770161632341
NFE2L1	inhib-LHX9	0.468570109116197	0.0003880395333832
ZSWIM6	inhib-LHX9	0.312905751063354	0.0003922967400631
GABARAPL1	inhib-LHX9	0.50685983606293	0.0004681149237968
SLC2A3	inhib-LHX9	0.625733847758502	0.0004681149237968
ARPC3	inhib-LHX9	0.473872486778195	0.0006065508500525
SLC39A11	inhib-LHX9	0.338485352113446	0.0006126833956551
TXN	inhib-LHX9	0.597643924151478	0.0007736347681735
MAP9	inhib-LHX9	0.425429646302181	0.0007982841099265
MXRA7	inhib-LHX9	0.375377161604958	0.0008204213247429
PDE8B	inhib-LHX9	0.598292427960514	0.0008813962596037
ATL1	inhib-LHX9	0.281670817333868	0.0009308562605407
LDHA	inhib-LHX9	0.57140494699242	0.0009597456844155
UFL1	inhib-LHX9	0.357119274752263	0.0009903333280029
TUBB4A	inhib-LHX9	0.571766341286548	0.001022672683993
ZFAND5	inhib-LHX9	0.414411647473655	0.0011282735117136
STMN3	inhib-LHX9	0.52206797194041	0.0011309028018489
BACH2	inhib-LHX9	0.309693777137993	0.0011312125911236
TAC1	inhib-LHX9	0.655285417681157	0.0011659561274957
MRFAP1	inhib-LHX9	0.653923899870707	0.0011988990115965
GOT1	inhib-LHX9	0.525555545140564	0.0012469442002366
NPNT	inhib-LHX9	0.36202767546685	0.0013541569426728
ARPC5L	inhib-LHX9	0.666784647394464	0.0013721042459621
RUNX1T1	inhib-LHX9	0.68686381507267	0.0014149065661992
PLK2	inhib-LHX9	0.307263626046145	0.0016782243716841
COPB2	inhib-LHX9	0.440484687310218	0.0021979603800226
PSMB1	inhib-LHX9	0.367712171168859	0.0023755844903019
UBE2B	inhib-LHX9	0.338853433934537	0.002594860573992
ZNF831	inhib-LHX9	0.325287094254511	0.0027398107113134
ZNF804A	inhib-LHX9	0.364196397870955	0.0027670750983552
NAP1L4	inhib-LHX9	0.455016108589357	0.0027815971430675
HSBP1	inhib-LHX9	0.384920813692266	0.0029552181291601
NCDN	inhib-LHX9	0.319859154259059	0.0029845604821235
AGAP3	inhib-LHX9	0.335475052312049	0.0030110952886081
MYL12B	inhib-LHX9	0.343841070347159	0.0030715976213543
ATP6V0E2	inhib-LHX9	0.542601905215471	0.0032760188999512
PIN1	inhib-LHX9	0.436096257182422	0.0035625504966366
EIF4A1	inhib-LHX9	0.395026068322017	0.0036945896212015
PRKAR1A	inhib-LHX9	0.314334431117817	0.0039550873395903
PDE5A	inhib-LHX9	0.326384509810953	0.0040022718987389
ARF1	inhib-LHX9	0.38704799689155	0.0045857084863898
PTMS	inhib-LHX9	0.333922873489568	0.0052762716777681
H3F3B	inhib-LHX9	0.478521047151667	0.0053236668671303
AASDHPPT	inhib-LHX9	0.331240015152459	0.0053834985518093
ATP6V1G1	inhib-LHX9	0.451928954720152	0.0053984862872577
SPCS2	inhib-LHX9	0.418241082845134	0.0063234685039137
FXYD6	inhib-LHX9	0.531156183316972	0.0066380051463128
TRPC4	inhib-LHX9	0.358170969056948	0.0075926352314483
CHD3	inhib-LHX9	0.429488480568352	0.0077205397149769
GMFB	inhib-LHX9	0.41448579833579	0.0087218596884142
CALN1	inhib-LHX9	0.278283584981676	0.009650998111563
ANKRD36	inhib-LHX9	-0.500257719727955	1.48982392066396e-21
PTPRD	inhib-LHX9	-0.598999389653819	1.05888616848047e-20
ARL15	inhib-LHX9	-0.766893174248477	3.60800613780453e-20
NKAIN2	inhib-LHX9	-0.460340660261426	6.75688067671839e-18
ARPP21	inhib-LHX9	-0.397211373335562	1.38132646644283e-15
POLR2J3	inhib-LHX9	-0.402527531103837	1.83857267308733e-13
LUC7L2	inhib-LHX9	-0.354948948030946	3.76509959972781e-13
UBR5	inhib-LHX9	-0.368901999496707	1.02155233948059e-12
HS3ST4	inhib-LHX9	-0.412589030215514	1.10995469954604e-12
NDST3	inhib-LHX9	-0.355922016499077	1.10995469954604e-12
STRBP	inhib-LHX9	-0.280423077696284	3.36640018571116e-12
ICA1L	inhib-LHX9	-0.30343949712894	3.29590491585033e-11
TCF4	inhib-LHX9	-0.294902388619139	1.01812953416204e-10
TRMT11	inhib-LHX9	-0.586134289553529	1.2403540653631e-10
TMEM108	inhib-LHX9	-0.322469565915208	2.5006528952959004e-10
NR2C1	inhib-LHX9	-0.989209566874967	3.40722445057632e-10
EPHA6	inhib-LHX9	-0.394292594791622	3.45157173828348e-10
KHDRBS3	inhib-LHX9	-0.327991895966118	7.04407780737224e-10
SYT17	inhib-LHX9	-0.433959870568605	7.58133871953571e-10
LUZP2	inhib-LHX9	-0.283099377730865	4.9833070829347405e-09
TNRC6C	inhib-LHX9	-0.30808209125242	7.208742311086271e-09
PIK3R3	inhib-LHX9	-0.333827945673694	9.57969759949808e-09
NXPH1	inhib-LHX9	-0.32596833189567	1.3055188567345e-08
SORCS2	inhib-LHX9	-0.474905526830163	1.65346387842244e-08
CENPP	inhib-LHX9	-0.841690774147821	2.07573317993163e-08
BRINP2	inhib-LHX9	-0.286253391533981	3.59726790843118e-08
CCNH	inhib-LHX9	-0.319671949810495	4.55829699155195e-08
ELMO1	inhib-LHX9	-0.35751840824614	5.16222672802343e-08
KLF12	inhib-LHX9	-0.515455245449091	6.55639886661647e-08
C8orf34	inhib-LHX9	-0.335709948942462	7.67926989336448e-08
UNC5C	inhib-LHX9	-0.323939820961371	7.87281823168457e-08
COG6	inhib-LHX9	-0.45778304077105	9.81118425452935e-08
RBM4	inhib-LHX9	-0.889779458706465	1.04577002278703e-07
NWD2	inhib-LHX9	-0.380001490251898	1.13820951051956e-07
KIAA1211	inhib-LHX9	-0.337932853840399	2.63629357884225e-07
FBN1	inhib-LHX9	-0.395019073445767	4.57408384553009e-07
DENND4A	inhib-LHX9	-0.299424696723946	5.60923652137563e-07
ATP6AP1L	inhib-LHX9	-0.896658349667499	6.47664301711558e-07
CHKA	inhib-LHX9	-0.571491242546673	9.4300491040993e-07
B3GLCT	inhib-LHX9	-0.561101335743411	9.86614529254128e-07
C1orf21	inhib-LHX9	-0.33179734428465	1.91243141621535e-06
MON2	inhib-LHX9	-0.308818729166307	4.31542526217722e-06
NR3C2	inhib-LHX9	-0.537983601241754	5.0302600123936e-06
RPH3A	inhib-LHX9	-0.581965643285582	7.94046235149489e-06
PDE3B	inhib-LHX9	-0.331324196765851	9.39086333150242e-06
DSCAML1	inhib-LHX9	-0.485820582113962	9.6779003210463e-06
GULP1	inhib-LHX9	-0.519402673434605	1.49688605176661e-05
SLIT1	inhib-LHX9	-0.745828249336904	1.52278616157125e-05
FHOD3	inhib-LHX9	-0.55927995909357	1.56315213020266e-05
KIAA1958	inhib-LHX9	-0.417364710450356	1.57059364152373e-05
GARNL3	inhib-LHX9	-0.750950314165729	1.70991117221882e-05
TSEN2	inhib-LHX9	-0.414803394362229	1.78045324875148e-05
EBF2	inhib-LHX9	-0.732600696766634	2.34983785748413e-05
DPP10	inhib-LHX9	-0.331307998551017	2.38081267026068e-05
PCDH15	inhib-LHX9	-0.455257201414026	2.68388610652659e-05
CRYL1	inhib-LHX9	-0.387081124655214	2.81045410235454e-05
ZNF704	inhib-LHX9	-0.580623847086676	6.91093316495569e-05
RAD9A	inhib-LHX9	-0.889459687596296	0.0001052047773534
CHRM2	inhib-LHX9	-0.377705909616566	0.000153998662722
DYNC2H1	inhib-LHX9	-0.801694362514583	0.0001781124416508
TFCP2	inhib-LHX9	-0.843839962150724	0.0003130778754869
FOXO3	inhib-LHX9	-0.657085595317525	0.0003154110727554
NFIB	inhib-LHX9	-0.836510322603951	0.0005287681375161
SLC13A3	inhib-LHX9	-0.511355031620829	0.0005356666047402
PRDM5	inhib-LHX9	-0.64090217517471	0.0005912413129977
CACNA1I	inhib-LHX9	-0.568183563056114	0.000629010782923
TSHZ1	inhib-LHX9	-0.65336414475889	0.0008604429345531
CNTN5	inhib-LHX9	-0.301388506411535	0.0008814599865759
PRKAA2	inhib-LHX9	-0.534686264024774	0.0012680760140126
PHF20	inhib-LHX9	-0.463191850749063	0.0012751882879581
XRRA1	inhib-LHX9	-0.528845437435704	0.0014541088304175
FAT4	inhib-LHX9	-0.487571342598963	0.0021206334563731
ZNF536	inhib-LHX9	-0.537185811925217	0.0024976911677806
SEMA6D	inhib-LHX9	-0.666191830045793	0.0028001625075204
AIG1	inhib-LHX9	-0.350846430081664	0.0028621127699769
PLEKHA1	inhib-LHX9	-0.508529075101528	0.00457383674227
THSD7B	inhib-LHX9	-0.544067313996281	0.0052887749825169
P3H2	inhib-LHX9	-0.565056123650097	0.0060157620129042
RNLS	inhib-LHX9	-0.350134544408222	0.0064303453948377
TCF12	inhib-LHX9	-0.51937459826137	0.0070193991607423
SYNDIG1	inhib-LHX9	-0.299364467643994	0.0071894799383397
PLCG2	inhib-SST	0.578778722740282	1.84495460980548e-24
CLU	inhib-SST	0.935964789969718	6.15765543762266e-07
HSP90AB1	inhib-SST	0.891648753076684	1.00966504577823e-06
CALY	inhib-SST	0.717783305499734	1.03751161690816e-05
UBC	inhib-SST	1.22431180654618	1.03751161690816e-05
HSPA8	inhib-SST	0.652203904048171	1.49153106709736e-05
UCHL1	inhib-SST	0.856055783262887	0.0001524071948392
CD81	inhib-SST	0.584560706942314	0.0002365332918472
SERINC1	inhib-SST	0.278020288614241	0.0002365332918472
VAMP2	inhib-SST	1.31725546161001	0.0002365332918472
TUBA1A	inhib-SST	0.462333061871238	0.0003337257264046
MAP1B	inhib-SST	0.288451983264157	0.0003498308433593
UBB	inhib-SST	0.431164056959502	0.0003498308433593
ATP1B1	inhib-SST	0.380968200543961	0.0003590784822453
CALM2	inhib-SST	0.334341164563978	0.000367178994035
ACTG1	inhib-SST	1.23287752141952	0.0005448029258832
ITM2B	inhib-SST	0.818336162181178	0.0006726794872146
DYNLL1	inhib-SST	0.751918464837416	0.0008575020363493
SYT11	inhib-SST	1.21240211869848	0.0008575020363493
CALM1	inhib-SST	0.846294939983016	0.0009913075260174
BSCL2	inhib-SST	0.818377536578376	0.0017217040474327
CAMK2N1	inhib-SST	0.535970167805797	0.0019087490410832
SARAF	inhib-SST	0.689595974682319	0.0019087490410832
PEG3	inhib-SST	0.657191526764538	0.0023639789926936
EID1	inhib-SST	0.444701212163823	0.0025083613898193
GAPDH	inhib-SST	0.892920597042248	0.0025083613898193
YWHAH	inhib-SST	0.820566630212829	0.0025083613898193
GNAS	inhib-SST	0.73391226128793	0.0033763042614654
HSP90AA1	inhib-SST	0.325268379380155	0.003437133555761
PEBP1	inhib-SST	0.868025772406533	0.003476258970304
ATP6V1D	inhib-SST	1.29326170072652	0.0035520995668807
RAC1	inhib-SST	0.67831992861013	0.0042483477025818
CD63	inhib-SST	0.284645597208126	0.0045893039856467
PPIA	inhib-SST	0.728233753575252	0.0060630334823082
TPT1	inhib-SST	0.274523796337897	0.0060682095453339
PSAP	inhib-SST	0.792832571442958	0.0072055621781088
HSP90B1	inhib-SST	0.79736212794215	0.0079043877176031
SCG2	inhib-SST	0.882013793730829	0.0093950141441426
KANSL1	inhib-SST	-0.551799469301944	1.05258058849932e-11
SYT14	inhib-SST	-0.356662974813821	7.13419638778843e-06
KAZN	inhib-SST	-0.38816064554492	8.78667036777898e-06
AEBP2	inhib-SST	-0.641307994163105	2.82810537945042e-05
CNTNAP2	inhib-SST	-1.6043357602353	2.82810537945042e-05
ANKS1B	inhib-SST	-0.302813816074723	6.18442567307962e-05
PKD1L1	inhib-SST	-1.14034875064692	0.0002365332918472
ANKRD30BL	inhib-SST	-0.65339936240067	0.0004354124827502
CENPP	inhib-SST	-1.3366692083708	0.0010167681972026
GTF2IRD1	inhib-SST	-0.848825914651378	0.0010879323773535
GRIP1	inhib-SST	-0.285155822792465	0.0041977196606019
TLN2	inhib-SST	-0.355417992379667	0.0043793463769705
KCND2	inhib-SST	-0.439435978208737	0.0095002462261156
TNRC6B	inhib-SST	-0.348428787964765	0.0095002462261156
PLCG2	inhib-VIP	0.423943014197707	1.37510185421959e-07
SCG2	inhib-VIP	1.0983224484666	5.87465030496934e-05
SIK3	inhib-VIP	0.437189058558813	6.57702793876882e-05
ZSWIM6	inhib-VIP	0.425686125629971	0.0080757218585086
ADARB2	inhib-VIP	-0.643392798135189	1.0014950292345e-13
KAZN	inhib-VIP	-0.456812611546638	7.565100353884311e-09
CNTNAP2	inhib-VIP	-0.580887972363859	3.97298677620183e-08
FRMD4A	inhib-VIP	-0.437640733038361	1.61460414855376e-07
LINGO2	inhib-VIP	-0.4677000611974	1.26698861514182e-05
ANKRD30BL	inhib-VIP	-0.463986910769201	4.7319536809041e-05
CCSER1	inhib-VIP	-0.334496947816016	0.0003180983022991
SIDT1	inhib-VIP	-1.41162046044429	0.0005771320373526
POLR2J3	inhib-VIP	-1.14199642531381	0.0093205622471904
PLCG2	inhib-PENK	1.01075446391445	1.07304193856484e-75
SLCO3A1	inhib-PENK	0.945419190437419	1.67299174042425e-21
KALRN	inhib-PENK	0.639244395010469	4.99804673620417e-19
TCF20	inhib-PENK	0.863972821955633	3.87539726402447e-18
KCNQ3	inhib-PENK	0.892327548050055	3.94687566971544e-17
PLXNA4	inhib-PENK	0.766152586437527	4.75774675149129e-17
AJAP1	inhib-PENK	0.450889026153638	2.90977807227223e-16
KCNMA1	inhib-PENK	0.544849943665341	3.2812733728335402e-15
PSD3	inhib-PENK	0.715233949830968	7.10572084360271e-14
GRK5	inhib-PENK	1.37615739278595	1.01518033129695e-12
ASIC2	inhib-PENK	1.28582524954477	1.11422858122648e-11
NRIP1	inhib-PENK	0.624463752202594	1.82783520514486e-11
CMIP	inhib-PENK	0.907454517415294	2.18907124382618e-11
DNM1	inhib-PENK	0.607984253702638	2.4849023138811894e-11
BACH2	inhib-PENK	0.613033549374548	3.1020133297503694e-11
ABLIM2	inhib-PENK	1.0814339868414	1.1470157699441e-10
BTBD11	inhib-PENK	0.3706670496978	1.1470157699441e-10
ATP2B4	inhib-PENK	0.756232257501039	3.7843239695727903e-10
RAP1GAP	inhib-PENK	0.518080795517447	8.05407567732199e-10
UBASH3B	inhib-PENK	1.19811303371714	8.48874206368818e-10
RSRP1	inhib-PENK	1.43658485624053	1.74601690511607e-09
CCDC144A	inhib-PENK	1.92720270699236	2.8503970722059103e-09
CADPS	inhib-PENK	0.486696665637484	7.211817419790131e-09
GRID1	inhib-PENK	0.457049144988762	1.16435320462445e-08
NRXN2	inhib-PENK	1.03296072997293	1.32128320692384e-08
VAT1L	inhib-PENK	0.750788965755527	1.5975818433003e-08
SMARCD3	inhib-PENK	0.387843015396654	4.34095420892199e-08
KCND3	inhib-PENK	1.18815914178671	4.41023795197816e-08
SHC3	inhib-PENK	1.03155558526824	4.50244568688225e-08
MICAL2	inhib-PENK	0.508385794167048	5.13503398751778e-08
AP2A2	inhib-PENK	0.833816729381155	7.99980690938819e-08
KIAA1549L	inhib-PENK	0.655208476241397	1.77508126550274e-07
ZNF710	inhib-PENK	1.45595191115422	2.74250023850655e-07
SLC5A3	inhib-PENK	0.764460762967488	7.20769953556873e-07
MAT2A	inhib-PENK	0.526979598468529	2.62648117206937e-06
SIRPA	inhib-PENK	1.07156503655025	3.98332227132113e-06
SKIL	inhib-PENK	0.446654996348946	4.5322976706905e-06
DNM3	inhib-PENK	0.621933108085702	5.39675735922214e-06
MAML3	inhib-PENK	0.574957993217421	6.34729082948439e-06
GGT7	inhib-PENK	0.735553029412266	6.48047153106817e-06
CTNNA2	inhib-PENK	0.399794232957931	7.33165284106105e-06
DDX5	inhib-PENK	0.354744289018584	1.03755880882534e-05
SGCD	inhib-PENK	1.13928957473265	1.0766922858493e-05
DGKB	inhib-PENK	0.525324137711498	1.14324779703752e-05
GNAO1	inhib-PENK	0.880698625913699	1.19726500653369e-05
MLLT3	inhib-PENK	0.968301997212987	2.0203905546948e-05
KIF1A	inhib-PENK	0.788564107093646	2.63310423617886e-05
UGP2	inhib-PENK	0.830758260862004	3.44259258479014e-05
PTPN5	inhib-PENK	0.731807599903628	4.20524415266795e-05
INTS6	inhib-PENK	0.579912075966084	4.28895030875416e-05
TCF25	inhib-PENK	0.399120179599225	5.04450606786002e-05
EPB41L1	inhib-PENK	0.343339023547405	6.27966850237741e-05
CSGALNACT2	inhib-PENK	1.07466253960032	6.484312254017e-05
GALNT10	inhib-PENK	0.323407357777661	7.12062894222661e-05
SRSF5	inhib-PENK	1.19442870725238	7.74074119465998e-05
ADAM9	inhib-PENK	0.554210760486785	9.35812979215659e-05
LRRN2	inhib-PENK	0.307692644958754	0.0001076787611597
CAP2	inhib-PENK	0.698466496139441	0.0001353396234222
GALNT2	inhib-PENK	1.5459319973968	0.0001463445474686
CACNG8	inhib-PENK	1.16594541351824	0.0001762433608075
GABBR1	inhib-PENK	0.808897746059181	0.0002099637199894
ETV3	inhib-PENK	0.527192985517694	0.0002300218950523
APP	inhib-PENK	0.345141248123046	0.0003054204912589
MAP4K4	inhib-PENK	0.408071660983267	0.0004607280092149
UNC5D	inhib-PENK	0.885876855681174	0.0004950490028727
CTBP2	inhib-PENK	0.989617887270948	0.0006908287275956
KCTD16	inhib-PENK	0.419019263086853	0.0008534622597318
WWP1	inhib-PENK	1.00885572104434	0.000870566669927
FAM135B	inhib-PENK	0.349112949948148	0.0009837571747397
GABBR2	inhib-PENK	1.14946475691677	0.0010240882653638
FBXL2	inhib-PENK	0.42170828245668	0.0012759186957385
MARCH4	inhib-PENK	0.632874714014618	0.0013846872865657
TTC9B	inhib-PENK	1.50767628447023	0.0019248785776752
SRRM2	inhib-PENK	1.0437092393018	0.002266667890373
TMEM108	inhib-PENK	0.898616464196082	0.0024478817754768
RAB7A	inhib-PENK	1.04368125586817	0.0024538427711358
SCG2	inhib-PENK	0.428280568170921	0.0024571685639627
ASXL3	inhib-PENK	1.11956891521069	0.0025358090854367
KAT6B	inhib-PENK	0.532410885484509	0.0028104217617253
ARHGAP29	inhib-PENK	1.03943517528965	0.0030047012251893
MBOAT2	inhib-PENK	0.333090637862007	0.0031076644081429
SLC1A1	inhib-PENK	0.417414064901322	0.0045093728091488
ADCYAP1R1	inhib-PENK	0.500360813626042	0.0058344834140938
NRP1	inhib-PENK	0.67466135769918	0.0062281589094595
FRYL	inhib-PENK	0.723498706756457	0.0062698311074672
SNCA	inhib-PENK	0.813615105829772	0.0069247074801766
CAMK2D	inhib-PENK	0.892560585487701	0.0069568428300636
AKTIP	inhib-PENK	0.396101521389761	0.0070962088618545
PLS1	inhib-PENK	0.424216753184812	0.0071192829347476
GLRA3	inhib-PENK	0.412466592022773	0.007468655772052
PGBD5	inhib-PENK	0.602559427874854	0.008009305878845
SPRED2	inhib-PENK	0.400470147018317	0.0083830378347919
KCND2	inhib-PENK	-1.23064211505634	3.7603714070413294e-25
ARL17B	inhib-PENK	-2.57848542765736	3.0784870211625203e-23
UNC13C	inhib-PENK	-1.38719464978469	1.67299174042425e-21
KCNJ3	inhib-PENK	-0.363059051356837	6.282318689653551e-19
SLC4A10	inhib-PENK	-0.594930039704806	4.80806336480809e-17
C2CD5	inhib-PENK	-0.56653454190443	1.04756477210191e-14
TARBP1	inhib-PENK	-0.973535181120392	6.33456808858884e-14
EPB41	inhib-PENK	-0.518696325819	1.2952229419198e-12
ANKRD36	inhib-PENK	-0.558296262971192	5.58655816802783e-12
EPHA7	inhib-PENK	-0.542769418255386	6.94081502299738e-12
PPIP5K2	inhib-PENK	-0.658175599897665	4.20042856081313e-11
TTC8	inhib-PENK	-0.461140817953039	6.86426070835204e-11
NCAM1	inhib-PENK	-0.416709823763902	1.19655065068278e-10
RIMS2	inhib-PENK	-0.382447536547103	1.43086969847397e-10
ZRANB3	inhib-PENK	-2.49481503790976	2.2648914767354e-10
ARPP21	inhib-PENK	-0.479928490123747	2.32711328052526e-10
ANKRD30BL	inhib-PENK	-0.629347597917723	2.38525290431995e-10
FOXP2	inhib-PENK	-1.36192009950833	2.69650391077662e-10
UNC80	inhib-PENK	-0.604603332679861	3.41228600250647e-10
KHDRBS2	inhib-PENK	-0.66731709335758	3.7843239695727903e-10
FUT9	inhib-PENK	-0.334923997291014	4.5467594923583005e-10
FBXL17	inhib-PENK	-0.447174402391763	1.09166685623007e-09
RUNDC3B	inhib-PENK	-0.353453035946409	1.66185255123254e-09
CDH18	inhib-PENK	-0.807925475994608	1.73671837179181e-09
OSBPL8	inhib-PENK	-0.571767076174797	1.74601690511607e-09
ATP2B1	inhib-PENK	-0.61359474715209	1.8443245455318597e-09
PAM	inhib-PENK	-0.649798745398501	1.96861591838023e-09
KLHL23	inhib-PENK	-1.26427361324593	2.14911553934073e-09
SLC35F1	inhib-PENK	-0.748361140038943	2.20812431232172e-09
ASTN2	inhib-PENK	-1.0526179171778	2.48543494875899e-09
SCN1A	inhib-PENK	-0.298795882565898	2.48543494875899e-09
ARHGAP12	inhib-PENK	-2.14682330785868	2.74801211593126e-09
WDR17	inhib-PENK	-2.14196778350969	2.74848043328361e-09
MYEF2	inhib-PENK	-0.776362971316736	2.75338892195901e-09
SPAG16	inhib-PENK	-0.441219074658004	2.75338892195901e-09
ROBO2	inhib-PENK	-0.803590219423423	3.55646962352865e-09
RBM4	inhib-PENK	-1.93912509625286	3.67607804974047e-09
CSTF3	inhib-PENK	-0.472777334605796	5.47100491376381e-09
NAALADL2	inhib-PENK	-0.800230022180385	5.47100491376381e-09
SNX14	inhib-PENK	-0.53775500157866	7.401277279266571e-09
ERBB4	inhib-PENK	-2.41559562515237	8.808148223609011e-09
DYNC2LI1	inhib-PENK	-1.23790485564828	9.09519317101156e-09
MPPED2	inhib-PENK	-0.377508128907452	1.27646223260285e-08
MCTP1	inhib-PENK	-0.898918185308514	1.32128320692384e-08
GPC6	inhib-PENK	-3.42073553842694	1.5975818433003e-08
NTN4	inhib-PENK	-0.868683208461651	1.5975818433003e-08
HERC1	inhib-PENK	-0.451398509403816	1.71219291912587e-08
MPP7	inhib-PENK	-0.979827182383811	1.75151607115708e-08
NCAM2	inhib-PENK	-0.722899531407769	1.85747559459232e-08
DENND1B	inhib-PENK	-2.4322962920191	1.86890430329895e-08
IGSF11	inhib-PENK	-0.361457231807908	2.25384000574249e-08
KCTD8	inhib-PENK	-2.44104648322098	2.40904654844349e-08
SLC39A10	inhib-PENK	-0.520437119086859	2.4964961868525e-08
CADM2	inhib-PENK	-0.517217368953119	2.70264518238574e-08
ADAMTS19	inhib-PENK	-0.322063421666373	3.07140761056109e-08
BRINP3	inhib-PENK	-0.375901755085632	3.07140761056109e-08
ITGB8	inhib-PENK	-0.532431549536811	3.21368475671547e-08
ZDHHC2	inhib-PENK	-1.00187416996896	3.46024955443261e-08
PPM1H	inhib-PENK	-0.5451509539533	3.88501681581777e-08
SUMF1	inhib-PENK	-0.463921653207658	4.55439463605136e-08
FANCL	inhib-PENK	-0.610672063561516	4.86365497556596e-08
TFDP2	inhib-PENK	-0.269664229426784	5.13503398751778e-08
NAALAD2	inhib-PENK	-0.386000982983769	6.50697370992315e-08
JAK1	inhib-PENK	-0.472176866598581	7.12510346522174e-08
ATG10	inhib-PENK	-0.678488826122368	7.30659975819885e-08
THSD7A	inhib-PENK	-0.896365373826918	7.46594043787833e-08
AIG1	inhib-PENK	-0.41374926291105	7.7275732322051e-08
NCALD	inhib-PENK	-0.317738343894593	1.01964006789447e-07
PCMTD1	inhib-PENK	-0.382068077983408	1.01964006789447e-07
PRSS23	inhib-PENK	-2.06142465432375	1.04036934643718e-07
MYO6	inhib-PENK	-0.719899512702103	1.08212690600911e-07
PHACTR2	inhib-PENK	-0.594786394886883	1.19655811237975e-07
CNTN5	inhib-PENK	-1.22342788689581	1.4499975273079e-07
SPEF2	inhib-PENK	-1.39259030980328	1.4499975273079e-07
SLC9C2	inhib-PENK	-0.431361166500341	1.59073751809693e-07
BRINP2	inhib-PENK	-1.75150130413036	1.91228105697206e-07
SYNE1	inhib-PENK	-0.437731388884135	2.93718642468713e-07
PDCD4	inhib-PENK	-0.70366795158675	3.30542336142708e-07
DLC1	inhib-PENK	-0.36642968986496	3.36419834131058e-07
CSRNP3	inhib-PENK	-0.45160007855104	4.01172426436404e-07
ABCA10	inhib-PENK	-0.611300063085677	5.04506499197442e-07
CSMD3	inhib-PENK	-0.455117877796503	5.35140242585872e-07
STK3	inhib-PENK	-1.68812779526652	5.48312572447504e-07
RCOR3	inhib-PENK	-0.647409095644676	5.64761343602113e-07
ASTN1	inhib-PENK	-1.81817442838264	6.03689855677639e-07
ADAM22	inhib-PENK	-0.46538720209981	6.16602374370163e-07
DTNA	inhib-PENK	-0.577325453250953	6.23231613554854e-07
PKD2	inhib-PENK	-1.05419855221121	6.30879546970848e-07
GULP1	inhib-PENK	-0.415966083145104	7.89787916360097e-07
GABRA6	inhib-PENK	-0.652070389612184	8.02990476486708e-07
SLC35A3	inhib-PENK	-0.918923269836438	9.70391820010446e-07
UNC5C	inhib-PENK	-0.421334603602107	1.04628456288111e-06
ARMC2	inhib-PENK	-0.538363968592613	1.10789567220089e-06
URI1	inhib-PENK	-1.08293716500022	1.19312150714901e-06
ROBO1	inhib-PENK	-0.498662678570673	1.30381098866732e-06
OSBPL6	inhib-PENK	-0.401539253324335	1.30971079664614e-06
ZNF804B	inhib-PENK	-0.680283584655955	1.45542856390872e-06
TUSC3	inhib-PENK	-0.3900544610793	1.57501790115048e-06
POU2F1	inhib-PENK	-0.407990385943956	1.66092048638933e-06
DGKI	inhib-PENK	-0.437347619511117	1.85709305750921e-06
PRKCB	inhib-PENK	-0.348039941237108	1.8678546251578e-06
RGS7BP	inhib-PENK	-0.413615191399634	1.98276736535994e-06
SETDB2	inhib-PENK	-0.658084305034353	2.01580228578757e-06
PARD3B	inhib-PENK	-0.408391898476538	2.58015002167317e-06
ICA1L	inhib-PENK	-0.551471543552401	2.88528032013899e-06
MARCH11	inhib-PENK	-0.586227856816259	3.00974481873966e-06
GPR149	inhib-PENK	-2.30706678074554	3.20482879635816e-06
DACH1	inhib-PENK	-0.585908311036324	3.4423118969609e-06
DLEU7	inhib-PENK	-1.01713645925011	3.44910735465711e-06
ANO4	inhib-PENK	-0.482328119787521	3.82104129617081e-06
CCSER1	inhib-PENK	-0.455134505541194	3.82104129617081e-06
SCN7A	inhib-PENK	-0.279152323760734	3.8586798554316e-06
MANBA	inhib-PENK	-0.269854604773077	3.98681014593264e-06
ALG6	inhib-PENK	-1.32034684236282	4.23067143388361e-06
RSRC1	inhib-PENK	-0.386135138768318	4.37061032935333e-06
STAU2	inhib-PENK	-0.435775445662657	4.37061032935333e-06
TNRC6B	inhib-PENK	-0.362735513639235	4.75006344026523e-06
SLC7A14	inhib-PENK	-1.05651982615168	4.93061560083867e-06
TBC1D5	inhib-PENK	-0.345502525431336	5.23074209316615e-06
TNIK	inhib-PENK	-0.43571612207387	5.39675735922214e-06
ZC2HC1A	inhib-PENK	-0.293073524582538	5.45444892094925e-06
GALNT13	inhib-PENK	-0.486256785389408	6.11412956347681e-06
PIGN	inhib-PENK	-1.07450438342219	6.56429377646671e-06
MAP2K6	inhib-PENK	-1.74089041264572	7.68510947979559e-06
WASF1	inhib-PENK	-0.556112707404018	8.62561535798421e-06
CENPP	inhib-PENK	-0.644538518796046	9.0884682454876e-06
DARS	inhib-PENK	-0.802922350584081	9.44048260853903e-06
NEDD4L	inhib-PENK	-0.326603246348215	1.15386106572479e-05
TTC13	inhib-PENK	-0.497643597882007	1.23156813096135e-05
FAM3C	inhib-PENK	-1.58450255886478	1.2489015906137e-05
NHLRC3	inhib-PENK	-0.611806259532145	1.32005893983794e-05
HACL1	inhib-PENK	-0.574303106004122	1.34869204764727e-05
NDRG4	inhib-PENK	-0.370028783878533	1.35748141382957e-05
PHACTR1	inhib-PENK	-0.651612304833236	1.45349334397592e-05
UBR5	inhib-PENK	-0.337440218917575	1.65917635416981e-05
CDC7	inhib-PENK	-1.81732802328493	1.77115211930011e-05
FAM171B	inhib-PENK	-0.435684053282701	1.80205561727733e-05
ABCA6	inhib-PENK	-1.35956680517066	1.90505248208717e-05
CEP192	inhib-PENK	-0.359970958950623	2.01788096383486e-05
HECW2	inhib-PENK	-0.4568425263429	2.0203905546948e-05
NUMB	inhib-PENK	-0.622068206710918	2.0203905546948e-05
CENPC	inhib-PENK	-0.54272744807716	2.07405386818877e-05
WDPCP	inhib-PENK	-0.600438240456719	2.25771616041349e-05
RAMP1	inhib-PENK	-0.477908519071124	2.28395442590795e-05
PRKAR2B	inhib-PENK	-0.516841741686251	2.36790318349393e-05
DYNC2H1	inhib-PENK	-0.491542470358567	2.5510595561367e-05
PIK3R1	inhib-PENK	-0.453528581238682	2.64830420976391e-05
NRG2	inhib-PENK	-0.278686288090482	3.08744546737635e-05
ZBTB25	inhib-PENK	-0.861758882460544	3.46218199807797e-05
DLG2	inhib-PENK	-0.277432112276141	3.50991224483622e-05
CFAP69	inhib-PENK	-0.979346016801871	3.84239770586092e-05
PIGL	inhib-PENK	-0.623648918962098	4.1923051552579e-05
PREX2	inhib-PENK	-1.5383146821956	4.71329023120105e-05
OLFM3	inhib-PENK	-0.42919886013407	5.02539312838157e-05
EPHA6	inhib-PENK	-0.597011959897813	5.42691670379908e-05
MACROD2	inhib-PENK	-0.410813078339896	5.55900410741076e-05
ERO1A	inhib-PENK	-0.996054624968015	5.72412946221784e-05
GSAP	inhib-PENK	-0.289195609962988	5.78748797564888e-05
GLRB	inhib-PENK	-0.442817443120427	5.92310892563618e-05
TRHDE	inhib-PENK	-0.607619389380229	6.1182912263955e-05
ITPR1	inhib-PENK	-0.937867061666743	6.23193646764893e-05
BCAS3	inhib-PENK	-0.288572095711729	6.56124938146231e-05
GTDC1	inhib-PENK	-0.449419919315476	6.78616612708477e-05
TIA1	inhib-PENK	-1.06022610967696	6.78616612708477e-05
CCDC59	inhib-PENK	-0.682812307481702	7.19031510787168e-05
DRD1	inhib-PENK	-1.41583051075793	7.2905152820473e-05
TMEM168	inhib-PENK	-0.285990092037349	7.35024826928224e-05
PCSK2	inhib-PENK	-0.569170527949796	7.80521295163428e-05
DSCAM	inhib-PENK	-0.431719938860143	7.85783675146641e-05
TNNI3K	inhib-PENK	-0.406763753280672	7.97550678420204e-05
TBCK	inhib-PENK	-0.854121250843139	8.0058835682835e-05
FAT3	inhib-PENK	-0.435271291351173	8.37785513070417e-05
WSB1	inhib-PENK	-0.369393945943582	8.90474244073688e-05
GMCL1	inhib-PENK	-1.34020075818032	9.35881329273588e-05
SLC35F5	inhib-PENK	-0.390273106174358	9.6947349984854e-05
GALK2	inhib-PENK	-0.4848430666584	9.7067115087698e-05
ZNF516	inhib-PENK	-1.13846164443385	9.83319019421974e-05
PCTP	inhib-PENK	-0.647798566802612	0.0001072587261429
ANKRD36C	inhib-PENK	-0.300796849055125	0.0001177348843458
TOX	inhib-PENK	-0.665757858242824	0.0001425270038447
MDN1	inhib-PENK	-0.624312737680765	0.0001575697088258
COL11A1	inhib-PENK	-0.534440677081753	0.0001590361758705
CHRM3	inhib-PENK	-0.861002399563157	0.0001608840518804
PLAGL1	inhib-PENK	-0.338956414053987	0.0001684033037313
NMD3	inhib-PENK	-0.731977703240728	0.0001872519396246
CAMK2A	inhib-PENK	-0.368884578428016	0.0001887583371866
RNF146	inhib-PENK	-0.746982312319894	0.0001973847365131
CUX1	inhib-PENK	-0.787306772806284	0.0002216012101613
FBXL7	inhib-PENK	-1.22966064052425	0.0002216782805695
LIMCH1	inhib-PENK	-1.6735067160858	0.0002267262026323
GRB10	inhib-PENK	-0.392245498784245	0.0002569413205494
HOOK1	inhib-PENK	-0.359266648791403	0.0002687227508363
PCP4	inhib-PENK	-1.29339073276048	0.0002692716253784
POLI	inhib-PENK	-0.570227229286861	0.0002762824165473
CHKA	inhib-PENK	-0.514792187580445	0.0002794711886491
KIAA1841	inhib-PENK	-0.821036589227619	0.0002881483688019
SPOCK2	inhib-PENK	-0.344469765746652	0.000302953222871
KLHL24	inhib-PENK	-0.805392750997839	0.0003049535182931
CYP7B1	inhib-PENK	-1.29173532387511	0.0003208059597012
PGPEP1	inhib-PENK	-0.596257345886135	0.0003259783300073
WASL	inhib-PENK	-0.613073823418016	0.0003565240341441
PAXBP1	inhib-PENK	-0.420250647063937	0.0003570879545552
DPH6	inhib-PENK	-0.550894932627155	0.0003760281421367
STK39	inhib-PENK	-1.60015737861513	0.0003806533399412
MTR	inhib-PENK	-0.308011629063667	0.0003965707316663
EMC2	inhib-PENK	-0.87134092748939	0.0003987144309126
SCLT1	inhib-PENK	-0.344839495339134	0.0004230757980843
PTGR1	inhib-PENK	-0.436560550103901	0.0004268405330241
HGSNAT	inhib-PENK	-0.416283751419875	0.0004575239309983
FIGN	inhib-PENK	-0.339167260600505	0.0004597650300234
LIN52	inhib-PENK	-1.04194942195921	0.0004640115052962
SYT14	inhib-PENK	-0.295363100265654	0.0004679085457986
SLC36A4	inhib-PENK	-1.36066059904573	0.0004806015856363
TTC39B	inhib-PENK	-0.286643630714012	0.0005473300688306
ELAVL2	inhib-PENK	-0.280858491343166	0.0005625322934362
NOS1AP	inhib-PENK	-0.607624076724122	0.0005820711525651
SCFD1	inhib-PENK	-1.45724595490775	0.0005933116613188
CCDC88A	inhib-PENK	-0.334511205058755	0.0005963324459499
LONRF1	inhib-PENK	-0.951171034095105	0.0006348301187454
PHKB	inhib-PENK	-0.351783034354469	0.0006351833501715
ZNF248	inhib-PENK	-0.600884658606084	0.0006372919920008
PTH2R	inhib-PENK	-1.56544782068508	0.0006448517923303
FAM13A	inhib-PENK	-0.389745045164739	0.0006565904213073
UBE4B	inhib-PENK	-0.273294405898975	0.0006640632196402
NT5DC1	inhib-PENK	-0.987161775359198	0.0006694703478232
RSPH3	inhib-PENK	-0.528687339599334	0.0006694703478232
DTWD2	inhib-PENK	-0.388459562834998	0.0006738260974051
MIOS	inhib-PENK	-0.931799857101684	0.0006896056996668
GBE1	inhib-PENK	-1.0171213877077	0.0006908287275956
TARSL2	inhib-PENK	-0.718844823350552	0.0006953622610602
CCDC138	inhib-PENK	-0.871905298411961	0.0007034203823414
PURG	inhib-PENK	-0.585887496024071	0.000711723478594
DMTF1	inhib-PENK	-0.428387917518533	0.0007185784993926
FAXC	inhib-PENK	-0.449529761383628	0.0007185784993926
TRMT11	inhib-PENK	-0.350387009198453	0.0007287595081206
SNAP47	inhib-PENK	-0.928328998128506	0.0007391775423467
SLC13A3	inhib-PENK	-0.399902958360626	0.0008421682046492
GLMN	inhib-PENK	-0.634435775870807	0.000866968734364
PRKD1	inhib-PENK	-0.521561947719796	0.0008784599721536
SYCP2L	inhib-PENK	-0.569330038780211	0.000906061615623
NHLRC2	inhib-PENK	-0.539658195161584	0.0009330390176231
NR2C1	inhib-PENK	-0.720980884308282	0.0009633018642982
REV1	inhib-PENK	-0.38327164033552	0.0009633018642982
RASGRP1	inhib-PENK	-1.59515860052985	0.0010158970486544
FBXO22	inhib-PENK	-0.372288028331038	0.0010428598611246
DTD1	inhib-PENK	-0.932780658813952	0.0010456845224032
FAM149A	inhib-PENK	-0.663502168608132	0.0011165597309651
SGK3	inhib-PENK	-0.92106718572671	0.0011713727684405
CARF	inhib-PENK	-0.323361450353821	0.0011781803381588
TMEM232	inhib-PENK	-0.701784828919902	0.0011860228336272
TNPO1	inhib-PENK	-0.421744505969603	0.0011879961654782
MTAP	inhib-PENK	-0.830435140833879	0.0012684465623907
CNTNAP4	inhib-PENK	-0.942852187363949	0.0012702166037501
ZNF717	inhib-PENK	-0.339199914955085	0.0012814620887134
CYP4X1	inhib-PENK	-1.2453731456852	0.0013083515709125
SEMA6D	inhib-PENK	-0.519028241428341	0.0013198685583994
METTL24	inhib-PENK	-0.556475210302336	0.0014238275859056
INSR	inhib-PENK	-1.14207057867372	0.0014492246730242
NIPAL2	inhib-PENK	-0.826760511114099	0.0014538707637658
ROCK2	inhib-PENK	-0.428534833496798	0.0014610066631795
EFCAB11	inhib-PENK	-0.516061278679063	0.001463958042833
SMAD3	inhib-PENK	-0.282528579257103	0.0014793329538308
ACYP2	inhib-PENK	-0.337921531707359	0.0015040121909033
USP40	inhib-PENK	-0.835090229599661	0.001577213441442
CAMKMT	inhib-PENK	-0.385894471076019	0.0016095548575265
TMEM117	inhib-PENK	-1.47104260107192	0.0016210947618913
KCTD3	inhib-PENK	-0.492181922441464	0.0016263349253178
LRRFIP2	inhib-PENK	-0.727076905892812	0.0017384483490637
WDSUB1	inhib-PENK	-0.338234792400487	0.0017967921767978
CPEB3	inhib-PENK	-0.29770333104436	0.0018199256761573
MFSD4A	inhib-PENK	-0.635318425889182	0.0018199256761573
SCN3A	inhib-PENK	-0.773839167025351	0.0019248785776752
LRRC28	inhib-PENK	-0.350480292099781	0.0019393171897583
BCAS4	inhib-PENK	-1.26315767633325	0.0020497238251048
FBXO16	inhib-PENK	-0.398928268850379	0.0020747749881624
CREBRF	inhib-PENK	-1.03609486197235	0.0021638110629065
SLC2A11	inhib-PENK	-0.941259779855644	0.0021670575574852
TMEM266	inhib-PENK	-1.28020580984004	0.002235140115293
CACNG7	inhib-PENK	-1.03646492412314	0.0022451711503107
CAAP1	inhib-PENK	-0.628332945152168	0.002250536062341
RGS8	inhib-PENK	-0.788101494817304	0.002250536062341
TMEM260	inhib-PENK	-0.36527319012524	0.0023447503318138
KDM5A	inhib-PENK	-0.807929273918796	0.0024326186707597
HSF2	inhib-PENK	-0.345130893262855	0.0024538148380769
KLRD1	inhib-PENK	-0.386894561951897	0.0024563318470339
CCDC191	inhib-PENK	-0.821389356197972	0.0025841990589271
SUZ12	inhib-PENK	-0.454314812090211	0.0028173827659298
GABRA4	inhib-PENK	-0.317625260603505	0.0028439955270417
ANKAR	inhib-PENK	-0.509915145284972	0.002876778345744
FAR1	inhib-PENK	-0.341367037386209	0.0029174465964956
UMAD1	inhib-PENK	-1.89564319012369	0.002978200295501
TTC21B	inhib-PENK	-0.480651091696559	0.0029819900075667
ELP2	inhib-PENK	-0.631554933171201	0.0030270630554456
UPP2	inhib-PENK	-1.29789644252445	0.0030839244394419
TATDN3	inhib-PENK	-0.480097919818717	0.0031786705177639
COG6	inhib-PENK	-0.355294019633769	0.003423972272431
YPEL1	inhib-PENK	-1.08710833556236	0.0035065506025336
TEX9	inhib-PENK	-0.968772079079601	0.0035495215541615
EFCAB6	inhib-PENK	-0.877045105693173	0.0035789831749663
KIF6	inhib-PENK	-0.263424938361539	0.003597356848006
DZIP1	inhib-PENK	-0.75489697593761	0.0037478359297991
ERO1B	inhib-PENK	-0.669215635314198	0.0038089356996186
FCHO2	inhib-PENK	-0.72434133026344	0.0039543816471742
TTBK2	inhib-PENK	-0.301002175144911	0.0039590959066211
FAM184A	inhib-PENK	-1.35116205849909	0.0042296615808066
LARP1B	inhib-PENK	-0.389224938224719	0.0044145217100431
RYR2	inhib-PENK	-0.351493422949689	0.0046968770621363
EFCAB7	inhib-PENK	-0.679193680682382	0.0048289274384023
PACRGL	inhib-PENK	-1.04987979366782	0.0049282088699346
NME5	inhib-PENK	-0.908073387574051	0.0050272545881688
TXNDC16	inhib-PENK	-0.318133228452424	0.0051342680177699
RGL1	inhib-PENK	-0.282265429821386	0.0053299046522072
LMLN	inhib-PENK	-0.659005688171837	0.005506697100312
ZNF33A	inhib-PENK	-1.05666098175795	0.0055951993600397
NXPH2	inhib-PENK	-0.960302132280932	0.0057843813583755
COL19A1	inhib-PENK	-0.738427776593151	0.0058670873354306
PHF20L1	inhib-PENK	-1.00729161439244	0.0059273677452219
GPR137C	inhib-PENK	-0.265975541862417	0.0064665772792539
HLA-DMA	inhib-PENK	-0.495296231794626	0.006594992032545
DTWD1	inhib-PENK	-0.919883419540524	0.006628636612908
GIPC1	inhib-PENK	-1.01169458265349	0.0068135756260027
PRDM5	inhib-PENK	-0.394365572451064	0.0068340684945491
TBC1D30	inhib-PENK	-0.429624820861458	0.0068631813517821
WDR7	inhib-PENK	-1.34216206036203	0.0070873358140694
GLCCI1	inhib-PENK	-0.283756287759243	0.0070924153424766
ZDHHC17	inhib-PENK	-0.267175795024766	0.0071053111472525
PARN	inhib-PENK	-0.920011452238381	0.0071192829347476
EIF4E3	inhib-PENK	-0.539080392852114	0.0071198030146805
STRN	inhib-PENK	-0.379281926023155	0.0071587737255628
PLA2R1	inhib-PENK	-0.321661717061085	0.0073254859176767
METTL6	inhib-PENK	-0.813361009193309	0.0076754477496425
GRAMD1B	inhib-PENK	-1.16154143173716	0.0077033932384308
TRANK1	inhib-PENK	-0.493048087743077	0.0078522134956307
HIVEP2	inhib-PENK	-0.264107564958671	0.0079760417522992
AEBP2	inhib-PENK	-0.293018410644615	0.0082176755592133
APH1B	inhib-PENK	-0.996948710190052	0.0083628700028057
PHTF2	inhib-PENK	-0.45334648964015	0.0085764513759087
LMBR1	inhib-PENK	-0.326868737929397	0.0086809599505714
CA10	inhib-PENK	-3.25307508254222	0.0089432798401284
STAMBPL1	inhib-PENK	-0.94084342259419	0.0089432798401284
TENM2	inhib-PENK	-0.301290309786259	0.0093019127494096
SEMA4F	inhib-PENK	-0.297297022815672	0.0099977665479663
CALN1	inhib-FREM1	-1.90133079024895	9.52079551218749e-06
ROBO2	inhib-FREM1	-0.87802868968565	1.28102154096024e-05
ANKRD30BL	inhib-FREM1	-0.817415456082207	1.44142149892295e-05
ZEB1	inhib-FREM1	-0.818413431711985	0.0017176669732418
