# Supplementary material for: Central amygdala single-nucleus atlas reveals chromatin and gene transcription dynamics in human alcohol use disorder
Source: Nat Commun. 2026 Jan 19;17:1634. doi: 10.1038/s41467-026-68351-1 (PMC12905162; doi:10.1038/s41467-026-68351-1)
Supplement: Supplementary file 3 — Supplementary Data 1-37 [file 41467_2026_68351_MOESM3_ESM.zip › Supplementary Data/Supplementary Data 9.csv]

Genename	Celltype	MAST FC	MAST FDR
FMN1	EXC	1.61636827643721	3.0893171061144304e-173
NKAIN2	EXC	1.31616173641707	8.52286235219311e-132
ARL17B	EXC	1.13342878901236	4.09214252585821e-120
GABRB2	EXC	2.80490133310397	1.76308686295342e-104
PTPRT	EXC	3.63392272861261	1.32921082040304e-103
SATB2	EXC	1.30678715000433	1.56876487697237e-102
TRHDE	EXC	3.25402060096429	1.67736033051069e-101
NCALD	EXC	1.35008024680422	5.77657921081028e-93
EPHA3	EXC	1.18475872441464	4.1150842546560203e-91
CHRM2	EXC	2.44871823902458	4.327694204745881e-91
NRXN3	EXC	1.12334849492797	4.52445708501841e-90
CDH20	EXC	1.39039225393219	5.58986422644036e-88
MCHR2	EXC	2.49518410186528	1.14606987069162e-85
HS3ST4	EXC	1.32822956748442	8.46096500084984e-79
GRM5	EXC	0.617240477557736	7.340683967937049e-77
ST8SIA1	EXC	2.24620281901864	3.78583391217916e-76
SCN1A	EXC	2.12160877034314	2.07319036791918e-75
SEMA6D	EXC	2.90324880227522	1.78388729631209e-74
CDH12	EXC	1.3965907026865	2.4607353455763e-74
LMO3	EXC	0.827212312290449	1.12673109572556e-73
ADCY2	EXC	2.5695750255647	1.55827752941283e-73
KIF13A	EXC	0.857776331818785	1.30999563271533e-71
FRAS1	EXC	2.47639126020427	1.4313238720204099e-70
FUT9	EXC	0.780795545616664	5.1153610080254e-69
GAB1	EXC	2.18379628417358	7.36325994743943e-69
SLC24A2	EXC	2.5148784314432	1.67169416517748e-67
CUX2	EXC	3.27549809150285	8.865555196942171e-67
GCNT4	EXC	0.336297825788518	9.08903785027654e-67
ATP10A	EXC	1.8595020749588	4.23302176555521e-64
EPB41L4A	EXC	1.90616147569922	3.06327074738945e-62
USP43	EXC	0.381833434266765	9.65670338009303e-62
SETBP1	EXC	0.652133234453464	5.602846503492541e-61
EPHA7	EXC	0.837083410038941	7.313477405750921e-61
ENOX1	EXC	0.66755459807562	3.64111163809557e-58
CHRM3	EXC	0.880665475689717	4.43081870039837e-58
NRXN1	EXC	0.457916144115027	5.29434314328727e-57
MMP16	EXC	0.650496271214561	5.57204768660817e-57
LRRC39	EXC	0.376301182889715	6.649177993667249e-57
CDH11	EXC	2.38473082552659	1.04567798354986e-56
SH3GL3	EXC	0.625300719813339	3.4071334597312e-55
PDE4D	EXC	0.683346707994383	4.0995721906188896e-55
PCSK5	EXC	1.47195657269027	5.772025051168851e-54
DSCAM	EXC	0.564385950681084	1.59114914485338e-53
MAGI2	EXC	0.648415726271532	6.7377248056848e-53
PPP2R2B	EXC	0.548128944837988	8.0427993051980315e-53
POU6F2	EXC	2.3438604045608	2.21084990925485e-52
ARPP21	EXC	0.56304691614147	2.78369251116774e-52
ALCAM	EXC	2.00594210160795	5.671804282052481e-52
RALYL	EXC	0.644615326503081	2.70194473188165e-51
ZNF804B	EXC	1.06910489115362	8.90252786262879e-51
NLK	EXC	0.84083581697919	9.35917093286293e-51
TTN	EXC	2.10730762785295	1.03534618247763e-50
ETV6	EXC	2.55305261280188	2.2727251378626e-50
MTCL1	EXC	1.86077664805353	3.09201175437575e-50
HECW1	EXC	0.639675492960345	4.04261724435848e-50
PHACTR3	EXC	0.582946126823348	6.89049304157934e-50
GAB2	EXC	1.28145314591543	5.16057779358022e-49
RGS12	EXC	1.16317762510864	1.4982003810573698e-48
CRTAC1	EXC	2.3037635776893	1.04101317055588e-47
HTR2A	EXC	1.61724994933022	1.88559810337513e-47
CCDC144A	EXC	0.850569112427358	3.33064015449406e-47
DLC1	EXC	1.77862673582275	5.09207406504958e-47
ATP2B2	EXC	0.643091296330091	6.39960346374245e-47
FCHO2	EXC	1.59290973271236	1.21095876013919e-46
TESPA1	EXC	3.523060654538	2.8804593023109e-46
SPARCL1	EXC	2.01594586605996	3.4449745319385503e-46
BMPER	EXC	2.41791720470277	1.65507164695729e-45
PLEKHA1	EXC	1.39163568490813	1.65507164695729e-45
GRIA4	EXC	0.773541955362518	2.41110886710845e-45
CABP1	EXC	1.38864307312121	3.25684153355609e-45
SORCS1	EXC	1.96605365246312	3.47165145598697e-44
CACNB4	EXC	0.593012166389597	4.0025327736274704e-44
ANK2	EXC	0.367739800556492	4.902881475241499e-44
CBLN2	EXC	2.26716018690063	5.25041560723956e-44
SLC35F1	EXC	0.737678585230721	1.72178049940945e-43
GRM3	EXC	1.9395790654419	4.9841412934529296e-43
RASGEF1C	EXC	1.75158325889819	4.9841412934529296e-43
ITPR1	EXC	1.23772432588126	1.10879745691956e-42
ELAVL2	EXC	1.79061623679503	1.90663503354929e-42
DCHS2	EXC	0.699053052293756	1.96702190600641e-41
UTRN	EXC	2.24473225709764	2.70061232118867e-41
CDH6	EXC	3.55705109611438	6.38460120672964e-41
HECW2	EXC	0.528430542562875	8.04534436196446e-41
ITPR2	EXC	2.81755349164988	9.04904220974461e-41
CPNE4	EXC	0.964037843962112	1.28847464457528e-40
CDH10	EXC	0.756151643404866	1.69058815771913e-40
CHSY3	EXC	0.536290812392851	2.0254308859134396e-40
GALNT14	EXC	0.882634098143988	3.6555135893335e-40
EEPD1	EXC	1.5929163884557	1.80615683177932e-39
CUX1	EXC	0.925989653668636	3.2711505465556103e-39
TNRC6B	EXC	0.433601449188574	6.54638507140982e-39
ARL15	EXC	0.768499710431866	1.60887250763028e-38
PRKCB	EXC	1.00931710171726	2.34311366330128e-38
ATP8A1	EXC	0.54423105773245	5.18008283460703e-38
CTDSPL	EXC	0.522140720814061	5.66096692708815e-38
MBOAT2	EXC	0.593593154956491	8.21379096980091e-38
GNB4	EXC	1.86368633006837	9.5211406712555e-38
MPP7	EXC	0.336811879830446	1.61380124217366e-37
NELL2	EXC	0.583958871532795	3.65647817368876e-37
OLFM3	EXC	0.650963299112007	3.78586701392281e-37
CHN1	EXC	0.486738387083157	5.170800711302e-37
CNTNAP3B	EXC	0.420051810226143	1.09260150109257e-36
NWD2	EXC	1.33383796622285	1.15399937865908e-36
DACH1	EXC	0.653515982296932	1.42714306240352e-36
ZNF385B	EXC	0.607452841629567	1.9416436576116094e-36
PHYHIPL	EXC	1.3991237118695	2.05186299554863e-36
PDZD2	EXC	2.49634637999527	3.1565480578052595e-36
RNF144A	EXC	1.10132737650135	4.23974286788592e-36
NREP	EXC	1.53421158415493	7.936392229019949e-36
UNC5D	EXC	1.71346036591027	1.73189817416854e-35
NRG1	EXC	0.679897987802462	2.94951333127727e-35
ATP8B1	EXC	0.550629462602017	4.468606591632981e-35
PRKAA2	EXC	0.623312162691189	7.761673243411461e-35
COL24A1	EXC	0.274777518798732	7.85642612050909e-35
ARAP2	EXC	0.661501295737371	1.10510888282878e-34
ZNF536	EXC	0.504355783029399	1.45484417946757e-34
ZNF248	EXC	0.545464393204854	3.31786612182639e-34
SLC39A10	EXC	0.711221987211507	3.68514815897591e-34
B3GLCT	EXC	1.44096829108597	3.7704446500447797e-34
SLC26A4	EXC	1.32724308446189	6.88505283228413e-34
SAMD5	EXC	0.567385691323868	1.9469895319782e-33
SYNE1	EXC	0.42735936553623	2.19829039596508e-33
SYNPO2	EXC	1.61932542247898	2.48849074140828e-33
LNX1	EXC	0.745105187426224	2.69413888873521e-33
BCAP29	EXC	1.11464160738806	3.19949776025588e-33
ATRNL1	EXC	0.489393379669135	5.79335658397373e-33
PDE3B	EXC	1.72999504525304	8.084121750718001e-33
ADD3	EXC	0.563787620079722	9.854510327145388e-33
RHOBTB1	EXC	1.87205463797397	2.57943217822522e-32
MPPED2	EXC	0.926938002988178	5.65949731404864e-32
EPB41	EXC	0.763572831849844	8.8592218648963e-32
FAM160A1	EXC	1.39326858880039	3.5802850300861403e-31
HTR1E	EXC	1.01669298901945	9.14886571486893e-31
INPP4B	EXC	1.31065292192844	9.87572470899852e-31
MOB3B	EXC	1.36981938032522	1.33668261812966e-30
GABRA6	EXC	2.05559034883266	4.9724884533311e-30
MKX	EXC	1.91814597573361	6.23145337320414e-30
PPFIBP1	EXC	1.00555610908352	7.36976907697023e-30
PIK3R1	EXC	0.737364338078407	1.78989412842789e-29
COL26A1	EXC	1.62754867906517	2.99149863907453e-29
SOX5	EXC	0.963379861622673	7.503765616266088e-29
PPM1H	EXC	0.410522666009832	1.1030847965675599e-28
HS3ST5	EXC	1.96063094656676	1.25399830431085e-28
MEF2C	EXC	0.618237361725692	1.42812906211315e-28
HMGCLL1	EXC	0.512441102642626	2.51924181500894e-28
EPHA5	EXC	0.866507189461839	1.22791848288295e-27
FOXO3	EXC	1.38216863081929	3.6338451165231296e-27
HS6ST3	EXC	0.669274158515361	4.32398816915206e-27
KCNIP4	EXC	1.15406376490256	5.94213002955353e-27
PCDH9	EXC	0.403607739503837	8.65175090403704e-27
CDK18	EXC	1.70482733840981	1.44495073310928e-26
KLF12	EXC	0.415170023071423	3.21786356450077e-26
RASA2	EXC	0.514262820629367	7.50695944911139e-26
STARD9	EXC	1.43945854223429	7.96656361251243e-26
THEMIS	EXC	2.81190900348206	8.46113974793266e-26
KCTD16	EXC	0.541073280235238	9.44691913647274e-26
ST3GAL6	EXC	1.24760906711657	1.42099534201936e-25
CNTNAP5	EXC	0.500903126043548	3.0488834876396404e-25
TOX	EXC	0.525442261750607	3.1360589558136303e-25
MGLL	EXC	1.3060603128057	3.4469238766486e-25
SASH1	EXC	1.32131469582964	3.9074165805489694e-25
AFF1	EXC	0.840128607923276	6.17040762047743e-25
MAMDC2	EXC	1.22028033431043	1.05868575655684e-24
RXFP1	EXC	1.74514265908265	1.67511571620114e-24
RUNX1T1	EXC	0.433397096554284	1.74056658230877e-24
KCNC2	EXC	0.342621548160656	1.8986036436931e-24
KIAA1958	EXC	0.762831258005118	2.02607728956765e-24
GABRA1	EXC	0.616880703308333	2.39336523052236e-24
SEMA3E	EXC	2.37345494277752	3.70957551323911e-24
NIM1K	EXC	0.359157548554093	3.93339803786959e-24
PDE7B	EXC	1.41073278328818	9.11472033990229e-24
RPH3A	EXC	1.48554801210763	1.1232466159966101e-23
RASEF	EXC	2.49952134327919	2.27276445727383e-23
KLHL32	EXC	1.01214462342113	4.15897092707101e-23
DPP10	EXC	0.670329900893028	4.374737921599681e-23
PHACTR2	EXC	0.676721680855226	5.45544362684899e-23
CLSTN2	EXC	0.575447557298563	2.9127592908288e-22
KLF7	EXC	0.535743797985938	3.14149393146767e-22
STYK1	EXC	0.769599112767789	9.242036214782389e-22
KCND2	EXC	1.01216973472234	1.06764978163817e-21
TSHZ3	EXC	1.34652913036529	1.14289260574454e-21
LINGO2	EXC	0.411390142704287	1.31089000672005e-21
CNTN6	EXC	0.376028890531894	1.70787952158514e-21
PRKD1	EXC	1.09089056950325	1.74340045767966e-21
GFOD1	EXC	0.28411798341943	1.9520028861844506e-21
COL19A1	EXC	1.604010290637	2.1321031222404e-21
ZNF827	EXC	0.738380096915548	2.14333265070183e-21
SESN1	EXC	0.750563163104383	2.59656832740486e-21
SORL1	EXC	1.0232484620336	6.73839932021596e-21
HMGN3	EXC	1.20202191721402	2.5247958904669302e-20
KIAA0825	EXC	0.374802976889388	4.14286271450434e-20
ZEB1	EXC	0.272600355293847	5.50712603729977e-20
KCNH7	EXC	0.610738769228714	9.1550293340584e-20
GPR137C	EXC	1.03470584073159	9.94963577223964e-20
CRYL1	EXC	0.659063922560201	1.44392836572544e-19
ZNF385D	EXC	1.51901975068623	1.9734686311286e-19
JPH1	EXC	1.22020002395683	2.0144496515654304e-19
TNNI3K	EXC	1.02859110960742	6.65583322816577e-19
PDE4B	EXC	0.628806129090692	9.93466845407382e-19
PDZRN4	EXC	0.545059093262391	1.63761725728527e-18
TLL1	EXC	0.580150544997577	1.77839272430367e-18
CNTNAP2	EXC	0.330172171608774	2.13722641802808e-18
HDAC9	EXC	0.908341314775936	3.42428543915568e-18
LIMS1	EXC	0.843501817527614	3.83702080235177e-18
RAB3C	EXC	0.625226942456943	6.11449781349964e-18
NALCN	EXC	0.328852997349555	1.06430374908203e-17
SLC38A1	EXC	1.14351640476295	1.41082972177615e-17
CREBRF	EXC	0.527343438716199	3.84023028547446e-17
FBN1	EXC	0.47797639282203	4.15990903681876e-17
KCNH1	EXC	0.389137895157955	7.33353779398989e-17
SH3BGRL2	EXC	0.384739309346578	7.58119670620176e-17
MRAP2	EXC	1.50349364072062	1.73028988155103e-16
ADARB2	EXC	1.20665416041003	1.92308799537609e-16
TOX3	EXC	0.582316053062543	3.8788685690718106e-15
FAM53B	EXC	0.597434012989617	1.2135748540633999e-14
SCN9A	EXC	1.16454296970446	1.62325734521553e-14
PTN	EXC	0.631600143371005	4.01158314133316e-14
PELI2	EXC	1.23036400860205	1.00415311666237e-13
STXBP6	EXC	1.22347486462845	1.0420760585444e-13
TXNDC16	EXC	1.10432113353804	1.39304486984856e-13
CNTN4	EXC	0.349142322754258	1.90745722960949e-13
ZNF438	EXC	0.323249083184676	2.11319418726542e-13
PIK3CB	EXC	0.62805002344336	2.61511360262234e-13
LURAP1L	EXC	0.662269659040685	2.67117428961383e-13
PBX1	EXC	0.293730854204622	3.07816584992256e-13
GULP1	EXC	1.04071755924521	3.50046237263331e-13
TRPS1	EXC	1.32390872173987	4.4548379205656e-13
STAMBPL1	EXC	0.357433582151498	1.18050103327064e-12
PTPN3	EXC	0.716765185165676	1.46814778624699e-12
ITGB8	EXC	0.385106902733435	2.32179180821256e-12
NDST4	EXC	1.66605758358896	2.35311544316891e-12
NDRG4	EXC	0.872060463892899	2.3776119397157e-12
SAMD3	EXC	0.446457044903504	4.04638927918159e-12
TRPM3	EXC	0.406324511616342	5.55321529764977e-12
KCNMB2	EXC	0.879182702764652	6.32852646602753e-12
CADM2	EXC	0.271283291127171	7.27184493559711e-12
FRMD5	EXC	0.777010286960585	1.72403448140021e-11
RNASEH2B	EXC	0.839913549287799	1.77746028751864e-11
BICC1	EXC	0.709108407455386	7.460240487611668e-11
RORB	EXC	0.335632082123814	8.833489132994289e-11
YPEL2	EXC	0.82287421098325	2.66359796335854e-10
EPHX4	EXC	0.559482161453097	3.28460156304469e-10
GSG1L	EXC	0.477468048214564	3.6272665264248e-10
UBE3D	EXC	0.609899244213786	3.95220370411436e-10
UNC13C	EXC	0.932593705814184	5.85186896692221e-10
DISC1	EXC	0.870754415970239	1.11221176217501e-09
ZNF704	EXC	0.880719509963793	1.41310435378927e-09
RCAN2	EXC	0.445090372833757	1.40426646321093e-08
DPF3	EXC	0.971966540045131	1.73910846022593e-08
SVIL	EXC	0.804273577384326	7.17013041201736e-08
MANBA	EXC	0.805116485920735	2.5431159691168e-06
ART3	EXC	1.02997147713439	5.75762905907206e-06
EPB41L2	EXC	0.529137951173693	1.15220736502044e-05
SVEP1	EXC	0.57819979550428	4.36580991934141e-05
MTRNR2L12	EXC	0.607512329255174	7.22521575687875e-05
PKIG	EXC	0.667680875262371	0.0001201273334527
PCBP3	EXC	0.385326914197413	0.0020466202159733
COL25A1	EXC	-0.308573093926773	1.65574533452705e-143
NKAIN3	EXC	-2.91531332689327	3.92283949603473e-99
SLC24A3	EXC	-2.3049863208304	2.18110390169803e-91
CAMK2D	EXC	-1.69233329935206	4.90457419197254e-83
MEGF11	EXC	-2.03196702732437	3.5676231620581e-80
FNDC3A	EXC	-1.03797700348775	4.36418378022896e-76
PRKCA	EXC	-1.09694862773236	8.37750035103307e-74
PCDH15	EXC	-2.04636362293319	4.38383469676279e-72
TET3	EXC	-0.434798343445389	6.391905240319889e-72
PARD3	EXC	-2.82979679759138	1.4186749881749398e-70
SPON1	EXC	-1.91842126987287	1.10319038339977e-66
ANKRD33B	EXC	-0.969467566405854	2.40674150358867e-66
GMDS	EXC	-0.660197018311814	2.72862667272234e-66
MAP2	EXC	-0.52705382277104	6.33323897466941e-66
PGAP1	EXC	-1.73847884385775	9.3850747260649e-64
ROBO1	EXC	-0.851829651585968	9.48378051312092e-63
DGKB	EXC	-0.927089227088281	1.51545898920129e-61
SLIT3	EXC	-0.670795161513347	3.3359886500863604e-61
ARHGAP18	EXC	-0.478105429420101	1.5563618200224402e-60
GREB1L	EXC	-1.58542159742224	7.4740736400911e-60
FAM135B	EXC	-2.99709360272075	2.77992220509936e-59
ACVR1	EXC	-0.44374513870089	1.28258049446542e-52
SIPA1L2	EXC	-0.432739545628211	8.04189260631106e-51
BAIAP2	EXC	-0.888965200690709	3.26405516085184e-50
PAM	EXC	-0.579143510213897	1.05663415817811e-49
LHFPL3	EXC	-2.51254371652193	1.89020987728556e-48
AFAP1	EXC	-0.960842491082935	5.11292842743683e-47
ANO4	EXC	-0.93671681636726	1.00950810255329e-45
TRPC4	EXC	-1.58363142448752	1.2264312068225001e-45
LONRF2	EXC	-0.898954525792896	1.7836592516407501e-44
MEIS2	EXC	-1.07095012262513	9.881272651611188e-42
HSPH1	EXC	-0.501148126907781	2.51752047258024e-41
SLC4A7	EXC	-1.47450345290874	1.69058815771913e-40
LRRFIP1	EXC	-0.705899779729558	6.732751349644889e-40
EPHA6	EXC	-3.63652272207468	1.41050263109245e-39
CDH4	EXC	-0.709766283913876	1.27905172117331e-38
NPTX1	EXC	-0.746234959045269	1.55833463197188e-38
SMURF1	EXC	-0.408534069149113	2.8206104436757e-38
APBA2	EXC	-0.651704487290184	9.72011030893162e-38
RTN4	EXC	-0.563844365835465	1.01957046086501e-37
ZFPM2	EXC	-1.0871609269102	1.4691860548868601e-37
CSMD3	EXC	-0.437684063238835	2.87216819553379e-37
SH3RF3	EXC	-0.86586693637282	7.38308986336793e-37
FBXW7	EXC	-0.916727931569719	1.65898429456902e-36
DOCK4	EXC	-0.593617787151262	2.13097759200352e-36
ZDHHC14	EXC	-0.596299081240621	2.35101735288418e-36
CSMD2	EXC	-0.54003382637927	2.5491941159898098e-36
ST6GALNAC5	EXC	-1.81385948496071	2.6276548219905e-35
AUTS2	EXC	-0.468128217655163	6.55517886760617e-35
KIRREL3	EXC	-2.81748249569412	1.31597472251261e-34
JARID2	EXC	-0.344765521543785	1.6366011800232899e-34
HOMER1	EXC	-0.754902469694474	1.9173035698647398e-34
KIF26B	EXC	-0.537005101290531	1.86626689103286e-33
ARID4B	EXC	-0.480448751613319	1.24310802192628e-32
GPR158	EXC	-1.30487543592277	1.50737700907262e-32
NF1	EXC	-0.539363222930367	2.40263321148404e-32
PTK2	EXC	-0.349751301520502	3.17902488671005e-32
RALGAPA1	EXC	-0.456636975748415	1.11197590231139e-31
TRAF3	EXC	-0.41557461323449	3.71526185971892e-31
CACNA1A	EXC	-3.05116503462154	5.142462078500611e-31
LAMP5	EXC	-0.662857104374697	5.1906497175151694e-30
NNAT	EXC	-2.08706474308158	5.73193000774362e-30
PCDH7	EXC	-0.450904636761766	6.2573159317697e-30
CAMSAP2	EXC	-0.538177807493727	8.40176812378446e-30
TMEM132C	EXC	-1.40399366069859	1.04681709265461e-29
SYNJ2	EXC	-0.740703112986245	3.74320927767534e-29
SUSD4	EXC	-0.563487038879877	6.07485203797292e-29
ESYT2	EXC	-0.368742829829915	7.503765616266088e-29
GRB2	EXC	-0.432696173345285	1.5428537421409796e-28
CDH13	EXC	-2.21544266231033	1.54681145686929e-28
RGS20	EXC	-0.674788141130158	2.75389770645931e-28
ATF7IP2	EXC	-0.363890473214801	5.9961641686612e-28
COL4A2	EXC	-1.43570169967374	7.94388300290866e-28
ROBO2	EXC	-0.893388649333149	1.15545731589295e-27
SYN2	EXC	-0.422458158428535	1.24611097758111e-27
MYH9	EXC	-0.839359277066232	2.79391833107306e-27
CCBE1	EXC	-0.936539060485066	3.17372045306961e-27
CACNB2	EXC	-0.440021947748834	3.46010698979087e-27
ATP2B4	EXC	-0.418593151016522	4.08771106913998e-27
GALNT18	EXC	-0.48982103221795	1.07024230918773e-26
PPP1R13B	EXC	-0.546117246377341	1.34886668764363e-26
MYO16	EXC	-2.48738558439468	2.47106037450131e-26
ARHGAP10	EXC	-0.59320754891095	3.35443660075232e-26
ERC1	EXC	-0.3708120704941	3.39483591120027e-26
FAM189A1	EXC	-2.09270998269133	9.27659131140427e-26
LY6H	EXC	-1.4568589262808	1.59578156269169e-25
PTPRO	EXC	-0.668424815836163	1.6978278101926e-25
ENAH	EXC	-1.15595118577878	3.00627053842275e-25
XPR1	EXC	-0.93114831689184	4.40391173764937e-25
USP15	EXC	-0.467550353823119	8.81214034525325e-25
NTM	EXC	-0.63149760505782	9.63426567255147e-25
ARIH1	EXC	-0.557396693475107	1.10393932137523e-24
CUL3	EXC	-0.629965060594873	1.3488385481427e-24
TIAM1	EXC	-2.2092017873529	1.3488385481427e-24
PRAG1	EXC	-1.61350845857041	1.83788014928408e-24
KCNN3	EXC	-0.469015608252844	7.77625792760121e-24
CALN1	EXC	-0.433397330556144	8.50384432796316e-24
NCOR2	EXC	-0.915923695923984	1.08258309333867e-23
SIK3	EXC	-0.533692225537886	5.45544362684899e-23
ATP1B1	EXC	-0.884705463812338	6.1870294742488e-23
EFR3B	EXC	-0.891758329335087	1.09596023146238e-22
SNX25	EXC	-0.276723395448488	1.24199975868425e-22
NCOA1	EXC	-0.326105319582592	1.66786152954921e-22
CKB	EXC	-0.333346316941331	1.95318695295494e-22
PTPRE	EXC	-0.535912061607826	3.78277750392983e-22
POSTN	EXC	-1.32965620701636	4.6437375154223e-22
CSNK1A1	EXC	-0.455537152206478	6.574258405453159e-22
CYB5R4	EXC	-0.336579435428162	9.10600261188721e-22
COL4A1	EXC	-0.771129589448663	1.41871160647694e-21
CHSY1	EXC	-0.887862728759284	3.90391410616206e-21
TOP1	EXC	-0.474993664421822	1.05702112570449e-20
PEX5L	EXC	-1.11260270989185	1.75857688170662e-20
EDIL3	EXC	-0.973420766945868	1.88816016079869e-20
LDB2	EXC	-1.98347824284582	2.25294279357877e-20
FKBP1A	EXC	-0.364313464303851	2.9078575721879204e-20
RNF217	EXC	-0.627127061296619	3.33988819022312e-20
KCNQ2	EXC	-0.783898539968017	6.0606986988188e-20
SLC35F4	EXC	-1.73809997588542	6.65330418507187e-20
HNRNPLL	EXC	-0.400739450853852	8.9647222176925e-20
GALNT13	EXC	-1.42101018123931	9.451703695069672e-20
AKAP12	EXC	-0.394936352279353	1.23464747050108e-19
PEG10	EXC	-0.275055970443904	1.25644582687897e-19
ANKRD30BL	EXC	-0.325064105420269	1.39451072176826e-19
RAP1B	EXC	-0.280277792154995	1.79677773379982e-19
SLC24A4	EXC	-1.29533453761971	1.96667612582726e-19
RAPGEF6	EXC	-0.39202756310285	2.5301413370808e-19
ZMIZ1	EXC	-0.786455837836136	3.7794713800042304e-19
CDH8	EXC	-2.32236583762289	4.25672957626432e-19
RTN4RL1	EXC	-0.678090259344553	4.332741184038421e-19
KCND3	EXC	-0.406961987434303	4.360903871241932e-19
CACNG4	EXC	-0.668997007444418	4.94375769483874e-19
MATN2	EXC	-1.10019609050779	6.64523806513516e-19
CFLAR	EXC	-1.13916671305946	7.8655636451273515e-19
YWHAZ	EXC	-0.366811990834855	8.70032228818553e-19
CADM1	EXC	-0.343458643886546	8.89118522149329e-19
GRIK4	EXC	-0.280972791705302	1.22202696739116e-18
APBB2	EXC	-0.777829205162042	1.31615045430466e-18
IL34	EXC	-0.374848637578261	1.78487345462065e-18
CCDC6	EXC	-0.490964253709917	1.99656343638309e-18
SKI	EXC	-0.563105479981822	2.7139301634545097e-18
ADRA1A	EXC	-1.59898867884498	2.78661316167174e-18
NPTN	EXC	-0.312776263614558	5.288169748645429e-18
FOXO1	EXC	-1.56728921906108	5.67488654451971e-18
GALNT9	EXC	-0.34712103049414	8.91732416600219e-18
HRH1	EXC	-0.283254482632976	9.76958673955459e-18
XYLT1	EXC	-0.425865708832603	1.08881865022847e-17
NEBL	EXC	-0.303507117761152	1.65832685891071e-17
DAB1	EXC	-0.528515244885391	1.66898044158663e-17
HNRNPA2B1	EXC	-0.526920701718799	1.83030253831908e-17
BMPR1B	EXC	-2.03788132924991	2.56912951899467e-17
SPOCK3	EXC	-1.42909144356822	2.7505759752769105e-17
ZFHX3	EXC	-1.00527809490581	2.78844146672139e-17
PLXNA4	EXC	-0.496262414273233	4.00199680011622e-17
VSTM2B	EXC	-0.746926565766106	6.92607633586091e-17
HS2ST1	EXC	-0.507314574984997	8.00233480857583e-17
STON2	EXC	-1.56890061999455	8.34367342977142e-17
UBE2D3	EXC	-0.465367378244032	1.4514232205877e-16
RRAS2	EXC	-0.381699132602649	1.64422349913357e-16
RAPGEF2	EXC	-0.29694646502348	1.96348105591938e-16
MAPRE2	EXC	-0.268256367285177	3.01346685574265e-16
NFAT5	EXC	-0.403612830125447	3.243151122817129e-16
KIAA1324	EXC	-0.669009351723822	3.39864163149089e-16
IQCJ-SCHIP1	EXC	-0.355921003755174	4.08989458703124e-16
FYN	EXC	-0.337401324793864	4.95279393103207e-16
DLGAP3	EXC	-0.802484750163971	5.12663172088751e-16
RIN2	EXC	-0.561197511424775	6.98247516503259e-16
FNDC3B	EXC	-0.639715378292802	7.05901087748052e-16
PID1	EXC	-0.305701330848384	8.7508836935222e-16
ACTR3	EXC	-0.622934276431934	9.47035235062009e-16
RYBP	EXC	-0.491394188503299	1.33488401281858e-15
SORBS1	EXC	-0.336580947174469	1.5344696454183502e-15
CDH7	EXC	-1.30576940287067	2.2881941351580107e-15
SH3BP4	EXC	-1.32210716095534	2.8622594358631402e-15
PDYN	EXC	-2.23117075074986	3.2108948831531507e-15
INTS6	EXC	-0.645859837485293	3.68674952868763e-15
PSD3	EXC	-0.33720463058564	3.810266785536821e-15
PCDH8	EXC	-1.0582957885147	4.03284404957686e-15
SLCO3A1	EXC	-0.375297467082316	7.14038180118244e-15
DCBLD1	EXC	-0.972374606329794	8.29023326854412e-15
SPRED1	EXC	-0.350526512396333	9.429575409839052e-15
LDLRAD3	EXC	-1.51725920958214	1.0779979620157999e-14
SFT2D2	EXC	-0.580020497371397	1.13482517184201e-14
PHLPP1	EXC	-0.509384895382448	1.17612177380499e-14
CNOT4	EXC	-0.268175111821948	1.23280359170621e-14
RBFOX2	EXC	-0.268880294018398	2.03433967800798e-14
PIK3R3	EXC	-0.341731719093135	2.16286670647066e-14
GLRA3	EXC	-0.790196636158472	2.6385026192046103e-14
RIT2	EXC	-0.357871565636931	4.16720666591772e-14
KIAA1549	EXC	-0.447546404276514	4.2251088757619e-14
SCN11A	EXC	-1.55298028364443	5.4364629422857e-14
SHANK1	EXC	-0.354496903664728	5.56484159089093e-14
RAB11FIP1	EXC	-0.379567902276593	5.685407435088912e-14
LRRTM4	EXC	-0.313066969849812	6.15578087174988e-14
WDFY2	EXC	-0.419372571945363	6.41346788301045e-14
HECTD2	EXC	-0.425736405493903	7.708462041014932e-14
MAP4K3	EXC	-0.324395749169382	8.47379612912384e-14
DNMT3A	EXC	-0.359039634563223	8.84232303310745e-14
PPARGC1A	EXC	-1.07122869422156	9.60054772821722e-14
ENC1	EXC	-0.828816061295242	9.86233705441359e-14
PKP4	EXC	-0.315622810229532	1.04193270793035e-13
KMT2C	EXC	-0.290486443817894	1.06826811260679e-13
NXN	EXC	-0.284047219087207	1.27378578552863e-13
CCND2	EXC	-0.383603026117566	1.38831563258811e-13
EML4	EXC	-0.585490067712447	1.42104438883187e-13
SLC8A1	EXC	-0.277104247856498	1.88059000969818e-13
RCOR1	EXC	-0.387283966648448	2.36977834857e-13
MORC3	EXC	-0.466031773395654	2.53247611210091e-13
SFMBT2	EXC	-0.862494785229921	3.38089370148363e-13
DGKD	EXC	-0.849895882689228	3.44104924827447e-13
LAMA3	EXC	-1.39208978599058	3.68280236643852e-13
SIPA1L3	EXC	-0.573997455775185	4.57753025816268e-13
CCNH	EXC	-0.277805142228122	4.83570532731152e-13
INPP1	EXC	-0.763244501623924	5.60764572404259e-13
CAMK1D	EXC	-0.296416620949785	7.93213356895477e-13
CPSF6	EXC	-0.489531484529315	8.59212762780267e-13
YWHAH	EXC	-0.751242780130441	8.77035868514291e-13
RGS17	EXC	-0.9422467132756	9.66731614964742e-13
PTPRS	EXC	-0.291905750545501	1.02125366960311e-12
DENND4A	EXC	-0.39753383828771	1.1097105044324998e-12
RHBDD2	EXC	-0.448818869385955	1.16820933387593e-12
CYFIP2	EXC	-0.266133573571902	1.70685270696634e-12
GRIP1	EXC	-0.412218408412469	1.93473309649365e-12
CUL5	EXC	-0.580189863679079	2.06574091749141e-12
LARP4B	EXC	-0.273478023394342	2.16663348611718e-12
USP34	EXC	-0.278611469683997	2.35348365712544e-12
MFAP3L	EXC	-0.283367305958912	2.3570214845424097e-12
CACNA1E	EXC	-0.27719982507204	2.44549146399986e-12
PCP4	EXC	-1.54821137527812	2.54766920479903e-12
RPN2	EXC	-0.630755303819894	2.55375794153696e-12
ACVR1C	EXC	-0.818314005783312	2.7771754694371097e-12
TSC22D1	EXC	-0.263995495029731	3.07673811627818e-12
DISP1	EXC	-1.02265299649778	3.47901368338604e-12
L3MBTL4	EXC	-0.642127633552359	3.69947226703556e-12
ADCY8	EXC	-0.896384124838217	3.98194454496876e-12
KPNA1	EXC	-0.782752222028524	3.98194454496876e-12
STK4	EXC	-0.42434273381415	5.2990653245864086e-12
SGCD	EXC	-0.319692265294753	5.31991923030208e-12
FAM110B	EXC	-0.490991091250091	5.8790547764106e-12
GNA12	EXC	-0.342633541194524	6.70632753309634e-12
ZNF326	EXC	-0.840530936881984	8.54450710956979e-12
PDE4DIP	EXC	-0.314151485726212	8.60300099259613e-12
GRIN2A	EXC	-0.36446280055101	9.41225047668437e-12
LRRC8B	EXC	-0.366372052700738	1.01065369690144e-11
PTPRG	EXC	-0.30637961478773	1.0580789202937598e-11
KIAA0513	EXC	-0.626670621619925	1.07629909346705e-11
MAP4K4	EXC	-0.4253292281473	1.15532454747122e-11
KCNK1	EXC	-0.315950192707514	1.17353848975969e-11
BCL9	EXC	-1.20105706282194	1.36178018165213e-11
IRS2	EXC	-0.549207746554955	1.41723332455763e-11
GABRA2	EXC	-0.333887716277676	1.93459107000243e-11
AP2B1	EXC	-0.462796495640518	3.1792573467716004e-11
ZNF804A	EXC	-0.423467146500078	3.3929498329915294e-11
HOOK3	EXC	-0.302296242878232	4.4548463487669495e-11
FGD4	EXC	-0.577827944066279	4.8340862094379e-11
ARHGEF12	EXC	-0.44704754043105	5.257442098143149e-11
EXT1	EXC	-0.390525806341034	5.7622771332011e-11
IGFBP5	EXC	-0.502231144804135	6.701254486689989e-11
PLK2	EXC	-0.393324172467145	6.740273724557901e-11
MAST2	EXC	-0.488079045792623	7.23125585206689e-11
CEP85L	EXC	-0.650034436069742	1.18893080931469e-10
SLC39A11	EXC	-0.625730651147366	1.3791195333567002e-10
PTPN1	EXC	-0.436404938546951	1.39964812207545e-10
PARVA	EXC	-0.639961035561444	1.4387596933908e-10
QSOX1	EXC	-0.316784663312268	1.69411021091015e-10
ADAMTS3	EXC	-0.530468524413684	1.8131397680499e-10
MCOLN3	EXC	-0.656920198443164	2.04640006074166e-10
AFF3	EXC	-0.286594586048691	2.12798201617219e-10
SEMA3C	EXC	-0.536355439514441	2.16137261485951e-10
CREM	EXC	-0.713073047009614	2.20569830386205e-10
MLXIP	EXC	-0.45047245612789	2.5143350878156503e-10
EPS8	EXC	-0.37194101372837	2.79788145104742e-10
CACNG8	EXC	-0.865548884340849	3.76446153692422e-10
TRIM44	EXC	-0.427489898887544	4.17685725201398e-10
EXT2	EXC	-0.601606886453837	4.29809234082671e-10
TRIP12	EXC	-0.371532844031323	4.76342632145112e-10
LINGO1	EXC	-0.276573017180281	5.58618310708191e-10
DNAAF1	EXC	-0.454118082688662	6.657616751610641e-10
UBR3	EXC	-0.357723157800462	7.46859600094695e-10
ADAMTS16	EXC	-0.933220854264796	8.40299977945841e-10
TMEM59L	EXC	-0.785493197213572	8.677713712002301e-10
YJEFN3	EXC	-0.287220275240512	9.16897635278983e-10
GSPT1	EXC	-0.406811983947234	9.4634096440206e-10
PBX3	EXC	-0.445422426270855	1.01259482757071e-09
SMG7	EXC	-0.87298065278461	1.11221176217501e-09
EEF1A1	EXC	-0.73381434310832	1.37131735092506e-09
PRICKLE1	EXC	-0.472953536967049	1.39628308870708e-09
ZMYND8	EXC	-0.2756205213283	1.49600831050775e-09
NCDN	EXC	-0.306928165081984	1.58356143607381e-09
NUP58	EXC	-0.275241779003795	1.69578164574017e-09
PRNP	EXC	-0.429901305639507	1.70870559400652e-09
DIP2B	EXC	-0.357059861970053	1.72292276504825e-09
GGT7	EXC	-0.582490622183766	1.74062787023103e-09
ETNK1	EXC	-0.356919315438964	1.84434887504738e-09
RSPO3	EXC	-0.825411590922106	1.88166394908952e-09
TIMP2	EXC	-0.90622090815905	1.99051207248382e-09
TG	EXC	-0.317487512919751	2.02862311553617e-09
UCHL3	EXC	-0.532337922512779	2.5808623241369702e-09
AMZ1	EXC	-0.634428926670466	2.79949072896429e-09
CLTA	EXC	-0.764652438717746	2.86587208676186e-09
PTGER3	EXC	-0.744802193424711	2.9277023337166e-09
NIPBL	EXC	-0.345193174884235	3.76658819220007e-09
NRXN2	EXC	-0.605538389609306	4.89768242266478e-09
ETV1	EXC	-0.601761591619483	6.716172158432921e-09
HSP90AA1	EXC	-0.626526589098648	6.99483876414843e-09
GSTO2	EXC	-1.04925678394092	7.09301924949923e-09
UBE2H	EXC	-0.407761015228539	7.94998677199349e-09
DYNLL1	EXC	-0.436544255869401	1.1628570200938e-08
MAP2K4	EXC	-0.2673521398667	1.17405815912496e-08
ZFC3H1	EXC	-0.344307473204079	1.21908544181571e-08
FILIP1	EXC	-0.845718704627394	1.71279325345621e-08
CUL1	EXC	-0.499375058766407	1.71450882436987e-08
ADGRB2	EXC	-0.327169207603237	1.72186220731145e-08
ARNT2	EXC	-0.546126593647148	1.85324409038769e-08
BRINP1	EXC	-0.298902230893318	2.17963306589759e-08
OSBPL8	EXC	-0.265467059027231	2.24821497952415e-08
EIF4A2	EXC	-0.685085818027745	2.31166684790895e-08
NSUN6	EXC	-0.266126263192134	2.51485489164327e-08
PSAP	EXC	-0.893571746099106	2.91992694958915e-08
NEURL1	EXC	-0.431571117151228	3.11162526760259e-08
ACO1	EXC	-0.78164615860589	3.6455607438342e-08
CDH22	EXC	-0.697368711712298	3.7051248821958e-08
GNAL	EXC	-0.8272729588295	3.7566541645166e-08
UHRF1BP1L	EXC	-0.705418081621213	3.94907913025341e-08
UBL3	EXC	-0.322756781490346	4.12986220380333e-08
NCAM2	EXC	-0.426936194386164	4.17863089482017e-08
GABBR1	EXC	-0.58414058519288	4.20802811582084e-08
CPVL	EXC	-0.926941864838408	4.3748358735123e-08
HSP90AB1	EXC	-0.629938257983602	4.5072784181146e-08
ATCAY	EXC	-0.304252810883685	5.06336741280867e-08
DPY19L3	EXC	-0.710147761332773	5.90055516550909e-08
SAMD8	EXC	-0.414946548030451	6.46690280943485e-08
RAVER2	EXC	-0.665496120574709	7.28034750264406e-08
NOL10	EXC	-0.653101054229587	7.38269683692717e-08
ST3GAL1	EXC	-0.507184201115868	7.6536729804619e-08
DOK6	EXC	-0.303285693861733	7.92487758942664e-08
PAG1	EXC	-0.645569379043842	7.99594786947756e-08
B3GALT5	EXC	-1.08172950740369	1.1174670633597e-07
WDR37	EXC	-0.34198041052695	1.30731282004086e-07
CNR1	EXC	-0.728225382217458	1.52333288857011e-07
B4GALT5	EXC	-0.292475742516098	1.63150651962893e-07
SUZ12	EXC	-0.371577604384976	1.66136444411869e-07
DCTN1	EXC	-0.40605893693453	1.7871333777407e-07
LGR5	EXC	-0.487966462572256	2.07978938160633e-07
UCHL1	EXC	-0.508981666309185	2.10056293708586e-07
NOS1	EXC	-0.500075440384789	2.12601006001784e-07
TCF25	EXC	-0.477172109953241	2.24785453540701e-07
ST8SIA5	EXC	-0.724254558305159	2.40567558267682e-07
EML5	EXC	-0.784945062794179	2.7193458639624e-07
CAMKK1	EXC	-0.551310352352281	2.81393792061674e-07
OPRM1	EXC	-0.388743828391315	3.35328888312247e-07
MARCH8	EXC	-0.786770691764573	3.4080182963538e-07
KIFC3	EXC	-0.537407835599891	3.69694408667112e-07
PACSIN2	EXC	-0.643660053144386	4.20287751315904e-07
TRIM71	EXC	-0.848759618928489	4.65729440095277e-07
SH3BP5	EXC	-0.327953905254122	4.85272661837504e-07
BCR	EXC	-0.456327077176799	4.97308515897387e-07
ACAP2	EXC	-0.792637388843139	5.507351218979e-07
PARD3B	EXC	-0.467274629037002	5.51037401645997e-07
SNX29	EXC	-0.337382797840947	5.68606871470936e-07
CHKA	EXC	-0.759540275716487	6.11296577447797e-07
GAREM1	EXC	-0.372938434905101	6.44219916136152e-07
SLC4A4	EXC	-0.427036217211318	7.81899155683641e-07
MAST4	EXC	-0.602490216627547	8.66356691934708e-07
SLC35F5	EXC	-0.482517314456531	8.87802596076078e-07
HSPA4L	EXC	-0.267501346321184	9.42470559930958e-07
GSK3B	EXC	-0.271443816362262	9.42936524870148e-07
DKK2	EXC	-0.629843756003273	9.48479959466093e-07
ITGAV	EXC	-0.300082548143691	9.76321390139972e-07
AP2A2	EXC	-0.408097774431064	1.09977274018164e-06
SPTBN2	EXC	-0.640541528173449	1.13557748957366e-06
ADGRB1	EXC	-0.349585225585702	1.17282979476725e-06
WSCD1	EXC	-1.16277415864597	1.17331272685152e-06
RIMBP2	EXC	-0.285810594306133	1.1842193515773e-06
HNRNPC	EXC	-0.322530907509718	1.26158761485239e-06
FAM126B	EXC	-0.494011428289149	1.26908394030912e-06
SF1	EXC	-0.947509518820863	1.34266180520714e-06
RGMB	EXC	-0.871963158780436	1.85621938274242e-06
PDZD8	EXC	-0.657106292123074	1.86613829324057e-06
NCKAP1	EXC	-0.331735173803689	2.07392498562725e-06
STK24	EXC	-0.599725893564961	2.44600077100668e-06
SMCO4	EXC	-0.726825733148579	2.49629433704529e-06
FTL	EXC	-0.933188487445815	2.63366901632661e-06
IGF2R	EXC	-0.712144153974507	2.72365193138718e-06
WDR26	EXC	-0.357467770670408	2.99471800493143e-06
SEZ6	EXC	-0.805457011086669	3.13427239169303e-06
SS18	EXC	-0.629515730937984	3.16459531053689e-06
ZNF10	EXC	-0.497992528492554	3.32663853833132e-06
CPEB2	EXC	-0.598618034735726	3.63024790838258e-06
TAX1BP1	EXC	-0.333023021517156	3.9025021353768e-06
MED13	EXC	-0.267104767028763	4.0435462738923e-06
P2RX7	EXC	-0.719304227012772	4.54240965514811e-06
PLPPR5	EXC	-0.302157156620384	4.57242713044812e-06
PTDSS1	EXC	-0.334280525918443	4.58648059905065e-06
DDX24	EXC	-0.6630170433775	4.76131476002911e-06
HIF1A	EXC	-0.395058440482361	4.76131476002911e-06
EPRS	EXC	-0.340184398929914	4.77613427336252e-06
GMCL1	EXC	-0.545753227909957	5.9467585052933e-06
SREBF2	EXC	-0.479247119162351	6.4948576781192e-06
SEZ6L	EXC	-0.279979204566017	6.59670474595161e-06
LUZP2	EXC	-0.359339821682188	6.60007735204572e-06
ITGA8	EXC	-0.624367463735195	7.6885138005074e-06
MROH7	EXC	-0.825739414753407	9.13295355889784e-06
GOLGA8B	EXC	-0.887609649324427	9.63340052180344e-06
MEIS3	EXC	-0.505576944003568	1.02808829221322e-05
DCAF5	EXC	-0.43275054083764	1.0428937219547e-05
SLC12A8	EXC	-0.267520937728937	1.0517333540228e-05
TAF3	EXC	-0.268655650472565	1.09227541666046e-05
TPM3	EXC	-0.434131577796549	1.27818496590053e-05
XKR9	EXC	-0.679317093887058	1.30475682125033e-05
RASL10A	EXC	-0.68465713417992	1.30588006164721e-05
RNGTT	EXC	-0.680604149829091	1.33425191845485e-05
TRIM24	EXC	-0.42961647301639	1.41742143316618e-05
USP53	EXC	-0.362666411370882	1.44108345489294e-05
QTRT2	EXC	-0.415345906403701	1.45986227163938e-05
MATK	EXC	-0.449680119396399	1.56751869845971e-05
SSBP4	EXC	-0.267011646108106	1.57253834283991e-05
AKAP5	EXC	-0.441486177257345	1.57546856254143e-05
UBTD2	EXC	-0.281970493998519	1.57870904134398e-05
TPD52L1	EXC	-0.559554893728472	1.64886572087336e-05
EIF3E	EXC	-0.611741138626295	1.8153947219595e-05
MSI2	EXC	-0.313128467405716	1.93132215341887e-05
PLPPR2	EXC	-0.721918878298675	1.98498020171285e-05
MMP17	EXC	-0.306261809637879	2.19328005120657e-05
BEGAIN	EXC	-0.474369386395967	2.27859887503156e-05
AP1S1	EXC	-0.427763655990804	2.290521585568e-05
GPBP1	EXC	-0.459166859460001	2.81958051966615e-05
ZNF516	EXC	-0.424403147855291	2.97203749199755e-05
LPP	EXC	-0.523099856600674	3.61582525078486e-05
PLB1	EXC	-0.674530051095013	3.95201337878823e-05
LRP8	EXC	-0.478611347680699	3.99900715927773e-05
SERINC1	EXC	-0.508000477314002	4.07111521591761e-05
ESR1	EXC	-1.10363245386235	4.55754303668869e-05
BRD7	EXC	-0.610919073720727	4.62061160253373e-05
RASSF8	EXC	-0.333501719565972	5.30066165385743e-05
SLC2A13	EXC	-0.312736515339939	5.32430474742128e-05
FBXW11	EXC	-0.302647787158463	5.35860641762634e-05
SMPD3	EXC	-0.589390187206954	5.40872951874857e-05
KCNG1	EXC	-0.865005246647506	5.58355322995325e-05
ARHGAP5	EXC	-0.440903128181203	5.61952889831616e-05
ATP2A2	EXC	-0.266031246342764	6.33998156055973e-05
YY1AP1	EXC	-0.301750457384269	6.78900340269424e-05
FOXK1	EXC	-0.358100621103942	7.29761995779849e-05
LSAMP	EXC	-0.661178642160243	7.57749046395952e-05
APBB1	EXC	-0.3478154706239	8.75762375248774e-05
CREBBP	EXC	-0.34304981109562	9.41053625620098e-05
TRAPPC8	EXC	-0.488692231746113	9.44319206478697e-05
SRGAP2B	EXC	-0.441168700943629	0.0001015826635196
PALLD	EXC	-0.522823166493271	0.0001037223282308
SERBP1	EXC	-0.278599656829522	0.0001037223282308
CCK	EXC	-0.362119724282779	0.0001088767370598
CHD1	EXC	-0.3110135821051	0.0001095288731508
KLHL29	EXC	-0.297530328868909	0.0001099464071084
SPEN	EXC	-0.524804903365119	0.0001174514588247
DPYSL3	EXC	-0.527244828039245	0.0001258795878983
CAPZB	EXC	-0.417479678412227	0.0001273661848844
DSEL	EXC	-0.439677750585131	0.0001309851263107
USP10	EXC	-0.656982838326224	0.0001309875773068
SNX9	EXC	-0.465907472873901	0.0001587321556391
KPNB1	EXC	-0.519355887657968	0.0001704682606758
EYA3	EXC	-0.464842272128827	0.0001737742054056
ZNF676	EXC	-1.22330653799663	0.0001755187683875
CELF5	EXC	-0.327106123815121	0.0001859135850332
PRR16	EXC	-0.643386977148674	0.0001936256450722
VPS53	EXC	-0.273520495917136	0.0002170757758455
HDDC2	EXC	-0.433891336915874	0.000229147150097
PIP5K1B	EXC	-0.428503137693864	0.0002389901749863
FSIP1	EXC	-0.488440550004716	0.0002879278306319
KLHL18	EXC	-0.348689410682862	0.0003041077136475
ATP6V1B2	EXC	-0.323968368754811	0.0003062090643698
ATP9B	EXC	-0.369279576259867	0.0003295563145965
TBC1D32	EXC	-0.333128252506103	0.0003298734694241
YWHAB	EXC	-0.270699287886264	0.0003388762867409
EIF3L	EXC	-0.272981874414372	0.0003411531140856
RALGAPB	EXC	-0.599729062423479	0.0003534047277946
UBA6	EXC	-0.39614379508008	0.0003541296215086
ARHGEF28	EXC	-0.278369263363404	0.000369139243813
AMFR	EXC	-0.676797700728237	0.0003716213846233
SUB1	EXC	-0.688346655290385	0.000380102886203
SARAF	EXC	-0.545269857221349	0.0003966056318795
RAPGEFL1	EXC	-0.43303810306994	0.0004330367612836
CDK13	EXC	-0.271639911501138	0.0004537972245227
LRPAP1	EXC	-0.68188069846176	0.0004680075411282
NCAPD3	EXC	-0.639443943085616	0.0004711546775863
BAIAP3	EXC	-0.745165060291276	0.0004809451867085
SLC12A5	EXC	-0.601952741828881	0.0004860689463199
BCLAF1	EXC	-0.406640742826771	0.0004874003538188
RASAL1	EXC	-0.386836086818932	0.0004944221091202
PDE1B	EXC	-0.555599359567962	0.0005021141165491
NBPF15	EXC	-0.592900746714277	0.0005029317235233
NFIX	EXC	-0.570934094271607	0.0005282057522212
DENND2A	EXC	-0.466259439798774	0.0005384381363475
DDX52	EXC	-0.298143791406746	0.0005710473675984
CIRBP	EXC	-0.569852379578959	0.0006446957986408
TAF2	EXC	-0.484755191195386	0.0006609440595366
FNBP4	EXC	-0.604984795742753	0.0007024585087626
CLMN	EXC	-0.597147974590454	0.000719149685147
GLCE	EXC	-0.49706786533481	0.0007702701348779
HACE1	EXC	-0.399544627289691	0.0008614545925386
STIM2	EXC	-0.412818231627653	0.000890352364535
AGFG1	EXC	-0.295541418971721	0.0008929142711565
CAMKV	EXC	-0.66175546315059	0.0009036469600042
SPATA13	EXC	-0.475191632109038	0.0009238011779446
VAMP2	EXC	-0.310559847234444	0.0010594584330446
EVI5	EXC	-0.47413098439018	0.0011542752372329
BSCL2	EXC	-0.593826482069468	0.0012302124237069
ATAD2B	EXC	-0.753650839899158	0.0012562204184295
LIN7A	EXC	-0.345462341815939	0.001262265886936
NQO2	EXC	-0.265735882697045	0.0013032314585286
KIF3A	EXC	-0.637899112612383	0.0013290231538821
FUS	EXC	-0.378386125422003	0.0013354545451542
SDK2	EXC	-0.30145588057882	0.001341310443352
YY1	EXC	-0.308658586707877	0.0013480092409654
PABPN1	EXC	-0.526509677415953	0.0014358100178149
PPM1B	EXC	-0.45586768836995	0.0014464392268777
ADIPOR2	EXC	-0.419296395044992	0.001451484251422
LRP12	EXC	-0.319874657818167	0.0016477158081497
B4GALNT3	EXC	-0.282530178538015	0.0016709669467823
PCED1B	EXC	-0.275548973467628	0.0017236141706607
ACTR2	EXC	-0.293027192891308	0.0018083344728893
CYP46A1	EXC	-0.61956702234454	0.0018323611167833
PRKCI	EXC	-0.354088413571001	0.0018349695765075
SPAG9	EXC	-0.500697055861384	0.0018882255894964
CHD4	EXC	-0.598305605948272	0.0018888436439123
CCDC85B	EXC	-0.307824617146877	0.0019045614133082
OLA1	EXC	-0.285006131882017	0.0021619656138989
SLC22A17	EXC	-0.397484500702779	0.0021991979577237
NR3C1	EXC	-0.293389184586818	0.0022997915179879
SEC63	EXC	-0.415651662680792	0.00256303855396
DNAH9	EXC	-0.618629198555992	0.0027322369863003
OTOF	EXC	-0.579881228022514	0.0027641800147384
SOCS5	EXC	-0.494689600375325	0.0028402833142687
SRSF7	EXC	-0.28649284810951	0.0028589354142786
CNOT10	EXC	-0.284009075755666	0.0030524259439211
GPR89A	EXC	-0.283163063855068	0.0032335496745042
YTHDF3	EXC	-0.353381377377219	0.0035671949288989
SYNDIG1	EXC	-0.536142935652554	0.0037559827836063
ILF3	EXC	-0.291509456770499	0.0037658212622333
CAMSAP1	EXC	-0.322526145213775	0.0038782257706117
KCNIP2	EXC	-0.56066107066692	0.0038846917618742
MADD	EXC	-0.571431193323833	0.0039482577511567
KCNK13	EXC	-0.400350824296431	0.0039612301442007
LPIN1	EXC	-0.511021086188038	0.0039730193981272
TMEM130	EXC	-0.377614745099634	0.004052926671356
PRKAR2A	EXC	-0.276193139130519	0.0042382989524443
RNF10	EXC	-0.290472979671808	0.0042938381655541
CREB1	EXC	-0.553891111889427	0.0043912069422651
CEP112	EXC	-0.741386736818066	0.0044687441489574
PAPSS1	EXC	-0.455435400703041	0.0045136446687044
ANKRD44	EXC	-0.323748989694167	0.0048777429345574
HECTD1	EXC	-0.488323923277406	0.0051499952963259
RAB15	EXC	-0.452666213979876	0.00519465862223
FAM117A	EXC	-0.452815437777897	0.0053832322109905
TP53BP1	EXC	-0.484560028689749	0.0053935527695342
DHX15	EXC	-0.579496447645194	0.0055980362997213
AP3B2	EXC	-0.302672445615396	0.0056404228128756
SARNP	EXC	-0.284035076876613	0.0057590318022591
CBLN4	EXC	-0.603389424781203	0.0058376062369745
SRSF2	EXC	-0.596653747617524	0.0059539116248953
ZC3H7A	EXC	-0.303892908542523	0.0063399153285121
ENO1	EXC	-0.265372400788932	0.0066025876596375
BIRC6	EXC	-0.804545764097753	0.00747394742357
ATP7B	EXC	-0.395403737138071	0.0079794706518965
SYNGR1	EXC	-0.350740451795914	0.008374103047462
CLTC	EXC	-0.479356262020796	0.0085798698443976
CFAP54	EXC	-0.386680576436815	0.0086327183714127
SRSF4	EXC	-0.409710033544826	0.0087438889047456
PRKAA1	EXC	-0.290963900135317	0.0089899120638246
PCNX2	EXC	-0.31207129160725	0.0090643071547081
PRPSAP2	EXC	-0.45633237228381	0.0094686889309668
SPOCK1	OLI	0.548028665084367	2.37636e-319
PCDH9	OLI	0.334620300153956	2.42971026375863e-306
FKBP5	OLI	2.39980787153021	2.75434077958124e-275
ABCA6	OLI	3.30099538157978	5.68744405746961e-261
CHRM5	OLI	0.379172428146829	6.0095495270028e-246
KCNMB4	OLI	0.753928189350454	8.2193756029514e-198
GRID2	OLI	0.446824749237946	1.14033891945497e-179
ERBIN	OLI	0.477575000481139	1.28649506367888e-161
PLCG2	OLI	0.498535569151716	7.49709216070851e-157
CCNH	OLI	1.24059164913603	4.64976828632132e-150
DPYD	OLI	0.338827192113149	4.30009954959694e-136
ZNF652	OLI	0.938121557969629	4.58967940009672e-131
DLC1	OLI	0.613660594031462	4.34171129905564e-130
KLF9	OLI	1.47369411207401	2.06839086388487e-127
ANK2	OLI	0.272923048442937	2.2696357508994296e-119
ATXN1	OLI	0.485914372288049	3.05248441615374e-117
CALN1	OLI	1.50042971534872	2.30986959855874e-115
NRXN3	OLI	0.988247422491328	1.63847402190266e-111
ZNF708	OLI	0.969340305340721	3.47239636103381e-109
PTPRK	OLI	0.300807404493428	4.98275151620475e-108
DOCK9	OLI	0.513298289120943	2.70578448139023e-107
TMEM165	OLI	0.415795143592534	4.99494692131311e-107
LAMA2	OLI	0.960867541840219	6.875568351341262e-104
PLCL1	OLI	0.30877327291241	5.9321193203793896e-92
NTRK2	OLI	1.09918898882866	2.99497648742372e-71
GPHN	OLI	0.538810287297233	6.60210593608624e-71
ADAMTS18	OLI	1.18518518351307	1.7005484941039e-64
CDH20	OLI	0.296346830298976	1.01303511472691e-63
LRRC1	OLI	0.912008390269338	1.17388829450445e-63
AMER2	OLI	0.627745629076584	3.64129344802144e-63
SAMD4B	OLI	0.815934084870407	1.06945351768637e-62
PALM2-AKAP2	OLI	0.348302308002145	2.10364050613761e-62
TACC1	OLI	0.519964937245247	9.48773573096795e-59
WWOX	OLI	0.628143565346733	4.01583424306853e-55
GRM3	OLI	0.33251172053726	2.08767531019946e-53
RIN2	OLI	1.01447406418228	3.8308322985372e-53
OTUD7A	OLI	0.696700728310233	2.3795861206209307e-52
CLDN11	OLI	0.592739863538251	2.89228833852625e-51
GNAI1	OLI	0.942004202822519	1.43653388282097e-47
GRID1	OLI	0.354175717393675	3.2582725773049e-47
KLHL32	OLI	0.370937140569971	1.72377987484445e-46
AGTPBP1	OLI	0.54411500158055	3.3196476943185603e-46
LRP2	OLI	0.860604323371437	3.23882445726269e-44
SLC22A23	OLI	0.693184706708972	7.147723979135981e-44
DYSF	OLI	0.93798459475544	3.04302021330974e-43
MTUS1	OLI	0.490539469331674	4.012431338967e-43
APIP	OLI	0.667066196103611	3.4316309836205696e-42
NDRG1	OLI	0.727205802965476	3.10185459937422e-39
ITGA2	OLI	0.779157773255269	3.45010845267227e-39
TMED10	OLI	0.568385957466742	3.80293417039703e-39
MAP4K3	OLI	0.831787002597769	2.55892833848587e-38
CDH19	OLI	0.794789242140618	1.6283236789093601e-37
MVB12B	OLI	0.475131197394786	5.63158890097018e-37
CD55	OLI	0.367770121632606	8.850377537575249e-36
PTPRJ	OLI	0.776025471328336	2.54410722956585e-34
RORA	OLI	0.564131293814179	7.45765969016986e-33
NCOA7	OLI	0.61106541791156	8.57103645689358e-32
ENOX1	OLI	0.452093508080768	8.06009327464447e-31
RAPGEF5	OLI	0.334191399164302	1.22803312658099e-30
PIEZO2	OLI	0.426436713835005	3.20872049710179e-30
NOVA1	OLI	0.741241885405185	6.16911095766601e-30
CADM1	OLI	0.434107905172274	7.28518080036639e-30
CNOT2	OLI	0.574472308439578	1.30733964327491e-27
ELF2	OLI	0.628906229644502	2.4177949721021798e-26
PON2	OLI	0.586055772384703	2.99988313627562e-25
HIVEP2	OLI	0.433934982429672	7.999944377472211e-25
FIGN	OLI	0.588742262834248	4.9797542438390004e-23
PRKACB	OLI	0.559168418499598	5.26836931903413e-21
TLE4	OLI	0.568052003520814	5.24491110158927e-19
ASTN2	OLI	0.543914330741945	1.7102100223784898e-18
ITGB8	OLI	0.567421318828231	2.31969717254871e-18
ZDHHC20	OLI	0.439502379437311	3.13339186381585e-18
RUFY3	OLI	0.559295151375373	5.90967691713804e-17
BTBD3	OLI	0.558921782859581	9.85672666701226e-17
CCDC91	OLI	0.369721543139363	3.82894185350103e-16
GTDC1	OLI	0.53037384453676	1.04095531688313e-15
PICALM	OLI	0.44601131444853	4.27320605799843e-14
CLDND1	OLI	0.277983398768028	2.7127483541404095e-11
FAM172A	OLI	0.428316677786435	2.12798850554892e-09
ZNF280D	OLI	0.399964969732421	2.20394994273443e-09
MAML2	OLI	-0.75767449425475	2.12942968200609e-233
TRIM2	OLI	-0.393067427579465	6.10985140654224e-219
CNTNAP4	OLI	-1.54294840672935	1.7342313119724202e-151
TIAM1	OLI	-0.624024483144501	1.57338400980034e-121
CCDC88A	OLI	-0.33465165096078	1.98161104356555e-121
GALNT13	OLI	-1.33550837417085	3.3454408391169897e-116
FNBP1	OLI	-0.665330432894882	2.2945359985811494e-114
ZFYVE16	OLI	-1.06541087777993	3.0449501243315604e-113
SLC1A3	OLI	-0.911797072579318	1.20247245966622e-95
DENND5A	OLI	-0.917908780117472	5.0018186699243e-95
MDGA2	OLI	-1.55879248801423	1.53121863683963e-90
AMPD3	OLI	-0.47814454711239	2.35364405626414e-89
NPC1	OLI	-0.550283294937659	2.93637800654308e-82
SEMA4D	OLI	-0.548241361489636	1.0177900994093199e-80
PADI2	OLI	-0.727751728609952	2.86969592615758e-76
ABTB2	OLI	-0.332000107784643	1.46633851886148e-74
KIF13B	OLI	-0.728263797862464	6.60210593608624e-71
PSEN1	OLI	-0.581580019792177	2.2094635701719203e-67
SREBF2	OLI	-0.600060217397199	5.18511839226417e-67
PROX1	OLI	-0.442005407382351	8.826994722522191e-67
SGCD	OLI	-0.920705354519123	1.9252097663341e-66
PSD3	OLI	-0.586637861898542	4.4961411333091e-65
KIRREL3	OLI	-0.267154531099745	1.07262590684895e-60
PGBD5	OLI	-0.286720334025426	1.09073808233738e-60
ENOSF1	OLI	-0.434270284049918	3.80774278618865e-58
CTNNA2	OLI	-1.22310178826338	1.90672451122705e-55
MYO1E	OLI	-0.553246018872353	4.7606196266989796e-55
CNKSR3	OLI	-0.395865444509402	5.5627619532100205e-53
PDZD2	OLI	-0.584053022622101	6.4441746051547e-53
CDH1	OLI	-0.491955456837333	2.911358129743e-48
MTSS1	OLI	-0.416282305109322	4.88405639303923e-48
GOLGA4	OLI	-0.485087375786393	5.71160635154785e-48
GNG7	OLI	-0.854982098032163	3.67271895454553e-46
CPM	OLI	-0.560030937535704	2.57451774470305e-45
SH3PXD2A	OLI	-0.340701231314034	9.95287559832941e-45
MATN2	OLI	-0.331475863927578	7.56532499221687e-44
PER3	OLI	-0.341916510762604	3.50536062935276e-39
GNB1	OLI	-0.47415531128369	1.77081915829402e-38
CERCAM	OLI	-0.45622016338333	9.12107574478186e-38
ROBO2	OLI	-1.06265131503325	3.92939337021875e-37
GLDN	OLI	-0.51456258560249	4.68369072275386e-36
SLF2	OLI	-0.422700564099688	8.2246621939354e-33
LSAMP	OLI	-0.320506097720017	1.05054726968343e-31
SYNDIG1	OLI	-0.525139206487292	4.74611487450129e-30
ADAM10	OLI	-0.527061810813643	1.36646231551089e-29
NFIX	OLI	-0.389432378272463	2.39066214785311e-29
MYO5A	OLI	-0.441686429765383	3.02969700218022e-29
CDC42BPB	OLI	-0.416371280040004	7.0840086484753e-29
MYO1D	OLI	-0.403956094754603	2.0610883367640495e-27
ST6GALNAC3	OLI	-0.566017465767045	1.6089681913393398e-26
DNM2	OLI	-0.449684095220847	2.08816012890704e-26
MAGI1	OLI	-0.535765441217792	3.4481437751308e-26
PTPRS	OLI	-0.509181942504938	2.1383179757133505e-23
CSMD3	OLI	-0.462721498273884	9.60504458769356e-22
CLIP2	OLI	-0.329215426774825	1.44315012032883e-21
NINJ2	OLI	-0.446915135805678	3.64294355016298e-21
NAIP	OLI	-0.652294013808877	8.170239305914822e-19
ADARB2	OLI	-0.380297895945961	8.25345782051126e-16
NAV3	OLI	-0.52928192716264	1.82952511018668e-15
MYO9B	OLI	-0.33098813028422	3.38035109565979e-13
OSBP2	OLI	-0.356515707490567	8.02859942981639e-11
RGS7	OLI	-0.568467087486689	5.18526502880354e-10
PDE8B	OPC	1.12325512727554	3.20260537364568e-90
OSMR	OPC	3.06802514942289	2.83106980838442e-78
SPOCK1	OPC	1.42350067075473	2.59561754734582e-76
ARHGEF3	OPC	1.78270017208879	1.6816833718393e-75
TMEM132C	OPC	0.880671633426561	1.45184632915527e-74
TPST1	OPC	1.60858509840236	4.063084895470461e-74
VEGFA	OPC	2.271650866046	3.31819378324347e-72
FKBP5	OPC	1.87446868469283	8.37431473976215e-69
PITPNC1	OPC	0.797155080444071	1.33952513553061e-66
RAB3IP	OPC	0.971856789384088	2.19770833699796e-66
SLC24A2	OPC	1.61559703084509	1.72110862212737e-65
DGKG	OPC	0.472732168044658	1.61933519845088e-64
PLPP4	OPC	1.46815383536	1.38891400442719e-60
PARD3	OPC	1.03751247618061	2.20632143721095e-60
SORBS1	OPC	1.015670658509	1.15472921534825e-58
FGF14	OPC	0.401901884233778	1.2431030159390398e-56
NPAS3	OPC	0.348993466363497	6.94926941567196e-56
ZBTB16	OPC	1.44191308746836	1.3961715527041e-54
NCOA1	OPC	0.695198345119149	9.49587390329812e-53
MGLL	OPC	1.57348444844472	1.19896419206774e-51
ZDHHC14	OPC	0.85638709370305	1.52592496867663e-46
SAMD4A	OPC	0.878311294824567	1.95398255977703e-45
HDAC4	OPC	0.907314823903226	9.442614135490561e-45
CSMD2	OPC	0.529323076473084	1.21291752217993e-44
NRCAM	OPC	0.359204564561896	1.25465004898973e-44
TRIM9	OPC	0.519214167876985	1.4444128242985e-44
KCNIP1	OPC	0.563734402904092	2.58078739020246e-43
THRB	OPC	0.676164497561269	4.88895341225396e-43
LRRC7	OPC	0.319175321743568	1.14202933235395e-40
DIP2C	OPC	0.457845234406252	1.7596426388157399e-40
SGCD	OPC	0.368367400771247	1.14091997229672e-37
SNAP25	OPC	1.26755198697095	1.50275864769418e-37
LMO2	OPC	2.36216776159828	1.54581948376084e-37
PTPRJ	OPC	1.18020021360477	6.73231251988557e-36
GNA12	OPC	1.20310381238285	1.04618981947031e-35
CSGALNACT1	OPC	0.538858341293579	3.2876264424302e-35
UBASH3B	OPC	1.5833436869957	5.52491726633413e-35
ST6GAL1	OPC	1.4126223449562	1.3578022651073799e-34
TNIK	OPC	0.610595391267468	2.62341505214323e-33
BCL6	OPC	1.49093854892773	5.98286381400043e-32
RDH10	OPC	2.08069352495682	7.22352657814848e-32
GRIK3	OPC	1.03891769931274	1.79577319340626e-31
DOCK7	OPC	1.53049160001827	2.3161034001494204e-31
PYGL	OPC	1.73473655392663	5.07231413176666e-31
KDM7A	OPC	1.26540999052995	5.07432530654894e-31
EEF2K	OPC	1.42858261712952	1.22870621218458e-29
PROM1	OPC	1.30543129865465	3.43290725207452e-29
ZFPM2	OPC	0.52497718854746	5.89433716396801e-29
PIP4K2A	OPC	1.06045375108681	7.02198536073034e-29
SORCS3	OPC	0.315792533706425	2.0968227444462893e-28
ARID5A	OPC	1.17612928651468	3.39218966128513e-27
TRIO	OPC	0.311809636511091	1.67614764965121e-26
STAT3	OPC	1.22138099774559	2.84117020093873e-26
TNC	OPC	3.11168566104315	3.30243691758098e-25
RTN1	OPC	1.17346233688629	5.004592681381671e-25
BAALC	OPC	0.869867547512664	5.20680505341375e-25
PHACTR3	OPC	0.338072337422844	5.82978951900415e-25
FAM20C	OPC	1.42103566305118	2.55648358874256e-24
GLIS3	OPC	1.96299524297173	1.07784383966907e-23
ETV6	OPC	0.994447921464237	1.1573026798751101e-23
PMP2	OPC	1.0884926214501	5.835482009344471e-23
SHISA9	OPC	0.979937695339212	1.23005435957372e-22
DOCK5	OPC	1.1722247983073	4.66678911838804e-22
FOXO1	OPC	1.04717429903858	1.34269524200862e-21
KANSL1	OPC	0.456874876594898	1.34269524200862e-21
L3MBTL4	OPC	0.638516675718225	1.50278961638892e-21
ENOX1	OPC	0.861122104351584	2.1081734873831202e-21
NRXN3	OPC	0.448497245445388	5.41794710585938e-21
MKLN1	OPC	0.505532877081521	5.871009695469181e-21
SLC22A23	OPC	1.13485414514031	7.50117962588731e-21
P4HA1	OPC	0.474092854109622	4.77659356339101e-20
CIT	OPC	0.732982398915351	8.796518737774e-20
UHRF2	OPC	1.04037688064008	9.01179481524377e-20
ANKRD10	OPC	0.646255813913399	2.35340429191773e-19
IGSF9B	OPC	0.426382292084293	2.39677483546705e-19
LYST	OPC	0.940812657472847	3.7936825847447904e-19
RFX4	OPC	1.18147272025477	1.4474767874613698e-18
AFAP1	OPC	0.893059714293354	1.48087810996897e-18
DLG1	OPC	0.444629030176882	1.94430067487548e-18
NAV2	OPC	0.591702357606652	2.27272990805788e-18
AKAP12	OPC	1.02381392536521	2.37584619102283e-18
MATN2	OPC	0.608837680334699	7.09232456005057e-18
PAM	OPC	0.869604966981553	7.42070024664126e-18
CHL1	OPC	0.670585545808942	1.2321888627775501e-17
SDK1	OPC	1.0360778906533	1.45019319274405e-17
NPAS2	OPC	1.12421052130647	1.97244544384298e-17
KIAA1958	OPC	0.931215844840971	2.06716592035634e-16
EPAS1	OPC	0.968077786894681	2.2087299473083199e-16
PFKP	OPC	1.09794306613258	3.275619818270949e-16
TANC1	OPC	0.794516026105176	3.92317461990792e-16
HIF3A	OPC	0.852564744176599	5.70226932096922e-16
GRAMD1C	OPC	0.856383392126695	6.36191076908603e-16
MXI1	OPC	0.958245078038246	1.0091692850649e-15
CDYL	OPC	0.92325812316817	9.37745039347784e-15
BTBD11	OPC	0.949862890574061	1.1583428814462e-14
SDC3	OPC	0.929885873620296	1.16061206988597e-14
CTNNA1	OPC	0.901162010032385	1.6491166502075e-14
CHSY1	OPC	0.944001941945753	3.12170612176853e-14
FNDC3B	OPC	0.683695803945104	8.307040402033952e-14
PLPP3	OPC	0.842217081245977	1.06361100123455e-13
APBA2	OPC	0.825086760261343	1.18914961213769e-13
SH3RF3	OPC	0.692474734862647	1.49890055638181e-13
DPY19L1	OPC	0.570040942676338	1.75482740968412e-13
PMP22	OPC	0.264723632384524	1.91838703333993e-13
KCNQ3	OPC	0.648174804371079	2.7828910884554297e-13
MEIS2	OPC	0.501577229510213	4.62240089885364e-13
CAMK2D	OPC	0.615488068944083	5.49855074689005e-13
WLS	OPC	0.756777811908503	5.51186564013925e-13
ITGA8	OPC	0.718899227417053	6.45416540226423e-13
PRR5L	OPC	0.472553239357885	1.51241914131596e-12
ZNF608	OPC	0.437486016483884	2.37837818033214e-12
ITPK1	OPC	1.02121332268003	3.68818150919592e-12
FLRT2	OPC	0.455514115518374	4.10967992500574e-12
LDLRAD3	OPC	0.562469583965599	7.61677432683505e-12
SHISA6	OPC	0.600458986077904	8.580206772648949e-12
NEDD9	OPC	0.622187998647657	1.5949935462440997e-11
AMD1	OPC	0.610488678046545	1.82299915685226e-11
CDK19	OPC	0.851158484802162	1.8364024110246495e-11
SEM1	OPC	0.795100649546597	2.19508738261892e-11
FOXJ3	OPC	0.733404022191395	4.43786316906173e-11
SLC38A1	OPC	0.725351775394811	5.33037411808971e-11
ARID1B	OPC	0.318728610886501	5.44007704021268e-11
INTS10	OPC	0.899920733458301	1.00675070398142e-10
DLG5	OPC	0.64778435670629	1.28529362387809e-10
CHST8	OPC	0.348187617602829	2.03788550964082e-10
BCAT1	OPC	0.536400675913899	3.49316378086141e-10
CRIM1	OPC	0.849123657379006	3.5400235369086003e-10
AGO2	OPC	0.835639278404463	4.40003541519878e-10
ZCCHC17	OPC	0.757534159450939	4.59276005606564e-10
APP	OPC	0.58440898451377	7.08860047465102e-10
NAP1L1	OPC	0.831427446079659	7.21228855295175e-10
SPRED1	OPC	0.460664820820803	8.54732707148266e-10
FRMD5	OPC	0.359499748273197	1.24225478998503e-09
KCND3	OPC	0.698078376843288	1.28228668892923e-09
GAD1	OPC	0.816941529952869	1.66824382807438e-09
GALR1	OPC	0.641205488459287	1.84868575343038e-09
RHOU	OPC	0.889084902651736	1.8775640212237e-09
FEM1C	OPC	0.273435348075492	2.0899886308370803e-09
MED13L	OPC	0.44061774973345	4.41531389412949e-09
UNC5D	OPC	0.868292714910889	5.80810335372124e-09
BEST3	OPC	0.73454529517696	7.29508971589965e-09
DNAJC6	OPC	0.770164090564808	8.11887979705427e-09
ABTB2	OPC	0.665212442739628	8.28391448210408e-09
INPP5F	OPC	0.581092683899792	8.51128254581103e-09
CDH11	OPC	0.537113193262194	9.7198849239665e-09
PPM1B	OPC	0.787586666920514	1.20200987801074e-08
UBE2E2	OPC	0.357450878429061	1.60575153873951e-08
LIFR	OPC	0.556985668861206	1.9162074172451e-08
RAD18	OPC	0.461308494225251	2.19455441213241e-08
ASAP1	OPC	0.370194773687837	2.22630860758611e-08
SLC35F5	OPC	0.803372356905669	3.27518709544816e-08
CLIC4	OPC	0.357494052424816	3.75732939608545e-08
SVIL	OPC	0.473813085358527	4.03545511362756e-08
FMNL3	OPC	0.62729990811558	4.80850207967908e-08
UGP2	OPC	0.676776908841194	5.28354448219662e-08
CCNH	OPC	0.740339283554313	6.62172772286398e-08
KALRN	OPC	0.572934990589061	6.65946159035676e-08
PCGF5	OPC	0.765421855284917	7.08199200153291e-08
GALNT2	OPC	0.69631486973225	7.37883479147096e-08
KDM3A	OPC	0.540266438164874	7.67914474563592e-08
PGAP1	OPC	0.552977950006059	7.99135320469799e-08
GRB10	OPC	0.734656525104746	9.45295841768176e-08
CAMTA1	OPC	0.285213193155368	1.19352905709623e-07
SGMS1	OPC	0.354426532453223	1.20041416316456e-07
HIVEP2	OPC	0.699267737332404	1.24135308015562e-07
UST	OPC	0.341851206032832	1.48019167685028e-07
IKZF2	OPC	0.724749440064804	1.82101575279759e-07
ZHX3	OPC	0.486633184022349	1.97299908245803e-07
SFMBT2	OPC	0.807955965748275	2.21905962707522e-07
MPP6	OPC	0.378528230476169	2.22879464248101e-07
ME1	OPC	0.694596372037923	2.65950204042385e-07
ZHX2	OPC	0.589455588847174	3.20273225273539e-07
SBF2	OPC	0.392788882284021	3.24200641981858e-07
ARHGEF10	OPC	0.575118685859474	3.57807393132984e-07
IL1RAP	OPC	0.363589345615406	4.73372981946032e-07
PLEKHA1	OPC	0.450182506712962	4.9811070339223e-07
IRS2	OPC	0.284096568616702	5.91638207183787e-07
MBNL1	OPC	0.7251121788539	6.34219700600549e-07
CCSER1	OPC	0.560124172774205	7.86440039921808e-07
PARP8	OPC	0.666292183351328	1.00056045764352e-06
ZFAND3	OPC	0.521843067493323	1.18543177741557e-06
XPO1	OPC	0.57661030193862	1.5574577357737e-06
SERGEF	OPC	0.663312850125388	2.33240139748077e-06
PTPN13	OPC	0.276006050376019	2.77166872593947e-06
FNDC3A	OPC	0.597548334424024	3.0730393839917e-06
ADCY8	OPC	0.454376363319392	3.15925230608954e-06
SNCA	OPC	0.442627400659678	3.82641802587478e-06
PAPOLA	OPC	0.320487861177274	3.98378259690831e-06
RFX3	OPC	0.53274827509918	4.07779606637982e-06
PBX3	OPC	0.713802205410468	5.4875334786488e-06
MYO9A	OPC	0.535268620520824	5.53582706569861e-06
ELF2	OPC	0.603436115856836	6.08613743071319e-06
ARHGAP21	OPC	0.621497479998008	6.25630049293538e-06
WDR11	OPC	0.566813318674141	7.33517270503878e-06
TNKS	OPC	0.367545750570748	8.72332785058948e-06
PHF21A	OPC	0.471847538454318	1.00319109739945e-05
GAB1	OPC	0.432653677685011	1.20650012398093e-05
ZNF708	OPC	0.50428089416115	1.53102072155725e-05
PAK2	OPC	0.323658363718708	1.71346059198447e-05
PLOD2	OPC	0.333621448307733	1.85819737080292e-05
CERS6	OPC	0.552042576027629	2.27137346365789e-05
KDM4C	OPC	0.338806942973198	2.47500659794971e-05
DNER	OPC	0.340396232361147	2.65709487552879e-05
IL6ST	OPC	0.446169289140883	2.79597230179605e-05
UBE2D3	OPC	0.540674216102501	3.81814896374854e-05
EPB41L2	OPC	0.623925292631593	4.25594510442391e-05
MYO16	OPC	0.631376334742491	4.61850837523863e-05
ARHGAP31	OPC	0.460306283738727	5.02994690218871e-05
PEX5L	OPC	0.620876393562925	5.23586540842484e-05
ATXN1	OPC	0.312627113345858	7.20809266123555e-05
TAB2	OPC	0.580420393370871	7.85862183514662e-05
ACTR3	OPC	0.353967362218322	0.000105578458255
PHYHIPL	OPC	0.49908876674797	0.0001392152674294
DGKH	OPC	0.408101994898591	0.0001569649386029
ATXN10	OPC	0.585598308141343	0.0002058696610754
NRIP1	OPC	0.424161042364053	0.0002161672464622
NEBL	OPC	0.302681049004702	0.0002564336544112
MAP2K4	OPC	0.510981731891244	0.0002676338138345
TRIM24	OPC	0.452588927845415	0.0003839907206077
ZNF516	OPC	0.446395494050361	0.000384703337176
KMT2C	OPC	0.382273629469418	0.0004280106191643
FXR1	OPC	0.331543225467185	0.0004701871396921
RNF180	OPC	0.514826067178319	0.0005475708475348
STK3	OPC	0.412366907930563	0.0005504514120936
UMAD1	OPC	0.386467995956045	0.0005812743500594
ATP2C1	OPC	0.438231125685461	0.0006183559902427
TIAM1	OPC	0.543532170721821	0.0007681591270038
ARMC8	OPC	0.506425921023361	0.0009643490115757
ALK	OPC	0.317853671103356	0.0011093224089523
SSBP2	OPC	0.445751414576474	0.0011957646090173
DOCK4	OPC	0.329722481874153	0.0012104090874402
RBFOX2	OPC	0.418644591735996	0.0012206469059059
ASPH	OPC	0.50581298135782	0.001801599244189
HNRNPU	OPC	0.477657781452243	0.0018133901567586
OSBPL6	OPC	0.40274507226645	0.0018183863377448
PPP3CA	OPC	0.416286207789103	0.0020928161019587
CCDC146	OPC	0.501322485705046	0.0021927135674812
BBX	OPC	0.515712920300725	0.0021998307436372
ANKRD17	OPC	0.426158792051017	0.0024457257422069
WDFY2	OPC	0.331272512746101	0.0029582384615577
CLASP1	OPC	0.390804252820105	0.0034835764290965
ANKRD12	OPC	0.371875401411859	0.0043103760335291
GALNT13	OPC	0.29004453294586	0.0056232432816075
CLASP2	OPC	-1.4199614517132	7.46991702876724e-44
MARCKS	OPC	-0.539945349938336	6.38983541288719e-42
EPN2	OPC	-0.405140974557831	8.19453766457664e-41
KLRC2	OPC	-1.03921446491546	7.83063475428279e-32
FRMD4B	OPC	-1.19811996972529	1.73553236232219e-31
LDLRAD4	OPC	-1.37113407530704	2.49828710481352e-29
NCKAP5	OPC	-0.393090319788065	1.05651857270375e-27
SOX6	OPC	-0.279277457906501	7.5234874428471e-27
KIF13A	OPC	-0.410535152836529	2.4764342223236e-26
DACH1	OPC	-0.730395497393535	1.14183037533918e-25
MTSS1	OPC	-0.687497138811498	3.25260008839632e-25
PDGFRA	OPC	-1.02604930678764	3.21575038894367e-24
MMD2	OPC	-0.670811166322715	9.630856274057581e-24
SASH1	OPC	-1.08272891842881	4.85072590580567e-23
ADAMTS6	OPC	-0.538082460335398	6.30379390445217e-23
GRIA4	OPC	-1.69738500655346	2.30784529643864e-22
PRICKLE1	OPC	-1.28098712044362	3.17834036866364e-22
GALNT10	OPC	-1.19752034647407	1.46861452524363e-21
SPATA6	OPC	-1.09896915508528	2.8568065820723706e-21
ANO3	OPC	-0.718031159676216	8.868249232930291e-21
SCN1A	OPC	-0.874510791844251	1.65034755293083e-20
ARPP21	OPC	-0.579839308902267	1.76999798791052e-20
CNTN5	OPC	-1.22709022595812	2.57256971572758e-20
LRRN1	OPC	-0.72510148575418	4.01012568121242e-20
C1orf61	OPC	-0.839242107327636	1.44058315906344e-19
XKR4	OPC	-0.404411521183777	2.0777564277862e-19
THSD7A	OPC	-1.22024140460914	2.67249169882135e-19
CNTN6	OPC	-0.339673392207607	5.26331330000044e-18
MAP3K1	OPC	-0.94656640908963	3.2892002133587804e-17
TAOK3	OPC	-0.323099182332477	3.92510829774113e-17
BPTF	OPC	-0.372627445703563	7.71310680077511e-17
MAGI1	OPC	-1.0130337136533	9.11635251947519e-16
KLRC3	OPC	-0.760411902950944	1.5344988907020602e-15
SERINC5	OPC	-0.64002798021314	1.6635238443462502e-15
ATP2C2	OPC	-0.815048184215759	2.0890506210944906e-15
NELL1	OPC	-1.07535361028304	4.11037120321671e-15
FCHSD2	OPC	-0.67739672879523	8.694335096271341e-15
KLHL1	OPC	-0.529810322661757	1.24240889880393e-14
SYT11	OPC	-0.282643095968014	1.9575825630373998e-14
SLF2	OPC	-0.818330740313244	2.01518657772862e-14
BCAN	OPC	-0.605079579632733	2.51889251766883e-14
PER3	OPC	-0.7519090190323	3.1333055799978703e-14
LRP1	OPC	-0.597358656238513	5.71787610559696e-14
TNK2	OPC	-0.954420642192663	1.06126893768356e-13
SEL1L3	OPC	-0.745130436713778	1.11363089198106e-13
STK33	OPC	-0.552075369190433	1.9321840041682e-13
CSPG5	OPC	-0.660177769852277	2.30164321935433e-13
FERMT1	OPC	-0.87154366398356	2.59966001305891e-13
CACNA1A	OPC	-0.315829134865171	4.54807108097268e-13
NKAIN4	OPC	-0.515770011353112	3.5001952307433497e-12
NCALD	OPC	-0.575696365067657	3.51343649923438e-12
NAV1	OPC	-0.340749584745975	3.65129528987069e-12
LIMA1	OPC	-0.702367867261243	3.75677956190802e-12
TARBP1	OPC	-0.64152260000576	5.5188556943323896e-12
RALYL	OPC	-0.836478185003391	7.72203447835568e-12
FREM2	OPC	-1.12230229525373	9.81925245822033e-12
GRIK4	OPC	-0.814962914408753	8.194422786866029e-11
PTPRT	OPC	-0.273349734557442	8.87837418792027e-11
NHSL1	OPC	-0.813955835364461	1.02314674919655e-10
KLF12	OPC	-0.479936796986188	1.45996157013963e-10
DOCK10	OPC	-0.747365476723807	1.96176191689343e-10
PDE7B	OPC	-0.890207303455647	3.7043520310374005e-10
SIRT2	OPC	-0.561195084753906	4.56774752020506e-10
SNX22	OPC	-0.464509831369389	7.2037215331733e-10
KLHL32	OPC	-0.700150618105077	1.16613417205935e-09
SOGA1	OPC	-0.68265315082232	1.72154652581022e-09
SPON1	OPC	-0.872366241361698	7.0961950563634e-09
SHC3	OPC	-0.29281240440532	9.22026051711978e-09
PTPRS	OPC	-0.575527963545164	9.306571185956391e-09
SLC4A10	OPC	-0.713935134627341	1.40245069325423e-08
MAP2K6	OPC	-0.278691132242695	1.64772297746212e-08
MYT1L	OPC	-0.529213090221824	1.88138453371163e-08
STOX2	OPC	-0.677184682362555	1.88138453371163e-08
TMEM163	OPC	-0.628618647228542	2.20160836148417e-08
ATCAY	OPC	-0.464146001011702	3.80393842962763e-08
ZNF276	OPC	-0.637689459606079	4.10289803840683e-08
FOXN3	OPC	-0.455476717762362	4.41557565947587e-08
CACNB2	OPC	-0.590577948100428	6.28852451227394e-08
TNS3	OPC	-0.628729591219866	7.13557084994656e-08
DPF3	OPC	-0.642895395762714	9.45295841768176e-08
ZNF385B	OPC	-0.470415261821877	1.15114273906878e-07
CREM	OPC	-0.477541725326187	1.20655346277726e-07
USP43	OPC	-0.543345270876437	1.67989700503834e-07
SORBS2	OPC	-0.71704487985436	3.50189053498388e-07
USP54	OPC	-0.575575346869957	4.05277140472895e-07
DTNB	OPC	-0.47736612746371	4.25923516747837e-07
KSR2	OPC	-0.661119751006439	4.42959152825015e-07
NKAIN3	OPC	-0.527142040226925	4.94876347107199e-07
RFTN2	OPC	-0.728521622640589	4.9810713532646e-07
SH3D19	OPC	-0.467572626050222	5.62130012740578e-07
CRB1	OPC	-0.431250322753007	6.41240740934744e-07
CPEB3	OPC	-0.503186934929788	6.8940429543239e-07
ESRRG	OPC	-0.63838336149036	7.95088341114206e-07
SLC1A3	OPC	-0.481853573540059	8.14240807715712e-07
COL9A1	OPC	-0.594792271215381	9.90086135422555e-07
SREBF2	OPC	-0.561228086231809	1.2779002555559e-06
OLFM2	OPC	-0.309636200797492	2.06267451605699e-06
WSCD1	OPC	-0.555021833869859	2.21781443823028e-06
GLCCI1	OPC	-0.337924044744893	2.45542229983525e-06
ADGRV1	OPC	-0.532780741262627	3.75973860408112e-06
NTN1	OPC	-0.56089033219456	4.01396294592994e-06
PXK	OPC	-0.457001329374101	6.93939287745376e-06
KCNH5	OPC	-0.592087234011142	8.18801472600065e-06
DENND5A	OPC	-0.571850530983782	9.46521333432122e-06
HIP1	OPC	-0.492434569422324	1.00741841728113e-05
POLR2J3	OPC	-0.606878529689803	1.07585393885569e-05
CNTN4	OPC	-0.462309408518992	1.26152192963659e-05
LAMA4	OPC	-0.601542064014577	1.40526025409504e-05
PELI2	OPC	-0.596187654284536	3.15826162068968e-05
SCLT1	OPC	-0.527712196402714	3.23380338578872e-05
ACAP3	OPC	-0.592859837325239	3.37152490331655e-05
RIN2	OPC	-0.501217371872212	4.33494837648146e-05
MTMR7	OPC	-0.494664206672794	4.4590893880289e-05
ARHGAP35	OPC	-0.541151630753072	5.09484301678797e-05
DENND2A	OPC	-0.456587377562109	6.48734873923927e-05
TEK	OPC	-0.435818741352185	0.0001080473128299
CREB5	OPC	-0.523343901256469	0.0001441874025711
ARHGAP22	OPC	-0.3505476683047	0.0001969688299026
TFCP2	OPC	-0.481849118391433	0.0003873828130424
ROBO2	OPC	-0.597081887132222	0.0004458408427746
TANGO6	OPC	-0.481341607318319	0.0005738244416925
SUSD4	OPC	-0.325259125284611	0.0006169525406582
LRP4	OPC	-0.404656009960949	0.0010255838222069
TACC2	OPC	-0.389633419127708	0.0027103382641666
GHR	OPC	-0.322716316973151	0.0065147247547539
TNFRSF6B	END	0.965881836788268	2.66796205310502e-81
ADAMTS9	END	1.74219901125343	5.31408324927053e-68
FKBP5	END	1.01237230550203	2.5293002505770706e-65
ARRDC3	END	2.30187695909802	5.51710036489156e-59
CEBPD	END	1.59396945417776	1.6166722791304796e-55
YBX3	END	1.05026791610396	2.50766194150172e-51
CD59	END	0.900224374842121	1.186947347812e-48
CP	END	3.54432959646	3.01504182979284e-45
ARHGAP26	END	0.913344097796619	7.92846411005003e-45
ATP11A	END	0.924171504611602	3.77252787878252e-44
IL4R	END	2.22600294241274	5.11583600194908e-44
UPP1	END	3.16917881357787	3.01102226061767e-43
HIPK3	END	0.834686619963617	6.351319812169909e-43
SLC26A2	END	2.82382205019795	4.18427800536356e-42
ANO2	END	0.982643772175226	1.41994907633786e-41
RBMS1	END	0.881193975550207	9.82675843373266e-39
MT2A	END	2.71807802191291	9.94982994605504e-39
ELL2	END	1.96919496807594	4.31590214728324e-37
MT1X	END	2.11174662537093	1.6332767257813602e-35
MCTP1	END	2.20293677812798	4.72835498685681e-35
OSMR	END	1.33791911252797	3.28956141623933e-34
CD93	END	1.22503873230748	3.80628215863225e-34
MT1M	END	1.2910407320501	1.08907515188867e-33
TGM2	END	0.690755315996542	7.587072292182089e-33
SVIL	END	0.800476921582991	1.34089257567777e-32
RELL1	END	0.728390917499958	5.34913836893607e-32
ANGPT2	END	1.74532035943797	1.73201941316123e-31
PNP	END	2.41840895450742	2.70225677551739e-31
MT1A	END	0.39181242665491	3.4533168147336304e-31
CMIP	END	1.42871184435079	2.16247126422128e-30
KCTD8	END	2.58059946388289	2.43347913790296e-30
PON2	END	0.737854667309486	8.47939884292266e-29
ETS2	END	1.06659767686712	4.17651731941265e-28
NAMPT	END	0.926929203002189	5.79517841049377e-28
STK3	END	0.989231897572845	1.80602958355835e-27
CPNE8	END	0.662440772874696	5.69250267253516e-26
IL32	END	2.50147730839152	6.22833127742658e-26
SOCS3	END	1.74330928163327	1.81479825601532e-25
FNDC3B	END	0.735107129330054	2.25394669040524e-25
ST6GALNAC3	END	0.621342278754982	4.50199460808648e-24
TM4SF1	END	2.29856745887448	4.50199460808648e-24
GALNT18	END	0.687302267653576	5.1686487324900105e-24
SLC4A7	END	2.03734759095616	1.0617468586713301e-23
SSH1	END	1.23591829459654	1.15485034478462e-23
PLOD2	END	1.62568523119294	2.78103333354451e-23
SLCO4A1	END	0.430289316288141	3.2509189528271503e-23
PHF21A	END	1.71532949261445	7.2125745405468e-22
ABCC4	END	0.751745924721922	1.344079684596e-21
ASRGL1	END	2.13106654599725	4.64111703028914e-21
RALGAPA2	END	1.30638324124959	8.21977020405739e-21
SUSD6	END	1.95878208891257	2.32522861686168e-20
TIPARP	END	1.05768118381398	2.67037425677078e-20
NAP1L1	END	1.07769031596796	7.88190801423117e-20
BACE2	END	0.543073316073116	1.16076370913586e-19
CAMK2D	END	1.82230764418105	1.3180712689331998e-19
TRIM22	END	0.289424177367625	3.500912823596e-19
IQSEC1	END	0.531625196419732	1.5118971010044e-18
PLSCR4	END	0.590938723378162	1.51260895733853e-18
UBASH3B	END	1.16473220864508	3.57135623151046e-18
FAM107A	END	1.11091065943082	4.01959051621727e-18
TRPC4	END	1.16632924296787	6.535083641844319e-18
ATP1A1	END	1.11720531592917	8.70783857216045e-18
ITGA2	END	2.08487031706906	1.00074791686799e-17
IFITM2	END	1.84408679579525	1.0801134059984201e-17
NPAS2	END	0.75542473522375	1.34755168708511e-17
PIK3C2B	END	1.30100450746169	1.52551267729426e-17
CHSY1	END	0.956867259247204	1.7997182800239202e-17
HIVEP1	END	1.70947068681936	2.04685676495768e-17
SEMA6B	END	0.653373128232537	6.01650194970611e-17
WARS	END	1.22953158748545	8.28103808451025e-17
ACSL5	END	0.668542950913542	8.43251947878157e-17
HDAC4	END	2.11677563936282	2.79896190370546e-16
BAG3	END	1.89847474839825	6.48928728070935e-16
CNKSR3	END	0.821563305750958	7.49404085222059e-16
ASAP1	END	0.412652883135742	8.48765657914589e-16
MYOF	END	1.56553918998237	1.2738127940331902e-15
CHST15	END	1.48169446279884	1.35333970225066e-15
UGP2	END	1.85692990004348	2.1598819807977904e-15
NFIL3	END	1.47955103226395	2.2741746412194803e-15
TNFAIP3	END	0.611294268342431	4.3638798444609306e-15
HACE1	END	0.783670342754723	5.85222966035433e-15
ADM	END	1.86260212976099	9.5764066677642e-15
PAPOLA	END	1.38625288575493	1.0928988800172e-14
TCAF2	END	1.92163632307799	1.39941666680286e-14
CADPS2	END	0.524473216903562	1.55490361968478e-14
PHC2	END	1.52043735199085	2.02209581756468e-14
CFH	END	1.19716127122014	2.65002208213094e-14
HIF1A	END	1.3493510980751	3.69788729359543e-14
TNFAIP8	END	0.639406685138716	3.84140988369551e-14
BIRC3	END	0.751190567310982	3.84847146626713e-14
ANXA1	END	0.540136873449946	4.8090173499934e-14
PALM2-AKAP2	END	0.518976168574076	4.88753850681642e-14
B4GALT5	END	1.34296393239796	5.1803126998512905e-14
PTTG1IP	END	0.788764805458528	5.27511672976024e-14
PITPNC1	END	0.642662813468718	5.5330298673326905e-14
PHACTR1	END	0.816805032938229	6.38518957699012e-14
TMSB10	END	1.57288060584612	7.49093579570102e-14
ACER3	END	0.657538738579742	1.12619091285773e-13
PLSCR1	END	0.550391808606399	1.13735761746801e-13
IL6R	END	1.17981272711544	1.42408361609021e-13
CHIC2	END	1.64875331931049	1.56409969368513e-13
CCNY	END	0.492274435485614	1.83300661000117e-13
BCL6	END	1.86083031516861	2.6138873337106697e-13
IFI16	END	1.58627947659671	2.6138873337106697e-13
KIAA0040	END	0.637621709871846	3.56129142132624e-13
DICER1	END	1.29069334196713	4.01996141130891e-13
PPP3CA	END	0.804535483043033	4.02158410616158e-13
ERG	END	0.586708677677759	4.51860085768132e-13
RND3	END	1.04366060496874	8.38014165628528e-13
RNF145	END	0.633364276250259	8.60732252699884e-13
TPM3	END	0.497933467507375	1.25771479098953e-12
PECAM1	END	0.409068069210662	1.60880629724073e-12
STC1	END	3.24638741847544	2.01695390573153e-12
ADAMTS4	END	2.58712980317582	2.0846703288632497e-12
PDLIM1	END	2.60684527004672	2.09599823974211e-12
RNF169	END	1.43942370574972	3.1699126646508e-12
FMNL2	END	1.28824676659305	4.02619253564526e-12
SESTD1	END	0.523293272170177	4.02619253564526e-12
CERK	END	0.38700157333176	4.71935798896196e-12
EIF4A1	END	0.745168614893029	4.95386663810636e-12
MLEC	END	1.26964195951056	5.24280427062324e-12
VMP1	END	0.508825739614693	7.02853674441338e-12
NNMT	END	0.434851718818687	1.28275169765489e-11
RAMP3	END	1.51502888863506	1.5480430509557598e-11
S1PR3	END	1.0125067944166	2.0903216127976895e-11
ETV6	END	0.540412284360551	2.2221068204594398e-11
UBE2D3	END	0.385549529668578	2.68103857281364e-11
SMAD1	END	0.777629558535654	3.0919589407161e-11
MARCH3	END	1.3147153459038	4.2454939977097697e-11
PAPSS2	END	0.984432518366492	4.84445987178396e-11
SERPINH1	END	1.27773104428188	4.84445987178396e-11
KCTD12	END	0.994263318429528	5.5693506049898086e-11
RFTN1	END	0.794912755556723	5.7681549942154e-11
DUSP23	END	1.25559772943714	6.3264795020503e-11
CASP4	END	1.49803458494858	7.671177359642719e-11
RCAN1	END	1.70391946084563	7.87965121941356e-11
SHC1	END	1.55734449360783	8.110042932974219e-11
TSHZ2	END	2.12787612983239	8.46268100722695e-11
LRCH1	END	0.770023135711353	8.98392039841325e-11
LITAF	END	1.80015044532684	1.08027626807559e-10
PXN	END	0.819830177990409	1.27039983455567e-10
APP	END	0.373853423529024	1.34135634275629e-10
GAPDH	END	0.965206328424864	1.39649370632941e-10
G3BP1	END	0.405938534907776	1.42289433655897e-10
ZNF407	END	0.556304654460382	1.4841908114841e-10
LRRFIP1	END	0.621373149248658	1.48513261019459e-10
TAGLN2	END	1.20666601586077	1.65225460084257e-10
MCC	END	1.27729323378986	1.76283771864239e-10
TRIM5	END	0.524740405724109	2.0441148857071104e-10
TUBA1B	END	1.20553151805059	2.2806999505103704e-10
GOLM1	END	0.727141818515017	2.44303609099409e-10
ANXA2	END	1.56560939308445	2.5139451875646203e-10
ELOVL7	END	0.389002318440404	2.62493802142853e-10
ADGRE2	END	3.10087883169054	2.90432735787449e-10
HSPA5	END	0.55854091663229	3.56084146990334e-10
PKD1L1	END	1.01577774431117	6.07028631918211e-10
CCDC149	END	1.50262361626045	6.31757795882719e-10
DOCK4	END	0.781004196702135	6.72229573335073e-10
PTPN12	END	0.296313440724798	6.72398624018382e-10
DNAJC3	END	1.16704967459824	6.74146651974992e-10
ADGRL4	END	1.12276994451854	7.658427043861531e-10
DUSP5	END	0.538451100046434	7.89884253410856e-10
LDLRAD3	END	1.42645105895463	8.96447664806205e-10
RBM17	END	0.411830177820342	1.0268867370863e-09
GJA1	END	0.347498973441289	1.14975553759875e-09
CDKN1A	END	0.393701099383014	1.2454954293003502e-09
GLIS3	END	0.798631895497092	1.33372015119774e-09
GRAMD1A	END	1.58655747488118	1.33587804464079e-09
S1PR1	END	1.22438515273234	1.38463312968039e-09
RAB3IP	END	0.263714672339691	2.02715644636904e-09
IFITM3	END	0.929533180221319	2.0977139143787902e-09
ANKRD33B	END	1.14041052420501	2.2140052042126e-09
STAT3	END	0.343533412107284	2.2620098576011803e-09
MIA2	END	0.871220998957884	3.0351974233471302e-09
GPR4	END	1.44344156671413	3.73509480227908e-09
NGLY1	END	0.719366556379765	4.36068711201643e-09
CLIP1	END	0.725035199079034	4.54569425080009e-09
HLA-DRB1	END	1.03306767861966	5.26444813974472e-09
NUDCD1	END	1.15588650065293	5.26492920926738e-09
SERPINB1	END	0.568298131305609	5.984136428103e-09
P4HA1	END	0.908981301445456	6.0429071840705405e-09
KLHL2	END	1.59130210678847	7.2072328381343e-09
STAU2	END	0.631886093323985	7.52749049373205e-09
ARID5B	END	1.17424513083949	7.70508655281412e-09
LY96	END	1.22810923817991	7.70508655281412e-09
STEAP1B	END	0.619658072541299	7.70508655281412e-09
PTP4A2	END	1.30179752029404	8.24143273644833e-09
CLDN5	END	0.39224789308442	8.78515240401346e-09
DGKH	END	1.16012073953536	9.09729961744442e-09
ABCG1	END	0.967944150925923	9.31803327164672e-09
RNF24	END	1.09995111496378	9.64647791341799e-09
MPZL1	END	1.17298427149228	9.872798562453042e-09
XRN2	END	0.881020907343401	1.02852448248625e-08
SULT1B1	END	1.53621855362718	1.13510041940436e-08
GNB4	END	1.06059123394228	1.14867797879431e-08
TNFRSF1A	END	1.47683001907492	1.14907043244484e-08
LDHA	END	0.864720595050523	1.15609757016252e-08
C1RL	END	0.518192567181803	1.19351052271762e-08
PHLDA1	END	0.681677105254221	1.45015339392307e-08
CDC42EP3	END	1.60073925765608	1.50753141722708e-08
TANC1	END	0.316888977854243	1.54530747725998e-08
FAT4	END	0.859385929104702	1.56755462131394e-08
DNAJA1	END	0.943536048713283	1.80720337306216e-08
FAM126A	END	1.36043793273581	1.91373817421128e-08
TMTC2	END	1.19839338765979	2.18936110377112e-08
LAMA5	END	0.468646846461898	2.23025201630104e-08
CBLB	END	0.946978973963525	2.62932864422671e-08
PPP4R1	END	0.727264485253564	2.77179664653377e-08
PMM2	END	1.1083485987378	2.92162704314007e-08
THBD	END	1.62797225028886	2.95557611421752e-08
CCT3	END	0.722465461173482	3.10997341797041e-08
MFAP3	END	1.23685159097459	3.10997341797041e-08
PARP4	END	1.23457808977783	3.90304452383905e-08
CMSS1	END	1.35693343944518	4.18442616518561e-08
CRYBG3	END	0.410835194308781	4.26135815526921e-08
UBA6	END	0.600276584974513	4.34256691319632e-08
ZNF217	END	0.507632632181498	4.37153174060749e-08
ETS1	END	0.57136867456977	4.93744780502357e-08
ANO6	END	0.782960337350724	5.31005908162797e-08
BCAR1	END	1.35531061312172	5.5456043762845e-08
FAM110D	END	0.800535367814836	6.32274244718644e-08
NUFIP2	END	0.54204802297476	6.32274244718644e-08
CARHSP1	END	0.689850382541263	6.3602930834421e-08
TMED10	END	1.33837296010697	6.73507329290043e-08
UBE2W	END	0.745573254627407	7.30089074289652e-08
HNRNPF	END	1.28485650237834	7.47820111306135e-08
FOXO3	END	0.87385412869216	7.70375424689709e-08
LARP4	END	0.664509649174144	8.38441683486996e-08
PARVB	END	0.3621270089021	8.90074926736892e-08
PTPN1	END	1.27898129674461	1.15318952504632e-07
ASCC3	END	1.30310407339987	1.29917170571235e-07
DDX5	END	0.331664444998973	1.52533972368908e-07
RAB27A	END	0.700374717098227	1.5505320642073e-07
CLIC1	END	1.47272544201909	1.6506173501833e-07
BOC	END	0.840640915865568	1.7728285870539e-07
SLC22A23	END	1.30290753942624	1.7728285870539e-07
FBXW11	END	0.980093483837147	1.81162970597606e-07
TUBB4B	END	1.54184235434578	1.82647664317013e-07
AKAP13	END	0.578001958245399	2.27558575293106e-07
PIAS2	END	0.767740911967756	2.46982366318816e-07
IFNAR1	END	0.943677830304159	2.47092418786416e-07
ADGRG1	END	0.749100108307349	2.53737707315478e-07
ZNF800	END	0.674040181256266	2.57909038545001e-07
VTI1A	END	0.419328049300111	2.58897100299606e-07
ANKRD17	END	0.335288212379544	2.66513912922681e-07
FSTL1	END	1.09216138513367	2.92619377191609e-07
TRAF3IP2	END	0.326921798429049	2.98468668019123e-07
AGTPBP1	END	0.566074146489523	3.45581535381514e-07
MAN2A1	END	0.510495354834634	3.7479336684835e-07
REEP3	END	0.638740028181935	3.75905457354762e-07
HSPA8	END	0.799365301355234	3.96452703110412e-07
USP15	END	0.55924350134745	4.12451313287851e-07
SNTG2	END	2.1312428940556	4.35249319560404e-07
SNAP23	END	0.464622599581967	4.38907694847683e-07
DUSP6	END	1.01792722958243	4.59794598377951e-07
BCR	END	0.509811463609726	5.26734115894506e-07
TRIP12	END	1.16790778632071	6.42457069489429e-07
BACH1	END	0.943643081351053	6.46234333739058e-07
ELOC	END	1.24943123878285	6.64711260539422e-07
GALNT2	END	1.01659836422255	7.76458357962652e-07
SRFBP1	END	1.24464487983678	8.27525140644062e-07
CHORDC1	END	0.75361208698439	1.08816358227109e-06
ABL2	END	1.2365982481522	1.09795929826537e-06
STX11	END	1.15119938075257	1.09795929826537e-06
CA2	END	0.36722141001441	1.13742509841408e-06
SGPP2	END	0.668889967839497	1.23866819735502e-06
PABPC1	END	0.786412463454489	1.24026327760601e-06
MVP	END	1.16266467949695	1.25271792176885e-06
NRIP1	END	1.10742493427383	1.37598792583934e-06
TMEM165	END	0.575986687335093	1.39760329945514e-06
EEF1A1	END	1.10204154636602	1.54475752671385e-06
LRRC32	END	0.497908582014302	1.65870605017193e-06
SLC52A3	END	1.05525105314084	1.73154977252491e-06
TFG	END	1.08553647616556	1.97662870740085e-06
SLC30A7	END	0.67332037656387	2.03803928024888e-06
TUBA1C	END	0.784167416992971	2.15540412287992e-06
CDYL2	END	0.710494234772264	2.20250244139752e-06
TEAD4	END	0.645791840265781	2.22954801107191e-06
INPP5F	END	1.31738261602184	2.52455170081391e-06
TCP1	END	0.988570342514569	2.52455170081391e-06
IPMK	END	1.10488726816798	2.61967486525475e-06
BCL3	END	1.37328394688406	2.68765174452995e-06
PLAUR	END	1.33795952879948	2.76270789654837e-06
SNX3	END	0.76933270060145	3.01595641554979e-06
ACVRL1	END	0.362995622425863	3.21066635015797e-06
CLEC2B	END	1.34589808084977	3.44676389896996e-06
CCT5	END	0.952680987513767	3.49422746853355e-06
HSP90B1	END	0.583931568910721	4.84384707748206e-06
IL6ST	END	0.490108730126026	4.94046053012583e-06
AHI1	END	0.910364504389268	5.13853653565544e-06
ITGAV	END	1.32532611403659	5.45636028003172e-06
NACC2	END	0.26934672562558	5.99018191083675e-06
GRB10	END	0.423110923523227	6.3015766309427e-06
CNOT2	END	1.38602793231135	6.64562048721968e-06
SHB	END	0.340130244039344	6.76673064727044e-06
EIF1	END	0.785145969437372	7.33986756182488e-06
ENO1	END	0.922004330040886	7.85264002976598e-06
BTRC	END	0.857103923800295	8.79915726146977e-06
FURIN	END	0.962427305283817	1.03254978872481e-05
PPA1	END	0.777022295422663	1.07182465241361e-05
SRP19	END	0.444559369460174	1.11319419579822e-05
SMNDC1	END	1.0679166473302	1.17265881089928e-05
RAPGEF4	END	0.286629125436207	1.20411930471737e-05
TNKS	END	0.294360180170743	1.22551275738476e-05
DDX21	END	0.848825600594981	1.33896457086041e-05
STT3B	END	1.10487311938497	1.47314750360182e-05
WDR43	END	1.15648468745006	1.56530548058454e-05
VGLL4	END	0.341885283989217	1.79647525182682e-05
RHOJ	END	0.890583150805873	1.89033104667925e-05
UBC	END	1.21236412685137	2.1482303529207e-05
SFMBT2	END	0.52206388467161	2.19123830889595e-05
DTNBP1	END	0.464659497150513	2.19943021377198e-05
PITPNB	END	0.808445451705642	2.31467349278778e-05
PIP4K2A	END	0.847949940739854	2.6633079323481e-05
USP53	END	0.383520215568208	2.82223214621859e-05
HNRNPC	END	0.701633722689482	2.87173073804628e-05
PLIN2	END	1.1478218860454	3.00361352586179e-05
RNF144B	END	1.03039690205216	3.53936163255434e-05
ACTB	END	1.37387280714142	4.01748115679299e-05
HSP90AB1	END	0.553911589701076	4.06548966302766e-05
WTAP	END	1.02053533194505	4.08158655845837e-05
MGAT5	END	0.674291525910842	4.29474469151443e-05
GADD45B	END	1.09000037131628	4.54779247451242e-05
NFKBIZ	END	0.512103775863345	4.54779247451242e-05
REV3L	END	0.558525751577402	4.54779247451242e-05
OLA1	END	0.973598270612698	5.46300355589853e-05
TBX15	END	0.634635126833461	5.93952381315029e-05
H3F3B	END	1.05648639035756	6.65130529896369e-05
VAPA	END	0.876865157729746	6.78381852524556e-05
NSMCE1	END	0.985048306202442	8.07763389457016e-05
MCMBP	END	1.09152673226679	8.14436782429798e-05
ANGPTL4	END	0.895156997403496	8.50564604974376e-05
SNX9	END	0.588840354726299	8.86288597901163e-05
SEC24D	END	1.1109172006686	9.02320118701025e-05
VRK2	END	1.08519733181115	0.0001222003784173
HSPH1	END	0.780887205554119	0.0001253136889694
SLC9B2	END	1.00098480749166	0.0001293637097605
RNGTT	END	0.736291709722978	0.0001295667431249
MYO1E	END	0.277812523208466	0.0001397599450711
EDN1	END	0.819289284048772	0.0001398461304408
MAP3K13	END	1.08176560092204	0.0001629452206185
CALR	END	0.598811059091887	0.0001721692813573
RALB	END	0.8013111956077	0.0001819999891095
GNA13	END	0.927194573011222	0.0001900001917061
RRBP1	END	0.740746337291273	0.0001901957591949
XBP1	END	0.420705989916135	0.00023016135547
SMG7	END	0.631094014027482	0.0002352581296115
MIF	END	0.673892578036504	0.0002353191916687
IFT57	END	0.263086885494809	0.0002457190507303
TPT1	END	1.0136306561895	0.0002536140055063
NCKAP1	END	0.291485295894445	0.000280532254475
RAB21	END	0.611583151373253	0.0002931554436434
TPI1	END	0.477655486026528	0.000302355964433
AMD1	END	0.68467345497919	0.0003661513818243
ECT2	END	0.604834078472869	0.0003677122758551
ATP6V1G1	END	0.59984086292065	0.0003766688578708
WDR60	END	0.281493400053396	0.0003991418335934
PSMD14	END	0.957127944194268	0.0004012445907948
S100A16	END	0.999402146159322	0.0004248969154456
LAPTM4B	END	0.633263557269535	0.0004342067338471
PKP4	END	0.520080501323573	0.0004533865611453
MTUS2	END	1.31704761309721	0.000456659477227
RTN1	END	0.496555133519935	0.0004670088120826
AFMID	END	0.664404011282985	0.0004808769946124
NFKBIA	END	0.273394059347059	0.000485302953047
LIMS1	END	0.655921076421035	0.0005313587889042
C11orf96	END	0.608164187867595	0.0005999288134001
UBE2E2	END	0.762526657149305	0.0006150429727336
RYBP	END	0.344070752818653	0.0006279719035338
TM4SF18	END	0.527648493999216	0.0006329142324392
PTMA	END	0.469180822609072	0.000712830096036
RAB13	END	0.686710370233889	0.0007550146306713
GLRX	END	0.939118125633245	0.000801433943811
RHOC	END	0.866604160131718	0.000801433943811
DARS	END	0.735089594092696	0.0008392480458238
MARCH7	END	0.299131068071114	0.0009168757267122
AGFG1	END	0.587518861768871	0.0010588156526614
HK1	END	0.44512825035279	0.0011391006546341
SERTAD1	END	0.886383242825755	0.0011443786347517
TEAD1	END	0.333272071039227	0.0012061338595456
SRGN	END	0.399881164765079	0.0013501106620412
MBNL1	END	0.764417742781182	0.0014315379864666
DBN1	END	0.273143078457238	0.0015135742352163
ZNF24	END	0.879556235905763	0.0015348463254626
PSMD12	END	0.927060448055868	0.0018263067104092
EEF1B2	END	0.552755310435427	0.0019093890224453
PRKD3	END	0.498471319144635	0.0023086121279047
FAM120A	END	0.489118118451833	0.002550970210359
DYNC1I2	END	0.845405648264698	0.0026399228829707
IPO7	END	0.611209575455729	0.0027004848479201
S100A11	END	0.382147398539912	0.0027335594788935
UVRAG	END	0.264350987983223	0.0028124839654761
ITM2B	END	0.556414064004396	0.0028856009009463
SH3BP4	END	0.403887611689163	0.0033393637415792
HILPDA	END	0.371980309154765	0.004229619979947
EMP2	END	0.290721565507303	0.0042785304425982
YWHAH	END	0.89812805555299	0.0043023159604037
SPARCL1	END	0.282612716337254	0.0046000213755687
ACTR2	END	0.733947847707208	0.0047570367847026
YWHAG	END	0.765305120431755	0.0049390883885319
GBE1	END	0.390782635262166	0.0052138146443834
H2AFZ	END	0.395899897679372	0.0054305418090679
ARPC5L	END	0.310643586770449	0.0060354273397166
CAST	END	0.275538116263496	0.0079706570192816
KLF6	END	0.275371355283179	0.0082464228983838
ARF1	END	0.765112854248915	0.0084828513495006
SLCO1A2	END	-1.68628963996196	6.15778124282828e-48
FOXN3	END	-2.2145028763465	8.66289498784128e-39
ABCG2	END	-1.40578773675454	3.74806753585305e-37
LAMA3	END	-1.24688951841855	2.60213279201515e-34
SLC39A10	END	-2.58738204580301	3.88938506928208e-34
NCALD	END	-2.15858054101337	1.73201941316123e-31
INPP5D	END	-0.878793698953936	5.48342612219316e-29
MTRNR2L8	END	-0.931533944413491	2.84913574685121e-27
KLF12	END	-1.58286336836639	6.00910178882337e-27
KDM7A	END	-1.92886358850923	2.07455213415014e-24
MAML3	END	-2.16653006229568	2.3149306636704e-24
SMARCA2	END	-0.856519688285433	3.58778289871403e-23
NET1	END	-0.665714128570102	1.3545675271378098e-22
GPCPD1	END	-2.42811629875145	7.49870035111895e-22
EML1	END	-0.852942260475647	8.98073831409408e-22
GPR85	END	-1.25422095182458	1.5982792115397201e-21
PTPRB	END	-0.511771030235542	1.84585927449932e-21
ATP9A	END	-1.57263154297273	2.0433407720513006e-21
FRY	END	-2.35500753510378	7.0079931044499e-21
ZNF385B	END	-1.53458523791615	6.32956420696622e-20
ARHGAP18	END	-2.00035390812664	6.874734569795131e-20
SPTAN1	END	-0.600513394638593	9.813078089182841e-20
SPECC1	END	-2.19127695150926	1.36855340530364e-19
SNED1	END	-2.17590409707301	1.47596642226322e-19
STXBP6	END	-1.6210639548254	1.5306028310262902e-19
SLC16A14	END	-1.95594839568132	6.178863902481882e-19
PROM1	END	-2.34482240065873	2.4760459369678e-18
FOXQ1	END	-0.986940923950089	2.62854015180896e-18
ATP1A2	END	-0.305744426796459	4.25709371318028e-18
NR4A1	END	-0.619376974674653	2.36577654883468e-17
KANK2	END	-1.2085298079433	2.5710433545388705e-17
DNM3	END	-2.39923803104805	3.25328958394016e-17
EXOC6	END	-0.706089415039996	7.97002826357878e-17
EFR3B	END	-0.552864802645978	8.22527364134882e-17
HEG1	END	-0.531262985621126	1.04877832962067e-16
LDLRAD4	END	-1.9889744264956	1.46438635507116e-16
SYTL2	END	-0.440234472638466	1.8938553575978894e-16
BCAS3	END	-1.84989266716906	2.18480510203683e-16
CTNNA2	END	-1.365156629255	4.640699829200159e-16
ST6GAL1	END	-1.5831959266356	6.17542280877768e-16
SKIL	END	-1.68182957525629	7.48998889104449e-16
ENTPD1	END	-2.16655964994104	1.35333970225066e-15
ZNF423	END	-1.38038593262795	1.3799118597920103e-15
CCND3	END	-1.80689830711728	1.7972266722518e-15
ITIH5	END	-1.5107859428434	3.4995484545046207e-15
RYR3	END	-0.765690433807156	3.4995484545046207e-15
FGD6	END	-1.07736847098348	3.88029861595978e-15
NRARP	END	-2.64532736181418	4.0629420605670404e-15
LRRC8C	END	-1.30579554361855	4.8178345783112906e-15
ABLIM1	END	-0.946278746828215	5.559522644662231e-15
VPS37B	END	-1.56568121429443	7.1819343948533e-15
GTF2I	END	-0.806374448277462	7.67887461007539e-15
NR1D2	END	-1.60735779054985	7.908068639267691e-15
BBS9	END	-0.786918609858438	9.585879577413311e-15
MFSD2A	END	-0.739602907395268	1.48847873218153e-14
MAP4K2	END	-1.4610662485529	1.52424612580095e-14
PER3	END	-1.65626127551404	1.52424612580095e-14
FMNL3	END	-0.989412128881912	3.69788729359543e-14
NOTCH3	END	-0.310272321862071	3.82994974868378e-14
SYNE1	END	-0.543897595802205	4.39908800458858e-14
CNTN6	END	-2.37685001360944	4.60523560876232e-14
ABR	END	-0.580458242279955	7.748435665546522e-14
TRPM3	END	-0.636883854921813	1.31949676458603e-13
AIF1L	END	-0.568723657121959	1.58188990548188e-13
SLC20A2	END	-1.31350547722538	1.95229656184608e-13
ABCB1	END	-0.524266160908128	2.87979662410807e-13
AHNAK	END	-0.423874034689332	2.9298693920747e-13
CGNL1	END	-0.944519308026928	3.01597766647603e-13
UACA	END	-0.607850877689438	8.032836871759679e-13
ALPL	END	-0.626637502848373	8.35817540051682e-13
SRGAP2	END	-0.803730648592081	1.15062401386323e-12
ANKRD29	END	-2.01747864480618	1.24340939328791e-12
SPOCK3	END	-0.696644074388078	1.8666745489541e-12
APCDD1	END	-0.716014130788624	3.25208981552668e-12
PPM1H	END	-1.35209036081237	4.02619253564526e-12
TFRC	END	-0.694269572666183	4.42484722393374e-12
ARNT2	END	-1.50675978339673	6.808002749216419e-12
LSAMP	END	-0.306510620399307	8.26325395574823e-12
GSE1	END	-1.72587706740611	9.74728147726553e-12
PLPPR4	END	-1.93781234841267	1.04785010137171e-11
SMAD6	END	-0.267576350037055	1.82871330764186e-11
ITSN1	END	-2.03645902318179	2.61280265900501e-11
CC2D2B	END	-1.73515452653504	3.13906401743445e-11
NR4A2	END	-0.705143239945778	4.82897658659381e-11
LIMCH1	END	-1.01456846219097	7.20136314355574e-11
MGLL	END	-0.727802002496977	7.596635351175879e-11
DACH1	END	-2.05962520381626	9.02346063004535e-11
PLCB4	END	-2.12068178908718	1.10785052130782e-10
NR4A3	END	-1.28279971324486	1.20396524981144e-10
FLNB	END	-1.11880479808749	1.3242788308735002e-10
SLC5A3	END	-0.287919440129592	1.37216749053027e-10
NTN4	END	-0.312024483864693	1.599121147289e-10
RUNDC3B	END	-1.12559261502027	1.60456504213298e-10
ENG	END	-0.52155205945445	1.65225460084257e-10
ANKRD44	END	-1.56651818358678	1.66397039855984e-10
ADGRA2	END	-1.50017961025471	1.76011266906622e-10
SAMD12	END	-1.67347798053239	2.0257485049961104e-10
SRGAP2B	END	-1.41250381607084	2.3043342242552003e-10
USP54	END	-1.2063573348561	2.42508798893767e-10
CACNA2D3	END	-0.276496695805158	2.72459822062756e-10
TLE1	END	-0.989506308749369	3.05733543891757e-10
NFIA	END	-0.625554383656789	3.56084146990334e-10
MYRIP	END	-1.53769189907748	3.72919063610728e-10
ATP1B3	END	-0.752197166532317	4.20257090784359e-10
NR3C1	END	-0.732593965492711	4.65190510095018e-10
PALD1	END	-1.21023606688088	4.73252722790202e-10
SLCO2B1	END	-0.757388881971689	5.64495545070241e-10
RUNX1T1	END	-1.5566592927127	6.72398624018382e-10
CEMIP	END	-2.01338344960442	7.71920538461164e-10
TRERF1	END	-1.71282222197977	8.96447664806205e-10
WTIP	END	-1.34757117085581	1.006864732835e-09
PGM5	END	-1.82535372868444	1.06699917030049e-09
CAMK2G	END	-1.27030813683986	1.13170266299983e-09
LMF1	END	-1.62265421599147	1.25493304498312e-09
KIAA1109	END	-0.846678285344177	1.33372015119774e-09
EBF1	END	-0.870248427937691	1.35478296995788e-09
ACTN4	END	-0.36999511520513	1.8239265145516e-09
ROR1	END	-1.57817391396121	1.92026201700463e-09
TET1	END	-1.73749340515505	1.99260477986101e-09
TIMP3	END	-1.22087563195703	2.14775776408755e-09
SLC7A1	END	-0.633146045090148	2.1888160255064404e-09
UNC13B	END	-0.700583672385196	3.0351974233471302e-09
MYO6	END	-0.686178273131219	3.47276390180481e-09
ASAP2	END	-0.654571996171059	3.86607950643512e-09
SOX5	END	-1.90402305409467	4.28886087882262e-09
TRAK1	END	-0.567123640950278	4.767182032229871e-09
RASSF1	END	-0.55408643427568	5.06899514388546e-09
ZNF704	END	-1.66166668066094	5.087299675568741e-09
MGMT	END	-1.56814903624684	5.34669506862202e-09
KIAA1671	END	-0.649497122065776	5.4127823631315e-09
FRMD4A	END	-0.42315710227722	5.558575882393321e-09
PDGFB	END	-1.45576732287452	5.984136428103e-09
RNF150	END	-0.643889560720179	6.58876976929172e-09
ADARB1	END	-0.896764758004005	7.7515964733038e-09
PCYOX1	END	-0.429333118017343	8.61658196124874e-09
PER1	END	-0.993214323376814	9.07137525443114e-09
FNBP1	END	-1.41501549287025	9.835478151033213e-09
SMYD3	END	-2.10649428946896	1.13592479436006e-08
PDE3B	END	-1.61936910172136	1.14656348854625e-08
ST3GAL6	END	-1.39652080110569	1.14867797879431e-08
ITPKB	END	-1.21400752177235	1.72476703247407e-08
HERC2	END	-0.424440964504576	1.93751239687264e-08
SPOCK2	END	-0.678738315006436	2.14696293839261e-08
CCDC68	END	-0.922058225968442	2.23633738224634e-08
GATA2	END	-1.49222984157186	3.13183201143118e-08
NRG3	END	-1.59477978116289	3.15236079706297e-08
CAPS2	END	-0.415459878220854	4.07174752507931e-08
BMP6	END	-1.15668965842304	4.26227216717564e-08
EPB41	END	-0.683734952299818	4.26227216717564e-08
PROCR	END	-0.694647483598189	4.51922212777688e-08
ST5	END	-1.24390420004282	4.51922212777688e-08
PRTG	END	-0.884069171337855	4.64734194873859e-08
TTN	END	-0.709317057200698	4.97111636143683e-08
FAXDC2	END	-1.40140132331053	5.0235315117334e-08
BTG2	END	-0.784076610025815	5.21348361241752e-08
AGAP3	END	-1.06486186884119	5.74061115024039e-08
VCL	END	-0.760825717569449	5.85470102370515e-08
IQCJ-SCHIP1	END	-0.633576314115523	6.69355298361841e-08
NFATC2	END	-0.449358755937333	9.55108844152777e-08
ATL2	END	-0.956598342308941	1.04159487132248e-07
HLCS	END	-0.908692972758367	1.07013135507314e-07
AGAP1	END	-0.406546839246854	1.11459041268724e-07
MYOM1	END	-0.872396118403773	1.20308781722702e-07
HES1	END	-0.621078956197238	1.2841143289119e-07
GARNL3	END	-1.39029562970948	1.29917170571235e-07
ID1	END	-1.26371392222297	1.36901218927709e-07
AXL	END	-1.01884911679023	1.73881820601071e-07
PHLDB3	END	-1.336774849704	1.86498195923521e-07
ARGLU1	END	-1.41745056011439	2.08085191949595e-07
CXCL12	END	-1.74758836768111	2.25588628213757e-07
BAZ2B	END	-0.628658667760636	2.35796584112741e-07
CLEC2D	END	-1.50000820919718	2.81353387823638e-07
CASS4	END	-0.938729368862126	2.84595252216807e-07
DYSF	END	-1.2244238093413	2.84595252216807e-07
AMOTL2	END	-1.17165240438474	2.87407308124141e-07
LUC7L3	END	-0.303198869063873	2.92619377191609e-07
SENP7	END	-1.00622302048079	3.18125898557754e-07
ABLIM3	END	-1.11361187377284	3.45581535381514e-07
NMD3	END	-0.974216160821548	3.60479284422814e-07
SLC8A1	END	-0.379466878596167	3.71689534254867e-07
CCND1	END	-0.89700577057589	3.76549091835639e-07
TNFRSF19	END	-1.5114753081175	3.8925681600799e-07
DEPTOR	END	-0.452873603894312	4.14789688313331e-07
CDH6	END	-0.293432110083717	4.69315699272524e-07
GULP1	END	-1.50467265317137	5.33044046548983e-07
TTC3	END	-0.607763144059339	5.69820931295344e-07
EGR1	END	-1.29358143196362	5.79674350136432e-07
AKAP9	END	-0.563178542106245	5.96230083384227e-07
SLC4A4	END	-0.57805737930348	5.96230083384227e-07
AUTS2	END	-1.26205808955299	6.0099179581708e-07
PBX1	END	-0.987926659159572	6.61254172348222e-07
TNRC6B	END	-0.715436077404904	6.61254172348222e-07
DTNB	END	-1.28837719618657	6.88666524648947e-07
MEF2C	END	-0.737351857928019	7.52902353710373e-07
ITPR1	END	-1.19981882752387	7.72373440349623e-07
LRP5	END	-1.43768634845352	8.01419029664656e-07
APBB2	END	-0.32961452163075	8.10323216225573e-07
PCED1B	END	-0.638282723099485	1.02423718735287e-06
FOCAD	END	-1.46542646401936	1.02630856285637e-06
WWOX	END	-1.77025156928026	1.08816358227109e-06
STOX2	END	-0.811111566780689	1.16918080887683e-06
CREM	END	-0.361351052615937	1.1992313296251e-06
NOS1	END	-1.25544685022774	1.23866819735502e-06
PHKB	END	-0.571846173297276	1.26318939534132e-06
LIMS2	END	-0.36782628905158	1.27608593674161e-06
ANKRD36C	END	-0.655073455509293	1.28924442431041e-06
RNF19A	END	-0.474211311337764	1.31084280572758e-06
NUP214	END	-0.37693088972363	1.34078127670923e-06
VSIG10	END	-1.25469640985389	1.45071435385627e-06
MLLT3	END	-1.12853699683159	1.62209880267706e-06
HIP1	END	-0.881927863378443	1.66085509536507e-06
MYO10	END	-0.674970388327912	2.02788719742902e-06
ZNF846	END	-0.992663084475813	2.12423639257697e-06
TMEM184B	END	-0.349683867413232	2.21548644028833e-06
KDM2B	END	-1.16383065759238	2.22954801107191e-06
MTRNR2L12	END	-0.3202007566411	2.45982637264358e-06
HHAT	END	-1.3137960361102	2.46682839685096e-06
KLF4	END	-0.495770787281902	2.51782663854205e-06
ZNF362	END	-1.12861386659931	2.68366709642814e-06
CCDC180	END	-1.10254218934875	2.84145555618188e-06
JUP	END	-1.48110364065165	3.13268526434792e-06
FOXP2	END	-0.40901034235213	3.65065986831801e-06
MEF2D	END	-1.14015309448657	3.73422660902547e-06
STK38	END	-0.467089596644353	3.79567568162796e-06
ADCY9	END	-1.16452460896617	3.9645861698559e-06
SNX25	END	-0.356390452813571	4.24140343924804e-06
SYT15	END	-1.28833331766355	4.2796129223946e-06
PRICKLE1	END	-0.953907465127752	4.43349303960991e-06
MBOAT2	END	-1.44366219704231	4.57974866941515e-06
TLN2	END	-1.12989307748466	4.74497656120222e-06
STK33	END	-0.436323921078657	5.25509350432317e-06
DOCK6	END	-0.300290996216638	5.4047309940848e-06
UNC5B	END	-0.696807928732736	5.53927351997696e-06
DDHD2	END	-0.971306320826202	6.10561401988547e-06
ARID3A	END	-1.06288300794366	6.1075376775241e-06
PLA2R1	END	-0.549865915721823	6.17391591810772e-06
PHF20	END	-0.586068869627731	6.3642335729299e-06
RORA	END	-0.963273671149684	6.42592646378402e-06
GPM6A	END	-0.753111693078856	6.44289418947228e-06
MMP28	END	-1.2957733521497	8.18159698551065e-06
CPEB3	END	-0.564767541429943	8.39297348383525e-06
CCDC7	END	-1.4806411426184	8.52596060978032e-06
SIK2	END	-0.783862686629517	9.02350254775826e-06
TNRC18	END	-0.772155083068743	9.15228459606553e-06
CD320	END	-0.953866858783722	9.35957784773584e-06
ZKSCAN1	END	-0.619771453133924	9.629432192025e-06
PHLPP1	END	-1.4836158370084	9.63741430797587e-06
SLC7A5	END	-0.311695882934968	1.07182465241361e-05
CDKN1B	END	-1.10174886158654	1.07422362510249e-05
LY75	END	-0.478570479533857	1.07723886845382e-05
PLEKHA2	END	-0.799965963276994	1.12987546072225e-05
HEY1	END	-0.367115252414536	1.13524683389725e-05
DENND2A	END	-0.731437424066407	1.18721928065745e-05
CALD1	END	-1.88022872789558	1.20475128978687e-05
XPR1	END	-0.702961655784589	1.22836390190798e-05
NLRP1	END	-1.0849066347632	1.22899684151543e-05
SLC9A3R2	END	-0.396976184891397	1.27033302933598e-05
[truncated: 2,039 more rows]
