# Supplementary material for: Central amygdala single-nucleus atlas reveals chromatin and gene transcription dynamics in human alcohol use disorder
Source: Nat Commun. 2026 Jan 19;17:1634. doi: 10.1038/s41467-026-68351-1 (PMC12905162; doi:10.1038/s41467-026-68351-1)
Supplement: Supplementary file 3 — Supplementary Data 1-37 [file 41467_2026_68351_MOESM3_ESM.zip › Supplementary Data/Supplementary Data 18.csv]

	Chr	Start	End	Name	Score	Strand
0	chr1	942434	942935	.	0	.
1	chr1	1331909	1332410	.	0	.
2	chr1	1332482	1332983	.	0	.
3	chr1	1338832	1339333	.	0	.
4	chr1	1420480	1420981	.	0	.
5	chr1	1630888	1631389	.	0	.
6	chr1	1781493	1781994	.	0	.
7	chr1	1989714	1990215	.	0	.
8	chr1	2256042	2256543	.	0	.
9	chr1	2343910	2344411	.	0	.
10	chr1	2003622	2004123	.	0	.
11	chr1	2294717	2295218	.	0	.
12	chr1	7317845	7318346	.	0	.
13	chr1	5751123	5751624	.	0	.
14	chr1	5975084	5975585	.	0	.
15	chr1	7783756	7784257	.	0	.
16	chr1	7916217	7916718	.	0	.
17	chr1	8166398	8166899	.	0	.
18	chr1	8525840	8526341	.	0	.
19	chr1	8817421	8817922	.	0	.
20	chr1	8661175	8661676	.	0	.
21	chr1	9104677	9105178	.	0	.
22	chr1	9815101	9815602	.	0	.
23	chr1	9825949	9826450	.	0	.
24	chr1	8941743	8942244	.	0	.
25	chr1	9441335	9441836	.	0	.
26	chr1	9758688	9759189	.	0	.
27	chr1	13623144	13623645	.	0	.
28	chr1	14141618	14142119	.	0	.
29	chr1	15929523	15930024	.	0	.
30	chr1	16709676	16710177	.	0	.
31	chr1	15965320	15965821	.	0	.
32	chr1	17089441	17089942	.	0	.
33	chr1	22841930	22842431	.	0	.
34	chr1	23483985	23484486	.	0	.
35	chr1	23554816	23555317	.	0	.
36	chr1	23559304	23559805	.	0	.
37	chr1	24289809	24290310	.	0	.
38	chr1	24437592	24438093	.	0	.
39	chr1	23562242	23562743	.	0	.
40	chr1	24744911	24745412	.	0	.
41	chr1	24189567	24190068	.	0	.
42	chr1	24715316	24715817	.	0	.
43	chr1	24436018	24436519	.	0	.
44	chr1	25239826	25240327	.	0	.
45	chr1	25934096	25934597	.	0	.
46	chr1	26431975	26432476	.	0	.
47	chr1	26472200	26472701	.	0	.
48	chr1	27991328	27991829	.	0	.
49	chr1	28921319	28921820	.	0	.
50	chr1	29850224	29850725	.	0	.
51	chr1	31932824	31933325	.	0	.
52	chr1	32330521	32331022	.	0	.
53	chr1	38328250	38328751	.	0	.
54	chr1	42953171	42953672	.	0	.
55	chr1	46587013	46587514	.	0	.
56	chr1	50106174	50106675	.	0	.
57	chr1	52632864	52633365	.	0	.
58	chr1	55823472	55823973	.	0	.
59	chr1	56577064	56577565	.	0	.
60	chr1	59499844	59500345	.	0	.
61	chr1	60970778	60971279	.	0	.
62	chr1	61446205	61446706	.	0	.
63	chr1	62059625	62060126	.	0	.
64	chr1	65959713	65960214	.	0	.
65	chr1	65108094	65108595	.	0	.
66	chr1	65525136	65525637	.	0	.
67	chr1	65991119	65991620	.	0	.
68	chr1	66585201	66585702	.	0	.
69	chr1	74209908	74210409	.	0	.
70	chr1	74426132	74426633	.	0	.
71	chr1	79815009	79815510	.	0	.
72	chr1	80003155	80003656	.	0	.
73	chr1	80192502	80193003	.	0	.
74	chr1	80893123	80893624	.	0	.
75	chr1	81010117	81010618	.	0	.
76	chr1	81121275	81121776	.	0	.
77	chr1	81305870	81306371	.	0	.
78	chr1	81307415	81307916	.	0	.
79	chr1	81391071	81391572	.	0	.
80	chr1	81478417	81478918	.	0	.
81	chr1	85427310	85427811	.	0	.
82	chr1	85708209	85708710	.	0	.
83	chr1	86156403	86156904	.	0	.
84	chr1	86395503	86396004	.	0	.
85	chr1	86465513	86466014	.	0	.
86	chr1	86596254	86596755	.	0	.
87	chr1	86704282	86704783	.	0	.
88	chr1	86733521	86734022	.	0	.
89	chr1	86774138	86774639	.	0	.
90	chr1	87351662	87352163	.	0	.
91	chr1	94541523	94542024	.	0	.
92	chr1	95021047	95021548	.	0	.
93	chr1	95044187	95044688	.	0	.
94	chr1	100404751	100405252	.	0	.
95	chr1	101082549	101083050	.	0	.
96	chr1	108852440	108852941	.	0	.
97	chr1	108746406	108746907	.	0	.
98	chr1	108814750	108815251	.	0	.
99	chr1	109083425	109083926	.	0	.
100	chr1	109214119	109214620	.	0	.
101	chr1	109292998	109293499	.	0	.
102	chr1	109548323	109548824	.	0	.
103	chr1	108744997	108745498	.	0	.
104	chr1	108814750	108815251	.	0	.
105	chr1	108852440	108852941	.	0	.
106	chr1	109083425	109083926	.	0	.
107	chr1	109300099	109300600	.	0	.
108	chr1	109763064	109763565	.	0	.
109	chr1	109819041	109819542	.	0	.
110	chr1	109687511	109688012	.	0	.
111	chr1	110859049	110859550	.	0	.
112	chr1	111882538	111883039	.	0	.
113	chr1	119631413	119631914	.	0	.
114	chr1	145280945	145281446	.	0	.
115	chr1	145465253	145465754	.	0	.
116	chr1	145963126	145963627	.	0	.
117	chr1	146038378	146038879	.	0	.
118	chr1	146039147	146039648	.	0	.
119	chr1	145784428	145784929	.	0	.
120	chr1	145859629	145860130	.	0	.
121	chr1	145977415	145977916	.	0	.
122	chr1	145979977	145980478	.	0	.
123	chr1	145995487	145995988	.	0	.
124	chr1	146007261	146007762	.	0	.
125	chr1	146478073	146478574	.	0	.
126	chr1	147225019	147225520	.	0	.
127	chr1	147670333	147670834	.	0	.
128	chr1	147892622	147893123	.	0	.
129	chr1	148262993	148263494	.	0	.
130	chr1	148263810	148264311	.	0	.
131	chr1	148388081	148388582	.	0	.
132	chr1	150013172	150013673	.	0	.
133	chr1	149899914	149900415	.	0	.
134	chr1	149928154	149928655	.	0	.
135	chr1	149942193	149942694	.	0	.
136	chr1	150009433	150009934	.	0	.
137	chr1	150050482	150050983	.	0	.
138	chr1	150151301	150151802	.	0	.
139	chr1	150158699	150159200	.	0	.
140	chr1	150159508	150160009	.	0	.
141	chr1	150256879	150257380	.	0	.
142	chr1	150558121	150558622	.	0	.
143	chr1	150974577	150975078	.	0	.
144	chr1	151024493	151024994	.	0	.
145	chr1	151132499	151133000	.	0	.
146	chr1	151133364	151133865	.	0	.
147	chr1	151143258	151143759	.	0	.
148	chr1	151145141	151145642	.	0	.
149	chr1	154354649	154355150	.	0	.
150	chr1	153544867	153545368	.	0	.
151	chr1	153565692	153566193	.	0	.
152	chr1	153628640	153629141	.	0	.
153	chr1	153734686	153735187	.	0	.
154	chr1	153749337	153749838	.	0	.
155	chr1	153896580	153897081	.	0	.
156	chr1	153962028	153962529	.	0	.
157	chr1	154170817	154171318	.	0	.
158	chr1	154342049	154342550	.	0	.
159	chr1	154406234	154406735	.	0	.
160	chr1	154407350	154407851	.	0	.
161	chr1	154420172	154420673	.	0	.
162	chr1	154474797	154475298	.	0	.
163	chr1	154501618	154502119	.	0	.
164	chr1	154502195	154502696	.	0	.
165	chr1	154550056	154550557	.	0	.
166	chr1	154557020	154557521	.	0	.
167	chr1	154568460	154568961	.	0	.
168	chr1	154773852	154774353	.	0	.
169	chr1	154787495	154787996	.	0	.
170	chr1	154806827	154807328	.	0	.
171	chr1	154808267	154808768	.	0	.
172	chr1	154809153	154809654	.	0	.
173	chr1	154846814	154847315	.	0	.
174	chr1	154865270	154865771	.	0	.
175	chr1	154923965	154924466	.	0	.
176	chr1	154943708	154944209	.	0	.
177	chr1	154969920	154970421	.	0	.
178	chr1	155015766	155016267	.	0	.
179	chr1	155051919	155052420	.	0	.
180	chr1	155063994	155064495	.	0	.
181	chr1	155091359	155091860	.	0	.
182	chr1	155172473	155172974	.	0	.
183	chr1	155193415	155193916	.	0	.
184	chr1	155471261	155471762	.	0	.
185	chr1	156138742	156139243	.	0	.
186	chr1	156494194	156494695	.	0	.
187	chr1	155241623	155242124	.	0	.
188	chr1	156930780	156931281	.	0	.
189	chr1	160104347	160104848	.	0	.
190	chr1	160250830	160251331	.	0	.
191	chr1	160406049	160406550	.	0	.
192	chr1	161605738	161606239	.	0	.
193	chr1	162145316	162145817	.	0	.
194	chr1	162206941	162207442	.	0	.
195	chr1	168848797	168849298	.	0	.
196	chr1	179252498	179252999	.	0	.
197	chr1	180188128	180188629	.	0	.
198	chr1	180216185	180216686	.	0	.
199	chr1	180562972	180563473	.	0	.
200	chr1	181985582	181986083	.	0	.
201	chr1	181986402	181986903	.	0	.
202	chr1	182264102	182264603	.	0	.
203	chr1	182275223	182275724	.	0	.
204	chr1	182606333	182606834	.	0	.
205	chr1	182610589	182611090	.	0	.
206	chr1	182612210	182612711	.	0	.
207	chr1	182644092	182644593	.	0	.
208	chr1	182762494	182762995	.	0	.
209	chr1	182833302	182833803	.	0	.
210	chr1	186850364	186850865	.	0	.
211	chr1	191174191	191174692	.	0	.
212	chr1	191977159	191977660	.	0	.
213	chr1	190234153	190234654	.	0	.
214	chr1	190246550	190247051	.	0	.
215	chr1	190578471	190578972	.	0	.
216	chr1	191174191	191174692	.	0	.
217	chr1	191641383	191641884	.	0	.
218	chr1	191977159	191977660	.	0	.
219	chr1	192204327	192204828	.	0	.
220	chr1	192207259	192207760	.	0	.
221	chr1	192489735	192490236	.	0	.
222	chr1	200899549	200900050	.	0	.
223	chr1	200975336	200975837	.	0	.
224	chr1	201099129	201099630	.	0	.
225	chr1	201646736	201647237	.	0	.
226	chr1	201647554	201648055	.	0	.
227	chr1	202341871	202342372	.	0	.
228	chr1	202367119	202367620	.	0	.
229	chr1	202808185	202808686	.	0	.
230	chr1	202848102	202848603	.	0	.
231	chr1	202861415	202861916	.	0	.
232	chr1	202361809	202362310	.	0	.
233	chr1	205048303	205048804	.	0	.
234	chr1	203692673	203693174	.	0	.
235	chr1	208030276	208030777	.	0	.
236	chr1	209747499	209748000	.	0	.
237	chr1	209806064	209806565	.	0	.
238	chr1	212671150	212671651	.	0	.
239	chr1	213977243	213977744	.	0	.
240	chr1	214585056	214585557	.	0	.
241	chr1	219989198	219989699	.	0	.
242	chr1	220879876	220880377	.	0	.
243	chr1	221637595	221638096	.	0	.
244	chr1	225544654	225545155	.	0	.
245	chr1	229535298	229535799	.	0	.
246	chr1	229852266	229852767	.	0	.
247	chr1	235583319	235583820	.	0	.
248	chr1	236905074	236905575	.	0	.
249	chr1	237108491	237108992	.	0	.
250	chr1	237115233	237115734	.	0	.
251	chr1	237154101	237154602	.	0	.
252	chr1	237182594	237183095	.	0	.
253	chr1	237393003	237393504	.	0	.
254	chr1	237444352	237444853	.	0	.
255	chr1	237562176	237562677	.	0	.
256	chr1	239997477	239997978	.	0	.
257	chr1	246289726	246290227	.	0	.
258	chr10	480590	481091	.	0	.
259	chr10	616263	616764	.	0	.
260	chr10	663331	663832	.	0	.
261	chr10	868024	868525	.	0	.
262	chr10	1025498	1025999	.	0	.
263	chr10	1120482	1120983	.	0	.
264	chr10	1293135	1293636	.	0	.
265	chr10	1176770	1177271	.	0	.
266	chr10	1200055	1200556	.	0	.
267	chr10	1273359	1273860	.	0	.
268	chr10	1552034	1552535	.	0	.
269	chr10	1635306	1635807	.	0	.
270	chr10	1801769	1802270	.	0	.
271	chr10	2025619	2026120	.	0	.
272	chr10	2228232	2228733	.	0	.
273	chr10	2589061	2589562	.	0	.
274	chr10	2919975	2920476	.	0	.
275	chr10	3068047	3068548	.	0	.
276	chr10	3095616	3096117	.	0	.
277	chr10	3104484	3104985	.	0	.
278	chr10	3134938	3135439	.	0	.
279	chr10	3136286	3136787	.	0	.
280	chr10	3293680	3294181	.	0	.
281	chr10	3480653	3481154	.	0	.
282	chr10	2228232	2228733	.	0	.
283	chr10	3134938	3135439	.	0	.
284	chr10	6507346	6507847	.	0	.
285	chr10	7566059	7566560	.	0	.
286	chr10	7667451	7667952	.	0	.
287	chr10	8256464	8256965	.	0	.
288	chr10	8530894	8531395	.	0	.
289	chr10	12318840	12319341	.	0	.
290	chr10	12408474	12408975	.	0	.
291	chr10	12780442	12780943	.	0	.
292	chr10	12862446	12862947	.	0	.
293	chr10	13184687	13185188	.	0	.
294	chr10	13851863	13852364	.	0	.
295	chr10	14024870	14025371	.	0	.
296	chr10	21494063	21494564	.	0	.
297	chr10	22554614	22555115	.	0	.
298	chr10	24413492	24413993	.	0	.
299	chr10	24477890	24478391	.	0	.
300	chr10	24482290	24482791	.	0	.
301	chr10	24528993	24529494	.	0	.
302	chr10	24533928	24534429	.	0	.
303	chr10	24557096	24557597	.	0	.
304	chr10	24723668	24724169	.	0	.
305	chr10	24724381	24724882	.	0	.
306	chr10	24744799	24745300	.	0	.
307	chr10	24784005	24784506	.	0	.
308	chr10	24784642	24785143	.	0	.
309	chr10	24791045	24791546	.	0	.
310	chr10	24925759	24926260	.	0	.
311	chr10	25016293	25016794	.	0	.
312	chr10	25113086	25113587	.	0	.
313	chr10	25125092	25125593	.	0	.
314	chr10	25174418	25174919	.	0	.
315	chr10	25816215	25816716	.	0	.
316	chr10	25901974	25902475	.	0	.
317	chr10	24137002	24137503	.	0	.
318	chr10	24208554	24209055	.	0	.
319	chr10	24250018	24250519	.	0	.
320	chr10	24293338	24293839	.	0	.
321	chr10	24385380	24385881	.	0	.
322	chr10	24484782	24485283	.	0	.
323	chr10	24494093	24494594	.	0	.
324	chr10	24676114	24676615	.	0	.
325	chr10	24813882	24814383	.	0	.
326	chr10	24820148	24820649	.	0	.
327	chr10	24846450	24846951	.	0	.
328	chr10	24922724	24923225	.	0	.
329	chr10	24951687	24952188	.	0	.
330	chr10	24989077	24989578	.	0	.
331	chr10	25577999	25578500	.	0	.
332	chr10	25583021	25583522	.	0	.
333	chr10	25831124	25831625	.	0	.
334	chr10	26090062	26090563	.	0	.
335	chr10	26216106	26216607	.	0	.
336	chr10	26216610	26217111	.	0	.
337	chr10	26216106	26216607	.	0	.
338	chr10	26361958	26362459	.	0	.
339	chr10	28080861	28081362	.	0	.
340	chr10	28278015	28278516	.	0	.
341	chr10	32054178	32054679	.	0	.
342	chr10	32256574	32257075	.	0	.
343	chr10	32366485	32366986	.	0	.
344	chr10	33165877	33166378	.	0	.
345	chr10	34908466	34908967	.	0	.
346	chr10	35126883	35127384	.	0	.
347	chr10	35523172	35523673	.	0	.
348	chr10	45373921	45374422	.	0	.
349	chr10	45671877	45672378	.	0	.
350	chr10	47360469	47360970	.	0	.
351	chr10	48527927	48528428	.	0	.
352	chr10	58964988	58965489	.	0	.
353	chr10	60011091	60011592	.	0	.
354	chr10	61464974	61465475	.	0	.
355	chr10	62993456	62993957	.	0	.
356	chr10	64593697	64594198	.	0	.
357	chr10	70331316	70331817	.	0	.
358	chr10	70664618	70665119	.	0	.
359	chr10	70665240	70665741	.	0	.
360	chr10	70726865	70727366	.	0	.
361	chr10	71268277	71268778	.	0	.
362	chr10	71486442	71486943	.	0	.
363	chr10	71758107	71758608	.	0	.
364	chr10	70490489	70490990	.	0	.
365	chr10	85657884	85658385	.	0	.
366	chr10	86163446	86163947	.	0	.
367	chr10	86321547	86322048	.	0	.
368	chr10	86410877	86411378	.	0	.
369	chr10	92106874	92107375	.	0	.
370	chr10	97405994	97406495	.	0	.
371	chr10	97465558	97466059	.	0	.
372	chr10	100631958	100632459	.	0	.
373	chr10	100338380	100338881	.	0	.
374	chr10	100826588	100827089	.	0	.
375	chr10	101030257	101030758	.	0	.
376	chr10	101050219	101050720	.	0	.
377	chr10	101305449	101305950	.	0	.
378	chr10	101312566	101313067	.	0	.
379	chr10	101564016	101564517	.	0	.
380	chr10	101564593	101565094	.	0	.
381	chr10	101587129	101587630	.	0	.
382	chr10	101775803	101776304	.	0	.
383	chr10	101779808	101780309	.	0	.
384	chr10	101844292	101844793	.	0	.
385	chr10	102009753	102010254	.	0	.
386	chr10	102121841	102122342	.	0	.
387	chr10	102159781	102160282	.	0	.
388	chr10	102229675	102230176	.	0	.
389	chr10	102230788	102231289	.	0	.
390	chr10	101217407	101217908	.	0	.
391	chr10	101564016	101564517	.	0	.
392	chr10	101587129	101587630	.	0	.
393	chr10	102651442	102651943	.	0	.
394	chr10	102602385	102602886	.	0	.
395	chr10	103709356	103709857	.	0	.
396	chr10	103452889	103453390	.	0	.
397	chr10	104209561	104210062	.	0	.
398	chr10	104766211	104766712	.	0	.
399	chr10	105063739	105064240	.	0	.
400	chr10	105769778	105770279	.	0	.
401	chr10	108064806	108065307	.	0	.
402	chr10	113766354	113766855	.	0	.
403	chr10	114766209	114766710	.	0	.
404	chr10	116184867	116185368	.	0	.
405	chr10	116414708	116415209	.	0	.
406	chr10	121527598	121528099	.	0	.
407	chr10	124048751	124049252	.	0	.
408	chr10	125852384	125852885	.	0	.
409	chr10	128913302	128913803	.	0	.
410	chr10	130957750	130958251	.	0	.
411	chr10	132730410	132730911	.	0	.
412	chr10	132763003	132763504	.	0	.
413	chr11	376980	377481	.	0	.
414	chr11	504250	504751	.	0	.
415	chr11	534651	535152	.	0	.
416	chr11	606034	606535	.	0	.
417	chr11	720542	721043	.	0	.
418	chr11	727990	728491	.	0	.
419	chr11	826852	827353	.	0	.
420	chr11	834791	835292	.	0	.
421	chr11	942731	943232	.	0	.
422	chr11	1338800	1339301	.	0	.
423	chr11	1396570	1397071	.	0	.
424	chr11	1398574	1399075	.	0	.
425	chr11	198532	199033	.	0	.
426	chr11	214031	214532	.	0	.
427	chr11	237401	237902	.	0	.
428	chr11	280073	280574	.	0	.
429	chr11	281106	281607	.	0	.
430	chr11	288072	288573	.	0	.
431	chr11	288915	289416	.	0	.
432	chr11	290699	291200	.	0	.
433	chr11	299992	300493	.	0	.
434	chr11	304857	305358	.	0	.
435	chr11	307902	308403	.	0	.
436	chr11	313057	313558	.	0	.
437	chr11	315329	315830	.	0	.
438	chr11	316148	316649	.	0	.
439	chr11	355728	356229	.	0	.
440	chr11	382909	383410	.	0	.
441	chr11	384427	384928	.	0	.
442	chr11	397076	397577	.	0	.
443	chr11	406564	407065	.	0	.
444	chr11	415727	416228	.	0	.
445	chr11	433548	434049	.	0	.
446	chr11	450847	451348	.	0	.
447	chr11	456978	457479	.	0	.
448	chr11	461636	462137	.	0	.
449	chr11	467774	468275	.	0	.
450	chr11	490335	490836	.	0	.
451	chr11	498513	499014	.	0	.
452	chr11	538172	538673	.	0	.
453	chr11	552521	553022	.	0	.
454	chr11	554829	555330	.	0	.
455	chr11	561209	561710	.	0	.
456	chr11	564092	564593	.	0	.
457	chr11	567375	567876	.	0	.
458	chr11	568267	568768	.	0	.
459	chr11	569038	569539	.	0	.
460	chr11	573096	573597	.	0	.
461	chr11	697763	698264	.	0	.
462	chr11	706286	706787	.	0	.
463	chr11	720542	721043	.	0	.
464	chr11	721098	721599	.	0	.
465	chr11	788592	789093	.	0	.
466	chr11	794556	795057	.	0	.
467	chr11	830681	831182	.	0	.
468	chr11	843144	843645	.	0	.
469	chr11	848225	848726	.	0	.
470	chr11	849548	850049	.	0	.
471	chr11	850767	851268	.	0	.
472	chr11	888768	889269	.	0	.
473	chr11	890752	891253	.	0	.
474	chr11	910026	910527	.	0	.
475	chr11	915008	915509	.	0	.
476	chr11	921901	922402	.	0	.
477	chr11	933546	934047	.	0	.
478	chr11	1022993	1023494	.	0	.
479	chr11	1051012	1051513	.	0	.
480	chr11	1077234	1077735	.	0	.
481	chr11	1085687	1086188	.	0	.
482	chr11	1200076	1200577	.	0	.
483	chr11	1202389	1202890	.	0	.
484	chr11	1236349	1236850	.	0	.
485	chr11	1338800	1339301	.	0	.
486	chr11	1373104	1373605	.	0	.
487	chr11	1398574	1399075	.	0	.
488	chr11	1426492	1426993	.	0	.
489	chr11	1447866	1448367	.	0	.
490	chr11	1458828	1459329	.	0	.
491	chr11	1467400	1467901	.	0	.
492	chr11	1487736	1488237	.	0	.
493	chr11	1488809	1489310	.	0	.
494	chr11	1489488	1489989	.	0	.
495	chr11	1533029	1533530	.	0	.
496	chr11	1567781	1568282	.	0	.
497	chr11	638398	638899	.	0	.
498	chr11	1792422	1792923	.	0	.
499	chr11	1373104	1373605	.	0	.
500	chr11	1488809	1489310	.	0	.
501	chr11	1489488	1489989	.	0	.
502	chr11	2170242	2170743	.	0	.
503	chr11	2677001	2677502	.	0	.
504	chr11	2791316	2791817	.	0	.
505	chr11	3867664	3868165	.	0	.
506	chr11	3828710	3829211	.	0	.
507	chr11	3944141	3944642	.	0	.
508	chr11	3781165	3781666	.	0	.
509	chr11	3797479	3797980	.	0	.
510	chr11	3828710	3829211	.	0	.
511	chr11	3854885	3855386	.	0	.
512	chr11	3939662	3940163	.	0	.
513	chr11	4094437	4094938	.	0	.
514	chr11	4205567	4206068	.	0	.
515	chr11	4610193	4610694	.	0	.
516	chr11	4908611	4909112	.	0	.
517	chr11	5063301	5063802	.	0	.
518	chr11	5251540	5252041	.	0	.
519	chr11	5331446	5331947	.	0	.
520	chr11	3939662	3940163	.	0	.
521	chr11	7161063	7161564	.	0	.
522	chr11	8242710	8243211	.	0	.
523	chr11	9016813	9017314	.	0	.
524	chr11	8687892	8688393	.	0	.
525	chr11	8794751	8795252	.	0	.
526	chr11	9674983	9675484	.	0	.
527	chr11	16171804	16172305	.	0	.
528	chr11	17890260	17890761	.	0	.
529	chr11	26318256	26318757	.	0	.
530	chr11	27249107	27249608	.	0	.
531	chr11	32101795	32102296	.	0	.
532	chr11	48050872	48051373	.	0	.
533	chr11	48078641	48079142	.	0	.
534	chr11	49562383	49562884	.	0	.
535	chr11	49708253	49708754	.	0	.
536	chr11	57430697	57431198	.	0	.
537	chr11	57191671	57192172	.	0	.
538	chr11	57324788	57325289	.	0	.
539	chr11	57459185	57459686	.	0	.
540	chr11	57459708	57460209	.	0	.
541	chr11	57464220	57464721	.	0	.
542	chr11	57464771	57465272	.	0	.
543	chr11	57479095	57479596	.	0	.
544	chr11	57479709	57480210	.	0	.
545	chr11	57530676	57531177	.	0	.
546	chr11	57650236	57650737	.	0	.
547	chr11	57657286	57657787	.	0	.
548	chr11	57667611	57668112	.	0	.
549	chr11	57710635	57711136	.	0	.
550	chr11	57711969	57712470	.	0	.
551	chr11	57712556	57713057	.	0	.
552	chr11	58124819	58125320	.	0	.
553	chr11	58493609	58494110	.	0	.
554	chr11	58494228	58494729	.	0	.
555	chr11	58524482	58524983	.	0	.
556	chr11	58525245	58525746	.	0	.
557	chr11	58577507	58578008	.	0	.
558	chr11	58578818	58579319	.	0	.
559	chr11	58579468	58579969	.	0	.
560	chr11	58609869	58610370	.	0	.
561	chr11	58611537	58612038	.	0	.
562	chr11	58900590	58901091	.	0	.
563	chr11	59171405	59171906	.	0	.
564	chr11	57597402	57597903	.	0	.
565	chr11	58675496	58675997	.	0	.
566	chr11	59106201	59106702	.	0	.
567	chr11	59142044	59142545	.	0	.
568	chr11	57974834	57975335	.	0	.
569	chr11	58519957	58520458	.	0	.
570	chr11	60902556	60903057	.	0	.
571	chr11	64048010	64048511	.	0	.
572	chr11	64823503	64824004	.	0	.
573	chr11	67372858	67373359	.	0	.
574	chr11	67253759	67254260	.	0	.
575	chr11	68461238	68461739	.	0	.
576	chr11	69059943	69060444	.	0	.
577	chr11	72630017	72630518	.	0	.
578	chr11	73389750	73390251	.	0	.
579	chr11	73597278	73597779	.	0	.
580	chr11	73685818	73686319	.	0	.
581	chr11	73766781	73767282	.	0	.
582	chr11	74154922	74155423	.	0	.
583	chr11	73981414	73981915	.	0	.
584	chr11	74777836	74778337	.	0	.
585	chr11	76266259	76266760	.	0	.
586	chr11	76560025	76560526	.	0	.
587	chr11	88337489	88337990	.	0	.
588	chr11	111513168	111513669	.	0	.
589	chr11	112852486	112852987	.	0	.
590	chr11	113129263	113129764	.	0	.
591	chr11	113148574	113149075	.	0	.
592	chr11	113278870	113279371	.	0	.
593	chr11	113435118	113435619	.	0	.
594	chr11	113447517	113448018	.	0	.
595	chr11	113896215	113896716	.	0	.
596	chr11	114142183	114142684	.	0	.
597	chr11	114168022	114168523	.	0	.
598	chr11	114173033	114173534	.	0	.
599	chr11	114262651	114263152	.	0	.
600	chr11	114092025	114092526	.	0	.
601	chr11	114137756	114138257	.	0	.
602	chr11	115156479	115156980	.	0	.
603	chr11	121469848	121470349	.	0	.
604	chr11	121564409	121564910	.	0	.
605	chr11	122202853	122203354	.	0	.
606	chr11	122556512	122557013	.	0	.
607	chr11	122727492	122727993	.	0	.
608	chr11	122747258	122747759	.	0	.
609	chr11	122893151	122893652	.	0	.
610	chr11	122998908	122999409	.	0	.
611	chr11	124935854	124936355	.	0	.
612	chr12	2194174	2194675	.	0	.
613	chr12	2332790	2333291	.	0	.
614	chr12	2336236	2336737	.	0	.
615	chr12	2615544	2616045	.	0	.
616	chr12	2959018	2959519	.	0	.
617	chr12	2998864	2999365	.	0	.
618	chr12	3684652	3685153	.	0	.
619	chr12	3698122	3698623	.	0	.
620	chr12	6090568	6091069	.	0	.
621	chr12	6294604	6295105	.	0	.
622	chr12	6376574	6377075	.	0	.
623	chr12	8036962	8037463	.	0	.
624	chr12	9364510	9365011	.	0	.
625	chr12	9719464	9719965	.	0	.
626	chr12	9869088	9869589	.	0	.
627	chr12	10127600	10128101	.	0	.
628	chr12	10196188	10196689	.	0	.
629	chr12	10574598	10575099	.	0	.
630	chr12	10613399	10613900	.	0	.
631	chr12	11210585	11211086	.	0	.
632	chr12	12457421	12457922	.	0	.
633	chr12	14971300	14971801	.	0	.
634	chr12	16192264	16192765	.	0	.
635	chr12	16521569	16522070	.	0	.
636	chr12	19630497	19630998	.	0	.
637	chr12	21588476	21588977	.	0	.
638	chr12	21656767	21657268	.	0	.
639	chr12	21657612	21658113	.	0	.
640	chr12	22228024	22228525	.	0	.
641	chr12	22469002	22469503	.	0	.
642	chr12	22541671	22542172	.	0	.
643	chr12	22548319	22548820	.	0	.
644	chr12	22618780	22619281	.	0	.
645	chr12	27064320	27064821	.	0	.
646	chr12	47551289	47551790	.	0	.
647	chr12	49961562	49962063	.	0	.
648	chr12	48936328	48936829	.	0	.
649	chr12	48966454	48966955	.	0	.
650	chr12	48972756	48973257	.	0	.
651	chr12	48976393	48976894	.	0	.
652	chr12	48980790	48981291	.	0	.
653	chr12	49019378	49019879	.	0	.
654	chr12	49041236	49041737	.	0	.
655	chr12	49059215	49059716	.	0	.
656	chr12	49208694	49209195	.	0	.
657	chr12	49221374	49221875	.	0	.
658	chr12	49293587	49294088	.	0	.
659	chr12	49331561	49332062	.	0	.
660	chr12	49341042	49341543	.	0	.
661	chr12	49513977	49514478	.	0	.
662	chr12	49539406	49539907	.	0	.
663	chr12	49541610	49542111	.	0	.
664	chr12	49558929	49559430	.	0	.
665	chr12	49568496	49568997	.	0	.
666	chr12	49580431	49580932	.	0	.
667	chr12	49586013	49586514	.	0	.
668	chr12	49672974	49673475	.	0	.
669	chr12	49684640	49685141	.	0	.
670	chr12	49699071	49699572	.	0	.
671	chr12	49762926	49763427	.	0	.
672	chr12	49827009	49827510	.	0	.
673	chr12	49867045	49867546	.	0	.
674	chr12	49872079	49872580	.	0	.
675	chr12	49892285	49892786	.	0	.
676	chr12	49927468	49927969	.	0	.
677	chr12	49945480	49945981	.	0	.
678	chr12	49968155	49968656	.	0	.
679	chr12	49982571	49983072	.	0	.
680	chr12	49984461	49984962	.	0	.
681	chr12	50033248	50033749	.	0	.
682	chr12	50050744	50051245	.	0	.
683	chr12	50055912	50056413	.	0	.
684	chr12	50060379	50060880	.	0	.
685	chr12	50064929	50065430	.	0	.
686	chr12	50070403	50070904	.	0	.
687	chr12	50167764	50168265	.	0	.
688	chr12	50217525	50218026	.	0	.
689	chr12	50550429	50550930	.	0	.
690	chr12	50606892	50607393	.	0	.
691	chr12	50666735	50667236	.	0	.
692	chr12	50667336	50667837	.	0	.
693	chr12	49342447	49342948	.	0	.
694	chr12	49872079	49872580	.	0	.
695	chr12	50070403	50070904	.	0	.
696	chr12	50110910	50111411	.	0	.
697	chr12	50507242	50507743	.	0	.
698	chr12	50637831	50638332	.	0	.
699	chr12	50659308	50659809	.	0	.
700	chr12	50664467	50664968	.	0	.
701	chr12	52061658	52062159	.	0	.
702	chr12	53234174	53234675	.	0	.
703	chr12	54300777	54301278	.	0	.
704	chr12	54378977	54379478	.	0	.
705	chr12	54583302	54583803	.	0	.
706	chr12	55051482	55051983	.	0	.
707	chr12	55064832	55065333	.	0	.
708	chr12	54354260	54354761	.	0	.
709	chr12	54522158	54522659	.	0	.
710	chr12	54546637	54547138	.	0	.
711	chr12	54751963	54752464	.	0	.
712	chr12	54935272	54935773	.	0	.
713	chr12	54957193	54957694	.	0	.
714	chr12	54970612	54971113	.	0	.
715	chr12	55619573	55620074	.	0	.
716	chr12	55717880	55718381	.	0	.
717	chr12	55743947	55744448	.	0	.
718	chr12	55847027	55847528	.	0	.
719	chr12	55935253	55935754	.	0	.
720	chr12	56020535	56021036	.	0	.
721	chr12	56021630	56022131	.	0	.
722	chr12	56159026	56159527	.	0	.
723	chr12	56521567	56522068	.	0	.
724	chr12	56594017	56594518	.	0	.
725	chr12	56634110	56634611	.	0	.
726	chr12	56751298	56751799	.	0	.
727	chr12	57095396	57095897	.	0	.
728	chr12	57129759	57130260	.	0	.
729	chr12	57175732	57176233	.	0	.
730	chr12	57186414	57186915	.	0	.
731	chr12	57217712	57218213	.	0	.
732	chr12	57220359	57220860	.	0	.
733	chr12	57223152	57223653	.	0	.
734	chr12	57836844	57837345	.	0	.
735	chr12	57856759	57857260	.	0	.
736	chr12	57983090	57983591	.	0	.
737	chr12	62522958	62523459	.	0	.
738	chr12	62919795	62920296	.	0	.
739	chr12	63938981	63939482	.	0	.
740	chr12	64066648	64067149	.	0	.
741	chr12	64530496	64530997	.	0	.
742	chr12	63969379	63969880	.	0	.
743	chr12	63969991	63970492	.	0	.
744	chr12	64058924	64059425	.	0	.
745	chr12	64237053	64237554	.	0	.
746	chr12	64560741	64561242	.	0	.
747	chr12	65451637	65452138	.	0	.
748	chr12	70528014	70528515	.	0	.
749	chr12	72739985	72740486	.	0	.
750	chr12	72694234	72694735	.	0	.
751	chr12	72694234	72694735	.	0	.
752	chr12	76156529	76157030	.	0	.
753	chr12	82767813	82768314	.	0	.
754	chr12	82779535	82780036	.	0	.
755	chr12	82821584	82822085	.	0	.
756	chr12	82829054	82829555	.	0	.
757	chr12	88435665	88436166	.	0	.
758	chr12	93590528	93591029	.	0	.
759	chr12	96314635	96315136	.	0	.
760	chr12	98644230	98644731	.	0	.
761	chr12	98698807	98699308	.	0	.
762	chr12	98620540	98621041	.	0	.
763	chr12	98738293	98738794	.	0	.
764	chr12	98782163	98782664	.	0	.
765	chr12	98888363	98888864	.	0	.
766	chr12	99610341	99610842	.	0	.
767	chr12	99704035	99704536	.	0	.
768	chr12	99948503	99949004	.	0	.
769	chr12	100123682	100124183	.	0	.
770	chr12	100141511	100142012	.	0	.
771	chr12	100177627	100178128	.	0	.
772	chr12	100656666	100657167	.	0	.
773	chr12	100846951	100847452	.	0	.
774	chr12	100858626	100859127	.	0	.
775	chr12	100898248	100898749	.	0	.
776	chr12	101021737	101022238	.	0	.
777	chr12	103712218	103712719	.	0	.
778	chr12	103140508	103141009	.	0	.
779	chr12	110004485	110004986	.	0	.
780	chr12	112543620	112544121	.	0	.
781	chr12	112645538	112646039	.	0	.
782	chr12	112800405	112800906	.	0	.
783	chr12	112846781	112847282	.	0	.
784	chr12	113109596	113110097	.	0	.
785	chr12	113132882	113133383	.	0	.
786	chr12	113195409	113195910	.	0	.
787	chr12	113838844	113839345	.	0	.
788	chr12	114238742	114239243	.	0	.
789	chr12	113765959	113766460	.	0	.
790	chr12	113805009	113805510	.	0	.
791	chr12	114662539	114663040	.	0	.
792	chr12	114684130	114684631	.	0	.
793	chr12	115505002	115505503	.	0	.
794	chr12	115569598	115570099	.	0	.
795	chr12	115638674	115639175	.	0	.
796	chr12	116138325	116138826	.	0	.
797	chr12	116383137	116383638	.	0	.
798	chr12	116389851	116390352	.	0	.
799	chr12	116521042	116521543	.	0	.
800	chr12	116540016	116540517	.	0	.
801	chr12	116660122	116660623	.	0	.
802	chr12	116736977	116737478	.	0	.
803	chr12	116818222	116818723	.	0	.
804	chr12	116864458	116864959	.	0	.
805	chr12	116878734	116879235	.	0	.
806	chr12	116964345	116964846	.	0	.
807	chr12	117010711	117011212	.	0	.
808	chr12	117025501	117026002	.	0	.
809	chr12	117041981	117042482	.	0	.
810	chr12	117044812	117045313	.	0	.
811	chr12	117052097	117052598	.	0	.
812	chr12	117052602	117053103	.	0	.
813	chr12	117060006	117060507	.	0	.
814	chr12	117060643	117061144	.	0	.
815	chr12	117062511	117063012	.	0	.
816	chr12	117076913	117077414	.	0	.
817	chr12	117091701	117092202	.	0	.
818	chr12	117092824	117093325	.	0	.
819	chr12	117094165	117094666	.	0	.
820	chr12	117098284	117098785	.	0	.
821	chr12	117124377	117124878	.	0	.
822	chr12	117130712	117131213	.	0	.
823	chr12	117141340	117141841	.	0	.
824	chr12	117150978	117151479	.	0	.
825	chr12	117152751	117153252	.	0	.
826	chr12	117158346	117158847	.	0	.
827	chr12	117187493	117187994	.	0	.
828	chr12	117193050	117193551	.	0	.
829	chr12	120105169	120105670	.	0	.
830	chr12	120483931	120484432	.	0	.
831	chr12	120570846	120571347	.	0	.
832	chr12	121698152	121698653	.	0	.
833	chr12	121137152	121137653	.	0	.
834	chr12	126602112	126602613	.	0	.
835	chr12	126883671	126884172	.	0	.
836	chr12	126936512	126937013	.	0	.
837	chr12	127083234	127083735	.	0	.
838	chr12	127746853	127747354	.	0	.
839	chr12	128267764	128268265	.	0	.
840	chr12	128325154	128325655	.	0	.
841	chr12	128817558	128818059	.	0	.
842	chr12	130576468	130576969	.	0	.
843	chr12	130632276	130632777	.	0	.
844	chr12	130754467	130754968	.	0	.
845	chr12	130871664	130872165	.	0	.
846	chr12	131106445	131106946	.	0	.
847	chr12	131209495	131209996	.	0	.
848	chr12	131505381	131505882	.	0	.
849	chr12	131508841	131509342	.	0	.
850	chr12	131604347	131604848	.	0	.
851	chr12	131639521	131640022	.	0	.
852	chr12	131710573	131711074	.	0	.
853	chr12	131741714	131742215	.	0	.
854	chr12	131831648	131832149	.	0	.
855	chr12	131949515	131950016	.	0	.
856	chr12	132131855	132132356	.	0	.
857	chr12	132310375	132310876	.	0	.
858	chr12	132327279	132327780	.	0	.
859	chr12	132356625	132357126	.	0	.
860	chr13	19601819	19602320	.	0	.
861	chr13	19664779	19665280	.	0	.
862	chr13	22862344	22862845	.	0	.
863	chr13	28531995	28532496	.	0	.
864	chr13	44165600	44166101	.	0	.
865	chr13	45077854	45078355	.	0	.
866	chr13	44431752	44432253	.	0	.
867	chr13	44447947	44448448	.	0	.
868	chr13	47000158	47000659	.	0	.
869	chr13	47544625	47545126	.	0	.
870	chr13	47233607	47234108	.	0	.
871	chr13	52809231	52809732	.	0	.
872	chr13	70107174	70107675	.	0	.
873	chr13	77741508	77742009	.	0	.
874	chr13	86313510	86314011	.	0	.
875	chr13	90177459	90177960	.	0	.
876	chr13	94362344	94362845	.	0	.
877	chr13	94251750	94252251	.	0	.
878	chr13	94707488	94707989	.	0	.
879	chr13	94711799	94712300	.	0	.
880	chr13	94825411	94825912	.	0	.
881	chr13	94859282	94859783	.	0	.
882	chr13	94959009	94959510	.	0	.
883	chr13	94967975	94968476	.	0	.
884	chr13	95002888	95003389	.	0	.
885	chr13	95287035	95287536	.	0	.
886	chr13	95297625	95298126	.	0	.
887	chr13	94661348	94661849	.	0	.
888	chr13	95641210	95641711	.	0	.
889	chr13	95641788	95642289	.	0	.
890	chr13	96743543	96744044	.	0	.
891	chr13	100608324	100608825	.	0	.
892	chr13	105138446	105138947	.	0	.
893	chr13	108957473	108957974	.	0	.
894	chr13	109160819	109161320	.	0	.
895	chr13	109440241	109440742	.	0	.
896	chr13	109840420	109840921	.	0	.
897	chr13	110200162	110200663	.	0	.
898	chr13	109840420	109840921	.	0	.
899	chr13	110232750	110233251	.	0	.
900	chr13	110965290	110965791	.	0	.
901	chr13	112057166	112057667	.	0	.
902	chr13	111900488	111900989	.	0	.
903	chr13	112055417	112055918	.	0	.
904	chr13	112057166	112057667	.	0	.
905	chr13	112741849	112742350	.	0	.
906	chr13	113017747	113018248	.	0	.
907	chr14	22314138	22314639	.	0	.
908	chr14	26867047	26867548	.	0	.
909	chr14	29099759	29100260	.	0	.
910	chr14	34623758	34624259	.	0	.
911	chr14	35213878	35214379	.	0	.
912	chr14	35785708	35786209	.	0	.
913	chr14	36216943	36217444	.	0	.
914	chr14	36520030	36520531	.	0	.
915	chr14	37637632	37638133	.	0	.
916	chr14	38149603	38150104	.	0	.
917	chr14	38419578	38420079	.	0	.
918	chr14	53019247	53019748	.	0	.
919	chr14	54625590	54626091	.	0	.
920	chr14	57833327	57833828	.	0	.
921	chr14	57865659	57866160	.	0	.
922	chr14	62850970	62851471	.	0	.
923	chr14	63614813	63615314	.	0	.
924	chr14	62941338	62941839	.	0	.
925	chr14	64706804	64707305	.	0	.
926	chr14	68776281	68776782	.	0	.
927	chr14	72046227	72046728	.	0	.
928	chr14	72094713	72095214	.	0	.
929	chr14	75711779	75712280	.	0	.
930	chr14	77102107	77102608	.	0	.
931	chr14	76810896	76811397	.	0	.
932	chr14	76762677	76763178	.	0	.
933	chr14	76913139	76913640	.	0	.
934	chr14	76929852	76930353	.	0	.
935	chr14	76931986	76932487	.	0	.
936	chr14	76950181	76950682	.	0	.
937	chr14	77140987	77141488	.	0	.
938	chr14	77158791	77159292	.	0	.
939	chr14	77208604	77209105	.	0	.
940	chr14	77275670	77276171	.	0	.
941	chr14	77707177	77707678	.	0	.
942	chr14	79137160	79137661	.	0	.
943	chr14	79150226	79150727	.	0	.
944	chr14	79177151	79177652	.	0	.
945	chr14	80602890	80603391	.	0	.
946	chr14	88328869	88329370	.	0	.
947	chr14	93763702	93764203	.	0	.
948	chr14	95137677	95138178	.	0	.
949	chr14	95157356	95157857	.	0	.
950	chr14	95402752	95403253	.	0	.
951	chr14	95513100	95513601	.	0	.
952	chr14	95523543	95524044	.	0	.
953	chr14	95534510	95535011	.	0	.
954	chr14	95896652	95897153	.	0	.
955	chr14	95943635	95944136	.	0	.
956	chr14	96027511	96028012	.	0	.
957	chr14	96066116	96066617	.	0	.
958	chr14	96126235	96126736	.	0	.
959	chr14	96215427	96215928	.	0	.
960	chr14	96363213	96363714	.	0	.
961	chr14	96494172	96494673	.	0	.
962	chr14	96502193	96502694	.	0	.
963	chr14	96603557	96604058	.	0	.
964	chr14	96821820	96822321	.	0	.
965	chr14	98138593	98139094	.	0	.
966	chr14	99563040	99563541	.	0	.
967	chr14	99564543	99565044	.	0	.
968	chr14	99599329	99599830	.	0	.
969	chr14	99732824	99733325	.	0	.
970	chr14	98890889	98891390	.	0	.
971	chr14	98906412	98906913	.	0	.
972	chr14	99015665	99016166	.	0	.
973	chr14	99155881	99156382	.	0	.
974	chr14	99380952	99381453	.	0	.
975	chr14	99391615	99392116	.	0	.
976	chr14	99395839	99396340	.	0	.
977	chr14	99475207	99475708	.	0	.
978	chr14	99523959	99524460	.	0	.
979	chr14	99524830	99525331	.	0	.
980	chr14	99549649	99550150	.	0	.
981	chr14	99593490	99593991	.	0	.
982	chr14	99700346	99700847	.	0	.
983	chr14	99740392	99740893	.	0	.
984	chr14	99756695	99757196	.	0	.
985	chr14	99802357	99802858	.	0	.
986	chr14	99814969	99815470	.	0	.
987	chr14	99991251	99991752	.	0	.
988	chr14	100067784	100068285	.	0	.
989	chr14	100143093	100143594	.	0	.
990	chr14	100158918	100159419	.	0	.
991	chr14	100159434	100159935	.	0	.
992	chr14	100213766	100214267	.	0	.
993	chr14	100214349	100214850	.	0	.
994	chr14	100286771	100287272	.	0	.
995	chr14	100323203	100323704	.	0	.
996	chr14	100391677	100392178	.	0	.
997	chr14	100394780	100395281	.	0	.
998	chr14	100403501	100404002	.	0	.
999	chr14	100442950	100443451	.	0	.
1000	chr14	100443580	100444081	.	0	.
1001	chr14	100446457	100446958	.	0	.
1002	chr14	101807881	101808382	.	0	.
1003	chr14	101862023	101862524	.	0	.
1004	chr14	104659968	104660469	.	0	.
1005	chr14	104706011	104706512	.	0	.
1006	chr14	104725756	104726257	.	0	.
1007	chr14	104743321	104743822	.	0	.
1008	chr14	104787226	104787727	.	0	.
1009	chr14	105007027	105007528	.	0	.
1010	chr14	105070668	105071169	.	0	.
1011	chr14	105382593	105383094	.	0	.
1012	chr15	25242322	25242823	.	0	.
1013	chr15	39874883	39875384	.	0	.
1014	chr15	39624729	39625230	.	0	.
1015	chr15	39691131	39691632	.	0	.
1016	chr15	39736569	39737070	.	0	.
1017	chr15	39783292	39783793	.	0	.
1018	chr15	39977168	39977669	.	0	.
1019	chr15	40045051	40045552	.	0	.
1020	chr15	40055912	40056413	.	0	.
1021	chr15	40068114	40068615	.	0	.
1022	chr15	40092262	40092763	.	0	.
1023	chr15	40093889	40094390	.	0	.
1024	chr15	40098664	40099165	.	0	.
1025	chr15	40108082	40108583	.	0	.
1026	chr15	40232499	40233000	.	0	.
1027	chr15	40249987	40250488	.	0	.
1028	chr15	40252724	40253225	.	0	.
1029	chr15	40256451	40256952	.	0	.
1030	chr15	40272670	40273171	.	0	.
1031	chr15	40289099	40289600	.	0	.
1032	chr15	40291737	40292238	.	0	.
1033	chr15	40295248	40295749	.	0	.
1034	chr15	40334026	40334527	.	0	.
1035	chr15	40334817	40335318	.	0	.
1036	chr15	40337974	40338475	.	0	.
1037	chr15	40340045	40340546	.	0	.
1038	chr15	40413083	40413584	.	0	.
1039	chr15	40430326	40430827	.	0	.
1040	chr15	40435561	40436062	.	0	.
1041	chr15	40436135	40436636	.	0	.
1042	chr15	40438250	40438751	.	0	.
1043	chr15	40439818	40440319	.	0	.
1044	chr15	40442026	40442527	.	0	.
1045	chr15	40469923	40470424	.	0	.
1046	chr15	40470663	40471164	.	0	.
1047	chr15	40506990	40507491	.	0	.
1048	chr15	40511532	40512033	.	0	.
1049	chr15	40553706	40554207	.	0	.
1050	chr15	40767112	40767613	.	0	.
1051	chr15	40768299	40768800	.	0	.
1052	chr15	40769383	40769884	.	0	.
1053	chr15	40769904	40770405	.	0	.
1054	chr15	40787767	40788268	.	0	.
1055	chr15	40793484	40793985	.	0	.
1056	chr15	40844128	40844629	.	0	.
1057	chr15	40891785	40892286	.	0	.
1058	chr15	40906947	40907448	.	0	.
1059	chr15	40929147	40929648	.	0	.
1060	chr15	40929907	40930408	.	0	.
1061	chr15	40937963	40938464	.	0	.
1062	chr15	40940098	40940599	.	0	.
1063	chr15	40940646	40941147	.	0	.
1064	chr15	40955821	40956322	.	0	.
1065	chr15	41022357	41022858	.	0	.
1066	chr15	41184786	41185287	.	0	.
1067	chr15	41504145	41504646	.	0	.
1068	chr15	41511110	41511611	.	0	.
1069	chr15	41511932	41512433	.	0	.
1070	chr15	41584489	41584990	.	0	.
1071	chr15	40068114	40068615	.	0	.
1072	chr15	40769383	40769884	.	0	.
1073	chr15	40844128	40844629	.	0	.
1074	chr15	41249674	41250175	.	0	.
1075	chr15	41511110	41511611	.	0	.
1076	chr15	41511932	41512433	.	0	.
1077	chr15	40431807	40432308	.	0	.
1078	chr15	42270949	42271450	.	0	.
1079	chr15	51907163	51907664	.	0	.
1080	chr15	58476475	58476976	.	0	.
1081	chr15	58519317	58519818	.	0	.
1082	chr15	59222090	59222591	.	0	.
1083	chr15	59222988	59223489	.	0	.
1084	chr15	58666986	58667487	.	0	.
1085	chr15	63493280	63493781	.	0	.
1086	chr15	63938569	63939070	.	0	.
1087	chr15	64345150	64345651	.	0	.
1088	chr15	64856800	64857301	.	0	.
1089	chr15	64881581	64882082	.	0	.
1090	chr15	63884910	63885411	.	0	.
1091	chr15	63990451	63990952	.	0	.
1092	chr15	63998292	63998793	.	0	.
1093	chr15	64046273	64046774	.	0	.
1094	chr15	64127987	64128488	.	0	.
1095	chr15	64355356	64355857	.	0	.
1096	chr15	64503787	64504288	.	0	.
1097	chr15	64548183	64548684	.	0	.
1098	chr15	64620393	64620894	.	0	.
1099	chr15	64775295	64775796	.	0	.
1100	chr15	64809842	64810343	.	0	.
1101	chr15	65067737	65068238	.	0	.
1102	chr15	65371447	65371948	.	0	.
1103	chr15	65385499	65386000	.	0	.
1104	chr15	65386250	65386751	.	0	.
1105	chr15	65401281	65401782	.	0	.
1106	chr15	65421524	65422025	.	0	.
1107	chr15	65423174	65423675	.	0	.
1108	chr15	64571782	64572283	.	0	.
1109	chr15	64640420	64640921	.	0	.
1110	chr15	65837603	65838104	.	0	.
1111	chr15	65916530	65917031	.	0	.
1112	chr15	65921734	65922235	.	0	.
1113	chr15	68576147	68576648	.	0	.
1114	chr15	69557812	69558313	.	0	.
1115	chr15	68612126	68612627	.	0	.
1116	chr15	73936191	73936692	.	0	.
1117	chr15	78641031	78641532	.	0	.
1118	chr15	78768593	78769094	.	0	.
1119	chr15	80160500	80161001	.	0	.
1120	chr15	79981809	79982310	.	0	.
1121	chr15	80110889	80111390	.	0	.
1122	chr15	80132849	80133350	.	0	.
1123	chr15	80152915	80153416	.	0	.
1124	chr15	80379524	80380025	.	0	.
1125	chr15	80857053	80857554	.	0	.
1126	chr15	80901852	80902353	.	0	.
1127	chr15	80910198	80910699	.	0	.
1128	chr15	80939723	80940224	.	0	.
1129	chr15	80977496	80977997	.	0	.
1130	chr15	81270670	81271171	.	0	.
1131	chr15	88330246	88330747	.	0	.
1132	chr15	88538829	88539330	.	0	.
1133	chr15	88638667	88639168	.	0	.
1134	chr15	88639393	88639894	.	0	.
1135	chr15	88649196	88649697	.	0	.
1136	chr15	88769620	88770121	.	0	.
1137	chr15	88802943	88803444	.	0	.
1138	chr15	88834219	88834720	.	0	.
1139	chr15	89079994	89080495	.	0	.
1140	chr15	89093873	89094374	.	0	.
1141	chr15	89165720	89166221	.	0	.
1142	chr15	89392679	89393180	.	0	.
1143	chr15	89398024	89398525	.	0	.
1144	chr15	89400209	89400710	.	0	.
1145	chr15	89400763	89401264	.	0	.
1146	chr15	89404985	89405486	.	0	.
1147	chr15	89406107	89406608	.	0	.
1148	chr15	89407602	89408103	.	0	.
1149	chr15	89408205	89408706	.	0	.
1150	chr15	89409126	89409627	.	0	.
1151	chr15	89411432	89411933	.	0	.
1152	chr15	89654715	89655216	.	0	.
1153	chr15	89666168	89666669	.	0	.
1154	chr15	89739990	89740491	.	0	.
1155	chr15	89912701	89913202	.	0	.
1156	chr15	89972070	89972571	.	0	.
1157	chr15	90000274	90000775	.	0	.
1158	chr15	90034324	90034825	.	0	.
1159	chr15	90046986	90047487	.	0	.
1160	chr15	90165691	90166192	.	0	.
1161	chr15	91561325	91561826	.	0	.
1162	chr15	92881181	92881682	.	0	.
1163	chr15	93236135	93236636	.	0	.
1164	chr15	96053181	96053682	.	0	.
1165	chr15	94672520	94673021	.	0	.
1166	chr15	94844906	94845407	.	0	.
1167	chr15	96053181	96053682	.	0	.
1168	chr15	96352999	96353500	.	0	.
1169	chr15	96574673	96575174	.	0	.
1170	chr15	95323700	95324201	.	0	.
1171	chr15	98548589	98549090	.	0	.
1172	chr15	99181663	99182164	.	0	.
1173	chr15	101198840	101199341	.	0	.
1174	chr16	182808	183309	.	0	.
1175	chr16	233636	234137	.	0	.
1176	chr16	263984	264485	.	0	.
1177	chr16	278900	279401	.	0	.
1178	chr16	281360	281861	.	0	.
1179	chr16	477560	478061	.	0	.
1180	chr16	546949	547450	.	0	.
1181	chr16	562001	562502	.	0	.
1182	chr16	841186	841687	.	0	.
1183	chr16	974354	974855	.	0	.
1184	chr16	980069	980570	.	0	.
1185	chr16	982593	983094	.	0	.
1186	chr16	983278	983779	.	0	.
1187	chr16	984032	984533	.	0	.
1188	chr16	373983	374484	.	0	.
1189	chr16	989463	989964	.	0	.
1190	chr16	1046413	1046914	.	0	.
1191	chr16	539777	540278	.	0	.
1192	chr16	559282	559783	.	0	.
1193	chr16	768255	768756	.	0	.
1194	chr16	811595	812096	.	0	.
1195	chr16	980069	980570	.	0	.
1196	chr16	984032	984533	.	0	.
1197	chr16	986234	986735	.	0	.
1198	chr16	1002651	1003152	.	0	.
1199	chr16	1019780	1020281	.	0	.
1200	chr16	1078454	1078955	.	0	.
1201	chr16	1193388	1193889	.	0	.
1202	chr16	1542941	1543442	.	0	.
1203	chr16	1557505	1558006	.	0	.
1204	chr16	1590775	1591276	.	0	.
1205	chr16	1614575	1615076	.	0	.
1206	chr16	1863609	1864110	.	0	.
1207	chr16	1913770	1914271	.	0	.
1208	chr16	2018888	2019389	.	0	.
1209	chr16	2157032	2157533	.	0	.
1210	chr16	2174562	2175063	.	0	.
1211	chr16	2368980	2369481	.	0	.
1212	chr16	2416435	2416936	.	0	.
1213	chr16	1163416	1163917	.	0	.
1214	chr16	1337456	1337957	.	0	.
1215	chr16	1590775	1591276	.	0	.
1216	chr16	1993744	1994245	.	0	.
1217	chr16	2008843	2009344	.	0	.
1218	chr16	2023072	2023573	.	0	.
1219	chr16	2027527	2028028	.	0	.
1220	chr16	2044749	2045250	.	0	.
1221	chr16	2097146	2097647	.	0	.
1222	chr16	2156498	2156999	.	0	.
1223	chr16	2159448	2159949	.	0	.
1224	chr16	2168607	2169108	.	0	.
1225	chr16	2231292	2231793	.	0	.
1226	chr16	2376382	2376883	.	0	.
1227	chr16	2497019	2497520	.	0	.
1228	chr16	3008665	3009166	.	0	.
1229	chr16	3020097	3020598	.	0	.
1230	chr16	3031586	3032087	.	0	.
1231	chr16	3059173	3059674	.	0	.
1232	chr16	1116054	1116555	.	0	.
1233	chr16	1174428	1174929	.	0	.
1234	chr16	1158493	1158994	.	0	.
1235	chr16	1174428	1174929	.	0	.
1236	chr16	1190111	1190612	.	0	.
1237	chr16	1542941	1543442	.	0	.
1238	chr16	2157032	2157533	.	0	.
1239	chr16	2170842	2171343	.	0	.
1240	chr16	2486150	2486651	.	0	.
1241	chr16	2691439	2691940	.	0	.
1242	chr16	1332326	1332827	.	0	.
1243	chr16	1413577	1414078	.	0	.
1244	chr16	1507398	1507899	.	0	.
1245	chr16	1590775	1591276	.	0	.
1246	chr16	1678686	1679187	.	0	.
1247	chr16	1863609	1864110	.	0	.
1248	chr16	1913770	1914271	.	0	.
1249	chr16	1942426	1942927	.	0	.
1250	chr16	1959814	1960315	.	0	.
1251	chr16	1989718	1990219	.	0	.
1252	chr16	2013847	2014348	.	0	.
1253	chr16	2025988	2026489	.	0	.
1254	chr16	2127117	2127618	.	0	.
1255	chr16	2147798	2148299	.	0	.
1256	chr16	2158125	2158626	.	0	.
1257	chr16	2195273	2195774	.	0	.
1258	chr16	2277914	2278415	.	0	.
1259	chr16	2416435	2416936	.	0	.
1260	chr16	2430306	2430807	.	0	.
1261	chr16	2669989	2670490	.	0	.
1262	chr16	2785287	2785788	.	0	.
1263	chr16	2790819	2791320	.	0	.
1264	chr16	2838203	2838704	.	0	.
1265	chr16	2952560	2953061	.	0	.
1266	chr16	2961620	2962121	.	0	.
1267	chr16	4625246	4625747	.	0	.
1268	chr16	11989463	11989964	.	0	.
1269	chr16	13816624	13817125	.	0	.
1270	chr16	14007335	14007836	.	0	.
1271	chr16	13819627	13820128	.	0	.
1272	chr16	15858103	15858604	.	0	.
1273	chr16	15946127	15946628	.	0	.
1274	chr16	15976316	15976817	.	0	.
1275	chr16	15985128	15985629	.	0	.
1276	chr16	16151202	16151703	.	0	.
1277	chr16	17219875	17220376	.	0	.
1278	chr16	17375538	17376039	.	0	.
1279	chr16	17406356	17406857	.	0	.
1280	chr16	19536323	19536824	.	0	.
1281	chr16	20805467	20805968	.	0	.
1282	chr16	21218099	21218600	.	0	.
1283	chr16	21255691	21256192	.	0	.
1284	chr16	21509596	21510097	.	0	.
1285	chr16	21524046	21524547	.	0	.
1286	chr16	21599874	21600375	.	0	.
1287	chr16	21612118	21612619	.	0	.
1288	chr16	21657111	21657612	.	0	.
1289	chr16	21657915	21658416	.	0	.
1290	chr16	22075243	22075744	.	0	.
1291	chr16	22188505	22189006	.	0	.
1292	chr16	22330357	22330858	.	0	.
1293	chr16	22424525	22425026	.	0	.
1294	chr16	24170949	24171450	.	0	.
1295	chr16	26643544	26644045	.	0	.
1296	chr16	27109564	27110065	.	0	.
1297	chr16	27311314	27311815	.	0	.
1298	chr16	27363952	27364453	.	0	.
1299	chr16	27602359	27602860	.	0	.
1300	chr16	27651186	27651687	.	0	.
1301	chr16	27723102	27723603	.	0	.
1302	chr16	27739706	27740207	.	0	.
1303	chr16	27745163	27745664	.	0	.
1304	chr16	27758116	27758617	.	0	.
1305	chr16	27780698	27781199	.	0	.
1306	chr16	27786121	27786622	.	0	.
1307	chr16	27852188	27852689	.	0	.
1308	chr16	28010637	28011138	.	0	.
1309	chr16	28089416	28089917	.	0	.
1310	chr16	30618412	30618913	.	0	.
1311	chr16	48384665	48385166	.	0	.
1312	chr16	49834386	49834887	.	0	.
1313	chr16	51151365	51151866	.	0	.
1314	chr16	50591811	50592312	.	0	.
1315	chr16	51439950	51440451	.	0	.
1316	chr16	50591811	50592312	.	0	.
1317	chr16	55494986	55495487	.	0	.
1318	chr16	55955843	55956344	.	0	.
1319	chr16	56281367	56281868	.	0	.
1320	chr16	56288258	56288759	.	0	.
1321	chr16	56311127	56311628	.	0	.
1322	chr16	56317390	56317891	.	0	.
1323	chr16	56319260	56319761	.	0	.
1324	chr16	56353507	56354008	.	0	.
1325	chr16	56356326	56356827	.	0	.
1326	chr16	56365516	56366017	.	0	.
1327	chr16	56481625	56482126	.	0	.
1328	chr16	56637743	56638244	.	0	.
1329	chr16	56547271	56547772	.	0	.
1330	chr16	56625430	56625931	.	0	.
1331	chr16	56643342	56643843	.	0	.
1332	chr16	56911816	56912317	.	0	.
1333	chr16	56966247	56966748	.	0	.
1334	chr16	57261156	57261657	.	0	.
1335	chr16	57263919	57264420	.	0	.
1336	chr16	57283900	57284401	.	0	.
1337	chr16	57284447	57284948	.	0	.
1338	chr16	57366500	57367001	.	0	.
1339	chr16	57592028	57592529	.	0	.
1340	chr16	57624064	57624565	.	0	.
1341	chr16	56582003	56582504	.	0	.
1342	chr16	57801344	57801845	.	0	.
1343	chr16	58127599	58128100	.	0	.
1344	chr16	56587206	56587707	.	0	.
1345	chr16	56603547	56604048	.	0	.
1346	chr16	56855509	56856010	.	0	.
1347	chr16	57381995	57382496	.	0	.
1348	chr16	57384178	57384679	.	0	.
1349	chr16	57474786	57475287	.	0	.
1350	chr16	57576293	57576794	.	0	.
1351	chr16	58486529	58487030	.	0	.
1352	chr16	57999938	58000439	.	0	.
1353	chr16	67368394	67368895	.	0	.
1354	chr16	66662744	66663245	.	0	.
1355	chr16	67009174	67009675	.	0	.
1356	chr16	67562538	67563039	.	0	.
1357	chr16	68037821	68038322	.	0	.
1358	chr16	70653659	70654160	.	0	.
1359	chr16	70704941	70705442	.	0	.
1360	chr16	70710069	70710570	.	0	.
1361	chr16	70730873	70731374	.	0	.
1362	chr16	70800369	70800870	.	0	.
1363	chr16	71358442	71358943	.	0	.
1364	chr16	71816666	71817167	.	0	.
1365	chr16	71895730	71896231	.	0	.
1366	chr16	72241793	72242294	.	0	.
1367	chr16	72834476	72834977	.	0	.
1368	chr16	74367162	74367663	.	0	.
1369	chr16	74455086	74455587	.	0	.
1370	chr16	74508717	74509218	.	0	.
1371	chr16	74623185	74623686	.	0	.
1372	chr16	74627765	74628266	.	0	.
1373	chr16	74723241	74723742	.	0	.
1374	chr16	74729722	74730223	.	0	.
1375	chr16	74737292	74737793	.	0	.
1376	chr16	74749028	74749529	.	0	.
1377	chr16	74754404	74754905	.	0	.
1378	chr16	74774011	74774512	.	0	.
1379	chr16	74896950	74897451	.	0	.
1380	chr16	74926799	74927300	.	0	.
1381	chr16	74982459	74982960	.	0	.
1382	chr16	75042893	75043394	.	0	.
1383	chr16	75107860	75108361	.	0	.
1384	chr16	75108843	75109344	.	0	.
1385	chr16	75116562	75117063	.	0	.
1386	chr16	75237569	75238070	.	0	.
1387	chr16	75239139	75239640	.	0	.
1388	chr16	75239646	75240147	.	0	.
1389	chr16	75245325	75245826	.	0	.
1390	chr16	75248689	75249190	.	0	.
1391	chr16	75249921	75250422	.	0	.
1392	chr16	75252062	75252563	.	0	.
1393	chr16	75252591	75253092	.	0	.
1394	chr16	75253160	75253661	.	0	.
1395	chr16	75261938	75262439	.	0	.
1396	chr16	75263823	75264324	.	0	.
1397	chr16	75264638	75265139	.	0	.
1398	chr16	75265223	75265724	.	0	.
1399	chr16	75267139	75267640	.	0	.
1400	chr16	75267797	75268298	.	0	.
1401	chr16	75289170	75289671	.	0	.
1402	chr16	75305371	75305872	.	0	.
1403	chr16	75306146	75306647	.	0	.
1404	chr16	75312002	75312503	.	0	.
1405	chr16	75312790	75313291	.	0	.
1406	chr16	75320368	75320869	.	0	.
1407	chr16	75340811	75341312	.	0	.
1408	chr16	75377884	75378385	.	0	.
1409	chr16	75402799	75403300	.	0	.
1410	chr16	75471695	75472196	.	0	.
1411	chr16	75495184	75495685	.	0	.
1412	chr16	75566850	75567351	.	0	.
1413	chr16	75593964	75594465	.	0	.
1414	chr16	75595445	75595946	.	0	.
1415	chr16	75650156	75650657	.	0	.
1416	chr16	75811128	75811629	.	0	.
1417	chr16	76279972	76280473	.	0	.
1418	chr16	74736459	74736960	.	0	.
1419	chr16	79602100	79602601	.	0	.
1420	chr16	80932848	80933349	.	0	.
1421	chr16	81276211	81276712	.	0	.
1422	chr16	81443963	81444464	.	0	.
1423	chr16	81538950	81539451	.	0	.
1424	chr16	81582945	81583446	.	0	.
1425	chr16	81707357	81707858	.	0	.
1426	chr16	84993860	84994361	.	0	.
1427	chr16	85203146	85203647	.	0	.
1428	chr16	85304209	85304710	.	0	.
1429	chr16	85462200	85462701	.	0	.
1430	chr16	85514627	85515128	.	0	.
1431	chr16	85574995	85575496	.	0	.
1432	chr16	85582566	85583067	.	0	.
1433	chr16	85750880	85751381	.	0	.
1434	chr16	86509307	86509808	.	0	.
1435	chr16	86566812	86567313	.	0	.
1436	chr16	85462200	85462701	.	0	.
1437	chr16	85485485	85485986	.	0	.
1438	chr16	85550500	85551001	.	0	.
1439	chr16	85553208	85553709	.	0	.
1440	chr16	85557795	85558296	.	0	.
1441	chr16	85610448	85610949	.	0	.
1442	chr16	85688807	85689308	.	0	.
1443	chr16	85697134	85697635	.	0	.
1444	chr16	85944330	85944831	.	0	.
1445	chr16	85959419	85959920	.	0	.
1446	chr16	86072773	86073274	.	0	.
1447	chr16	86398574	86399075	.	0	.
1448	chr16	86575598	86576099	.	0	.
1449	chr16	86741012	86741513	.	0	.
1450	chr16	86882903	86883404	.	0	.
1451	chr16	86960266	86960767	.	0	.
1452	chr16	86961035	86961536	.	0	.
1453	chr16	87201695	87202196	.	0	.
1454	chr16	87956206	87956707	.	0	.
1455	chr16	88024448	88024949	.	0	.
1456	chr16	89248103	89248604	.	0	.
1457	chr16	89345859	89346360	.	0	.
1458	chr16	88634705	88635206	.	0	.
1459	chr16	88699073	88699574	.	0	.
1460	chr16	89156032	89156533	.	0	.
1461	chr16	89291943	89292444	.	0	.
1462	chr16	89330083	89330584	.	0	.
1463	chr16	89573314	89573815	.	0	.
1464	chr16	89217381	89217882	.	0	.
1465	chr16	89341302	89341803	.	0	.
1466	chr16	89490444	89490945	.	0	.
1467	chr16	89508004	89508505	.	0	.
1468	chr16	89560372	89560873	.	0	.
1469	chr16	89698064	89698565	.	0	.
1470	chr16	89873391	89873892	.	0	.
1471	chr16	89902884	89903385	.	0	.
1472	chr16	89905425	89905926	.	0	.
1473	chr16	89972580	89973081	.	0	.
1474	chr16	90035683	90036184	.	0	.
1475	chr16	89696732	89697233	.	0	.
1476	chr16	89902884	89903385	.	0	.
1477	chr17	194282	194783	.	0	.
1478	chr17	258070	258571	.	0	.
1479	chr17	521015	521516	.	0	.
1480	chr17	550737	551238	.	0	.
1481	chr17	696133	696634	.	0	.
1482	chr17	944176	944677	.	0	.
1483	chr17	1029219	1029720	.	0	.
1484	chr17	1030679	1031180	.	0	.
1485	chr17	1031681	1032182	.	0	.
1486	chr17	1060998	1061499	.	0	.
1487	chr17	1076275	1076776	.	0	.
1488	chr17	1088795	1089296	.	0	.
1489	chr17	1111218	1111719	.	0	.
1490	chr17	1126409	1126910	.	0	.
1491	chr17	1134814	1135315	.	0	.
1492	chr17	1145976	1146477	.	0	.
1493	chr17	1152491	1152992	.	0	.
1494	chr17	1202536	1203037	.	0	.
1495	chr17	1268071	1268572	.	0	.
1496	chr17	596454	596955	.	0	.
1497	chr17	605782	606283	.	0	.
1498	chr17	609157	609658	.	0	.
1499	chr17	696133	696634	.	0	.
1500	chr17	1046514	1047015	.	0	.
1501	chr17	1142394	1142895	.	0	.
1502	chr17	1486114	1486615	.	0	.
1503	chr17	1487855	1488356	.	0	.
1504	chr17	1577614	1578115	.	0	.
1505	chr17	1720710	1721211	.	0	.
1506	chr17	1999829	2000330	.	0	.
1507	chr17	2002794	2003295	.	0	.
1508	chr17	2043643	2044144	.	0	.
1509	chr17	3683934	3684435	.	0	.
1510	chr17	3894928	3895429	.	0	.
1511	chr17	3924522	3925023	.	0	.
1512	chr17	3925501	3926002	.	0	.
1513	chr17	3964975	3965476	.	0	.
1514	chr17	4497088	4497589	.	0	.
1515	chr17	4509751	4510252	.	0	.
1516	chr17	4635926	4636427	.	0	.
1517	chr17	4786094	4786595	.	0	.
1518	chr17	4902882	4903383	.	0	.
1519	chr17	4949121	4949622	.	0	.
1520	chr17	4969204	4969705	.	0	.
1521	chr17	5825253	5825754	.	0	.
1522	chr17	9192067	9192568	.	0	.
1523	chr17	11252435	11252936	.	0	.
1524	chr17	11275340	11275841	.	0	.
1525	chr17	11304396	11304897	.	0	.
1526	chr17	13149076	13149577	.	0	.
1527	chr17	15651634	15652135	.	0	.
1528	chr17	15945375	15945876	.	0	.
1529	chr17	15946450	15946951	.	0	.
1530	chr17	16449238	16449739	.	0	.
1531	chr17	27904805	27905306	.	0	.
1532	chr17	27455492	27455993	.	0	.
1533	chr17	28041406	28041907	.	0	.
1534	chr17	28719684	28720185	.	0	.
1535	chr17	28812302	28812803	.	0	.
1536	chr17	28898024	28898525	.	0	.
1537	chr17	28097874	28098375	.	0	.
1538	chr17	28728039	28728540	.	0	.
1539	chr17	28745742	28746243	.	0	.
1540	chr17	28903818	28904319	.	0	.
1541	chr17	28908612	28909113	.	0	.
1542	chr17	28916297	28916798	.	0	.
1543	chr17	28966774	28967275	.	0	.
1544	chr17	28984595	28985096	.	0	.
1545	chr17	29018380	29018881	.	0	.
1546	chr17	30363722	30364223	.	0	.
1547	chr17	33199070	33199571	.	0	.
1548	chr17	35244334	35244835	.	0	.
1549	chr17	35345653	35346154	.	0	.
1550	chr17	35372676	35373177	.	0	.
1551	chr17	35373435	35373936	.	0	.
1552	chr17	35747386	35747887	.	0	.
1553	chr17	35748914	35749415	.	0	.
1554	chr17	35749975	35750476	.	0	.
1555	chr17	35975923	35976424	.	0	.
1556	chr17	36092188	36092689	.	0	.
1557	chr17	36183588	36184089	.	0	.
1558	chr17	36463823	36464324	.	0	.
1559	chr17	36703258	36703759	.	0	.
1560	chr17	36703970	36704471	.	0	.
1561	chr17	36936327	36936828	.	0	.
1562	chr17	36949237	36949738	.	0	.
1563	chr17	38865005	38865506	.	0	.
1564	chr17	40108179	40108680	.	0	.
1565	chr17	39027051	39027552	.	0	.
1566	chr17	39069286	39069787	.	0	.
1567	chr17	39213296	39213797	.	0	.
1568	chr17	39218375	39218876	.	0	.
1569	chr17	39224193	39224694	.	0	.
1570	chr17	39404453	39404954	.	0	.
1571	chr17	39551892	39552393	.	0	.
1572	chr17	39596054	39596555	.	0	.
1573	chr17	39600174	39600675	.	0	.
1574	chr17	39601967	39602468	.	0	.
1575	chr17	39610629	39611130	.	0	.
1576	chr17	39618538	39619039	.	0	.
1577	chr17	39627513	39628014	.	0	.
1578	chr17	39631852	39632353	.	0	.
1579	chr17	39651992	39652493	.	0	.
1580	chr17	39652768	39653269	.	0	.
1581	chr17	39659277	39659778	.	0	.
1582	chr17	39662360	39662861	.	0	.
1583	chr17	39699727	39700228	.	0	.
1584	chr17	39950370	39950871	.	0	.
1585	chr17	39979255	39979756	.	0	.
1586	chr17	40015277	40015778	.	0	.
1587	chr17	40026924	40027425	.	0	.
1588	chr17	40090813	40091314	.	0	.
1589	chr17	40155660	40156161	.	0	.
1590	chr17	40180636	40181137	.	0	.
1591	chr17	40191538	40192039	.	0	.
1592	chr17	40224683	40225184	.	0	.
1593	chr17	40312041	40312542	.	0	.
1594	chr17	40321072	40321573	.	0	.
1595	chr17	40322967	40323468	.	0	.
1596	chr17	40348546	40349047	.	0	.
1597	chr17	40351744	40352245	.	0	.
1598	chr17	40443194	40443695	.	0	.
1599	chr17	40803429	40803930	.	0	.
1600	chr17	40102430	40102931	.	0	.
1601	chr17	41775390	41775891	.	0	.
1602	chr17	42002922	42003423	.	0	.
1603	chr17	42063514	42064015	.	0	.
1604	chr17	42132936	42133437	.	0	.
1605	chr17	42409778	42410279	.	0	.
1606	chr17	42416501	42417002	.	0	.
1607	chr17	42762299	42762800	.	0	.
1608	chr17	43036243	43036744	.	0	.
1609	chr17	43086628	43087129	.	0	.
1610	chr17	42403161	42403662	.	0	.
1611	chr17	42460668	42461169	.	0	.
1612	chr17	42679711	42680212	.	0	.
1613	chr17	42680225	42680726	.	0	.
1614	chr17	42760800	42761301	.	0	.
1615	chr17	43036243	43036744	.	0	.
1616	chr17	43530222	43530723	.	0	.
1617	chr17	43755347	43755848	.	0	.
1618	chr17	43777579	43778080	.	0	.
1619	chr17	43832314	43832815	.	0	.
1620	chr17	44417384	44417885	.	0	.
1621	chr17	45050359	45050860	.	0	.
1622	chr17	45052028	45052529	.	0	.
1623	chr17	45061553	45062054	.	0	.
1624	chr17	50425926	50426427	.	0	.
1625	chr17	49259434	49259935	.	0	.
1626	chr17	49315421	49315922	.	0	.
1627	chr17	49850864	49851365	.	0	.
1628	chr17	49993572	49994073	.	0	.
1629	chr17	50183581	50184082	.	0	.
1630	chr17	50605339	50605840	.	0	.
1631	chr17	49497530	49498031	.	0	.
1632	chr17	49512915	49513416	.	0	.
1633	chr17	49995040	49995541	.	0	.
1634	chr17	57400131	57400632	.	0	.
1635	chr17	57468517	57469018	.	0	.
1636	chr17	57255568	57256069	.	0	.
1637	chr17	57257758	57258259	.	0	.
1638	chr17	57258390	57258891	.	0	.
1639	chr17	57259001	57259502	.	0	.
1640	chr17	57282065	57282566	.	0	.
1641	chr17	57355077	57355578	.	0	.
1642	chr17	57402040	57402541	.	0	.
1643	chr17	57440738	57441239	.	0	.
1644	chr17	57468517	57469018	.	0	.
1645	chr17	57477159	57477660	.	0	.
1646	chr17	57506550	57507051	.	0	.
1647	chr17	57553237	57553738	.	0	.
1648	chr17	57553898	57554399	.	0	.
1649	chr17	57565502	57566003	.	0	.
1650	chr17	57578375	57578876	.	0	.
1651	chr17	57605415	57605916	.	0	.
1652	chr17	57661967	57662468	.	0	.
1653	chr17	57671796	57672297	.	0	.
1654	chr17	57766472	57766973	.	0	.
1655	chr17	57833243	57833744	.	0	.
1656	chr17	57849217	57849718	.	0	.
1657	chr17	57927464	57927965	.	0	.
1658	chr17	57952260	57952761	.	0	.
1659	chr17	57954363	57954864	.	0	.
1660	chr17	57956602	57957103	.	0	.
1661	chr17	58082580	58083081	.	0	.
1662	chr17	58112989	58113490	.	0	.
1663	chr17	58156828	58157329	.	0	.
1664	chr17	58189722	58190223	.	0	.
1665	chr17	58248905	58249406	.	0	.
1666	chr17	58306022	58306523	.	0	.
1667	chr17	58310286	58310787	.	0	.
1668	chr17	58330243	58330744	.	0	.
1669	chr17	58514376	58514877	.	0	.
1670	chr17	58531243	58531744	.	0	.
1671	chr17	58531830	58532331	.	0	.
1672	chr17	58710910	58711411	.	0	.
1673	chr17	58786273	58786774	.	0	.
1674	chr17	58965139	58965640	.	0	.
1675	chr17	58968488	58968989	.	0	.
1676	chr17	59153634	59154135	.	0	.
1677	chr17	57914204	57914705	.	0	.
1678	chr17	59233411	59233912	.	0	.
1679	chr17	59276924	59277425	.	0	.
1680	chr17	63365503	63366004	.	0	.
1681	chr17	62965999	62966500	.	0	.
1682	chr17	67991629	67992130	.	0	.
1683	chr17	68442216	68442717	.	0	.
1684	chr17	68777319	68777820	.	0	.
1685	chr17	67633620	67634121	.	0	.
1686	chr17	67830450	67830951	.	0	.
1687	chr17	67991629	67992130	.	0	.
1688	chr17	67992577	67993078	.	0	.
1689	chr17	68196944	68197445	.	0	.
1690	chr17	68600369	68600870	.	0	.
1691	chr17	68600888	68601389	.	0	.
1692	chr17	71787852	71788353	.	0	.
1693	chr17	72405750	72406251	.	0	.
1694	chr17	74431445	74431946	.	0	.
1695	chr17	73284810	73285311	.	0	.
1696	chr17	73551724	73552225	.	0	.
1697	chr17	73542280	73542781	.	0	.
1698	chr17	74301062	74301563	.	0	.
1699	chr17	74325899	74326400	.	0	.
1700	chr17	74453921	74454422	.	0	.
1701	chr17	74744601	74745102	.	0	.
1702	chr17	73595514	73596015	.	0	.
1703	chr17	73800829	73801330	.	0	.
1704	chr17	73952641	73953142	.	0	.
1705	chr17	73956530	73957031	.	0	.
1706	chr17	74024500	74025001	.	0	.
1707	chr17	74149566	74150067	.	0	.
1708	chr17	74301062	74301563	.	0	.
1709	chr17	74432114	74432615	.	0	.
1710	chr17	74455920	74456421	.	0	.
1711	chr17	74733271	74733772	.	0	.
1712	chr17	74751527	74752028	.	0	.
1713	chr17	74842839	74843340	.	0	.
1714	chr17	74944108	74944609	.	0	.
1715	chr17	75013994	75014495	.	0	.
1716	chr17	75077334	75077835	.	0	.
1717	chr17	75117475	75117976	.	0	.
1718	chr17	75219812	75220313	.	0	.
1719	chr17	75290515	75291016	.	0	.
1720	chr17	75309116	75309617	.	0	.
1721	chr17	75311904	75312405	.	0	.
1722	chr17	75317607	75318108	.	0	.
1723	chr17	75318113	75318614	.	0	.
1724	chr17	75344680	75345181	.	0	.
1725	chr17	74245464	74245965	.	0	.
1726	chr17	74748347	74748848	.	0	.
1727	chr17	74690467	74690968	.	0	.
1728	chr17	75869430	75869931	.	0	.
1729	chr17	75306849	75307350	.	0	.
1730	chr17	76268123	76268624	.	0	.
1731	chr17	76452324	76452825	.	0	.
1732	chr17	76670885	76671386	.	0	.
1733	chr17	76725828	76726329	.	0	.
1734	chr17	77161540	77162041	.	0	.
1735	chr17	77475063	77475564	.	0	.
1736	chr17	77200547	77201048	.	0	.
1737	chr17	78696590	78697091	.	0	.
1738	chr17	78324566	78325067	.	0	.
1739	chr17	78723890	78724391	.	0	.
1740	chr17	78899716	78900217	.	0	.
1741	chr17	78458614	78459115	.	0	.
1742	chr17	81559005	81559506	.	0	.
1743	chr17	81741255	81741756	.	0	.
1744	chr17	81821563	81822064	.	0	.
1745	chr17	81900359	81900860	.	0	.
1746	chr17	81913499	81914000	.	0	.
1747	chr17	81937131	81937632	.	0	.
1748	chr17	82052378	82052879	.	0	.
1749	chr17	82214961	82215462	.	0	.
1750	chr17	82231770	82232271	.	0	.
1751	chr17	82237180	82237681	.	0	.
1752	chr17	82275345	82275846	.	0	.
1753	chr17	82277820	82278321	.	0	.
1754	chr17	82544289	82544790	.	0	.
1755	chr17	82697352	82697853	.	0	.
1756	chr17	82818929	82819430	.	0	.
1757	chr17	82847964	82848465	.	0	.
1758	chr17	83053997	83054498	.	0	.
1759	chr17	82133455	82133956	.	0	.
1760	chr18	251575	252076	.	0	.
1761	chr18	1305105	1305606	.	0	.
1762	chr18	251575	252076	.	0	.
1763	chr18	678003	678504	.	0	.
1764	chr18	1305105	1305606	.	0	.
1765	chr18	251575	252076	.	0	.
1766	chr18	678003	678504	.	0	.
1767	chr18	1190624	1191125	.	0	.
1768	chr18	5380736	5381237	.	0	.
1769	chr18	9951199	9951700	.	0	.
1770	chr18	11893186	11893687	.	0	.
1771	chr18	13301526	13302027	.	0	.
1772	chr18	13577197	13577698	.	0	.
1773	chr18	13800879	13801380	.	0	.
1774	chr18	13868605	13869106	.	0	.
1775	chr18	13874279	13874780	.	0	.
1776	chr18	13875878	13876379	.	0	.
1777	chr18	14117492	14117993	.	0	.
1778	chr18	14776767	14777268	.	0	.
1779	chr18	13874279	13874780	.	0	.
1780	chr18	13875878	13876379	.	0	.
1781	chr18	13903820	13904321	.	0	.
1782	chr18	13975079	13975580	.	0	.
1783	chr18	22286486	22286987	.	0	.
1784	chr18	23136378	23136879	.	0	.
1785	chr18	23163414	23163915	.	0	.
1786	chr18	23189477	23189978	.	0	.
1787	chr18	23487800	23488301	.	0	.
1788	chr18	23539285	23539786	.	0	.
1789	chr18	23578768	23579269	.	0	.
1790	chr18	23585281	23585782	.	0	.
1791	chr18	23662634	23663135	.	0	.
1792	chr18	23689156	23689657	.	0	.
1793	chr18	23689776	23690277	.	0	.
1794	chr18	23981664	23982165	.	0	.
1795	chr18	24086075	24086576	.	0	.
1796	chr18	26471265	26471766	.	0	.
1797	chr18	26657899	26658400	.	0	.
1798	chr18	26471265	26471766	.	0	.
1799	chr18	26479509	26480010	.	0	.
1800	chr18	26509888	26510389	.	0	.
1801	chr18	26911844	26912345	.	0	.
1802	chr18	27005575	27006076	.	0	.
1803	chr18	28109940	28110441	.	0	.
1804	chr18	28110650	28111151	.	0	.
1805	chr18	28154214	28154715	.	0	.
1806	chr18	29193907	29194408	.	0	.
1807	chr18	29952692	29953193	.	0	.
1808	chr18	30457101	30457602	.	0	.
1809	chr18	32440545	32441046	.	0	.
1810	chr18	34695260	34695761	.	0	.
1811	chr18	38718461	38718962	.	0	.
1812	chr18	46353330	46353831	.	0	.
1813	chr18	46405728	46406229	.	0	.
1814	chr18	46412204	46412705	.	0	.
1815	chr18	46555219	46555720	.	0	.
1816	chr18	46688660	46689161	.	0	.
1817	chr18	46710610	46711111	.	0	.
1818	chr18	47179233	47179734	.	0	.
1819	chr18	47313687	47314188	.	0	.
1820	chr18	48167511	48168012	.	0	.
1821	chr18	53911163	53911664	.	0	.
1822	chr18	54356987	54357488	.	0	.
1823	chr18	55256495	55256996	.	0	.
1824	chr18	55263972	55264473	.	0	.
1825	chr18	55284619	55285120	.	0	.
1826	chr18	55376410	55376911	.	0	.
1827	chr18	55477414	55477915	.	0	.
1828	chr18	55502192	55502693	.	0	.
1829	chr18	55999616	56000117	.	0	.
1830	chr18	58342360	58342861	.	0	.
1831	chr18	58917072	58917573	.	0	.
1832	chr18	63881866	63882367	.	0	.
1833	chr18	71146605	71147106	.	0	.
1834	chr18	73006266	73006767	.	0	.
1835	chr18	73840300	73840801	.	0	.
1836	chr18	74126111	74126612	.	0	.
1837	chr18	74127070	74127571	.	0	.
1838	chr18	74291069	74291570	.	0	.
1839	chr18	74575066	74575567	.	0	.
1840	chr18	74856270	74856771	.	0	.
1841	chr18	75200129	75200630	.	0	.
1842	chr18	75206657	75207158	.	0	.
1843	chr18	75228892	75229393	.	0	.
1844	chr18	75257762	75258263	.	0	.
1845	chr18	75278003	75278504	.	0	.
1846	chr18	76385078	76385579	.	0	.
1847	chr18	77038085	77038586	.	0	.
1848	chr19	485836	486337	.	0	.
1849	chr19	780881	781382	.	0	.
1850	chr19	792374	792875	.	0	.
1851	chr19	1122912	1123413	.	0	.
1852	chr19	1285058	1285559	.	0	.
1853	chr19	1943059	1943560	.	0	.
1854	chr19	1956995	1957496	.	0	.
1855	chr19	998680	999181	.	0	.
1856	chr19	3695891	3696392	.	0	.
1857	chr19	3046730	3047231	.	0	.
1858	chr19	3821808	3822309	.	0	.
1859	chr19	3458863	3459364	.	0	.
1860	chr19	5962035	5962536	.	0	.
1861	chr19	6150011	6150512	.	0	.
1862	chr19	5621381	5621882	.	0	.
1863	chr19	5681644	5682145	.	0	.
1864	chr19	6362609	6363110	.	0	.
1865	chr19	6498169	6498670	.	0	.
1866	chr19	6531362	6531863	.	0	.
1867	chr19	7487383	7487884	.	0	.
1868	chr19	9819233	9819734	.	0	.
1869	chr19	10403365	10403866	.	0	.
1870	chr19	10687373	10687874	.	0	.
1871	chr19	10885118	10885619	.	0	.
1872	chr19	10517186	10517687	.	0	.
1873	chr19	10518315	10518816	.	0	.
1874	chr19	10625250	10625751	.	0	.
1875	chr19	10730827	10731328	.	0	.
1876	chr19	12660974	12661475	.	0	.
1877	chr19	12996522	12997023	.	0	.
1878	chr19	13017710	13018211	.	0	.
1879	chr19	13072109	13072610	.	0	.
1880	chr19	13167391	13167892	.	0	.
1881	chr19	12293665	12294166	.	0	.
1882	chr19	12294201	12294702	.	0	.
1883	chr19	12364494	12364995	.	0	.
1884	chr19	12484581	12485082	.	0	.
1885	chr19	12485112	12485613	.	0	.
1886	chr19	12647423	12647924	.	0	.
1887	chr19	12774787	12775288	.	0	.
1888	chr19	12784790	12785291	.	0	.
1889	chr19	12837057	12837558	.	0	.
1890	chr19	12847531	12848032	.	0	.
1891	chr19	12880804	12881305	.	0	.
1892	chr19	12881334	12881835	.	0	.
1893	chr19	12939087	12939588	.	0	.
1894	chr19	12964513	12965014	.	0	.
1895	chr19	12965241	12965742	.	0	.
1896	chr19	13011771	13012272	.	0	.
1897	chr19	13023562	13024063	.	0	.
1898	chr19	13059810	13060311	.	0	.
1899	chr19	13093741	13094242	.	0	.
1900	chr19	13102671	13103172	.	0	.
1901	chr19	13141088	13141589	.	0	.
1902	chr19	13155461	13155962	.	0	.
1903	chr19	13156915	13157416	.	0	.
1904	chr19	13162778	13163279	.	0	.
1905	chr19	13194463	13194964	.	0	.
1906	chr19	13207175	13207676	.	0	.
1907	chr19	13234469	13234970	.	0	.
1908	chr19	13300330	13300831	.	0	.
1909	chr19	13459348	13459849	.	0	.
1910	chr19	13461482	13461983	.	0	.
1911	chr19	13505292	13505793	.	0	.
1912	chr19	13507247	13507748	.	0	.
1913	chr19	13597575	13598076	.	0	.
1914	chr19	13616507	13617008	.	0	.
1915	chr19	13621352	13621853	.	0	.
1916	chr19	13623431	13623932	.	0	.
1917	chr19	13836813	13837314	.	0	.
1918	chr19	13842681	13843182	.	0	.
1919	chr19	13847672	13848173	.	0	.
1920	chr19	13865378	13865879	.	0	.
1921	chr19	13866581	13867082	.	0	.
1922	chr19	13962937	13963438	.	0	.
1923	chr19	14003924	14004425	.	0	.
1924	chr19	14072029	14072530	.	0	.
1925	chr19	15635929	15636430	.	0	.
1926	chr19	15780005	15780506	.	0	.
1927	chr19	16026701	16027202	.	0	.
1928	chr19	16095112	16095613	.	0	.
1929	chr19	21400358	21400859	.	0	.
1930	chr19	29387403	29387904	.	0	.
1931	chr19	29499346	29499847	.	0	.
1932	chr19	29524543	29525044	.	0	.
1933	chr19	29716473	29716974	.	0	.
1934	chr19	29771700	29772201	.	0	.
1935	chr19	29840237	29840738	.	0	.
1936	chr19	29842500	29843001	.	0	.
1937	chr19	30228235	30228736	.	0	.
1938	chr19	29040250	29040751	.	0	.
1939	chr19	29395672	29396173	.	0	.
1940	chr19	29406865	29407366	.	0	.
1941	chr19	29502236	29502737	.	0	.
1942	chr19	29503007	29503508	.	0	.
1943	chr19	29524543	29525044	.	0	.
1944	chr19	29531241	29531742	.	0	.
1945	chr19	29532017	29532518	.	0	.
1946	chr19	29610516	29611017	.	0	.
1947	chr19	29665637	29666138	.	0	.
1948	chr19	29702489	29702990	.	0	.
1949	chr19	29715645	29716146	.	0	.
1950	chr19	29840237	29840738	.	0	.
1951	chr19	29887465	29887966	.	0	.
1952	chr19	30339013	30339514	.	0	.
1953	chr19	30587785	30588286	.	0	.
1954	chr19	30669386	30669887	.	0	.
1955	chr19	30719487	30719988	.	0	.
1956	chr19	30235970	30236471	.	0	.
1957	chr19	30924248	30924749	.	0	.
1958	chr19	31304869	31305370	.	0	.
1959	chr19	32023192	32023693	.	0	.
1960	chr19	31304869	31305370	.	0	.
1961	chr19	32659353	32659854	.	0	.
1962	chr19	35154444	35154945	.	0	.
1963	chr19	38057978	38058479	.	0	.
1964	chr19	38878008	38878509	.	0	.
1965	chr19	38565070	38565571	.	0	.
1966	chr19	38657750	38658251	.	0	.
1967	chr19	38182543	38183044	.	0	.
1968	chr19	38273944	38274445	.	0	.
1969	chr19	39145530	39146031	.	0	.
1970	chr19	39053539	39054040	.	0	.
1971	chr19	44754236	44754737	.	0	.
1972	chr19	44844658	44845159	.	0	.
1973	chr19	44951713	44952214	.	0	.
1974	chr19	45002307	45002808	.	0	.
1975	chr19	45038743	45039244	.	0	.
1976	chr19	45120084	45120585	.	0	.
1977	chr19	45120924	45121425	.	0	.
1978	chr19	45128236	45128737	.	0	.
1979	chr19	45131383	45131884	.	0	.
1980	chr19	45134144	45134645	.	0	.
1981	chr19	45136481	45136982	.	0	.
1982	chr19	45146728	45147229	.	0	.
1983	chr19	45179235	45179736	.	0	.
1984	chr19	45427499	45428000	.	0	.
1985	chr19	45440269	45440770	.	0	.
1986	chr19	45470374	45470875	.	0	.
1987	chr19	45477856	45478357	.	0	.
1988	chr19	45496242	45496743	.	0	.
1989	chr19	45498391	45498892	.	0	.
1990	chr19	45677268	45677769	.	0	.
1991	chr19	45693224	45693725	.	0	.
1992	chr19	45730658	45731159	.	0	.
1993	chr19	45792077	45792578	.	0	.
1994	chr19	45814074	45814575	.	0	.
1995	chr19	46265170	46265671	.	0	.
1996	chr19	46787173	46787674	.	0	.
1997	chr19	47045259	47045760	.	0	.
1998	chr19	48443258	48443759	.	0	.
[truncated: 1,924 more rows]
