# Supplementary material for: Central amygdala single-nucleus atlas reveals chromatin and gene transcription dynamics in human alcohol use disorder
Source: Nat Commun. 2026 Jan 19;17:1634. doi: 10.1038/s41467-026-68351-1 (PMC12905162; doi:10.1038/s41467-026-68351-1)
Supplement: Supplementary file 3 — Supplementary Data 1-37 [file 41467_2026_68351_MOESM3_ESM.zip › Supplementary Data/Supplementary Data 24.csv]

TF	idxATAC	peakName	geneName	Correlation	FDR	DEG	GWAS
ZBTB7A	655	chr1_2243214_2243714	NADK	0.901132877817639	7.40093183357745e-35	NA	NA
ZBTB7A	693	chr1_2293975_2294475	NADK	0.906014432167682	8.16331004716457e-36	NA	NA
ZBTB7A	224	chr1_1304156_1304656	GNB1	0.934315790706614	1.30805129698825e-42	NA	NA
ZBTB7A	307	chr1_1435397_1435897	GNB1	0.913660134598312	2.02328547200553e-37	NA	NA
ZBTB7A	655	chr1_2243214_2243714	GNB1	0.934414069531766	1.2245084423303e-42	NA	NA
ZBTB7A	659	chr1_2248840_2249340	GNB1	0.951370410817058	2.53792284071548e-48	NA	NA
ZBTB7A	681	chr1_2279175_2279675	GNB1	0.920475671434583	5.61716071847621e-39	NA	NA
ZBTB7A	688	chr1_2290115_2290615	GNB1	0.914612178852636	1.24525125384072e-37	NA	NA
ZBTB7A	693	chr1_2293975_2294475	GNB1	0.942288540947307	4.53697469977992e-45	NA	NA
ZBTB7A	712	chr1_2311991_2312491	GNB1	0.903433911284024	2.65624033602763e-35	NA	NA
ZBTB7A	713	chr1_2312976_2313476	GNB1	0.924514876797289	5.72911404144942e-40	NA	NA
ZBTB7A	714	chr1_2313680_2314180	GNB1	0.926668007608804	1.61770227306867e-40	NA	NA
ZBTB7A	772	chr1_2442454_2442954	GNB1	0.902729106900438	3.64341276401605e-35	NA	NA
ZBTB7A	785	chr1_2452550_2453050	GNB1	0.90029698826369	1.06680151368206e-34	NA	NA
ZBTB7A	795	chr1_2460935_2461435	GNB1	0.904786680025994	1.43644581989495e-35	NA	NA
ZBTB7A	802	chr1_2467152_2467652	GNB1	0.902536998218007	3.97198107410702e-35	NA	NA
ZBTB7A	803	chr1_2468164_2468664	GNB1	0.901639892569147	5.91866558462477e-35	NA	NA
ZBTB7A	805	chr1_2470375_2470875	GNB1	0.914310873051461	1.45353636623922e-37	NA	NA
ZBTB7A	832	chr1_2527251_2527751	GNB1	0.921552682200863	3.091281730185e-39	NA	NA
ZBTB7A	555	chr1_2129465_2129965	CFAP74	0.913051136976065	2.74894927366652e-37	NA	NA
ZBTB7A	651	chr1_2239551_2240051	PLCH2	0.93391850097598	1.70507044974996e-42	NA	NA
ZBTB7A	655	chr1_2243214_2243714	PLCH2	0.91938593955053	1.01526029110599e-38	NA	NA
ZBTB7A	659	chr1_2248840_2249340	PLCH2	0.950312863950634	6.50995565853051e-48	NA	NA
ZBTB7A	671	chr1_2270231_2270731	PLCH2	0.920215261678623	6.47550919743038e-39	NA	NA
ZBTB7A	681	chr1_2279175_2279675	PLCH2	0.94670320674569	1.39456902169234e-46	NA	NA
ZBTB7A	684	chr1_2283986_2284486	PLCH2	0.914839844405513	1.10936781481759e-37	NA	NA
ZBTB7A	688	chr1_2290115_2290615	PLCH2	0.929472442304228	2.94665049806236e-41	NA	NA
ZBTB7A	693	chr1_2293975_2294475	PLCH2	0.941440356110919	8.58541734019254e-45	NA	NA
ZBTB7A	710	chr1_2310374_2310874	PLCH2	0.925063682762121	4.16631165574775e-40	NA	NA
ZBTB7A	711	chr1_2311407_2311907	PLCH2	0.927077415151959	1.26761314747075e-40	NA	NA
ZBTB7A	712	chr1_2311991_2312491	PLCH2	0.907244037081625	4.60352971608296e-36	NA	NA
ZBTB7A	713	chr1_2312976_2313476	PLCH2	0.966748175542223	1.5855778906896e-55	NA	NA
ZBTB7A	714	chr1_2313680_2314180	PLCH2	0.924470282647911	5.88128126883653e-40	NA	NA
ZBTB7A	716	chr1_2315027_2315527	PLCH2	0.933788943871099	1.85717747445815e-42	NA	NA
ZBTB7A	729	chr1_2330549_2331049	PLCH2	0.947284988499568	8.62396586543578e-47	NA	NA
ZBTB7A	743	chr1_2381665_2382165	PLCH2	0.928153393908641	6.64117991779992e-41	NA	NA
ZBTB7A	768	chr1_2437965_2438465	PLCH2	0.930952549871214	1.17045334613576e-41	NA	NA
ZBTB7A	769	chr1_2439238_2439738	PLCH2	0.95155042770215	2.15913964274046e-48	NA	NA
ZBTB7A	773	chr1_2443248_2443748	PLCH2	0.951937697222288	1.52207284475405e-48	NA	NA
ZBTB7A	774	chr1_2443803_2444303	PLCH2	0.90225029482052	4.50989409536487e-35	NA	NA
ZBTB7A	782	chr1_2450370_2450870	PLCH2	0.901393387294605	6.60004300463146e-35	NA	NA
ZBTB7A	795	chr1_2460935_2461435	PLCH2	0.957800892457576	5.18894577958131e-51	NA	NA
ZBTB7A	801	chr1_2466490_2466990	PLCH2	0.923129949354638	1.26787724435855e-39	NA	NA
ZBTB7A	802	chr1_2467152_2467652	PLCH2	0.955727941433953	4.20620966685057e-50	NA	NA
ZBTB7A	804	chr1_2469420_2469920	PLCH2	0.922041972484128	2.35035493139308e-39	NA	NA
ZBTB7A	805	chr1_2470375_2470875	PLCH2	0.94686306383074	1.22560180903973e-46	NA	NA
ZBTB7A	812	chr1_2480961_2481461	PLCH2	0.914219726888132	1.52205667640115e-37	NA	NA
ZBTB7A	813	chr1_2481666_2482166	PLCH2	0.940526347022536	1.6961933438504e-44	NA	NA
ZBTB7A	1228	chr1_3529223_3529723	MEGF6	0.927022262000957	1.31020619967067e-40	NA	NA
ZBTB7A	1299	chr1_3713098_3713598	MEGF6	0.900310842003303	1.06026313307984e-34	NA	NA
ZBTB7A	1539	chr1_5009324_5009824	NPHP4	0.944794139616449	6.55726175376318e-46	NA	NA
ZBTB7A	1600	chr1_5593551_5594051	NPHP4	0.901694556180783	5.77626750514808e-35	NA	NA
ZBTB7A	1782	chr1_6127600_6128100	CHD5	0.956576917550985	1.80174893104002e-50	NA	NA
ZBTB7A	1796	chr1_6161275_6161775	CHD5	0.919277508264967	1.0762720178997e-38	NA	NA
ZBTB7A	1802	chr1_6165733_6166233	CHD5	0.943159690084315	2.34465314198678e-45	NA	NA
ZBTB7A	1809	chr1_6171457_6171957	CHD5	0.974034670901245	3.62920725112733e-60	NA	NA
ZBTB7A	1810	chr1_6172000_6172500	CHD5	0.969269889892146	5.27137067539382e-57	NA	NA
ZBTB7A	1812	chr1_6179338_6179838	CHD5	0.930843427099566	1.25309458675266e-41	NA	NA
ZBTB7A	1968	chr1_6519905_6520405	CHD5	0.92181632109908	2.66618458935263e-39	NA	NA
ZBTB7A	2067	chr1_6959193_6959693	CHD5	0.924560899259404	5.58091061778461e-40	NA	NA
ZBTB7A	1808	chr1_6170745_6171245	RNF207	0.905533981479006	1.01922344384097e-35	NA	NA
ZBTB7A	1827	chr1_6217107_6217607	RNF207	0.901394152266502	6.59782674663094e-35	NA	NA
ZBTB7A	1809	chr1_6171457_6171957	DNAJC11	0.922891927664173	1.45296243326573e-39	NA	NA
ZBTB7A	1810	chr1_6172000_6172500	DNAJC11	0.917235518282007	3.19413134012193e-38	NA	NA
ZBTB7A	2565	chr1_9198604_9199104	MIR34AHG	0.931751823379352	7.04418473033754e-42	NA	NA
ZBTB7A	2578	chr1_9242510_9243010	SLC25A33	0.919405286758435	1.00484214001415e-38	NA	NA
ZBTB7A	2704	chr1_9651924_9652424	SLC25A33	0.900981765595972	7.90650710352543e-35	NA	NA
ZBTB7A	2711	chr1_9687370_9687870	SLC25A33	0.936942161599586	2.19810034639895e-43	NA	NA
ZBTB7A	2713	chr1_9689224_9689724	SLC25A33	0.927922107092581	7.63005715516911e-41	NA	NA
ZBTB7A	2549	chr1_9128990_9129490	PIK3CD	0.906492236933944	6.54121164376687e-36	NA	NA
ZBTB7A	2578	chr1_9242510_9243010	PIK3CD	0.963477400870862	9.44438172651036e-54	NA	NA
ZBTB7A	2704	chr1_9651924_9652424	PIK3CD	0.94111236535999	1.096816020167e-44	NA	NA
ZBTB7A	2711	chr1_9687370_9687870	PIK3CD	0.969675770925382	2.99376205366486e-57	NA	NA
ZBTB7A	2713	chr1_9689224_9689724	PIK3CD	0.962529932438848	2.91014114053021e-53	NA	NA
ZBTB7A	2714	chr1_9690010_9690510	PIK3CD	0.931582103660739	7.85245712917972e-42	NA	NA
ZBTB7A	2721	chr1_9721720_9722220	PIK3CD	0.919894549976506	7.70697761930141e-39	NA	NA
ZBTB7A	2773	chr1_9846770_9847270	PIK3CD	0.914041708942655	1.66608703467595e-37	NA	NA
ZBTB7A	2578	chr1_9242510_9243010	CLSTN1	0.932602476796414	4.05488437054112e-42	NA	NA
ZBTB7A	2674	chr1_9573611_9574111	CLSTN1	0.929321696919528	3.23369860937393e-41	NA	NA
ZBTB7A	2704	chr1_9651924_9652424	CLSTN1	0.917579027214598	2.66631146853399e-38	NA	NA
ZBTB7A	2711	chr1_9687370_9687870	CLSTN1	0.920159808206768	6.67283656435675e-39	NA	NA
ZBTB7A	2713	chr1_9689224_9689724	CLSTN1	0.948536189036549	2.99438663924423e-47	NA	NA
ZBTB7A	2714	chr1_9690010_9690510	CLSTN1	0.91393315392511	1.76096783481355e-37	NA	NA
ZBTB7A	3032	chr1_11054367_11054867	EXOSC10	0.906036531090963	8.08131838842312e-36	NA	NA
ZBTB7A	3100	chr1_11301614_11302114	EXOSC10	0.906934794549216	5.32379584002859e-36	NA	NA
ZBTB7A	3147	chr1_11472942_11473442	EXOSC10	0.914263429899328	1.48881424548636e-37	NA	NA
ZBTB7A	3275	chr1_11842139_11842639	EXOSC10	0.945845716138322	2.81868913512777e-46	NA	NA
ZBTB7A	3216	chr1_11701535_11702035	DRAXIN	0.920611265751391	5.21371175687216e-39	NA	NA
ZBTB7A	3275	chr1_11842139_11842639	PLOD1	0.910111989233736	1.17027910400833e-36	NA	NA
ZBTB7A	3251	chr1_11784918_11785418	VPS13D	0.923310518106135	1.14537804704332e-39	NA	NA
ZBTB7A	3645	chr1_14113803_14114303	KAZN	0.963033237879819	1.6021635047347e-53	NA	NA
ZBTB7A	3610	chr1_13892760_13893260	KAZN-AS1	0.919145880620958	1.1550931281283e-38	NA	NA
ZBTB7A	3755	chr1_14895076_14895576	TMEM51-AS1	0.926045231845573	2.34129138116633e-40	NA	NA
ZBTB7A	3776	chr1_14945151_14945651	TMEM51-AS1	0.925144078887374	3.97594135608605e-40	NA	NA
ZBTB7A	3816	chr1_15128453_15128953	TMEM51-AS1	0.906775480984598	5.7348094770609e-36	NA	NA
ZBTB7A	3822	chr1_15153464_15153964	TMEM51-AS1	0.93208907832137	5.66395412918066e-42	NA	NA
ZBTB7A	3898	chr1_15386055_15386555	TMEM51-AS1	0.901667438721329	5.84779677887385e-35	NA	NA
ZBTB7A	3909	chr1_15412466_15412966	TMEM51-AS1	0.907550644493829	3.98821173135874e-36	NA	NA
ZBTB7A	4066	chr1_15968143_15968643	TMEM51-AS1	0.915203429340232	9.20475202419858e-38	NA	NA
ZBTB7A	4093	chr1_16048471_16048971	TMEM51-AS1	0.914575262233257	1.26923235673329e-37	NA	NA
ZBTB7A	4108	chr1_16072717_16073217	TMEM51-AS1	0.905757174173784	9.19233799743681e-36	NA	NA
ZBTB7A	4130	chr1_16141549_16142049	TMEM51-AS1	0.903008906097432	3.21308096500689e-35	NA	NA
ZBTB7A	3755	chr1_14895076_14895576	TMEM51	0.915868859353983	6.52256032590266e-38	NA	NA
ZBTB7A	3776	chr1_14945151_14945651	TMEM51	0.957304225356146	8.67251330203153e-51	NA	NA
ZBTB7A	3788	chr1_14988185_14988685	TMEM51	0.913202553390798	2.54736865051043e-37	NA	NA
ZBTB7A	3822	chr1_15153464_15153964	TMEM51	0.962313077275719	3.74864379906695e-53	NA	NA
ZBTB7A	3898	chr1_15386055_15386555	TMEM51	0.901416217935237	6.53440328200175e-35	NA	NA
ZBTB7A	4066	chr1_15968143_15968643	TMEM51	0.929844858888076	2.33988617076379e-41	NA	NA
ZBTB7A	4086	chr1_16032782_16033282	TMEM51	0.926136730801192	2.21809391743075e-40	NA	NA
ZBTB7A	3770	chr1_14939662_14940162	EFHD2	0.90111928677522	7.44488598170281e-35	NA	NA
ZBTB7A	3975	chr1_15684072_15684572	EFHD2	0.902857662148575	3.43948203389309e-35	NA	NA
ZBTB7A	4093	chr1_16048471_16048971	EFHD2	0.91666621067217	4.30693717675653e-38	NA	NA
ZBTB7A	3755	chr1_14895076_14895576	CASP9	0.941754651555246	6.78743631285047e-45	NA	NA
ZBTB7A	3770	chr1_14939662_14940162	CASP9	0.924469266868354	5.88323028279532e-40	NA	NA
ZBTB7A	3816	chr1_15128453_15128953	CASP9	0.923089283804664	1.29750576803753e-39	NA	NA
ZBTB7A	3822	chr1_15153464_15153964	CASP9	0.917884373428475	2.2654478889316e-38	NA	NA
ZBTB7A	3898	chr1_15386055_15386555	CASP9	0.908427436269352	2.63353171508893e-36	NA	NA
ZBTB7A	3909	chr1_15412466_15412966	CASP9	0.926231949927414	2.09598988805494e-40	NA	NA
ZBTB7A	4001	chr1_15758455_15758955	CASP9	0.918129190356949	1.98991871779694e-38	NA	NA
ZBTB7A	4077	chr1_16008948_16009448	CASP9	0.915080808482664	9.80306675163123e-38	NA	NA
ZBTB7A	4078	chr1_16012570_16013070	CASP9	0.911006430515867	7.57490860301991e-37	NA	NA
ZBTB7A	4079	chr1_16013111_16013611	CASP9	0.916709387685878	4.20994481227704e-38	NA	NA
ZBTB7A	4093	chr1_16048471_16048971	CASP9	0.945419472216519	3.96880736365186e-46	NA	NA
ZBTB7A	4096	chr1_16056031_16056531	CASP9	0.918281104864777	1.83576959343667e-38	NA	NA
ZBTB7A	4108	chr1_16072717_16073217	CASP9	0.937908177116668	1.12345447406074e-43	NA	NA
ZBTB7A	4109	chr1_16073415_16073915	CASP9	0.954610857006161	1.25817881627766e-49	NA	NA
ZBTB7A	4167	chr1_16217253_16217753	CASP9	0.927549179341672	9.55743384600605e-41	NA	NA
ZBTB7A	4178	chr1_16248507_16249007	CASP9	0.920341906392025	6.04453494032862e-39	NA	NA
ZBTB7A	3755	chr1_14895076_14895576	PLEKHM2	0.925213063095683	3.81817123364707e-40	NA	NA
ZBTB7A	3776	chr1_14945151_14945651	PLEKHM2	0.92244964835234	1.86686690800024e-39	NA	NA
ZBTB7A	3788	chr1_14988185_14988685	PLEKHM2	0.929029822437289	3.87352703888748e-41	NA	NA
ZBTB7A	3816	chr1_15128453_15128953	PLEKHM2	0.91294008222122	2.90621977501542e-37	NA	NA
ZBTB7A	3822	chr1_15153464_15153964	PLEKHM2	0.9475184477974	7.09150501080418e-47	NA	NA
ZBTB7A	4066	chr1_15968143_15968643	PLEKHM2	0.91022123966141	1.11104271639213e-36	NA	NA
ZBTB7A	4086	chr1_16032782_16033282	PLEKHM2	0.911101866993038	7.23321670568502e-37	NA	NA
ZBTB7A	4093	chr1_16048471_16048971	PLEKHM2	0.909627866063307	1.47894467104105e-36	NA	NA
ZBTB7A	4108	chr1_16072717_16073217	PLEKHM2	0.900464567660496	9.91626612505484e-35	NA	NA
ZBTB7A	4149	chr1_16175823_16176323	PLEKHM2	0.910335541422872	1.05111334424169e-36	NA	NA
ZBTB7A	4178	chr1_16248507_16249007	PLEKHM2	0.903727915865027	2.32692057142439e-35	NA	NA
ZBTB7A	3755	chr1_14895076_14895576	SPEN	0.908302675368497	2.79565531624755e-36	NA	NA
ZBTB7A	3776	chr1_14945151_14945651	SPEN	0.941018204736717	1.17588696337803e-44	NA	NA
ZBTB7A	3788	chr1_14988185_14988685	SPEN	0.902704104384981	3.68526227057364e-35	NA	NA
ZBTB7A	3822	chr1_15153464_15153964	SPEN	0.936590069816046	2.80205809090178e-43	NA	NA
ZBTB7A	3898	chr1_15386055_15386555	SPEN	0.918665721355695	1.49556338027216e-38	NA	NA
ZBTB7A	4066	chr1_15968143_15968643	SPEN	0.912810825088518	3.1004118839097e-37	NA	NA
ZBTB7A	4086	chr1_16032782_16033282	SPEN	0.910960315591922	7.74836513587538e-37	NA	NA
ZBTB7A	4149	chr1_16175823_16176323	SPEN	0.921861671571546	2.60035630091247e-39	NA	NA
ZBTB7A	3816	chr1_15128453_15128953	FAM131C	0.905417501878433	1.07550747273843e-35	NA	NA
ZBTB7A	3822	chr1_15153464_15153964	FAM131C	0.929285977684545	3.30605298679264e-41	NA	NA
ZBTB7A	3858	chr1_15258110_15258610	FAM131C	0.921497012346741	3.19167309757656e-39	NA	NA
ZBTB7A	3898	chr1_15386055_15386555	FAM131C	0.917947726291359	2.19062559964328e-38	NA	NA
ZBTB7A	3906	chr1_15409616_15410116	FAM131C	0.916299155956053	5.21639885564518e-38	NA	NA
ZBTB7A	3909	chr1_15412466_15412966	FAM131C	0.943289195429024	2.12115393052752e-45	NA	NA
ZBTB7A	4000	chr1_15757429_15757929	FAM131C	0.906878840401006	5.46507212682646e-36	NA	NA
ZBTB7A	4001	chr1_15758455_15758955	FAM131C	0.910801681221716	8.37447329318098e-37	NA	NA
ZBTB7A	4066	chr1_15968143_15968643	FAM131C	0.909719035246938	1.41484044214881e-36	NA	NA
ZBTB7A	4078	chr1_16012570_16013070	FAM131C	0.902122044045012	4.77268890273267e-35	NA	NA
ZBTB7A	4079	chr1_16013111_16013611	FAM131C	0.935246095185789	7.00914227664849e-43	NA	NA
ZBTB7A	4093	chr1_16048471_16048971	FAM131C	0.947394148007229	7.86395828796062e-47	NA	NA
ZBTB7A	4096	chr1_16056031_16056531	FAM131C	0.913606493861223	2.07912490840461e-37	NA	NA
ZBTB7A	4108	chr1_16072717_16073217	FAM131C	0.938271477142392	8.70867706622713e-44	NA	NA
ZBTB7A	4109	chr1_16073415_16073915	FAM131C	0.925395643237227	3.43438414699463e-40	NA	NA
ZBTB7A	4178	chr1_16248507_16249007	FAM131C	0.918968705970522	1.27149726396953e-38	NA	NA
ZBTB7A	3909	chr1_15412466_15412966	FBXO42	0.928831240191122	4.37621413988542e-41	NA	NA
ZBTB7A	3919	chr1_15431093_15431593	FBXO42	0.905026294589946	1.28734848953418e-35	NA	NA
ZBTB7A	4077	chr1_16008948_16009448	FBXO42	0.910724417373712	8.6960273228098e-37	NA	NA
ZBTB7A	4079	chr1_16013111_16013611	FBXO42	0.906299126903753	7.15472754675665e-36	NA	NA
ZBTB7A	4093	chr1_16048471_16048971	FBXO42	0.91685584937287	3.9027796197274e-38	NA	NA
ZBTB7A	4096	chr1_16056031_16056531	FBXO42	0.924212319886817	6.83093853553211e-40	NA	NA
ZBTB7A	4099	chr1_16063520_16064020	FBXO42	0.915321724136339	8.66179558219998e-38	NA	NA
ZBTB7A	4108	chr1_16072717_16073217	FBXO42	0.927435608548794	1.02224542657381e-40	NA	NA
ZBTB7A	4109	chr1_16073415_16073915	FBXO42	0.944580641554689	7.80636263634816e-46	NA	NA
ZBTB7A	4167	chr1_16217253_16217753	FBXO42	0.906570793145551	6.30606648164372e-36	NA	NA
ZBTB7A	4109	chr1_16073415_16073915	NBPF1	0.906675208103151	6.00937515070618e-36	NA	NA
ZBTB7A	4742	chr1_18949248_18949748	CAPZB	0.900436529515202	1.00372057154406e-34	NA	NA
ZBTB7A	4859	chr1_19418361_19418861	CAPZB	0.909689138500006	1.43567752017909e-36	NA	NA
ZBTB7A	4878	chr1_19439382_19439882	CAPZB	0.918405957470477	1.71611295760928e-38	NA	NA
ZBTB7A	4901	chr1_19465145_19465645	CAPZB	0.958937475714304	1.58596545400492e-51	NA	NA
ZBTB7A	4915	chr1_19479844_19480344	CAPZB	0.901538984689171	6.18930475523207e-35	NA	NA
ZBTB7A	5096	chr1_20343338_20343838	CAPZB	0.920865820995799	4.52987763827613e-39	NA	NA
ZBTB7A	4901	chr1_19465145_19465645	NBL1	0.904425102424369	1.69524101790747e-35	NA	NA
ZBTB7A	5096	chr1_20343338_20343838	NBL1	0.924549111571313	5.6173994922024e-40	NA	NA
ZBTB7A	5177	chr1_20494265_20494765	NBL1	0.904989510818937	1.30927787351385e-35	NA	NA
ZBTB7A	5096	chr1_20343338_20343838	ECE1	0.940882907152271	1.29933542288992e-44	NA	NA
ZBTB7A	5331	chr1_21239316_21239816	ECE1	0.91880129661348	1.39161285445988e-38	NA	NA
ZBTB7A	5334	chr1_21254169_21254669	ECE1	0.935154924195413	7.44753955032385e-43	NA	NA
ZBTB7A	5353	chr1_21289669_21290169	ECE1	0.937638367100712	1.35644240315869e-43	NA	NA
ZBTB7A	5354	chr1_21290194_21290694	ECE1	0.943144918499655	2.3705882421325e-45	NA	NA
ZBTB7A	5368	chr1_21314163_21314663	ECE1	0.917844250832446	2.31498915031798e-38	NA	NA
ZBTB7A	5390	chr1_21344749_21345249	ECE1	0.933262849659098	2.63100534665175e-42	NA	NA
ZBTB7A	5553	chr1_21937155_21937655	ECE1	0.960191755773312	4.0627748794389e-52	NA	NA
ZBTB7A	5331	chr1_21239316_21239816	NBPF3	0.921409514110731	3.34995835273138e-39	NA	NA
ZBTB7A	5454	chr1_21622277_21622777	RAP1GAP	0.926271235897743	2.0487929066734e-40	UP	NA
ZBTB7A	5331	chr1_21239316_21239816	USP48	0.93411620343831	1.4935886618927e-42	NA	NA
ZBTB7A	5690	chr1_22711083_22711583	USP48	0.923744543808695	8.93605840328149e-40	NA	NA
ZBTB7A	5553	chr1_21937155_21937655	EPHB2	0.924119575465766	7.20962703058357e-40	NA	NA
ZBTB7A	5678	chr1_22673433_22673933	EPHB2	0.906017021815992	8.15377618410825e-36	NA	NA
ZBTB7A	5690	chr1_22711083_22711583	EPHB2	0.923736387696474	8.97964382684819e-40	NA	NA
ZBTB7A	5712	chr1_22801828_22802328	EPHB2	0.960150014176723	4.25342163491807e-52	NA	NA
ZBTB7A	5719	chr1_22808678_22809178	EPHB2	0.943309208039116	2.08941688552198e-45	NA	NA
ZBTB7A	5725	chr1_22818416_22818916	EPHB2	0.905748178322286	9.22961390799397e-36	NA	NA
ZBTB7A	5732	chr1_22835791_22836291	EPHB2	0.918348250426978	1.77055074044511e-38	NA	NA
ZBTB7A	5734	chr1_22841931_22842431	EPHB2	0.903083764380649	3.10772146990317e-35	NA	NA
ZBTB7A	5823	chr1_23424029_23424529	EPHB2	0.938259743693203	8.78322799567421e-44	NA	NA
ZBTB7A	5824	chr1_23424637_23425137	EPHB2	0.963417955246033	1.01276208656834e-53	NA	NA
ZBTB7A	5838	chr1_23483986_23484486	EPHB2	0.948147970600867	4.17294940201696e-47	NA	NA
ZBTB7A	5839	chr1_23484497_23484997	EPHB2	0.907388910497515	4.30272635554436e-36	NA	NA
ZBTB7A	5854	chr1_23554817_23555317	EPHB2	0.900735268865026	8.80847519126304e-35	NA	NA
ZBTB7A	5602	chr1_22185102_22185602	KDM1A	0.930591252680702	1.46943265584932e-41	NA	NA
ZBTB7A	5757	chr1_23013688_23014188	KDM1A	0.929826207360214	2.3678103834743e-41	NA	NA
ZBTB7A	5795	chr1_23217253_23217753	HTR1D	0.924444248038008	5.97077046041971e-40	NA	NA
ZBTB7A	5712	chr1_22801828_22802328	TCEA3	0.920350744159924	6.01489337750327e-39	NA	NA
ZBTB7A	5719	chr1_22808678_22809178	TCEA3	0.907623599319678	3.85311292920333e-36	NA	NA
ZBTB7A	5732	chr1_22835791_22836291	TCEA3	0.925017763959281	4.27807185687941e-40	NA	NA
ZBTB7A	5734	chr1_22841931_22842431	TCEA3	0.951955769175279	1.49996129176743e-48	NA	NA
ZBTB7A	5823	chr1_23424029_23424529	TCEA3	0.936800470647366	2.42333529384873e-43	NA	NA
ZBTB7A	5824	chr1_23424637_23425137	TCEA3	0.945607154302219	3.41644753317549e-46	NA	NA
ZBTB7A	5838	chr1_23483986_23484486	TCEA3	0.965012099203828	1.45694620402841e-54	NA	NA
ZBTB7A	5839	chr1_23484497_23484997	TCEA3	0.931981500348186	6.06900438568728e-42	NA	NA
ZBTB7A	5734	chr1_22841931_22842431	ASAP3	0.963893350061545	5.74015090868704e-54	NA	NA
ZBTB7A	5823	chr1_23424029_23424529	ASAP3	0.915638814009828	7.35110526665875e-38	NA	NA
ZBTB7A	5824	chr1_23424637_23425137	ASAP3	0.932875581426671	3.3895590782874e-42	NA	NA
ZBTB7A	5838	chr1_23483986_23484486	ASAP3	0.952185901061556	1.21623163428183e-48	NA	NA
ZBTB7A	5839	chr1_23484497_23484997	ASAP3	0.930365993451658	1.69246046014621e-41	NA	NA
ZBTB7A	5995	chr1_24413510_24414010	STPG1	0.910895387501271	7.99689743548603e-37	NA	NA
ZBTB7A	6085	chr1_24744912_24745412	CLIC4	0.925934746334181	2.50030182923122e-40	NA	NA
ZBTB7A	6086	chr1_24745697_24746197	CLIC4	0.910150733878342	1.14916767499232e-36	NA	NA
ZBTB7A	5998	chr1_24415415_24415915	RSRP1	0.948944213163978	2.12468581857487e-47	NA	NA
ZBTB7A	6764	chr1_27365344_27365844	TRNP1	0.918347810323128	1.77091700065487e-38	NA	NA
ZBTB7A	6837	chr1_27519429_27519929	AHDC1	0.906144819680724	7.68948579788844e-36	NA	NA
ZBTB7A	6764	chr1_27365344_27365844	SESN2	0.906121177590125	7.77170228242812e-36	NA	NA
ZBTB7A	6765	chr1_27365983_27366483	SESN2	0.904963159568567	1.32509551947074e-35	NA	NA
ZBTB7A	6894	chr1_27576783_27577283	PHACTR4	0.929847366286395	2.33685406355934e-41	NA	NA
ZBTB7A	6938	chr1_27659893_27660393	PHACTR4	0.902292872992326	4.42654434866807e-35	NA	NA
ZBTB7A	6940	chr1_27662483_27662983	PHACTR4	0.91022101988964	1.11113212909371e-36	NA	NA
ZBTB7A	6978	chr1_27872275_27872775	PHACTR4	0.939829232122165	2.8320989729379e-44	NA	NA
ZBTB7A	7139	chr1_28592216_28592716	PHACTR4	0.902024017854787	4.98576588562607e-35	NA	NA
ZBTB7A	6888	chr1_27571605_27572105	TRNAU1AP	0.916982965250683	3.65006518255148e-38	NA	NA
ZBTB7A	6892	chr1_27575310_27575810	TRNAU1AP	0.900887015979636	8.23924757328506e-35	NA	NA
ZBTB7A	6894	chr1_27576783_27577283	TRNAU1AP	0.916504739953874	4.68563505215072e-38	NA	NA
ZBTB7A	6938	chr1_27659893_27660393	TRNAU1AP	0.907348697473192	4.38465668946797e-36	NA	NA
ZBTB7A	6940	chr1_27662483_27662983	TRNAU1AP	0.938749703678327	6.18329692461571e-44	NA	NA
ZBTB7A	6978	chr1_27872275_27872775	TRNAU1AP	0.941900762790103	6.08616465794689e-45	NA	NA
ZBTB7A	7139	chr1_28592216_28592716	TRNAU1AP	0.915004000487933	1.01949759840708e-37	NA	NA
ZBTB7A	7196	chr1_28914908_28915408	EPB41	0.905114202895104	1.23639609385283e-35	DOWN	NA
ZBTB7A	7240	chr1_29237439_29237939	PTPRU	0.944251859281535	1.00860921563235e-45	NA	NA
ZBTB7A	7241	chr1_29238123_29238623	PTPRU	0.922110259213721	2.26210660658851e-39	NA	NA
ZBTB7A	7335	chr1_29955261_29955761	SDC3	0.938146023907606	9.52072070566195e-44	NA	NA
ZBTB7A	7523	chr1_30881790_30882290	SDC3	0.919816601827548	8.04097340925517e-39	NA	NA
ZBTB7A	7606	chr1_31217314_31217814	SDC3	0.90837845429473	2.69616004729702e-36	NA	NA
ZBTB7A	7779	chr1_31771286_31771786	SDC3	0.926421208033282	1.87437763446311e-40	NA	NA
ZBTB7A	7781	chr1_31772397_31772897	SDC3	0.909593725550289	1.50390376746081e-36	NA	NA
ZBTB7A	7779	chr1_31771286_31771786	ZCCHC17	0.907999675597847	3.22826087385204e-36	NA	NA
ZBTB7A	7781	chr1_31772397_31772897	ZCCHC17	0.904319251028064	1.77924325042419e-35	NA	NA
ZBTB7A	7779	chr1_31771286_31771786	ADGRB2	0.937093915638484	1.98093403665923e-43	NA	NA
ZBTB7A	7781	chr1_31772397_31772897	ADGRB2	0.909885577564676	1.30653364754149e-36	NA	NA
ZBTB7A	7943	chr1_32240266_32240766	HDAC1	0.918732880193506	1.44281878420949e-38	NA	NA
ZBTB7A	7969	chr1_32336014_32336514	MARCKSL1	0.900013240467201	1.20597420769654e-34	NA	NA
ZBTB7A	7943	chr1_32240266_32240766	BSDC1	0.931092396285643	1.07026545996454e-41	NA	NA
ZBTB7A	8045	chr1_32702557_32703057	BSDC1	0.922732603544638	1.59076412782269e-39	NA	NA
ZBTB7A	8092	chr1_32870629_32871129	BSDC1	0.914202632224711	1.53489329122405e-37	NA	NA
ZBTB7A	8229	chr1_33180629_33181129	BSDC1	0.905215063932067	1.18051530658492e-35	NA	NA
ZBTB7A	8231	chr1_33181818_33182318	BSDC1	0.933895490180652	1.73107836273461e-42	NA	NA
ZBTB7A	8229	chr1_33180629_33181129	ZBTB8B	0.904898462217067	1.36532038796078e-35	NA	NA
ZBTB7A	8231	chr1_33181818_33182318	ZBTB8B	0.902642714590556	3.78967644935687e-35	NA	NA
ZBTB7A	7722	chr1_31715064_31715564	ZBTB8OS	0.930763802356312	1.31796015538301e-41	DOWN	NA
ZBTB7A	8045	chr1_32702557_32703057	ZBTB8OS	0.902272274118387	4.46696643324939e-35	DOWN	NA
ZBTB7A	8229	chr1_33180629_33181129	ZBTB8OS	0.928148315173399	6.66181680319012e-41	DOWN	NA
ZBTB7A	8250	chr1_33298629_33299129	ZBTB8OS	0.913141481307163	2.6268576344693e-37	DOWN	NA
ZBTB7A	8045	chr1_32702557_32703057	YARS	0.919947160441839	7.49106200045996e-39	NA	NA
ZBTB7A	8229	chr1_33180629_33181129	YARS	0.93054838005594	1.50952880008053e-41	NA	NA
ZBTB7A	8231	chr1_33181818_33182318	YARS	0.909101132034171	1.90751016868684e-36	NA	NA
ZBTB7A	8250	chr1_33298629_33299129	YARS	0.904849857202824	1.39572339433481e-35	NA	NA
ZBTB7A	8365	chr1_33709848_33710348	HPCA	0.93779673788855	1.2153875504258e-43	NA	NA
ZBTB7A	8045	chr1_32702557_32703057	AZIN2	0.90892427318241	2.07636855316939e-36	NA	NA
ZBTB7A	8092	chr1_32870629_32871129	AZIN2	0.915266883619082	8.91077993600708e-38	NA	NA
ZBTB7A	8229	chr1_33180629_33181129	AZIN2	0.909065918072536	1.94046852741617e-36	NA	NA
ZBTB7A	8231	chr1_33181818_33182318	AZIN2	0.902928024940373	3.33226819601756e-35	NA	NA
ZBTB7A	7942	chr1_32239707_32240207	TRIM62	0.90853683917356	2.49813605478485e-36	NA	NA
ZBTB7A	7943	chr1_32240266_32240766	TRIM62	0.925780447976916	2.73878145220061e-40	NA	NA
ZBTB7A	7944	chr1_32240912_32241412	TRIM62	0.901368911761077	6.67116903261774e-35	NA	NA
ZBTB7A	7972	chr1_32338239_32338739	TRIM62	0.918897789832628	1.32071720389245e-38	NA	NA
ZBTB7A	8045	chr1_32702557_32703057	TRIM62	0.952655967915571	7.88617935895546e-49	NA	NA
ZBTB7A	8092	chr1_32870629_32871129	TRIM62	0.929729387765788	2.51350354571581e-41	NA	NA
ZBTB7A	8226	chr1_33176229_33176729	TRIM62	0.92452277396249	5.70299331345856e-40	NA	NA
ZBTB7A	8229	chr1_33180629_33181129	TRIM62	0.951788374700806	1.74393891453733e-48	NA	NA
ZBTB7A	8231	chr1_33181818_33182318	TRIM62	0.915623550331932	7.40946491801299e-38	NA	NA
ZBTB7A	8250	chr1_33298629_33299129	TRIM62	0.936449449033974	3.08576247782832e-43	NA	NA
ZBTB7A	8413	chr1_34052448_34052948	TRIM62	0.910188590901055	1.12872261894296e-36	NA	NA
ZBTB7A	8549	chr1_34923314_34923814	NCDN	0.900365111950446	1.03535787470125e-34	NA	NA
ZBTB7A	8762	chr1_36173016_36173516	NCDN	0.907477342651046	4.12815718683055e-36	NA	NA
ZBTB7A	8762	chr1_36173016_36173516	GRIK3	0.917046910633692	3.53073014841207e-38	DOWN	NA
ZBTB7A	8958	chr1_36932896_36933396	GRIK3	0.910469383499477	9.84183244199267e-37	DOWN	NA
ZBTB7A	8967	chr1_36963014_36963514	GRIK3	0.901398321837463	6.58551691206553e-35	DOWN	NA
ZBTB7A	9028	chr1_37255464_37255964	GRIK3	0.907151638417949	4.80838325449948e-36	DOWN	NA
ZBTB7A	9033	chr1_37273610_37274110	GRIK3	0.906941250498982	5.30818695945632e-36	DOWN	NA
ZBTB7A	8904	chr1_36736226_36736726	AL353604.1	0.921210587507126	3.74252793950045e-39	NA	NA
ZBTB7A	8950	chr1_36910171_36910671	AL353604.1	0.911909860074913	4.86436423631336e-37	NA	NA
ZBTB7A	8958	chr1_36932896_36933396	AL353604.1	0.911355240892985	6.39184954617686e-37	NA	NA
ZBTB7A	8904	chr1_36736226_36736726	MEAF6	0.910644465293537	9.04176718269566e-37	NA	NA
ZBTB7A	9160	chr1_37814203_37814703	INPP5B	0.950297349064244	6.59626374123599e-48	DOWN	NA
ZBTB7A	9192	chr1_38000448_38000948	AL139260.1	0.917939657278047	2.19928846580221e-38	NA	NA
ZBTB7A	9359	chr1_39132913_39133413	AL139260.1	0.930556960835446	1.50138437647449e-41	NA	NA
ZBTB7A	9490	chr1_39658577_39659077	AL139260.1	0.913740056626943	1.94272585451576e-37	NA	NA
ZBTB7A	9497	chr1_39671938_39672438	AL139260.1	0.900299162717623	1.06579775378402e-34	NA	NA
ZBTB7A	9790	chr1_40665509_40666009	PPIE	0.904713525844008	1.48548700475783e-35	NA	NA
ZBTB7A	9820	chr1_40802286_40802786	RLF	0.903228348897304	2.91362752964035e-35	NA	NA
ZBTB7A	9776	chr1_40651322_40651822	ZMPSTE24	0.90189852631697	5.27488447948919e-35	NA	NA
ZBTB7A	9810	chr1_40782185_40782685	KCNQ4	0.923112956716304	1.2804222036265e-39	NA	NA
ZBTB7A	9813	chr1_40784064_40784564	KCNQ4	0.938114540496608	9.72927752949563e-44	NA	NA
ZBTB7A	9940	chr1_41399101_41399601	KCNQ4	0.927978346841551	7.37436690975289e-41	NA	NA
ZBTB7A	10019	chr1_41638771_41639271	KCNQ4	0.902619479246284	3.82952303492466e-35	NA	NA
ZBTB7A	9787	chr1_40663451_40663951	SCMH1	0.920188922424791	6.56889946783228e-39	NA	NA
ZBTB7A	9790	chr1_40665509_40666009	SCMH1	0.911834727269081	5.04440359390967e-37	NA	NA
ZBTB7A	9810	chr1_40782185_40782685	SCMH1	0.910953476772486	7.77382534702847e-37	NA	NA
ZBTB7A	9813	chr1_40784064_40784564	SCMH1	0.927818634808688	8.11921801611184e-41	NA	NA
ZBTB7A	9865	chr1_41014921_41015421	SCMH1	0.931237950954024	9.77225396210795e-42	NA	NA
ZBTB7A	9955	chr1_41432634_41433134	SCMH1	0.910802630838325	8.37059232157664e-37	NA	NA
ZBTB7A	9998	chr1_41516616_41517116	SCMH1	0.942893744524556	2.86913673252258e-45	NA	NA
ZBTB7A	10011	chr1_41574003_41574503	SCMH1	0.922587339334685	1.72670639071523e-39	NA	NA
ZBTB7A	10350	chr1_43147621_43148121	CCDC30	0.917606319206489	2.62668454034099e-38	DOWN	NA
ZBTB7A	10350	chr1_43147621_43148121	CFAP57	0.918250802422491	1.86526907597824e-38	NA	NA
ZBTB7A	10418	chr1_43367896_43368396	SZT2	0.928475878554281	5.44900463878705e-41	NA	NA
ZBTB7A	10824	chr1_44660084_44660584	TESK2	0.906650133786172	6.07938170385553e-36	NA	NA
ZBTB7A	10824	chr1_44660084_44660584	NASP	0.921704434361494	2.83949549131264e-39	NA	NA
ZBTB7A	10852	chr1_44786182_44786682	NASP	0.906004225998426	8.20141707926335e-36	NA	NA
ZBTB7A	11190	chr1_46554436_46554936	CYP4X1	0.916695951068805	4.24008397141533e-38	NA	NA
ZBTB7A	11495	chr1_50023684_50024184	ELAVL4	0.910233288766984	1.10450063734672e-36	NA	NA
ZBTB7A	11596	chr1_50968369_50968869	EPS15	0.907015198272825	5.1260787065576e-36	NA	NA
ZBTB7A	11647	chr1_51519090_51519590	EPS15	0.909350252301833	1.69176256254072e-36	NA	NA
ZBTB7A	11620	chr1_51296766_51297266	OSBPL9	0.954769387460744	1.08116861287228e-49	DOWN	NA
ZBTB7A	11620	chr1_51296766_51297266	ZFYVE9	0.934460299565725	1.18864694064799e-42	DOWN	NA
ZBTB7A	11828	chr1_53062384_53062884	ZFYVE9	0.910196427442048	1.12446775231476e-36	DOWN	NA
ZBTB7A	11828	chr1_53062384_53062884	TUT4	0.933976214643775	1.64165844976526e-42	NA	NA
ZBTB7A	11875	chr1_53280763_53281263	TUT4	0.907367781696168	4.34641304337035e-36	NA	NA
ZBTB7A	11923	chr1_53393284_53393784	TUT4	0.905108288233034	1.23974941007506e-35	NA	NA
ZBTB7A	11941	chr1_53503784_53504284	TUT4	0.917579630266444	2.66551912812096e-38	NA	NA
ZBTB7A	11827	chr1_53061829_53062329	PODN	0.931842929745982	6.64032819122258e-42	NA	NA
ZBTB7A	11828	chr1_53062384_53062884	PODN	0.94425458063511	1.0066278926575e-45	NA	NA
ZBTB7A	11875	chr1_53280763_53281263	PODN	0.942863548744363	2.93486019801738e-45	NA	NA
ZBTB7A	11899	chr1_53311027_53311527	PODN	0.907913510704309	3.36159775991872e-36	NA	NA
ZBTB7A	11941	chr1_53503784_53504284	PODN	0.92485112128883	4.71577396098867e-40	NA	NA
ZBTB7A	11960	chr1_53592468_53592968	PODN	0.904524952573829	1.61969137286164e-35	NA	NA
ZBTB7A	12221	chr1_54792601_54793101	SSBP3	0.941519692424379	8.0872638008661e-45	NA	NA
ZBTB7A	12227	chr1_54800715_54801215	SSBP3	0.918784109380959	1.4043952341926e-38	NA	NA
ZBTB7A	12221	chr1_54792601_54793101	TTC22	0.918710410836438	1.45989655213444e-38	NA	NA
ZBTB7A	12227	chr1_54800715_54801215	TTC22	0.919948809760717	7.48455140299592e-39	NA	NA
ZBTB7A	12093	chr1_54302915_54303415	LEXM	0.901116292127502	7.45407724844004e-35	NA	NA
ZBTB7A	12227	chr1_54800715_54801215	LEXM	0.92281940110459	1.51449348286405e-39	NA	NA
ZBTB7A	12429	chr1_56578555_56579055	AC119674.1	0.929867708858711	2.30774685620818e-41	NA	NA
ZBTB7A	12458	chr1_57024844_57025344	AC119674.1	0.949918180153905	9.18184025998566e-48	NA	NA
ZBTB7A	12466	chr1_57086249_57086749	AC119674.1	0.930569149653768	1.49075751726838e-41	NA	NA
ZBTB7A	12414	chr1_56550133_56550633	PLPP3	0.915741007227318	6.97072599063832e-38	NA	NA
ZBTB7A	12429	chr1_56578555_56579055	PLPP3	0.909800199647461	1.36132164088314e-36	NA	NA
ZBTB7A	12458	chr1_57024844_57025344	PLPP3	0.948250818123167	3.8197723013262e-47	NA	NA
ZBTB7A	12466	chr1_57086249_57086749	PLPP3	0.911263888118477	6.68390694251727e-37	NA	NA
ZBTB7A	12458	chr1_57024844_57025344	PRKAA2	0.916354465595248	5.06783072968597e-38	DOWN	NA
ZBTB7A	12511	chr1_57423322_57423822	PRKAA2	0.905567527279847	1.00331015524985e-35	DOWN	NA
ZBTB7A	12512	chr1_57423839_57424339	PRKAA2	0.927431658617861	1.02459118995465e-40	DOWN	NA
ZBTB7A	12519	chr1_57622912_57623412	PRKAA2	0.957628420647332	6.21296166549046e-51	DOWN	NA
ZBTB7A	12907	chr1_61050066_61050566	NFIA	0.923867747442157	8.33595440336095e-40	NA	NA
ZBTB7A	12908	chr1_61050861_61051361	NFIA	0.926942369743326	1.37411735628303e-40	NA	NA
ZBTB7A	12926	chr1_61082223_61082723	NFIA	0.911103483593478	7.2280786904036e-37	NA	NA
ZBTB7A	13775	chr1_67307744_67308244	IL12RB2	0.946347973129952	1.86938993497775e-46	NA	NA
ZBTB7A	13775	chr1_67307744_67308244	WLS	0.940124570605356	2.28428171488365e-44	NA	NA
ZBTB7A	13904	chr1_68117447_68117947	WLS	0.908086746530845	3.09819407738798e-36	NA	NA
ZBTB7A	14148	chr1_70514421_70514921	LRRC7	0.935294431102306	6.79117474673474e-43	NA	NA
ZBTB7A	14414	chr1_75614624_75615124	SLC44A5	0.931164944538848	1.02277995874265e-41	NA	NA
ZBTB7A	14415	chr1_75615298_75615798	SLC44A5	0.934809962141299	9.40189300332045e-43	NA	NA
ZBTB7A	15877	chr1_90724199_90724699	LINC02787	0.913260677525886	2.47445826276195e-37	NA	NA
ZBTB7A	15872	chr1_90717679_90718179	BARHL2	0.941157935029314	1.06063791076239e-44	NA	NA
ZBTB7A	15877	chr1_90724199_90724699	BARHL2	0.934119393769919	1.49045745707698e-42	NA	NA
ZBTB7A	15872	chr1_90717679_90718179	AC092805.1	0.941298514994553	9.55707520267495e-45	NA	NA
ZBTB7A	15877	chr1_90724199_90724699	AC092805.1	0.936621926723704	2.74161004436117e-43	NA	NA
ZBTB7A	15936	chr1_91564946_91565446	TGFBR3	0.921477113844314	3.22585842218446e-39	NA	NA
ZBTB7A	15977	chr1_91885358_91885858	TGFBR3	0.977148188737119	1.39113317463437e-62	NA	NA
ZBTB7A	15977	chr1_91885358_91885858	BTBD8	0.918355393170394	1.76385968942611e-38	NA	NA
ZBTB7A	16356	chr1_94236812_94237312	FNBP1L	0.952705118766221	7.53601237606146e-49	NA	NA
ZBTB7A	16179	chr1_93608781_93609281	BCAR3	0.910551432737862	9.45444159248951e-37	NA	NA
ZBTB7A	16356	chr1_94236812_94237312	ARHGAP29	0.961531242635589	9.14591195726273e-53	NA	NA
ZBTB7A	16433	chr1_94820037_94820537	ARHGAP29	0.922608797129273	1.70591840637812e-39	NA	NA
ZBTB7A	16331	chr1_94095315_94095815	SLC44A3	0.901230596956521	7.08879181540613e-35	NA	NA
ZBTB7A	16356	chr1_94236812_94237312	SLC44A3	0.931384985892104	8.89945459362992e-42	NA	NA
ZBTB7A	16433	chr1_94820037_94820537	SLC44A3	0.949728385001589	1.08096431586769e-47	NA	NA
ZBTB7A	16949	chr1_99544434_99544934	SNX7	0.905235450696649	1.16959673918585e-35	NA	NA
ZBTB7A	16935	chr1_99457321_99457821	PLPPR4	0.927161989560072	1.20505192026482e-40	NA	NA
ZBTB7A	16935	chr1_99457321_99457821	PALMD	0.967832565812621	3.83484451187751e-56	UP	NA
ZBTB7A	17256	chr1_103106899_103107399	COL11A1	0.944103561401055	1.13039489325649e-45	DOWN	NA
ZBTB7A	17257	chr1_103107642_103108142	COL11A1	0.920874359592589	4.50880218771481e-39	DOWN	NA
ZBTB7A	17258	chr1_103108408_103108908	COL11A1	0.92526971003726	3.69683947260841e-40	DOWN	NA
ZBTB7A	17846	chr1_109632500_109633000	MYBPHL	0.904955295212648	1.32972970206795e-35	NA	NA
ZBTB7A	18081	chr1_110243489_110243989	MYBPHL	0.922848167400966	1.48971903912557e-39	NA	NA
ZBTB7A	17801	chr1_109530743_109531243	GSTM5	0.920594940303562	5.26151823364868e-39	NA	NA
ZBTB7A	18125	chr1_110494548_110495048	GSTM5	0.909894549014657	1.3008122054225e-36	NA	NA
ZBTB7A	17801	chr1_109530743_109531243	SLC6A17	0.911878271960283	4.94046110623157e-37	NA	NA
ZBTB7A	17836	chr1_109623732_109624232	SLC6A17	0.937859397104209	1.16371049969113e-43	NA	NA
ZBTB7A	18042	chr1_110171462_110171962	SLC6A17	0.928269169002725	6.18964933822181e-41	NA	NA
ZBTB7A	18063	chr1_110210480_110210980	SLC6A17	0.922630510840318	1.68465007090414e-39	NA	NA
ZBTB7A	18081	chr1_110243489_110243989	SLC6A17	0.93233049488628	4.84260714596294e-42	NA	NA
ZBTB7A	18144	chr1_110555247_110555747	SLC6A17	0.907609571926769	3.87933960840859e-36	NA	NA
ZBTB7A	18171	chr1_110607725_110608225	SLC6A17	0.923925284170998	8.06646632033091e-40	NA	NA
ZBTB7A	18062	chr1_110209935_110210435	KCNC4	0.923988739487501	7.77508586845247e-40	NA	NA
ZBTB7A	18063	chr1_110210480_110210980	KCNC4	0.933110187820635	2.90744069340501e-42	NA	NA
ZBTB7A	18395	chr1_111742764_111743264	CTTNBP2NL	0.937670691669075	1.32569917938066e-43	UP	NA
ZBTB7A	18439	chr1_111855891_111856391	LINC01357	0.91455488948539	1.2824318314608e-37	NA	NA
ZBTB7A	18863	chr1_114352765_114353265	MAGI3	0.918580067133061	1.56443530182452e-38	NA	NA
ZBTB7A	18911	chr1_115089259_115089759	TSPAN2	0.944054774536874	1.17383835608051e-45	NA	NA
ZBTB7A	18863	chr1_114352765_114353265	NGF	0.947080889358562	1.02226225785547e-46	NA	NA
ZBTB7A	18942	chr1_115337987_115338487	NGF	0.976593999788731	3.91930285672059e-62	NA	NA
ZBTB7A	18943	chr1_115338589_115339089	NGF	0.958325523305405	3.02461794964163e-51	NA	NA
ZBTB7A	19026	chr1_116151959_116152459	NGF	0.909797637384167	1.36288220787786e-36	NA	NA
ZBTB7A	19614	chr1_145859630_145860130	SRGAP2B	0.904493782511734	1.64319955436408e-35	DOWN	NA
ZBTB7A	19641	chr1_145960365_145960865	SRGAP2B	0.920946321297561	4.33193520079897e-39	DOWN	NA
ZBTB7A	19753	chr1_147598811_147599311	LINC01138	0.910500531410712	9.6945168069246e-37	NA	NA
ZBTB7A	20133	chr1_151005404_151005904	OTUD7B	0.901358906164882	6.70021677913606e-35	NA	NA
ZBTB7A	20133	chr1_151005404_151005904	VPS45	0.926458790889059	1.83311765989123e-40	DOWN	NA
ZBTB7A	20025	chr1_150561948_150562448	PLEKHO1	0.912125299220608	4.3705631123956e-37	NA	NA
ZBTB7A	20024	chr1_150561160_150561660	ENSA	0.917136590127311	3.3675658315674e-38	NA	NA
ZBTB7A	20025	chr1_150561948_150562448	ENSA	0.90047897101757	9.85456192080905e-35	NA	NA
ZBTB7A	20022	chr1_150559831_150560331	GABPB2	0.901829458592959	5.4395874971366e-35	NA	NA
ZBTB7A	20025	chr1_150561948_150562448	GABPB2	0.900278549919352	1.07515089955052e-34	NA	NA
ZBTB7A	20133	chr1_151005404_151005904	RFX5	0.915598743934567	7.50176983332726e-38	NA	NA
ZBTB7A	20133	chr1_151005404_151005904	TUFT1	0.921650880737706	2.92580115472771e-39	NA	NA
ZBTB7A	20346	chr1_151822253_151822753	RIIAD1	0.948734171130323	2.53806040247877e-47	NA	NA
ZBTB7A	20346	chr1_151822253_151822753	TDRKH-AS1	0.920531903871504	5.44605780415366e-39	NA	NA
ZBTB7A	20346	chr1_151822253_151822753	C2CD4D-AS1	0.901749277403958	5.63504404358391e-35	NA	NA
ZBTB7A	20627	chr1_154178018_154178518	TPM3	0.90418235186805	1.89428027268463e-35	NA	NA
ZBTB7A	20665	chr1_154402250_154402750	IL6R	0.907427752488424	4.22430459456237e-36	NA	NA
ZBTB7A	20832	chr1_154846815_154847315	IL6R	0.900109506014085	1.15699463493045e-34	NA	NA
ZBTB7A	20627	chr1_154178018_154178518	KCNN3	0.943984902872184	1.23962800431792e-45	NA	NA
ZBTB7A	20742	chr1_154575919_154576419	KCNN3	0.927276274066072	1.12488082074338e-40	NA	NA
ZBTB7A	20817	chr1_154813087_154813587	KCNN3	0.937148766248924	1.90749031113043e-43	NA	NA
ZBTB7A	20908	chr1_155003706_155004206	GON4L	0.909129664521857	1.88118847922878e-36	NA	NA
ZBTB7A	21197	chr1_155974222_155974722	LMNA	0.918596942832997	1.55121041668304e-38	NA	NA
ZBTB7A	21202	chr1_155977661_155978161	LMNA	0.930476067250964	1.58040674898717e-41	NA	NA
ZBTB7A	21203	chr1_155978368_155978868	LMNA	0.936619587620959	2.74548133616705e-43	NA	NA
ZBTB7A	21220	chr1_156050310_156050810	LMNA	0.926049957618431	2.3348493517936e-40	NA	NA
ZBTB7A	21239	chr1_156080816_156081316	LMNA	0.90535275723675	1.10778610262245e-35	NA	NA
ZBTB7A	21303	chr1_156160835_156161335	LMNA	0.960920263996628	1.81707556369014e-52	NA	NA
ZBTB7A	21386	chr1_156401024_156401524	LMNA	0.904998680982151	1.30377738179544e-35	NA	NA
ZBTB7A	21387	chr1_156401675_156402175	LMNA	0.925521712480725	3.18832998745156e-40	NA	NA
ZBTB7A	21398	chr1_156410203_156410703	LMNA	0.916661734891582	4.3164835691078e-38	NA	NA
ZBTB7A	21402	chr1_156412888_156413388	LMNA	0.93158698418081	7.82801733724365e-42	NA	NA
ZBTB7A	21412	chr1_156421527_156422027	LMNA	0.929697971786215	2.56218611728769e-41	NA	NA
ZBTB7A	21422	chr1_156430085_156430585	LMNA	0.911220722682657	6.82720492568048e-37	NA	NA
ZBTB7A	21431	chr1_156436907_156437407	LMNA	0.93937714344476	3.93314334523614e-44	NA	NA
ZBTB7A	21434	chr1_156439756_156440256	LMNA	0.912514064322977	3.5973789185832e-37	NA	NA
ZBTB7A	21549	chr1_156623688_156624188	LMNA	0.927537013487067	9.62453328165992e-41	NA	NA
ZBTB7A	21551	chr1_156624991_156625491	LMNA	0.927053461468275	1.28614637550104e-40	NA	NA
ZBTB7A	21552	chr1_156625730_156626230	LMNA	0.911463787685393	6.05569093371203e-37	NA	NA
ZBTB7A	21557	chr1_156637981_156638481	LMNA	0.958713680067878	2.0175530478773e-51	NA	NA
ZBTB7A	21562	chr1_156641854_156642354	LMNA	0.942076593950892	5.32634800173595e-45	NA	NA
ZBTB7A	21599	chr1_156675329_156675829	LMNA	0.916796260567101	4.02487548028453e-38	NA	NA
ZBTB7A	21600	chr1_156675869_156676369	LMNA	0.908645979484957	2.37112022054825e-36	NA	NA
ZBTB7A	21611	chr1_156707906_156708406	LMNA	0.903399158822104	2.69788431195973e-35	NA	NA
ZBTB7A	21653	chr1_156813702_156814202	LMNA	0.907892180590051	3.39454920988841e-36	NA	NA
ZBTB7A	21202	chr1_155977661_155978161	C1orf61	0.92793951227491	7.54835202900979e-41	NA	NA
ZBTB7A	21203	chr1_155978368_155978868	C1orf61	0.916813142503914	3.98966254489095e-38	NA	NA
ZBTB7A	21220	chr1_156050310_156050810	C1orf61	0.926780783287782	1.51224071070069e-40	NA	NA
ZBTB7A	21303	chr1_156160835_156161335	C1orf61	0.956554007512266	1.8441192958971e-50	NA	NA
ZBTB7A	21370	chr1_156385573_156386073	C1orf61	0.906778789543766	5.7261425944544e-36	NA	NA
ZBTB7A	21387	chr1_156401675_156402175	C1orf61	0.918953096016949	1.28226820680867e-38	NA	NA
ZBTB7A	21402	chr1_156412888_156413388	C1orf61	0.927733176198877	8.54890248783445e-41	NA	NA
ZBTB7A	21412	chr1_156421527_156422027	C1orf61	0.959061106212618	1.38684689379602e-51	NA	NA
ZBTB7A	21422	chr1_156430085_156430585	C1orf61	0.945065934786838	5.27008603707307e-46	NA	NA
ZBTB7A	21423	chr1_156430773_156431273	C1orf61	0.901351736702763	6.72104305710687e-35	NA	NA
ZBTB7A	21431	chr1_156436907_156437407	C1orf61	0.941771461787342	6.70422449259236e-45	NA	NA
ZBTB7A	21434	chr1_156439756_156440256	C1orf61	0.919785550251579	8.17619685606262e-39	NA	NA
ZBTB7A	21549	chr1_156623688_156624188	C1orf61	0.936655600737	2.68043015122244e-43	NA	NA
ZBTB7A	21551	chr1_156624991_156625491	C1orf61	0.938727537488149	6.2828795173091e-44	NA	NA
ZBTB7A	21552	chr1_156625730_156626230	C1orf61	0.938530422497116	7.23161661494664e-44	NA	NA
ZBTB7A	21557	chr1_156637981_156638481	C1orf61	0.962812355540433	2.08190749915979e-53	NA	NA
ZBTB7A	21562	chr1_156641854_156642354	C1orf61	0.950651720758067	4.82765387632355e-48	NA	NA
ZBTB7A	21593	chr1_156668230_156668730	C1orf61	0.918451628817487	1.67520170430503e-38	NA	NA
ZBTB7A	21599	chr1_156675329_156675829	C1orf61	0.923087637101747	1.2986677108968e-39	NA	NA
ZBTB7A	21600	chr1_156675869_156676369	C1orf61	0.924982425886093	4.36933372586245e-40	NA	NA
ZBTB7A	21653	chr1_156813702_156814202	C1orf61	0.904384578755161	1.7272587344084e-35	NA	NA
ZBTB7A	21303	chr1_156160835_156161335	BCAN	0.914192664374962	1.54252743124406e-37	NA	NA
ZBTB7A	21402	chr1_156412888_156413388	BCAN	0.921902576507926	2.54155520990199e-39	NA	NA
ZBTB7A	21412	chr1_156421527_156422027	BCAN	0.921604291508152	3.00273566983606e-39	NA	NA
ZBTB7A	21422	chr1_156430085_156430585	BCAN	0.903009448381197	3.21241528380874e-35	NA	NA
ZBTB7A	21557	chr1_156637981_156638481	BCAN	0.939396453877101	3.87768433959202e-44	NA	NA
ZBTB7A	21202	chr1_155977661_155978161	NES	0.905333168905361	1.11792455206732e-35	NA	NA
ZBTB7A	21203	chr1_155978368_155978868	NES	0.910127788996847	1.16175631736664e-36	NA	NA
ZBTB7A	21220	chr1_156050310_156050810	NES	0.929925285319321	2.22634693410507e-41	NA	NA
ZBTB7A	21303	chr1_156160835_156161335	NES	0.932129204935028	5.52086978147744e-42	NA	NA
ZBTB7A	21387	chr1_156401675_156402175	NES	0.914044784572503	1.66342432032396e-37	NA	NA
ZBTB7A	21402	chr1_156412888_156413388	NES	0.9277761329786	8.32753983740319e-41	NA	NA
ZBTB7A	21412	chr1_156421527_156422027	NES	0.911477475003769	6.01547079899463e-37	NA	NA
ZBTB7A	21434	chr1_156439756_156440256	NES	0.922422414177821	1.89537525493591e-39	NA	NA
ZBTB7A	21549	chr1_156623688_156624188	NES	0.911007674643663	7.57048339085702e-37	NA	NA
ZBTB7A	21551	chr1_156624991_156625491	NES	0.908027874559822	3.18505261821042e-36	NA	NA
ZBTB7A	21552	chr1_156625730_156626230	NES	0.908860186572737	2.14182370825083e-36	NA	NA
ZBTB7A	21557	chr1_156637981_156638481	NES	0.955247682167738	6.77693714665608e-50	NA	NA
ZBTB7A	21562	chr1_156641854_156642354	NES	0.905138110240341	1.22274694963891e-35	NA	NA
ZBTB7A	21588	chr1_156664788_156665288	NES	0.906349042475502	6.99075858911019e-36	NA	NA
ZBTB7A	21593	chr1_156668230_156668730	NES	0.915077264058579	9.82068041732939e-38	NA	NA
ZBTB7A	21599	chr1_156675329_156675829	NES	0.933366583827827	2.45655386895283e-42	NA	NA
ZBTB7A	21600	chr1_156675869_156676369	NES	0.926485967227169	1.80344899446959e-40	NA	NA
ZBTB7A	22446	chr1_161726844_161727344	DDR2	0.915620406671461	7.42150471010741e-38	NA	NA
ZBTB7A	22542	chr1_162139235_162139735	DDR2	0.942076027947083	5.32797873756916e-45	NA	NA
ZBTB7A	22824	chr1_164771545_164772045	RXRG	0.915274802787293	8.87433874260065e-38	NA	NA
ZBTB7A	23079	chr1_166973551_166974051	AL596087.2	0.941429718363707	8.65577043226501e-45	NA	NA
ZBTB7A	23055	chr1_166915860_166916360	ILDR2	0.937517042579947	1.47651324920076e-43	NA	NA
ZBTB7A	23079	chr1_166973551_166974051	ILDR2	0.915890347899984	6.44888488026151e-38	NA	NA
ZBTB7A	23321	chr1_168136759_168137259	CD247	0.907094716211728	4.93775350381444e-36	NA	NA
ZBTB7A	23320	chr1_168136208_168136708	GPR161	0.973042951098508	1.79901052554852e-59	NA	NA
ZBTB7A	23321	chr1_168136759_168137259	GPR161	0.961704673508342	7.54494464985707e-53	NA	NA
ZBTB7A	23368	chr1_168387100_168387600	LINC00626	0.90126992802511	6.96698845850248e-35	NA	NA
ZBTB7A	23394	chr1_168437707_168438207	LINC00970	0.927810995971889	8.15585016092565e-41	NA	NA
ZBTB7A	23368	chr1_168387100_168387600	Z99758.1	0.905474185991468	1.04767853151994e-35	NA	NA
ZBTB7A	24678	chr1_178513773_178514273	AL136114.1	0.903978253536023	2.07690435133573e-35	NA	NA
ZBTB7A	24761	chr1_179121175_179121675	ABL2	0.923794239647337	8.68753090833685e-40	NA	NA
ZBTB7A	25366	chr1_182603612_182604112	LINC01344	0.916052785093035	5.92886042373396e-38	NA	NA
ZBTB7A	25461	chr1_183186029_183186529	RGL1	0.929506459459571	2.88620732407866e-41	NA	NA
ZBTB7A	25508	chr1_183404423_183404923	COLGALT2	0.923954118177142	7.93229800180649e-40	NA	NA
ZBTB7A	25688	chr1_184036636_184037136	COLGALT2	0.951479873719358	2.29691630813482e-48	NA	NA
ZBTB7A	26070	chr1_190478678_190479178	LINC01351	0.925401342102886	3.42289479299882e-40	NA	NA
ZBTB7A	26449	chr1_197774825_197775325	CRB1	0.913634754181529	2.04937702301079e-37	NA	NA
ZBTB7A	26460	chr1_197911468_197911968	LHX9	0.928469920578635	5.4688883732191e-41	NA	NA
ZBTB7A	26813	chr1_201036062_201036562	DDX59-AS1	0.900382193819003	1.02776061940717e-34	NA	NA
ZBTB7A	26776	chr1_200990965_200991465	LMOD1	0.915749681764259	6.94002578868996e-38	NA	NA
ZBTB7A	27010	chr1_201602768_201603268	PPP1R12B	0.90349788220192	2.58102575345379e-35	NA	NA
ZBTB7A	27234	chr1_202130191_202130691	PPP1R12B	0.939581923045971	3.39168259339371e-44	NA	NA
ZBTB7A	27234	chr1_202130191_202130691	KDM5B	0.911200901361151	6.89381688529148e-37	NA	NA
ZBTB7A	27638	chr1_203513931_203514431	KDM5B	0.909437957363246	1.62188019151226e-36	NA	NA
ZBTB7A	27695	chr1_203628444_203628944	KDM5B	0.907984093029352	3.25206698189063e-36	NA	NA
ZBTB7A	27416	chr1_203046233_203046733	ADORA1	0.912868985223365	3.01066188573205e-37	NA	NA
ZBTB7A	27620	chr1_203491931_203492431	ADORA1	0.904896462666984	1.36658277547684e-35	NA	NA
ZBTB7A	27638	chr1_203513931_203514431	ATP2B4	0.947453050740313	7.48563532977491e-47	UP	NA
ZBTB7A	27692	chr1_203626573_203627073	ATP2B4	0.938487437666557	7.45673990825893e-44	UP	NA
ZBTB7A	27695	chr1_203628444_203628944	ATP2B4	0.909571007337459	1.52082275743075e-36	UP	NA
ZBTB7A	27837	chr1_204250056_204250556	ATP2B4	0.942164031843938	4.98931347114061e-45	UP	NA
ZBTB7A	27837	chr1_204250056_204250556	GOLT1A	0.901479152377716	6.35635903686399e-35	NA	NA
ZBTB7A	27942	chr1_204445761_204446261	PIK3C2B	0.905704319186826	9.41911229749793e-36	NA	NA
ZBTB7A	27945	chr1_204455276_204455776	PIK3C2B	0.911931369985347	4.81148670851671e-37	NA	NA
ZBTB7A	28183	chr1_205046839_205047339	PIK3C2B	0.938603047846337	6.86654235477009e-44	NA	NA
ZBTB7A	28198	chr1_205061506_205062006	PIK3C2B	0.904856006829231	1.3917181822446e-35	NA	NA
ZBTB7A	28261	chr1_205246172_205246672	PIK3C2B	0.901145666717017	7.35982667754669e-35	NA	NA
ZBTB7A	28038	chr1_204685268_204685768	LRRN2	0.903309492661812	2.80908740521913e-35	NA	NA
ZBTB7A	28198	chr1_205061506_205062006	LRRN2	0.927127982722257	1.22954136194552e-40	NA	NA
ZBTB7A	28390	chr1_205504268_205504768	LRRN2	0.908276764898187	2.83064790136462e-36	NA	NA
ZBTB7A	28408	chr1_205518836_205519336	CNTN2	0.909339148923565	1.70069517031337e-36	NA	NA
ZBTB7A	28183	chr1_205046839_205047339	AC119673.2	0.909687298460371	1.43688858773038e-36	NA	NA
ZBTB7A	28198	chr1_205061506_205062006	AC119673.2	0.93506724783732	7.89679706196006e-43	NA	NA
ZBTB7A	28525	chr1_205832216_205832716	SRGAP2	0.900636778065097	9.19990925022686e-35	DOWN	NA
ZBTB7A	28683	chr1_206507807_206508307	SRGAP2	0.908143570911436	3.01613069045102e-36	DOWN	NA
ZBTB7A	28866	chr1_207321281_207321781	CD55	0.923279192243338	1.1656679150048e-39	NA	NA
ZBTB7A	29889	chr1_212700116_212700616	BATF3	0.906638150490056	6.11262251817256e-36	NA	NA
ZBTB7A	29888	chr1_212699144_212699644	RPS6KC1	0.905045022963081	1.27624774796305e-35	NA	NA
ZBTB7A	29993	chr1_213905240_213905740	LINC00538	0.907915054706594	3.3590703632947e-36	NA	NA
ZBTB7A	29999	chr1_213982839_213983339	LINC00538	0.913469246200503	2.22770841470304e-37	NA	NA
ZBTB7A	30006	chr1_213989025_213989525	LINC00538	0.900554984563478	9.53308222643653e-35	NA	NA
ZBTB7A	29976	chr1_213381654_213382154	PROX1-AS1	0.950473996689863	5.6398223800278e-48	NA	NA
ZBTB7A	29993	chr1_213905240_213905740	PROX1-AS1	0.955250955749885	6.75629439909212e-50	NA	NA
ZBTB7A	29997	chr1_213979577_213980077	PROX1-AS1	0.981263923338265	2.83022854150544e-66	NA	NA
ZBTB7A	29998	chr1_213980463_213980963	PROX1-AS1	0.938528702710124	7.23938293458469e-44	NA	NA
ZBTB7A	29999	chr1_213982839_213983339	PROX1-AS1	0.98312192630436	4.2829977280318e-68	NA	NA
ZBTB7A	30001	chr1_213985194_213985694	PROX1-AS1	0.967087565120118	1.02410796122639e-55	NA	NA
ZBTB7A	30004	chr1_213987709_213988209	PROX1-AS1	0.964864610197373	1.74672612247097e-54	NA	NA
ZBTB7A	30006	chr1_213989025_213989525	PROX1-AS1	0.973404773836873	9.98578246529152e-60	NA	NA
ZBTB7A	30014	chr1_213996304_213996804	PROX1-AS1	0.981715128007675	1.04690848898943e-66	NA	NA
ZBTB7A	30052	chr1_214187324_214187824	PROX1-AS1	0.900500331993478	9.76430723219258e-35	NA	NA
ZBTB7A	30064	chr1_214280691_214281191	PROX1-AS1	0.910955814096106	7.76563717140462e-37	NA	NA
ZBTB7A	29976	chr1_213381654_213382154	AC011700.1	0.937444159474124	1.55401570844231e-43	NA	NA
ZBTB7A	29993	chr1_213905240_213905740	AC011700.1	0.949928778801579	9.10034216969743e-48	NA	NA
ZBTB7A	29997	chr1_213979577_213980077	AC011700.1	0.957423289131782	7.69624377420875e-51	NA	NA
ZBTB7A	29998	chr1_213980463_213980963	AC011700.1	0.930378611020992	1.67964656703026e-41	NA	NA
ZBTB7A	29999	chr1_213982839_213983339	AC011700.1	0.966484606592593	2.2257249147677e-55	NA	NA
ZBTB7A	30001	chr1_213985194_213985694	AC011700.1	0.947253901589323	8.85989374487744e-47	NA	NA
ZBTB7A	30004	chr1_213987709_213988209	AC011700.1	0.953193081519244	4.82236533778226e-49	NA	NA
ZBTB7A	30006	chr1_213989025_213989525	AC011700.1	0.953248068271048	4.58094197126491e-49	NA	NA
ZBTB7A	30014	chr1_213996304_213996804	AC011700.1	0.956011686160226	3.16609843972756e-50	NA	NA
ZBTB7A	29976	chr1_213381654_213382154	PROX1	0.944520867455424	8.17414516634283e-46	NA	NA
ZBTB7A	29993	chr1_213905240_213905740	PROX1	0.941980112151874	5.73172140187439e-45	NA	NA
ZBTB7A	29997	chr1_213979577_213980077	PROX1	0.975939706521392	1.28788951237783e-61	NA	NA
ZBTB7A	29998	chr1_213980463_213980963	PROX1	0.9367680598367	2.47911806394444e-43	NA	NA
ZBTB7A	29999	chr1_213982839_213983339	PROX1	0.980567625362357	1.37982823226405e-65	NA	NA
ZBTB7A	30001	chr1_213985194_213985694	PROX1	0.972590337534852	3.70230999082359e-59	NA	NA
ZBTB7A	30004	chr1_213987709_213988209	PROX1	0.967495113488194	5.98027964827506e-56	NA	NA
ZBTB7A	30006	chr1_213989025_213989525	PROX1	0.975321876155569	3.8422966900417e-61	NA	NA
ZBTB7A	30014	chr1_213996304_213996804	PROX1	0.979929254819504	5.03567280253219e-65	NA	NA
ZBTB7A	30064	chr1_214280691_214281191	PROX1	0.919483640106634	9.63251276700272e-39	NA	NA
ZBTB7A	29999	chr1_213982839_213983339	LINC02775	0.912197987743144	4.2154833997857e-37	NA	NA
ZBTB7A	30006	chr1_213989025_213989525	LINC02775	0.917382993182431	2.95330756806725e-38	NA	NA
ZBTB7A	30014	chr1_213996304_213996804	LINC02775	0.905256422629719	1.15837669415179e-35	NA	NA
ZBTB7A	30658	chr1_221706059_221706559	DUSP10	0.918325188195529	1.79254161811854e-38	NA	NA
ZBTB7A	30686	chr1_221741388_221741888	DUSP10	0.900657322760966	9.11698500277528e-35	NA	NA
ZBTB7A	30960	chr1_223642233_223642733	SUSD4	0.92011880808186	6.82669512476211e-39	DOWN	NA
ZBTB7A	30934	chr1_223500533_223501033	CAPN8	0.962415817671488	3.32582944378875e-53	NA	NA
ZBTB7A	31340	chr1_225914837_225915337	STUM	0.931184732270213	1.01015285533388e-41	NA	NA
ZBTB7A	31433	chr1_226417746_226418246	STUM	0.924699786071223	5.15084688883836e-40	NA	NA
ZBTB7A	31458	chr1_226549573_226550073	STUM	0.910562676264752	9.40222090357578e-37	NA	NA
ZBTB7A	31742	chr1_227758135_227758635	SNAP47	0.915218727731345	9.13314225552056e-38	NA	NA
ZBTB7A	31801	chr1_227947808_227948308	WNT9A	0.913287579054272	2.44171729457562e-37	NA	NA
ZBTB7A	31918	chr1_228458408_228458908	GUK1	0.908353945190588	2.72801621163454e-36	NA	NA
ZBTB7A	31742	chr1_227758135_227758635	TRIM17	0.93290424932524	3.32533990436794e-42	NA	NA
ZBTB7A	31912	chr1_228415832_228416332	TRIM17	0.900641512188679	9.18112296987527e-35	NA	NA
ZBTB7A	32282	chr1_230112328_230112828	C1orf198	0.907912377590081	3.36331977604447e-36	NA	NA
ZBTB7A	32581	chr1_230848722_230849222	C1orf198	0.911876080973582	4.94567976083819e-37	NA	NA
ZBTB7A	32601	chr1_230867717_230868217	C1orf198	0.90712870397444	4.86075716611388e-36	NA	NA
ZBTB7A	32602	chr1_230868313_230868813	C1orf198	0.936817095977997	2.39656014452567e-43	NA	NA
ZBTB7A	32650	chr1_231163554_231164054	FAM89A	0.904815876108932	1.41712127620536e-35	NA	NA
ZBTB7A	32602	chr1_230868313_230868813	TRIM67	0.904096160495028	1.96867971272519e-35	NA	NA
ZBTB7A	32629	chr1_231039168_231039668	TRIM67	0.906306394596643	7.13055807159802e-36	NA	NA
ZBTB7A	32630	chr1_231040039_231040539	TRIM67	0.91809943928541	2.02157934828715e-38	NA	NA
ZBTB7A	32648	chr1_231162365_231162865	TRIM67	0.926093893538004	2.27620306135205e-40	NA	NA
ZBTB7A	32650	chr1_231163554_231164054	TRIM67	0.958861370535908	1.71305922864194e-51	NA	NA
ZBTB7A	32753	chr1_231776488_231776988	TRIM67	0.900608050370806	9.31598373382648e-35	NA	NA
ZBTB7A	33291	chr1_234745543_234746043	LINC01132	0.942974280412565	2.70015879367592e-45	NA	NA
ZBTB7A	33205	chr1_234550324_234550824	AL391832.4	0.918702107152851	1.46671569036715e-38	NA	NA
ZBTB7A	33346	chr1_234931712_234932212	AL391832.4	0.957067172151579	1.09876811511852e-50	NA	NA
ZBTB7A	33572	chr1_236064297_236064797	TBCE	0.915975362979433	6.16989454162809e-38	NA	NA
ZBTB7A	33667	chr1_236765758_236766258	LYST	0.927568529556221	9.45219840569636e-41	NA	NA
ZBTB7A	33573	chr1_236064917_236065417	NID1	0.942408688348604	4.14320730950023e-45	NA	NA
ZBTB7A	33667	chr1_236765758_236766258	ACTN2	0.915248188991224	8.99758217148548e-38	UP	NA
ZBTB7A	33667	chr1_236765758_236766258	RYR2	0.950454605789793	5.73599136678616e-48	NA	NA
ZBTB7A	34673	chr1_245510400_245510900	KIF26B	0.918607427355959	1.54220896784155e-38	NA	NA
ZBTB7A	34675	chr1_245512160_245512660	KIF26B	0.901687166164218	5.79578274229843e-35	NA	NA
ZBTB7A	204232	chr10_635356_635856	IDI2-AS1	0.935261820109232	6.93686434035043e-43	NA	NA
ZBTB7A	204271	chr10_789333_789833	IDI2-AS1	0.900721524046384	8.8627837146368e-35	NA	NA
ZBTB7A	204335	chr10_1170150_1170650	IDI2-AS1	0.900631958344675	9.22024604002034e-35	NA	NA
ZBTB7A	204415	chr10_1400938_1401438	IDI2-AS1	0.922904500395265	1.44265633096304e-39	NA	NA
ZBTB7A	204418	chr10_1407311_1407811	IDI2-AS1	0.903785002784856	2.2676020346945e-35	NA	NA
ZBTB7A	204452	chr10_1572892_1573392	IDI2-AS1	0.907355270091554	4.3717662066253e-36	NA	NA
ZBTB7A	204479	chr10_1651309_1651809	IDI2-AS1	0.905750518396422	9.2197304810057e-36	NA	NA
ZBTB7A	204371	chr10_1233044_1233544	LINC00200	0.908075692714439	3.11457190490795e-36	NA	NA
ZBTB7A	204415	chr10_1400938_1401438	LINC00200	0.917466989594223	2.82749141861688e-38	NA	NA
ZBTB7A	204417	chr10_1401990_1402490	LINC00200	0.95559256196893	4.81765507042078e-50	NA	NA
ZBTB7A	204445	chr10_1546814_1547314	LINC00200	0.926509555242217	1.77881959256379e-40	NA	NA
ZBTB7A	204479	chr10_1651309_1651809	LINC00200	0.942818548031393	3.03625900768423e-45	NA	NA
ZBTB7A	204535	chr10_2055267_2055767	LINC00200	0.929596148733528	2.73067777354995e-41	NA	NA
ZBTB7A	204106	chr10_329387_329887	ADARB2	0.909407197421832	1.64559029784092e-36	NA	NA
ZBTB7A	204218	chr10_622251_622751	ADARB2	0.916818132481291	3.98000335033477e-38	NA	NA
ZBTB7A	204232	chr10_635356_635856	ADARB2	0.926730431936057	1.55802730798655e-40	NA	NA
ZBTB7A	204415	chr10_1400938_1401438	ADARB2	0.954099513344291	2.05901312689319e-49	NA	NA
ZBTB7A	204445	chr10_1546814_1547314	ADARB2	0.910974093409003	7.69620693130022e-37	NA	NA
ZBTB7A	204446	chr10_1549443_1549943	ADARB2	0.901144032171922	7.36512359604282e-35	NA	NA
ZBTB7A	204452	chr10_1572892_1573392	ADARB2	0.916081284429055	5.84128914965196e-38	NA	NA
ZBTB7A	204479	chr10_1651309_1651809	ADARB2	0.931488031403442	8.33830999162349e-42	NA	NA
ZBTB7A	204546	chr10_2165745_2166245	ADARB2	0.94176410221565	6.7404675995937e-45	NA	NA
ZBTB7A	204218	chr10_622251_622751	AL392083.2	0.91545622854117	8.08189358753658e-38	NA	NA
ZBTB7A	204415	chr10_1400938_1401438	AL392083.2	0.925694673222123	2.87969563923873e-40	NA	NA
ZBTB7A	204452	chr10_1572892_1573392	AL392083.2	0.926443810769093	1.84981889711879e-40	NA	NA
ZBTB7A	204218	chr10_622251_622751	AL392083.1	0.919548940205164	9.29619852359014e-39	NA	NA
ZBTB7A	204232	chr10_635356_635856	AL392083.1	0.939490327819198	3.62222623939406e-44	NA	NA
ZBTB7A	204271	chr10_789333_789833	AL392083.1	0.907047686359964	5.04862324564994e-36	NA	NA
ZBTB7A	204346	chr10_1185844_1186344	AL392083.1	0.913469552563526	2.22759517650427e-37	NA	NA
ZBTB7A	204371	chr10_1233044_1233544	AL392083.1	0.924723748604322	5.07877140625347e-40	NA	NA
ZBTB7A	204415	chr10_1400938_1401438	AL392083.1	0.959113229066919	1.3159692608603e-51	NA	NA
ZBTB7A	204418	chr10_1407311_1407811	AL392083.1	0.930386100765846	1.6716621234248e-41	NA	NA
ZBTB7A	204445	chr10_1546814_1547314	AL392083.1	0.929787599109842	2.42505920747073e-41	NA	NA
ZBTB7A	204452	chr10_1572892_1573392	AL392083.1	0.926275386362688	2.04402938361019e-40	NA	NA
ZBTB7A	204479	chr10_1651309_1651809	AL392083.1	0.961881216883307	6.15219784242141e-53	NA	NA
ZBTB7A	204546	chr10_2165745_2166245	AL392083.1	0.948493641601398	3.10713026885984e-47	NA	NA
ZBTB7A	204218	chr10_622251_622751	ADARB2-AS1	0.900248317355572	1.08953575088102e-34	NA	NA
ZBTB7A	204232	chr10_635356_635856	ADARB2-AS1	0.904097494547091	1.96755813641841e-35	NA	NA
ZBTB7A	204374	chr10_1243808_1244308	ADARB2-AS1	0.90161387982761	5.98756042713759e-35	NA	NA
ZBTB7A	204415	chr10_1400938_1401438	ADARB2-AS1	0.951780123989215	1.75594730958636e-48	NA	NA
ZBTB7A	204417	chr10_1401990_1402490	ADARB2-AS1	0.925086248956001	4.1131762110856e-40	NA	NA
ZBTB7A	204445	chr10_1546814_1547314	ADARB2-AS1	0.934122076323606	1.48802259159146e-42	NA	NA
ZBTB7A	204479	chr10_1651309_1651809	ADARB2-AS1	0.955548781580876	5.03179924488478e-50	NA	NA
ZBTB7A	204535	chr10_2055267_2055767	ADARB2-AS1	0.934314732217225	1.30879061631473e-42	NA	NA
ZBTB7A	204546	chr10_2165745_2166245	ADARB2-AS1	0.97210980872769	7.81315231040873e-59	NA	NA
ZBTB7A	205849	chr10_11164636_11165136	SFTA1P	0.901594622156444	6.03929609033218e-35	NA	NA
ZBTB7A	205849	chr10_11164636_11165136	LINC00710	0.915208766439854	9.17948850227502e-38	NA	NA
ZBTB7A	205969	chr10_11339844_11340344	CELF2-AS2	0.92924408702848	3.39473842817559e-41	NA	NA
ZBTB7A	206087	chr10_11758549_11759049	DHTKD1	0.930081887840508	2.02212077269406e-41	NA	NA
ZBTB7A	206176	chr10_12416310_12416810	DHTKD1	0.912584713095654	3.4735385209374e-37	NA	NA
ZBTB7A	206181	chr10_12433559_12434059	DHTKD1	0.937179967117775	1.86721468428875e-43	NA	NA
ZBTB7A	206679	chr10_14468028_14468528	FRMD4A	0.919043709382548	1.22176127630595e-38	DOWN	NA
ZBTB7A	206901	chr10_15718487_15718987	ITGA8	0.958595181372121	2.28849756468332e-51	NA	NA
ZBTB7A	206902	chr10_15719647_15720147	ITGA8	0.973509150587043	8.38586780729221e-60	NA	NA
ZBTB7A	207036	chr10_17228466_17228966	CUBN	0.907105048255768	4.91426956127682e-36	NA	NA
ZBTB7A	207037	chr10_17228968_17229468	CUBN	0.929700625608822	2.55781604718076e-41	NA	NA
ZBTB7A	207038	chr10_17229899_17230399	CUBN	0.915136541345588	9.53175060481988e-38	NA	NA
ZBTB7A	207036	chr10_17228466_17228966	TRDMT1	0.963837932956673	6.15142129862754e-54	DOWN	NA
ZBTB7A	207037	chr10_17228968_17229468	TRDMT1	0.962303805613631	3.78960769282764e-53	DOWN	NA
ZBTB7A	207038	chr10_17229899_17230399	TRDMT1	0.914823479886821	1.11855382423723e-37	DOWN	NA
ZBTB7A	207036	chr10_17228466_17228966	VIM-AS1	0.966623321175225	1.86481980077855e-55	NA	NA
ZBTB7A	207037	chr10_17228968_17229468	VIM-AS1	0.959925095860858	5.43939633855403e-52	NA	NA
ZBTB7A	207038	chr10_17229899_17230399	VIM-AS1	0.920530671590168	5.44947541613487e-39	NA	NA
ZBTB7A	207037	chr10_17228968_17229468	VIM	0.908198561291189	2.93810061758677e-36	NA	NA
ZBTB7A	207038	chr10_17229899_17230399	VIM	0.92935957210187	3.16003357251366e-41	NA	NA
ZBTB7A	207036	chr10_17228466_17228966	ST8SIA6	0.930943706227764	1.176781370254e-41	DOWN	NA
ZBTB7A	207037	chr10_17228968_17229468	ST8SIA6	0.923267071693195	1.1735930765097e-39	DOWN	NA
ZBTB7A	207038	chr10_17229899_17230399	ST8SIA6	0.908389704807035	2.68188629945727e-36	DOWN	NA
ZBTB7A	207302	chr10_19817265_19817765	PLXDC2	0.930654449365087	1.41173160690338e-41	NA	NA
ZBTB7A	207302	chr10_19817265_19817765	AL353147.1	0.921978041747957	2.4360934212646e-39	NA	NA
ZBTB7A	207302	chr10_19817265_19817765	AC069549.1	0.91349702818084	2.19695524532351e-37	NA	NA
ZBTB7A	207856	chr10_23343808_23344308	ARMC3	0.92905222313321	3.82134195493929e-41	NA	NA
ZBTB7A	207856	chr10_23343808_23344308	C10orf67	0.906633385570115	6.12610292274873e-36	NA	NA
ZBTB7A	208452	chr10_27072080_27072580	PDSS1	0.931939263687284	6.23976427246239e-42	NA	NA
ZBTB7A	208452	chr10_27072080_27072580	ANKRD26	0.944403980130783	8.95987307141608e-46	NA	NA
ZBTB7A	208531	chr10_28302199_28302699	MPP7	0.900819762379203	8.48682355595328e-35	DOWN	NA
ZBTB7A	208585	chr10_28738228_28738728	MPP7	0.933984177718158	1.63309833289139e-42	DOWN	NA
ZBTB7A	209085	chr10_31749868_31750368	ARHGAP12	0.91511587026285	9.63026941025623e-38	NA	NA
ZBTB7A	209145	chr10_31928597_31929097	ARHGAP12	0.918250382290396	1.86563326170984e-38	NA	NA
ZBTB7A	209774	chr10_43076689_43077189	RET	0.970634022775612	7.28356003631153e-58	NA	NA
ZBTB7A	209775	chr10_43077547_43078047	RET	0.905191004572203	1.19368957224984e-35	NA	NA
ZBTB7A	209780	chr10_43104570_43105070	RET	0.908388346883731	2.68357357724752e-36	NA	NA
ZBTB7A	209814	chr10_43215162_43215662	RET	0.908944398187238	2.05656224906627e-36	NA	NA
ZBTB7A	209815	chr10_43215884_43216384	RET	0.933584912897719	2.12894147298463e-42	NA	NA
ZBTB7A	209821	chr10_43220962_43221462	RET	0.946695584630079	1.40349942708064e-46	NA	NA
ZBTB7A	209774	chr10_43076689_43077189	ZNF487	0.906822897439831	5.61083615624404e-36	NA	NA
ZBTB7A	209775	chr10_43077547_43078047	ZNF487	0.933736506111043	1.92408555782246e-42	NA	NA
ZBTB7A	209780	chr10_43104570_43105070	ZNF487	0.905445347635392	1.0618711862476e-35	NA	NA
ZBTB7A	209815	chr10_43215884_43216384	ZNF487	0.907844432925966	3.4724195913281e-36	NA	NA
ZBTB7A	210116	chr10_44977324_44977824	RASSF4	0.906393906410394	6.8481152688483e-36	NA	NA
ZBTB7A	211505	chr10_59877068_59877568	CCDC6	0.919412385857748	1.0010780395668e-38	UP	NA
ZBTB7A	211741	chr10_60944556_60945056	RHOBTB1	0.936151329159001	3.79222389811116e-43	NA	NA
ZBTB7A	212001	chr10_62816460_62816960	ZNF365	0.907214968982993	4.6666808281351e-36	NA	NA
ZBTB7A	212856	chr10_70363840_70364340	AC016821.1	0.941165290733125	1.05482212408032e-44	NA	NA
ZBTB7A	212856	chr10_70363840_70364340	UNC5B	0.925379305208768	3.46547377171352e-40	NA	NA
ZBTB7A	213027	chr10_70903220_70903720	UNC5B	0.912065349572508	4.5007501720896e-37	NA	NA
ZBTB7A	213034	chr10_70925639_70926139	UNC5B	0.93020922658334	1.86729394245224e-41	NA	NA
ZBTB7A	213081	chr10_71222530_71223030	UNC5B	0.901474276993538	6.36988768635794e-35	NA	NA
ZBTB7A	213085	chr10_71225091_71225591	UNC5B	0.914435231687832	1.36317051932117e-37	NA	NA
ZBTB7A	213128	chr10_71279097_71279597	UNC5B	0.924604483967382	5.44178624569766e-40	NA	NA
ZBTB7A	213138	chr10_71307544_71308044	UNC5B	0.922336523690626	1.99083811216003e-39	NA	NA
ZBTB7A	213301	chr10_71752445_71752945	UNC5B	0.921469965572542	3.23885121956152e-39	NA	NA
ZBTB7A	213444	chr10_71981135_71981635	CHST3	0.91911983233241	1.1717064894668e-38	NA	NA
ZBTB7A	213069	chr10_71212325_71212825	SPOCK2	0.909664944839361	1.452712723512e-36	NA	NA
ZBTB7A	213138	chr10_71307544_71308044	ASCC1	0.903077241585542	3.11673453646877e-35	DOWN	NA
ZBTB7A	213208	chr10_71473941_71474441	ASCC1	0.903980175199403	2.07508134279206e-35	DOWN	NA
ZBTB7A	213570	chr10_72255004_72255504	ASCC1	0.918785029999662	1.40378018595215e-38	DOWN	NA
ZBTB7A	214112	chr10_75402673_75403173	ZNF503-AS2	0.92764092054096	9.04919835497807e-41	NA	NA
ZBTB7A	214112	chr10_75402673_75403173	ZNF503	0.914734089248976	1.17104475380755e-37	NA	NA
ZBTB7A	214112	chr10_75402673_75403173	AC010997.5	0.911710581224524	5.35876733395209e-37	NA	NA
ZBTB7A	214997	chr10_79317349_79317849	ZMIZ1-AS1	0.908003859823333	3.221711131581e-36	NA	NA
ZBTB7A	214736	chr10_78913801_78914301	ZCCHC24	0.911537998392606	5.83959168825878e-37	NA	NA
ZBTB7A	214984	chr10_79298609_79299109	ANXA11	0.918006223679599	2.12408146961513e-38	NA	NA
ZBTB7A	215180	chr10_80196545_80197045	ANXA11	0.926899086422291	1.41040163037092e-40	NA	NA
ZBTB7A	215180	chr10_80196545_80197045	DYDC1	0.90527156198848	1.15023276679959e-35	NA	NA
ZBTB7A	215700	chr10_86203041_86203541	OPN4	0.941518542917288	8.09359235889894e-45	NA	NA
ZBTB7A	215988	chr10_87659615_87660115	PAPSS2	0.904222911609909	1.85972004224116e-35	NA	NA
ZBTB7A	216072	chr10_88282332_88282832	STAMBPL1	0.934505438640624	1.15357351426823e-42	NA	NA
ZBTB7A	216561	chr10_91796248_91796748	PCGF5	0.902457983569319	4.11556423688836e-35	UP	NA
ZBTB7A	216642	chr10_92381601_92382101	EXOC6	0.931386166773733	8.89373013447316e-42	NA	NA
ZBTB7A	216868	chr10_93993565_93994065	PLCE1	0.917020871968203	3.57874101585932e-38	NA	NA
ZBTB7A	217100	chr10_95574878_95575378	ENTPD1-AS1	0.948912778975268	2.18296268153795e-47	NA	NA
ZBTB7A	217372	chr10_97038069_97038569	CRTAC1	0.919320150497023	1.05169109161459e-38	NA	NA
ZBTB7A	217715	chr10_98267903_98268403	CRTAC1	0.903146284945033	3.02202900702377e-35	NA	NA
ZBTB7A	217687	chr10_98031050_98031550	HPSE2	0.912771390996247	3.16278081045974e-37	NA	NA
ZBTB7A	217717	chr10_98269477_98269977	HPSE2	0.947717250014754	5.99476014103482e-47	NA	NA
ZBTB7A	217718	chr10_98295422_98295922	HPSE2	0.932495936950115	4.34376251636204e-42	NA	NA
ZBTB7A	217748	chr10_98467381_98467881	HPSE2	0.918446483738585	1.67979049623188e-38	NA	NA
ZBTB7A	217925	chr10_100482474_100482974	DNMBP	0.902035534435921	4.95956572040617e-35	NA	NA
ZBTB7A	218017	chr10_101015711_101016211	BTRC	0.911948561927543	4.77098189247694e-37	NA	NA
ZBTB7A	218283	chr10_102175316_102175816	BTRC	0.931473265494908	8.41149006989951e-42	NA	NA
ZBTB7A	218150	chr10_101595721_101596221	ARMH3	0.919393095191918	1.01142446542036e-38	NA	NA
ZBTB7A	218454	chr10_102669432_102669932	ARMH3	0.910402092064735	1.01776011108626e-36	NA	NA
ZBTB7A	218480	chr10_102729181_102729681	ARMH3	0.905375196026939	1.09654306711348e-35	NA	NA
ZBTB7A	218454	chr10_102669432_102669932	SUFU	0.900818456648058	8.49160289942711e-35	NA	NA
ZBTB7A	218480	chr10_102729181_102729681	SUFU	0.907533804024046	4.01980105790608e-36	NA	NA
ZBTB7A	218334	chr10_102419488_102419988	BORCS7	0.921202305080258	3.75928639040973e-39	NA	NA
ZBTB7A	218801	chr10_103855290_103855790	CNNM2	0.90745015222235	4.1806888319159e-36	NA	NA
ZBTB7A	218406	chr10_102612186_102612686	NT5C2	0.922035607341293	2.35889544840968e-39	NA	NA
ZBTB7A	218454	chr10_102669432_102669932	PCGF6	0.926489245540599	1.80013558394545e-40	NA	NA
ZBTB7A	218748	chr10_103698209_103698709	PCGF6	0.913500402748026	2.19344794806293e-37	NA	NA
ZBTB7A	218386	chr10_102555915_102556415	NEURL1	0.917038865155645	3.54474809461745e-38	NA	NA
ZBTB7A	218934	chr10_104515773_104516273	AL121929.2	0.902187177568477	4.63754301481261e-35	NA	NA
ZBTB7A	218650	chr10_103564231_103564731	SH3PXD2A	0.913568760639974	2.11901779104992e-37	NA	NA
ZBTB7A	218700	chr10_103623885_103624385	SH3PXD2A	0.908849867947717	2.15263202133649e-36	NA	NA
ZBTB7A	218771	chr10_103727424_103727924	SH3PXD2A	0.918674814643041	1.48828489306717e-38	NA	NA
ZBTB7A	218800	chr10_103854586_103855086	SH3PXD2A	0.911804893194761	5.11849362868946e-37	NA	NA
ZBTB7A	218801	chr10_103855290_103855790	SH3PXD2A	0.950584878197476	5.12113682041768e-48	NA	NA
ZBTB7A	218934	chr10_104515773_104516273	GSTO2	0.941453556508655	8.49769642306781e-45	NA	NA
ZBTB7A	218934	chr10_104515773_104516273	CFAP58	0.918589076992085	1.55746658946413e-38	NA	NA
ZBTB7A	219391	chr10_110207337_110207837	MXI1	0.920747386740499	4.83660448251891e-39	UP	NA
ZBTB7A	219900	chr10_113958699_113959199	ADRB1	0.90964774607374	1.46468094112654e-36	NA	NA
ZBTB7A	220174	chr10_115092488_115092988	FAM160B1	0.910154229502236	1.14735038513204e-36	NA	NA
ZBTB7A	220302	chr10_116804167_116804667	GFRA1	0.900083361187537	1.16994343923396e-34	NA	NA
ZBTB7A	220501	chr10_118595472_118595972	PRLHR	0.922644109993526	1.6722429747963e-39	NA	NA
ZBTB7A	220502	chr10_118596017_118596517	PRLHR	0.950937963106059	3.73518576818546e-48	NA	NA
ZBTB7A	220812	chr10_120456925_120457425	PLPP4	0.924362231679933	6.25880526475638e-40	NA	NA
ZBTB7A	220931	chr10_121450269_121450769	PLPP4	0.937801071470109	1.21196603464164e-43	NA	NA
ZBTB7A	220812	chr10_120456925_120457425	AC023282.1	0.940132479344582	2.27221993279646e-44	NA	NA
ZBTB7A	220931	chr10_121450269_121450769	AC023282.1	0.935276014834788	6.8730235603492e-43	NA	NA
ZBTB7A	220812	chr10_120456925_120457425	WDR11-AS1	0.937842897187768	1.17674081198706e-43	NA	NA
ZBTB7A	221013	chr10_121668742_121669242	WDR11-AS1	0.916555703372156	4.5626519313478e-38	NA	NA
ZBTB7A	220931	chr10_121450269_121450769	TACC2	0.923212582398891	1.21025282141637e-39	DOWN	NA
ZBTB7A	221013	chr10_121668742_121669242	TACC2	0.928970542644145	4.01582698739859e-41	DOWN	NA
ZBTB7A	221054	chr10_122149062_122149562	TACC2	0.906453844415906	6.65864041243436e-36	DOWN	NA
ZBTB7A	221152	chr10_122460334_122460834	TACC2	0.947786154326633	5.65573008422696e-47	DOWN	NA
ZBTB7A	221153	chr10_122461288_122461788	TACC2	0.958891860316259	1.65747783528115e-51	DOWN	NA
ZBTB7A	221157	chr10_122464482_122464982	TACC2	0.904615428003795	1.55371092982073e-35	DOWN	NA
ZBTB7A	221165	chr10_122473120_122473620	TACC2	0.91906055362661	1.21027209989137e-38	DOWN	NA
ZBTB7A	221166	chr10_122474141_122474641	TACC2	0.935032860578061	8.07833068634316e-43	DOWN	NA
ZBTB7A	221197	chr10_122504435_122504935	TACC2	0.935069855515412	7.88422176646891e-43	DOWN	NA
ZBTB7A	221013	chr10_121668742_121669242	HTRA1	0.944934120096722	5.86761727855087e-46	NA	NA
ZBTB7A	221054	chr10_122149062_122149562	HTRA1	0.930336659591981	1.7245625431531e-41	NA	NA
ZBTB7A	221055	chr10_122151903_122152403	HTRA1	0.926052612626055	2.33135218807242e-40	NA	NA
ZBTB7A	221152	chr10_122460334_122460834	HTRA1	0.959011616387433	1.46381629357348e-51	NA	NA
ZBTB7A	221153	chr10_122461288_122461788	HTRA1	0.971776736970561	1.31744349965718e-58	NA	NA
ZBTB7A	221157	chr10_122464482_122464982	HTRA1	0.928835807167403	4.36393811555144e-41	NA	NA
ZBTB7A	221165	chr10_122473120_122473620	HTRA1	0.918320899115838	1.79672091341872e-38	NA	NA
ZBTB7A	221166	chr10_122474141_122474641	HTRA1	0.941728024625952	6.92268012990371e-45	NA	NA
ZBTB7A	221187	chr10_122494670_122495170	HTRA1	0.907030521668469	5.08956034230256e-36	NA	NA
ZBTB7A	221197	chr10_122504435_122504935	HTRA1	0.965270248839135	1.05955257996528e-54	NA	NA
ZBTB7A	221152	chr10_122460334_122460834	BX842242.1	0.951684853920443	1.91399850181694e-48	NA	NA
ZBTB7A	221153	chr10_122461288_122461788	BX842242.1	0.932124111771263	5.53855018747228e-42	NA	NA
ZBTB7A	221157	chr10_122464482_122464982	BX842242.1	0.906692105789445	5.96128407942572e-36	NA	NA
ZBTB7A	221160	chr10_122466804_122467304	BX842242.1	0.9052722240816	1.14992373643524e-35	NA	NA
ZBTB7A	221165	chr10_122473120_122473620	BX842242.1	0.915938867517539	6.28660617820342e-38	NA	NA
ZBTB7A	221166	chr10_122474141_122474641	BX842242.1	0.950226138814752	7.02657308980457e-48	NA	NA
ZBTB7A	221197	chr10_122504435_122504935	BX842242.1	0.907248289120973	4.59396354668848e-36	NA	NA
ZBTB7A	222505	chr10_131979719_131980219	TCERG1L	0.902450907354884	4.1284713885531e-35	NA	NA
ZBTB7A	222523	chr10_132044364_132044864	TCERG1L	0.907215357732053	4.66591067253713e-36	NA	NA
ZBTB7A	222585	chr10_132167068_132167568	TCERG1L	0.915353930221263	8.51851595990649e-38	NA	NA
ZBTB7A	222585	chr10_132167068_132167568	ADGRA1	0.948090106394582	4.38192948062061e-47	NA	NA
ZBTB7A	222590	chr10_132176270_132176770	ADGRA1	0.900260061716607	1.0839083300683e-34	NA	NA
ZBTB7A	222781	chr10_132517118_132517618	ADGRA1	0.907103229767541	4.91846465899777e-36	NA	NA
ZBTB7A	222925	chr10_132904204_132904704	ADGRA1	0.901413761350663	6.54115861498849e-35	NA	NA
ZBTB7A	222989	chr10_133088821_133089321	ADGRA1	0.955159212315705	7.40587060005023e-50	NA	NA
ZBTB7A	222990	chr10_133089340_133089840	ADGRA1	0.928179128537953	6.54047375154375e-41	NA	NA
ZBTB7A	222993	chr10_133091302_133091802	ADGRA1	0.933541634308059	2.19001892066919e-42	NA	NA
ZBTB7A	223016	chr10_133163330_133163830	ADGRA1	0.934252751069319	1.36348271288931e-42	NA	NA
ZBTB7A	223080	chr10_133318595_133319095	ADGRA1	0.936968500363401	2.1582232116329e-43	NA	NA
ZBTB7A	223115	chr10_133373187_133373687	ADGRA1	0.90243458905438	4.15760726439718e-35	NA	NA
ZBTB7A	223016	chr10_133163330_133163830	ADGRA1-AS1	0.908722941821461	2.28620440756398e-36	NA	NA
ZBTB7A	223016	chr10_133163330_133163830	SCART1	0.908260676220181	2.85294950816629e-36	NA	NA
ZBTB7A	223529	chr11_856867_857367	SIRT3	0.908949723692543	2.05141321416188e-36	NA	NA
ZBTB7A	223550	chr11_875681_876181	SIRT3	0.921903970488979	2.5398410390451e-39	NA	NA
ZBTB7A	223633	chr11_1072047_1072547	RASSF7	0.942174087528321	4.95215090128136e-45	NA	NA
ZBTB7A	223763	chr11_1449721_1450221	DEAF1	0.915638414219761	7.3524340579463e-38	NA	NA
ZBTB7A	223430	chr11_765214_765714	AP2A2	0.905935869105995	8.46608542200747e-36	NA	NA
ZBTB7A	223463	chr11_796030_796530	AP2A2	0.907080185114756	4.97046552050812e-36	NA	NA
ZBTB7A	223551	chr11_876242_876742	AP2A2	0.901580202514893	6.07840235704907e-35	NA	NA
ZBTB7A	223757	chr11_1442146_1442646	AP2A2	0.900695453126406	8.96597423215185e-35	NA	NA
ZBTB7A	223473	chr11_805055_805555	IFITM10	0.902457403044605	4.11650231199606e-35	NA	NA
ZBTB7A	223520	chr11_849549_850049	IFITM10	0.926060901746629	2.32101734743077e-40	NA	NA
ZBTB7A	223757	chr11_1442146_1442646	IFITM10	0.92080042556785	4.69751056141087e-39	NA	NA
ZBTB7A	223773	chr11_1460498_1460998	KCNQ1	0.902500433256981	4.0372306009696e-35	NA	NA
ZBTB7A	224098	chr11_2444702_2445202	KCNQ1	0.907855044593623	3.45508396829308e-36	NA	NA
ZBTB7A	224233	chr11_2886096_2886596	KCNQ1	0.900491559413043	9.80082516571997e-35	NA	NA
ZBTB7A	224239	chr11_2891987_2892487	KCNQ1	0.924978432091317	4.37923292912038e-40	NA	NA
ZBTB7A	224244	chr11_2901860_2902360	KCNQ1	0.926915118516245	1.39691350813056e-40	NA	NA
ZBTB7A	224331	chr11_3159885_3160385	KCNQ1	0.921186992626362	3.79185853272535e-39	NA	NA
ZBTB7A	223873	chr11_1747188_1747688	KCNQ1OT1	0.907300963962009	4.48314965227895e-36	NA	NA
ZBTB7A	223874	chr11_1748064_1748564	KCNQ1OT1	0.90446517120481	1.66468610705086e-35	NA	NA
ZBTB7A	224050	chr11_2306050_2306550	KCNQ1OT1	0.942878086367461	2.90243818527463e-45	NA	NA
ZBTB7A	224080	chr11_2387237_2387737	KCNQ1OT1	0.908131299787818	3.03396204352961e-36	NA	NA
ZBTB7A	224093	chr11_2420641_2421141	KCNQ1OT1	0.906932312895558	5.32945853352518e-36	NA	NA
ZBTB7A	224098	chr11_2444702_2445202	KCNQ1OT1	0.90175716974242	5.61616195333136e-35	NA	NA
ZBTB7A	224158	chr11_2708871_2709371	KCNQ1OT1	0.900047777510498	1.18798437010295e-34	NA	NA
ZBTB7A	224244	chr11_2901860_2902360	KCNQ1OT1	0.938159536890683	9.43069085002261e-44	NA	NA
ZBTB7A	224331	chr11_3159885_3160385	KCNQ1OT1	0.914056104274312	1.65389601804611e-37	NA	NA
ZBTB7A	224338	chr11_3164464_3164964	KCNQ1OT1	0.924778723747035	4.91639754936817e-40	NA	NA
ZBTB7A	224244	chr11_2901860_2902360	PGAP2	0.932070959650466	5.73035549539254e-42	NA	NA
ZBTB7A	224393	chr11_3808311_3808811	PGAP2	0.919817995959569	8.03599298466838e-39	NA	NA
ZBTB7A	224491	chr11_4480532_4481032	LINC02749	0.915293462741786	8.79140078340062e-38	NA	NA
ZBTB7A	224805	chr11_7577448_7577948	PPFIBP2	0.907634643536309	3.83355610332755e-36	NA	NA
ZBTB7A	225130	chr11_9003773_9004273	ST5	0.92482609079973	4.78512097695054e-40	NA	NA
ZBTB7A	225170	chr11_9143900_9144400	ST5	0.947743473674766	5.86259394892864e-47	NA	NA
ZBTB7A	225130	chr11_9003773_9004273	NRIP3	0.927375267109302	1.05911480387441e-40	NA	NA
ZBTB7A	225170	chr11_9143900_9144400	NRIP3	0.915936550723063	6.2944791653132e-38	NA	NA
ZBTB7A	225050	chr11_8715372_8715872	AC079296.1	0.914197314310692	1.53893654699489e-37	NA	NA
ZBTB7A	225130	chr11_9003773_9004273	AC079296.1	0.925663764516655	2.93176848444309e-40	NA	NA
ZBTB7A	225170	chr11_9143900_9144400	AC079296.1	0.913632369127283	2.05195269835964e-37	NA	NA
ZBTB7A	225098	chr11_8832585_8833085	DENND5A	0.90399388310639	2.06222106487959e-35	NA	NA
ZBTB7A	225106	chr11_8870973_8871473	DENND5A	0.941810988541566	6.50217454790858e-45	NA	NA
ZBTB7A	225170	chr11_9143900_9144400	DENND5A	0.901569213327941	6.1075068914848e-35	NA	NA
ZBTB7A	225177	chr11_9203835_9204335	DENND5A	0.916349811718315	5.07933822147333e-38	NA	NA
ZBTB7A	225248	chr11_9663811_9664311	DENND5A	0.90090810147736	8.16395618696221e-35	NA	NA
ZBTB7A	225130	chr11_9003773_9004273	SWAP70	0.901200650477205	7.18357087679007e-35	NA	NA
ZBTB7A	225170	chr11_9143900_9144400	SWAP70	0.909140549367682	1.87147683227724e-36	NA	NA
ZBTB7A	225248	chr11_9663811_9664311	SWAP70	0.924602431452531	5.44778084849827e-40	NA	NA
ZBTB7A	225688	chr11_11658140_11658640	AC116535.1	0.913518110660352	2.1743339369046e-37	NA	NA
ZBTB7A	226127	chr11_13851636_13852136	BTBD10	0.917614839860029	2.61513199779e-38	DOWN	NA
ZBTB7A	226430	chr11_16610501_16611001	SOX6	0.914568461604066	1.27362410453727e-37	NA	NA
ZBTB7A	226676	chr11_17894819_17895319	ABCC8	0.94914685066246	1.78591437836412e-47	NA	NA
ZBTB7A	226678	chr11_17912949_17913449	ABCC8	0.915813303559097	6.71315221246433e-38	NA	NA
ZBTB7A	226689	chr11_17974203_17974703	ABCC8	0.952816531912113	6.82210709246154e-49	NA	NA
ZBTB7A	226798	chr11_18745183_18745683	SERGEF	0.943004587708493	2.63915546907444e-45	NA	NA
ZBTB7A	226678	chr11_17912949_17913449	SAA2	0.905299879191877	1.13524197720728e-35	NA	NA
ZBTB7A	226689	chr11_17974203_17974703	SAA2	0.908857628809477	2.1444270362391e-36	NA	NA
ZBTB7A	226798	chr11_18745183_18745683	AC103974.1	0.922388036050418	1.93310013902591e-39	NA	NA
ZBTB7A	226814	chr11_18771171_18771671	AC103974.1	0.928013685689834	7.22294703405614e-41	NA	NA
ZBTB7A	226798	chr11_18745183_18745683	IGSF22	0.912581692062562	3.47850101587596e-37	NA	NA
ZBTB7A	226814	chr11_18771171_18771671	IGSF22	0.915487424749361	7.95069482990409e-38	NA	NA
ZBTB7A	226798	chr11_18745183_18745683	PTPN5	0.934051781015597	1.55980513038931e-42	UP	NA
ZBTB7A	226814	chr11_18771171_18771671	PTPN5	0.958411097399449	2.778287614575e-51	UP	NA
ZBTB7A	227152	chr11_20669380_20669880	NELL1	0.911416313657294	6.20118617123094e-37	UP	NA
ZBTB7A	227441	chr11_26512113_26512613	ANO3	0.935001766586621	8.25435145428496e-43	DOWN	NA
ZBTB7A	227441	chr11_26512113_26512613	ANO3-AS1	0.94845484880371	3.21524534716142e-47	NA	NA
ZBTB7A	227441	chr11_26512113_26512613	MUC15	0.954537001533338	1.34737441373664e-49	NA	NA
ZBTB7A	227576	chr11_27718387_27718887	CCDC34	0.917948771703917	2.18963941318394e-38	NA	NA
ZBTB7A	227668	chr11_29780526_29781026	LINC01616	0.921319232075102	3.52478009228914e-39	NA	NA
ZBTB7A	227668	chr11_29780526_29781026	KCNA4	0.97073522006333	6.20375260378075e-58	NA	NA
ZBTB7A	227668	chr11_29780526_29781026	ARL14EP	0.917647385662497	2.5703953655997e-38	NA	NA
ZBTB7A	227844	chr11_31802854_31803354	IMMP1L	0.917406156454729	2.91896020022321e-38	NA	NA
ZBTB7A	227844	chr11_31802854_31803354	ELP4	0.952286213346283	1.10870285037922e-48	NA	NA
ZBTB7A	227848	chr11_31805864_31806364	ELP4	0.906971421104279	5.23237293247897e-36	NA	NA
ZBTB7A	227853	chr11_31811168_31811668	ELP4	0.916138070409107	5.67108747645118e-38	NA	NA
ZBTB7A	227840	chr11_31798105_31798605	AC131571.1	0.951848032906612	1.65294462227633e-48	NA	NA
ZBTB7A	227842	chr11_31799107_31799607	AC131571.1	0.907684268505592	3.74404804461135e-36	NA	NA
ZBTB7A	227844	chr11_31802854_31803354	AC131571.1	0.940065166804209	2.38415429620263e-44	NA	NA
ZBTB7A	227853	chr11_31811168_31811668	AC131571.1	0.930706099543861	1.36676405698918e-41	NA	NA
ZBTB7A	227840	chr11_31798105_31798605	PAX6	0.947363723192264	8.06907692936852e-47	NA	NA
ZBTB7A	227842	chr11_31799107_31799607	PAX6	0.919000279042568	1.25056280214195e-38	NA	NA
ZBTB7A	227844	chr11_31802854_31803354	PAX6	0.968248603740647	2.16122967021498e-56	NA	NA
ZBTB7A	227847	chr11_31804948_31805448	PAX6	0.917126680444874	3.38473634488315e-38	NA	NA
ZBTB7A	227848	chr11_31805864_31806364	PAX6	0.956766615341134	1.48645227192458e-50	NA	NA
ZBTB7A	227853	chr11_31811168_31811668	PAX6	0.964107797327333	4.41655809927818e-54	NA	NA
ZBTB7A	227844	chr11_31802854_31803354	RCN1	0.903955403690092	2.09828444094319e-35	NA	NA
ZBTB7A	229281	chr11_44726730_44727230	TSPAN18	0.916159488962246	5.60777640784603e-38	NA	NA
ZBTB7A	229406	chr11_45158128_45158628	AC103855.3	0.916817310501209	3.98150286242664e-38	NA	NA
ZBTB7A	229647	chr11_45896652_45897152	AC103855.3	0.922411758232087	1.90704456297879e-39	NA	NA
ZBTB7A	229677	chr11_45930421_45930921	AC103855.3	0.906454293169132	6.65751691602249e-36	NA	NA
ZBTB7A	229727	chr11_46277772_46278272	AC103855.3	0.927658547317006	8.95070521358382e-41	NA	NA
ZBTB7A	229756	chr11_46338981_46339481	AC103855.3	0.900168549242829	1.12765833525315e-34	NA	NA
ZBTB7A	229683	chr11_45983008_45983508	PHF21A	0.938471885421339	7.53913986711648e-44	NA	NA
ZBTB7A	229842	chr11_46505661_46506161	PHF21A	0.936483908306923	3.01208398000257e-43	NA	NA
ZBTB7A	229849	chr11_46529219_46529719	PHF21A	0.916514600330011	4.66153182937049e-38	NA	NA
ZBTB7A	230021	chr11_47186237_47186737	ATG13	0.906720813062111	5.88190192986274e-36	NA	NA
ZBTB7A	230088	chr11_47400010_47400510	NUP160	0.9093189563731	1.71759468374211e-36	DOWN	NA
ZBTB7A	230560	chr11_57597908_57598408	UBE2L6	0.906113155158752	7.80161659330495e-36	NA	NA
ZBTB7A	230564	chr11_57637429_57637929	UBE2L6	0.900747445860452	8.76202138679677e-35	NA	NA
ZBTB7A	230553	chr11_57567458_57567958	SERPING1	0.901367935325715	6.67390633170604e-35	NA	NA
ZBTB7A	230560	chr11_57597908_57598408	SERPING1	0.957263563850704	9.03257829094426e-51	NA	NA
ZBTB7A	230549	chr11_57530677_57531177	SELENOH	0.906782988460977	5.71621782692203e-36	NA	NA
ZBTB7A	230710	chr11_59058313_59058813	GLYATL2	0.923522305550453	1.01422319088108e-39	NA	NA
ZBTB7A	231043	chr11_61042084_61042584	LRRC10B	0.910669107434428	8.93568543718111e-37	NA	NA
ZBTB7A	231161	chr11_61508407_61508907	LRRC10B	0.913012416788065	2.80246344554603e-37	NA	NA
ZBTB7A	231030	chr11_61026168_61026668	SYT7	0.905007961782704	1.29825442568732e-35	NA	NA
ZBTB7A	231145	chr11_61480879_61481379	SYT7	0.930856366854021	1.24328726737505e-41	NA	NA
ZBTB7A	231194	chr11_61564843_61565343	SYT7	0.913010397614196	2.80519626772917e-37	NA	NA
ZBTB7A	231226	chr11_61597691_61598191	SYT7	0.928896457251298	4.20507418057625e-41	NA	NA
ZBTB7A	231429	chr11_61917328_61917828	RAB3IL1	0.929818322175893	2.37911588022419e-41	NA	NA
ZBTB7A	231429	chr11_61917328_61917828	SCGB1A1	0.90398061646161	2.07469387452986e-35	NA	NA
ZBTB7A	231740	chr11_62923410_62923910	TMEM179B	0.903325766648205	2.78824688019484e-35	NA	NA
ZBTB7A	231587	chr11_62553077_62553577	SLC22A24	0.9002810902053	1.0739823949437e-34	NA	NA
ZBTB7A	231587	chr11_62553077_62553577	SLC22A25	0.922638299964538	1.67760792330981e-39	NA	NA
ZBTB7A	231970	chr11_64000897_64001397	AP000721.2	0.910234269034052	1.1039740158435e-36	NA	NA
ZBTB7A	232000	chr11_64044917_64045417	AP000721.2	0.942611784892703	3.55088870324269e-45	NA	NA
ZBTB7A	232039	chr11_64078280_64078780	AP000721.2	0.912446818050093	3.72096738289845e-37	NA	NA
ZBTB7A	232065	chr11_64101234_64101734	AP000721.2	0.916257624699003	5.32796239440216e-38	NA	NA
ZBTB7A	232097	chr11_64132881_64133381	AP000721.2	0.938303755806833	8.50246815142998e-44	NA	NA
ZBTB7A	232109	chr11_64148050_64148550	AP000721.2	0.935664903170551	5.29429607498627e-43	NA	NA
ZBTB7A	232183	chr11_64264365_64264865	AP000721.2	0.903450578493622	2.63695065339836e-35	NA	NA
ZBTB7A	231976	chr11_64015482_64015982	MACROD1	0.901074781653587	7.59027585320027e-35	NA	NA
ZBTB7A	231990	chr11_64035534_64036034	MACROD1	0.901701856904789	5.75720761162867e-35	NA	NA
ZBTB7A	232039	chr11_64078280_64078780	MACROD1	0.910888787716392	8.02327098426222e-37	NA	NA
ZBTB7A	232075	chr11_64111567_64112067	MACROD1	0.931430451152534	8.6397787201261e-42	NA	NA
ZBTB7A	232097	chr11_64132881_64133381	MACROD1	0.907354529782095	4.37312879028833e-36	NA	NA
ZBTB7A	232102	chr11_64139063_64139563	MACROD1	0.914655793130569	1.2181033559227e-37	NA	NA
ZBTB7A	232183	chr11_64264365_64264865	MACROD1	0.90566732657073	9.57856586339462e-36	NA	NA
ZBTB7A	232241	chr11_64358838_64359338	MACROD1	0.902608676509548	3.84785125525528e-35	NA	NA
ZBTB7A	232251	chr11_64384450_64384950	MACROD1	0.924834391545468	4.76319648216639e-40	NA	NA
ZBTB7A	232399	chr11_64715560_64716060	MACROD1	0.921652967361376	2.92291772035456e-39	NA	NA
ZBTB7A	232467	chr11_64863676_64864176	MACROD1	0.919386353940072	1.01506426767452e-38	NA	NA
ZBTB7A	231990	chr11_64035534_64036034	STIP1	0.919037077254548	1.22606458332468e-38	NA	NA
ZBTB7A	232393	chr11_64711364_64711864	STIP1	0.922116921679753	2.25362744479323e-39	NA	NA
ZBTB7A	232471	chr11_64868802_64869302	ESRRA	0.910524083150487	9.5847415725533e-37	NA	NA
ZBTB7A	231938	chr11_63917745_63918245	EHD1	0.924319423506849	6.41759209894249e-40	NA	NA
ZBTB7A	231974	chr11_64007031_64007531	EHD1	0.910412562081636	1.01245233800074e-36	NA	NA
ZBTB7A	231990	chr11_64035534_64036034	EHD1	0.906589798217038	6.25169333779981e-36	NA	NA
ZBTB7A	232171	chr11_64247290_64247790	EHD1	0.90970119848574	1.42735598929112e-36	NA	NA
ZBTB7A	232762	chr11_65558068_65558568	EHD1	0.904845830168177	1.39824428926516e-35	NA	NA
ZBTB7A	232462	chr11_64856383_64856883	NEAT1	0.914374699919813	1.40668122996064e-37	NA	NA
ZBTB7A	232653	chr11_65418116_65418616	NEAT1	0.915600925873179	7.49546596950277e-38	NA	NA
ZBTB7A	232932	chr11_66045068_66045568	MALAT1	0.924929105786632	4.50762447843314e-40	NA	NA
ZBTB7A	232932	chr11_66045068_66045568	PC	0.91297668942645	2.85325753023842e-37	NA	NA
ZBTB7A	233300	chr11_67302669_67303169	PC	0.90200453670491	5.02994260743603e-35	NA	NA
ZBTB7A	233301	chr11_67303200_67303700	PC	0.914176561758474	1.55501833591318e-37	NA	NA
ZBTB7A	233335	chr11_67384799_67385299	PC	0.9262206449266	2.11023419357408e-40	NA	NA
ZBTB7A	233286	chr11_67277451_67277951	KDM2A	0.911937918648663	4.79597688417506e-37	NA	NA
ZBTB7A	233378	chr11_67420489_67420989	KDM2A	0.902519242487761	4.00330963870869e-35	NA	NA
ZBTB7A	233302	chr11_67303859_67304359	SSH3	0.908576857501392	2.45014164140547e-36	NA	NA
ZBTB7A	233181	chr11_66863477_66863977	RAD9A	0.902139027459646	4.73696617242969e-35	DOWN	NA
ZBTB7A	233525	chr11_68047783_68048283	CPT1A	0.908105319368315	3.07081841293485e-36	NA	NA
ZBTB7A	233562	chr11_68128241_68128741	CPT1A	0.90069099338146	8.9831739075418e-35	NA	NA
ZBTB7A	233626	chr11_68373430_68373930	CPT1A	0.929950151538185	2.19255554692423e-41	NA	NA
ZBTB7A	233677	chr11_68839177_68839677	CPT1A	0.956080915110157	2.96023591558549e-50	NA	NA
ZBTB7A	233691	chr11_68890067_68890567	CPT1A	0.915085757120388	9.77892706337796e-38	NA	NA
ZBTB7A	233704	chr11_68998410_68998910	CPT1A	0.947251388734728	8.87802464018339e-47	NA	NA
ZBTB7A	233709	chr11_69010979_69011479	CPT1A	0.948972392289524	2.07208436040376e-47	NA	NA
ZBTB7A	233711	chr11_69013214_69013714	CPT1A	0.915062636304495	9.89511525525431e-38	NA	NA
ZBTB7A	233709	chr11_69010979_69011479	AP003555.2	0.970266757380078	1.25020229020677e-57	NA	NA
ZBTB7A	233711	chr11_69013214_69013714	AP003555.2	0.946230366829213	2.05622380912485e-46	NA	NA
ZBTB7A	233918	chr11_69984774_69985274	AP003555.2	0.961242989184523	1.26300500293782e-52	NA	NA
ZBTB7A	233919	chr11_69985497_69985997	AP003555.2	0.979468099816443	1.34113275772967e-64	NA	NA
ZBTB7A	233920	chr11_69986253_69986753	AP003555.2	0.982583288839968	1.39140237674291e-67	NA	NA
ZBTB7A	233922	chr11_70078341_70078841	AP003555.2	0.955695755109381	4.34593160181618e-50	NA	NA
ZBTB7A	233991	chr11_70422289_70422789	AP003555.2	0.924418112164838	6.05868123514491e-40	NA	NA
ZBTB7A	234052	chr11_70545043_70545543	AP003555.2	0.900869898253298	8.3016052010612e-35	NA	NA
ZBTB7A	234057	chr11_70557645_70558145	AP003555.2	0.921454715819999	3.26685674523634e-39	NA	NA
ZBTB7A	234097	chr11_70637944_70638444	AP003555.2	0.90507413957866	1.25931731513945e-35	NA	NA
ZBTB7A	234149	chr11_70803994_70804494	AP003555.2	0.964165929771309	4.10451320243391e-54	NA	NA
ZBTB7A	233918	chr11_69984774_69985274	ANO1	0.932596327331639	4.07059199193499e-42	NA	NA
ZBTB7A	233919	chr11_69985497_69985997	ANO1	0.954136380955563	1.98862499092707e-49	NA	NA
ZBTB7A	233920	chr11_69986253_69986753	ANO1	0.958524001288997	2.4537990448947e-51	NA	NA
ZBTB7A	233922	chr11_70078341_70078841	ANO1	0.953819177979735	2.69312085725884e-49	NA	NA
ZBTB7A	233991	chr11_70422289_70422789	ANO1	0.916092529477081	5.80859668427436e-38	NA	NA
ZBTB7A	234052	chr11_70545043_70545543	ANO1	0.930598392107271	1.46325838120332e-41	NA	NA
ZBTB7A	234057	chr11_70557645_70558145	ANO1	0.922934673508676	1.41789367632223e-39	NA	NA
ZBTB7A	234076	chr11_70606878_70607378	ANO1	0.920085919699958	6.94622120167229e-39	NA	NA
ZBTB7A	234097	chr11_70637944_70638444	ANO1	0.915131884332311	9.55437001281298e-38	NA	NA
ZBTB7A	234149	chr11_70803994_70804494	ANO1	0.928120929294313	6.77010390724904e-41	NA	NA
ZBTB7A	234512	chr11_72642196_72642696	NUMA1	0.925166380843993	3.92314055099073e-40	NA	NA
ZBTB7A	234589	chr11_72746779_72747279	NUMA1	0.902119417328791	4.77828732550399e-35	NA	NA
ZBTB7A	234512	chr11_72642196_72642696	FCHSD2	0.927172012621632	1.19774016454355e-40	DOWN	NA
ZBTB7A	234942	chr11_73800381_73800881	MRPL48	0.907920906399168	3.34995229612779e-36	NA	NA
ZBTB7A	234942	chr11_73800381_73800881	PAAF1	0.921744944691081	2.77530941653213e-39	DOWN	NA
ZBTB7A	234942	chr11_73800381_73800881	RNF169	0.905320957977104	1.12409139231076e-35	NA	NA
ZBTB7A	235033	chr11_74311431_74311931	RNF169	0.906032315380473	8.09683085424298e-36	NA	NA
ZBTB7A	235257	chr11_75314173_75314673	RNF169	0.906452949720512	6.66141577672155e-36	NA	NA
ZBTB7A	235336	chr11_75525730_75526230	ARRB1	0.91735929650255	2.99109374480462e-38	NA	NA
ZBTB7A	235179	chr11_75174341_75174841	MAP6	0.937886523975013	1.14122942495471e-43	NA	NA
ZBTB7A	235300	chr11_75424284_75424784	MAP6	0.946130918636094	2.230029521826e-46	NA	NA
ZBTB7A	235593	chr11_76782995_76783495	CAPN5	0.904575212323428	1.58273983688669e-35	NA	NA
ZBTB7A	235654	chr11_77073251_77073751	CAPN5	0.904661258989514	1.52127534813777e-35	NA	NA
ZBTB7A	235690	chr11_77154306_77154806	MYO7A	0.92577007521561	2.75495077407773e-40	NA	NA
ZBTB7A	235786	chr11_78030566_78031066	MYO7A	0.910775722394263	8.4822330248365e-37	NA	NA
ZBTB7A	235766	chr11_77819226_77819726	RSF1	0.909195791633225	1.82312267338433e-36	NA	NA
ZBTB7A	235900	chr11_78370831_78371331	AP002812.2	0.908767223771048	2.23853678469073e-36	NA	NA
ZBTB7A	235920	chr11_78417622_78418122	AP003086.1	0.91630794360161	5.19230262498538e-38	NA	NA
ZBTB7A	235813	chr11_78174706_78175206	GAB2	0.901511039164912	6.26748476203296e-35	NA	NA
ZBTB7A	235900	chr11_78370831_78371331	GAB2	0.94428417131422	9.84059420310103e-46	NA	NA
ZBTB7A	235920	chr11_78417622_78418122	GAB2	0.903522052807485	2.5527909288889e-35	NA	NA
ZBTB7A	237930	chr11_100686972_100687472	ARHGAP42	0.931455413083024	8.50706696563043e-42	NA	NA
ZBTB7A	238205	chr11_104163409_104163909	AP002989.1	0.935447254308551	6.13557357849608e-43	NA	NA
ZBTB7A	238205	chr11_104163409_104163909	PDGFD	0.953179035242619	4.88476709015107e-49	NA	NA
ZBTB7A	238242	chr11_104898169_104898669	PDGFD	0.918124018291943	1.99528353672639e-38	NA	NA
ZBTB7A	238205	chr11_104163409_104163909	LINC02552	0.912847394258326	3.04347631856964e-37	NA	NA
ZBTB7A	238242	chr11_104898169_104898669	GRIA4	0.927530144932893	9.66319553459201e-41	NA	NA
ZBTB7A	238507	chr11_107785199_107785699	ELMOD1	0.936968596177038	2.1582232116329e-43	NA	NA
ZBTB7A	238581	chr11_108498175_108498675	RAB39A	0.905129968404386	1.2274429674761e-35	NA	NA
ZBTB7A	238996	chr11_111913260_111913760	DIXDC1	0.930161759453078	1.92383939920494e-41	NA	NA
ZBTB7A	238996	chr11_111913260_111913760	SDHD	0.903650208740738	2.40960039557922e-35	NA	NA
ZBTB7A	238996	chr11_111913260_111913760	PTS	0.911170033793132	6.99899484116695e-37	NA	NA
ZBTB7A	239351	chr11_113579200_113579700	DRD2	0.908240914119849	2.87979981506845e-36	NA	TRUE
ZBTB7A	239412	chr11_114059243_114059743	ZBTB16	0.944018064817727	1.20822572225793e-45	NA	NA
ZBTB7A	239414	chr11_114060535_114061035	ZBTB16	0.914626042132044	1.23629800864059e-37	NA	NA
ZBTB7A	239415	chr11_114061391_114061891	ZBTB16	0.904819399198838	1.41515673024868e-35	NA	NA
ZBTB7A	239417	chr11_114063986_114064486	ZBTB16	0.915541182461271	7.73088503786195e-38	NA	NA
ZBTB7A	239418	chr11_114065025_114065525	ZBTB16	0.958894190610833	1.65513901539005e-51	NA	NA
ZBTB7A	239422	chr11_114074033_114074533	ZBTB16	0.947878463120169	5.23488090827942e-47	NA	NA
ZBTB7A	239429	chr11_114082806_114083306	ZBTB16	0.975383527068492	3.42947663806516e-61	NA	NA
ZBTB7A	239430	chr11_114083315_114083815	ZBTB16	0.906675928036061	6.00739154598717e-36	NA	NA
ZBTB7A	239431	chr11_114088796_114089296	ZBTB16	0.922771065391962	1.55693908457516e-39	NA	NA
ZBTB7A	239433	chr11_114090132_114090632	ZBTB16	0.9058768538082	8.70306580039977e-36	NA	NA
ZBTB7A	239435	chr11_114091439_114091939	ZBTB16	0.959110640616247	1.31820038561319e-51	NA	NA
ZBTB7A	239464	chr11_114139650_114140150	ZBTB16	0.904766857442993	1.44935775326974e-35	NA	NA
ZBTB7A	239474	chr11_114156126_114156626	ZBTB16	0.927747972128835	8.47320750084459e-41	NA	NA
ZBTB7A	239490	chr11_114168654_114169154	ZBTB16	0.937541189413863	1.45227720883042e-43	NA	NA
ZBTB7A	239511	chr11_114228344_114228844	ZBTB16	0.93243594665557	4.51772688567077e-42	NA	NA
ZBTB7A	239518	chr11_114257794_114258294	ZBTB16	0.920153488484862	6.69604654813375e-39	NA	NA
ZBTB7A	239519	chr11_114258624_114259124	ZBTB16	0.918754708541859	1.42626393342957e-38	NA	NA
ZBTB7A	239522	chr11_114260972_114261472	ZBTB16	0.9172434914361	3.1811219845848e-38	NA	NA
ZBTB7A	239412	chr11_114059243_114059743	NNMT	0.92766957913406	8.89147651152182e-41	NA	NA
ZBTB7A	239414	chr11_114060535_114061035	NNMT	0.905613249964969	9.82081646735148e-36	NA	NA
ZBTB7A	239415	chr11_114061391_114061891	NNMT	0.91629105262001	5.23792189639012e-38	NA	NA
ZBTB7A	239417	chr11_114063986_114064486	NNMT	0.945823938309146	2.86849466929471e-46	NA	NA
ZBTB7A	239418	chr11_114065025_114065525	NNMT	0.963588027813979	8.32891724709902e-54	NA	NA
ZBTB7A	239422	chr11_114074033_114074533	NNMT	0.972201611065629	6.79981189399e-59	NA	NA
ZBTB7A	239429	chr11_114082806_114083306	NNMT	0.966725310912606	1.63622805831297e-55	NA	NA
ZBTB7A	239430	chr11_114083315_114083815	NNMT	0.944691754020601	7.13654910297102e-46	NA	NA
ZBTB7A	239431	chr11_114088796_114089296	NNMT	0.915082122884887	9.79691503633244e-38	NA	NA
ZBTB7A	239433	chr11_114090132_114090632	NNMT	0.919599980926906	9.03932829027265e-39	NA	NA
ZBTB7A	239435	chr11_114091439_114091939	NNMT	0.949332204248206	1.52259364672919e-47	NA	NA
ZBTB7A	239474	chr11_114156126_114156626	NNMT	0.942143128888615	5.06695424412302e-45	NA	NA
ZBTB7A	239490	chr11_114168654_114169154	NNMT	0.934902388915369	8.82988955720564e-43	NA	NA
ZBTB7A	239511	chr11_114228344_114228844	NNMT	0.954443801699791	1.47124990141935e-49	NA	NA
ZBTB7A	239518	chr11_114257794_114258294	NNMT	0.915650943911249	7.30561960571058e-38	NA	NA
ZBTB7A	239519	chr11_114258624_114259124	NNMT	0.945586605146053	3.47357989158071e-46	NA	NA
ZBTB7A	239522	chr11_114260972_114261472	NNMT	0.910515884605408	9.62288267513849e-37	NA	NA
ZBTB7A	239417	chr11_114063986_114064486	AP002518.2	0.928105832209834	6.83218436098821e-41	NA	NA
ZBTB7A	239418	chr11_114065025_114065525	AP002518.2	0.935901266305636	4.50374617153833e-43	NA	NA
ZBTB7A	239422	chr11_114074033_114074533	AP002518.2	0.955955394381607	3.35165851744786e-50	NA	NA
ZBTB7A	239429	chr11_114082806_114083306	AP002518.2	0.94473953434944	6.85777046254254e-46	NA	NA
ZBTB7A	239430	chr11_114083315_114083815	AP002518.2	0.941429561355259	8.65577043226501e-45	NA	NA
ZBTB7A	239433	chr11_114090132_114090632	AP002518.2	0.908746805672907	2.26069034876905e-36	NA	NA
ZBTB7A	239435	chr11_114091439_114091939	AP002518.2	0.921422807673439	3.32515016509244e-39	NA	NA
ZBTB7A	239474	chr11_114156126_114156626	AP002518.2	0.923604577928947	9.67927991104598e-40	NA	NA
ZBTB7A	239490	chr11_114168654_114169154	AP002518.2	0.91500071081612	1.02110142199401e-37	NA	NA
ZBTB7A	239511	chr11_114228344_114228844	AP002518.2	0.943895121394139	1.3296714868534e-45	NA	NA
ZBTB7A	239519	chr11_114258624_114259124	AP002518.2	0.943371188659033	1.99233746103035e-45	NA	NA
ZBTB7A	239572	chr11_115119403_115119903	CADM1	0.930000445311487	2.12589210838947e-41	NA	TRUE
ZBTB7A	240064	chr11_117411042_117411542	TAGLN	0.900017531128089	1.20368558300585e-34	NA	NA
ZBTB7A	240041	chr11_117299456_117299956	BACE1	0.929745090440959	2.48863669412044e-41	NA	NA
ZBTB7A	240064	chr11_117411042_117411542	BACE1	0.909759680101619	1.38764371300609e-36	NA	NA
ZBTB7A	240155	chr11_117605174_117605674	BACE1	0.940975512691075	1.21454493827403e-44	NA	NA
ZBTB7A	240179	chr11_117654823_117655323	BACE1	0.907178814083165	4.74802037642534e-36	NA	NA
ZBTB7A	240208	chr11_117678837_117679337	BACE1	0.935584927296078	5.58321847767711e-43	NA	NA
ZBTB7A	240241	chr11_117718005_117718505	BACE1	0.90807001382679	3.12268797282499e-36	NA	NA
ZBTB7A	240064	chr11_117411042_117411542	CEP164	0.934646807220309	1.04884124363467e-42	NA	NA
ZBTB7A	240110	chr11_117529829_117530329	CEP164	0.923696287199126	9.18661818741708e-40	NA	NA
ZBTB7A	240139	chr11_117585929_117586429	CEP164	0.906756403878296	5.78550296590255e-36	NA	NA
ZBTB7A	240151	chr11_117600999_117601499	CEP164	0.920872956819178	4.51233159370646e-39	NA	NA
ZBTB7A	240155	chr11_117605174_117605674	CEP164	0.940070559265002	2.37497566805021e-44	NA	NA
ZBTB7A	240158	chr11_117610884_117611384	CEP164	0.90698636616879	5.19562538399422e-36	NA	NA
ZBTB7A	240159	chr11_117612200_117612700	CEP164	0.922574503023839	1.73953049065311e-39	NA	NA
ZBTB7A	240179	chr11_117654823_117655323	CEP164	0.924379027238141	6.19846212768372e-40	NA	NA
ZBTB7A	240208	chr11_117678837_117679337	CEP164	0.914140677477991	1.5839943593458e-37	NA	NA
ZBTB7A	240212	chr11_117681900_117682400	CEP164	0.906512068899539	6.48178475155661e-36	NA	NA
ZBTB7A	240219	chr11_117688631_117689131	CEP164	0.917191068984986	3.27178905991543e-38	NA	NA
ZBTB7A	240288	chr11_117796971_117797471	CEP164	0.921184312485918	3.79773349493108e-39	NA	NA
ZBTB7A	240295	chr11_117816066_117816566	CEP164	0.900968349986025	7.95294430073505e-35	NA	NA
ZBTB7A	240299	chr11_117821934_117822434	CEP164	0.904959107001528	1.32747020280218e-35	NA	NA
ZBTB7A	240329	chr11_117872356_117872856	CEP164	0.932513361952968	4.29563939420958e-42	NA	NA
ZBTB7A	240091	chr11_117490101_117490601	DSCAML1	0.924593289251003	5.47534950923689e-40	NA	NA
ZBTB7A	240219	chr11_117688631_117689131	DSCAML1	0.910615660220667	9.16905071980227e-37	NA	NA
ZBTB7A	240221	chr11_117691328_117691828	DSCAML1	0.910988746908189	7.64033778085831e-37	NA	NA
ZBTB7A	240284	chr11_117793549_117794049	DSCAML1	0.926390164439836	1.91093352671772e-40	NA	NA
ZBTB7A	240288	chr11_117796971_117797471	DSCAML1	0.955333576562021	6.23186314980289e-50	NA	NA
ZBTB7A	240110	chr11_117529829_117530329	FXYD2	0.903935652800649	2.1172762962499e-35	NA	NA
ZBTB7A	240151	chr11_117600999_117601499	FXYD2	0.906514287241094	6.47557627175388e-36	NA	NA
ZBTB7A	240208	chr11_117678837_117679337	FXYD2	0.922995379691681	1.36938652735584e-39	NA	NA
ZBTB7A	240329	chr11_117872356_117872856	FXYD2	0.906700486256492	5.9375830907349e-36	NA	NA
ZBTB7A	240064	chr11_117411042_117411542	FXYD6	0.929845522393462	2.33920805655523e-41	NA	NA
ZBTB7A	240110	chr11_117529829_117530329	FXYD6	0.948419716739613	3.31330262758588e-47	NA	NA
ZBTB7A	240139	chr11_117585929_117586429	FXYD6	0.925921751534707	2.51961793568038e-40	NA	NA
ZBTB7A	240147	chr11_117593111_117593611	FXYD6	0.907934527980472	3.32907049778357e-36	NA	NA
ZBTB7A	240151	chr11_117600999_117601499	FXYD6	0.959071685751431	1.37065674736562e-51	NA	NA
ZBTB7A	240155	chr11_117605174_117605674	FXYD6	0.95919176831871	1.2121499775491e-51	NA	NA
ZBTB7A	240156	chr11_117605731_117606231	FXYD6	0.911465623907082	6.05075333524729e-37	NA	NA
ZBTB7A	240159	chr11_117612200_117612700	FXYD6	0.924531054983179	5.67631724316056e-40	NA	NA
ZBTB7A	240179	chr11_117654823_117655323	FXYD6	0.94413125487139	1.10727601931374e-45	NA	NA
ZBTB7A	240208	chr11_117678837_117679337	FXYD6	0.925501521241132	3.22629075444609e-40	NA	NA
ZBTB7A	240219	chr11_117688631_117689131	FXYD6	0.929066543490963	3.78963172040144e-41	NA	NA
ZBTB7A	240288	chr11_117796971_117797471	FXYD6	0.947326564762362	8.32436050149891e-47	NA	NA
ZBTB7A	240295	chr11_117816066_117816566	FXYD6	0.90543400946667	1.0675832236452e-35	NA	NA
ZBTB7A	240299	chr11_117821934_117822434	FXYD6	0.913334517633829	2.38498261495126e-37	NA	NA
ZBTB7A	240329	chr11_117872356_117872856	FXYD6	0.944175636679521	1.06908988137859e-45	NA	NA
ZBTB7A	240110	chr11_117529829_117530329	KMT2A	0.923990071049843	7.76912831024711e-40	NA	NA
ZBTB7A	240151	chr11_117600999_117601499	KMT2A	0.902120454388978	4.77617728429539e-35	NA	NA
ZBTB7A	240155	chr11_117605174_117605674	KMT2A	0.941960117745793	5.82281120452383e-45	NA	NA
ZBTB7A	240159	chr11_117612200_117612700	KMT2A	0.907654675817239	3.79679050184899e-36	NA	NA
ZBTB7A	240179	chr11_117654823_117655323	KMT2A	0.903651250556291	2.40858298213823e-35	NA	NA
ZBTB7A	240208	chr11_117678837_117679337	KMT2A	0.92605855810073	2.32388553157361e-40	NA	NA
ZBTB7A	240329	chr11_117872356_117872856	KMT2A	0.914975157303691	1.03497225457416e-37	NA	NA
ZBTB7A	240598	chr11_118909215_118909715	KMT2A	0.923787487733535	8.72030100422587e-40	NA	NA
ZBTB7A	240690	chr11_119148839_119149339	KMT2A	0.934470914557663	1.18026458776267e-42	NA	NA
ZBTB7A	240751	chr11_119356638_119357138	KMT2A	0.906253373346682	7.3086002789433e-36	NA	NA
ZBTB7A	240499	chr11_118605523_118606023	CCDC84	0.903809142943029	2.24337610587478e-35	NA	NA
ZBTB7A	240559	chr11_118690021_118690521	CCDC84	0.907832118825723	3.49252545586103e-36	NA	NA
ZBTB7A	240593	chr11_118899626_118900126	CCDC84	0.937780429114768	1.22986112892314e-43	NA	NA
ZBTB7A	240607	chr11_118915814_118916314	CCDC84	0.921008716368829	4.185445366401e-39	NA	NA
ZBTB7A	240612	chr11_118919251_118919751	CCDC84	0.943635484032834	1.62325032754675e-45	NA	NA
ZBTB7A	240690	chr11_119148839_119149339	CCDC84	0.947691949902614	6.12034714999842e-47	NA	NA
ZBTB7A	240692	chr11_119149959_119150459	CCDC84	0.920562743963081	5.35433562939199e-39	NA	NA
ZBTB7A	240739	chr11_119339847_119340347	CCDC84	0.95764524985238	6.1096746401659e-51	NA	NA
ZBTB7A	240751	chr11_119356638_119357138	CCDC84	0.913977962398912	1.72124379949958e-37	NA	NA
ZBTB7A	240752	chr11_119357173_119357673	CCDC84	0.905310589555085	1.12959053976888e-35	NA	NA
ZBTB7A	240799	chr11_119474626_119475126	CCDC84	0.905154877448659	1.2138481938351e-35	NA	NA
ZBTB7A	240866	chr11_119681516_119682016	CCDC84	0.91153920566619	5.83627842233217e-37	NA	NA
ZBTB7A	240963	chr11_119973785_119974285	CCDC84	0.917809991525224	2.35788873420153e-38	NA	NA
ZBTB7A	240625	chr11_118929949_118930449	THY1	0.930563905166337	1.49535919386159e-41	UP	NA
ZBTB7A	240593	chr11_118899626_118900126	NECTIN1	0.916984403425118	3.64725693264861e-38	NA	NA
ZBTB7A	240607	chr11_118915814_118916314	NECTIN1	0.903649919555937	2.40987189074313e-35	NA	NA
ZBTB7A	240612	chr11_118919251_118919751	NECTIN1	0.939713535975147	3.08119094286819e-44	NA	NA
ZBTB7A	240690	chr11_119148839_119149339	NECTIN1	0.922670558820343	1.64763521620811e-39	NA	NA
ZBTB7A	240739	chr11_119339847_119340347	NECTIN1	0.937795860545679	1.21605311618805e-43	NA	NA
ZBTB7A	240866	chr11_119681516_119682016	NECTIN1	0.921430515851212	3.31126711523041e-39	NA	NA
ZBTB7A	241055	chr11_120210692_120211192	NECTIN1	0.93334286388911	2.49519933155156e-42	NA	NA
ZBTB7A	241056	chr11_120211316_120211816	NECTIN1	0.909565601975079	1.52477644216342e-36	NA	NA
ZBTB7A	241696	chr11_122717285_122717785	UBASH3B	0.907723857820226	3.67471679300783e-36	UP	NA
ZBTB7A	241715	chr11_122750149_122750649	UBASH3B	0.909760105586797	1.38740699504709e-36	UP	NA
ZBTB7A	242062	chr11_124739620_124740120	TBRG1	0.949661022071957	1.1460073658905e-47	NA	NA
ZBTB7A	242063	chr11_124740443_124740943	SPA17	0.915753064858308	6.92753780987957e-38	NA	NA
ZBTB7A	242062	chr11_124739620_124740120	NRGN	0.919056596366154	1.21294106603833e-38	NA	NA
ZBTB7A	242063	chr11_124740443_124740943	NRGN	0.919758275148628	8.29567921781334e-39	NA	NA
ZBTB7A	242099	chr11_124876155_124876655	PKNOX2	0.941039988601742	1.15746308285021e-44	NA	NA
ZBTB7A	242209	chr11_125214505_125215005	PKNOX2	0.904705002098349	1.49132019696111e-35	NA	NA
ZBTB7A	242259	chr11_125303759_125304259	PKNOX2	0.931696797852524	7.2945715523583e-42	NA	NA
ZBTB7A	242321	chr11_125404793_125405293	PKNOX2	0.914557405310335	1.28076422882704e-37	NA	NA
ZBTB7A	242325	chr11_125412048_125412548	PKNOX2	0.92218682471533	2.1662277155483e-39	NA	NA
ZBTB7A	242521	chr11_126414586_126415086	AP001318.2	0.90112387552199	7.42956543365614e-35	NA	NA
ZBTB7A	242508	chr11_126373625_126374125	DCPS	0.912211986033201	4.18580347290531e-37	NA	NA
ZBTB7A	242521	chr11_126414586_126415086	DCPS	0.909524208603292	1.55564446924314e-36	NA	NA
ZBTB7A	242325	chr11_125412048_125412548	ST3GAL4	0.901314733815669	6.83043519376237e-35	NA	NA
ZBTB7A	242521	chr11_126414586_126415086	ST3GAL4	0.936440484562748	3.10544118399747e-43	NA	NA
ZBTB7A	242523	chr11_126415656_126416156	ST3GAL4	0.931102215537465	1.06411789957109e-41	NA	NA
ZBTB7A	242819	chr11_127611775_127612275	AP001993.1	0.934384305242307	1.24975824284666e-42	NA	NA
ZBTB7A	242819	chr11_127611775_127612275	AP003121.1	0.933888631116644	1.73910427136379e-42	NA	NA
ZBTB7A	242892	chr11_128522231_128522731	ETS1	0.968655569945679	1.25018925629772e-56	NA	NA
ZBTB7A	242909	chr11_128549150_128549650	ETS1	0.924942439167123	4.47222998281182e-40	NA	NA
ZBTB7A	243197	chr11_130415653_130416153	ADAMTS8	0.904005128180637	2.05183571708316e-35	NA	NA
ZBTB7A	243239	chr11_130608237_130608737	ADAMTS8	0.91697801650949	3.65917185419586e-38	NA	NA
ZBTB7A	244075	chr11_134391205_134391705	B3GAT1	0.938283789727301	8.62871887348574e-44	NA	NA
ZBTB7A	244081	chr11_134398580_134399080	B3GAT1	0.944189929435904	1.0574947584753e-45	NA	NA
ZBTB7A	244070	chr11_134384634_134385134	AP004608.1	0.910954467507224	7.77032107990265e-37	NA	NA
ZBTB7A	244075	chr11_134391205_134391705	AP004608.1	0.915428692464781	8.19786471307071e-38	NA	NA
ZBTB7A	244081	chr11_134398580_134399080	AP004608.1	0.904604340682841	1.56185064239399e-35	NA	NA
ZBTB7A	244877	chr12_2608726_2609226	CACNA1C	0.902465705534623	4.10143703275992e-35	NA	TRUE
ZBTB7A	244786	chr12_2302507_2303007	TEAD4	0.90168291573142	5.8071665946037e-35	NA	NA
ZBTB7A	244795	chr12_2323821_2324321	TSPAN9	0.917199310583185	3.25725109432204e-38	NA	NA
ZBTB7A	244966	chr12_3077031_3077531	TSPAN9	0.926464158817301	1.82705480556477e-40	NA	NA
ZBTB7A	245036	chr12_3251720_3252220	TSPAN9	0.920302921942396	6.17370629890615e-39	NA	NA
ZBTB7A	245098	chr12_3533950_3534450	TSPAN9	0.918049255283698	2.07660606643202e-38	NA	NA
ZBTB7A	245126	chr12_3752941_3753441	PRMT8	0.918569266141501	1.57345990801278e-38	NA	NA
ZBTB7A	244966	chr12_3077031_3077531	AC084375.1	0.904708221536285	1.48909758557074e-35	NA	NA
ZBTB7A	245118	chr12_3657144_3657644	AC084375.1	0.914073971492721	1.63932760182917e-37	NA	NA
ZBTB7A	245147	chr12_3930139_3930639	CCND2	0.912704916945036	3.27098927324613e-37	NA	NA
ZBTB7A	245354	chr12_5043048_5043548	AC005906.2	0.931719439870395	7.19098621081097e-42	NA	NA
ZBTB7A	245355	chr12_5043607_5044107	AC005906.2	0.906487530873457	6.55503263945618e-36	NA	NA
ZBTB7A	245356	chr12_5044191_5044691	AC005906.2	0.916802995448566	4.01065432095093e-38	NA	NA
ZBTB7A	245354	chr12_5043048_5043548	KCNA1	0.932960529023779	3.20610611571158e-42	NA	NA
ZBTB7A	245355	chr12_5043607_5044107	KCNA1	0.906929750890093	5.33550455708195e-36	NA	NA
ZBTB7A	245354	chr12_5043048_5043548	AC006063.2	0.906780161623869	5.72328064820232e-36	NA	NA
ZBTB7A	245354	chr12_5043048_5043548	KCNA5	0.913671462024722	2.01157812770959e-37	NA	NA
ZBTB7A	245355	chr12_5043607_5044107	KCNA5	0.935457677046671	6.09199799701918e-43	NA	NA
ZBTB7A	245818	chr12_6867229_6867729	LRRC23	0.913472697479014	2.22421343809056e-37	NA	NA
ZBTB7A	245825	chr12_6873141_6873641	LRRC23	0.910802685128256	8.37059232157664e-37	NA	NA
ZBTB7A	246529	chr12_11766291_11766791	AC008115.2	0.929360950537874	3.1576040011175e-41	NA	NA
ZBTB7A	246649	chr12_12331106_12331606	AC008115.2	0.918764189233076	1.41926712069108e-38	NA	NA
ZBTB7A	246529	chr12_11766291_11766791	GPR19	0.92329659714423	1.15435434787811e-39	NA	NA
ZBTB7A	246905	chr12_13130573_13131073	HEBP1	0.906424100258432	6.75257480432675e-36	NA	NA
ZBTB7A	246649	chr12_12331106_12331606	AC023790.2	0.931100736914873	1.06504805320639e-41	NA	NA
ZBTB7A	247193	chr12_14770638_14771138	H2AFJ	0.916596807645125	4.4662123740798e-38	NA	NA
ZBTB7A	247732	chr12_20588559_20589059	PDE3A	0.927872172522062	7.86078375192467e-41	NA	NA
ZBTB7A	247732	chr12_20588559_20589059	SLCO1C1	0.925240604375073	3.7585241208031e-40	NA	NA
ZBTB7A	247793	chr12_21527204_21527704	SLCO1C1	0.900705038592613	8.92777433693057e-35	NA	NA
ZBTB7A	247732	chr12_20588559_20589059	SPX	0.900690085134003	8.98632923075528e-35	NA	NA
ZBTB7A	248112	chr12_24561923_24562423	BCAT1	0.948879287283633	2.24537782985463e-47	NA	NA
ZBTB7A	248113	chr12_24562921_24563421	BCAT1	0.943380959911369	1.97809972015854e-45	NA	NA
ZBTB7A	248753	chr12_27797253_27797753	FGFR1OP2	0.953093184911976	5.29066466159155e-49	NA	NA
ZBTB7A	248930	chr12_30417577_30418077	TMTC1	0.904599082385893	1.56547555007062e-35	NA	NA
ZBTB7A	248964	chr12_30795879_30796379	AC010198.2	0.911686564750283	5.42394904870633e-37	NA	NA
ZBTB7A	249057	chr12_31324215_31324715	SINHCAF	0.934082678199995	1.52763803704843e-42	NA	NA
ZBTB7A	249293	chr12_32896591_32897091	PKP2	0.919696342848942	8.57936146875855e-39	NA	NA
ZBTB7A	249302	chr12_32988885_32989385	AC023158.1	0.950535493819424	5.34127456940119e-48	NA	NA
ZBTB7A	249302	chr12_32988885_32989385	AC023158.2	0.937864797794783	1.15905921682868e-43	NA	NA
ZBTB7A	249302	chr12_32988885_32989385	SYT10	0.977695222156343	4.83678363354555e-63	NA	NA
ZBTB7A	249318	chr12_33437610_33438110	SYT10	0.928428893522149	5.60839001692424e-41	NA	NA
ZBTB7A	249395	chr12_38905376_38905876	LINC02406	0.916358794966298	5.05618008077448e-38	NA	NA
ZBTB7A	249409	chr12_39144685_39145185	LINC02406	0.901700107501464	5.7615648759001e-35	NA	NA
ZBTB7A	249939	chr12_45050194_45050694	AC008127.1	0.95616853848907	2.71249272114269e-50	NA	NA
ZBTB7A	249939	chr12_45050194_45050694	DBX2	0.930692400578892	1.37835664884556e-41	NA	NA
ZBTB7A	249967	chr12_45253047_45253547	ANO6	0.924231636332462	6.75458959184806e-40	NA	NA
ZBTB7A	249918	chr12_44876133_44876633	AC008124.1	0.95707680971666	1.09010632297209e-50	NA	NA
ZBTB7A	250311	chr12_47803115_47803615	ZNF641	0.91656641902647	4.53757283567854e-38	NA	NA
ZBTB7A	250370	chr12_47995981_47996481	ZNF641	0.911170289111719	6.9983000749332e-37	NA	NA
ZBTB7A	250666	chr12_49292948_49293448	ZNF641	0.909769041522158	1.38154942717147e-36	NA	NA
ZBTB7A	250667	chr12_49293588_49294088	ZNF641	0.903599842596367	2.46520084347424e-35	NA	NA
ZBTB7A	250274	chr12_47759328_47759828	AC090115.1	0.90430798695382	1.78859049422422e-35	NA	NA
ZBTB7A	250462	chr12_48788864_48789364	AC090115.1	0.915287049054802	8.81906172927013e-38	NA	NA
ZBTB7A	250705	chr12_49534915_49535415	CCDC65	0.910821651594845	8.29177465935376e-37	NA	NA
ZBTB7A	250553	chr12_48996664_48997164	FKBP11	0.917110660386475	3.4131894887486e-38	NA	NA
ZBTB7A	250705	chr12_49534915_49535415	FKBP11	0.907024286921508	5.10412710970271e-36	NA	NA
ZBTB7A	250737	chr12_49565000_49565500	FKBP11	0.92033585486382	6.06428620773572e-39	NA	NA
ZBTB7A	250705	chr12_49534915_49535415	ARF3	0.929106727259318	3.70010117493041e-41	NA	NA
ZBTB7A	250553	chr12_48996664_48997164	DDN	0.902875606704053	3.41199102263978e-35	NA	NA
ZBTB7A	250666	chr12_49292948_49293448	KMT2D	0.911777542712316	5.18662109148551e-37	NA	NA
ZBTB7A	250883	chr12_49974105_49974605	KMT2D	0.907554064058106	3.98169584747389e-36	NA	NA
ZBTB7A	250742	chr12_49580432_49580932	AC011603.2	0.913543235919081	2.14648602581007e-37	NA	NA
ZBTB7A	250553	chr12_48996664_48997164	KCNH3	0.957971613670418	4.37356195184137e-51	NA	NA
ZBTB7A	250705	chr12_49534915_49535415	KCNH3	0.941466957962954	8.4120441890938e-45	NA	NA
ZBTB7A	250737	chr12_49565000_49565500	KCNH3	0.937265598674808	1.7602735950793e-43	NA	NA
ZBTB7A	250786	chr12_49672975_49673475	FMNL3	0.958298068579911	3.11020190656706e-51	NA	NA
ZBTB7A	250828	chr12_49825285_49825785	FMNL3	0.900284834936233	1.07224520284034e-34	NA	NA
ZBTB7A	250883	chr12_49974105_49974605	FMNL3	0.94672723341988	1.36699069774699e-46	NA	NA
ZBTB7A	250886	chr12_49978637_49979137	FMNL3	0.92865881823431	4.86647619281405e-41	NA	NA
ZBTB7A	250924	chr12_50063090_50063590	FMNL3	0.943291263988372	2.11857408884996e-45	NA	NA
ZBTB7A	250666	chr12_49292948_49293448	ASIC1	0.91100971919375	7.56314070204598e-37	NA	NA
ZBTB7A	250786	chr12_49672975_49673475	DIP2B	0.941362673868643	9.10417677588262e-45	NA	NA
ZBTB7A	250828	chr12_49825285_49825785	DIP2B	0.906723183181224	5.87545794993789e-36	NA	NA
ZBTB7A	250883	chr12_49974105_49974605	DIP2B	0.924458958643966	5.9194205824669e-40	NA	NA
ZBTB7A	250886	chr12_49978637_49979137	DIP2B	0.916503125244194	4.68867895959196e-38	NA	NA
ZBTB7A	250924	chr12_50063090_50063590	DIP2B	0.943753920071215	1.48243206173744e-45	NA	NA
ZBTB7A	250930	chr12_50069683_50070183	DIP2B	0.907592732403703	3.91008471350932e-36	NA	NA
ZBTB7A	250828	chr12_49825285_49825785	ATF1	0.901167399416927	7.2903795091175e-35	NA	NA
ZBTB7A	250886	chr12_49978637_49979137	METTL7A	0.90188967962905	5.29572132162487e-35	NA	NA
ZBTB7A	251100	chr12_50933650_50934150	POU6F1	0.909313323613392	1.72253486658996e-36	NA	NA
ZBTB7A	251367	chr12_52006634_52007134	GRASP	0.905839862372346	8.85353215997766e-36	NA	NA
ZBTB7A	251368	chr12_52007256_52007756	GRASP	0.913328666146975	2.39208542567302e-37	NA	NA
ZBTB7A	251381	chr12_52018453_52018953	GRASP	0.927514467614184	9.7528602441605e-41	NA	NA
ZBTB7A	251695	chr12_53232127_53232627	SP7	0.907456371140354	4.16835768427366e-36	NA	NA
ZBTB7A	251685	chr12_53221544_53222044	SP1	0.904988791487131	1.30967750985255e-35	NA	NA
ZBTB7A	251695	chr12_53232127_53232627	SP1	0.919683053356148	8.64128675504761e-39	NA	NA
ZBTB7A	251720	chr12_53324233_53324733	SP1	0.912306095538209	3.99298307478122e-37	NA	NA
ZBTB7A	251721	chr12_53324746_53325246	SP1	0.933416498874084	2.37603045467648e-42	NA	NA
ZBTB7A	251611	chr12_53051124_53051624	ATF7	0.917521289566218	2.74867776257798e-38	NA	NA
ZBTB7A	251721	chr12_53324746_53325246	ATF7	0.921025553623988	4.14668930402218e-39	NA	NA
ZBTB7A	251743	chr12_53380363_53380863	ATF7	0.926917669884997	1.39470752159626e-40	NA	NA
ZBTB7A	251979	chr12_54378978_54379478	ATF7	0.903534971139127	2.53791958195108e-35	NA	NA
ZBTB7A	251608	chr12_53048359_53048859	AC076968.2	0.925819067391918	2.67716021658092e-40	NA	NA
ZBTB7A	251611	chr12_53051124_53051624	AC076968.2	0.903015820833599	3.20327702049744e-35	NA	NA
ZBTB7A	251612	chr12_53051724_53052224	AC076968.2	0.925711514363533	2.85260982763307e-40	NA	NA
ZBTB7A	251853	chr12_53743538_53744038	AC076968.2	0.936586270794075	2.80876274863601e-43	NA	NA
ZBTB7A	251865	chr12_53757067_53757567	AC076968.2	0.950598246997902	5.06440495349129e-48	NA	NA
ZBTB7A	251979	chr12_54378978_54379478	AC076968.2	0.920358188641805	5.99093166752992e-39	NA	NA
ZBTB7A	251783	chr12_53501032_53501532	HNRNPA1	0.943219316352725	2.24034756874058e-45	NA	NA
ZBTB7A	251909	chr12_54188728_54189228	HNRNPA1	0.933255233367612	2.64377562994163e-42	NA	NA
ZBTB7A	251963	chr12_54358949_54359449	HNRNPA1	0.938206324052905	9.11823633555896e-44	NA	NA
ZBTB7A	251751	chr12_53391663_53392163	ZNF385A	0.923227034988378	1.20032040369076e-39	NA	NA
ZBTB7A	251865	chr12_53757067_53757567	ZNF385A	0.964777618440747	1.9347298260348e-54	NA	NA
ZBTB7A	251912	chr12_54195287_54195787	ZNF385A	0.939936224053209	2.61970426304146e-44	NA	NA
ZBTB7A	251919	chr12_54217848_54218348	ZNF385A	0.910606771069272	9.20800755790698e-37	NA	NA
ZBTB7A	251971	chr12_54370168_54370668	ZNF385A	0.925583647690729	3.07479404524019e-40	NA	NA
ZBTB7A	251979	chr12_54378978_54379478	ZNF385A	0.960027409395071	4.85724523062407e-52	NA	NA
ZBTB7A	251985	chr12_54385022_54385522	ZNF385A	0.92070583585835	4.94819456312396e-39	NA	NA
ZBTB7A	251986	chr12_54385574_54386074	ZNF385A	0.939871514952284	2.74660622772043e-44	NA	NA
ZBTB7A	251992	chr12_54390055_54390555	ZNF385A	0.917369070910834	2.97544910258587e-38	NA	NA
ZBTB7A	252093	chr12_54972788_54973288	PDE1B	0.900164862744012	1.12943216706173e-34	NA	NA
ZBTB7A	252093	chr12_54972788_54973288	TESPA1	0.947793698939027	5.62219130906245e-47	NA	NA
ZBTB7A	252217	chr12_55942018_55942518	TESPA1	0.911285616189325	6.61309410637521e-37	NA	NA
ZBTB7A	252369	chr12_56632308_56632808	SARNP	0.917318671686205	3.05590720292111e-38	NA	NA
ZBTB7A	252478	chr12_57135965_57136465	RBMS2	0.945324014419718	4.28862450383808e-46	NA	NA
ZBTB7A	252494	chr12_57152028_57152528	ARHGEF25	0.908344716363008	2.74011716742341e-36	NA	NA
ZBTB7A	252681	chr12_57611148_57611648	ARHGEF25	0.91711951626721	3.39790587801407e-38	NA	NA
ZBTB7A	253028	chr12_62656500_62657000	PPM1H	0.916757730681076	4.10671027966902e-38	DOWN	NA
ZBTB7A	253110	chr12_62919201_62919701	PPM1H	0.905231159473774	1.17190263744144e-35	DOWN	NA
ZBTB7A	253321	chr12_64610134_64610634	RASSF3	0.913778479832637	1.90507708917192e-37	NA	NA
ZBTB7A	253322	chr12_64610744_64611244	RASSF3	0.906854296927877	5.52789073860185e-36	NA	NA
ZBTB7A	253397	chr12_65278347_65278847	RASSF3	0.923552296238121	9.97150012484993e-40	NA	NA
ZBTB7A	253397	chr12_65278347_65278847	WIF1	0.921974265393276	2.44112177964601e-39	NA	NA
ZBTB7A	253322	chr12_64610744_64611244	MSRB3	0.913759937712871	1.92311123800352e-37	NA	NA
ZBTB7A	253397	chr12_65278347_65278847	MSRB3	0.962583277675216	2.73901427196983e-53	NA	NA
ZBTB7A	253398	chr12_65279100_65279600	MSRB3	0.938432582136783	7.74667686805202e-44	NA	NA
ZBTB7A	253412	chr12_65511543_65512043	MSRB3	0.953323659455943	4.27345505735711e-49	NA	NA
ZBTB7A	253397	chr12_65278347_65278847	IRAK3	0.92176952022265	2.73692037877773e-39	NA	NA
ZBTB7A	253412	chr12_65511543_65512043	IRAK3	0.957867731266333	4.84273896606306e-51	NA	NA
ZBTB7A	253556	chr12_67070220_67070720	IRAK3	0.92538282618519	3.45904929482251e-40	NA	NA
ZBTB7A	253556	chr12_67070220_67070720	GRIP1	0.957960543202362	4.42391275228943e-51	NA	NA
ZBTB7A	253556	chr12_67070220_67070720	AC073530.1	0.933563040849837	2.15869719953031e-42	NA	NA
ZBTB7A	253681	chr12_68375978_68376478	RAP1B	0.937249332649948	1.77891577013376e-43	NA	NA
ZBTB7A	253844	chr12_69683582_69684082	BEST3	0.910176067629883	1.13553109384057e-36	NA	NA
ZBTB7A	253844	chr12_69683582_69684082	AC025263.1	0.914923813588827	1.06237326237616e-37	NA	NA
ZBTB7A	253844	chr12_69683582_69684082	RAB3IP	0.959217829336713	1.1771306781816e-51	NA	NA
ZBTB7A	253844	chr12_69683582_69684082	MYRFL	0.954554435128528	1.32622659893187e-49	NA	NA
ZBTB7A	254274	chr12_75206966_75207466	KCNC2	0.902947816218642	3.3026862787481e-35	NA	NA
ZBTB7A	254369	chr12_75848243_75848743	KCNC2	0.940726010586828	1.46148793650788e-44	NA	NA
ZBTB7A	254891	chr12_79454177_79454677	PPP1R12A	0.944954635280009	5.76881044061516e-46	NA	NA
ZBTB7A	255469	chr12_88580190_88580690	KITLG	0.970920191073441	4.73072271553614e-58	NA	NA
ZBTB7A	255469	chr12_88580190_88580690	AC024941.2	0.947756932852768	5.79368625675626e-47	NA	NA
ZBTB7A	256410	chr12_95548579_95549079	NR2C1	0.966707926506484	1.66948761528391e-55	DOWN	NA
ZBTB7A	256437	chr12_95789387_95789887	NR2C1	0.960601999118704	2.58015330272451e-52	DOWN	NA
ZBTB7A	256438	chr12_95790338_95790838	NR2C1	0.961131007593424	1.429170815295e-52	DOWN	NA
ZBTB7A	256410	chr12_95548579_95549079	USP44	0.97967993748987	8.78452009769552e-65	NA	NA
ZBTB7A	256437	chr12_95789387_95789887	USP44	0.970909341211127	4.80110426420648e-58	NA	NA
ZBTB7A	256438	chr12_95790338_95790838	USP44	0.972693637498854	3.15464047123208e-59	NA	NA
ZBTB7A	256410	chr12_95548579_95549079	NTN4	0.982516991484369	1.57011702815916e-67	NA	NA
ZBTB7A	256437	chr12_95789387_95789887	NTN4	0.98569936058239	3.01057159470915e-71	NA	NA
ZBTB7A	256438	chr12_95790338_95790838	NTN4	0.979033391241133	3.21138269632749e-64	NA	NA
ZBTB7A	256410	chr12_95548579_95549079	LINC02410	0.937280972777652	1.74250176912135e-43	NA	NA
ZBTB7A	256437	chr12_95789387_95789887	LINC02410	0.934029901195164	1.58359170590867e-42	NA	NA
ZBTB7A	256438	chr12_95790338_95790838	LINC02410	0.922351780982243	1.97347883977595e-39	NA	NA
ZBTB7A	256484	chr12_96209037_96209537	CDK17	0.941222932270094	1.0116098850715e-44	NA	NA
ZBTB7A	256484	chr12_96209037_96209537	CFAP54	0.947155769776366	9.60464680588882e-47	NA	NA
ZBTB7A	257125	chr12_100801370_100801870	NR1H4	0.912746518251086	3.20328131978316e-37	NA	NA
ZBTB7A	257264	chr12_101876761_101877261	IGF1	0.91132163708555	6.49774793152258e-37	NA	NA
ZBTB7A	257447	chr12_103841116_103841616	ASCL1	0.91338256244066	2.32787940793597e-37	NA	NA
ZBTB7A	257447	chr12_103841116_103841616	AC025265.1	0.926262676830019	2.05896431713415e-40	NA	NA
ZBTB7A	257607	chr12_104666650_104667150	AC025265.1	0.904002789358594	2.05388498695981e-35	NA	NA
ZBTB7A	257670	chr12_104731892_104732392	AC025265.1	0.907151649509512	4.80838325449948e-36	NA	NA
ZBTB7A	257447	chr12_103841116_103841616	NT5DC3	0.91847327762556	1.65620954594562e-38	NA	NA
ZBTB7A	257447	chr12_103841116_103841616	CHST11	0.940546693457278	1.67025785754635e-44	NA	NA
ZBTB7A	257599	chr12_104654218_104654718	CHST11	0.901275755274409	6.94892194562571e-35	NA	NA
ZBTB7A	257607	chr12_104666650_104667150	CHST11	0.92819624206922	6.47381560000069e-41	NA	NA
ZBTB7A	257631	chr12_104691723_104692223	CHST11	0.926709903665647	1.57760307925445e-40	NA	NA
ZBTB7A	257658	chr12_104720298_104720798	CHST11	0.910386196207324	1.02550581789967e-36	NA	NA
ZBTB7A	257670	chr12_104731892_104732392	CHST11	0.935197916293426	7.24031082131528e-43	NA	NA
ZBTB7A	257684	chr12_104742861_104743361	CHST11	0.902843758425824	3.46121154115873e-35	NA	NA
ZBTB7A	257727	chr12_105084362_105084862	CHST11	0.9327821281783	3.60748733204844e-42	NA	NA
ZBTB7A	258008	chr12_106753569_106754069	RIC8B	0.931067599815122	1.08690675457488e-41	DOWN	NA
ZBTB7A	258058	chr12_107318170_107318670	BTBD11	0.919630528702266	8.89097984884787e-39	UP	NA
ZBTB7A	258073	chr12_107465556_107466056	BTBD11	0.929224999565343	3.43489810829467e-41	UP	NA
ZBTB7A	258109	chr12_107843605_107844105	BTBD11	0.920614935650302	5.20353500064553e-39	UP	NA
ZBTB7A	258110	chr12_107844367_107844867	BTBD11	0.934918181746719	8.73960553487462e-43	UP	NA
ZBTB7A	258228	chr12_108349222_108349722	WSCD2	0.918640995698197	1.51508529372042e-38	NA	NA
ZBTB7A	258410	chr12_108802348_108802848	CORO1C	0.928046550784265	7.07946497607787e-41	NA	NA
ZBTB7A	258517	chr12_109154368_109154868	CORO1C	0.921416175407761	3.33767989693996e-39	NA	NA
ZBTB7A	258583	chr12_109606463_109606963	CORO1C	0.945304159998816	4.35653857499174e-46	NA	NA
ZBTB7A	258410	chr12_108802348_108802848	SSH1	0.939493683069264	3.6136697250386e-44	NA	NA
ZBTB7A	258517	chr12_109154368_109154868	SSH1	0.919405861345757	1.00455420652691e-38	NA	NA
ZBTB7A	258535	chr12_109309766_109310266	SSH1	0.923232628652332	1.19654859008808e-39	NA	NA
ZBTB7A	258583	chr12_109606463_109606963	SSH1	0.943487563416687	1.81875039452035e-45	NA	NA
ZBTB7A	258238	chr12_108394297_108394797	ACACB	0.908782338740106	2.22291750509026e-36	NA	NA
ZBTB7A	258410	chr12_108802348_108802848	ACACB	0.914572870145789	1.27079891087579e-37	NA	NA
ZBTB7A	258517	chr12_109154368_109154868	ACACB	0.952601802508482	8.29422518456121e-49	NA	NA
ZBTB7A	258583	chr12_109606463_109606963	ACACB	0.952028771630296	1.40558627391554e-48	NA	NA
ZBTB7A	258761	chr12_110073396_110073896	ACACB	0.918869414772012	1.34121170623827e-38	NA	NA
ZBTB7A	258637	chr12_109722626_109723126	TCTN1	0.930130392820834	1.96136357889037e-41	NA	NA
ZBTB7A	258955	chr12_111036960_111037460	CUX2	0.911651190470417	5.52028306907804e-37	NA	NA
ZBTB7A	259003	chr12_111251295_111251795	CUX2	0.94264364439458	3.46280286123606e-45	NA	NA
ZBTB7A	258990	chr12_111193423_111193923	ATXN2	0.904937526863711	1.34061561698129e-35	NA	NA
ZBTB7A	259138	chr12_111775414_111775914	ATXN2	0.900780041440466	8.63745167823899e-35	NA	NA
ZBTB7A	258990	chr12_111193423_111193923	ALDH2	0.917301921404137	3.08306494545453e-38	NA	NA
ZBTB7A	259042	chr12_111412120_111412620	ALDH2	0.906795878318521	5.6825118239596e-36	NA	NA
ZBTB7A	259124	chr12_111754562_111755062	ALDH2	0.94217798592657	4.93786586302811e-45	NA	NA
ZBTB7A	259127	chr12_111757680_111758180	ALDH2	0.947158357265099	9.58659165089136e-47	NA	NA
ZBTB7A	259132	chr12_111766654_111767154	ALDH2	0.927327123358342	1.09059136827179e-40	NA	NA
ZBTB7A	259168	chr12_112111820_112112320	ALDH2	0.922293552180721	2.04023867828241e-39	NA	NA
ZBTB7A	259266	chr12_112575414_112575914	ALDH2	0.90689657429572	5.42012592070591e-36	NA	NA
ZBTB7A	259461	chr12_113334915_113335415	HECTD4	0.924900702642333	4.58140234843378e-40	NA	NA
ZBTB7A	259124	chr12_111754562_111755062	RPH3A	0.931427200838145	8.65654912643529e-42	DOWN	NA
ZBTB7A	259127	chr12_111757680_111758180	RPH3A	0.935581665466631	5.59484851737373e-43	DOWN	NA
ZBTB7A	259132	chr12_111766654_111767154	RPH3A	0.944466435700917	8.5311613461338e-46	DOWN	NA
ZBTB7A	259266	chr12_112575414_112575914	RPH3A	0.946250133344627	2.02521457498039e-46	DOWN	NA
ZBTB7A	259284	chr12_112787849_112788349	RPH3A	0.927775367498745	8.33043342362339e-41	DOWN	NA
ZBTB7A	259311	chr12_112938222_112938722	RPH3A	0.951265161143276	2.79213106692551e-48	DOWN	NA
ZBTB7A	259337	chr12_113071220_113071720	RPH3A	0.92820622248157	6.43377049387617e-41	DOWN	NA
ZBTB7A	259461	chr12_113334915_113335415	RPH3A	0.900585321352376	9.41006442042044e-35	DOWN	NA
ZBTB7A	259266	chr12_112575414_112575914	OAS1	0.900190783931155	1.11668477172798e-34	NA	NA
ZBTB7A	259168	chr12_112111820_112112320	DTX1	0.904797121143356	1.42951946409678e-35	NA	NA
ZBTB7A	259337	chr12_113071220_113071720	DTX1	0.907194531425418	4.71277435857113e-36	NA	NA
ZBTB7A	259371	chr12_113135633_113136133	RASAL1	0.912830618185926	3.06943997690896e-37	NA	NA
ZBTB7A	259388	chr12_113159349_113159849	RASAL1	0.914389063529255	1.39632165168237e-37	NA	NA
ZBTB7A	259915	chr12_117039170_117039670	TESC	0.901761679187454	5.60542453742915e-35	NA	NA
ZBTB7A	260138	chr12_118120756_118121256	TAOK3	0.907535696855429	4.01608270520298e-36	NA	NA
ZBTB7A	260212	chr12_118763190_118763690	TAOK3	0.947526954722206	7.04177409861031e-47	NA	NA
ZBTB7A	260240	chr12_119008851_119009351	TAOK3	0.924267639985257	6.61362272089222e-40	NA	NA
ZBTB7A	260243	chr12_119055917_119056417	TAOK3	0.926243734228703	2.08202287978776e-40	NA	NA
ZBTB7A	260138	chr12_118120756_118121256	SRRM4	0.922703802981036	1.61685461767792e-39	NA	NA
ZBTB7A	260212	chr12_118763190_118763690	SRRM4	0.929206379835002	3.47549710001064e-41	NA	NA
ZBTB7A	260240	chr12_119008851_119009351	SRRM4	0.936354201477	3.29492286265426e-43	NA	NA
ZBTB7A	260243	chr12_119055917_119056417	SRRM4	0.936330064081495	3.35100387740433e-43	NA	NA
ZBTB7A	260254	chr12_119153477_119153977	SRRM4	0.92785124885901	7.96356126727232e-41	NA	NA
ZBTB7A	260265	chr12_119179490_119179990	SRRM4	0.918487336365353	1.64406759915465e-38	NA	NA
ZBTB7A	260330	chr12_119593332_119593832	SRRM4	0.930956574460695	1.16752216677921e-41	NA	NA
ZBTB7A	260504	chr12_120265583_120266083	PXN-AS1	0.926578008144556	1.70829450838721e-40	NA	NA
ZBTB7A	260504	chr12_120265583_120266083	PXN	0.926436625835904	1.85728225677758e-40	NA	NA
ZBTB7A	260857	chr12_121467331_121467831	RNF10	0.901518826515736	6.2466784907883e-35	NA	NA
ZBTB7A	260910	chr12_121626259_121626759	P2RX7	0.915494856308101	7.92090505108894e-38	NA	NA
ZBTB7A	260648	chr12_120725542_120726042	KDM2B	0.93407970451149	1.53075767834962e-42	NA	NA
ZBTB7A	260786	chr12_121240458_121240958	KDM2B	0.944298203331463	9.73410155870718e-46	NA	NA
ZBTB7A	260856	chr12_121466709_121467209	KDM2B	0.90814931449701	3.00831029891787e-36	NA	NA
ZBTB7A	260857	chr12_121467331_121467831	KDM2B	0.900719490422043	8.87035617328183e-35	NA	NA
ZBTB7A	260874	chr12_121523092_121523592	KDM2B	0.939232271647967	4.37036850019811e-44	NA	NA
ZBTB7A	260882	chr12_121537013_121537513	KDM2B	0.933689722884043	1.98454899807383e-42	NA	NA
ZBTB7A	260883	chr12_121537687_121538187	KDM2B	0.928861298726071	4.29515251693849e-41	NA	NA
ZBTB7A	260910	chr12_121626259_121626759	KDM2B	0.945692530305856	3.18286397353341e-46	NA	NA
ZBTB7A	260911	chr12_121626810_121627310	KDM2B	0.948340349135868	3.54628051100378e-47	NA	NA
ZBTB7A	261020	chr12_121970530_121971030	KDM2B	0.914798004637092	1.13344065937016e-37	NA	NA
ZBTB7A	261037	chr12_122051015_122051515	KDM2B	0.965609095801963	6.8252099095619e-55	NA	NA
ZBTB7A	261055	chr12_122096830_122097330	KDM2B	0.94563975075601	3.32695665233182e-46	NA	NA
ZBTB7A	261056	chr12_122097496_122097996	KDM2B	0.92602870416055	2.36441928898747e-40	NA	NA
ZBTB7A	260648	chr12_120725542_120726042	KDM2B-DT	0.900036421440055	1.19375831392166e-34	NA	NA
ZBTB7A	260786	chr12_121240458_121240958	KDM2B-DT	0.928122250633652	6.76520415686022e-41	NA	NA
ZBTB7A	260856	chr12_121466709_121467209	KDM2B-DT	0.903046062609867	3.16000504286174e-35	NA	NA
ZBTB7A	260874	chr12_121523092_121523592	KDM2B-DT	0.929230358086734	3.42392959488322e-41	NA	NA
ZBTB7A	260882	chr12_121537013_121537513	KDM2B-DT	0.90619074974085	7.52643551399839e-36	NA	NA
ZBTB7A	260910	chr12_121626259_121626759	KDM2B-DT	0.951675312303641	1.92773688254161e-48	NA	NA
ZBTB7A	260911	chr12_121626810_121627310	KDM2B-DT	0.944289316018777	9.80288422032947e-46	NA	NA
ZBTB7A	261037	chr12_122051015_122051515	KDM2B-DT	0.929012818716181	3.91291724234657e-41	NA	NA
ZBTB7A	261055	chr12_122096830_122097330	KDM2B-DT	0.927916952930815	7.65259367991225e-41	NA	NA
ZBTB7A	261056	chr12_122097496_122097996	KDM2B-DT	0.922635003638215	1.68076818750106e-39	NA	NA
ZBTB7A	261037	chr12_122051015_122051515	MORN3	0.902805899981805	3.5209795044073e-35	NA	NA
ZBTB7A	260878	chr12_121532668_121533168	CLIP1	0.915854803100391	6.5708703135783e-38	NA	NA
ZBTB7A	260910	chr12_121626259_121626759	CLIP1	0.914893777221601	1.07882443406628e-37	NA	NA
ZBTB7A	260911	chr12_121626810_121627310	CLIP1	0.928659691790241	4.86402110044299e-41	NA	NA
ZBTB7A	261037	chr12_122051015_122051515	CLIP1	0.92379227150922	8.69606896673978e-40	NA	NA
ZBTB7A	261055	chr12_122096830_122097330	CLIP1	0.921250414752713	3.66240795234249e-39	NA	NA
ZBTB7A	261268	chr12_122969643_122970143	CLIP1	0.901714754004238	5.72315924014491e-35	NA	NA
ZBTB7A	261376	chr12_123150867_123151367	CLIP1	0.901921542980215	5.22131499216332e-35	NA	NA
ZBTB7A	260910	chr12_121626259_121626759	ZCCHC8	0.906209097100632	7.46114684208356e-36	NA	NA
ZBTB7A	260911	chr12_121626810_121627310	KNTC1	0.906912385677958	5.37991266235483e-36	NA	NA
ZBTB7A	261313	chr12_123062965_123063465	MPHOSPH9	0.92674418086406	1.54532341212797e-40	NA	NA
ZBTB7A	261546	chr12_123948272_123948772	MPHOSPH9	0.907904519049181	3.37474218707053e-36	NA	NA
ZBTB7A	261569	chr12_124008577_124009077	MPHOSPH9	0.906591435347653	6.24676617817876e-36	NA	NA
ZBTB7A	262156	chr12_125533407_125533907	TMEM132B	0.904517214250089	1.62545590722824e-35	NA	NA
ZBTB7A	262184	chr12_125983203_125983703	TMEM132B	0.947957744603699	4.90077814360522e-47	NA	NA
ZBTB7A	262185	chr12_125984059_125984559	TMEM132B	0.910142245900393	1.15363133140744e-36	NA	NA
ZBTB7A	262081	chr12_125216655_125217155	LINC02826	0.952650310916699	7.92857297513969e-49	NA	NA
ZBTB7A	262089	chr12_125245498_125245998	LINC02826	0.922838791543002	1.49776617615188e-39	NA	NA
ZBTB7A	262156	chr12_125533407_125533907	LINC02826	0.920631552886695	5.15596587773504e-39	NA	NA
ZBTB7A	262184	chr12_125983203_125983703	LINC02826	0.968832564151671	9.7307066025029e-57	NA	NA
ZBTB7A	262081	chr12_125216655_125217155	AC007368.1	0.94902457148896	1.98255965672434e-47	NA	NA
ZBTB7A	262089	chr12_125245498_125245998	AC007368.1	0.918463167774422	1.66524979971165e-38	NA	NA
ZBTB7A	262156	chr12_125533407_125533907	AC007368.1	0.953855333941315	2.60337915647565e-49	NA	NA
ZBTB7A	262184	chr12_125983203_125983703	AC007368.1	0.982848466862247	8.01692959328841e-68	NA	NA
ZBTB7A	262185	chr12_125984059_125984559	AC007368.1	0.928602876743459	5.03670139561002e-41	NA	NA
ZBTB7A	262156	chr12_125533407_125533907	LINC02347	0.921893318579649	2.55457244596451e-39	NA	NA
ZBTB7A	262184	chr12_125983203_125983703	LINC02347	0.965459834643776	8.30129601680184e-55	NA	NA
ZBTB7A	262184	chr12_125983203_125983703	AC006065.4	0.911636098116008	5.5628202814866e-37	NA	NA
ZBTB7A	262184	chr12_125983203_125983703	LINC00943	0.945572119069694	3.51580269349356e-46	NA	NA
ZBTB7A	262185	chr12_125984059_125984559	LINC00943	0.916648820021442	4.34574463800834e-38	NA	NA
ZBTB7A	262289	chr12_128266200_128266700	TMEM132C	0.900912200473377	8.14947193596242e-35	DOWN	NA
ZBTB7A	262291	chr12_128267765_128268265	TMEM132C	0.936177968522621	3.72445795386037e-43	DOWN	NA
ZBTB7A	262587	chr12_130462771_130463271	RIMBP2	0.938033093357101	1.029984310857e-43	NA	NA
ZBTB7A	262590	chr12_130476129_130476629	RIMBP2	0.948016473697973	4.65928838001123e-47	NA	NA
ZBTB7A	262635	chr12_130634956_130635456	RIMBP2	0.914695884812572	1.19370294222474e-37	NA	NA
ZBTB7A	262647	chr12_130675003_130675503	RIMBP2	0.96678805346859	1.50922882071561e-55	NA	NA
ZBTB7A	262649	chr12_130685582_130686082	RIMBP2	0.93402084148879	1.59299581055315e-42	NA	NA
ZBTB7A	262655	chr12_130703531_130704031	RIMBP2	0.90894774613879	2.05343077162224e-36	NA	NA
ZBTB7A	263110	chr12_132505846_132506346	FBRSL1	0.910854202642869	8.15951807663249e-37	NA	NA
ZBTB7A	263111	chr12_132506765_132507265	FBRSL1	0.92773001271232	8.56564324194801e-41	NA	NA
ZBTB7A	263113	chr12_132511310_132511810	FBRSL1	0.920867982094146	4.52476338372779e-39	NA	NA
ZBTB7A	263114	chr12_132511879_132512379	FBRSL1	0.937628298737447	1.36621980529718e-43	NA	NA
ZBTB7A	263115	chr12_132512512_132513012	FBRSL1	0.958132045359106	3.69304109426173e-51	NA	NA
ZBTB7A	263132	chr12_132551467_132551967	FBRSL1	0.909363057520037	1.68145431580406e-36	NA	NA
ZBTB7A	263190	chr12_132776930_132777430	FBRSL1	0.907955106637269	3.29654765645174e-36	NA	NA
ZBTB7A	262931	chr12_131896504_131897004	POLE	0.932720651786357	3.75711279700472e-42	NA	NA
ZBTB7A	263004	chr12_132170114_132170614	POLE	0.901432927764103	6.48681847221817e-35	NA	NA
ZBTB7A	262930	chr12_131895980_131896480	PXMP2	0.909785062108614	1.37113090582192e-36	NA	NA
ZBTB7A	262931	chr12_131896504_131897004	PXMP2	0.912561962514173	3.51288610864158e-37	NA	NA
ZBTB7A	263190	chr12_132776930_132777430	PXMP2	0.900054193859208	1.18475804850122e-34	NA	NA
ZBTB7A	263114	chr12_132511879_132512379	ZNF605	0.901642981235671	5.91066506164636e-35	NA	NA
ZBTB7A	263490	chr13_21670131_21670631	EEF1AKMT1	0.904375425238544	1.73460065179843e-35	NA	NA
ZBTB7A	263490	chr13_21670131_21670631	FGF9	0.969572354762023	3.46250119452205e-57	NA	NA
ZBTB7A	263612	chr13_23579687_23580187	SACS	0.903664815448158	2.39425986220171e-35	NA	NA
ZBTB7A	263623	chr13_23639455_23639955	SACS	0.903677961700096	2.37985294154387e-35	NA	NA
ZBTB7A	263597	chr13_23466109_23466609	TNFRSF19	0.923376547140434	1.10309318696575e-39	NA	NA
ZBTB7A	263623	chr13_23639455_23639955	TNFRSF19	0.967664511516065	4.82310755790983e-56	NA	NA
ZBTB7A	263667	chr13_23980091_23980591	SPATA13	0.95077986024489	4.30737310494072e-48	NA	NA
ZBTB7A	264219	chr13_27295314_27295814	USP12	0.950291268619737	6.62914255568086e-48	NA	NA
ZBTB7A	264253	chr13_27424409_27424909	RPL21	0.926140723449501	2.21331118752696e-40	NA	NA
ZBTB7A	264259	chr13_27449946_27450446	RPL21	0.919761561601159	8.28094033890191e-39	NA	NA
ZBTB7A	264218	chr13_27293885_27294385	RASL11A	0.913001458201162	2.81735670550805e-37	NA	NA
ZBTB7A	264320	chr13_28099933_28100433	FLT3	0.938911956983973	5.5079046738177e-44	NA	NA
ZBTB7A	264685	chr13_30153406_30153906	UBL3	0.916322535175217	5.1530562645869e-38	NA	NA
ZBTB7A	264813	chr13_30740414_30740914	UBL3	0.908604521150502	2.41797411902982e-36	NA	NA
ZBTB7A	264685	chr13_30153406_30153906	KATNAL1	0.934863865638846	9.06248686438791e-43	NA	NA
ZBTB7A	264694	chr13_30179165_30179665	KATNAL1	0.934635671714212	1.0568143155109e-42	NA	NA
ZBTB7A	264813	chr13_30740414_30740914	KATNAL1	0.930179543017082	1.90293932540944e-41	NA	NA
ZBTB7A	264694	chr13_30179165_30179665	HSPH1	0.902096692353935	4.8267350760027e-35	UP	NA
ZBTB7A	265459	chr13_35471817_35472317	MAB21L1	0.914115880425413	1.6048391586024e-37	NA	NA
ZBTB7A	266233	chr13_41428080_41428580	DGKH	0.902788658112572	3.54841657521739e-35	NA	NA
ZBTB7A	266339	chr13_42047412_42047912	DGKH	0.909001273251891	2.00112615752817e-36	NA	NA
ZBTB7A	266356	chr13_42271191_42271691	DNAJC15	0.914002368674821	1.7000884603198e-37	NA	NA
ZBTB7A	266744	chr13_44404834_44405334	CCDC122	0.911890624733683	4.91079866942736e-37	NA	NA
ZBTB7A	266744	chr13_44404834_44405334	LINC00390	0.952642712062608	7.9811521436463e-49	NA	NA
ZBTB7A	266744	chr13_44404834_44405334	TSC22D1	0.905392336512805	1.08790733091252e-35	NA	NA
ZBTB7A	266904	chr13_45310971_45311471	TSC22D1	0.902007649547921	5.02315473704696e-35	NA	NA
ZBTB7A	266675	chr13_44246362_44246862	KCTD4	0.913693933878058	1.9892524194907e-37	NA	NA
ZBTB7A	267900	chr13_51645228_51645728	INTS6	0.942737490918251	3.22631326764919e-45	UP	NA
ZBTB7A	267975	chr13_51844980_51845480	DHRS12	0.927387405328791	1.0512245247744e-40	NA	NA
ZBTB7A	267986	chr13_51880071_51880571	DHRS12	0.907843835368919	3.47314500009651e-36	NA	NA
ZBTB7A	267975	chr13_51844980_51845480	TMEM272	0.950832165969892	4.1126124444122e-48	NA	NA
ZBTB7A	267986	chr13_51880071_51880571	TMEM272	0.955669599545632	4.45589589686104e-50	NA	NA
ZBTB7A	267998	chr13_51919899_51920399	TMEM272	0.921623594445477	2.97034498461583e-39	NA	NA
ZBTB7A	267900	chr13_51645228_51645728	NEK5	0.949468876286227	1.35428287435619e-47	NA	NA
ZBTB7A	268171	chr13_52931988_52932488	NEK5	0.913750494224279	1.93263430939041e-37	NA	NA
ZBTB7A	267986	chr13_51880071_51880571	AL139089.1	0.935308047116702	6.72695830651096e-43	NA	NA
ZBTB7A	268103	chr13_52652453_52652953	SUGT1	0.900498931894927	9.76943584101597e-35	NA	NA
ZBTB7A	268849	chr13_70107822_70108322	KLHL1	0.912503324614134	3.61678774445045e-37	NA	NA
ZBTB7A	269190	chr13_75480894_75481394	TBC1D4	0.967519179886267	5.82603954206821e-56	NA	NA
ZBTB7A	269191	chr13_75481739_75482239	TBC1D4	0.966286529818671	2.85031270429052e-55	NA	NA
ZBTB7A	269192	chr13_75482263_75482763	TBC1D4	0.954585975140248	1.28466912872444e-49	NA	NA
ZBTB7A	269344	chr13_76825464_76825964	LMO7DN	0.900776263215599	8.65234457291927e-35	NA	NA
ZBTB7A	269344	chr13_76825464_76825964	KCTD12	0.934685594949896	1.02179983891216e-42	NA	NA
ZBTB7A	270587	chr13_95552379_95552879	CLDN10	0.903160961073137	3.00204643897458e-35	NA	NA
ZBTB7A	270947	chr13_98280064_98280564	FARP1	0.912833086326495	3.06592035359974e-37	UP	NA
ZBTB7A	271073	chr13_98802009_98802509	DOCK9	0.916614069362825	4.42416198008524e-38	NA	NA
ZBTB7A	271073	chr13_98802009_98802509	CLYBL	0.909407328471224	1.64553340213081e-36	NA	NA
ZBTB7A	272414	chr13_109724565_109725065	COL4A2	0.921447785844107	3.27940767876514e-39	NA	NA
ZBTB7A	272670	chr13_110642412_110642912	COL4A2	0.928879646077556	4.24691452060557e-41	NA	NA
ZBTB7A	272939	chr13_112055418_112055918	SOX1-OT	0.934450604456159	1.1958120449662e-42	NA	NA
ZBTB7A	272943	chr13_112058407_112058907	SOX1-OT	0.948962878607882	2.09007425585945e-47	NA	NA
ZBTB7A	272975	chr13_112103419_112103919	SOX1-OT	0.903395092320522	2.70296442569087e-35	NA	NA
ZBTB7A	272976	chr13_112104176_112104676	SOX1-OT	0.918531647488359	1.60558267629678e-38	NA	NA
ZBTB7A	272930	chr13_111976028_111976528	SOX1	0.961429012627973	1.0273644709489e-52	NA	NA
ZBTB7A	272949	chr13_112062718_112063218	SOX1	0.957062377286137	1.10404631347373e-50	NA	NA
ZBTB7A	272961	chr13_112072551_112073051	SOX1	0.951118842909434	3.18426486045306e-48	NA	NA
ZBTB7A	272971	chr13_112096339_112096839	SOX1	0.936454490842544	3.07554769952569e-43	NA	NA
ZBTB7A	272975	chr13_112103419_112103919	SOX1	0.935443642072934	6.14926482278621e-43	NA	NA
ZBTB7A	272976	chr13_112104176_112104676	SOX1	0.909058081511935	1.9476667699054e-36	NA	NA
ZBTB7A	273023	chr13_112690338_112690838	MCF2L	0.907198202996784	4.70493805060013e-36	NA	NA
ZBTB7A	273093	chr13_112894911_112895411	MCF2L	0.915935399281483	6.2977316808594e-38	NA	NA
ZBTB7A	273106	chr13_112944195_112944695	MCF2L	0.903199162258809	2.95161658811305e-35	NA	NA
ZBTB7A	273112	chr13_112958465_112958965	MCF2L	0.904061607992863	2.00042572092858e-35	NA	NA
ZBTB7A	273137	chr13_112986900_112987400	MCF2L	0.919574714056197	9.16670870706596e-39	NA	NA
ZBTB7A	273142	chr13_112995289_112995789	MCF2L	0.91626975960598	5.29563572157049e-38	NA	NA
ZBTB7A	273147	chr13_112999218_112999718	MCF2L	0.937418753327562	1.58275371358043e-43	NA	NA
ZBTB7A	273149	chr13_113000644_113001144	MCF2L	0.921918755530321	2.51906179801239e-39	NA	NA
ZBTB7A	273177	chr13_113022522_113023022	MCF2L	0.941256813650739	9.86611287499916e-45	NA	NA
ZBTB7A	273320	chr13_113445954_113446454	MCF2L	0.919878274718785	7.77711361737412e-39	NA	NA
ZBTB7A	273322	chr13_113450815_113451315	MCF2L	0.937668362532066	1.3277317803903e-43	NA	NA
ZBTB7A	273388	chr13_113758940_113759440	TMEM255B	0.90068174754467	9.01927374902692e-35	NA	NA
ZBTB7A	273534	chr13_114178988_114179488	TMEM255B	0.906256117366119	7.30013559381854e-36	NA	NA
ZBTB7A	273518	chr13_114132403_114132903	UPF3A	0.944303587779962	9.69480586086606e-46	NA	NA
ZBTB7A	273740	chr14_21024924_21025424	NDRG2	0.923053191104277	1.32447591623326e-39	NA	NA
ZBTB7A	273764	chr14_21070009_21070509	ARHGEF40	0.932330727965953	4.84225220578384e-42	NA	NA
ZBTB7A	273765	chr14_21070513_21071013	ARHGEF40	0.941841844197907	6.35596979794568e-45	NA	NA
ZBTB7A	273766	chr14_21071265_21071765	ARHGEF40	0.95801801793379	4.15516286416209e-51	NA	NA
ZBTB7A	274245	chr14_23569777_23570277	CPNE6	0.901590951976388	6.0493309841049e-35	NA	NA
ZBTB7A	274192	chr14_23514322_23514822	NYNRIN	0.933303498873382	2.55999763913261e-42	NA	NA
ZBTB7A	274219	chr14_23546521_23547021	NYNRIN	0.901335973252502	6.76831704348766e-35	NA	NA
ZBTB7A	274365	chr14_24146561_24147061	NYNRIN	0.922928217261836	1.42317946946613e-39	NA	NA
ZBTB7A	274461	chr14_24398848_24399348	NYNRIN	0.900268857628397	1.07968056200179e-34	NA	NA
ZBTB7A	275365	chr14_32934452_32934952	ARHGAP5	0.901132804318131	7.40100159449945e-35	UP	NA
ZBTB7A	275365	chr14_32934452_32934952	NPAS3	0.915499341542638	7.90250980864038e-38	NA	NA
ZBTB7A	275426	chr14_33359885_33360385	NPAS3	0.919292641891479	1.06754780483175e-38	NA	NA
ZBTB7A	275563	chr14_34131019_34131519	SNX6	0.952453866923266	9.49981845506084e-49	NA	NA
ZBTB7A	275861	chr14_36520031_36520531	AL132857.1	0.914558559289304	1.28000425337513e-37	NA	NA
ZBTB7A	275868	chr14_36580786_36581286	AL132857.1	0.90470949927454	1.48820836572424e-35	NA	NA
ZBTB7A	275869	chr14_36581545_36582045	AL132857.1	0.945779264683996	2.97179594853417e-46	NA	NA
ZBTB7A	275870	chr14_36582051_36582551	AL132857.1	0.950943262502719	3.71708470121633e-48	NA	NA
ZBTB7A	275861	chr14_36520031_36520531	SFTA3	0.942993844676386	2.66113998520125e-45	NA	NA
ZBTB7A	275869	chr14_36581545_36582045	SFTA3	0.966830089965514	1.43700639318648e-55	NA	NA
ZBTB7A	275870	chr14_36582051_36582551	SFTA3	0.970613833055314	7.48263117514635e-58	NA	NA
ZBTB7A	275861	chr14_36520031_36520531	NKX2-1	0.927885484968236	7.79753644307313e-41	NA	NA
ZBTB7A	275869	chr14_36581545_36582045	NKX2-1	0.951299207449657	2.71322973925502e-48	NA	NA
ZBTB7A	275870	chr14_36582051_36582551	NKX2-1	0.957284250328029	8.85456169595209e-51	NA	NA
ZBTB7A	276536	chr14_50024033_50024533	NIN	0.918372151179921	1.74765480036742e-38	NA	NA
ZBTB7A	277008	chr14_52791393_52791893	GPR137C	0.905144577757162	1.21935121904457e-35	UP	NA
ZBTB7A	277255	chr14_54781325_54781825	SAMD4A	0.909437694350232	1.62202485567603e-36	UP	NA
ZBTB7A	277700	chr14_58947538_58948038	ARID4A	0.921360591246049	3.44297491215036e-39	NA	TRUE
ZBTB7A	277700	chr14_58947538_58948038	AL139021.2	0.901608472479272	6.0018308968793e-35	NA	NA
ZBTB7A	277764	chr14_59360869_59361369	DAAM1	0.923166457458499	1.24214647950217e-39	UP	NA
ZBTB7A	277700	chr14_58947538_58948038	RTN1	0.913984446433548	1.71567581664303e-37	NA	NA
ZBTB7A	278511	chr14_64685641_64686141	SPTB	0.926981110913148	1.34296132036953e-40	NA	NA
ZBTB7A	278581	chr14_64861827_64862327	SPTB	0.910314760022791	1.06155723381052e-36	NA	NA
ZBTB7A	279472	chr14_69358407_69358907	ACTN1	0.910966810400064	7.72411353664027e-37	NA	NA
ZBTB7A	279472	chr14_69358407_69358907	GALNT16	0.915934885200931	6.29927441177212e-38	NA	NA
ZBTB7A	279441	chr14_69249966_69250466	SMOC1	0.906384669687501	6.87604743626429e-36	NA	NA
ZBTB7A	279603	chr14_69879133_69879633	SMOC1	0.907342066820735	4.39879819544119e-36	NA	NA
ZBTB7A	279787	chr14_71143858_71144358	PCNX1	0.900499274332091	9.76865669846242e-35	NA	NA
ZBTB7A	279787	chr14_71143858_71144358	SIPA1L1	0.931974668629972	6.09543914752471e-42	NA	NA
ZBTB7A	279801	chr14_71206818_71207318	SIPA1L1	0.928048637794995	7.07027870307983e-41	NA	NA
ZBTB7A	279787	chr14_71143858_71144358	RGS6	0.924059454197193	7.46343511613014e-40	UP	NA
ZBTB7A	279977	chr14_72243810_72244310	RGS6	0.901958463823981	5.13557782757732e-35	UP	NA
ZBTB7A	279996	chr14_72546271_72546771	DPF3	0.954866492033523	9.87432885495565e-50	NA	NA
ZBTB7A	280033	chr14_72701377_72701877	DPF3	0.916441062248134	4.84033017243097e-38	NA	NA
ZBTB7A	280267	chr14_73787008_73787508	DPF3	0.957900326705084	4.68670560761427e-51	NA	NA
ZBTB7A	279996	chr14_72546271_72546771	RBM25	0.902482391398258	4.07079584169089e-35	NA	NA
ZBTB7A	280033	chr14_72701377_72701877	RBM25	0.900017168074545	1.20384337585156e-34	NA	NA
ZBTB7A	280267	chr14_73787008_73787508	RBM25	0.93296935854002	3.18852613472722e-42	NA	NA
ZBTB7A	280267	chr14_73787008_73787508	NUMB	0.919138748879351	1.1596146233451e-38	NA	NA
ZBTB7A	280267	chr14_73787008_73787508	AC005225.2	0.914587235042063	1.26146976673551e-37	NA	NA
ZBTB7A	280267	chr14_73787008_73787508	ELMSAN1	0.907824774011786	3.5042365139163e-36	NA	NA
ZBTB7A	280267	chr14_73787008_73787508	ALDH6A1	0.938870158652959	5.67722696439332e-44	NA	NA
ZBTB7A	280230	chr14_73724254_73724754	LIN52	0.922136913379317	2.22812674903489e-39	NA	NA
ZBTB7A	280267	chr14_73787008_73787508	LIN52	0.907005891124792	5.14821823830823e-36	NA	NA
ZBTB7A	280459	chr14_74946291_74946791	LIN52	0.91130082758602	6.56416653153613e-37	NA	NA
ZBTB7A	280784	chr14_76084266_76084766	FOS	0.902402267455921	4.21706822571366e-35	NA	NA
ZBTB7A	281168	chr14_77250852_77251352	TMED8	0.916666117470239	4.30695824096523e-38	NA	NA
ZBTB7A	282274	chr14_88900496_88900996	ZC3H14	0.948578461944505	2.89075692398411e-47	NA	NA
ZBTB7A	282274	chr14_88900496_88900996	EML5	0.933222620481337	2.70110278023105e-42	DOWN	NA
ZBTB7A	282274	chr14_88900496_88900996	TTC8	0.94792295590742	5.04870892471706e-47	DOWN	NA
ZBTB7A	282405	chr14_89428420_89428920	FOXN3	0.928551860994372	5.19887063260882e-41	NA	NA
ZBTB7A	282538	chr14_90060951_90061451	KCNK13	0.900764245416397	8.69779571493216e-35	NA	NA
ZBTB7A	282691	chr14_90551344_90551844	RPS6KA5	0.919674976850539	8.67541553952412e-39	NA	NA
ZBTB7A	282949	chr14_91324991_91325491	RPS6KA5	0.905979935703954	8.29533086227306e-36	NA	NA
ZBTB7A	282965	chr14_91370062_91370562	RPS6KA5	0.922505171825763	1.8087405027885e-39	NA	NA
ZBTB7A	282949	chr14_91324991_91325491	CCDC88C	0.911980460483412	4.69478959072351e-37	NA	NA
ZBTB7A	282992	chr14_91416963_91417463	CCDC88C	0.900831343159482	8.44460506653656e-35	NA	NA
ZBTB7A	283012	chr14_91836387_91836887	CCDC88C	0.935594500914991	5.54696049844596e-43	NA	NA
ZBTB7A	282993	chr14_91417645_91418145	TC2N	0.939047939104801	5.00160911805839e-44	NA	NA
ZBTB7A	283256	chr14_92867174_92867674	FBLN5	0.918489852047317	1.64199149979347e-38	NA	NA
ZBTB7A	282893	chr14_91143763_91144263	TRIP11	0.920481985314944	5.59849998539599e-39	NA	NA
ZBTB7A	283291	chr14_92959530_92960030	TRIP11	0.933840281822979	1.79483131710054e-42	NA	NA
ZBTB7A	283307	chr14_93006684_93007184	TRIP11	0.930565522798616	1.49395659770754e-41	NA	NA
ZBTB7A	283315	chr14_93012944_93013444	TRIP11	0.954609943436196	1.25885234732856e-49	NA	NA
ZBTB7A	282962	chr14_91367745_91368245	SLC24A4	0.916068111226539	5.88149778073185e-38	NA	NA
ZBTB7A	284094	chr14_97365674_97366174	LINC01550	0.906422420370195	6.75803586877223e-36	NA	NA
ZBTB7A	284233	chr14_99235058_99235558	SETD3	0.9168147661308	3.98670369613023e-38	NA	NA
ZBTB7A	284510	chr14_99918748_99919248	SETD3	0.908872386653657	2.12901215369468e-36	NA	NA
ZBTB7A	284711	chr14_100408469_100408969	SETD3	0.911088698277998	7.27970689404317e-37	NA	NA
ZBTB7A	284177	chr14_99035795_99036295	AL160313.1	0.920093221179694	6.92049667074816e-39	NA	NA
ZBTB7A	284217	chr14_99208501_99209001	AL160313.1	0.916137419120606	5.67267354852957e-38	NA	NA
ZBTB7A	284364	chr14_99563041_99563541	AL160313.1	0.9209333993174	4.36379849664551e-39	NA	NA
ZBTB7A	284382	chr14_99585948_99586448	AL160313.1	0.928011061974329	7.23340728265606e-41	NA	NA
ZBTB7A	284383	chr14_99586654_99587154	AL160313.1	0.907092167860428	4.94363105585438e-36	NA	NA
ZBTB7A	284433	chr14_99672446_99672946	AL160313.1	0.901911039288421	5.24593567549564e-35	NA	NA
ZBTB7A	284643	chr14_100297306_100297806	AL160313.1	0.930330871126645	1.73079407055966e-41	NA	NA
ZBTB7A	284510	chr14_99918748_99919248	EML1	0.900435113916265	1.00433547715697e-34	NA	NA
ZBTB7A	284578	chr14_100132531_100133031	LINC00523	0.900907274069613	8.16651782933083e-35	NA	NA
ZBTB7A	284724	chr14_100476171_100476671	LINC00523	0.903424189696669	2.66794056632324e-35	NA	NA
ZBTB7A	284914	chr14_101400176_101400676	LINC00523	0.909058525777639	1.94728557856615e-36	NA	NA
ZBTB7A	284711	chr14_100408469_100408969	AL132709.7	0.939487309682004	3.63033277191533e-44	NA	NA
ZBTB7A	284919	chr14_101407839_101408339	AL132709.7	0.910300046445821	1.06926252630596e-36	NA	NA
ZBTB7A	284927	chr14_101475566_101476066	LINC02320	0.901944684276902	5.16777119925203e-35	NA	NA
ZBTB7A	284957	chr14_101635180_101635680	LINC02320	0.96225302268096	4.00456117836052e-53	NA	NA
ZBTB7A	284957	chr14_101635180_101635680	PPP2R5C	0.940644057973724	1.55351498650402e-44	NA	NA
ZBTB7A	285232	chr14_102509005_102509505	DYNC1H1	0.902264475902753	4.4819660785148e-35	NA	NA
ZBTB7A	285233	chr14_102509572_102510072	DYNC1H1	0.915111550303376	9.65171455655269e-38	NA	NA
ZBTB7A	285284	chr14_102777857_102778357	DYNC1H1	0.909771658315524	1.38004608264867e-36	NA	NA
ZBTB7A	285232	chr14_102509005_102509505	TRAF3	0.902578606910544	3.89978765289416e-35	NA	NA
ZBTB7A	285432	chr14_103334556_103335056	CKB	0.918543530531992	1.59550838826927e-38	UP	NA
ZBTB7A	285499	chr14_103533929_103534429	XRCC3	0.922553969422934	1.76006152792182e-39	NA	NA
ZBTB7A	285594	chr14_103710703_103711203	XRCC3	0.909601585393098	1.49799938718298e-36	NA	NA
ZBTB7A	285781	chr14_104424326_104424826	TMEM179	0.902714631266686	3.66743182000809e-35	NA	NA
ZBTB7A	285817	chr14_104600114_104600614	AHNAK2	0.909372271030171	1.6741677967018e-36	NA	NA
ZBTB7A	286000	chr14_104978203_104978703	AHNAK2	0.90020129067803	1.11155365700512e-34	NA	NA
ZBTB7A	286846	chr15_26661635_26662135	AC009878.1	0.925619250181976	3.01017714650585e-40	NA	NA
ZBTB7A	286744	chr15_26028207_26028707	GABRB3	0.90086666149594	8.31381788272771e-35	NA	NA
ZBTB7A	286846	chr15_26661635_26662135	GABRB3	0.911488877028377	5.98097381839663e-37	NA	NA
ZBTB7A	286846	chr15_26661635_26662135	GABRA5	0.932796268495581	3.57368597773759e-42	NA	NA
ZBTB7A	286841	chr15_26648131_26648631	GABRG3-AS1	0.934755620721189	9.75187340986945e-43	NA	NA
ZBTB7A	287007	chr15_27777578_27778078	GABRG3-AS1	0.920255796555821	6.33210507495609e-39	NA	NA
ZBTB7A	287109	chr15_28907250_28907750	APBA2	0.915590066792877	7.53585695286273e-38	NA	NA
ZBTB7A	287131	chr15_28935010_28935510	APBA2	0.911050211160838	7.41488063339337e-37	NA	NA
ZBTB7A	287105	chr15_28903221_28903721	FAM189A1	0.906471323426265	6.60454080405094e-36	DOWN	NA
ZBTB7A	287109	chr15_28907250_28907750	FAM189A1	0.925823901804048	2.66945580972902e-40	DOWN	NA
ZBTB7A	287488	chr15_31215362_31215862	CHRFAM7A	0.903256142188194	2.87696496028006e-35	NA	NA
ZBTB7A	287577	chr15_31349685_31350185	CHRFAM7A	0.932388741645358	4.65956367092616e-42	NA	NA
ZBTB7A	287598	chr15_31391597_31392097	CHRFAM7A	0.906026635319985	8.11731974728792e-36	NA	NA
ZBTB7A	287488	chr15_31215362_31215862	FAN1	0.91784787578376	2.31051000057689e-38	NA	NA
ZBTB7A	287577	chr15_31349685_31350185	FAN1	0.9403201706854	1.97769610639536e-44	NA	NA
ZBTB7A	287598	chr15_31391597_31392097	FAN1	0.91658055923146	4.50393893620997e-38	NA	NA
ZBTB7A	287488	chr15_31215362_31215862	KLF13	0.915926637218936	6.32648583174516e-38	NA	NA
ZBTB7A	287489	chr15_31216225_31216725	KLF13	0.901182408417643	7.24101779058344e-35	NA	NA
ZBTB7A	287577	chr15_31349685_31350185	KLF13	0.934454448064987	1.19285097278237e-42	NA	NA
ZBTB7A	287579	chr15_31352884_31353384	KLF13	0.906516792978967	6.46844500329099e-36	NA	NA
ZBTB7A	287593	chr15_31372630_31373130	KLF13	0.916243807296485	5.36683040216671e-38	NA	NA
ZBTB7A	287598	chr15_31391597_31392097	KLF13	0.925959412146397	2.46386250129053e-40	NA	NA
ZBTB7A	287488	chr15_31215362_31215862	CHRNA7	0.927229943176881	1.15738762859745e-40	NA	NA
ZBTB7A	287577	chr15_31349685_31350185	CHRNA7	0.942772574265786	3.14259998114281e-45	NA	NA
ZBTB7A	287579	chr15_31352884_31353384	CHRNA7	0.911516144680903	5.90182967452271e-37	NA	NA
ZBTB7A	287593	chr15_31372630_31373130	CHRNA7	0.924629513191784	5.36508837789098e-40	NA	NA
ZBTB7A	287598	chr15_31391597_31392097	CHRNA7	0.931732983362764	7.1288045756812e-42	NA	NA
ZBTB7A	287711	chr15_32030260_32030760	CHRNA7	0.920984981884136	4.24172870598024e-39	NA	NA
ZBTB7A	287739	chr15_32717680_32718180	CHRNA7	0.914523805913287	1.30283267714912e-37	NA	NA
ZBTB7A	287777	chr15_33067415_33067915	FMN1	0.900153734056695	1.13480670478053e-34	NA	NA
ZBTB7A	287975	chr15_34754284_34754784	AC087457.1	0.946456967278877	1.70718637384019e-46	NA	NA
ZBTB7A	287976	chr15_34754806_34755306	AC087457.1	0.957126618715077	1.03816947851812e-50	NA	NA
ZBTB7A	287983	chr15_34795209_34795709	AC087457.1	0.933703180479012	1.96687698571579e-42	NA	NA
ZBTB7A	288132	chr15_36883613_36884113	AC021351.1	0.904681875849654	1.50727747461103e-35	NA	NA
ZBTB7A	288134	chr15_36884862_36885362	AC021351.1	0.900860961050612	8.33402146053292e-35	NA	NA
ZBTB7A	288148	chr15_36925976_36926476	AC021351.1	0.906663879695177	6.04044259105583e-36	NA	NA
ZBTB7A	288132	chr15_36883613_36884113	C15orf41	0.920892651018321	4.46440971388574e-39	NA	NA
ZBTB7A	288134	chr15_36884862_36885362	C15orf41	0.926497106814617	1.79202467752686e-40	NA	NA
ZBTB7A	288137	chr15_36887349_36887849	C15orf41	0.907609644890657	3.87931720796723e-36	NA	NA
ZBTB7A	288148	chr15_36925976_36926476	C15orf41	0.904039714976322	2.02003856173024e-35	NA	NA
ZBTB7A	288196	chr15_37100261_37100761	C15orf41	0.929819993356455	2.37662500917771e-41	NA	NA
ZBTB7A	288132	chr15_36883613_36884113	MEIS2	0.933048065773218	3.02938636762541e-42	NA	NA
ZBTB7A	288134	chr15_36884862_36885362	MEIS2	0.927718029675074	8.63090079237944e-41	NA	NA
ZBTB7A	288137	chr15_36887349_36887849	MEIS2	0.934782997946226	9.57241102424354e-43	NA	NA
ZBTB7A	288138	chr15_36887981_36888481	MEIS2	0.938562758120216	7.06572902677386e-44	NA	NA
ZBTB7A	288148	chr15_36925976_36926476	MEIS2	0.912886769723599	2.98395340691561e-37	NA	NA
ZBTB7A	288189	chr15_37094757_37095257	MEIS2	0.907314793348785	4.4543405583317e-36	NA	NA
ZBTB7A	288190	chr15_37095644_37096144	MEIS2	0.921637076130094	2.9489082992156e-39	NA	NA
ZBTB7A	288193	chr15_37097624_37098124	MEIS2	0.950309013390316	6.53029574699187e-48	NA	NA
ZBTB7A	288196	chr15_37100261_37100761	MEIS2	0.930845646520946	1.25150492486851e-41	NA	NA
ZBTB7A	288199	chr15_37102328_37102828	MEIS2	0.920385448666877	5.90299857151747e-39	NA	NA
ZBTB7A	288203	chr15_37106577_37107077	MEIS2	0.933937125604995	1.68408271686139e-42	NA	NA
ZBTB7A	288207	chr15_37109334_37109834	MEIS2	0.94057718119885	1.63283015175415e-44	NA	NA
ZBTB7A	288132	chr15_36883613_36884113	AC078909.1	0.982654197185536	1.21254147699689e-67	NA	NA
ZBTB7A	288134	chr15_36884862_36885362	AC078909.1	0.960575737083811	2.65578040884052e-52	NA	NA
ZBTB7A	288137	chr15_36887349_36887849	AC078909.1	0.976274583954172	6.94433906916219e-62	NA	NA
ZBTB7A	288138	chr15_36887981_36888481	AC078909.1	0.966464969367666	2.27468647188158e-55	NA	NA
ZBTB7A	288148	chr15_36925976_36926476	AC078909.1	0.968276349769168	2.08896100614174e-56	NA	NA
ZBTB7A	288189	chr15_37094757_37095257	AC078909.1	0.914636200970278	1.22994648739849e-37	NA	NA
ZBTB7A	288190	chr15_37095644_37096144	AC078909.1	0.907985615678088	3.24975793125589e-36	NA	NA
ZBTB7A	288193	chr15_37097624_37098124	AC078909.1	0.960103185761162	4.48022606231701e-52	NA	NA
ZBTB7A	288196	chr15_37100261_37100761	AC078909.1	0.957365596435187	8.14853215743994e-51	NA	NA
ZBTB7A	288199	chr15_37102328_37102828	AC078909.1	0.958946287522974	1.57178255957057e-51	NA	NA
ZBTB7A	288203	chr15_37106577_37107077	AC078909.1	0.943638333292573	1.61992154275577e-45	NA	NA
ZBTB7A	288207	chr15_37109334_37109834	AC078909.1	0.969214658033966	5.69114352987983e-57	NA	NA
ZBTB7A	288132	chr15_36883613_36884113	AC078909.2	0.953082389044795	5.3432838008813e-49	NA	NA
ZBTB7A	288134	chr15_36884862_36885362	AC078909.2	0.935842586357349	4.69078140821959e-43	NA	NA
ZBTB7A	288137	chr15_36887349_36887849	AC078909.2	0.912377957928151	3.85160545045148e-37	NA	NA
ZBTB7A	288138	chr15_36887981_36888481	AC078909.2	0.900370193386345	1.03310371105756e-34	NA	NA
ZBTB7A	288148	chr15_36925976_36926476	AC078909.2	0.940767868178881	1.41587791099543e-44	NA	NA
ZBTB7A	288196	chr15_37100261_37100761	AC078909.2	0.952137244579515	1.27338831753658e-48	NA	NA
ZBTB7A	288199	chr15_37102328_37102828	AC078909.2	0.924344821304592	6.32214661182923e-40	NA	NA
ZBTB7A	288207	chr15_37109334_37109834	AC078909.2	0.908886637055125	2.11466869745576e-36	NA	NA
ZBTB7A	288196	chr15_37100261_37100761	AC068875.1	0.909244317405206	1.78086193310883e-36	NA	NA
ZBTB7A	288413	chr15_38690046_38690546	AC116158.2	0.9021080633533	4.80255646867606e-35	NA	NA
ZBTB7A	288414	chr15_38690645_38691145	AC116158.2	0.902862233425892	3.43240319810357e-35	NA	NA
ZBTB7A	288383	chr15_38564573_38565073	RASGRP1	0.92253175843423	1.78191550174892e-39	NA	NA
ZBTB7A	288413	chr15_38690046_38690546	RASGRP1	0.945522424480008	3.65876881196718e-46	NA	NA
ZBTB7A	288414	chr15_38690645_38691145	RASGRP1	0.930108298471976	1.98868803008602e-41	NA	NA
ZBTB7A	288637	chr15_40282810_40283310	AC109630.1	0.9284071076678	5.68463139050018e-41	NA	NA
ZBTB7A	288651	chr15_40293834_40294334	AC109630.1	0.908424311882761	2.63746389085875e-36	NA	NA
ZBTB7A	288637	chr15_40282810_40283310	AC022196.1	0.938525101198418	7.25584921863042e-44	NA	NA
ZBTB7A	288638	chr15_40283451_40283951	AC022196.1	0.908661991673164	2.35388663638001e-36	NA	NA
ZBTB7A	288651	chr15_40293834_40294334	AC022196.1	0.942356707924104	4.30934256335241e-45	NA	NA
ZBTB7A	288637	chr15_40282810_40283310	FSIP1	0.93493866049657	8.62083075332958e-43	NA	NA
ZBTB7A	288638	chr15_40283451_40283951	FSIP1	0.902218859322112	4.57366878535804e-35	NA	NA
ZBTB7A	288646	chr15_40290463_40290963	FSIP1	0.90485953274411	1.38951085938765e-35	NA	NA
ZBTB7A	288651	chr15_40293834_40294334	FSIP1	0.952705286991333	7.53601237606146e-49	NA	NA
ZBTB7A	288637	chr15_40282810_40283310	PLCB2	0.944464093298024	8.54653399703231e-46	NA	NA
ZBTB7A	288638	chr15_40283451_40283951	PLCB2	0.917850600990577	2.30733151524073e-38	NA	NA
ZBTB7A	288651	chr15_40293834_40294334	PLCB2	0.916972043840164	3.67091030290713e-38	NA	NA
ZBTB7A	288825	chr15_40906342_40906842	OIP5-AS1	0.903355068261319	2.75216682598229e-35	NA	NA
ZBTB7A	288834	chr15_40925718_40926218	OIP5-AS1	0.906331123132018	7.04929143811147e-36	NA	NA
ZBTB7A	288903	chr15_41493582_41494082	ITPKA	0.942395553714858	4.1863895974956e-45	NA	NA
ZBTB7A	288904	chr15_41494612_41495112	ITPKA	0.94094215253642	1.24450239322933e-44	NA	NA
ZBTB7A	288931	chr15_41560410_41560910	ITPKA	0.903416292619341	2.67747739295759e-35	NA	NA
ZBTB7A	288986	chr15_41804754_41805254	ITPKA	0.917782684797968	2.39226078074868e-38	NA	NA
ZBTB7A	288903	chr15_41493582_41494082	TYRO3	0.935251127000502	6.98701789728108e-43	NA	NA
ZBTB7A	288904	chr15_41494612_41495112	TYRO3	0.941535513124876	7.99237459638331e-45	NA	NA
ZBTB7A	289165	chr15_42575213_42575713	SNAP23	0.91294638713623	2.89713581980424e-37	NA	NA
ZBTB7A	289319	chr15_43776805_43777305	TTBK2	0.911942660546143	4.78459106432462e-37	NA	NA
ZBTB7A	289319	chr15_43776805_43777305	FRMD5	0.902795658384432	3.53690341215789e-35	NA	NA
ZBTB7A	290133	chr15_51380101_51380601	SPPL2A	0.949985758320563	8.65508008937211e-48	NA	NA
ZBTB7A	290137	chr15_51385508_51386008	SPPL2A	0.940205718149325	2.15132174028127e-44	NA	NA
ZBTB7A	290527	chr15_55318955_55319455	RSL24D1	0.923858912982152	8.37870923457653e-40	NA	NA
ZBTB7A	290565	chr15_55742934_55743434	PRTG	0.908110411450192	3.06347193976188e-36	NA	NA
ZBTB7A	291206	chr15_60591717_60592217	ANXA2	0.928178666526381	6.54151276760865e-41	NA	NA
ZBTB7A	291207	chr15_60592363_60592863	ANXA2	0.90389972145559	2.15238946975978e-35	NA	NA
ZBTB7A	291207	chr15_60592363_60592863	RORA	0.907758813427268	3.61406646172528e-36	NA	NA
ZBTB7A	291332	chr15_62067662_62068162	VPS13C	0.919520835099122	9.43873690033613e-39	NA	NA
ZBTB7A	291550	chr15_63412977_63413477	USP3	0.915240594690225	9.0317819957429e-38	NA	NA
ZBTB7A	291677	chr15_64035623_64036123	USP3	0.913320196344752	2.40224149880067e-37	NA	NA
ZBTB7A	291682	chr15_64046274_64046774	DAPK2	0.921739116092479	2.78446047741255e-39	NA	NA
ZBTB7A	291859	chr15_64841677_64842177	DAPK2	0.91347191309477	2.22491913085399e-37	NA	NA
ZBTB7A	291996	chr15_65354752_65355252	UBAP1L	0.921732986591411	2.7941468608715e-39	NA	NA
ZBTB7A	292009	chr15_65385500_65386000	UBAP1L	0.91774056139054	2.44653311996687e-38	NA	NA
ZBTB7A	292018	chr15_65422662_65423162	UBAP1L	0.905406707378778	1.08062697464326e-35	NA	NA
ZBTB7A	292001	chr15_65368594_65369094	PARP16	0.927394898985708	1.04654910617089e-40	NA	NA
ZBTB7A	292006	chr15_65377356_65377856	PARP16	0.928059574331864	7.02423226831316e-41	NA	NA
ZBTB7A	292007	chr15_65378022_65378522	PARP16	0.912470585490641	3.67651869019045e-37	NA	NA
ZBTB7A	292018	chr15_65422662_65423162	PARP16	0.902699957135778	3.69180826429166e-35	NA	NA
ZBTB7A	291965	chr15_65194690_65195190	IGDCC3	0.935204552259492	7.2105050021745e-43	NA	NA
ZBTB7A	291996	chr15_65354752_65355252	IGDCC3	0.903157421687319	3.00684229299014e-35	NA	NA
ZBTB7A	291997	chr15_65355340_65355840	IGDCC3	0.966147193451325	3.42351155798147e-55	NA	NA
ZBTB7A	292001	chr15_65368594_65369094	IGDCC3	0.971216436055193	3.0537568054183e-58	NA	NA
ZBTB7A	292004	chr15_65376009_65376509	IGDCC3	0.902573333772167	3.90809037669926e-35	NA	NA
ZBTB7A	292006	chr15_65377356_65377856	IGDCC3	0.987129472929203	3.20949981817732e-73	NA	NA
ZBTB7A	292007	chr15_65378022_65378522	IGDCC3	0.975530490848084	2.64533387296616e-61	NA	NA
ZBTB7A	292008	chr15_65384752_65385252	IGDCC3	0.911386487462156	6.29301674419111e-37	NA	NA
ZBTB7A	292009	chr15_65385500_65386000	IGDCC3	0.944079361749613	1.15161910763301e-45	NA	NA
ZBTB7A	292018	chr15_65422662_65423162	IGDCC3	0.945331798389752	4.26216755507364e-46	NA	NA
ZBTB7A	291965	chr15_65194690_65195190	IGDCC4	0.956381319357037	2.18792003465085e-50	NA	NA
ZBTB7A	291996	chr15_65354752_65355252	IGDCC4	0.948705072847875	2.59914532375752e-47	NA	NA
ZBTB7A	291997	chr15_65355340_65355840	IGDCC4	0.971093085699999	3.70346863339763e-58	NA	NA
ZBTB7A	292001	chr15_65368594_65369094	IGDCC4	0.950918612605927	3.80385547382878e-48	NA	NA
ZBTB7A	292004	chr15_65376009_65376509	IGDCC4	0.928782388452907	4.51507944235556e-41	NA	NA
ZBTB7A	292006	chr15_65377356_65377856	IGDCC4	0.981623532151342	1.23179463308177e-66	NA	NA
ZBTB7A	292007	chr15_65378022_65378522	IGDCC4	0.970676048726572	6.81807798407378e-58	NA	NA
ZBTB7A	292008	chr15_65384752_65385252	IGDCC4	0.920609700431328	5.21783222255049e-39	NA	NA
ZBTB7A	292009	chr15_65385500_65386000	IGDCC4	0.972993257445526	1.92930268048091e-59	NA	NA
ZBTB7A	292018	chr15_65422662_65423162	IGDCC4	0.970784035637823	5.79603350945663e-58	NA	NA
ZBTB7A	291965	chr15_65194690_65195190	DPP8	0.901278958715756	6.93878176270142e-35	NA	NA
ZBTB7A	292001	chr15_65368594_65369094	DPP8	0.932089824508292	5.6620130505157e-42	NA	NA
ZBTB7A	292006	chr15_65377356_65377856	DPP8	0.915484379379486	7.96382091712053e-38	NA	NA
ZBTB7A	292007	chr15_65378022_65378522	DPP8	0.900419544548612	1.01124730650237e-34	NA	NA
ZBTB7A	292018	chr15_65422662_65423162	TIPIN	0.901743165888696	5.64979772956135e-35	NA	NA
ZBTB7A	292421	chr15_67066406_67066906	MAP2K1	0.921919767830617	2.51766078710664e-39	NA	NA
ZBTB7A	292192	chr15_66154080_66154580	SMAD3	0.931811175334785	6.77769083787541e-42	DOWN	NA
ZBTB7A	292259	chr15_66482290_66482790	SMAD3	0.95545469287092	5.5426128840702e-50	DOWN	NA
ZBTB7A	292421	chr15_67066406_67066906	SMAD3	0.917016810819962	3.58650259549706e-38	DOWN	NA
ZBTB7A	292556	chr15_67927716_67928216	SMAD3	0.912840480909298	3.05423774634152e-37	DOWN	NA
ZBTB7A	292595	chr15_68210740_68211240	CORO2B	0.913332594153859	2.38728264753122e-37	NA	NA
ZBTB7A	292665	chr15_68584594_68585094	CORO2B	0.919381547259905	1.01762175308018e-38	NA	NA
ZBTB7A	292641	chr15_68479439_68479939	GLCE	0.905465997190721	1.05167950495617e-35	NA	NA
ZBTB7A	293605	chr15_73927543_73928043	NPTN-IT1	0.917947048821501	2.19130008325641e-38	NA	NA
ZBTB7A	293715	chr15_74318459_74318959	NPTN-IT1	0.906163133008151	7.62516138158116e-36	NA	NA
ZBTB7A	293605	chr15_73927543_73928043	NPTN	0.904797646051396	1.42919221822777e-35	NA	NA
ZBTB7A	293551	chr15_73752460_73752960	INSYN1	0.918616690043022	1.53448543496594e-38	NA	NA
ZBTB7A	293552	chr15_73753055_73753555	INSYN1	0.916887330812364	3.83885242133385e-38	NA	NA
ZBTB7A	293767	chr15_74431618_74432118	INSYN1	0.911856749752093	4.9911411255634e-37	NA	NA
ZBTB7A	293768	chr15_74432129_74432629	INSYN1	0.923175404312547	1.23619575509053e-39	NA	NA
ZBTB7A	293828	chr15_74725725_74726225	INSYN1	0.94804691316589	4.54397293642942e-47	NA	NA
ZBTB7A	293829	chr15_74726239_74726739	INSYN1	0.94973816377853	1.0727250533731e-47	NA	NA
ZBTB7A	293605	chr15_73927543_73928043	LOXL1-AS1	0.91126298157933	6.6866311273608e-37	NA	NA
ZBTB7A	293828	chr15_74725725_74726225	CSK	0.921211948478282	3.74007678870537e-39	NA	NA
ZBTB7A	293829	chr15_74726239_74726739	CSK	0.920030848380744	7.15851047174301e-39	NA	NA
ZBTB7A	293853	chr15_74788793_74789293	CSK	0.901373830462698	6.656539536453e-35	NA	NA
ZBTB7A	293870	chr15_74826379_74826879	CSK	0.910976798001212	7.68607645857563e-37	NA	NA
ZBTB7A	293828	chr15_74725725_74726225	CPLX3	0.937079743887874	1.99965822261477e-43	NA	NA
ZBTB7A	293829	chr15_74726239_74726739	CPLX3	0.953722369030503	2.94528892137651e-49	NA	NA
ZBTB7A	293853	chr15_74788793_74789293	CPLX3	0.903354423990621	2.75279916904878e-35	NA	NA
ZBTB7A	293870	chr15_74826379_74826879	CPLX3	0.968831466324364	9.7307066025029e-57	NA	NA
ZBTB7A	294139	chr15_75732144_75732644	CPLX3	0.91066780647156	8.94115909020324e-37	NA	NA
ZBTB7A	293767	chr15_74431618_74432118	SCAMP5	0.927465778093013	1.00397282558877e-40	NA	NA
ZBTB7A	293768	chr15_74432129_74432629	SCAMP5	0.915541877844058	7.72821923257543e-38	NA	NA
ZBTB7A	293828	chr15_74725725_74726225	SCAMP5	0.956577640409567	1.80123575624676e-50	NA	NA
ZBTB7A	293829	chr15_74726239_74726739	SCAMP5	0.954777004025287	1.07294781582708e-49	NA	NA
ZBTB7A	293853	chr15_74788793_74789293	SCAMP5	0.942223172695576	4.77201134975484e-45	NA	NA
ZBTB7A	293870	chr15_74826379_74826879	SCAMP5	0.931626655099793	7.62920883290667e-42	NA	NA
ZBTB7A	294139	chr15_75732144_75732644	SCAMP5	0.90338846213522	2.71067295321671e-35	NA	NA
ZBTB7A	294144	chr15_75738001_75738501	SCAMP5	0.902163594834655	4.68638464058902e-35	NA	NA
ZBTB7A	293696	chr15_74251317_74251817	PPCDC	0.904451551603353	1.67513535879952e-35	NA	NA
ZBTB7A	293854	chr15_74789950_74790450	PPCDC	0.940967488082216	1.22152101167654e-44	NA	NA
ZBTB7A	293967	chr15_75110411_75110911	PPCDC	0.914217818908083	1.52346483884956e-37	NA	NA
ZBTB7A	293916	chr15_74954496_74954996	FBXO22	0.900813698686787	8.50888969380222e-35	DOWN	NA
ZBTB7A	294139	chr15_75732144_75732644	FBXO22	0.905346312690486	1.11108771241263e-35	DOWN	NA
ZBTB7A	294143	chr15_75736264_75736764	FBXO22	0.953517958216166	3.57488223981047e-49	DOWN	NA
ZBTB7A	294144	chr15_75738001_75738501	FBXO22	0.905590832678962	9.92480107405592e-36	DOWN	NA
ZBTB7A	294171	chr15_76108040_76108540	FBXO22	0.915159613453196	9.41977754157557e-38	DOWN	NA
ZBTB7A	294171	chr15_76108040_76108540	SCAPER	0.919211799558729	1.1150658620297e-38	NA	NA
ZBTB7A	294491	chr15_77738762_77739262	SCAPER	0.917332887837719	3.03294339081009e-38	NA	NA
ZBTB7A	294436	chr15_77656216_77656716	PEAK1	0.923318638455712	1.14020107090578e-39	NA	NA
ZBTB7A	294629	chr15_78131217_78131717	CIB2	0.911281617623938	6.6251856783017e-37	NA	NA
ZBTB7A	294837	chr15_79051019_79051519	RASGRF1	0.938749639622812	6.18329692461571e-44	DOWN	NA
ZBTB7A	294890	chr15_79431789_79432289	RASGRF1	0.908645686296942	2.37139434333057e-36	DOWN	NA
ZBTB7A	294890	chr15_79431789_79432289	MINAR1	0.913586945426125	2.09975501612994e-37	NA	NA
ZBTB7A	294958	chr15_80152916_80153416	MINAR1	0.901361405788331	6.69264254387873e-35	NA	NA
ZBTB7A	294911	chr15_79873090_79873590	AC015871.1	0.910594547757711	9.26264177167621e-37	NA	NA
ZBTB7A	294957	chr15_80152366_80152866	FAH	0.967569600983201	5.47941260193436e-56	NA	NA
ZBTB7A	294958	chr15_80152916_80153416	FAH	0.933570395748634	2.14986909140452e-42	NA	NA
ZBTB7A	294980	chr15_80252069_80252569	FAH	0.941752606038617	6.79773165577964e-45	NA	NA
ZBTB7A	295044	chr15_80460319_80460819	FAH	0.940012645585876	2.47824564515985e-44	NA	NA
ZBTB7A	295045	chr15_80467280_80467780	FAH	0.953099895686073	5.25759591810287e-49	NA	NA
ZBTB7A	295052	chr15_80495645_80496145	FAH	0.906899906290334	5.411566135331e-36	NA	NA
ZBTB7A	294890	chr15_79431789_79432289	CTXND1	0.920159496474868	6.6737265468892e-39	NA	NA
ZBTB7A	294957	chr15_80152366_80152866	CTXND1	0.973517650968245	8.30015433409389e-60	NA	NA
ZBTB7A	294958	chr15_80152916_80153416	CTXND1	0.962075560069491	4.88290387511522e-53	NA	NA
ZBTB7A	294980	chr15_80252069_80252569	CTXND1	0.95939087051721	9.75663591044293e-52	NA	NA
ZBTB7A	295044	chr15_80460319_80460819	CTXND1	0.959608001604542	7.69633815591269e-52	NA	NA
ZBTB7A	295045	chr15_80467280_80467780	CTXND1	0.947353025806054	8.14208433528276e-47	NA	NA
ZBTB7A	295052	chr15_80495645_80496145	CTXND1	0.904924197248017	1.34891610771981e-35	NA	NA
ZBTB7A	294911	chr15_79873090_79873590	AC016705.2	0.93311834185005	2.89231739682079e-42	NA	NA
ZBTB7A	294957	chr15_80152366_80152866	ARNT2	0.950235279488412	6.97123013780788e-48	UP	NA
ZBTB7A	294958	chr15_80152916_80153416	ARNT2	0.909828282223236	1.34307141891075e-36	UP	NA
ZBTB7A	294980	chr15_80252069_80252569	ARNT2	0.948938525201333	2.13435410754613e-47	UP	NA
ZBTB7A	295044	chr15_80460319_80460819	ARNT2	0.924782603287121	4.90626066338763e-40	UP	NA
ZBTB7A	294957	chr15_80152366_80152866	CFAP161	0.963562259011949	8.5598079410681e-54	NA	NA
ZBTB7A	294958	chr15_80152916_80153416	CFAP161	0.931398291457693	8.82342325735519e-42	NA	NA
ZBTB7A	294980	chr15_80252069_80252569	CFAP161	0.943887447775722	1.33739380983052e-45	NA	NA
ZBTB7A	295044	chr15_80460319_80460819	CFAP161	0.921141407061396	3.89096078553027e-39	NA	NA
ZBTB7A	295045	chr15_80467280_80467780	CFAP161	0.92520276171423	3.84161623185481e-40	NA	NA
ZBTB7A	294980	chr15_80252069_80252569	IL16	0.93481797096358	9.35397437236363e-43	NA	NA
ZBTB7A	295044	chr15_80460319_80460819	IL16	0.916037022441942	5.9778023363934e-38	NA	NA
ZBTB7A	295044	chr15_80460319_80460819	TMC3-AS1	0.944192513859275	1.05535941903657e-45	NA	NA
ZBTB7A	295045	chr15_80467280_80467780	TMC3-AS1	0.928988926187452	3.97027352807369e-41	NA	NA
ZBTB7A	295052	chr15_80495645_80496145	TMC3-AS1	0.938920528423013	5.47703910813794e-44	NA	NA
ZBTB7A	295227	chr15_81324065_81324565	TMC3-AS1	0.93005369551829	2.05792646977507e-41	NA	NA
ZBTB7A	295044	chr15_80460319_80460819	AC060809.1	0.910013529322971	1.22795595597871e-36	NA	NA
ZBTB7A	295045	chr15_80467280_80467780	AC060809.1	0.929053015931254	3.82009641665148e-41	NA	NA
ZBTB7A	295327	chr15_82836055_82836555	WHAMM	0.907164061857234	4.78105526587197e-36	NA	NA
ZBTB7A	295441	chr15_83653515_83654015	WHAMM	0.902622117955654	3.82509453989781e-35	NA	NA
ZBTB7A	295327	chr15_82836055_82836555	HOMER2	0.972391620174661	5.04785509341349e-59	DOWN	NA
ZBTB7A	295441	chr15_83653515_83654015	HOMER2	0.948444726294703	3.24391654753638e-47	DOWN	NA
ZBTB7A	295327	chr15_82836055_82836555	ADAMTSL3	0.969796320907131	2.51107414394338e-57	NA	NA
ZBTB7A	295348	chr15_82952309_82952809	ADAMTSL3	0.904221953366418	1.86043289261708e-35	NA	NA
ZBTB7A	295441	chr15_83653515_83654015	ADAMTSL3	0.937270834081226	1.75372761393625e-43	NA	NA
ZBTB7A	296500	chr15_90200569_90201069	SEMA4B	0.900029215470462	1.19744870656087e-34	NA	NA
ZBTB7A	296774	chr15_91099434_91099934	SV2B	0.943718990393163	1.5225622957417e-45	NA	NA
ZBTB7A	296954	chr15_92103962_92104462	AC116903.2	0.945494762765147	3.73930810361078e-46	NA	NA
ZBTB7A	297340	chr15_96322643_96323143	NR2F2-AS1	0.9283555054827	5.86818386469315e-41	NA	NA
ZBTB7A	297374	chr15_96353805_96354305	NR2F2-AS1	0.905642883890534	9.68838429912605e-36	NA	NA
ZBTB7A	297375	chr15_96354355_96354855	NR2F2-AS1	0.927871696724646	7.86267332548969e-41	NA	NA
ZBTB7A	297383	chr15_96360081_96360581	NR2F2-AS1	0.907052614394873	5.03675023077115e-36	NA	NA
ZBTB7A	297384	chr15_96360659_96361159	NR2F2-AS1	0.910513393030307	9.63416967879848e-37	NA	NA
ZBTB7A	297340	chr15_96322643_96323143	NR2F2	0.909008203406309	1.99427245490135e-36	NA	NA
ZBTB7A	297362	chr15_96343735_96344235	NR2F2	0.90136666362988	6.67740605115457e-35	NA	NA
ZBTB7A	297368	chr15_96347573_96348073	NR2F2	0.924841308686459	4.74344273656916e-40	NA	NA
ZBTB7A	297374	chr15_96353805_96354305	NR2F2	0.916897182213905	3.81916750158625e-38	NA	NA
ZBTB7A	297375	chr15_96354355_96354855	NR2F2	0.945033076872503	5.41503431419204e-46	NA	NA
ZBTB7A	297384	chr15_96360659_96361159	NR2F2	0.911277550105073	6.63871657920039e-37	NA	NA
ZBTB7A	297340	chr15_96322643_96323143	AC087477.2	0.904123339735068	1.94492617123309e-35	NA	NA
ZBTB7A	297362	chr15_96343735_96344235	AC087477.2	0.908682213964107	2.33129869966117e-36	NA	NA
ZBTB7A	297374	chr15_96353805_96354305	AC087477.2	0.926874148559862	1.43145302883981e-40	NA	NA
ZBTB7A	297601	chr15_98901805_98902305	IGF1R	0.912583055886332	3.47636693578295e-37	NA	NA
ZBTB7A	297697	chr15_99435081_99435581	AC015660.1	0.901810054418061	5.48692700710484e-35	NA	NA
ZBTB7A	297697	chr15_99435081_99435581	MEF2A	0.936830102384585	2.37489162409285e-43	NA	NA
ZBTB7A	297801	chr15_99716535_99717035	ADAMTS17	0.91037417930147	1.03157209669316e-36	NA	NA
ZBTB7A	297936	chr15_100849482_100849982	AC015712.1	0.940816529533286	1.36410250998693e-44	NA	NA
ZBTB7A	298280	chr16_275700_276200	LUC7L	0.933196760803721	2.74723671608495e-42	NA	NA
ZBTB7A	298302	chr16_307412_307912	LUC7L	0.905664525387912	9.59045622171881e-36	NA	NA
ZBTB7A	298483	chr16_660660_661160	LUC7L	0.928953666439414	4.05721119958427e-41	NA	NA
ZBTB7A	298484	chr16_661315_661815	LUC7L	0.912739283711694	3.21454914884332e-37	NA	NA
ZBTB7A	298711	chr16_1019781_1020281	LUC7L	0.912244802762362	4.11773823740425e-37	NA	NA
ZBTB7A	298280	chr16_275700_276200	AXIN1	0.925214186803283	3.81570490879481e-40	NA	NA
ZBTB7A	298280	chr16_275700_276200	RAB11FIP3	0.90858309643845	2.44288666700049e-36	NA	NA
ZBTB7A	298483	chr16_660660_661160	RAB11FIP3	0.903735064729339	2.31944852780026e-35	NA	NA
ZBTB7A	298695	chr16_990387_990887	RAB11FIP3	0.922199828965809	2.15089312760211e-39	NA	NA
ZBTB7A	298711	chr16_1019781_1020281	RAB11FIP3	0.902940536960452	3.31372117180024e-35	NA	NA
ZBTB7A	298438	chr16_594930_595430	AC009041.2	0.900204562239068	1.10999494945061e-34	NA	NA
ZBTB7A	298683	chr16_981406_981906	AC009041.2	0.921439292363185	3.29544229404215e-39	NA	NA
ZBTB7A	298779	chr16_1154316_1154816	CACNA1H	0.933352724254347	2.47806696477817e-42	NA	NA
ZBTB7A	298408	chr16_566007_566507	GNPTG	0.911750055893549	5.25658767430706e-37	NA	NA
ZBTB7A	298896	chr16_1509849_1510349	GNPTG	0.935934605925504	4.40354430614203e-43	NA	NA
ZBTB7A	299056	chr16_2003803_2004303	GNPTG	0.913228463651803	2.51464510525068e-37	NA	NA
ZBTB7A	298483	chr16_660660_661160	UNKL	0.909787183281749	1.36980718232841e-36	NA	NA
ZBTB7A	299339	chr16_2693023_2693523	TSC2	0.923161477223516	1.24566175822781e-39	NA	NA
ZBTB7A	298795	chr16_1167298_1167798	RAB26	0.919725761413339	8.44525532250613e-39	NA	NA
ZBTB7A	299091	chr16_2043874_2044374	RAB26	0.909499634805057	1.57427605505951e-36	NA	NA
ZBTB7A	299132	chr16_2143836_2144336	RAB26	0.935583596641891	5.58809391892509e-43	NA	NA
ZBTB7A	299070	chr16_2026554_2027054	CASKIN1	0.922087200277148	2.29185850852392e-39	NA	NA
ZBTB7A	299151	chr16_2159449_2159949	CASKIN1	0.901956547325954	5.13985782317457e-35	NA	NA
ZBTB7A	299210	chr16_2251402_2251902	CASKIN1	0.911548584820211	5.80986568695402e-37	NA	NA
ZBTB7A	299274	chr16_2482784_2483284	CASKIN1	0.929232695579541	3.4193693030313e-41	NA	NA
ZBTB7A	299340	chr16_2699457_2699957	CASKIN1	0.903267761466858	2.86236631938487e-35	NA	NA
ZBTB7A	299351	chr16_2721121_2721621	CASKIN1	0.901155201684103	7.32943288681795e-35	NA	NA
ZBTB7A	298896	chr16_1509849_1510349	ABCA3	0.939871823827823	2.74631625348916e-44	NA	NA
ZBTB7A	299056	chr16_2003803_2004303	ABCA3	0.935483175925905	5.98779437221188e-43	NA	NA
ZBTB7A	299066	chr16_2023073_2023573	ABCA3	0.919583124066972	9.12307595244931e-39	NA	NA
ZBTB7A	299070	chr16_2026554_2027054	ABCA3	0.905000706011258	1.30259258919951e-35	NA	NA
ZBTB7A	299113	chr16_2091724_2092224	ABCA3	0.905571712973817	1.00146896611592e-35	NA	NA
ZBTB7A	299210	chr16_2251402_2251902	ABCA3	0.905474862837569	1.04735875859079e-35	NA	NA
ZBTB7A	299258	chr16_2467466_2467966	ABCA3	0.903175429542303	2.98289167079665e-35	NA	NA
ZBTB7A	299056	chr16_2003803_2004303	SRRM2	0.933827103241881	1.80992368543239e-42	UP	NA
ZBTB7A	299210	chr16_2251402_2251902	SRRM2	0.939198703190371	4.47942406095921e-44	UP	NA
ZBTB7A	299273	chr16_2482257_2482757	SRRM2	0.928001098800741	7.27559611450451e-41	UP	NA
ZBTB7A	299274	chr16_2482784_2483284	SRRM2	0.918940017244922	1.29123147593878e-38	UP	NA
ZBTB7A	299284	chr16_2498816_2499316	SRRM2	0.927557637942549	9.50887448586964e-41	UP	NA
ZBTB7A	299339	chr16_2693023_2693523	SRRM2	0.932711652037171	3.77925978020733e-42	UP	NA
ZBTB7A	299340	chr16_2699457_2699957	SRRM2	0.909534148693215	1.54818449808107e-36	UP	NA
ZBTB7A	299351	chr16_2721121_2721621	SRRM2	0.908658690478205	2.3576392892234e-36	UP	NA
ZBTB7A	299056	chr16_2003803_2004303	FLYWCH1	0.937273922137229	1.75046231509688e-43	NA	NA
ZBTB7A	299210	chr16_2251402_2251902	FLYWCH1	0.912112166528374	4.39917277871365e-37	NA	NA
ZBTB7A	299258	chr16_2467466_2467966	ZNF213-AS1	0.903008027362143	3.21426641214275e-35	NA	NA
ZBTB7A	299996	chr16_5020540_5021040	NAGPA	0.917513726096247	2.75930405436087e-38	NA	NA
ZBTB7A	300139	chr16_5874847_5875347	NAGPA	0.921583746064806	3.03806241398081e-39	NA	NA
ZBTB7A	300016	chr16_5042643_5043143	RBFOX1	0.902517645831696	4.00604995691674e-35	NA	NA
ZBTB7A	300181	chr16_6086546_6087046	RBFOX1	0.923806010049546	8.63109830481131e-40	NA	NA
ZBTB7A	300181	chr16_6086546_6087046	AC009135.1	0.904672668477448	1.51348747713503e-35	NA	NA
ZBTB7A	300181	chr16_6086546_6087046	AC006112.1	0.929576759202853	2.76281690172281e-41	NA	NA
ZBTB7A	300442	chr16_8674249_8674749	LINC02177	0.926766173385047	1.52521390831877e-40	NA	NA
ZBTB7A	300494	chr16_8888010_8888510	LINC02177	0.918006017252862	2.12423542250689e-38	NA	NA
ZBTB7A	300494	chr16_8888010_8888510	AC012178.1	0.95980470102372	6.20606337774227e-52	NA	NA
ZBTB7A	300543	chr16_9134692_9135192	AC012178.1	0.934806249825267	9.42442282965472e-43	NA	NA
ZBTB7A	300560	chr16_9198901_9199401	AC012178.1	0.906947319837899	5.29268415323617e-36	NA	NA
ZBTB7A	300442	chr16_8674249_8674749	AC007221.1	0.900343575162286	1.04497699413688e-34	NA	NA
ZBTB7A	300494	chr16_8888010_8888510	AC007221.1	0.961712987833498	7.48001158239514e-53	NA	NA
ZBTB7A	300543	chr16_9134692_9135192	AC007221.1	0.934262167922924	1.35573318491657e-42	NA	NA
ZBTB7A	300560	chr16_9198901_9199401	AC007221.1	0.916924539485621	3.7649027034261e-38	NA	NA
ZBTB7A	301292	chr16_13113462_13113962	CPPED1	0.910201687194034	1.12181021487249e-36	NA	NA
ZBTB7A	301380	chr16_13999835_14000335	MRTFB	0.944596046129204	7.71098464909294e-46	NA	NA
ZBTB7A	301380	chr16_13999835_14000335	AC130650.1	0.956069608342057	2.99260386808076e-50	NA	NA
ZBTB7A	301419	chr16_14186390_14186890	AC130650.1	0.919649388118183	8.7985673651642e-39	NA	NA
ZBTB7A	301506	chr16_14989726_14990226	MYH11	0.928339016410438	5.9301774152516e-41	NA	NA
ZBTB7A	301529	chr16_15140979_15141479	MYH11	0.904959364592168	1.32734008770642e-35	NA	NA
ZBTB7A	301533	chr16_15144767_15145267	MYH11	0.904867014200365	1.38493250486647e-35	NA	NA
ZBTB7A	301623	chr16_15856960_15857460	MYH11	0.920794076469465	4.71429040023138e-39	NA	NA
ZBTB7A	301506	chr16_14989726_14990226	ABCC1	0.956635640948384	1.70075283199371e-50	NA	NA
ZBTB7A	301529	chr16_15140979_15141479	ABCC1	0.936932250441597	2.21302331364831e-43	NA	NA
ZBTB7A	301531	chr16_15143707_15144207	ABCC1	0.9374905636577	1.50453113946634e-43	NA	NA
ZBTB7A	301533	chr16_15144767_15145267	ABCC1	0.92777663680668	8.32588174461325e-41	NA	NA
ZBTB7A	301623	chr16_15856960_15857460	ABCC1	0.958955175743459	1.55655563908427e-51	NA	NA
[truncated: 72,662 more rows]
