# Supplementary material for: Central amygdala single-nucleus atlas reveals chromatin and gene transcription dynamics in human alcohol use disorder
Source: Nat Commun. 2026 Jan 19;17:1634. doi: 10.1038/s41467-026-68351-1 (PMC12905162; doi:10.1038/s41467-026-68351-1)
Supplement: Supplementary file 3 — Supplementary Data 1-37 [file 41467_2026_68351_MOESM3_ESM.zip › Supplementary Data/Supplementary Data 30.csv]

TF	idxATAC	peakName	geneName	Correlation	FDR	DEG	GWAS
FEV	259814	chr12_116559605_116560105	MED13L	0.90109637979051	2.67221490915728e-31	NA	NA
FEV	267261	chr13_48161669_48162169	ITM2B	0.925723654720393	1.73853430314863e-36	NA	NA
FEV	47048	chr2_95055320_95055820	TEKT4	0.904877359914951	5.8002824426662e-32	NA	NA
FEV	47048	chr2_95055320_95055820	AC103563.2	0.90487735991495	5.8002824426662e-32	NA	NA
FEV	49494	chr2_112811668_112812168	IL1A	0.91089235737196	3.71012348974701e-33	NA	NA
FEV	49494	chr2_112811668_112812168	IL1B	0.908038859398769	1.45791068766894e-32	NA	NA
FEV	163010	chr7_106424853_106425353	NAMPT	0.935235017515437	5.11162913503113e-39	NA	NA
ETV1	259814	chr12_116559605_116560105	MED13L	0.90109637979051	2.67221490915728e-31	NA	NA
ETV1	47048	chr2_95055320_95055820	TEKT4	0.904877359914951	5.8002824426662e-32	NA	NA
ETV1	47048	chr2_95055320_95055820	AC103563.2	0.90487735991495	5.8002824426662e-32	NA	NA
ETV1	49494	chr2_112811668_112812168	IL1A	0.91089235737196	3.71012348974701e-33	NA	NA
ETV1	49494	chr2_112811668_112812168	IL1B	0.908038859398769	1.45791068766894e-32	NA	NA
ETV1	163010	chr7_106424853_106425353	NAMPT	0.935235017515437	5.11162913503113e-39	NA	NA
ETV5	47048	chr2_95055320_95055820	TEKT4	0.904877359914951	5.8002824426662e-32	NA	NA
ETV5	47048	chr2_95055320_95055820	AC103563.2	0.90487735991495	5.8002824426662e-32	NA	NA
ETV5	49494	chr2_112811668_112812168	IL1A	0.91089235737196	3.71012348974701e-33	NA	NA
ETV5	49494	chr2_112811668_112812168	IL1B	0.908038859398769	1.45791068766894e-32	NA	NA
ETV5	163010	chr7_106424853_106425353	NAMPT	0.935235017515437	5.11162913503113e-39	NA	NA
ETV4	259814	chr12_116559605_116560105	MED13L	0.90109637979051	2.67221490915728e-31	NA	NA
ETV4	47048	chr2_95055320_95055820	TEKT4	0.904877359914951	5.8002824426662e-32	NA	NA
ETV4	47048	chr2_95055320_95055820	AC103563.2	0.90487735991495	5.8002824426662e-32	NA	NA
ETV4	49494	chr2_112811668_112812168	IL1A	0.91089235737196	3.71012348974701e-33	NA	NA
ETV4	49494	chr2_112811668_112812168	IL1B	0.908038859398769	1.45791068766894e-32	NA	NA
ETV4	163010	chr7_106424853_106425353	NAMPT	0.935235017515437	5.11162913503113e-39	NA	NA
ELK1	259814	chr12_116559605_116560105	MED13L	0.90109637979051	2.67221490915728e-31	NA	NA
ELK1	47048	chr2_95055320_95055820	TEKT4	0.904877359914951	5.8002824426662e-32	NA	NA
ELK1	47048	chr2_95055320_95055820	AC103563.2	0.90487735991495	5.8002824426662e-32	NA	NA
ELK1	49494	chr2_112811668_112812168	IL1A	0.91089235737196	3.71012348974701e-33	NA	NA
ELK1	49494	chr2_112811668_112812168	IL1B	0.908038859398769	1.45791068766894e-32	NA	NA
ELK1	83044	chr3_146469192_146469692	PLSCR1	0.907472524137498	1.85353264656622e-32	NA	NA
ELK1	163010	chr7_106424853_106425353	NAMPT	0.935235017515437	5.11162913503113e-39	NA	NA
ELK3	259814	chr12_116559605_116560105	MED13L	0.90109637979051	2.67221490915728e-31	NA	NA
ELK3	47048	chr2_95055320_95055820	TEKT4	0.904877359914951	5.8002824426662e-32	NA	NA
ELK3	47048	chr2_95055320_95055820	AC103563.2	0.90487735991495	5.8002824426662e-32	NA	NA
ELK3	49494	chr2_112811668_112812168	IL1A	0.91089235737196	3.71012348974701e-33	NA	NA
ELK3	49494	chr2_112811668_112812168	IL1B	0.908038859398769	1.45791068766894e-32	NA	NA
ELK3	83044	chr3_146469192_146469692	PLSCR1	0.907472524137498	1.85353264656622e-32	NA	NA
ELK3	163010	chr7_106424853_106425353	NAMPT	0.935235017515437	5.11162913503113e-39	NA	NA
NRF1	230623	chr11_57792216_57792716	LPXN	0.917921762349117	1.28517838898544e-34	NA	NA
NRF1	251424	chr12_52058505_52059005	NR4A1	0.900679597074377	3.2039710638979e-31	NA	NA
FLI1	259814	chr12_116559605_116560105	MED13L	0.90109637979051	2.67221490915728e-31	NA	NA
FLI1	267261	chr13_48161669_48162169	ITM2B	0.925723654720393	1.73853430314863e-36	NA	NA
FLI1	47048	chr2_95055320_95055820	TEKT4	0.904877359914951	5.8002824426662e-32	NA	NA
FLI1	47048	chr2_95055320_95055820	AC103563.2	0.90487735991495	5.8002824426662e-32	NA	NA
FLI1	49494	chr2_112811668_112812168	IL1A	0.91089235737196	3.71012348974701e-33	NA	NA
FLI1	49494	chr2_112811668_112812168	IL1B	0.908038859398769	1.45791068766894e-32	NA	NA
FLI1	163010	chr7_106424853_106425353	NAMPT	0.935235017515437	5.11162913503113e-39	NA	NA
ETV3	241421	chr11_121589920_121590420	SORL1	0.907527031872335	1.82619794935289e-32	NA	TRUE
ETV3	49494	chr2_112811668_112812168	IL1A	0.91089235737196	3.71012348974701e-33	NA	NA
ETV3	49494	chr2_112811668_112812168	IL1B	0.908038859398769	1.45791068766894e-32	NA	NA
ETV3	83044	chr3_146469192_146469692	PLSCR1	0.907472524137498	1.85353264656622e-32	NA	NA
ETV3	163010	chr7_106424853_106425353	NAMPT	0.935235017515437	5.11162913503113e-39	NA	NA
GABPA	209021	chr10_31586578_31587078	ARHGAP12	0.914272701887876	7.70528430338719e-34	NA	NA
GABPA	251400	chr12_52036816_52037316	NR4A1	0.933581491539498	1.45989877513126e-38	NA	NA
GABPA	47048	chr2_95055320_95055820	TEKT4	0.904877359914951	5.8002824426662e-32	NA	NA
GABPA	47048	chr2_95055320_95055820	AC103563.2	0.90487735991495	5.8002824426662e-32	NA	NA
GABPA	49494	chr2_112811668_112812168	IL1A	0.91089235737196	3.71012348974701e-33	NA	NA
GABPA	49494	chr2_112811668_112812168	IL1B	0.908038859398769	1.45791068766894e-32	NA	NA
GABPA	83044	chr3_146469192_146469692	PLSCR1	0.907472524137498	1.85353264656622e-32	NA	NA
GABPA	163010	chr7_106424853_106425353	NAMPT	0.935235017515437	5.11162913503113e-39	NA	NA
ETS1	259814	chr12_116559605_116560105	MED13L	0.90109637979051	2.67221490915728e-31	NA	NA
ETS1	264907	chr13_31133314_31133814	HSPH1	0.90120822639414	2.58220014958527e-31	NA	NA
ETS1	267261	chr13_48161669_48162169	ITM2B	0.925723654720393	1.73853430314863e-36	NA	NA
ETS1	49494	chr2_112811668_112812168	IL1A	0.91089235737196	3.71012348974701e-33	NA	NA
ETS1	49494	chr2_112811668_112812168	IL1B	0.908038859398769	1.45791068766894e-32	NA	NA
ELK4	206583	chr10_14009983_14010483	AC044781.1	0.913680527309325	1.03742164688153e-33	NA	NA
ELK4	267261	chr13_48161669_48162169	ITM2B	0.925723654720393	1.73853430314863e-36	NA	NA
ELK4	285063	chr14_102078205_102078705	HSP90AA1	0.941113740057677	8.3064726611937e-41	NA	NA
ELK4	341720	chr19_14514068_14514568	DNAJB1	0.916613995233795	2.54392341733938e-34	NA	NA
ELK4	47048	chr2_95055320_95055820	TEKT4	0.904877359914951	5.8002824426662e-32	NA	NA
ELK4	47048	chr2_95055320_95055820	AC103563.2	0.90487735991495	5.8002824426662e-32	NA	NA
ELK4	49494	chr2_112811668_112812168	IL1A	0.91089235737196	3.71012348974701e-33	NA	NA
ELK4	49494	chr2_112811668_112812168	IL1B	0.908038859398769	1.45791068766894e-32	NA	NA
ELK4	83044	chr3_146469192_146469692	PLSCR1	0.907472524137498	1.85353264656622e-32	NA	NA
ELK4	130894	chr6_14877220_14877720	CD83	0.91309300539058	1.34967971340626e-33	NA	NA
ELK4	163010	chr7_106424853_106425353	NAMPT	0.935235017515437	5.11162913503113e-39	NA	NA
ERG	259814	chr12_116559605_116560105	MED13L	0.90109637979051	2.67221490915728e-31	NA	NA
ERG	267261	chr13_48161669_48162169	ITM2B	0.925723654720393	1.73853430314863e-36	NA	NA
ERG	49494	chr2_112811668_112812168	IL1A	0.91089235737196	3.71012348974701e-33	NA	NA
ERG	49494	chr2_112811668_112812168	IL1B	0.908038859398769	1.45791068766894e-32	NA	NA
ERG	163010	chr7_106424853_106425353	NAMPT	0.935235017515437	5.11162913503113e-39	NA	NA
ERF	206583	chr10_14009983_14010483	AC044781.1	0.913680527309325	1.03742164688153e-33	NA	NA
ERF	259814	chr12_116559605_116560105	MED13L	0.90109637979051	2.67221490915728e-31	NA	NA
ERF	47048	chr2_95055320_95055820	TEKT4	0.904877359914951	5.8002824426662e-32	NA	NA
ERF	47048	chr2_95055320_95055820	AC103563.2	0.90487735991495	5.8002824426662e-32	NA	NA
ERF	49494	chr2_112811668_112812168	IL1A	0.91089235737196	3.71012348974701e-33	NA	NA
ERF	49494	chr2_112811668_112812168	IL1B	0.908038859398769	1.45791068766894e-32	NA	NA
ERF	163010	chr7_106424853_106425353	NAMPT	0.935235017515437	5.11162913503113e-39	NA	NA
E2F5	241345	chr11_121482707_121483207	SORL1	0.913647456911096	1.03964568783258e-33	NA	TRUE
ENSG00000235187	206583	chr10_14009983_14010483	AC044781.1	0.913680527309325	1.03742164688153e-33	NA	NA
ENSG00000235187	49494	chr2_112811668_112812168	IL1A	0.91089235737196	3.71012348974701e-33	NA	NA
ENSG00000235187	49494	chr2_112811668_112812168	IL1B	0.908038859398769	1.45791068766894e-32	NA	NA
ENSG00000235187	163010	chr7_106424853_106425353	NAMPT	0.935235017515437	5.11162913503113e-39	NA	NA
ELF1	206034	chr10_11662392_11662892	USP6NL	0.916163211202001	3.19340824059148e-34	NA	NA
ELF1	206583	chr10_14009983_14010483	AC044781.1	0.913680527309325	1.03742164688153e-33	NA	NA
ELF1	241345	chr11_121482707_121483207	SORL1	0.913647456911096	1.03964568783258e-33	NA	TRUE
ELF1	47048	chr2_95055320_95055820	TEKT4	0.904877359914951	5.8002824426662e-32	NA	NA
ELF1	47048	chr2_95055320_95055820	AC103563.2	0.90487735991495	5.8002824426662e-32	NA	NA
ELF1	49494	chr2_112811668_112812168	IL1A	0.91089235737196	3.71012348974701e-33	NA	NA
ELF1	49494	chr2_112811668_112812168	IL1B	0.908038859398769	1.45791068766894e-32	NA	NA
ELF1	56785	chr2_181457044_181457544	ITGA4	0.917141516650343	1.9408294149854e-34	NA	NA
ELF1	372462	chr22_49936447_49936947	C22orf34	0.910823630667385	3.79296676789623e-33	NA	NA
ELF1	83044	chr3_146469192_146469692	PLSCR1	0.907472524137498	1.85353264656622e-32	NA	NA
ELF1	83592	chr3_151347375_151347875	P2RY13	0.902912507334146	1.28573371287924e-31	UP	NA
ELF1	83592	chr3_151347375_151347875	MBNL1	0.902672521385576	1.38610594827028e-31	NA	NA
ELF1	173194	chr8_24272001_24272501	AC120193.1	0.903971071195805	8.29456941037891e-32	NA	NA
HINFP	230623	chr11_57792216_57792716	LPXN	0.917921762349117	1.28517838898544e-34	NA	NA
HINFP	296595	chr15_90529639_90530139	IQGAP1	0.90803456769884	1.45791068766894e-32	NA	NA
HINFP	296595	chr15_90529639_90530139	CRTC3	0.90500863444092	5.56623005765198e-32	NA	NA
ELF4	206034	chr10_11662392_11662892	USP6NL	0.916163211202001	3.19340824059148e-34	NA	NA
ELF4	206583	chr10_14009983_14010483	AC044781.1	0.913680527309325	1.03742164688153e-33	NA	NA
ELF4	241421	chr11_121589920_121590420	SORL1	0.907527031872335	1.82619794935289e-32	NA	TRUE
ELF4	259780	chr12_116400641_116401141	MED13L	0.934234355421239	9.60403092574228e-39	NA	NA
ELF4	346277	chr19_44606919_44607419	BCL3	0.90597282614914	3.6659034685927e-32	NA	NA
ELF4	56785	chr2_181457044_181457544	ITGA4	0.917141516650343	1.9408294149854e-34	NA	NA
ELF4	83044	chr3_146469192_146469692	PLSCR1	0.907472524137498	1.85353264656622e-32	NA	NA
