# Supplementary material for: Central amygdala single-nucleus atlas reveals chromatin and gene transcription dynamics in human alcohol use disorder
Source: Nat Commun. 2026 Jan 19;17:1634. doi: 10.1038/s41467-026-68351-1 (PMC12905162; doi:10.1038/s41467-026-68351-1)
Supplement: Supplementary file 3 — Supplementary Data 1-37 [file 41467_2026_68351_MOESM3_ESM.zip › Supplementary Data/Supplementary Data 31.csv]

	TF	numGWAS	numDEG	cell type
0	KLF16	64	629	INH
1	ZFX	61	597	INH
2	CTCFL	59	578	INH
3	EGR1	58	591	INH
4	KLF6	57	590	INH
5	ZBTB7A	57	601	INH
6	SP4	55	549	INH
7	KLF11	54	526	INH
8	KLF14	54	526	INH
9	SP5	54	544	INH
10	SP6	54	544	INH
11	PLAGL1	53	523	INH
12	KLF7	52	535	INH
13	TFAP2A	50	507	INH
14	MECP2	49	467	INH
15	ZIC5	47	470	INH
16	DNMT1	46	501	INH
17	SMAD5	46	487	INH
18	MBD2	42	449	INH
19	ZFP161	35	371	INH
20	ZFX	39	303	EXC
21	ZBTB7A	37	294	EXC
22	KLF11	36	250	EXC
23	KLF14	36	250	EXC
24	KLF6	35	275	EXC
25	SP5	35	282	EXC
26	SP6	35	282	EXC
27	EGR1	34	288	EXC
28	SMAD5	31	236	EXC
29	ZIC4	31	239	EXC
30	DNMT1	30	258	EXC
31	MBD2	30	210	EXC
32	MECP2	29	212	EXC
33	ZIC5	28	211	EXC
34	EGR3	24	181	EXC
35	GLIS2	23	191	EXC
36	ZFP161	22	177	EXC
37	C13orf38SOHLH2	18	124	EXC
38	SOHLH2	18	124	EXC
39	ZBTB1	15	146	EXC
40	ETV6	14	6	OLI
41	ELF5	13	3	OLI
42	ELF1	12	4	OLI
43	SPIB	12	12	OLI
44	ELK4	11	5	OLI
45	GABPA	11	3	OLI
46	ETS1	9	2	OLI
47	ETV3	9	4	OLI
48	ELK1	8	2	OLI
49	ELK3	8	2	OLI
50	ERF	8	3	OLI
51	FEV	8	2	OLI
52	FLI1	8	2	OLI
53	ENSG00000235187	7	1	OLI
54	ERG	7	2	OLI
55	NRF1	7	5	OLI
56	ETV1	5	3	OLI
57	ETV4	5	3	OLI
58	ETV5	5	2	OLI
59	TCFL5	3	1	OLI
60	SP4	30	20	OPC
61	EGR1	28	20	OPC
62	SP5	28	20	OPC
63	SP6	28	20	OPC
64	KLF6	27	21	OPC
65	ZBTB7A	27	21	OPC
66	DNMT1	24	17	OPC
67	MECP2	24	19	OPC
68	MBD2	21	12	OPC
69	SMAD5	20	15	OPC
70	ETV1	18	11	OPC
71	ETV4	16	12	OPC
72	ETV5	16	11	OPC
73	E2F4	15	15	OPC
74	HES4	15	13	OPC
75	NRF1	12	13	OPC
76	E2F5	11	11	OPC
77	ZFP161	11	14	OPC
78	E4F1	7	8	OPC
79	HINFP	6	9	OPC
80	KLF6	29	91	END
81	SP4	26	74	END
82	SP5	26	80	END
83	SP6	26	80	END
84	ZBTB7A	25	105	END
85	DNMT1	24	68	END
86	KLF2	24	84	END
87	KLF11	22	69	END
88	KLF14	22	69	END
89	KLF7	22	75	END
90	SMAD5	22	65	END
91	PLAGL1	21	65	END
92	GABPA	19	40	END
93	ZIC5	18	64	END
94	GLIS2	17	46	END
95	MBD2	17	56	END
96	MECP2	17	52	END
97	HES4	13	28	END
98	ZFP161	13	28	END
99	ETV4	9	20	END
100	ZBTB7A	17	89	AST
101	SP5	16	75	AST
102	SP6	16	75	AST
103	ZFX	16	82	AST
104	EGR1	15	80	AST
105	SMAD5	15	63	AST
106	SP4	15	76	AST
107	CTCFL	14	79	AST
108	DNMT1	14	72	AST
109	KLF6	14	83	AST
110	MECP2	14	57	AST
111	KLF14	13	71	AST
112	KLF7	13	70	AST
113	MBD2	13	63	AST
114	ZIC5	12	58	AST
115	E2F4	11	56	AST
116	GLIS2	11	55	AST
117	PLAGL1	11	63	AST
118	ZFP161	9	49	AST
119	HINFP	1	14	AST
120	ELF1	12	29	MIC
121	ELK4	11	31	MIC
122	GABPA	11	24	MIC
123	ELF4	8	22	MIC
124	ELK1	8	14	MIC
125	ELK3	8	14	MIC
126	ERF	8	18	MIC
127	ETS1	8	16	MIC
128	NRF1	8	11	MIC
129	E4F1	7	5	MIC
130	ERG	7	18	MIC
131	FEV	7	15	MIC
132	FLI1	7	16	MIC
133	ENSG00000235187	6	15	MIC
134	ETV3	6	12	MIC
135	E2F5	5	9	MIC
136	ETV1	5	7	MIC
137	ETV4	5	8	MIC
138	ETV5	5	6	MIC
139	HINFP	3	6	MIC
