# Supplementary material for: Central amygdala single-nucleus atlas reveals chromatin and gene transcription dynamics in human alcohol use disorder
Source: Nat Commun. 2026 Jan 19;17:1634. doi: 10.1038/s41467-026-68351-1 (PMC12905162; doi:10.1038/s41467-026-68351-1)
Supplement: Supplementary file 3 — Supplementary Data 1-37 [file 41467_2026_68351_MOESM3_ESM.zip › Supplementary Data/Supplementary Data 25.csv]

TF	idxATAC	peakName	geneName	Correlation	FDR	DEG	GWAS
MBD2	2711	chr1_9687370_9687870	KIF1B	0.915362296155237	1.31695591711376e-32	NA	NA
MBD2	5172	chr1_20486005_20486505	CAMK2N1	0.938269387014758	1.12069922584351e-37	UP	NA
MBD2	5172	chr1_20486005_20486505	PINK1	0.906110868640233	6.03913873527427e-31	NA	NA
MBD2	6052	chr1_24642815_24643315	RPL11	0.935475890718799	5.57332779372025e-37	NA	NA
MBD2	6052	chr1_24642815_24643315	SRSF10	0.901698763784582	3.25154702218644e-30	NA	NA
MBD2	6052	chr1_24642815_24643315	RSRP1	0.901263982977686	3.83125245321572e-30	NA	NA
MBD2	7144	chr1_28642994_28643494	MECR	0.925387951636717	1.1767487523028e-34	NA	NA
MBD2	9202	chr1_38012417_38012917	C1orf122	0.920909049257439	1.01137821544918e-33	NA	NA
MBD2	11051	chr1_46132769_46133269	UQCRH	0.91355083801087	2.87952168009698e-32	NA	NA
MBD2	18093	chr1_110338591_110339091	CYB561D1	0.913711240783097	2.67691302007181e-32	NA	NA
MBD2	19840	chr1_149886547_149887047	SV2A	0.91025217342433	1.15831153623375e-31	NA	NA
MBD2	20320	chr1_151716675_151717175	PSMB4	0.934585580113408	9.29506466133149e-37	NA	NA
MBD2	20580	chr1_153922824_153923324	JTB	0.943761736556333	3.52791542484404e-39	NA	NA
MBD2	20864	chr1_154937030_154937530	JTB	0.90632858017062	5.57441554499733e-31	NA	NA
MBD2	20580	chr1_153922824_153923324	HAX1	0.939454311785693	5.46191768193557e-38	NA	NA
MBD2	22149	chr1_160262269_160262769	IGSF8	0.918856291852677	2.67759843832943e-33	NA	NA
MBD2	26457	chr1_197902650_197903150	DENND1B	0.915531409818954	1.21560861647767e-32	NA	NA
MBD2	31830	chr1_228139877_228140377	GUK1	0.904842080968592	9.86488336998942e-31	NA	NA
MBD2	31849	chr1_228165387_228165887	GUK1	0.902027639084395	2.87043245692275e-30	NA	NA
MBD2	215098	chr10_79442335_79442835	ZCCHC24	0.910372983462395	1.09796522236839e-31	NA	NA
MBD2	215494	chr10_84139270_84139770	GHITM	0.915237347699846	1.38337089562319e-32	NA	NA
MBD2	217335	chr10_96832352_96832852	PGAM1	0.931774241346458	4.5198174086776e-36	NA	NA
MBD2	217804	chr10_99430628_99431128	GOT1	0.923273870219217	3.25780947957701e-34	NA	NA
MBD2	217873	chr10_100185889_100186389	GOT1	0.941750298771578	1.370824018887e-38	NA	NA
MBD2	218432	chr10_102644848_102645348	FBXL15	0.928107716414362	2.99980203395373e-35	NA	NA
MBD2	218336	chr10_102420946_102421446	BORCS7	0.914406909934791	1.97198008776499e-32	NA	NA
MBD2	223150	chr11_207397_207897	RNH1	0.936378106173259	3.47779023150043e-37	NA	NA
MBD2	223150	chr11_207397_207897	TMEM80	0.907855313556905	3.05624677344717e-31	NA	NA
MBD2	224088	chr11_2400458_2400958	NAP1L4	0.905497492424118	7.64182309693274e-31	NA	NA
MBD2	224644	chr11_6418882_6419382	TPP1	0.909067796738723	1.86155588479855e-31	NA	NA
MBD2	224880	chr11_7986928_7987428	RPL27A	0.936551115103685	3.19979381088949e-37	NA	NA
MBD2	225112	chr11_8910897_8911397	RPL27A	0.965829400851141	3.4163028974664e-47	NA	NA
MBD2	225216	chr11_9460583_9461083	RPL27A	0.938146700546011	1.1943932829746e-37	NA	NA
MBD2	225216	chr11_9460583_9461083	TMEM9B	0.906902544356547	4.46962365121392e-31	NA	NA
MBD2	228506	chr11_35662501_35663001	TRIM44	0.91502434146523	1.52146399679094e-32	NA	NA
MBD2	230956	chr11_60906391_60906891	TMEM109	0.933106326898528	2.08620615615533e-36	NA	NA
MBD2	230956	chr11_60906391_60906891	TMEM132A	0.925494092599316	1.1260607644444e-34	NA	NA
MBD2	231461	chr11_61967412_61967912	FTH1	0.921570843861296	7.41508361069756e-34	NA	NA
MBD2	231461	chr11_61967412_61967912	TMEM179B	0.908801185534931	2.07232431120127e-31	NA	NA
MBD2	232222	chr11_64317372_64317872	PRDX5	0.90294294944438	2.03154665896867e-30	NA	NA
MBD2	232222	chr11_64317372_64317872	FAU	0.93099291341908	6.4769535239764e-36	NA	NA
MBD2	232435	chr11_64778516_64779016	FAU	0.918057240739244	3.80324962513053e-33	NA	NA
MBD2	232435	chr11_64778516_64779016	KAT5	0.903356880564208	1.73528602129129e-30	NA	NA
MBD2	232435	chr11_64778516_64779016	RNASEH2C	0.92266356478355	4.36390647290619e-34	NA	NA
MBD2	233000	chr11_66288909_66289409	RNASEH2C	0.902907098948107	2.05059021746808e-30	NA	NA
MBD2	232983	chr11_66268238_66268738	CCDC85B	0.919947086882366	1.59292256012574e-33	NA	NA
MBD2	233000	chr11_66288909_66289409	CCDC85B	0.907970909489678	2.92279007780551e-31	NA	NA
MBD2	232904	chr11_65899144_65899644	FOSL1	0.909415675062905	1.62862365391395e-31	NA	NA
MBD2	240472	chr11_118436005_118436505	C2CD2L	0.906060358058262	6.14898949492842e-31	NA	NA
MBD2	240472	chr11_118436005_118436505	THY1	0.906050216763741	6.15957105566205e-31	NA	NA
MBD2	241772	chr11_123062316_123062816	HSPA8	0.916842186226374	6.74109707112076e-33	NA	NA
MBD2	242183	chr11_125164530_125165030	TBRG1	0.907799228279612	3.12278458270173e-31	NA	NA
MBD2	242183	chr11_125164530_125165030	NRGN	0.933845704730911	1.37329454874463e-36	NA	NA
MBD2	242183	chr11_125164530_125165030	MSANTD2	0.914787656610382	1.67635505425428e-32	NA	NA
MBD2	242183	chr11_125164530_125165030	PUS3	0.93806456152875	1.25117373217845e-37	NA	NA
MBD2	242365	chr11_125495989_125496489	PUS3	0.93326918151096	1.89074667424655e-36	NA	NA
MBD2	242460	chr11_126268784_126269284	PUS3	0.915376562946052	1.30978132454099e-32	NA	NA
MBD2	247926	chr12_22544017_22544517	LDHB	0.94463499432765	2.03103738840727e-39	NA	NA
MBD2	250011	chr12_45727403_45727903	SLC38A2	0.916926879570565	6.52755438324599e-33	NA	NA
MBD2	250032	chr12_45990387_45990887	SLC38A2	0.901072034021863	4.12059335720632e-30	NA	NA
MBD2	250383	chr12_48105838_48106338	ARF3	0.901562520517476	3.43003431560718e-30	NA	NA
MBD2	250584	chr12_49060620_49061120	TUBA1B	0.904301359357851	1.21854560815244e-30	NA	NA
MBD2	251827	chr12_53675998_53676498	MFSD5	0.91434140585848	2.03081693676721e-32	NA	NA
MBD2	251827	chr12_53675998_53676498	PFDN5	0.901231543550598	3.8820533511372e-30	NA	NA
MBD2	252385	chr12_56688215_56688715	RPS26	0.933892010652059	1.34177151433037e-36	NA	NA
MBD2	252385	chr12_56688215_56688715	MYL6B	0.905103849915839	8.88019131448683e-31	NA	NA
MBD2	252385	chr12_56688215_56688715	MYL6	0.902132929615626	2.75724453731338e-30	NA	NA
MBD2	254086	chr12_71663625_71664125	TMEM19	0.926920978688413	5.47768739308478e-35	NA	NA
MBD2	254236	chr12_74537586_74538086	ATXN7L3B	0.904025218157542	1.34886298754705e-30	NA	NA
MBD2	257258	chr12_101830756_101831256	ARL1	0.902370048831288	2.52250513077937e-30	NA	NA
MBD2	259848	chr12_116737813_116738313	HRK	0.904741345728868	1.02604221078928e-30	NA	NA
MBD2	260533	chr12_120368989_120369489	TMEM233	0.915244224198404	1.3832294858304e-32	NA	NA
MBD2	260467	chr12_120201040_120201540	RPLP0	0.909047951154449	1.87243520706062e-31	NA	NA
MBD2	260428	chr12_120087037_120087537	DYNLL1	0.913425958273141	3.03886602720411e-32	NA	NA
MBD2	260467	chr12_120201040_120201540	DYNLL1	0.913492026619778	2.95510296455036e-32	NA	NA
MBD2	261055	chr12_122096830_122097330	TMEM120B	0.902962536827955	2.01904999949539e-30	NA	NA
MBD2	261136	chr12_122526726_122527226	DENR	0.906678109380417	4.88579456260439e-31	NA	NA
MBD2	261090	chr12_122225913_122226413	ARL6IP4	0.91053638765744	1.02500359075881e-31	NA	NA
MBD2	261136	chr12_122526726_122527226	ARL6IP4	0.926122645369033	8.25568685387745e-35	NA	NA
MBD2	261412	chr12_123365060_123365560	ARL6IP4	0.904826666457044	9.91525250168415e-31	NA	NA
MBD2	264253	chr13_27424409_27424909	RPL21	0.903989877218089	1.36775543298666e-30	NA	NA
MBD2	274347	chr14_24114478_24114978	CPNE6	0.912453560052168	4.57022729565402e-32	NA	NA
MBD2	274347	chr14_24114478_24114978	NEDD8	0.903180706723728	1.85611708219091e-30	NA	NA
MBD2	276504	chr14_49862696_49863196	RPS29	0.901946530966338	2.96279577162924e-30	NA	NA
MBD2	277139	chr14_54488741_54489241	CNIH1	0.915267441592197	1.36956726410375e-32	NA	NA
MBD2	277139	chr14_54488741_54489241	GMFB	0.90827856365116	2.59166691296066e-31	NA	NA
MBD2	277615	chr14_58244596_58245096	AL161804.1	0.933708734745569	1.49088686019292e-36	NA	NA
MBD2	277615	chr14_58244596_58245096	ACTR10	0.931233497121707	5.85278893582578e-36	NA	NA
MBD2	277615	chr14_58244596_58245096	PSMA3	0.931732794072628	4.58417251647518e-36	NA	NA
MBD2	277615	chr14_58244596_58245096	ARID4A	0.936743851479981	2.91987778682564e-37	NA	TRUE
MBD2	278405	chr14_64338675_64339175	CHURC1	0.914544444904204	1.85922035852498e-32	NA	NA
MBD2	280110	chr14_73058199_73058699	PNMA1	0.928002377341744	3.14132319499641e-35	NA	NA
MBD2	282999	chr14_91510088_91510588	NDUFB1	0.929380090380306	1.55801444205944e-35	NA	NA
MBD2	283730	chr14_95157357_95157857	GLRX5	0.919501088433057	1.97973016784642e-33	NA	NA
MBD2	285432	chr14_103334556_103335056	CKB	0.925444398998185	1.14727163235674e-34	NA	NA
MBD2	285432	chr14_103334556_103335056	ATP5MPL	0.922320402348431	5.17669160461921e-34	NA	NA
MBD2	289607	chr15_45587085_45587585	BLOC1S6	0.907962133079302	2.93146687957625e-31	NA	NA
MBD2	290515	chr15_55196790_55197290	RSL24D1	0.913382123299612	3.09569343022164e-32	NA	NA
MBD2	291017	chr15_58770967_58771467	RNF111	0.916478939190032	7.89700444721866e-33	NA	NA
MBD2	295258	chr15_82046801_82047301	RPS17	0.918331307839039	3.35460012932195e-33	NA	NA
MBD2	298930	chr16_1611982_1612482	NME3	0.936173873208085	3.86845140863006e-37	NA	NA
MBD2	299006	chr16_1826577_1827077	NME3	0.934475748831918	9.69753687493172e-37	NA	NA
MBD2	299268	chr16_2474839_2475339	NME3	0.919555121716632	1.92798690895464e-33	NA	NA
MBD2	298930	chr16_1611982_1612482	RPS2	0.907775394718043	3.15385729324819e-31	NA	NA
MBD2	299006	chr16_1826577_1827077	RPS2	0.915154774340029	1.43226024095614e-32	NA	NA
MBD2	299362	chr16_2777102_2777602	RPS2	0.901707672780372	3.24149559698756e-30	NA	NA
MBD2	298930	chr16_1611982_1612482	PGP	0.914372068644103	2.00326746202034e-32	NA	NA
MBD2	299006	chr16_1826577_1827077	PGP	0.908865211398964	2.01369907534771e-31	NA	NA
MBD2	304386	chr16_50024970_50025470	CNEP1R1	0.903369655024778	1.73095824410348e-30	NA	NA
MBD2	304417	chr16_50245877_50246377	ADCY7	0.908282764243441	2.58950296969777e-31	NA	NA
MBD2	306618	chr16_67013840_67014340	RRAD	0.903644483336411	1.55986169725565e-30	NA	NA
MBD2	306618	chr16_67013840_67014340	CBFB	0.923664108248646	2.75064021160375e-34	DOWN	NA
MBD2	308235	chr16_74998794_74999294	GABARAPL2	0.903474322101973	1.66140599869735e-30	NA	NA
MBD2	310664	chr16_87854345_87854845	SLC7A5	0.905576511046218	7.43278360991016e-31	NA	NA
MBD2	310872	chr16_88453446_88453946	ANKRD11	0.902935853803397	2.03462703629129e-30	NA	NA
MBD2	313150	chr17_5486156_5486656	PSMB6	0.908190523713117	2.68749934672781e-31	NA	NA
MBD2	313151	chr17_5486668_5487168	PSMB6	0.925867360736013	9.37588190211784e-35	NA	NA
MBD2	313932	chr17_8435685_8436185	SOX15	0.900686106587354	4.75607745109894e-30	NA	NA
MBD2	313758	chr17_7887501_7888001	SAT2	0.908033347885851	2.86150363006008e-31	NA	NA
MBD2	313846	chr17_8156155_8156655	SAT2	0.923637784177887	2.77512488800626e-34	NA	NA
MBD2	313932	chr17_8435685_8436185	SAT2	0.922028543071335	5.96732967719391e-34	NA	NA
MBD2	313932	chr17_8435685_8436185	EFNB3	0.906813234997865	4.63166451637173e-31	NA	NA
MBD2	313846	chr17_8156155_8156655	RPL26	0.928453238825164	2.5246636172684e-35	NA	NA
MBD2	313932	chr17_8435685_8436185	RPL26	0.900205133361996	5.69046551734026e-30	NA	NA
MBD2	320324	chr17_47831269_47831769	NPEPPS	0.904610367725741	1.08017665853732e-30	NA	NA
MBD2	321065	chr17_51260171_51260671	CACNA1G	0.900005153786268	6.11776964441011e-30	NA	NA
MBD2	321065	chr17_51260171_51260671	NME2	0.932127848545904	3.75024734368718e-36	NA	NA
MBD2	322027	chr17_59106746_59107246	PTRH2	0.903081537223908	1.93214664324904e-30	NA	NA
MBD2	323555	chr17_68019712_68020212	PRKAR1A	0.903885054068117	1.42764753929669e-30	NA	NA
MBD2	327612	chr17_81860672_81861172	NDUFAF8	0.93529218794825	6.14833051844962e-37	NA	NA
MBD2	327612	chr17_81860672_81861172	ANAPC11	0.906036442030176	6.19209419530184e-31	NA	NA
MBD2	327612	chr17_81860672_81861172	RFNG	0.929775048264895	1.2851176307713e-35	NA	NA
MBD2	333668	chr18_50281426_50281926	RPL17	0.944155918790599	2.70830582829008e-39	NA	NA
MBD2	333668	chr18_50281426_50281926	MAPK4	0.92980396516728	1.26886368336256e-35	NA	NA
MBD2	336084	chr18_74597352_74597852	LINC00909	0.900485503657215	5.14365538042591e-30	NA	NA
MBD2	337717	chr19_1269436_1269936	C19orf25	0.906206917237379	5.83858040252352e-31	NA	NA
MBD2	338602	chr19_3366320_3366820	GADD45B	0.913343240206801	3.14504391052234e-32	NA	NA
MBD2	338602	chr19_3366320_3366820	ATCAY	0.900659287736007	4.80396180306097e-30	NA	NA
MBD2	338628	chr19_3403657_3404157	SH3GL1	0.909323014944585	1.68857599208361e-31	NA	NA
MBD2	342685	chr19_18203931_18204431	TMEM59L	0.914849546428007	1.63870478926293e-32	NA	NA
MBD2	342908	chr19_18657728_18658228	GATAD2A	0.919042339034962	2.4535042277144e-33	NA	NA
MBD2	345729	chr19_41353669_41354169	ATP1A3	0.927580597662371	3.95407916552542e-35	NA	NA
MBD2	346544	chr19_45428533_45429033	FOSB	0.931108412515746	6.20105350930054e-36	NA	NA
MBD2	346550	chr19_45443397_45443897	FOSB	0.904468946217369	1.14017227337049e-30	NA	NA
MBD2	347098	chr19_47020483_47020983	NPAS1	0.903539867681581	1.61957862081552e-30	NA	NA
MBD2	347125	chr19_47113098_47113598	SELENOW	0.903460355536749	1.67025414237549e-30	NA	NA
MBD2	348501	chr19_52189726_52190226	ETFB	0.905967908075526	6.36234395080902e-31	NA	NA
MBD2	35706	chr2_3518670_3519170	RPS7	0.928469589088989	2.51098167365054e-35	NA	NA
MBD2	38015	chr2_20350643_20351143	WDR35	0.913117622636909	3.4517966458275e-32	NA	NA
MBD2	42877	chr2_54330528_54331028	RPS27A	0.936488468603956	3.3067495039443e-37	NA	NA
MBD2	43159	chr2_55232042_55232542	RPS27A	0.94783504746248	2.1652516951846e-40	NA	NA
MBD2	43208	chr2_55519391_55519891	RPS27A	0.975513007722317	3.05778757690578e-53	NA	NA
MBD2	45434	chr2_73737192_73737692	CCT7	0.921516814099983	7.61762353560155e-34	NA	NA
MBD2	45434	chr2_73737192_73737692	MOGS	0.928959847543891	1.94584899289875e-35	NA	NA
MBD2	45594	chr2_74458039_74458539	MOGS	0.926480441418028	6.92944676232268e-35	NA	NA
MBD2	45604	chr2_74472452_74472952	MOGS	0.940462490769283	2.89856290059044e-38	NA	NA
MBD2	51402	chr2_130181448_130181948	MZT2B	0.900005539362605	6.11776964441011e-30	NA	NA
MBD2	51565	chr2_131093176_131093676	MZT2B	0.925015992010702	1.40878315059756e-34	NA	NA
MBD2	51565	chr2_131093176_131093676	CCDC115	0.901006455092902	4.21660756211898e-30	NA	NA
MBD2	58857	chr2_203328047_203328547	ABI2	0.90015101198117	5.80258164515123e-30	NA	NA
MBD2	59230	chr2_206159309_206159809	EEF1B2	0.950730569517672	2.64237206461462e-41	NA	NA
MBD2	350184	chr20_2873182_2873682	MRPS26	0.912567072230799	4.34936103108764e-32	NA	NA
MBD2	352108	chr20_17226609_17227109	DSTN	0.912380479519828	4.72205004622937e-32	NA	NA
MBD2	355346	chr20_38723890_38724390	SLC32A1	0.924969139461048	1.44229699906461e-34	NA	NA
MBD2	356347	chr20_45934860_45935360	NCOA5	0.911057166175047	8.23887974533684e-32	NA	NA
MBD2	359290	chr20_62182685_62183185	PSMA7	0.904381366046805	1.18120915772788e-30	NA	NA
MBD2	359258	chr20_62065826_62066326	MTG2	0.903374434687812	1.72873960861834e-30	NA	NA
MBD2	359290	chr20_62182685_62183185	MTG2	0.90495304854523	9.43913187692119e-31	NA	NA
MBD2	359341	chr20_62302665_62303165	MTG2	0.901125358239455	4.04246880784911e-30	NA	NA
MBD2	359719	chr20_63179188_63179688	MTG2	0.901365939402502	3.69140613616556e-30	NA	NA
MBD2	366336	chr22_23913772_23914272	CHCHD10	0.906287596752957	5.66773238654804e-31	NA	NA
MBD2	366336	chr22_23913772_23914272	MIF	0.907133426498751	4.07849706104805e-31	NA	NA
MBD2	366336	chr22_23913772_23914272	DDT	0.915564458411806	1.19757046881655e-32	NA	NA
MBD2	368859	chr22_36529086_36529586	KCTD17	0.916879849216949	6.63688870311948e-33	NA	NA
MBD2	369244	chr22_37658287_37658787	KCTD17	0.90720997551201	3.95672506038128e-31	NA	NA
MBD2	370078	chr22_39519892_39520392	RPS19BP1	0.905158959857348	8.70323731212089e-31	NA	NA
MBD2	67045	chr3_13548814_13549314	FBLN2	0.949847469610391	5.0286417885531e-41	NA	NA
MBD2	69303	chr3_33440261_33440761	DYNC1LI1	0.927476320914357	4.1385688675458e-35	NA	NA
MBD2	70333	chr3_40457061_40457561	CTNNB1	0.91410469586552	2.26252392640336e-32	NA	NA
MBD2	70642	chr3_42600388_42600888	CCK	0.926463920869138	6.9705198003757e-35	NA	NA
MBD2	70994	chr3_44338194_44338694	TMEM158	0.907330808452248	3.77907846549166e-31	NA	NA
MBD2	73054	chr3_52536339_52536839	ABHD14A	0.923880332445855	2.48757417145912e-34	NA	NA
MBD2	73896	chr3_57756002_57756502	APPL1	0.921832442770318	6.5092938198125e-34	NA	NA
MBD2	73896	chr3_57756002_57756502	DENND6A	0.900921258346203	4.35116567263048e-30	NA	NA
MBD2	77430	chr3_101573821_101574321	RPL24	0.936028653811421	4.08102806214631e-37	NA	NA
MBD2	82260	chr3_139389507_139390007	COPB2	0.956491079691258	2.17117547283054e-43	NA	NA
MBD2	83459	chr3_150546295_150546795	COMMD2	0.919840779579479	1.67087175238255e-33	NA	NA
MBD2	83459	chr3_150546295_150546795	SELENOT	0.910695481424292	9.56348869786699e-32	NA	NA
MBD2	85255	chr3_169773086_169773586	SEC62	0.923395194624623	3.0889358419789e-34	NA	NA
MBD2	87719	chr3_186570232_186570732	EIF4A2	0.920657047728562	1.14723122967546e-33	NA	NA
MBD2	89200	chr3_196432191_196432691	NCBP2AS2	0.900348120378729	5.41867931288782e-30	NA	NA
MBD2	94934	chr4_39638725_39639225	RPL9	0.940689515564277	2.52680629724632e-38	NA	NA
MBD2	95229	chr4_41214436_41214936	UCHL1	0.911744143468824	6.23092873949665e-32	NA	NA
MBD2	96443	chr4_56387238_56387738	EXOC1	0.908641156106256	2.2274805592952e-31	NA	NA
MBD2	97677	chr4_77075776_77076276	CCNI	0.905793247720586	6.81864911637397e-31	NA	NA
MBD2	101454	chr4_118351695_118352195	PRSS12	0.906568787498099	5.09370123042347e-31	DOWN	NA
MBD2	104464	chr4_155667883_155668383	GUCY1A1	0.905394613080905	7.92497294884389e-31	NA	NA
MBD2	105387	chr4_165327141_165327641	CPE	0.912623293941531	4.25007153710951e-32	NA	NA
MBD2	106975	chr4_185142995_185143495	SLC25A4	0.9137484106432	2.63228748688172e-32	NA	NA
MBD2	107054	chr4_185535264_185535764	SNX25	0.924670902572451	1.67472980151016e-34	NA	NA
MBD2	107054	chr4_185535264_185535764	FAM149A	0.911167069489504	7.86573884498253e-32	NA	NA
MBD2	115216	chr5_78648525_78649025	HOMER1	0.923245794773354	3.29069050924494e-34	NA	NA
MBD2	119233	chr5_123511810_123512310	SNX2	0.919346064827656	2.13057732041576e-33	NA	NA
MBD2	119233	chr5_123511810_123512310	CSNK1G3	0.943440697533427	4.34284902322517e-39	NA	NA
MBD2	120212	chr5_131635184_131635684	HINT1	0.923451011667282	3.01757540461127e-34	NA	NA
MBD2	120834	chr5_134526976_134527476	VDAC1	0.918613435426446	2.96678185094403e-33	NA	NA
MBD2	128421	chr5_180649373_180649873	GFPT2	0.923394604148448	3.0889358419789e-34	NA	NA
MBD2	129219	chr6_3751815_3752315	PXDC1	0.914607663794805	1.81911686950041e-32	NA	NA
MBD2	132284	chr6_26199230_26199730	HIST1H4C	0.916762821927164	6.98814903637665e-33	NA	NA
MBD2	132297	chr6_26216929_26217429	HIST1H4C	0.918516401162716	3.07721321624135e-33	NA	NA
MBD2	132889	chr6_30571102_30571602	TUBB	0.900089444227062	5.93154614467593e-30	NA	NA
MBD2	132889	chr6_30571102_30571602	FLOT1	0.91018143574372	1.1932023611213e-31	NA	NA
MBD2	133543	chr6_32970644_32971144	RPS18	0.934088300025672	1.20566199599083e-36	NA	NA
MBD2	133605	chr6_33200429_33200929	RPS18	0.929196399933995	1.72560470920812e-35	NA	NA
MBD2	133653	chr6_33391307_33391807	RPS18	0.931074132580737	6.25656486592014e-36	NA	NA
MBD2	133543	chr6_32970644_32971144	CUTA	0.901340126002641	3.72978183574778e-30	NA	NA
MBD2	135662	chr6_42746041_42746541	TOMM6	0.900386272280513	5.33904215645207e-30	NA	NA
MBD2	135662	chr6_42746041_42746541	RPL7L1	0.944497541728037	2.21201925118718e-39	NA	NA
MBD2	135663	chr6_42746756_42747256	RPL7L1	0.907907125976089	2.99379686101149e-31	NA	NA
MBD2	135878	chr6_43516692_43517192	RPL7L1	0.902304913328802	2.58089607919452e-30	NA	NA
MBD2	135662	chr6_42746041_42746541	PEX6	0.905190065655543	8.6218994493225e-31	NA	NA
MBD2	135662	chr6_42746041_42746541	KLHDC3	0.901546776805254	3.45067227557842e-30	NA	NA
MBD2	135663	chr6_42746756_42747256	KLHDC3	0.911053224083919	8.24121333048793e-32	NA	NA
MBD2	135662	chr6_42746041_42746541	DNPH1	0.92538094733273	1.17752736239413e-34	NA	NA
MBD2	135663	chr6_42746756_42747256	DNPH1	0.900904016221813	4.37401475147452e-30	NA	NA
MBD2	138506	chr6_79078293_79078793	PHIP	0.900196920996741	5.70639866174505e-30	NA	NA
MBD2	138634	chr6_79947317_79947817	PHIP	0.903877640650763	1.43092167951667e-30	NA	NA
MBD2	147867	chr6_159169161_159169661	AL035691.1	0.901748596562493	3.18959876455085e-30	NA	NA
MBD2	151696	chr7_6447662_6448162	C1GALT1	0.916297511006588	8.56919238681899e-33	NA	NA
MBD2	156662	chr7_44490414_44490914	NUDCD3	0.916384667697853	8.24127017157474e-33	NA	NA
MBD2	156718	chr7_44847843_44848343	NUDCD3	0.9266297905727	6.42270629599589e-35	NA	NA
MBD2	156662	chr7_44490414_44490914	TMED4	0.906821970538749	4.6179491612287e-31	NA	NA
MBD2	158123	chr7_56106323_56106823	NIPSNAP2	0.900935687390892	4.33057921764616e-30	NA	NA
MBD2	157988	chr7_55366062_55366562	CCT6A	0.92065350234628	1.14723122967546e-33	NA	NA
MBD2	158296	chr7_66204899_66205399	SBDS	0.916634306499791	7.37457365568562e-33	NA	NA
MBD2	159064	chr7_73647732_73648232	POM121	0.918756119145144	2.78709530570301e-33	DOWN	NA
MBD2	161840	chr7_99408678_99409178	COPS6	0.904402422277077	1.17125164619047e-30	NA	NA
MBD2	161862	chr7_99472567_99473067	COPS6	0.947485892539537	2.72141735588775e-40	NA	NA
MBD2	164961	chr7_127651758_127652258	ARF5	0.916996946767904	6.30868763597775e-33	NA	NA
MBD2	166428	chr7_135509973_135510473	MTPN	0.918740445833069	2.7984630722295e-33	NA	NA
MBD2	167936	chr7_149090629_149091129	ZNF862	0.917100772007162	6.01482553227975e-33	NA	NA
MBD2	167936	chr7_149090629_149091129	ATP6V0E2	0.912236241049297	5.04356193170072e-32	NA	NA
MBD2	168428	chr7_151167391_151167891	AGAP3	0.918944891676925	2.5718568724282e-33	NA	NA
MBD2	168428	chr7_151167391_151167891	RHEB	0.931888850632467	4.23006645450648e-36	DOWN	NA
MBD2	178531	chr8_73746829_73747329	TERF1	0.900102618004261	5.9065810558608e-30	NA	NA
MBD2	178531	chr8_73746829_73747329	TMEM70	0.911565340143029	6.66334712691253e-32	NA	NA
MBD2	178601	chr8_74350165_74350665	TMEM70	0.903709986825124	1.52665569171333e-30	NA	NA
MBD2	180162	chr8_93740899_93741399	TMEM67	0.916733473293601	7.06144123810158e-33	NA	NA
MBD2	181305	chr8_102656207_102656707	ATP6V1C1	0.923362021205988	3.13671942500547e-34	NA	NA
MBD2	187719	chr8_144792178_144792678	GPAA1	0.903284375719482	1.78093691672729e-30	NA	NA
MBD2	187719	chr8_144792178_144792678	CYC1	0.903225909799579	1.82562820072014e-30	NA	NA
MBD2	187526	chr8_144326611_144327111	RPL8	0.901335173434212	3.73499890250531e-30	NA	NA
MBD2	191020	chr9_34577626_34578126	UBE2R2	0.917187078270997	5.78643646990537e-33	NA	NA
MBD2	191122	chr9_34989285_34989785	VCP	0.932754145961457	2.58150443614886e-36	NA	NA
MBD2	191122	chr9_34989285_34989785	CREB3	0.914634405811036	1.79793019886702e-32	NA	NA
MBD2	195075	chr9_93453439_93453939	FAM120A	0.909357106768172	1.66607924275137e-31	NA	NA
MBD2	199139	chr9_124040913_124041413	NR6A1	0.900257007886779	5.58619513622097e-30	DOWN	NA
MBD2	201985	chr9_133030431_133030931	RPL7A	0.921396735964403	8.03189325890288e-34	NA	NA
MBD2	203674	chr9_137167220_137167720	EDF1	0.913897145375782	2.46470419292466e-32	NA	NA
MBD2	203674	chr9_137167220_137167720	TUBB4B	0.901970100064722	2.93602308043592e-30	NA	NA
MBD2	378730	chrX_153928117_153928617	PNCK	0.907925984381624	2.97108715309579e-31	NA	NA
MBD2	378783	chrX_154097574_154098074	PNCK	0.90025685112915	5.58619513622097e-30	NA	NA
MBD2	378730	chrX_153928117_153928617	SSR4	0.925443862586827	1.14727163235674e-34	NA	NA
MBD2	378783	chrX_154097574_154098074	SSR4	0.903772681063458	1.48883071063736e-30	NA	NA
MBD2	378730	chrX_153928117_153928617	RPL10	0.902058454086279	2.83673672086124e-30	NA	NA
MBD2	378783	chrX_154097574_154098074	RPL10	0.902816778767923	2.12457003312745e-30	NA	NA
MBD2	378908	chrX_155026838_155027338	RPL10	0.918750244173476	2.78989013574047e-33	NA	NA
MBD2	378908	chrX_155026838_155027338	VBP1	0.923274643261318	3.25780947957701e-34	NA	NA
SMAD5	5172	chr1_20486005_20486505	CAMK2N1	0.938269387014758	1.12069922584351e-37	UP	NA
SMAD5	5172	chr1_20486005_20486505	PINK1	0.906110868640233	6.03913873527427e-31	NA	NA
SMAD5	6052	chr1_24642815_24643315	RPL11	0.935475890718799	5.57332779372025e-37	NA	NA
SMAD5	6052	chr1_24642815_24643315	SRSF10	0.901698763784582	3.25154702218644e-30	NA	NA
SMAD5	6052	chr1_24642815_24643315	RSRP1	0.901263982977686	3.83125245321572e-30	NA	NA
SMAD5	6397	chr1_25997857_25998357	RSRP1	0.909395065664358	1.63862312987154e-31	NA	NA
SMAD5	6397	chr1_25997857_25998357	PDIK1L	0.906265800183098	5.70722573613235e-31	NA	NA
SMAD5	11051	chr1_46132769_46133269	UQCRH	0.91355083801087	2.87952168009698e-32	NA	NA
SMAD5	15583	chr1_88891294_88891794	PKN2	0.902914503038095	2.04719702678497e-30	NA	NA
SMAD5	18589	chr1_112508527_112509027	KCND3	0.923165148881144	3.42280936723931e-34	DOWN	NA
SMAD5	18757	chr1_113812187_113812687	CSDE1	0.902631750813805	2.27775413436159e-30	NA	NA
SMAD5	20536	chr1_153727617_153728117	JTB	0.941098178351514	2.08796343078601e-38	NA	NA
SMAD5	20580	chr1_153922824_153923324	JTB	0.943761736556333	3.52791542484404e-39	NA	NA
SMAD5	20864	chr1_154937030_154937530	JTB	0.90632858017062	5.57441554499733e-31	NA	NA
SMAD5	20536	chr1_153727617_153728117	HAX1	0.918624901201348	2.95508067416897e-33	NA	NA
SMAD5	20580	chr1_153922824_153923324	HAX1	0.939454311785693	5.46191768193557e-38	NA	NA
SMAD5	20536	chr1_153727617_153728117	ADAR	0.903834525386463	1.45246810168625e-30	NA	NA
SMAD5	26233	chr1_193186361_193186861	UCHL5	0.900423534121955	5.26253930190936e-30	NA	NA
SMAD5	31362	chr1_225999288_225999788	H3F3A	0.903676787210986	1.54525503474295e-30	NA	NA
SMAD5	31820	chr1_228103075_228103575	GUK1	0.939531098983539	5.23615683382307e-38	NA	NA
SMAD5	31830	chr1_228139877_228140377	GUK1	0.904842080968592	9.86488336998942e-31	NA	NA
SMAD5	31849	chr1_228165387_228165887	GUK1	0.902027639084395	2.87043245692275e-30	NA	NA
SMAD5	217335	chr10_96832352_96832852	PGAM1	0.931774241346458	4.5198174086776e-36	NA	NA
SMAD5	217493	chr10_97318996_97319496	PGAM1	0.928075019889396	3.02947810326901e-35	NA	NA
SMAD5	217537	chr10_97425996_97426496	PGAM1	0.935303300581273	6.14833051844962e-37	NA	NA
SMAD5	217804	chr10_99430628_99431128	GOT1	0.923273870219217	3.25780947957701e-34	NA	NA
SMAD5	217873	chr10_100185889_100186389	GOT1	0.941750298771578	1.370824018887e-38	NA	NA
SMAD5	217934	chr10_100535565_100536065	NDUFB8	0.912774456053729	3.99382903219177e-32	NA	NA
SMAD5	223721	chr11_1389481_1389981	RNH1	0.910276175393258	1.14664864826531e-31	NA	NA
SMAD5	224088	chr11_2400458_2400958	NAP1L4	0.905497492424118	7.64182309693274e-31	NA	NA
SMAD5	224947	chr11_8168797_8169297	RPL27A	0.909902396320786	1.33977910202922e-31	NA	NA
SMAD5	225112	chr11_8910897_8911397	RPL27A	0.965829400851141	3.4163028974664e-47	NA	NA
SMAD5	228506	chr11_35662501_35663001	TRIM44	0.91502434146523	1.52146399679094e-32	NA	NA
SMAD5	230043	chr11_47269807_47270307	NDUFS3	0.906542571811765	5.1444441988062e-31	NA	NA
SMAD5	230192	chr11_47642420_47642920	NDUFS3	0.906651462350485	4.92556642003576e-31	NA	NA
SMAD5	230043	chr11_47269807_47270307	C1QTNF4	0.939942314263993	4.05380516008158e-38	NA	NA
SMAD5	230192	chr11_47642420_47642920	C1QTNF4	0.908059246302441	2.83368617200753e-31	NA	NA
SMAD5	230549	chr11_57530677_57531177	SELENOH	0.900180894768485	5.73743342917529e-30	NA	NA
SMAD5	230593	chr11_57741181_57741681	SELENOH	0.93455367893002	9.42091515539861e-37	NA	NA
SMAD5	230686	chr11_58578819_58579319	SELENOH	0.906439253094405	5.34353422874662e-31	NA	NA
SMAD5	230724	chr11_59171915_59172415	ZFP91	0.935063790404968	6.98834741923814e-37	NA	NA
SMAD5	231461	chr11_61967412_61967912	FTH1	0.921570843861296	7.41508361069756e-34	NA	NA
SMAD5	231625	chr11_62621794_62622294	FTH1	0.901945597876854	2.96279577162924e-30	NA	NA
SMAD5	231653	chr11_62709444_62709944	FTH1	0.92972223567394	1.32075438952199e-35	NA	NA
SMAD5	231653	chr11_62709444_62709944	EEF1G	0.921783687170374	6.63471429654534e-34	NA	NA
SMAD5	231625	chr11_62621794_62622294	GNG3	0.90248557255347	2.40473786945028e-30	NA	NA
SMAD5	231461	chr11_61967412_61967912	TMEM179B	0.908801185534931	2.07232431120127e-31	NA	NA
SMAD5	231625	chr11_62621794_62622294	TMEM179B	0.917845486535368	4.19639944541585e-33	NA	NA
SMAD5	231653	chr11_62709444_62709944	TMEM179B	0.911828130881965	6.000040263486e-32	NA	NA
SMAD5	232222	chr11_64317372_64317872	PRDX5	0.90294294944438	2.03154665896867e-30	NA	NA
SMAD5	232222	chr11_64317372_64317872	FAU	0.93099291341908	6.4769535239764e-36	NA	NA
SMAD5	232435	chr11_64778516_64779016	FAU	0.918057240739244	3.80324962513053e-33	NA	NA
SMAD5	232435	chr11_64778516_64779016	KAT5	0.903356880564208	1.73528602129129e-30	NA	NA
SMAD5	232435	chr11_64778516_64779016	RNASEH2C	0.92266356478355	4.36390647290619e-34	NA	NA
SMAD5	233000	chr11_66288909_66289409	RNASEH2C	0.902907098948107	2.05059021746808e-30	NA	NA
SMAD5	232983	chr11_66268238_66268738	CCDC85B	0.919947086882366	1.59292256012574e-33	NA	NA
SMAD5	233000	chr11_66288909_66289409	CCDC85B	0.907970909489678	2.92279007780551e-31	NA	NA
SMAD5	232888	chr11_65872624_65873124	FOSL1	0.904011802290295	1.35572909649132e-30	NA	NA
SMAD5	232888	chr11_65872624_65873124	NPAS4	0.906194984611478	5.85882317925865e-31	NA	NA
SMAD5	235774	chr11_77994670_77995170	NDUFC2	0.929683216284212	1.33942507187844e-35	NA	NA
SMAD5	237667	chr11_95790253_95790753	CWC15	0.903644296488859	1.55986169725565e-30	NA	NA
SMAD5	238988	chr11_111878951_111879451	TIMM8B	0.932569825727559	2.84931898924908e-36	NA	NA
SMAD5	240472	chr11_118436005_118436505	C2CD2L	0.906060358058262	6.14898949492842e-31	NA	NA
SMAD5	240472	chr11_118436005_118436505	THY1	0.906050216763741	6.15957105566205e-31	NA	NA
SMAD5	242183	chr11_125164530_125165030	TBRG1	0.907799228279612	3.12278458270173e-31	NA	NA
SMAD5	242183	chr11_125164530_125165030	NRGN	0.933845704730911	1.37329454874463e-36	NA	NA
SMAD5	242183	chr11_125164530_125165030	MSANTD2	0.914787656610382	1.67635505425428e-32	NA	NA
SMAD5	242183	chr11_125164530_125165030	PUS3	0.93806456152875	1.25117373217845e-37	NA	NA
SMAD5	242365	chr11_125495989_125496489	PUS3	0.93326918151096	1.89074667424655e-36	NA	NA
SMAD5	245740	chr12_6689388_6689888	GAPDH	0.920606078791873	1.17138358427696e-33	NA	NA
SMAD5	245740	chr12_6689388_6689888	TPI1	0.915902355827053	1.02178510363794e-32	NA	NA
SMAD5	245740	chr12_6689388_6689888	ENO2	0.910858427407684	8.93998699429053e-32	NA	NA
SMAD5	247926	chr12_22544017_22544517	LDHB	0.94463499432765	2.03103738840727e-39	NA	NA
SMAD5	250011	chr12_45727403_45727903	SLC38A2	0.916926879570565	6.52755438324599e-33	NA	NA
SMAD5	250032	chr12_45990387_45990887	SLC38A2	0.901072034021863	4.12059335720632e-30	NA	NA
SMAD5	250449	chr12_48716496_48716996	ARF3	0.917782077570206	4.32842896537582e-33	NA	NA
SMAD5	250449	chr12_48716496_48716996	TUBA1B	0.926734063716085	6.08864792572756e-35	NA	NA
SMAD5	250449	chr12_48716496_48716996	TUBA1A	0.931921146556272	4.1699395075928e-36	NA	NA
SMAD5	251566	chr12_52691072_52691572	NR4A1	0.900676376227978	4.77248020564021e-30	NA	NA
SMAD5	252284	chr12_56190088_56190588	RPS26	0.911056538168731	8.23887974533684e-32	NA	NA
SMAD5	252284	chr12_56190088_56190588	MYL6	0.913961433260317	2.39868846790672e-32	NA	NA
SMAD5	254236	chr12_74537586_74538086	ATXN7L3B	0.904025218157542	1.34886298754705e-30	NA	NA
SMAD5	257258	chr12_101830756_101831256	ARL1	0.902370048831288	2.52250513077937e-30	NA	NA
SMAD5	258875	chr12_110583109_110583609	VPS29	0.911497050334844	6.84893452289586e-32	NA	NA
SMAD5	259848	chr12_116737813_116738313	HRK	0.904741345728868	1.02604221078928e-30	NA	NA
SMAD5	260533	chr12_120368989_120369489	TMEM233	0.915244224198404	1.3832294858304e-32	NA	NA
SMAD5	260552	chr12_120469454_120469954	COX6A1	0.906418851901928	5.38258481705015e-31	NA	NA
SMAD5	260428	chr12_120087037_120087537	DYNLL1	0.913425958273141	3.03886602720411e-32	NA	NA
SMAD5	260552	chr12_120469454_120469954	DYNLL1	0.905710714115073	7.04355047385749e-31	NA	NA
SMAD5	264253	chr13_27424409_27424909	RPL21	0.903989877218089	1.36775543298666e-30	NA	NA
SMAD5	264259	chr13_27449946_27450446	RPL21	0.93605449389506	4.04576646673532e-37	NA	NA
SMAD5	266195	chr13_41060611_41061111	WBP4	0.900289461668321	5.52216880629058e-30	NA	NA
SMAD5	269433	chr13_77329606_77330106	CLN5	0.909100415091649	1.84399835858066e-31	NA	NA
SMAD5	269433	chr13_77329606_77330106	MYCBP2	0.924667494737232	1.67472980151016e-34	NA	NA
SMAD5	274347	chr14_24114478_24114978	CPNE6	0.912453560052168	4.57022729565402e-32	NA	NA
SMAD5	274347	chr14_24114478_24114978	NEDD8	0.903180706723728	1.85611708219091e-30	NA	NA
SMAD5	276462	chr14_49586276_49586776	RPS29	0.910578031922093	1.00618657169423e-31	NA	NA
SMAD5	276504	chr14_49862696_49863196	RPS29	0.901946530966338	2.96279577162924e-30	NA	NA
SMAD5	276462	chr14_49586276_49586776	RPL36AL	0.912841622870187	3.89317001613724e-32	NA	NA
SMAD5	276483	chr14_49692864_49693364	SOS2	0.901409503517897	3.63362305637827e-30	NA	NA
SMAD5	277135	chr14_54441240_54441740	CNIH1	0.908071308418591	2.82103583018217e-31	NA	NA
SMAD5	277139	chr14_54488741_54489241	CNIH1	0.915267441592197	1.36956726410375e-32	NA	NA
SMAD5	277135	chr14_54441240_54441740	GMFB	0.911662757076182	6.40985053091928e-32	NA	NA
SMAD5	277139	chr14_54488741_54489241	GMFB	0.90827856365116	2.59166691296066e-31	NA	NA
SMAD5	278875	chr14_67359751_67360251	EIF2S1	0.926288954637431	7.63311184618012e-35	NA	NA
SMAD5	278875	chr14_67359751_67360251	VTI1B	0.930758457531523	7.37635275522613e-36	NA	NA
SMAD5	283730	chr14_95157357_95157857	GLRX5	0.919501088433057	1.97973016784642e-33	NA	NA
SMAD5	285432	chr14_103334556_103335056	CKB	0.925444398998185	1.14727163235674e-34	NA	NA
SMAD5	285432	chr14_103334556_103335056	ATP5MPL	0.922320402348431	5.17669160461921e-34	NA	NA
SMAD5	291606	chr15_63600725_63601225	PPIB	0.917666462902748	4.56923371636301e-33	NA	NA
SMAD5	292077	chr15_65869191_65869691	RAB11A	0.904049829309844	1.33683616382335e-30	NA	NA
SMAD5	295257	chr15_82045917_82046417	RPS17	0.900030100309331	6.06586225735414e-30	NA	NA
SMAD5	295258	chr15_82046801_82047301	RPS17	0.918331307839039	3.35460012932195e-33	NA	NA
SMAD5	299006	chr16_1826577_1827077	NME3	0.934475748831918	9.69753687493172e-37	NA	NA
SMAD5	299313	chr16_2531784_2532284	NME3	0.92865706521248	2.27984566303647e-35	NA	NA
SMAD5	299006	chr16_1826577_1827077	RPS2	0.915154774340029	1.43226024095614e-32	NA	NA
SMAD5	299313	chr16_2531784_2532284	RPS2	0.908118653953365	2.76911547630801e-31	NA	NA
SMAD5	299362	chr16_2777102_2777602	RPS2	0.901707672780372	3.24149559698756e-30	NA	NA
SMAD5	299006	chr16_1826577_1827077	PGP	0.908865211398964	2.01369907534771e-31	NA	NA
SMAD5	300961	chr16_11586722_11587222	TXNDC11	0.916283134388065	8.61668616302862e-33	NA	NA
SMAD5	302724	chr16_24539309_24539809	NDUFAB1	0.923540177042695	2.91397963861122e-34	NA	NA
SMAD5	304386	chr16_50024970_50025470	CNEP1R1	0.903369655024778	1.73095824410348e-30	NA	NA
SMAD5	304417	chr16_50245877_50246377	ADCY7	0.908282764243441	2.58950296969777e-31	NA	NA
SMAD5	306618	chr16_67013840_67014340	RRAD	0.903644483336411	1.55986169725565e-30	NA	NA
SMAD5	306618	chr16_67013840_67014340	CBFB	0.923664108248646	2.75064021160375e-34	DOWN	NA
SMAD5	306672	chr16_67163394_67163894	TMEM208	0.912761118736426	4.01409548784014e-32	NA	NA
SMAD5	308235	chr16_74998794_74999294	GABARAPL2	0.903474322101973	1.66140599869735e-30	NA	NA
SMAD5	310664	chr16_87854345_87854845	SLC7A5	0.905576511046218	7.43278360991016e-31	NA	NA
SMAD5	310872	chr16_88453446_88453946	ANKRD11	0.902935853803397	2.03462703629129e-30	NA	NA
SMAD5	312472	chr17_2724600_2725100	RTN4RL1	0.917973891009591	3.94851765887251e-33	DOWN	NA
SMAD5	312917	chr17_4710248_4710748	PSMB6	0.933436600329252	1.73094608201752e-36	NA	NA
SMAD5	312977	chr17_4833023_4833523	PSMB6	0.908971839022066	1.9269174039955e-31	NA	NA
SMAD5	313039	chr17_4940044_4940544	PSMB6	0.932632664547873	2.77216980470125e-36	NA	NA
SMAD5	313150	chr17_5486156_5486656	PSMB6	0.908190523713117	2.68749934672781e-31	NA	NA
SMAD5	312977	chr17_4833023_4833523	DHX33	0.912297683580006	4.90877139158275e-32	NA	NA
SMAD5	313932	chr17_8435685_8436185	SOX15	0.900686106587354	4.75607745109894e-30	NA	NA
SMAD5	313758	chr17_7887501_7888001	SAT2	0.908033347885851	2.86150363006008e-31	NA	NA
SMAD5	313932	chr17_8435685_8436185	SAT2	0.922028543071335	5.96732967719391e-34	NA	NA
SMAD5	313932	chr17_8435685_8436185	EFNB3	0.906813234997865	4.63166451637173e-31	NA	NA
SMAD5	313968	chr17_8630553_8631053	EFNB3	0.91168388476661	6.37953759231166e-32	NA	NA
SMAD5	313706	chr17_7716812_7717312	NAA38	0.90748280824908	3.54327336755167e-31	NA	NA
SMAD5	313814	chr17_8118673_8119173	NAA38	0.91457480027071	1.8383620354177e-32	NA	NA
SMAD5	313968	chr17_8630553_8631053	NAA38	0.900285088336871	5.52730430321253e-30	NA	NA
SMAD5	313706	chr17_7716812_7717312	VAMP2	0.902717649722679	2.20104352483987e-30	NA	NA
SMAD5	313932	chr17_8435685_8436185	RPL26	0.900205133361996	5.69046551734026e-30	NA	NA
SMAD5	313968	chr17_8630553_8631053	RPL26	0.919836465047962	1.67100531570969e-33	NA	NA
SMAD5	320130	chr17_46259886_46260386	ARL17B	0.916060457763574	9.52604513164142e-33	NA	NA
SMAD5	320932	chr17_50707673_50708173	NME2	0.930717209720448	7.49100529495515e-36	NA	NA
SMAD5	322027	chr17_59106746_59107246	PTRH2	0.903081537223908	1.93214664324904e-30	NA	NA
SMAD5	322860	chr17_64506705_64507205	PSMC5	0.925776934261018	9.83625306011148e-35	NA	NA
SMAD5	323555	chr17_68019712_68020212	PRKAR1A	0.903885054068117	1.42764753929669e-30	NA	NA
SMAD5	326969	chr17_80426829_80427329	RPTOR	0.904471745065384	1.1397471230373e-30	NA	NA
SMAD5	327851	chr17_82333541_82334041	FOXK2	0.908894639950396	1.9912046151159e-31	NA	NA
SMAD5	334345	chr18_56650940_56651440	FECH	0.921274010500485	8.49096417859275e-34	NA	NA
SMAD5	334447	chr18_57621670_57622170	FECH	0.921905113083043	6.28732791264573e-34	NA	NA
SMAD5	336084	chr18_74597352_74597852	LINC00909	0.900485503657215	5.14365538042591e-30	NA	NA
SMAD5	337717	chr19_1269436_1269936	C19orf25	0.906206917237379	5.83858040252352e-31	NA	NA
SMAD5	338602	chr19_3366320_3366820	GADD45B	0.913343240206801	3.14504391052234e-32	NA	NA
SMAD5	338602	chr19_3366320_3366820	ATCAY	0.900659287736007	4.80396180306097e-30	NA	NA
SMAD5	338628	chr19_3403657_3404157	SH3GL1	0.909323014944585	1.68857599208361e-31	NA	NA
SMAD5	340018	chr19_7903442_7903942	MCOLN1	0.904049334133827	1.33683616382335e-30	NA	NA
SMAD5	340521	chr19_10420015_10420515	FDX2	0.936557033977351	3.19979381088949e-37	NA	NA
SMAD5	340521	chr19_10420015_10420515	TMEM205	0.934064010164783	1.21631315637578e-36	NA	NA
SMAD5	341258	chr19_13061310_13061810	CACNA1A	0.916435862940641	8.05793748860396e-33	DOWN	NA
SMAD5	341297	chr19_13099309_13099809	CACNA1A	0.902580529029165	2.31469494786824e-30	DOWN	NA
SMAD5	342649	chr19_18152899_18153399	TMEM59L	0.905538406787168	7.54003394389719e-31	NA	NA
SMAD5	342685	chr19_18203931_18204431	TMEM59L	0.914849546428007	1.63870478926293e-32	NA	NA
SMAD5	343010	chr19_18941009_18941509	GATAD2A	0.931244283360155	5.84593221249219e-36	NA	NA
SMAD5	345225	chr19_39341926_39342426	PSMD8	0.903573938763947	1.60076825840309e-30	NA	NA
SMAD5	345619	chr19_40750400_40750900	TTC9B	0.906468761053427	5.28291381210072e-31	NA	NA
SMAD5	346157	chr19_43595930_43596430	ZNF428	0.920138318841562	1.45777980662222e-33	NA	NA
SMAD5	347098	chr19_47020483_47020983	NPAS1	0.903539867681581	1.61957862081552e-30	NA	NA
SMAD5	347125	chr19_47113098_47113598	SELENOW	0.903460355536749	1.67025414237549e-30	NA	NA
SMAD5	347559	chr19_48637329_48637829	SELENOW	0.917535343821401	4.87141737990379e-33	NA	NA
SMAD5	347559	chr19_48637329_48637829	RPL18	0.918293727296598	3.40896683706419e-33	NA	NA
SMAD5	347559	chr19_48637329_48637829	FTL	0.920306938546427	1.3410176557084e-33	NA	NA
SMAD5	347559	chr19_48637329_48637829	RPL13A	0.928376892198602	2.63143406690704e-35	NA	NA
SMAD5	348501	chr19_52189726_52190226	ETFB	0.905967908075526	6.36234395080902e-31	NA	NA
SMAD5	35706	chr2_3518670_3519170	RPS7	0.928469589088989	2.51098167365054e-35	NA	NA
SMAD5	38015	chr2_20350643_20351143	WDR35	0.913117622636909	3.4517966458275e-32	NA	NA
SMAD5	38540	chr2_24084250_24084750	EFR3B	0.905126496634895	8.80660480354657e-31	DOWN	NA
SMAD5	42877	chr2_54330528_54331028	RPS27A	0.936488468603956	3.3067495039443e-37	NA	NA
SMAD5	43194	chr2_55419637_55420137	RPS27A	0.900337039040264	5.43670125253256e-30	NA	NA
SMAD5	43221	chr2_55617512_55618012	RPS27A	0.939723076870444	4.62292575407546e-38	NA	NA
SMAD5	45398	chr2_73284299_73284799	CCT7	0.920540577295707	1.20212352115475e-33	NA	NA
SMAD5	51037	chr2_127810963_127811463	UGGT1	0.92630108531133	7.60740660801488e-35	NA	NA
SMAD5	51369	chr2_129877427_129877927	MZT2B	0.928316290216912	2.7169020177272e-35	NA	NA
SMAD5	51402	chr2_130181448_130181948	MZT2B	0.900005539362605	6.11776964441011e-30	NA	NA
SMAD5	58857	chr2_203328047_203328547	ABI2	0.90015101198117	5.80258164515123e-30	NA	NA
SMAD5	59257	chr2_206443241_206443741	EEF1B2	0.93637215589312	3.47779023150043e-37	NA	NA
SMAD5	60937	chr2_219177893_219178393	TUBA4A	0.916720365119183	7.09587382180388e-33	NA	NA
SMAD5	350184	chr20_2873182_2873682	MRPS26	0.912567072230799	4.34936103108764e-32	NA	NA
SMAD5	352251	chr20_17968704_17969204	SMIM26	0.928519598921553	2.4474538058397e-35	NA	NA
SMAD5	356347	chr20_45934860_45935360	NCOA5	0.911057166175047	8.23887974533684e-32	NA	NA
SMAD5	359290	chr20_62182685_62183185	PSMA7	0.904381366046805	1.18120915772788e-30	NA	NA
SMAD5	359258	chr20_62065826_62066326	MTG2	0.903374434687812	1.72873960861834e-30	NA	NA
SMAD5	359265	chr20_62122022_62122522	MTG2	0.903350638488874	1.73838654095809e-30	NA	NA
SMAD5	359290	chr20_62182685_62183185	MTG2	0.90495304854523	9.43913187692119e-31	NA	NA
SMAD5	359341	chr20_62302665_62303165	MTG2	0.901125358239455	4.04246880784911e-30	NA	NA
SMAD5	359565	chr20_62796122_62796622	MTG2	0.90091437114151	4.36088807926535e-30	NA	NA
SMAD5	359716	chr20_63177300_63177800	MTG2	0.947054586562036	3.56504073661395e-40	NA	NA
SMAD5	359719	chr20_63179188_63179688	MTG2	0.901365939402502	3.69140613616556e-30	NA	NA
SMAD5	361241	chr21_25735101_25735601	ATP5PF	0.925865991251396	9.37588190211784e-35	NA	NA
SMAD5	366312	chr22_23857485_23857985	CHCHD10	0.906168376290791	5.92399671341638e-31	NA	NA
SMAD5	368859	chr22_36529086_36529586	KCTD17	0.916879849216949	6.63688870311948e-33	NA	NA
SMAD5	369244	chr22_37658287_37658787	KCTD17	0.90720997551201	3.95672506038128e-31	NA	NA
SMAD5	369969	chr22_39319398_39319898	RPS19BP1	0.905408133258249	7.88560136640296e-31	NA	NA
SMAD5	66914	chr3_13204044_13204544	FBLN2	0.913217268418456	3.30923636035543e-32	NA	NA
SMAD5	67045	chr3_13548814_13549314	FBLN2	0.949847469610391	5.0286417885531e-41	NA	NA
SMAD5	69303	chr3_33440261_33440761	DYNC1LI1	0.927476320914357	4.1385688675458e-35	NA	NA
SMAD5	69923	chr3_38029488_38029988	OXSR1	0.911609279125859	6.55037845947362e-32	DOWN	NA
SMAD5	70316	chr3_40309317_40309817	RPSA	0.929610970461646	1.39303006841711e-35	NA	NA
SMAD5	70316	chr3_40309317_40309817	CTNNB1	0.916905995469072	6.58547713543149e-33	NA	NA
SMAD5	70642	chr3_42600388_42600888	CCK	0.926463920869138	6.9705198003757e-35	NA	NA
SMAD5	72650	chr3_51384886_51385386	ABHD14A	0.912004401368409	5.60270464097592e-32	NA	NA
SMAD5	72650	chr3_51384886_51385386	RPL29	0.916029927891322	9.62858232093224e-33	NA	NA
SMAD5	73885	chr3_57597359_57597859	APPL1	0.918493129226024	3.10864308269547e-33	NA	NA
SMAD5	78217	chr3_111978780_111979280	ABHD10	0.903307709453885	1.76852485093627e-30	NA	NA
SMAD5	83197	chr3_149086303_149086803	COMMD2	0.925951079674336	9.02112945416886e-35	NA	NA
SMAD5	83459	chr3_150546295_150546795	COMMD2	0.919840779579479	1.67087175238255e-33	NA	NA
SMAD5	83464	chr3_150602938_150603438	COMMD2	0.936459322248865	3.34067808886482e-37	NA	NA
SMAD5	83459	chr3_150546295_150546795	SELENOT	0.910695481424292	9.56348869786699e-32	NA	NA
SMAD5	83464	chr3_150602938_150603438	SELENOT	0.931433413160566	5.34231617860523e-36	NA	NA
SMAD5	85255	chr3_169773086_169773586	SEC62	0.923395194624623	3.0889358419789e-34	NA	NA
SMAD5	86530	chr3_180601865_180602365	NDUFB5	0.905500627152171	7.64182309693274e-31	NA	NA
SMAD5	86530	chr3_180601865_180602365	DNAJC19	0.909556313415682	1.55026532116637e-31	NA	NA
SMAD5	87196	chr3_184335630_184336130	AP2M1	0.907277836984917	3.85572822316551e-31	NA	NA
SMAD5	87200	chr3_184338559_184339059	AP2M1	0.937070957759158	2.35880747265179e-37	NA	NA
SMAD5	87719	chr3_186570232_186570732	EIF4A2	0.920657047728562	1.14723122967546e-33	NA	NA
SMAD5	94911	chr4_39458664_39459164	RPL9	0.956361917365482	2.28034954898075e-43	NA	NA
SMAD5	95922	chr4_48830815_48831315	OCIAD1	0.922557229383571	4.61576855418293e-34	NA	NA
SMAD5	96454	chr4_56435452_56435952	EXOC1	0.904277543720608	1.22985750744436e-30	NA	NA
SMAD5	97640	chr4_76949511_76950011	CCNI	0.917684277094374	4.54484738613843e-33	NA	NA
SMAD5	97697	chr4_77156517_77157017	CCNI	0.954257257861779	1.64537226607703e-42	NA	NA
SMAD5	98059	chr4_81471766_81472266	HNRNPD	0.91688389388035	6.63557533468636e-33	NA	NA
SMAD5	98155	chr4_82373893_82374393	HNRNPD	0.924486972587362	1.84383645433193e-34	NA	NA
SMAD5	98159	chr4_82428733_82429233	HNRNPD	0.914562810026106	1.84524911648192e-32	NA	NA
SMAD5	98161	chr4_82429780_82430280	HNRNPD	0.901388537931764	3.65845764330869e-30	NA	NA
SMAD5	98328	chr4_83012725_83013225	HNRNPD	0.922951313858757	3.79178861386259e-34	NA	NA
SMAD5	99063	chr4_88284508_88285008	PKD2	0.913205403382335	3.31621184194964e-32	NA	NA
SMAD5	101463	chr4_118685106_118685606	SNHG8	0.931196857545567	5.95526671980775e-36	NA	NA
SMAD5	102582	chr4_139453565_139454065	SCOC	0.90262721643426	2.27872087060181e-30	NA	NA
SMAD5	104464	chr4_155667883_155668383	GUCY1A1	0.905394613080905	7.92497294884389e-31	NA	NA
SMAD5	104873	chr4_158671861_158672361	ETFDH	0.914576914431204	1.8383620354177e-32	NA	NA
SMAD5	106975	chr4_185142995_185143495	SLC25A4	0.9137484106432	2.63228748688172e-32	NA	NA
SMAD5	107030	chr4_185396405_185396905	SLC25A4	0.904574008409819	1.0955225994089e-30	NA	NA
SMAD5	107054	chr4_185535264_185535764	SNX25	0.924670902572451	1.67472980151016e-34	NA	NA
SMAD5	107054	chr4_185535264_185535764	FAM149A	0.911167069489504	7.86573884498253e-32	NA	NA
SMAD5	111679	chr5_43066190_43066690	NNT	0.900496660472972	5.12289164049758e-30	NA	NA
SMAD5	115302	chr5_79235768_79236268	SCAMP1	0.900800406039806	4.55158244925239e-30	NA	NA
SMAD5	115216	chr5_78648525_78649025	HOMER1	0.923245794773354	3.29069050924494e-34	NA	NA
SMAD5	118091	chr5_110738758_110739258	WDR36	0.908245778099454	2.62547169108003e-31	NA	NA
SMAD5	118683	chr5_116085081_116085581	AP3S1	0.909718395722897	1.44519678397906e-31	NA	NA
SMAD5	119100	chr5_121961598_121962098	SNX2	0.90259620917376	2.30252032967668e-30	NA	NA
SMAD5	119233	chr5_123511810_123512310	SNX2	0.919346064827656	2.13057732041576e-33	NA	NA
SMAD5	119233	chr5_123511810_123512310	CSNK1G3	0.943440697533427	4.34284902322517e-39	NA	NA
SMAD5	120517	chr5_133051677_133052177	VDAC1	0.939173099564325	6.43037360015273e-38	NA	NA
SMAD5	120785	chr5_134225879_134226379	VDAC1	0.938470063917385	1.00738150008241e-37	NA	NA
SMAD5	123549	chr5_149551186_149551686	RPS14	0.906553488168578	5.12410457984704e-31	NA	NA
SMAD5	128421	chr5_180649373_180649873	GFPT2	0.923394604148448	3.0889358419789e-34	NA	NA
SMAD5	129219	chr6_3751815_3752315	PXDC1	0.914607663794805	1.81911686950041e-32	NA	NA
SMAD5	132765	chr6_29887634_29888134	HCG17	0.925757855776766	9.89925544270195e-35	NA	NA
SMAD5	132765	chr6_29887634_29888134	HCG18	0.905378770655306	7.97415779220583e-31	NA	NA
SMAD5	132889	chr6_30571102_30571602	TUBB	0.900089444227062	5.93154614467593e-30	NA	NA
SMAD5	132889	chr6_30571102_30571602	FLOT1	0.91018143574372	1.1932023611213e-31	NA	NA
SMAD5	133204	chr6_31652466_31652966	RNF5	0.90360326371987	1.58287950919767e-30	NA	NA
SMAD5	133653	chr6_33391307_33391807	RPS18	0.931074132580737	6.25656486592014e-36	NA	NA
SMAD5	134287	chr6_35728036_35728536	SNRPC	0.903970151851719	1.37854799053502e-30	NA	NA
SMAD5	134287	chr6_35728036_35728536	RPL10A	0.925409901118696	1.16593018098165e-34	NA	NA
SMAD5	135878	chr6_43516692_43517192	RPL7L1	0.902304913328802	2.58089607919452e-30	NA	NA
SMAD5	135884	chr6_43575906_43576406	KLHDC3	0.907935760710777	2.96412658049765e-31	NA	NA
SMAD5	135704	chr6_42929133_42929633	DNPH1	0.907056504231368	4.20066223002006e-31	NA	NA
SMAD5	135884	chr6_43575906_43576406	DNPH1	0.90863159723131	2.2323661298625e-31	NA	NA
SMAD5	135822	chr6_43369409_43369909	HSP90AB1	0.921430583269759	7.92444784942802e-34	NA	NA
SMAD5	143715	chr6_132512954_132513454	MED23	0.911501403637006	6.84376934750482e-32	NA	NA
SMAD5	146210	chr6_149566056_149566556	TAB2	0.910131401646335	1.21732863437325e-31	NA	NA
SMAD5	147706	chr6_158537007_158537507	DYNLT1	0.901496045537786	3.51648810944749e-30	NA	NA
SMAD5	147909	chr6_159790188_159790688	WTAP	0.902055593564383	2.83811069227456e-30	NA	NA
SMAD5	147867	chr6_159169161_159169661	AL035691.1	0.901748596562493	3.18959876455085e-30	NA	NA
SMAD5	148861	chr6_166008991_166009491	RNASET2	0.923474384723978	3.00570191477715e-34	NA	NA
SMAD5	151696	chr7_6447662_6448162	C1GALT1	0.916297511006588	8.56919238681899e-33	NA	NA
SMAD5	153330	chr7_23181612_23182112	TOMM7	0.93129084214744	5.71005385040966e-36	NA	NA
SMAD5	156675	chr7_44606316_44606816	MRPS24	0.909470338547112	1.59873836872392e-31	NA	NA
SMAD5	156675	chr7_44606316_44606816	NUDCD3	0.935851779055685	4.44217752171171e-37	NA	NA
SMAD5	156718	chr7_44847843_44848343	NUDCD3	0.9266297905727	6.42270629599589e-35	NA	NA
SMAD5	156675	chr7_44606316_44606816	TMED4	0.928837523370819	2.07606125949043e-35	NA	NA
SMAD5	156675	chr7_44606316_44606816	PPIA	0.925498398402897	1.1260607644444e-34	NA	NA
SMAD5	157987	chr7_55365056_55365556	CCT6A	0.920009670156584	1.55100218640283e-33	NA	NA
SMAD5	157988	chr7_55366062_55366562	CCT6A	0.92065350234628	1.14723122967546e-33	NA	NA
SMAD5	157987	chr7_55365056_55365556	CHCHD2	0.909498754927507	1.58132473714329e-31	NA	NA
SMAD5	158296	chr7_66204899_66205399	SBDS	0.916634306499791	7.37457365568562e-33	NA	NA
SMAD5	159064	chr7_73647732_73648232	POM121	0.918756119145144	2.78709530570301e-33	DOWN	NA
SMAD5	161941	chr7_100101283_100101783	COPS6	0.938310259770229	1.10136257920412e-37	NA	NA
SMAD5	162048	chr7_100428436_100428936	COPS6	0.930636467205659	7.7936365364305e-36	NA	NA
SMAD5	162048	chr7_100428436_100428936	LAMTOR4	0.902959539335126	2.02009137715386e-30	NA	NA
SMAD5	162252	chr7_101154093_101154593	FIS1	0.916057865717488	9.52604513164142e-33	NA	NA
SMAD5	164090	chr7_116862279_116862779	CAPZA2	0.964685593465826	9.61699197492171e-47	NA	NA
SMAD5	164961	chr7_127651758_127652258	ARF5	0.916996946767904	6.30868763597775e-33	NA	NA
SMAD5	168428	chr7_151167391_151167891	AGAP3	0.918944891676925	2.5718568724282e-33	NA	NA
SMAD5	168428	chr7_151167391_151167891	RHEB	0.931888850632467	4.23006645450648e-36	DOWN	NA
SMAD5	168591	chr7_151700779_151701279	RHEB	0.925933592355982	9.08047644118515e-35	DOWN	NA
SMAD5	168591	chr7_151700779_151701279	KMT2C	0.914243023533382	2.12919835110758e-32	NA	NA
SMAD5	171792	chr8_17246701_17247201	ASAH1	0.911378801743599	7.1724318839767e-32	NA	NA
SMAD5	175721	chr8_42843097_42843597	VDAC3	0.915307788120634	1.34895146369424e-32	NA	NA
SMAD5	177932	chr8_66113118_66113618	SNHG6	0.921810566863498	6.55439781428761e-34	NA	NA
SMAD5	177932	chr8_66113118_66113618	COPS5	0.902452235957353	2.43604260469275e-30	NA	NA
SMAD5	178531	chr8_73746829_73747329	TERF1	0.900102618004261	5.9065810558608e-30	NA	NA
SMAD5	178540	chr8_73878686_73879186	RPL7	0.950200854298169	3.85359905136687e-41	NA	NA
SMAD5	178546	chr8_73972045_73972545	RPL7	0.959751089996616	9.70935643136895e-45	NA	NA
SMAD5	178531	chr8_73746829_73747329	TMEM70	0.911565340143029	6.66334712691253e-32	NA	NA
SMAD5	181305	chr8_102656207_102656707	ATP6V1C1	0.923362021205988	3.13671942500547e-34	NA	NA
SMAD5	183466	chr8_124474536_124475036	NDUFB9	0.900944471370456	4.31743054141083e-30	NA	NA
SMAD5	187141	chr8_143368521_143369021	LY6H	0.900127334609336	5.85704432431047e-30	NA	NA
SMAD5	187719	chr8_144792178_144792678	GPAA1	0.903284375719482	1.78093691672729e-30	NA	NA
SMAD5	187719	chr8_144792178_144792678	CYC1	0.903225909799579	1.82562820072014e-30	NA	NA
SMAD5	187526	chr8_144326611_144327111	RPL8	0.901335173434212	3.73499890250531e-30	NA	NA
SMAD5	189369	chr9_15552724_15553224	ZDHHC21	0.950651362215585	2.71009042580303e-41	NA	NA
SMAD5	189682	chr9_19380038_19380538	RRAGA	0.92127637844045	8.49096417859275e-34	NA	NA
SMAD5	189653	chr9_19102809_19103309	RPS6	0.906845330960057	4.57371400546223e-31	NA	NA
SMAD5	189682	chr9_19380038_19380538	RPS6	0.927422751486435	4.25474661905806e-35	NA	NA
SMAD5	191020	chr9_34577626_34578126	UBE2R2	0.917187078270997	5.78643646990537e-33	NA	NA
SMAD5	191142	chr9_35072392_35072892	DCTN3	0.9066065782403	5.01701614192071e-31	NA	NA
SMAD5	191122	chr9_34989285_34989785	VCP	0.932754145961457	2.58150443614886e-36	NA	NA
SMAD5	191142	chr9_35072392_35072892	STOML2	0.923446666450759	3.01757540461127e-34	NA	NA
SMAD5	191122	chr9_34989285_34989785	CREB3	0.914634405811036	1.79793019886702e-32	NA	NA
SMAD5	196286	chr9_101398406_101398906	MRPL50	0.906137687240993	5.97213856164728e-31	NA	NA
SMAD5	196893	chr9_108933851_108934351	TMEM245	0.911711403199428	6.3213603843987e-32	NA	NA
SMAD5	196893	chr9_108933851_108934351	FRRS1L	0.949058116685004	9.15833876964608e-41	NA	NA
SMAD5	198402	chr9_121201750_121202250	NDUFA8	0.907604930659426	3.37134808576241e-31	NA	NA
SMAD5	199139	chr9_124040913_124041413	NR6A1	0.900257007886779	5.58619513622097e-30	DOWN	NA
SMAD5	377771	chrX_130903170_130903670	SLC25A14	0.925021063936222	1.40878315059756e-34	NA	NA
SMAD5	378730	chrX_153928117_153928617	PNCK	0.907925984381624	2.97108715309579e-31	NA	NA
SMAD5	378783	chrX_154097574_154098074	PNCK	0.90025685112915	5.58619513622097e-30	NA	NA
SMAD5	378730	chrX_153928117_153928617	SSR4	0.925443862586827	1.14727163235674e-34	NA	NA
SMAD5	378783	chrX_154097574_154098074	SSR4	0.903772681063458	1.48883071063736e-30	NA	NA
SMAD5	378730	chrX_153928117_153928617	RPL10	0.902058454086279	2.83673672086124e-30	NA	NA
SMAD5	378783	chrX_154097574_154098074	RPL10	0.902816778767923	2.12457003312745e-30	NA	NA
SMAD5	378908	chrX_155026838_155027338	RPL10	0.918750244173476	2.78989013574047e-33	NA	NA
SMAD5	378908	chrX_155026838_155027338	VBP1	0.923274643261318	3.25780947957701e-34	NA	NA
ZBTB1	21622	chr1_156740871_156741371	LAMTOR2	0.915858619203388	1.04285910173444e-32	NA	NA
ZBTB1	31820	chr1_228103075_228103575	GUK1	0.939531098983539	5.23615683382307e-38	NA	NA
ZBTB1	224644	chr11_6418882_6419382	TPP1	0.909067796738723	1.86155588479855e-31	NA	NA
ZBTB1	225216	chr11_9460583_9461083	RPL27A	0.938146700546011	1.1943932829746e-37	NA	NA
ZBTB1	225216	chr11_9460583_9461083	TMEM9B	0.906902544356547	4.46962365121392e-31	NA	NA
ZBTB1	230593	chr11_57741181_57741681	SELENOH	0.93455367893002	9.42091515539861e-37	NA	NA
ZBTB1	231653	chr11_62709444_62709944	FTH1	0.92972223567394	1.32075438952199e-35	NA	NA
ZBTB1	231653	chr11_62709444_62709944	EEF1G	0.921783687170374	6.63471429654534e-34	NA	NA
ZBTB1	231653	chr11_62709444_62709944	TMEM179B	0.911828130881965	6.000040263486e-32	NA	NA
ZBTB1	232716	chr11_65497515_65498015	FAU	0.9407092556143	2.52631007815514e-38	NA	NA
ZBTB1	232716	chr11_65497515_65498015	FAM89B	0.913645763736701	2.76055280033612e-32	NA	NA
ZBTB1	232716	chr11_65497515_65498015	CCDC85B	0.925063803057562	1.38433271093439e-34	NA	NA
ZBTB1	232716	chr11_65497515_65498015	DRAP1	0.918789960313414	2.74367691900248e-33	NA	NA
ZBTB1	240472	chr11_118436005_118436505	C2CD2L	0.906060358058262	6.14898949492842e-31	NA	NA
ZBTB1	240472	chr11_118436005_118436505	THY1	0.906050216763741	6.15957105566205e-31	NA	NA
ZBTB1	260579	chr12_120528894_120529394	DYNLL1	0.903944513975486	1.39305155205198e-30	NA	NA
ZBTB1	264259	chr13_27449946_27450446	RPL21	0.93605449389506	4.04576646673532e-37	NA	NA
ZBTB1	283730	chr14_95157357_95157857	GLRX5	0.919501088433057	1.97973016784642e-33	NA	NA
ZBTB1	295257	chr15_82045917_82046417	RPS17	0.900030100309331	6.06586225735414e-30	NA	NA
ZBTB1	301092	chr16_12089595_12090095	TXNDC11	0.905631268214799	7.28600785912661e-31	NA	NA
ZBTB1	301549	chr16_15462705_15463205	BMERB1	0.921017067102518	9.58553031174592e-34	NA	NA
ZBTB1	313932	chr17_8435685_8436185	SOX15	0.900686106587354	4.75607745109894e-30	NA	NA
ZBTB1	313846	chr17_8156155_8156655	SAT2	0.923637784177887	2.77512488800626e-34	NA	NA
ZBTB1	313932	chr17_8435685_8436185	SAT2	0.922028543071335	5.96732967719391e-34	NA	NA
ZBTB1	313932	chr17_8435685_8436185	EFNB3	0.906813234997865	4.63166451637173e-31	NA	NA
ZBTB1	313846	chr17_8156155_8156655	RPL26	0.928453238825164	2.5246636172684e-35	NA	NA
ZBTB1	313932	chr17_8435685_8436185	RPL26	0.900205133361996	5.69046551734026e-30	NA	NA
ZBTB1	322027	chr17_59106746_59107246	PTRH2	0.903081537223908	1.93214664324904e-30	NA	NA
ZBTB1	331521	chr18_33577482_33577982	ASXL3	0.91411636246972	2.25302497202683e-32	NA	NA
ZBTB1	331521	chr18_33577482_33577982	NOL4	0.917670687568269	4.56809150397143e-33	NA	NA
ZBTB1	340018	chr19_7903442_7903942	MCOLN1	0.904049334133827	1.33683616382335e-30	NA	NA
ZBTB1	341213	chr19_13016952_13017452	NFIX	0.945061691239567	1.52050539107131e-39	DOWN	NA
ZBTB1	345729	chr19_41353669_41354169	ATP1A3	0.927580597662371	3.95407916552542e-35	NA	NA
ZBTB1	347098	chr19_47020483_47020983	NPAS1	0.903539867681581	1.61957862081552e-30	NA	NA
ZBTB1	39445	chr2_27735419_27735919	FOSL2	0.911459799349077	6.95403179152725e-32	NA	NA
ZBTB1	43159	chr2_55232042_55232542	RPS27A	0.94783504746248	2.1652516951846e-40	NA	NA
ZBTB1	47251	chr2_96265869_96266369	CIAO1	0.904737880416006	1.02604221078928e-30	NA	NA
ZBTB1	359258	chr20_62065826_62066326	MTG2	0.903374434687812	1.72873960861834e-30	NA	NA
ZBTB1	359341	chr20_62302665_62303165	MTG2	0.901125358239455	4.04246880784911e-30	NA	NA
ZBTB1	72722	chr3_51941819_51942319	ABHD14A	0.901823140338951	3.10026889096143e-30	NA	NA
ZBTB1	85278	chr3_169966517_169967017	SEC62	0.949016868837428	9.15833876964608e-41	NA	NA
ZBTB1	85278	chr3_169966517_169967017	RPL22L1	0.907806172096695	3.11615337335509e-31	NA	NA
ZBTB1	87515	chr3_185937813_185938313	EIF4A2	0.925474679408804	1.13481749226343e-34	NA	NA
ZBTB1	100276	chr4_102827283_102827783	CISD2	0.919125968116106	2.36779570644035e-33	NA	NA
ZBTB1	106975	chr4_185142995_185143495	SLC25A4	0.9137484106432	2.63228748688172e-32	NA	NA
ZBTB1	132006	chr6_24666660_24667160	RIPOR2	0.900875686605629	4.41784563934933e-30	NA	NA
ZBTB1	132325	chr6_26285389_26285889	HIST1H4C	0.922808947983877	4.0590246213329e-34	NA	NA
ZBTB1	136055	chr6_44246817_44247317	HSP90AB1	0.923002995438646	3.70474599632921e-34	NA	NA
ZBTB1	139054	chr6_85593896_85594396	SNX14	0.909078380268016	1.85450620304218e-31	NA	NA
ZBTB1	147867	chr6_159169161_159169661	AL035691.1	0.901748596562493	3.18959876455085e-30	NA	NA
ZBTB1	152647	chr7_17234345_17234845	SNX13	0.920502229144468	1.2214911231456e-33	NA	NA
ZBTB1	158107	chr7_56064020_56064520	NIPSNAP2	0.920205924735768	1.40916626999672e-33	NA	NA
ZBTB1	158107	chr7_56064020_56064520	CCT6A	0.907105957117124	4.12376343167639e-31	NA	NA
ZBTB1	190937	chr9_34329287_34329787	VCP	0.921820283027514	6.53615643855785e-34	NA	NA
ZBTB1	377771	chrX_130903170_130903670	SLC25A14	0.925021063936222	1.40878315059756e-34	NA	NA
KLF6	2	chr1_827290_827790	AURKAIP1	0.908495085977231	2.36517887393427e-31	NA	NA
KLF6	607	chr1_2192098_2192598	AURKAIP1	0.901971817699964	2.93602308043592e-30	NA	NA
KLF6	2711	chr1_9687370_9687870	KIF1B	0.915362296155237	1.31695591711376e-32	NA	NA
KLF6	5172	chr1_20486005_20486505	CAMK2N1	0.938269387014758	1.12069922584351e-37	UP	NA
KLF6	5172	chr1_20486005_20486505	PINK1	0.906110868640233	6.03913873527427e-31	NA	NA
KLF6	6052	chr1_24642815_24643315	RPL11	0.935475890718799	5.57332779372025e-37	NA	NA
KLF6	6052	chr1_24642815_24643315	SRSF10	0.901698763784582	3.25154702218644e-30	NA	NA
KLF6	6052	chr1_24642815_24643315	RSRP1	0.901263982977686	3.83125245321572e-30	NA	NA
KLF6	6174	chr1_25232345_25232845	RSRP1	0.902058741502811	2.83673672086124e-30	NA	NA
KLF6	6174	chr1_25232345_25232845	PDIK1L	0.910828744236982	9.0441917433845e-32	NA	NA
KLF6	7121	chr1_28505617_28506117	SNHG3	0.913050644744082	3.55115271102039e-32	NA	NA
KLF6	15583	chr1_88891294_88891794	PKN2	0.902914503038095	2.04719702678497e-30	NA	NA
KLF6	18093	chr1_110338591_110339091	CYB561D1	0.913711240783097	2.67691302007181e-32	NA	NA
KLF6	18094	chr1_110339127_110339627	CYB561D1	0.908328573671465	2.5407914338217e-31	NA	NA
KLF6	18589	chr1_112508527_112509027	KCND3	0.923165148881144	3.42280936723931e-34	DOWN	NA
KLF6	18757	chr1_113812187_113812687	CSDE1	0.902631750813805	2.27775413436159e-30	NA	NA
KLF6	20320	chr1_151716675_151717175	PSMB4	0.934585580113408	9.29506466133149e-37	NA	NA
KLF6	20580	chr1_153922824_153923324	JTB	0.943761736556333	3.52791542484404e-39	NA	NA
KLF6	20580	chr1_153922824_153923324	HAX1	0.939454311785693	5.46191768193557e-38	NA	NA
KLF6	21025	chr1_155227333_155227833	HAX1	0.904451563394544	1.14799932159699e-30	NA	NA
KLF6	21314	chr1_156193737_156194237	LAMTOR2	0.925016670295728	1.40878315059756e-34	NA	NA
KLF6	21303	chr1_156160835_156161335	LMNA	0.910993191627914	8.4262934745212e-32	NA	NA
KLF6	21314	chr1_156193737_156194237	CCT3	0.91568800275187	1.13098293762467e-32	NA	NA
KLF6	21314	chr1_156193737_156194237	NAXE	0.908631714351191	2.2323661298625e-31	NA	NA
KLF6	21170	chr1_155934323_155934823	MRPL24	0.90658018654559	5.07245295896388e-31	NA	NA
KLF6	21314	chr1_156193737_156194237	MRPL24	0.914978841064868	1.54619395654049e-32	NA	NA
KLF6	22149	chr1_160262269_160262769	IGSF8	0.918856291852677	2.67759843832943e-33	NA	NA
KLF6	25439	chr1_182839041_182839541	DHX9	0.909399311119331	1.63729501336113e-31	NA	NA
KLF6	25439	chr1_182839041_182839541	ARPC5	0.9076492285169	3.31744742857464e-31	NA	NA
KLF6	26457	chr1_197902650_197903150	DENND1B	0.915531409818954	1.21560861647767e-32	NA	NA
KLF6	31362	chr1_225999288_225999788	H3F3A	0.903676787210986	1.54525503474295e-30	NA	NA
KLF6	31830	chr1_228139877_228140377	GUK1	0.904842080968592	9.86488336998942e-31	NA	NA
KLF6	31849	chr1_228165387_228165887	GUK1	0.902027639084395	2.87043245692275e-30	NA	NA
KLF6	214921	chr10_79239267_79239767	ZMIZ1	0.917315234854312	5.44773417728919e-33	DOWN	NA
KLF6	217335	chr10_96832352_96832852	PGAM1	0.931774241346458	4.5198174086776e-36	NA	NA
KLF6	217493	chr10_97318996_97319496	PGAM1	0.928075019889396	3.02947810326901e-35	NA	NA
KLF6	217537	chr10_97425996_97426496	PGAM1	0.935303300581273	6.14833051844962e-37	NA	NA
KLF6	217804	chr10_99430628_99431128	GOT1	0.923273870219217	3.25780947957701e-34	NA	NA
KLF6	218189	chr10_101818351_101818851	POLL	0.919976354418367	1.57175080444701e-33	NA	NA
KLF6	218189	chr10_101818351_101818851	FBXL15	0.911842841720772	5.97401236486055e-32	NA	NA
KLF6	218429	chr10_102641990_102642490	FBXL15	0.901125170426188	4.04246880784911e-30	NA	NA
KLF6	218432	chr10_102644848_102645348	FBXL15	0.928107716414362	2.99980203395373e-35	NA	NA
KLF6	218429	chr10_102641990_102642490	BORCS7	0.910482372630213	1.04767111005349e-31	NA	NA
KLF6	221819	chr10_125719255_125719755	UROS	0.920584132266232	1.18252846028679e-33	NA	NA
KLF6	223150	chr11_207397_207897	RNH1	0.936378106173259	3.47779023150043e-37	NA	NA
KLF6	223721	chr11_1389481_1389981	RNH1	0.910276175393258	1.14664864826531e-31	NA	NA
KLF6	223150	chr11_207397_207897	TMEM80	0.907855313556905	3.05624677344717e-31	NA	NA
KLF6	224655	chr11_6481136_6481636	TPP1	0.901586772578561	3.40196045909913e-30	NA	NA
KLF6	225112	chr11_8910897_8911397	RPL27A	0.965829400851141	3.4163028974664e-47	NA	NA
KLF6	225216	chr11_9460583_9461083	RPL27A	0.938146700546011	1.1943932829746e-37	NA	NA
KLF6	225216	chr11_9460583_9461083	TMEM9B	0.906902544356547	4.46962365121392e-31	NA	NA
KLF6	228506	chr11_35662501_35663001	TRIM44	0.91502434146523	1.52146399679094e-32	NA	NA
KLF6	230043	chr11_47269807_47270307	NDUFS3	0.906542571811765	5.1444441988062e-31	NA	NA
KLF6	230192	chr11_47642420_47642920	NDUFS3	0.906651462350485	4.92556642003576e-31	NA	NA
KLF6	230043	chr11_47269807_47270307	C1QTNF4	0.939942314263993	4.05380516008158e-38	NA	NA
KLF6	230192	chr11_47642420_47642920	C1QTNF4	0.908059246302441	2.83368617200753e-31	NA	NA
KLF6	230585	chr11_57667612_57668112	SELENOH	0.938045491771009	1.25441344890297e-37	NA	NA
KLF6	230593	chr11_57741181_57741681	SELENOH	0.93455367893002	9.42091515539861e-37	NA	NA
KLF6	230686	chr11_58578819_58579319	SELENOH	0.906439253094405	5.34353422874662e-31	NA	NA
KLF6	230585	chr11_57667612_57668112	ZFP91	0.913409332399956	3.05917889656222e-32	NA	NA
KLF6	230597	chr11_57761542_57762042	ZFP91	0.924668263884774	1.67472980151016e-34	NA	NA
KLF6	231461	chr11_61967412_61967912	FTH1	0.921570843861296	7.41508361069756e-34	NA	NA
KLF6	231596	chr11_62573672_62574172	FTH1	0.934959661983065	7.42963462812955e-37	NA	NA
KLF6	231625	chr11_62621794_62622294	FTH1	0.901945597876854	2.96279577162924e-30	NA	NA
KLF6	231653	chr11_62709444_62709944	FTH1	0.92972223567394	1.32075438952199e-35	NA	NA
KLF6	231699	chr11_62841546_62842046	FTH1	0.932087521726048	3.82338757026162e-36	NA	NA
KLF6	231739	chr11_62922833_62923333	FTH1	0.94060620382566	2.64748451650991e-38	NA	NA
KLF6	231596	chr11_62573672_62574172	EEF1G	0.920646477383145	1.14887133841711e-33	NA	NA
KLF6	231653	chr11_62709444_62709944	EEF1G	0.921783687170374	6.63471429654534e-34	NA	NA
KLF6	231739	chr11_62922833_62923333	EEF1G	0.907737174821183	3.1995502678961e-31	NA	NA
KLF6	231596	chr11_62573672_62574172	B3GAT3	0.902241161728609	2.64508678827239e-30	NA	NA
KLF6	231596	chr11_62573672_62574172	UBXN1	0.902617856369511	2.28624410712786e-30	NA	NA
KLF6	231625	chr11_62621794_62622294	GNG3	0.90248557255347	2.40473786945028e-30	NA	NA
KLF6	231699	chr11_62841546_62842046	GNG3	0.91514122129163	1.43961565030247e-32	NA	NA
KLF6	231739	chr11_62922833_62923333	GNG3	0.904162053100456	1.28164963271109e-30	NA	NA
KLF6	231739	chr11_62922833_62923333	POLR2G	0.902082479795737	2.81166807637805e-30	NA	NA
KLF6	231461	chr11_61967412_61967912	TMEM179B	0.908801185534931	2.07232431120127e-31	NA	NA
KLF6	231596	chr11_62573672_62574172	TMEM179B	0.919153441949735	2.34378537176045e-33	NA	NA
KLF6	231625	chr11_62621794_62622294	TMEM179B	0.917845486535368	4.19639944541585e-33	NA	NA
KLF6	231653	chr11_62709444_62709944	TMEM179B	0.911828130881965	6.000040263486e-32	NA	NA
KLF6	231699	chr11_62841546_62842046	TMEM179B	0.923966598150725	2.38407909120777e-34	NA	NA
KLF6	231739	chr11_62922833_62923333	TMEM179B	0.923189726234636	3.38568826757069e-34	NA	NA
KLF6	231699	chr11_62841546_62842046	SLC22A6	0.904031467421633	1.34628361719893e-30	NA	NA
KLF6	231699	chr11_62841546_62842046	SLC22A24	0.906957380146271	4.36371116674184e-31	NA	NA
KLF6	232189	chr11_64269807_64270307	PRDX5	0.901196481680406	3.93226306081518e-30	NA	NA
KLF6	232128	chr11_64185769_64186269	FAU	0.951014360349416	2.15398388039516e-41	NA	NA
KLF6	232189	chr11_64269807_64270307	FAU	0.922113853476917	5.70911137177316e-34	NA	NA
KLF6	232435	chr11_64778516_64779016	FAU	0.918057240739244	3.80324962513053e-33	NA	NA
KLF6	232716	chr11_65497515_65498015	FAU	0.9407092556143	2.52631007815514e-38	NA	NA
KLF6	232809	chr11_65615265_65615765	FAU	0.905884509287012	6.57494336237626e-31	NA	NA
KLF6	232880	chr11_65859297_65859797	FAU	0.905814404659957	6.76036069561938e-31	NA	NA
KLF6	232905	chr11_65900284_65900784	FRMD8	0.907538631538885	3.46823310676473e-31	NA	NA
KLF6	232716	chr11_65497515_65498015	FAM89B	0.913645763736701	2.76055280033612e-32	NA	NA
KLF6	232435	chr11_64778516_64779016	KAT5	0.903356880564208	1.73528602129129e-30	NA	NA
KLF6	232435	chr11_64778516_64779016	RNASEH2C	0.92266356478355	4.36390647290619e-34	NA	NA
KLF6	232809	chr11_65615265_65615765	RNASEH2C	0.912207451749206	5.09956003926902e-32	NA	NA
KLF6	232716	chr11_65497515_65498015	CCDC85B	0.925063803057562	1.38433271093439e-34	NA	NA
KLF6	232809	chr11_65615265_65615765	CCDC85B	0.941349642221512	1.81330198559446e-38	NA	NA
KLF6	232880	chr11_65859297_65859797	CCDC85B	0.912971259011479	3.68098201969614e-32	NA	NA
KLF6	232895	chr11_65888302_65888802	CCDC85B	0.91984784861254	1.66829483171882e-33	NA	NA
KLF6	232888	chr11_65872624_65873124	FOSL1	0.904011802290295	1.35572909649132e-30	NA	NA
KLF6	232905	chr11_65900284_65900784	FOSL1	0.906988047647228	4.31187278053912e-31	NA	NA
KLF6	232716	chr11_65497515_65498015	DRAP1	0.918789960313414	2.74367691900248e-33	NA	NA
KLF6	232880	chr11_65859297_65859797	DRAP1	0.918254081522025	3.46640769911977e-33	NA	NA
KLF6	232809	chr11_65615265_65615765	CNIH2	0.906436987080666	5.34376687279383e-31	NA	NA
KLF6	232888	chr11_65872624_65873124	NPAS4	0.906194984611478	5.85882317925865e-31	NA	NA
KLF6	232895	chr11_65888302_65888802	CTSF	0.923646526717124	2.76970075383756e-34	NA	NA
KLF6	235494	chr11_76235169_76235669	RPS3	0.926611003945501	6.46919579426028e-35	NA	NA
KLF6	235495	chr11_76235690_76236190	RPS3	0.929100599721554	1.82025362631651e-35	NA	NA
KLF6	236731	chr11_86068972_86069472	HIKESHI	0.903876048201593	1.43092167951667e-30	NA	NA
KLF6	237580	chr11_95231165_95231665	CWC15	0.911979427976164	5.63925108762569e-32	NA	NA
KLF6	237667	chr11_95790253_95790753	CWC15	0.903644296488859	1.55986169725565e-30	NA	NA
KLF6	237580	chr11_95231165_95231665	SESN3	0.912236024289785	5.04356193170072e-32	NA	NA
KLF6	237580	chr11_95231165_95231665	FAM76B	0.901121520214605	4.04588288743134e-30	NA	NA
KLF6	238367	chr11_106077190_106077690	GRIA4	0.905179309691901	8.64780530112096e-31	UP	NA
KLF6	238988	chr11_111878951_111879451	TIMM8B	0.932569825727559	2.84931898924908e-36	NA	NA
KLF6	240472	chr11_118436005_118436505	C2CD2L	0.906060358058262	6.14898949492842e-31	NA	NA
KLF6	240472	chr11_118436005_118436505	THY1	0.906050216763741	6.15957105566205e-31	NA	NA
KLF6	241772	chr11_123062316_123062816	HSPA8	0.916842186226374	6.74109707112076e-33	NA	NA
KLF6	242183	chr11_125164530_125165030	TBRG1	0.907799228279612	3.12278458270173e-31	NA	NA
KLF6	242174	chr11_125111575_125112075	NRGN	0.935277906920972	6.15779648723129e-37	NA	NA
KLF6	242183	chr11_125164530_125165030	NRGN	0.933845704730911	1.37329454874463e-36	NA	NA
KLF6	242227	chr11_125253782_125254282	NRGN	0.934918826052254	7.57451159876178e-37	NA	NA
KLF6	242174	chr11_125111575_125112075	MSANTD2	0.918241456676647	3.48238486807404e-33	NA	NA
KLF6	242183	chr11_125164530_125165030	MSANTD2	0.914787656610382	1.67635505425428e-32	NA	NA
KLF6	242174	chr11_125111575_125112075	FEZ1	0.905407762030578	7.88560136640296e-31	NA	NA
KLF6	242174	chr11_125111575_125112075	PUS3	0.922738632889226	4.19755328646375e-34	NA	NA
KLF6	242183	chr11_125164530_125165030	PUS3	0.93806456152875	1.25117373217845e-37	NA	NA
KLF6	245736	chr12_6663055_6663555	MRPL51	0.923115940695896	3.50813243734123e-34	NA	NA
KLF6	245740	chr12_6689388_6689888	GAPDH	0.920606078791873	1.17138358427696e-33	NA	NA
KLF6	245765	chr12_6764080_6764580	GAPDH	0.909822926153411	1.38415222200985e-31	NA	NA
KLF6	245886	chr12_6970494_6970994	GAPDH	0.906311893311637	5.6112102203988e-31	NA	NA
KLF6	245736	chr12_6663055_6663555	CHD4	0.901023258677956	4.20301852398721e-30	NA	NA
KLF6	245736	chr12_6663055_6663555	TPI1	0.909214271441393	1.76060108575825e-31	NA	NA
KLF6	245740	chr12_6689388_6689888	TPI1	0.915902355827053	1.02178510363794e-32	NA	NA
KLF6	245765	chr12_6764080_6764580	TPI1	0.934768974162502	8.29938139496035e-37	NA	NA
KLF6	245886	chr12_6970494_6970994	TPI1	0.909064960988861	1.86188335464866e-31	NA	NA
KLF6	245736	chr12_6663055_6663555	ENO2	0.910216065733724	1.1768166052154e-31	NA	NA
KLF6	245740	chr12_6689388_6689888	ENO2	0.910858427407684	8.93998699429053e-32	NA	NA
KLF6	245765	chr12_6764080_6764580	ENO2	0.922136838187728	5.66691791928288e-34	NA	NA
KLF6	246768	chr12_12684322_12684822	CREBL2	0.930849658203567	7.04350385716126e-36	NA	NA
KLF6	247926	chr12_22544017_22544517	LDHB	0.94463499432765	2.03103738840727e-39	NA	NA
KLF6	248739	chr12_27710531_27711031	MRPS35	0.907215969957794	3.94998171395709e-31	NA	NA
KLF6	248739	chr12_27710531_27711031	KLHL42	0.927220739967494	4.72800075159412e-35	NA	NA
KLF6	250011	chr12_45727403_45727903	SLC38A2	0.916926879570565	6.52755438324599e-33	NA	NA
KLF6	250558	chr12_49000308_49000808	PFKM	0.908043943407371	2.85065649130737e-31	NA	NA
KLF6	250383	chr12_48105838_48106338	ARF3	0.901562520517476	3.43003431560718e-30	NA	NA
KLF6	250557	chr12_48999601_49000101	TUBA1B	0.914017229837754	2.33695982253161e-32	NA	NA
KLF6	250957	chr12_50111849_50112349	TUBA1A	0.90227872732193	2.60834961809524e-30	NA	NA
KLF6	251566	chr12_52691072_52691572	NR4A1	0.900676376227978	4.77248020564021e-30	NA	NA
KLF6	251827	chr12_53675998_53676498	MFSD5	0.91434140585848	2.03081693676721e-32	NA	NA
KLF6	251827	chr12_53675998_53676498	PFDN5	0.901231543550598	3.8820533511372e-30	NA	NA
KLF6	251963	chr12_54358949_54359449	ATP5MC2	0.91626427747364	8.6842525408668e-33	NA	NA
KLF6	252223	chr12_55973368_55973868	RPS26	0.907350719908029	3.74868941607856e-31	NA	NA
KLF6	252275	chr12_56158076_56158576	RPS26	0.905775842970996	6.85298288700148e-31	NA	NA
KLF6	252385	chr12_56688215_56688715	RPS26	0.933892010652059	1.34177151433037e-36	NA	NA
KLF6	252397	chr12_56725069_56725569	RPS26	0.936653553378215	3.04359296689349e-37	NA	NA
KLF6	252397	chr12_56725069_56725569	RPL41	0.911215233790401	7.71674053484109e-32	NA	NA
KLF6	252385	chr12_56688215_56688715	MYL6B	0.905103849915839	8.88019131448683e-31	NA	NA
KLF6	252397	chr12_56725069_56725569	MYL6B	0.918802762838023	2.73098047382647e-33	NA	NA
KLF6	252385	chr12_56688215_56688715	MYL6	0.902132929615626	2.75724453731338e-30	NA	NA
KLF6	252397	chr12_56725069_56725569	MYL6	0.928175208021378	2.91822751269511e-35	NA	NA
KLF6	252577	chr12_57240363_57240863	ATP5F1B	0.909927994086598	1.32531975318507e-31	NA	NA
KLF6	254236	chr12_74537586_74538086	ATXN7L3B	0.904025218157542	1.34886298754705e-30	NA	NA
KLF6	257258	chr12_101830756_101831256	ARL1	0.902370048831288	2.52250513077937e-30	NA	NA
KLF6	258875	chr12_110583109_110583609	VPS29	0.911497050334844	6.84893452289586e-32	NA	NA
KLF6	259158	chr12_112012939_112013439	ERP29	0.900878806646625	4.41508064382819e-30	NA	NA
KLF6	259158	chr12_112012939_112013439	RPL6	0.937801360073738	1.45538464220851e-37	NA	NA
KLF6	259848	chr12_116737813_116738313	HRK	0.904741345728868	1.02604221078928e-30	NA	NA
KLF6	260533	chr12_120368989_120369489	TMEM233	0.915244224198404	1.3832294858304e-32	NA	NA
KLF6	260632	chr12_120686690_120687190	RPLP0	0.903846599339055	1.4483940206649e-30	NA	NA
KLF6	260404	chr12_119901956_119902456	PXN	0.903006635409941	1.98844522367215e-30	NA	NA
KLF6	260632	chr12_120686690_120687190	DYNLL1	0.901694406097958	3.25524820401696e-30	NA	NA
KLF6	261136	chr12_122526726_122527226	DENR	0.906678109380417	4.88579456260439e-31	NA	NA
KLF6	261090	chr12_122225913_122226413	ARL6IP4	0.91053638765744	1.02500359075881e-31	NA	NA
KLF6	261136	chr12_122526726_122527226	ARL6IP4	0.926122645369033	8.25568685387745e-35	NA	NA
KLF6	264253	chr13_27424409_27424909	RPL21	0.903989877218089	1.36775543298666e-30	NA	NA
KLF6	266195	chr13_41060611_41061111	WBP4	0.900289461668321	5.52216880629058e-30	NA	NA
KLF6	268926	chr13_72781774_72782274	PIBF1	0.904670554655954	1.05351517797085e-30	NA	NA
KLF6	269429	chr13_77326976_77327476	FBXL3	0.922000641428517	6.04075250393548e-34	NA	NA
KLF6	274398	chr14_24232828_24233328	SLC22A17	0.902836602107787	2.10795114036105e-30	NA	NA
KLF6	274347	chr14_24114478_24114978	CPNE6	0.912453560052168	4.57022729565402e-32	NA	NA
KLF6	274347	chr14_24114478_24114978	NEDD8	0.903180706723728	1.85611708219091e-30	NA	NA
KLF6	276483	chr14_49692864_49693364	SOS2	0.901409503517897	3.63362305637827e-30	NA	NA
KLF6	277135	chr14_54441240_54441740	CNIH1	0.908071308418591	2.82103583018217e-31	NA	NA
KLF6	277135	chr14_54441240_54441740	GMFB	0.911662757076182	6.40985053091928e-32	NA	NA
KLF6	277680	chr14_58812165_58812665	ACTR10	0.9063324380595	5.57012582295765e-31	NA	NA
KLF6	277680	chr14_58812165_58812665	PSMA3	0.914597550399142	1.82534596533095e-32	NA	NA
KLF6	278405	chr14_64338675_64339175	CHURC1	0.914544444904204	1.85922035852498e-32	NA	NA
KLF6	280110	chr14_73058199_73058699	PNMA1	0.928002377341744	3.14132319499641e-35	NA	NA
KLF6	280308	chr14_74084399_74084899	PNMA1	0.914789066805274	1.67635505425428e-32	NA	NA
KLF6	282874	chr14_91060628_91061128	CALM1	0.900329740025833	5.44521828246406e-30	NA	NA
KLF6	282999	chr14_91510088_91510588	NDUFB1	0.929380090380306	1.55801444205944e-35	NA	NA
KLF6	283730	chr14_95157357_95157857	GLRX5	0.919501088433057	1.97973016784642e-33	NA	NA
KLF6	285432	chr14_103334556_103335056	CKB	0.925444398998185	1.14727163235674e-34	NA	NA
KLF6	285432	chr14_103334556_103335056	ATP5MPL	0.922320402348431	5.17669160461921e-34	NA	NA
KLF6	289206	chr15_42920691_42921191	PDIA3	0.923258538663892	3.2765620479557e-34	NA	NA
KLF6	289414	chr15_44288421_44288921	PDIA3	0.91161464076063	6.54232739974698e-32	NA	NA
KLF6	289607	chr15_45587085_45587585	BLOC1S6	0.907962133079302	2.93146687957625e-31	NA	NA
KLF6	290158	chr15_51622619_51623119	GNB5	0.927524879457344	4.05376916647497e-35	NA	NA
KLF6	291017	chr15_58770967_58771467	RNF111	0.916478939190032	7.89700444721866e-33	NA	NA
KLF6	291606	chr15_63600725_63601225	PPIB	0.917666462902748	4.56923371636301e-33	NA	NA
KLF6	291954	chr15_65133628_65134128	RAB11A	0.909419271164709	1.62780540045439e-31	NA	NA
KLF6	292077	chr15_65869191_65869691	RAB11A	0.904049829309844	1.33683616382335e-30	NA	NA
KLF6	292563	chr15_67968110_67968610	C15orf61	0.911973211103026	5.64837675876953e-32	NA	NA
KLF6	294315	chr15_77420115_77420615	RCN2	0.929027008991767	1.88562887149204e-35	NA	NA
KLF6	295257	chr15_82045917_82046417	RPS17	0.900030100309331	6.06586225735414e-30	NA	NA
KLF6	295258	chr15_82046801_82047301	RPS17	0.918331307839039	3.35460012932195e-33	NA	NA
KLF6	298930	chr16_1611982_1612482	NME3	0.936173873208085	3.86845140863006e-37	NA	NA
KLF6	299006	chr16_1826577_1827077	NME3	0.934475748831918	9.69753687493172e-37	NA	NA
KLF6	299268	chr16_2474839_2475339	NME3	0.919555121716632	1.92798690895464e-33	NA	NA
KLF6	299313	chr16_2531784_2532284	NME3	0.92865706521248	2.27984566303647e-35	NA	NA
KLF6	298930	chr16_1611982_1612482	RPS2	0.907775394718043	3.15385729324819e-31	NA	NA
KLF6	299006	chr16_1826577_1827077	RPS2	0.915154774340029	1.43226024095614e-32	NA	NA
KLF6	299313	chr16_2531784_2532284	RPS2	0.908118653953365	2.76911547630801e-31	NA	NA
KLF6	299362	chr16_2777102_2777602	RPS2	0.901707672780372	3.24149559698756e-30	NA	NA
KLF6	298930	chr16_1611982_1612482	PGP	0.914372068644103	2.00326746202034e-32	NA	NA
KLF6	299006	chr16_1826577_1827077	PGP	0.908865211398964	2.01369907534771e-31	NA	NA
KLF6	300906	chr16_11181797_11182297	ATF7IP2	0.921240320572627	8.59594659737951e-34	DOWN	NA
KLF6	300961	chr16_11586722_11587222	TXNDC11	0.916283134388065	8.61668616302862e-33	NA	NA
KLF6	302724	chr16_24539309_24539809	NDUFAB1	0.923540177042695	2.91397963861122e-34	NA	NA
KLF6	304386	chr16_50024970_50025470	CNEP1R1	0.903369655024778	1.73095824410348e-30	NA	NA
KLF6	304417	chr16_50245877_50246377	ADCY7	0.908282764243441	2.58950296969777e-31	NA	NA
KLF6	305056	chr16_55912069_55912569	AC007495.1	0.901491670440971	3.52052565377139e-30	NA	NA
KLF6	306618	chr16_67013840_67014340	RRAD	0.903644483336411	1.55986169725565e-30	NA	NA
KLF6	306618	chr16_67013840_67014340	CBFB	0.923664108248646	2.75064021160375e-34	DOWN	NA
KLF6	308235	chr16_74998794_74999294	GABARAPL2	0.903474322101973	1.66140599869735e-30	NA	NA
KLF6	310219	chr16_85699644_85700144	COX4I1	0.907492965294191	3.53050982720905e-31	NA	NA
KLF6	310664	chr16_87854345_87854845	SLC7A5	0.905576511046218	7.43278360991016e-31	NA	NA
KLF6	310872	chr16_88453446_88453946	ANKRD11	0.902935853803397	2.03462703629129e-30	NA	NA
KLF6	312225	chr17_1992443_1992943	RTN4RL1	0.900578027719391	4.96600331335455e-30	DOWN	NA
KLF6	312917	chr17_4710248_4710748	PSMB6	0.933436600329252	1.73094608201752e-36	NA	NA
KLF6	312977	chr17_4833023_4833523	PSMB6	0.908971839022066	1.9269174039955e-31	NA	NA
KLF6	313138	chr17_5419586_5420086	PSMB6	0.905105967320413	8.87976073881976e-31	NA	NA
KLF6	313150	chr17_5486156_5486656	PSMB6	0.908190523713117	2.68749934672781e-31	NA	NA
KLF6	312977	chr17_4833023_4833523	DHX33	0.912297683580006	4.90877139158275e-32	NA	NA
KLF6	313536	chr17_7251829_7252329	RNASEK	0.901269507989502	3.82771867348804e-30	NA	NA
KLF6	313536	chr17_7251829_7252329	GABARAP	0.904330468209778	1.20605718265113e-30	NA	NA
KLF6	313932	chr17_8435685_8436185	SOX15	0.900686106587354	4.75607745109894e-30	NA	NA
KLF6	313536	chr17_7251829_7252329	SAT2	0.936088284341661	4.02526561836312e-37	NA	NA
KLF6	313550	chr17_7307048_7307548	SAT2	0.948464414307989	1.32030006674587e-40	NA	NA
KLF6	313618	chr17_7484124_7484624	SAT2	0.927051700558048	5.15144632582472e-35	NA	NA
KLF6	313758	chr17_7887501_7888001	SAT2	0.908033347885851	2.86150363006008e-31	NA	NA
KLF6	313846	chr17_8156155_8156655	SAT2	0.923637784177887	2.77512488800626e-34	NA	NA
KLF6	313932	chr17_8435685_8436185	SAT2	0.922028543071335	5.96732967719391e-34	NA	NA
KLF6	313932	chr17_8435685_8436185	EFNB3	0.906813234997865	4.63166451637173e-31	NA	NA
KLF6	313968	chr17_8630553_8631053	EFNB3	0.91168388476661	6.37953759231166e-32	NA	NA
KLF6	313536	chr17_7251829_7252329	NAA38	0.912932050478718	3.74673861207538e-32	NA	NA
KLF6	313706	chr17_7716812_7717312	NAA38	0.90748280824908	3.54327336755167e-31	NA	NA
KLF6	313968	chr17_8630553_8631053	NAA38	0.900285088336871	5.52730430321253e-30	NA	NA
KLF6	313706	chr17_7716812_7717312	VAMP2	0.902717649722679	2.20104352483987e-30	NA	NA
KLF6	313846	chr17_8156155_8156655	RPL26	0.928453238825164	2.5246636172684e-35	NA	NA
KLF6	313932	chr17_8435685_8436185	RPL26	0.900205133361996	5.69046551734026e-30	NA	NA
KLF6	313968	chr17_8630553_8631053	RPL26	0.919836465047962	1.67100531570969e-33	NA	NA
KLF6	316653	chr17_29591600_29592100	AC005726.5	0.906494190393382	5.23782679383457e-31	NA	NA
KLF6	320620	chr17_49677345_49677845	PHB	0.904276596051073	1.22985750744436e-30	NA	NA
KLF6	320652	chr17_49788834_49789334	PHB	0.931083585686691	6.25340763376041e-36	NA	NA
KLF6	321065	chr17_51260171_51260671	CACNA1G	0.900005153786268	6.11776964441011e-30	NA	NA
KLF6	320932	chr17_50707673_50708173	NME2	0.930717209720448	7.49100529495515e-36	NA	NA
KLF6	321065	chr17_51260171_51260671	NME2	0.932127848545904	3.75024734368718e-36	NA	NA
KLF6	322138	chr17_59619521_59620021	PTRH2	0.916611113117486	7.42687169736032e-33	NA	NA
KLF6	322168	chr17_59837501_59838001	USP32	0.903636762218704	1.56360816847462e-30	NA	NA
KLF6	322667	chr17_63773459_63773959	PSMC5	0.905787513011428	6.82986414648852e-31	NA	NA
KLF6	322668	chr17_63774001_63774501	PSMC5	0.909202739017294	1.76806865345406e-31	NA	NA
KLF6	322673	chr17_63827140_63827640	PSMC5	0.907683545738737	3.26899423198048e-31	NA	NA
KLF6	322860	chr17_64506705_64507205	PSMC5	0.925776934261018	9.83625306011148e-35	NA	NA
KLF6	323555	chr17_68019712_68020212	PRKAR1A	0.903885054068117	1.42764753929669e-30	NA	NA
KLF6	326969	chr17_80426829_80427329	RPTOR	0.904471745065384	1.1397471230373e-30	NA	NA
KLF6	327612	chr17_81860672_81861172	NDUFAF8	0.93529218794825	6.14833051844962e-37	NA	NA
KLF6	327612	chr17_81860672_81861172	ANAPC11	0.906036442030176	6.19209419530184e-31	NA	NA
KLF6	327612	chr17_81860672_81861172	RFNG	0.929775048264895	1.2851176307713e-35	NA	NA
KLF6	327851	chr17_82333541_82334041	FOXK2	0.908894639950396	1.9912046151159e-31	NA	NA
KLF6	329459	chr18_10131812_10132312	ANKRD12	0.947248750037891	3.12464209594679e-40	NA	NA
KLF6	331521	chr18_33577482_33577982	ASXL3	0.91411636246972	2.25302497202683e-32	NA	NA
KLF6	331521	chr18_33577482_33577982	NOL4	0.917670687568269	4.56809150397143e-33	NA	NA
KLF6	333827	chr18_51197640_51198140	MAPK4	0.911082683444039	8.15776253015503e-32	NA	NA
KLF6	334343	chr18_56638521_56639021	ST8SIA3	0.913311134746052	3.18154712137186e-32	NA	NA
KLF6	334343	chr18_56638521_56639021	FECH	0.911230045256359	7.67227705259989e-32	NA	NA
KLF6	334345	chr18_56650940_56651440	FECH	0.921274010500485	8.49096417859275e-34	NA	NA
KLF6	334343	chr18_56638521_56639021	NARS	0.900774955211672	4.59196513574767e-30	NA	NA
KLF6	336085	chr18_74597901_74598401	LINC00909	0.908982511855012	1.91952808539e-31	NA	NA
KLF6	337717	chr19_1269436_1269936	C19orf25	0.906206917237379	5.83858040252352e-31	NA	NA
KLF6	338562	chr19_3270851_3271351	LSM7	0.904995576741772	9.28660816845774e-31	NA	NA
KLF6	338602	chr19_3366320_3366820	GADD45B	0.913343240206801	3.14504391052234e-32	NA	NA
KLF6	338602	chr19_3366320_3366820	ATCAY	0.900659287736007	4.80396180306097e-30	NA	NA
KLF6	339292	chr19_5041368_5041868	SH3GL1	0.901312368555762	3.76350081807613e-30	NA	NA
KLF6	339617	chr19_6199586_6200086	NDUFA11	0.906161707262194	5.93614973280688e-31	NA	NA
KLF6	340047	chr19_7943633_7944133	MCOLN1	0.911949147802702	5.70652835724485e-32	NA	NA
KLF6	340521	chr19_10420015_10420515	FDX2	0.936557033977351	3.19979381088949e-37	NA	NA
KLF6	340521	chr19_10420015_10420515	TMEM205	0.934064010164783	1.21631315637578e-36	NA	NA
KLF6	342649	chr19_18152899_18153399	TMEM59L	0.905538406787168	7.54003394389719e-31	NA	NA
KLF6	342685	chr19_18203931_18204431	TMEM59L	0.914849546428007	1.63870478926293e-32	NA	NA
KLF6	342908	chr19_18657728_18658228	GATAD2A	0.919042339034962	2.4535042277144e-33	NA	NA
KLF6	343010	chr19_18941009_18941509	GATAD2A	0.931244283360155	5.84593221249219e-36	NA	NA
KLF6	345225	chr19_39341926_39342426	PSMD8	0.903573938763947	1.60076825840309e-30	NA	NA
KLF6	345107	chr19_38849839_38850339	RPS16	0.902891099236792	2.06170505952133e-30	NA	NA
KLF6	345697	chr19_41263543_41264043	RABAC1	0.91275675167946	4.01685238965812e-32	NA	NA
KLF6	345729	chr19_41353669_41354169	ATP1A3	0.927580597662371	3.95407916552542e-35	NA	NA
KLF6	345670	chr19_41192924_41193424	GRIK5	0.910102457290126	1.2310533816866e-31	DOWN	NA
KLF6	345975	chr19_42270644_42271144	GRIK5	0.903072739348154	1.93803843092505e-30	DOWN	NA
KLF6	346544	chr19_45428533_45429033	FOSB	0.931108412515746	6.20105350930054e-36	NA	NA
KLF6	346550	chr19_45443397_45443897	FOSB	0.904468946217369	1.14017227337049e-30	NA	NA
KLF6	347098	chr19_47020483_47020983	NPAS1	0.903539867681581	1.61957862081552e-30	NA	NA
KLF6	347363	chr19_47742977_47743477	NPAS1	0.918970569585008	2.54270043973462e-33	NA	NA
KLF6	347559	chr19_48637329_48637829	SELENOW	0.917535343821401	4.87141737990379e-33	NA	NA
KLF6	347559	chr19_48637329_48637829	RPL18	0.918293727296598	3.40896683706419e-33	NA	NA
KLF6	347559	chr19_48637329_48637829	FTL	0.920306938546427	1.3410176557084e-33	NA	NA
KLF6	347559	chr19_48637329_48637829	RPL13A	0.928376892198602	2.63143406690704e-35	NA	NA
KLF6	35595	chr2_3223154_3223654	RPS7	0.920446884848141	1.25257138972657e-33	NA	NA
KLF6	35706	chr2_3518670_3519170	RPS7	0.928469589088989	2.51098167365054e-35	NA	NA
KLF6	35715	chr2_3558150_3558650	RPS7	0.90509503559043	8.90723062133254e-31	NA	NA
KLF6	37969	chr2_20051845_20052345	WDR35	0.907872354142297	3.03888108784796e-31	NA	NA
KLF6	38540	chr2_24084250_24084750	EFR3B	0.905126496634895	8.80660480354657e-31	DOWN	NA
KLF6	39445	chr2_27735419_27735919	FOSL2	0.911459799349077	6.95403179152725e-32	NA	NA
KLF6	42174	chr2_47176650_47177150	CALM2	0.904875388883481	9.73686561556997e-31	NA	NA
KLF6	43194	chr2_55419637_55420137	RPS27A	0.900337039040264	5.43670125253256e-30	NA	NA
KLF6	43208	chr2_55519391_55519891	RPS27A	0.975513007722317	3.05778757690578e-53	NA	NA
KLF6	44890	chr2_70190486_70190986	TIA1	0.911588859110758	6.59725111475239e-32	NA	NA
KLF6	45398	chr2_73284299_73284799	CCT7	0.920540577295707	1.20212352115475e-33	NA	NA
KLF6	45594	chr2_74458039_74458539	MOGS	0.926480441418028	6.92944676232268e-35	NA	NA
KLF6	45604	chr2_74472452_74472952	MOGS	0.940462490769283	2.89856290059044e-38	NA	NA
KLF6	47251	chr2_96265869_96266369	CIAO1	0.904737880416006	1.02604221078928e-30	NA	NA
KLF6	51369	chr2_129877427_129877927	MZT2B	0.928316290216912	2.7169020177272e-35	NA	NA
KLF6	51402	chr2_130181448_130181948	MZT2B	0.900005539362605	6.11776964441011e-30	NA	NA
KLF6	51565	chr2_131093176_131093676	MZT2B	0.925015992010702	1.40878315059756e-34	NA	NA
KLF6	51565	chr2_131093176_131093676	CCDC115	0.901006455092902	4.21660756211898e-30	NA	NA
KLF6	53056	chr2_148020633_148021133	EPC2	0.904153939659533	1.28515950629903e-30	NA	NA
KLF6	56217	chr2_175168148_175168648	ATP5MC3	0.910486978011785	1.04670052641451e-31	NA	NA
KLF6	58857	chr2_203328047_203328547	ABI2	0.90015101198117	5.80258164515123e-30	NA	NA
KLF6	59257	chr2_206443241_206443741	EEF1B2	0.93637215589312	3.47779023150043e-37	NA	NA
KLF6	61818	chr2_226801013_226801513	MFF	0.910955062394145	8.5700860543338e-32	NA	NA
KLF6	62232	chr2_229922008_229922508	SLC16A14	0.9260854813023	8.40420089308264e-35	NA	NA
KLF6	352108	chr20_17226609_17227109	DSTN	0.912380479519828	4.72205004622937e-32	NA	NA
KLF6	355346	chr20_38723890_38724390	SLC32A1	0.924969139461048	1.44229699906461e-34	NA	NA
KLF6	356347	chr20_45934860_45935360	NCOA5	0.911057166175047	8.23887974533684e-32	NA	NA
KLF6	359290	chr20_62182685_62183185	PSMA7	0.904381366046805	1.18120915772788e-30	NA	NA
KLF6	359258	chr20_62065826_62066326	MTG2	0.903374434687812	1.72873960861834e-30	NA	NA
KLF6	359265	chr20_62122022_62122522	MTG2	0.903350638488874	1.73838654095809e-30	NA	NA
KLF6	359290	chr20_62182685_62183185	MTG2	0.90495304854523	9.43913187692119e-31	NA	NA
KLF6	359341	chr20_62302665_62303165	MTG2	0.901125358239455	4.04246880784911e-30	NA	NA
KLF6	359565	chr20_62796122_62796622	MTG2	0.90091437114151	4.36088807926535e-30	NA	NA
KLF6	359644	chr20_62937786_62938286	MTG2	0.944309204655652	2.45463258320176e-39	NA	NA
KLF6	359716	chr20_63177300_63177800	MTG2	0.947054586562036	3.56504073661395e-40	NA	NA
KLF6	359719	chr20_63179188_63179688	MTG2	0.901365939402502	3.69140613616556e-30	NA	NA
KLF6	361613	chr21_28884908_28885408	LTN1	0.905661997725445	7.19279429142353e-31	NA	NA
KLF6	362394	chr21_33324721_33325221	ATP5PO	0.916573322533102	7.5389179780406e-33	NA	NA
KLF6	366336	chr22_23913772_23914272	CHCHD10	0.906287596752957	5.66773238654804e-31	NA	NA
KLF6	366336	chr22_23913772_23914272	MIF	0.907133426498751	4.07849706104805e-31	NA	NA
KLF6	366336	chr22_23913772_23914272	DDT	0.915564458411806	1.19757046881655e-32	NA	NA
KLF6	367416	chr22_29328753_29329253	UQCR10	0.936054981504592	4.04576646673532e-37	NA	NA
KLF6	368859	chr22_36529086_36529586	KCTD17	0.916879849216949	6.63688870311948e-33	NA	NA
KLF6	369244	chr22_37658287_37658787	KCTD17	0.90720997551201	3.95672506038128e-31	NA	NA
KLF6	369969	chr22_39319398_39319898	RPS19BP1	0.905408133258249	7.88560136640296e-31	NA	NA
KLF6	67045	chr3_13548814_13549314	FBLN2	0.949847469610391	5.0286417885531e-41	NA	NA
KLF6	69303	chr3_33440261_33440761	DYNC1LI1	0.927476320914357	4.1385688675458e-35	NA	NA
KLF6	69923	chr3_38029488_38029988	OXSR1	0.911609279125859	6.55037845947362e-32	DOWN	NA
KLF6	70316	chr3_40309317_40309817	RPSA	0.929610970461646	1.39303006841711e-35	NA	NA
KLF6	70316	chr3_40309317_40309817	CTNNB1	0.916905995469072	6.58547713543149e-33	NA	NA
KLF6	70333	chr3_40457061_40457561	CTNNB1	0.91410469586552	2.26252392640336e-32	NA	NA
KLF6	70562	chr3_42264540_42265040	CCK	0.934093795827129	1.20566199599083e-36	NA	NA
KLF6	70642	chr3_42600388_42600888	CCK	0.926463920869138	6.9705198003757e-35	NA	NA
KLF6	70994	chr3_44338194_44338694	TMEM158	0.907330808452248	3.77907846549166e-31	NA	NA
KLF6	73054	chr3_52536339_52536839	ABHD14A	0.923880332445855	2.48757417145912e-34	NA	NA
KLF6	83197	chr3_149086303_149086803	COMMD2	0.925951079674336	9.02112945416886e-35	NA	NA
KLF6	83459	chr3_150546295_150546795	COMMD2	0.919840779579479	1.67087175238255e-33	NA	NA
KLF6	83459	chr3_150546295_150546795	SELENOT	0.910695481424292	9.56348869786699e-32	NA	NA
KLF6	85255	chr3_169773086_169773586	SEC62	0.923395194624623	3.0889358419789e-34	NA	NA
KLF6	85278	chr3_169966517_169967017	SEC62	0.949016868837428	9.15833876964608e-41	NA	NA
KLF6	85278	chr3_169966517_169967017	RPL22L1	0.907806172096695	3.11615337335509e-31	NA	NA
KLF6	87185	chr3_184314290_184314790	AP2M1	0.932046500064095	3.88200970224867e-36	NA	NA
KLF6	87196	chr3_184335630_184336130	AP2M1	0.907277836984917	3.85572822316551e-31	NA	NA
KLF6	87200	chr3_184338559_184339059	AP2M1	0.937070957759158	2.35880747265179e-37	NA	NA
KLF6	87515	chr3_185937813_185938313	EIF4A2	0.925474679408804	1.13481749226343e-34	NA	NA
KLF6	87629	chr3_186255933_186256433	EIF4A2	0.911141428066347	7.95244990997194e-32	NA	NA
KLF6	89200	chr3_196432191_196432691	NCBP2AS2	0.900348120378729	5.41867931288782e-30	NA	NA
KLF6	94911	chr4_39458664_39459164	RPL9	0.956361917365482	2.28034954898075e-43	NA	NA
KLF6	95922	chr4_48830815_48831315	OCIAD1	0.922557229383571	4.61576855418293e-34	NA	NA
KLF6	96454	chr4_56435452_56435952	EXOC1	0.904277543720608	1.22985750744436e-30	NA	NA
KLF6	97640	chr4_76949511_76950011	CCNI	0.917684277094374	4.54484738613843e-33	NA	NA
KLF6	97697	chr4_77156517_77157017	CCNI	0.954257257861779	1.64537226607703e-42	NA	NA
KLF6	97698	chr4_77157023_77157523	CCNI	0.901407239073141	3.63450778440839e-30	NA	NA
KLF6	97746	chr4_77862584_77863084	CCNI	0.914538425411266	1.86180529202534e-32	NA	NA
KLF6	98059	chr4_81471766_81472266	HNRNPD	0.91688389388035	6.63557533468636e-33	NA	NA
KLF6	98155	chr4_82373893_82374393	HNRNPD	0.924486972587362	1.84383645433193e-34	NA	NA
KLF6	98160	chr4_82429259_82429759	HNRNPD	0.904934523762138	9.50894177736578e-31	NA	NA
KLF6	98161	chr4_82429780_82430280	HNRNPD	0.901388537931764	3.65845764330869e-30	NA	NA
KLF6	98328	chr4_83012725_83013225	HNRNPD	0.922951313858757	3.79178861386259e-34	NA	NA
KLF6	98331	chr4_83034795_83035295	HNRNPD	0.928763781912758	2.15099024713848e-35	NA	NA
KLF6	99955	chr4_99563532_99564032	H2AFZ	0.908754406466397	2.11556269877466e-31	NA	NA
KLF6	100276	chr4_102827283_102827783	CISD2	0.919125968116106	2.36779570644035e-33	NA	NA
KLF6	102107	chr4_128156515_128157015	LARP1B	0.916873215783039	6.64704982222882e-33	NA	NA
KLF6	102083	chr4_127782022_127782522	PGRMC2	0.917950265141325	3.98951577522327e-33	NA	NA
KLF6	102582	chr4_139453565_139454065	SCOC	0.90262721643426	2.27872087060181e-30	NA	NA
KLF6	102953	chr4_141220600_141221100	SCOC	0.904071917235241	1.32693735949014e-30	NA	NA
KLF6	104032	chr4_152352605_152353105	ARFIP1	0.914573550093662	1.8383620354177e-32	NA	NA
KLF6	105387	chr4_165327141_165327641	CPE	0.912623293941531	4.25007153710951e-32	NA	NA
KLF6	106911	chr4_184733990_184734490	SLC25A4	0.910448013763073	1.06089378497144e-31	NA	NA
KLF6	106975	chr4_185142995_185143495	SLC25A4	0.9137484106432	2.63228748688172e-32	NA	NA
KLF6	107030	chr4_185396405_185396905	SLC25A4	0.904574008409819	1.0955225994089e-30	NA	NA
KLF6	107054	chr4_185535264_185535764	SNX25	0.924670902572451	1.67472980151016e-34	NA	NA
KLF6	107054	chr4_185535264_185535764	FAM149A	0.911167069489504	7.86573884498253e-32	NA	NA
KLF6	107768	chr5_1799577_1800077	NDUFS6	0.961042581107914	3.25210313588137e-45	NA	NA
KLF6	115302	chr5_79235768_79236268	SCAMP1	0.900800406039806	4.55158244925239e-30	NA	NA
KLF6	115216	chr5_78648525_78649025	HOMER1	0.923245794773354	3.29069050924494e-34	NA	NA
KLF6	115687	chr5_81750905_81751405	RPS23	0.911699621887485	6.34865798430836e-32	NA	NA
KLF6	118311	chr5_112707147_112707647	REEP5	0.900239045130801	5.62080621086822e-30	NA	NA
KLF6	119100	chr5_121961598_121962098	SNX2	0.90259620917376	2.30252032967668e-30	NA	NA
KLF6	120074	chr5_131170653_131171153	HINT1	0.942897077705421	6.21678672711957e-39	NA	NA
KLF6	120212	chr5_131635184_131635684	HINT1	0.923451011667282	3.01757540461127e-34	NA	NA
KLF6	120517	chr5_133051677_133052177	VDAC1	0.939173099564325	6.43037360015273e-38	NA	NA
KLF6	120834	chr5_134526976_134527476	VDAC1	0.918613435426446	2.96678185094403e-33	NA	NA
KLF6	120872	chr5_134738266_134738766	VDAC1	0.920309679415491	1.3410176557084e-33	NA	NA
KLF6	122245	chr5_141513531_141514031	GNPDA1	0.940835615779839	2.33725092018391e-38	NA	NA
KLF6	122265	chr5_141560730_141561230	GNPDA1	0.929077090133029	1.83780359458323e-35	NA	NA
KLF6	122225	chr5_141488830_141489330	NDFIP1	0.910758063124573	9.31695864126691e-32	NA	NA
KLF6	122954	chr5_144577695_144578195	YIPF5	0.905322750073412	8.16932293755961e-31	NA	NA
KLF6	123125	chr5_146878062_146878562	JAKMIP2-AS1	0.902709001173947	2.20591631403414e-30	NA	NA
KLF6	123944	chr5_150449516_150450016	RPS14	0.928867880785992	2.04764161498326e-35	NA	NA
KLF6	124170	chr5_151252803_151253303	RPS14	0.947376936512406	2.89220888532264e-40	NA	NA
KLF6	124170	chr5_151252803_151253303	ATOX1	0.921943214394652	6.20493170335912e-34	NA	NA
KLF6	128421	chr5_180649373_180649873	GFPT2	0.923394604148448	3.0889358419789e-34	NA	NA
KLF6	129219	chr6_3751815_3752315	PXDC1	0.914607663794805	1.81911686950041e-32	NA	NA
KLF6	132006	chr6_24666660_24667160	RIPOR2	0.900875686605629	4.41784563934933e-30	NA	NA
KLF6	132015	chr6_24720939_24721439	RIPOR2	0.934184082504788	1.15710893334151e-36	NA	NA
KLF6	132205	chr6_26017486_26017986	HIST1H4C	0.909945690049003	1.31752842057868e-31	NA	NA
KLF6	132243	chr6_26123763_26124263	HIST1H4C	0.945803758840293	9.07012646384539e-40	NA	NA
KLF6	132270	chr6_26183545_26184045	HIST1H4C	0.93295907651245	2.27843119624212e-36	NA	NA
KLF6	132926	chr6_30686414_30686914	HCG17	0.908364048116169	2.50494884660259e-31	NA	NA
KLF6	132766	chr6_29888143_29888643	HCG18	0.912784861301133	3.97935938105846e-32	NA	NA
KLF6	132926	chr6_30686414_30686914	HCG18	0.927405108224203	4.28228493460295e-35	NA	NA
KLF6	132887	chr6_30557018_30557518	RPP21	0.91676107877289	6.98814903637665e-33	NA	NA
KLF6	132889	chr6_30571102_30571602	TUBB	0.900089444227062	5.93154614467593e-30	NA	NA
KLF6	132889	chr6_30571102_30571602	FLOT1	0.91018143574372	1.1932023611213e-31	NA	NA
KLF6	133389	chr6_32177993_32178493	RNF5	0.924270646030956	2.04546062915269e-34	NA	NA
KLF6	133543	chr6_32970644_32971144	RPS18	0.934088300025672	1.20566199599083e-36	NA	NA
KLF6	133605	chr6_33200429_33200929	RPS18	0.929196399933995	1.72560470920812e-35	NA	NA
KLF6	133653	chr6_33391307_33391807	RPS18	0.931074132580737	6.25656486592014e-36	NA	NA
KLF6	133543	chr6_32970644_32971144	CUTA	0.901340126002641	3.72978183574778e-30	NA	NA
KLF6	134287	chr6_35728036_35728536	SNRPC	0.903970151851719	1.37854799053502e-30	NA	NA
KLF6	134169	chr6_35259224_35259724	RPL10A	0.927645973168428	3.81931761488991e-35	NA	NA
KLF6	134287	chr6_35728036_35728536	RPL10A	0.925409901118696	1.16593018098165e-34	NA	NA
KLF6	135662	chr6_42746041_42746541	TOMM6	0.900386272280513	5.33904215645207e-30	NA	NA
KLF6	135662	chr6_42746041_42746541	RPL7L1	0.944497541728037	2.21201925118718e-39	NA	NA
KLF6	135663	chr6_42746756_42747256	RPL7L1	0.907907125976089	2.99379686101149e-31	NA	NA
KLF6	135744	chr6_43059327_43059827	RPL7L1	0.909096244532645	1.84546216528749e-31	NA	NA
KLF6	135832	chr6_43427323_43427823	RPL7L1	0.928070144009365	3.02947810326901e-35	NA	NA
KLF6	135846	chr6_43456684_43457184	RPL7L1	0.902753836670355	2.17170953570448e-30	NA	NA
KLF6	135878	chr6_43516692_43517192	RPL7L1	0.902304913328802	2.58089607919452e-30	NA	NA
KLF6	135662	chr6_42746041_42746541	PEX6	0.905190065655543	8.6218994493225e-31	NA	NA
KLF6	135662	chr6_42746041_42746541	KLHDC3	0.901546776805254	3.45067227557842e-30	NA	NA
KLF6	135663	chr6_42746756_42747256	KLHDC3	0.911053224083919	8.24121333048793e-32	NA	NA
KLF6	135672	chr6_42782522_42783022	KLHDC3	0.90531822246094	8.17826266679648e-31	NA	NA
KLF6	135744	chr6_43059327_43059827	KLHDC3	0.904739273554374	1.02604221078928e-30	NA	NA
KLF6	135846	chr6_43456684_43457184	KLHDC3	0.904992344282039	9.29170575937239e-31	NA	NA
KLF6	135884	chr6_43575906_43576406	KLHDC3	0.907935760710777	2.96412658049765e-31	NA	NA
KLF6	135662	chr6_42746041_42746541	DNPH1	0.92538094733273	1.17752736239413e-34	NA	NA
KLF6	135663	chr6_42746756_42747256	DNPH1	0.900904016221813	4.37401475147452e-30	NA	NA
KLF6	135744	chr6_43059327_43059827	DNPH1	0.906082052686045	6.10653510718709e-31	NA	NA
KLF6	135832	chr6_43427323_43427823	DNPH1	0.905939386443888	6.43859706742626e-31	NA	NA
KLF6	135884	chr6_43575906_43576406	DNPH1	0.90863159723131	2.2323661298625e-31	NA	NA
KLF6	135822	chr6_43369409_43369909	HSP90AB1	0.921430583269759	7.92444784942802e-34	NA	NA
KLF6	135832	chr6_43427323_43427823	HSP90AB1	0.951319617928486	1.81462480318094e-41	NA	NA
KLF6	136055	chr6_44246817_44247317	HSP90AB1	0.923002995438646	3.70474599632921e-34	NA	NA
KLF6	136933	chr6_53348760_53349260	FBXO9	0.909001473719916	1.90478459189929e-31	NA	NA
KLF6	137352	chr6_57046374_57046874	RAB23	0.901022349203356	4.20301852398721e-30	NA	NA
KLF6	137366	chr6_57222065_57222565	RAB23	0.914789848652055	1.67635505425428e-32	NA	NA
KLF6	138197	chr6_73520916_73521416	EEF1A1	0.948878041620308	9.94982900000612e-41	UP	NA
KLF6	138506	chr6_79078293_79078793	PHIP	0.900196920996741	5.70639866174505e-30	NA	NA
KLF6	138634	chr6_79947317_79947817	PHIP	0.903877640650763	1.43092167951667e-30	NA	NA
KLF6	143715	chr6_132512954_132513454	MED23	0.911501403637006	6.84376934750482e-32	NA	NA
KLF6	146210	chr6_149566056_149566556	TAB2	0.910131401646335	1.21732863437325e-31	NA	NA
KLF6	147706	chr6_158537007_158537507	DYNLT1	0.901496045537786	3.51648810944749e-30	NA	NA
KLF6	147867	chr6_159169161_159169661	AL035691.1	0.901748596562493	3.18959876455085e-30	NA	NA
KLF6	150387	chr7_1896899_1897399	TTYH3	0.911352370666055	7.24481246543014e-32	NA	NA
KLF6	151696	chr7_6447662_6448162	C1GALT1	0.916297511006588	8.56919238681899e-33	NA	NA
KLF6	154398	chr7_30026565_30027065	FKBP14	0.918008990788736	3.88466927870665e-33	NA	NA
KLF6	156675	chr7_44606316_44606816	MRPS24	0.909470338547112	1.59873836872392e-31	NA	NA
KLF6	156662	chr7_44490414_44490914	NUDCD3	0.916384667697853	8.24127017157474e-33	NA	NA
KLF6	156675	chr7_44606316_44606816	NUDCD3	0.935851779055685	4.44217752171171e-37	NA	NA
KLF6	156718	chr7_44847843_44848343	NUDCD3	0.9266297905727	6.42270629599589e-35	NA	NA
KLF6	156662	chr7_44490414_44490914	TMED4	0.906821970538749	4.6179491612287e-31	NA	NA
KLF6	156675	chr7_44606316_44606816	TMED4	0.928837523370819	2.07606125949043e-35	NA	NA
KLF6	156675	chr7_44606316_44606816	PPIA	0.925498398402897	1.1260607644444e-34	NA	NA
KLF6	158107	chr7_56064020_56064520	NIPSNAP2	0.920205924735768	1.40916626999672e-33	NA	NA
KLF6	157988	chr7_55366062_55366562	CCT6A	0.92065350234628	1.14723122967546e-33	NA	NA
KLF6	158107	chr7_56064020_56064520	CCT6A	0.907105957117124	4.12376343167639e-31	NA	NA
KLF6	158296	chr7_66204899_66205399	SBDS	0.916634306499791	7.37457365568562e-33	NA	NA
KLF6	159064	chr7_73647732_73648232	POM121	0.918756119145144	2.78709530570301e-33	DOWN	NA
KLF6	162050	chr7_100429550_100430050	ATP5MF	0.910654485263228	9.72717791962905e-32	NA	NA
KLF6	161862	chr7_99472567_99473067	COPS6	0.947485892539537	2.72141735588775e-40	NA	NA
KLF6	161870	chr7_99504686_99505186	COPS6	0.921938494768033	6.20504887329896e-34	NA	NA
KLF6	162049	chr7_100428962_100429462	COPS6	0.910204166379977	1.18199035191344e-31	NA	NA
KLF6	162050	chr7_100429550_100430050	COPS6	0.947666427441022	2.41499604680655e-40	NA	NA
KLF6	162050	chr7_100429550_100430050	AP1S1	0.927217277852962	4.72800075159412e-35	NA	NA
KLF6	162049	chr7_100428962_100429462	FIS1	0.929891801488582	1.20843349883025e-35	NA	NA
KLF6	162050	chr7_100429550_100430050	FIS1	0.925699735129532	1.01416042158523e-34	NA	NA
KLF6	162097	chr7_100538809_100539309	FIS1	0.901018413276051	4.20365896219621e-30	NA	NA
KLF6	162252	chr7_101154093_101154593	FIS1	0.916057865717488	9.52604513164142e-33	NA	NA
KLF6	163183	chr7_107743514_107744014	DNAJB9	0.900013929281059	6.10334934899171e-30	NA	NA
KLF6	164961	chr7_127651758_127652258	ARF5	0.916996946767904	6.30868763597775e-33	NA	NA
KLF6	166428	chr7_135509973_135510473	MTPN	0.918740445833069	2.7984630722295e-33	NA	NA
KLF6	168428	chr7_151167391_151167891	AGAP3	0.918944891676925	2.5718568724282e-33	NA	NA
KLF6	168428	chr7_151167391_151167891	RHEB	0.931888850632467	4.23006645450648e-36	DOWN	NA
KLF6	168536	chr7_151519885_151520385	PRKAG2-AS1	0.912699131487236	4.11352533138858e-32	NA	NA
KLF6	171792	chr8_17246701_17247201	ASAH1	0.911378801743599	7.1724318839767e-32	NA	NA
KLF6	177932	chr8_66113118_66113618	SNHG6	0.921810566863498	6.55439781428761e-34	NA	NA
KLF6	177932	chr8_66113118_66113618	COPS5	0.902452235957353	2.43604260469275e-30	NA	NA
KLF6	178531	chr8_73746829_73747329	TERF1	0.900102618004261	5.9065810558608e-30	NA	NA
KLF6	178540	chr8_73878686_73879186	RPL7	0.950200854298169	3.85359905136687e-41	NA	NA
KLF6	178546	chr8_73972045_73972545	RPL7	0.959751089996616	9.70935643136895e-45	NA	NA
KLF6	178531	chr8_73746829_73747329	TMEM70	0.911565340143029	6.66334712691253e-32	NA	NA
KLF6	181305	chr8_102656207_102656707	ATP6V1C1	0.923362021205988	3.13671942500547e-34	NA	NA
KLF6	182551	chr8_116766184_116766684	RAD21	0.918259847868749	3.46289633880942e-33	NA	NA
KLF6	183466	chr8_124474536_124475036	NDUFB9	0.900944471370456	4.31743054141083e-30	NA	NA
KLF6	186887	chr8_142611396_142611896	ARC	0.900909245069817	4.36734988164312e-30	NA	NA
KLF6	187141	chr8_143368521_143369021	LY6H	0.900127334609336	5.85704432431047e-30	NA	NA
KLF6	187719	chr8_144792178_144792678	GPAA1	0.903284375719482	1.78093691672729e-30	NA	NA
KLF6	187719	chr8_144792178_144792678	CYC1	0.903225909799579	1.82562820072014e-30	NA	NA
KLF6	187262	chr8_143715995_143716495	MROH1	0.92621536008117	7.89967715910788e-35	DOWN	NA
KLF6	187349	chr8_143939979_143940479	MROH1	0.911026929317085	8.30226710168735e-32	DOWN	NA
KLF6	191020	chr9_34577626_34578126	UBE2R2	0.917187078270997	5.78643646990537e-33	NA	NA
KLF6	191122	chr9_34989285_34989785	VCP	0.932754145961457	2.58150443614886e-36	NA	NA
KLF6	191122	chr9_34989285_34989785	CREB3	0.914634405811036	1.79793019886702e-32	NA	NA
KLF6	196286	chr9_101398406_101398906	MRPL50	0.906137687240993	5.97213856164728e-31	NA	NA
KLF6	196893	chr9_108933851_108934351	TMEM245	0.911711403199428	6.3213603843987e-32	NA	NA
KLF6	196893	chr9_108933851_108934351	FRRS1L	0.949058116685004	9.15833876964608e-41	NA	NA
KLF6	196970	chr9_109447637_109448137	PTPN3	0.93574023339826	4.73045074560399e-37	NA	NA
KLF6	199139	chr9_124040913_124041413	NR6A1	0.900257007886779	5.58619513622097e-30	DOWN	NA
KLF6	201985	chr9_133030431_133030931	RPL7A	0.921396735964403	8.03189325890288e-34	NA	NA
KLF6	376272	chrX_77895229_77895729	COX7B	0.902232487042673	2.65302480172003e-30	NA	NA
KLF6	377243	chrX_118345683_118346183	PGRMC1	0.918087579488829	3.75101665030624e-33	NA	NA
KLF6	378342	chrX_149938666_149939166	IDS	0.913904651841691	2.45938232691414e-32	NA	NA
KLF6	378730	chrX_153928117_153928617	PNCK	0.907925984381624	2.97108715309579e-31	NA	NA
KLF6	378783	chrX_154097574_154098074	PNCK	0.90025685112915	5.58619513622097e-30	NA	NA
KLF6	378814	chrX_154398067_154398567	PNCK	0.909589262556617	1.52828806093511e-31	NA	NA
KLF6	378730	chrX_153928117_153928617	SSR4	0.925443862586827	1.14727163235674e-34	NA	NA
KLF6	378783	chrX_154097574_154098074	SSR4	0.903772681063458	1.48883071063736e-30	NA	NA
KLF6	378814	chrX_154398067_154398567	SSR4	0.914669934205592	1.77210418474375e-32	NA	NA
KLF6	378730	chrX_153928117_153928617	RPL10	0.902058454086279	2.83673672086124e-30	NA	NA
KLF6	378783	chrX_154097574_154098074	RPL10	0.902816778767923	2.12457003312745e-30	NA	NA
KLF6	378908	chrX_155026838_155027338	RPL10	0.918750244173476	2.78989013574047e-33	NA	NA
KLF6	378814	chrX_154398067_154398567	LAGE3	0.903605954676372	1.5823105023368e-30	NA	NA
KLF6	378908	chrX_155026838_155027338	VBP1	0.923274643261318	3.25780947957701e-34	NA	NA
SOHLH2	2	chr1_827290_827790	AURKAIP1	0.908495085977231	2.36517887393427e-31	NA	NA
SOHLH2	6052	chr1_24642815_24643315	RPL11	0.935475890718799	5.57332779372025e-37	NA	NA
SOHLH2	6052	chr1_24642815_24643315	SRSF10	0.901698763784582	3.25154702218644e-30	NA	NA
SOHLH2	6052	chr1_24642815_24643315	RSRP1	0.901263982977686	3.83125245321572e-30	NA	NA
SOHLH2	28930	chr1_207823188_207823688	CD46	0.925186894729849	1.30303300664197e-34	NA	NA
SOHLH2	31849	chr1_228165387_228165887	GUK1	0.902027639084395	2.87043245692275e-30	NA	NA
SOHLH2	204185	chr10_528676_529176	DIP2C	0.901885226359113	3.03189731590808e-30	NA	NA
SOHLH2	217873	chr10_100185889_100186389	GOT1	0.941750298771578	1.370824018887e-38	NA	NA
SOHLH2	224947	chr11_8168797_8169297	RPL27A	0.909902396320786	1.33977910202922e-31	NA	NA
SOHLH2	238367	chr11_106077190_106077690	GRIA4	0.905179309691901	8.64780530112096e-31	UP	NA
SOHLH2	245736	chr12_6663055_6663555	MRPL51	0.923115940695896	3.50813243734123e-34	NA	NA
SOHLH2	245736	chr12_6663055_6663555	CHD4	0.901023258677956	4.20301852398721e-30	NA	NA
SOHLH2	245736	chr12_6663055_6663555	TPI1	0.909214271441393	1.76060108575825e-31	NA	NA
SOHLH2	245736	chr12_6663055_6663555	ENO2	0.910216065733724	1.1768166052154e-31	NA	NA
SOHLH2	252577	chr12_57240363_57240863	ATP5F1B	0.909927994086598	1.32531975318507e-31	NA	NA
SOHLH2	258875	chr12_110583109_110583609	VPS29	0.911497050334844	6.84893452289586e-32	NA	NA
SOHLH2	264253	chr13_27424409_27424909	RPL21	0.903989877218089	1.36775543298666e-30	NA	NA
SOHLH2	264259	chr13_27449946_27450446	RPL21	0.93605449389506	4.04576646673532e-37	NA	NA
SOHLH2	291017	chr15_58770967_58771467	RNF111	0.916478939190032	7.89700444721866e-33	NA	NA
SOHLH2	298930	chr16_1611982_1612482	NME3	0.936173873208085	3.86845140863006e-37	NA	NA
SOHLH2	298930	chr16_1611982_1612482	RPS2	0.907775394718043	3.15385729324819e-31	NA	NA
SOHLH2	298930	chr16_1611982_1612482	PGP	0.914372068644103	2.00326746202034e-32	NA	NA
SOHLH2	302724	chr16_24539309_24539809	NDUFAB1	0.923540177042695	2.91397963861122e-34	NA	NA
SOHLH2	327612	chr17_81860672_81861172	NDUFAF8	0.93529218794825	6.14833051844962e-37	NA	NA
SOHLH2	327612	chr17_81860672_81861172	ANAPC11	0.906036442030176	6.19209419530184e-31	NA	NA
SOHLH2	327612	chr17_81860672_81861172	RFNG	0.929775048264895	1.2851176307713e-35	NA	NA
SOHLH2	331521	chr18_33577482_33577982	ASXL3	0.91411636246972	2.25302497202683e-32	NA	NA
SOHLH2	331521	chr18_33577482_33577982	NOL4	0.917670687568269	4.56809150397143e-33	NA	NA
SOHLH2	43221	chr2_55617512_55618012	RPS27A	0.939723076870444	4.62292575407546e-38	NA	NA
SOHLH2	53056	chr2_148020633_148021133	EPC2	0.904153939659533	1.28515950629903e-30	NA	NA
SOHLH2	362459	chr21_33542666_33543166	ATP5PO	0.912068114361141	5.44789706040769e-32	NA	NA
SOHLH2	70333	chr3_40457061_40457561	CTNNB1	0.91410469586552	2.26252392640336e-32	NA	NA
SOHLH2	85249	chr3_169764860_169765360	SEC62	0.912744584288852	4.03494358990482e-32	NA	NA
SOHLH2	85253	chr3_169771983_169772483	SEC62	0.904776783274995	1.01110495732774e-30	NA	NA
SOHLH2	87224	chr3_184362977_184363477	AP2M1	0.90409697233118	1.31456285129718e-30	NA	NA
SOHLH2	87515	chr3_185937813_185938313	EIF4A2	0.925474679408804	1.13481749226343e-34	NA	NA
SOHLH2	97698	chr4_77157023_77157523	CCNI	0.901407239073141	3.63450778440839e-30	NA	NA
SOHLH2	107030	chr4_185396405_185396905	SLC25A4	0.904574008409819	1.0955225994089e-30	NA	NA
SOHLH2	111679	chr5_43066190_43066690	NNT	0.900496660472972	5.12289164049758e-30	NA	NA
SOHLH2	115687	chr5_81750905_81751405	RPS23	0.911699621887485	6.34865798430836e-32	NA	NA
SOHLH2	132270	chr6_26183545_26184045	HIST1H4C	0.93295907651245	2.27843119624212e-36	NA	NA
SOHLH2	132765	chr6_29887634_29888134	HCG17	0.925757855776766	9.89925544270195e-35	NA	NA
SOHLH2	132765	chr6_29887634_29888134	HCG18	0.905378770655306	7.97415779220583e-31	NA	NA
SOHLH2	132889	chr6_30571102_30571602	TUBB	0.900089444227062	5.93154614467593e-30	NA	NA
SOHLH2	132889	chr6_30571102_30571602	FLOT1	0.91018143574372	1.1932023611213e-31	NA	NA
SOHLH2	156662	chr7_44490414_44490914	NUDCD3	0.916384667697853	8.24127017157474e-33	NA	NA
SOHLH2	156666	chr7_44573656_44574156	NUDCD3	0.909505061840272	1.57853526101187e-31	NA	NA
SOHLH2	156662	chr7_44490414_44490914	TMED4	0.906821970538749	4.6179491612287e-31	NA	NA
SOHLH2	162049	chr7_100428962_100429462	COPS6	0.910204166379977	1.18199035191344e-31	NA	NA
SOHLH2	162049	chr7_100428962_100429462	FIS1	0.929891801488582	1.20843349883025e-35	NA	NA
SOHLH2	189369	chr9_15552724_15553224	ZDHHC21	0.950651362215585	2.71009042580303e-41	NA	NA
SOHLH2	203676	chr9_137168568_137169068	TMEM141	0.919434372676974	2.04206986431964e-33	NA	NA
C13orf38SOHLH2	2	chr1_827290_827790	AURKAIP1	0.908495085977231	2.36517887393427e-31	NA	NA
C13orf38SOHLH2	6052	chr1_24642815_24643315	RPL11	0.935475890718799	5.57332779372025e-37	NA	NA
C13orf38SOHLH2	6052	chr1_24642815_24643315	SRSF10	0.901698763784582	3.25154702218644e-30	NA	NA
C13orf38SOHLH2	6052	chr1_24642815_24643315	RSRP1	0.901263982977686	3.83125245321572e-30	NA	NA
C13orf38SOHLH2	28930	chr1_207823188_207823688	CD46	0.925186894729849	1.30303300664197e-34	NA	NA
C13orf38SOHLH2	31849	chr1_228165387_228165887	GUK1	0.902027639084395	2.87043245692275e-30	NA	NA
C13orf38SOHLH2	204185	chr10_528676_529176	DIP2C	0.901885226359113	3.03189731590808e-30	NA	NA
C13orf38SOHLH2	217873	chr10_100185889_100186389	GOT1	0.941750298771578	1.370824018887e-38	NA	NA
C13orf38SOHLH2	224947	chr11_8168797_8169297	RPL27A	0.909902396320786	1.33977910202922e-31	NA	NA
C13orf38SOHLH2	238367	chr11_106077190_106077690	GRIA4	0.905179309691901	8.64780530112096e-31	UP	NA
C13orf38SOHLH2	245736	chr12_6663055_6663555	MRPL51	0.923115940695896	3.50813243734123e-34	NA	NA
C13orf38SOHLH2	245736	chr12_6663055_6663555	CHD4	0.901023258677956	4.20301852398721e-30	NA	NA
C13orf38SOHLH2	245736	chr12_6663055_6663555	TPI1	0.909214271441393	1.76060108575825e-31	NA	NA
C13orf38SOHLH2	245736	chr12_6663055_6663555	ENO2	0.910216065733724	1.1768166052154e-31	NA	NA
C13orf38SOHLH2	252577	chr12_57240363_57240863	ATP5F1B	0.909927994086598	1.32531975318507e-31	NA	NA
C13orf38SOHLH2	258875	chr12_110583109_110583609	VPS29	0.911497050334844	6.84893452289586e-32	NA	NA
C13orf38SOHLH2	264253	chr13_27424409_27424909	RPL21	0.903989877218089	1.36775543298666e-30	NA	NA
C13orf38SOHLH2	264259	chr13_27449946_27450446	RPL21	0.93605449389506	4.04576646673532e-37	NA	NA
C13orf38SOHLH2	291017	chr15_58770967_58771467	RNF111	0.916478939190032	7.89700444721866e-33	NA	NA
C13orf38SOHLH2	298930	chr16_1611982_1612482	NME3	0.936173873208085	3.86845140863006e-37	NA	NA
C13orf38SOHLH2	298930	chr16_1611982_1612482	RPS2	0.907775394718043	3.15385729324819e-31	NA	NA
C13orf38SOHLH2	298930	chr16_1611982_1612482	PGP	0.914372068644103	2.00326746202034e-32	NA	NA
C13orf38SOHLH2	302724	chr16_24539309_24539809	NDUFAB1	0.923540177042695	2.91397963861122e-34	NA	NA
C13orf38SOHLH2	327612	chr17_81860672_81861172	NDUFAF8	0.93529218794825	6.14833051844962e-37	NA	NA
C13orf38SOHLH2	327612	chr17_81860672_81861172	ANAPC11	0.906036442030176	6.19209419530184e-31	NA	NA
C13orf38SOHLH2	327612	chr17_81860672_81861172	RFNG	0.929775048264895	1.2851176307713e-35	NA	NA
C13orf38SOHLH2	331521	chr18_33577482_33577982	ASXL3	0.91411636246972	2.25302497202683e-32	NA	NA
C13orf38SOHLH2	331521	chr18_33577482_33577982	NOL4	0.917670687568269	4.56809150397143e-33	NA	NA
C13orf38SOHLH2	43221	chr2_55617512_55618012	RPS27A	0.939723076870444	4.62292575407546e-38	NA	NA
C13orf38SOHLH2	53056	chr2_148020633_148021133	EPC2	0.904153939659533	1.28515950629903e-30	NA	NA
C13orf38SOHLH2	362459	chr21_33542666_33543166	ATP5PO	0.912068114361141	5.44789706040769e-32	NA	NA
C13orf38SOHLH2	70333	chr3_40457061_40457561	CTNNB1	0.91410469586552	2.26252392640336e-32	NA	NA
C13orf38SOHLH2	85249	chr3_169764860_169765360	SEC62	0.912744584288852	4.03494358990482e-32	NA	NA
C13orf38SOHLH2	85253	chr3_169771983_169772483	SEC62	0.904776783274995	1.01110495732774e-30	NA	NA
C13orf38SOHLH2	87224	chr3_184362977_184363477	AP2M1	0.90409697233118	1.31456285129718e-30	NA	NA
C13orf38SOHLH2	87515	chr3_185937813_185938313	EIF4A2	0.925474679408804	1.13481749226343e-34	NA	NA
C13orf38SOHLH2	97698	chr4_77157023_77157523	CCNI	0.901407239073141	3.63450778440839e-30	NA	NA
C13orf38SOHLH2	107030	chr4_185396405_185396905	SLC25A4	0.904574008409819	1.0955225994089e-30	NA	NA
C13orf38SOHLH2	111679	chr5_43066190_43066690	NNT	0.900496660472972	5.12289164049758e-30	NA	NA
C13orf38SOHLH2	115687	chr5_81750905_81751405	RPS23	0.911699621887485	6.34865798430836e-32	NA	NA
C13orf38SOHLH2	132270	chr6_26183545_26184045	HIST1H4C	0.93295907651245	2.27843119624212e-36	NA	NA
C13orf38SOHLH2	132765	chr6_29887634_29888134	HCG17	0.925757855776766	9.89925544270195e-35	NA	NA
C13orf38SOHLH2	132765	chr6_29887634_29888134	HCG18	0.905378770655306	7.97415779220583e-31	NA	NA
C13orf38SOHLH2	132889	chr6_30571102_30571602	TUBB	0.900089444227062	5.93154614467593e-30	NA	NA
C13orf38SOHLH2	132889	chr6_30571102_30571602	FLOT1	0.91018143574372	1.1932023611213e-31	NA	NA
C13orf38SOHLH2	156662	chr7_44490414_44490914	NUDCD3	0.916384667697853	8.24127017157474e-33	NA	NA
C13orf38SOHLH2	156666	chr7_44573656_44574156	NUDCD3	0.909505061840272	1.57853526101187e-31	NA	NA
C13orf38SOHLH2	156662	chr7_44490414_44490914	TMED4	0.906821970538749	4.6179491612287e-31	NA	NA
C13orf38SOHLH2	162049	chr7_100428962_100429462	COPS6	0.910204166379977	1.18199035191344e-31	NA	NA
C13orf38SOHLH2	162049	chr7_100428962_100429462	FIS1	0.929891801488582	1.20843349883025e-35	NA	NA
C13orf38SOHLH2	189369	chr9_15552724_15553224	ZDHHC21	0.950651362215585	2.71009042580303e-41	NA	NA
C13orf38SOHLH2	203676	chr9_137168568_137169068	TMEM141	0.919434372676974	2.04206986431964e-33	NA	NA
EGR1	2	chr1_827290_827790	AURKAIP1	0.908495085977231	2.36517887393427e-31	NA	NA
EGR1	2144	chr1_7478817_7479317	ERRFI1	0.933460476977345	1.71586352395989e-36	NA	NA
EGR1	2711	chr1_9687370_9687870	KIF1B	0.915362296155237	1.31695591711376e-32	NA	NA
EGR1	3053	chr1_11124913_11125413	KIF1B	0.900108606184056	5.89563371515138e-30	NA	NA
EGR1	5172	chr1_20486005_20486505	CAMK2N1	0.938269387014758	1.12069922584351e-37	UP	NA
EGR1	5172	chr1_20486005_20486505	PINK1	0.906110868640233	6.03913873527427e-31	NA	NA
EGR1	6052	chr1_24642815_24643315	RPL11	0.935475890718799	5.57332779372025e-37	NA	NA
EGR1	6052	chr1_24642815_24643315	SRSF10	0.901698763784582	3.25154702218644e-30	NA	NA
EGR1	6052	chr1_24642815_24643315	RSRP1	0.901263982977686	3.83125245321572e-30	NA	NA
EGR1	13754	chr1_66924694_66925194	SERBP1	0.913160354360649	3.38526305248206e-32	NA	NA
EGR1	15583	chr1_88891294_88891794	PKN2	0.902914503038095	2.04719702678497e-30	NA	NA
EGR1	18589	chr1_112508527_112509027	KCND3	0.923165148881144	3.42280936723931e-34	DOWN	NA
EGR1	18757	chr1_113812187_113812687	CSDE1	0.902631750813805	2.27775413436159e-30	NA	NA
EGR1	20320	chr1_151716675_151717175	PSMB4	0.934585580113408	9.29506466133149e-37	NA	NA
EGR1	20536	chr1_153727617_153728117	JTB	0.941098178351514	2.08796343078601e-38	NA	NA
EGR1	20580	chr1_153922824_153923324	JTB	0.943761736556333	3.52791542484404e-39	NA	NA
EGR1	20864	chr1_154937030_154937530	JTB	0.90632858017062	5.57441554499733e-31	NA	NA
EGR1	20878	chr1_154955106_154955606	JTB	0.906404586497439	5.40157962952123e-31	NA	NA
EGR1	20536	chr1_153727617_153728117	HAX1	0.918624901201348	2.95508067416897e-33	NA	NA
EGR1	20580	chr1_153922824_153923324	HAX1	0.939454311785693	5.46191768193557e-38	NA	NA
EGR1	20878	chr1_154955106_154955606	HAX1	0.912578043450456	4.33236569350923e-32	NA	NA
EGR1	21025	chr1_155227333_155227833	HAX1	0.904451563394544	1.14799932159699e-30	NA	NA
EGR1	20536	chr1_153727617_153728117	ADAR	0.903834525386463	1.45246810168625e-30	NA	NA
EGR1	21622	chr1_156740871_156741371	LAMTOR2	0.915858619203388	1.04285910173444e-32	NA	NA
EGR1	21303	chr1_156160835_156161335	LMNA	0.910993191627914	8.4262934745212e-32	NA	NA
EGR1	22149	chr1_160262269_160262769	IGSF8	0.918856291852677	2.67759843832943e-33	NA	NA
EGR1	25439	chr1_182839041_182839541	DHX9	0.909399311119331	1.63729501336113e-31	NA	NA
EGR1	25461	chr1_183186029_183186529	NMNAT2	0.929536384102275	1.44868108574956e-35	NA	NA
EGR1	25439	chr1_182839041_182839541	ARPC5	0.9076492285169	3.31744742857464e-31	NA	NA
EGR1	27680	chr1_203597505_203598005	SNRPE	0.901323902875179	3.75036807960801e-30	NA	NA
EGR1	31820	chr1_228103075_228103575	GUK1	0.939531098983539	5.23615683382307e-38	NA	NA
EGR1	31830	chr1_228139877_228140377	GUK1	0.904842080968592	9.86488336998942e-31	NA	NA
EGR1	31917	chr1_228457681_228458181	GUK1	0.936203219228117	3.82732342645162e-37	NA	NA
EGR1	215098	chr10_79442335_79442835	ZCCHC24	0.910372983462395	1.09796522236839e-31	NA	NA
EGR1	217335	chr10_96832352_96832852	PGAM1	0.931774241346458	4.5198174086776e-36	NA	NA
EGR1	217493	chr10_97318996_97319496	PGAM1	0.928075019889396	3.02947810326901e-35	NA	NA
EGR1	217804	chr10_99430628_99431128	GOT1	0.923273870219217	3.25780947957701e-34	NA	NA
EGR1	217873	chr10_100185889_100186389	GOT1	0.941750298771578	1.370824018887e-38	NA	NA
EGR1	218247	chr10_102004462_102004962	POLL	0.920108210568229	1.47809208592912e-33	NA	NA
EGR1	218247	chr10_102004462_102004962	FBXL15	0.900438456795583	5.2365539086332e-30	NA	NA
EGR1	218247	chr10_102004462_102004962	BORCS7	0.900721791424085	4.6876335264572e-30	NA	NA
EGR1	221819	chr10_125719255_125719755	UROS	0.920584132266232	1.18252846028679e-33	NA	NA
EGR1	223150	chr11_207397_207897	RNH1	0.936378106173259	3.47779023150043e-37	NA	NA
EGR1	223387	chr11_694954_695454	RNH1	0.908223337978302	2.64994179256813e-31	NA	NA
EGR1	223446	chr11_783521_784021	RNH1	0.90670376240656	4.84371737529017e-31	NA	NA
EGR1	223150	chr11_207397_207897	TMEM80	0.907855313556905	3.05624677344717e-31	NA	NA
EGR1	223387	chr11_694954_695454	TMEM80	0.91712390361935	5.95497846256347e-33	NA	NA
EGR1	224644	chr11_6418882_6419382	TPP1	0.909067796738723	1.86155588479855e-31	NA	NA
EGR1	224880	chr11_7986928_7987428	RPL27A	0.936551115103685	3.19979381088949e-37	NA	NA
EGR1	225038	chr11_8688732_8689232	RPL27A	0.914081067141495	2.27483425415681e-32	NA	NA
EGR1	230192	chr11_47642420_47642920	NDUFS3	0.906651462350485	4.92556642003576e-31	NA	NA
EGR1	230192	chr11_47642420_47642920	C1QTNF4	0.908059246302441	2.83368617200753e-31	NA	NA
EGR1	230585	chr11_57667612_57668112	SELENOH	0.938045491771009	1.25441344890297e-37	NA	NA
EGR1	230686	chr11_58578819_58579319	SELENOH	0.906439253094405	5.34353422874662e-31	NA	NA
EGR1	230585	chr11_57667612_57668112	ZFP91	0.913409332399956	3.05917889656222e-32	NA	NA
EGR1	230724	chr11_59171915_59172415	ZFP91	0.935063790404968	6.98834741923814e-37	NA	NA
EGR1	231461	chr11_61967412_61967912	FTH1	0.921570843861296	7.41508361069756e-34	NA	NA
EGR1	231625	chr11_62621794_62622294	FTH1	0.901945597876854	2.96279577162924e-30	NA	NA
EGR1	231739	chr11_62922833_62923333	FTH1	0.94060620382566	2.64748451650991e-38	NA	NA
EGR1	231739	chr11_62922833_62923333	EEF1G	0.907737174821183	3.1995502678961e-31	NA	NA
EGR1	231849	chr11_63681077_63681577	BSCL2	0.907270509257022	3.864658773032e-31	NA	NA
EGR1	231625	chr11_62621794_62622294	GNG3	0.90248557255347	2.40473786945028e-30	NA	NA
EGR1	231739	chr11_62922833_62923333	GNG3	0.904162053100456	1.28164963271109e-30	NA	NA
EGR1	231739	chr11_62922833_62923333	POLR2G	0.902082479795737	2.81166807637805e-30	NA	NA
EGR1	231461	chr11_61967412_61967912	TMEM179B	0.908801185534931	2.07232431120127e-31	NA	NA
EGR1	231625	chr11_62621794_62622294	TMEM179B	0.917845486535368	4.19639944541585e-33	NA	NA
EGR1	231739	chr11_62922833_62923333	TMEM179B	0.923189726234636	3.38568826757069e-34	NA	NA
EGR1	232189	chr11_64269807_64270307	PRDX5	0.901196481680406	3.93226306081518e-30	NA	NA
EGR1	232128	chr11_64185769_64186269	FAU	0.951014360349416	2.15398388039516e-41	NA	NA
EGR1	232189	chr11_64269807_64270307	FAU	0.922113853476917	5.70911137177316e-34	NA	NA
EGR1	232435	chr11_64778516_64779016	FAU	0.918057240739244	3.80324962513053e-33	NA	NA
EGR1	232716	chr11_65497515_65498015	FAU	0.9407092556143	2.52631007815514e-38	NA	NA
EGR1	232880	chr11_65859297_65859797	FAU	0.905814404659957	6.76036069561938e-31	NA	NA
EGR1	232905	chr11_65900284_65900784	FRMD8	0.907538631538885	3.46823310676473e-31	NA	NA
EGR1	232716	chr11_65497515_65498015	FAM89B	0.913645763736701	2.76055280033612e-32	NA	NA
EGR1	233067	chr11_66416963_66417463	FAM89B	0.900125165047857	5.8584421708699e-30	NA	NA
EGR1	232435	chr11_64778516_64779016	KAT5	0.903356880564208	1.73528602129129e-30	NA	NA
EGR1	232549	chr11_65117603_65118103	KAT5	0.907370852736473	3.71816402224952e-31	NA	NA
EGR1	233033	chr11_66336747_66337247	KAT5	0.902275377583271	2.61015118242994e-30	NA	NA
EGR1	233067	chr11_66416963_66417463	KAT5	0.911598714725699	6.57489008596095e-32	NA	NA
EGR1	232435	chr11_64778516_64779016	RNASEH2C	0.92266356478355	4.36390647290619e-34	NA	NA
EGR1	233000	chr11_66288909_66289409	RNASEH2C	0.902907098948107	2.05059021746808e-30	NA	NA
EGR1	232549	chr11_65117603_65118103	CCDC85B	0.937868309495654	1.4039428175688e-37	NA	NA
EGR1	232716	chr11_65497515_65498015	CCDC85B	0.925063803057562	1.38433271093439e-34	NA	NA
EGR1	232880	chr11_65859297_65859797	CCDC85B	0.912971259011479	3.68098201969614e-32	NA	NA
EGR1	232895	chr11_65888302_65888802	CCDC85B	0.91984784861254	1.66829483171882e-33	NA	NA
EGR1	232983	chr11_66268238_66268738	CCDC85B	0.919947086882366	1.59292256012574e-33	NA	NA
EGR1	233000	chr11_66288909_66289409	CCDC85B	0.907970909489678	2.92279007780551e-31	NA	NA
EGR1	233033	chr11_66336747_66337247	CCDC85B	0.942426004071188	8.56306122737328e-39	NA	NA
EGR1	233067	chr11_66416963_66417463	CCDC85B	0.953978873845899	1.99954403533571e-42	NA	NA
EGR1	232888	chr11_65872624_65873124	FOSL1	0.904011802290295	1.35572909649132e-30	NA	NA
EGR1	232905	chr11_65900284_65900784	FOSL1	0.906988047647228	4.31187278053912e-31	NA	NA
EGR1	232716	chr11_65497515_65498015	DRAP1	0.918789960313414	2.74367691900248e-33	NA	NA
EGR1	232880	chr11_65859297_65859797	DRAP1	0.918254081522025	3.46640769911977e-33	NA	NA
EGR1	233033	chr11_66336747_66337247	DRAP1	0.922416725988199	4.94821270474532e-34	NA	NA
EGR1	233067	chr11_66416963_66417463	DRAP1	0.932043983919473	3.88200970224867e-36	NA	NA
EGR1	233033	chr11_66336747_66337247	BANF1	0.927078559913121	5.0904448655627e-35	NA	NA
EGR1	233067	chr11_66416963_66417463	BANF1	0.903700878565594	1.53151073096112e-30	NA	NA
EGR1	233033	chr11_66336747_66337247	CNIH2	0.903398537256316	1.71335689991073e-30	NA	NA
EGR1	233067	chr11_66416963_66417463	CNIH2	0.921267426030945	8.49096417859275e-34	NA	NA
EGR1	232888	chr11_65872624_65873124	NPAS4	0.906194984611478	5.85882317925865e-31	NA	NA
EGR1	232895	chr11_65888302_65888802	CTSF	0.923646526717124	2.76970075383756e-34	NA	NA
EGR1	233033	chr11_66336747_66337247	CTSF	0.913880768181716	2.48090296942333e-32	NA	NA
EGR1	233067	chr11_66416963_66417463	CTSF	0.902343052176486	2.54829502188954e-30	NA	NA
EGR1	235495	chr11_76235690_76236190	RPS3	0.929100599721554	1.82025362631651e-35	NA	NA
EGR1	235774	chr11_77994670_77995170	NDUFC2	0.929683216284212	1.33942507187844e-35	NA	NA
EGR1	236731	chr11_86068972_86069472	HIKESHI	0.903876048201593	1.43092167951667e-30	NA	NA
EGR1	237580	chr11_95231165_95231665	CWC15	0.911979427976164	5.63925108762569e-32	NA	NA
EGR1	237667	chr11_95790253_95790753	CWC15	0.903644296488859	1.55986169725565e-30	NA	NA
EGR1	237580	chr11_95231165_95231665	SESN3	0.912236024289785	5.04356193170072e-32	NA	NA
EGR1	237580	chr11_95231165_95231665	FAM76B	0.901121520214605	4.04588288743134e-30	NA	NA
EGR1	238367	chr11_106077190_106077690	GRIA4	0.905179309691901	8.64780530112096e-31	UP	NA
EGR1	240472	chr11_118436005_118436505	C2CD2L	0.906060358058262	6.14898949492842e-31	NA	NA
EGR1	240472	chr11_118436005_118436505	THY1	0.906050216763741	6.15957105566205e-31	NA	NA
EGR1	241772	chr11_123062316_123062816	HSPA8	0.916842186226374	6.74109707112076e-33	NA	NA
EGR1	241901	chr11_123560001_123560501	SCN3B	0.904585584781688	1.09117695408652e-30	NA	NA
EGR1	242062	chr11_124739620_124740120	TBRG1	0.90602807728572	6.20961061873102e-31	NA	NA
EGR1	242183	chr11_125164530_125165030	TBRG1	0.907799228279612	3.12278458270173e-31	NA	NA
EGR1	242062	chr11_124739620_124740120	NRGN	0.93102266559497	6.41454482033177e-36	NA	NA
EGR1	242174	chr11_125111575_125112075	NRGN	0.935277906920972	6.15779648723129e-37	NA	NA
EGR1	242183	chr11_125164530_125165030	NRGN	0.933845704730911	1.37329454874463e-36	NA	NA
EGR1	242062	chr11_124739620_124740120	MSANTD2	0.914091871932522	2.26979636590496e-32	NA	NA
EGR1	242174	chr11_125111575_125112075	MSANTD2	0.918241456676647	3.48238486807404e-33	NA	NA
EGR1	242183	chr11_125164530_125165030	MSANTD2	0.914787656610382	1.67635505425428e-32	NA	NA
EGR1	242174	chr11_125111575_125112075	FEZ1	0.905407762030578	7.88560136640296e-31	NA	NA
EGR1	242174	chr11_125111575_125112075	PUS3	0.922738632889226	4.19755328646375e-34	NA	NA
EGR1	242183	chr11_125164530_125165030	PUS3	0.93806456152875	1.25117373217845e-37	NA	NA
EGR1	242365	chr11_125495989_125496489	PUS3	0.93326918151096	1.89074667424655e-36	NA	NA
EGR1	243119	chr11_130002626_130003126	ZBTB44	0.902721951016996	2.19863484978559e-30	NA	NA
EGR1	247926	chr12_22544017_22544517	LDHB	0.94463499432765	2.03103738840727e-39	NA	NA
EGR1	250011	chr12_45727403_45727903	SLC38A2	0.916926879570565	6.52755438324599e-33	NA	NA
EGR1	250558	chr12_49000308_49000808	PFKM	0.908043943407371	2.85065649130737e-31	NA	NA
EGR1	250557	chr12_48999601_49000101	TUBA1B	0.914017229837754	2.33695982253161e-32	NA	NA
EGR1	251566	chr12_52691072_52691572	NR4A1	0.900676376227978	4.77248020564021e-30	NA	NA
EGR1	251963	chr12_54358949_54359449	ATP5MC2	0.91626427747364	8.6842525408668e-33	NA	NA
EGR1	252275	chr12_56158076_56158576	RPS26	0.905775842970996	6.85298288700148e-31	NA	NA
EGR1	252385	chr12_56688215_56688715	RPS26	0.933892010652059	1.34177151433037e-36	NA	NA
EGR1	252397	chr12_56725069_56725569	RPS26	0.936653553378215	3.04359296689349e-37	NA	NA
EGR1	252397	chr12_56725069_56725569	RPL41	0.911215233790401	7.71674053484109e-32	NA	NA
EGR1	252385	chr12_56688215_56688715	MYL6B	0.905103849915839	8.88019131448683e-31	NA	NA
EGR1	252397	chr12_56725069_56725569	MYL6B	0.918802762838023	2.73098047382647e-33	NA	NA
EGR1	252385	chr12_56688215_56688715	MYL6	0.902132929615626	2.75724453731338e-30	NA	NA
EGR1	252397	chr12_56725069_56725569	MYL6	0.928175208021378	2.91822751269511e-35	NA	NA
EGR1	252577	chr12_57240363_57240863	ATP5F1B	0.909927994086598	1.32531975318507e-31	NA	NA
EGR1	257258	chr12_101830756_101831256	ARL1	0.902370048831288	2.52250513077937e-30	NA	NA
EGR1	257958	chr12_106357483_106357983	POLR3B	0.903287591836041	1.78093691672729e-30	NA	NA
EGR1	257958	chr12_106357483_106357983	RIC8B	0.934506802385568	9.57197277457655e-37	NA	NA
EGR1	257958	chr12_106357483_106357983	TMEM263	0.916740448609401	7.04930695852801e-33	NA	NA
EGR1	258755	chr12_110060178_110060678	VPS29	0.902799685988773	2.13543319282453e-30	NA	NA
EGR1	258875	chr12_110583109_110583609	VPS29	0.911497050334844	6.84893452289586e-32	NA	NA
EGR1	259158	chr12_112012939_112013439	ERP29	0.900878806646625	4.41508064382819e-30	NA	NA
EGR1	259158	chr12_112012939_112013439	RPL6	0.937801360073738	1.45538464220851e-37	NA	NA
EGR1	259848	chr12_116737813_116738313	HRK	0.904741345728868	1.02604221078928e-30	NA	NA
EGR1	260533	chr12_120368989_120369489	TMEM233	0.915244224198404	1.3832294858304e-32	NA	NA
EGR1	260483	chr12_120234795_120235295	CIT	0.901502911205523	3.5087018369328e-30	NA	NA
EGR1	260632	chr12_120686690_120687190	RPLP0	0.903846599339055	1.4483940206649e-30	NA	NA
EGR1	260552	chr12_120469454_120469954	COX6A1	0.906418851901928	5.38258481705015e-31	NA	NA
EGR1	260511	chr12_120292962_120293462	DYNLL1	0.909741340631832	1.43488273972719e-31	NA	NA
EGR1	260552	chr12_120469454_120469954	DYNLL1	0.905710714115073	7.04355047385749e-31	NA	NA
EGR1	260579	chr12_120528894_120529394	DYNLL1	0.903944513975486	1.39305155205198e-30	NA	NA
EGR1	260632	chr12_120686690_120687190	DYNLL1	0.901694406097958	3.25524820401696e-30	NA	NA
EGR1	261090	chr12_122225913_122226413	ARL6IP4	0.91053638765744	1.02500359075881e-31	NA	NA
EGR1	266195	chr13_41060611_41061111	WBP4	0.900289461668321	5.52216880629058e-30	NA	NA
EGR1	268926	chr13_72781774_72782274	PIBF1	0.904670554655954	1.05351517797085e-30	NA	NA
EGR1	269452	chr13_77389216_77389716	MYCBP2	0.91408243719278	2.27483425415681e-32	NA	NA
EGR1	270096	chr13_87497448_87497948	SLITRK5	0.90994826712382	1.31752842057868e-31	NA	NA
EGR1	277139	chr14_54488741_54489241	CNIH1	0.915267441592197	1.36956726410375e-32	NA	NA
EGR1	277139	chr14_54488741_54489241	GMFB	0.90827856365116	2.59166691296066e-31	NA	NA
EGR1	278405	chr14_64338675_64339175	CHURC1	0.914544444904204	1.85922035852498e-32	NA	NA
EGR1	280110	chr14_73058199_73058699	PNMA1	0.928002377341744	3.14132319499641e-35	NA	NA
EGR1	282999	chr14_91510088_91510588	NDUFB1	0.929380090380306	1.55801444205944e-35	NA	NA
EGR1	285432	chr14_103334556_103335056	CKB	0.925444398998185	1.14727163235674e-34	NA	NA
EGR1	285432	chr14_103334556_103335056	ATP5MPL	0.922320402348431	5.17669160461921e-34	NA	NA
EGR1	289206	chr15_42920691_42921191	PDIA3	0.923258538663892	3.2765620479557e-34	NA	NA
EGR1	290158	chr15_51622619_51623119	GNB5	0.927524879457344	4.05376916647497e-35	NA	NA
EGR1	291017	chr15_58770967_58771467	RNF111	0.916478939190032	7.89700444721866e-33	NA	NA
EGR1	291606	chr15_63600725_63601225	PPIB	0.917666462902748	4.56923371636301e-33	NA	NA
EGR1	291954	chr15_65133628_65134128	RAB11A	0.909419271164709	1.62780540045439e-31	NA	NA
EGR1	292077	chr15_65869191_65869691	RAB11A	0.904049829309844	1.33683616382335e-30	NA	NA
EGR1	292855	chr15_69194850_69195350	RPLP1	0.900799149075205	4.55158244925239e-30	NA	NA
EGR1	292861	chr15_69253092_69253592	RPLP1	0.907506537312721	3.51598737121764e-31	NA	NA
EGR1	295257	chr15_82045917_82046417	RPS17	0.900030100309331	6.06586225735414e-30	NA	NA
EGR1	295258	chr15_82046801_82047301	RPS17	0.918331307839039	3.35460012932195e-33	NA	NA
EGR1	298930	chr16_1611982_1612482	NME3	0.936173873208085	3.86845140863006e-37	NA	NA
EGR1	299006	chr16_1826577_1827077	NME3	0.934475748831918	9.69753687493172e-37	NA	NA
EGR1	299268	chr16_2474839_2475339	NME3	0.919555121716632	1.92798690895464e-33	NA	NA
EGR1	298930	chr16_1611982_1612482	RPS2	0.907775394718043	3.15385729324819e-31	NA	NA
EGR1	299006	chr16_1826577_1827077	RPS2	0.915154774340029	1.43226024095614e-32	NA	NA
EGR1	299362	chr16_2777102_2777602	RPS2	0.901707672780372	3.24149559698756e-30	NA	NA
EGR1	298930	chr16_1611982_1612482	PGP	0.914372068644103	2.00326746202034e-32	NA	NA
EGR1	299006	chr16_1826577_1827077	PGP	0.908865211398964	2.01369907534771e-31	NA	NA
EGR1	300961	chr16_11586722_11587222	TXNDC11	0.916283134388065	8.61668616302862e-33	NA	NA
EGR1	302724	chr16_24539309_24539809	NDUFAB1	0.923540177042695	2.91397963861122e-34	NA	NA
EGR1	304417	chr16_50245877_50246377	ADCY7	0.908282764243441	2.58950296969777e-31	NA	NA
EGR1	306618	chr16_67013840_67014340	RRAD	0.903644483336411	1.55986169725565e-30	NA	NA
EGR1	306618	chr16_67013840_67014340	CBFB	0.923664108248646	2.75064021160375e-34	DOWN	NA
EGR1	308235	chr16_74998794_74999294	GABARAPL2	0.903474322101973	1.66140599869735e-30	NA	NA
EGR1	310872	chr16_88453446_88453946	ANKRD11	0.902935853803397	2.03462703629129e-30	NA	NA
EGR1	312225	chr17_1992443_1992943	RTN4RL1	0.900578027719391	4.96600331335455e-30	DOWN	NA
EGR1	312917	chr17_4710248_4710748	PSMB6	0.933436600329252	1.73094608201752e-36	NA	NA
EGR1	312977	chr17_4833023_4833523	PSMB6	0.908971839022066	1.9269174039955e-31	NA	NA
EGR1	313150	chr17_5486156_5486656	PSMB6	0.908190523713117	2.68749934672781e-31	NA	NA
EGR1	313151	chr17_5486668_5487168	PSMB6	0.925867360736013	9.37588190211784e-35	NA	NA
EGR1	312977	chr17_4833023_4833523	DHX33	0.912297683580006	4.90877139158275e-32	NA	NA
EGR1	313536	chr17_7251829_7252329	RNASEK	0.901269507989502	3.82771867348804e-30	NA	NA
EGR1	313536	chr17_7251829_7252329	GABARAP	0.904330468209778	1.20605718265113e-30	NA	NA
EGR1	313932	chr17_8435685_8436185	SOX15	0.900686106587354	4.75607745109894e-30	NA	NA
EGR1	313536	chr17_7251829_7252329	SAT2	0.936088284341661	4.02526561836312e-37	NA	NA
EGR1	313618	chr17_7484124_7484624	SAT2	0.927051700558048	5.15144632582472e-35	NA	NA
EGR1	313758	chr17_7887501_7888001	SAT2	0.908033347885851	2.86150363006008e-31	NA	NA
EGR1	313846	chr17_8156155_8156655	SAT2	0.923637784177887	2.77512488800626e-34	NA	NA
EGR1	313932	chr17_8435685_8436185	SAT2	0.922028543071335	5.96732967719391e-34	NA	NA
EGR1	313932	chr17_8435685_8436185	EFNB3	0.906813234997865	4.63166451637173e-31	NA	NA
EGR1	313536	chr17_7251829_7252329	NAA38	0.912932050478718	3.74673861207538e-32	NA	NA
EGR1	313706	chr17_7716812_7717312	NAA38	0.90748280824908	3.54327336755167e-31	NA	NA
EGR1	313706	chr17_7716812_7717312	VAMP2	0.902717649722679	2.20104352483987e-30	NA	NA
EGR1	313846	chr17_8156155_8156655	RPL26	0.928453238825164	2.5246636172684e-35	NA	NA
EGR1	313932	chr17_8435685_8436185	RPL26	0.900205133361996	5.69046551734026e-30	NA	NA
EGR1	316653	chr17_29591600_29592100	AC005726.5	0.906494190393382	5.23782679383457e-31	NA	NA
EGR1	320292	chr17_47649392_47649892	NPEPPS	0.907158618039033	4.04235845586007e-31	NA	NA
EGR1	320481	chr17_48892331_48892831	PHB	0.924450818719526	1.87023048204252e-34	NA	NA
EGR1	320652	chr17_49788834_49789334	PHB	0.931083585686691	6.25340763376041e-36	NA	NA
EGR1	321065	chr17_51260171_51260671	CACNA1G	0.900005153786268	6.11776964441011e-30	NA	NA
EGR1	320932	chr17_50707673_50708173	NME2	0.930717209720448	7.49100529495515e-36	NA	NA
EGR1	321051	chr17_51153322_51153822	NME2	0.923298087752216	3.2414747504378e-34	NA	NA
EGR1	321065	chr17_51260171_51260671	NME2	0.932127848545904	3.75024734368718e-36	NA	NA
EGR1	322027	chr17_59106746_59107246	PTRH2	0.903081537223908	1.93214664324904e-30	NA	NA
EGR1	322138	chr17_59619521_59620021	PTRH2	0.916611113117486	7.42687169736032e-33	NA	NA
EGR1	322168	chr17_59837501_59838001	USP32	0.903636762218704	1.56360816847462e-30	NA	NA
EGR1	322667	chr17_63773459_63773959	PSMC5	0.905787513011428	6.82986414648852e-31	NA	NA
EGR1	322668	chr17_63774001_63774501	PSMC5	0.909202739017294	1.76806865345406e-31	NA	NA
EGR1	322860	chr17_64506705_64507205	PSMC5	0.925776934261018	9.83625306011148e-35	NA	NA
EGR1	323555	chr17_68019712_68020212	PRKAR1A	0.903885054068117	1.42764753929669e-30	NA	NA
EGR1	323656	chr17_68512106_68512606	PRKAR1A	0.929902642909009	1.20646441497828e-35	NA	NA
EGR1	327612	chr17_81860672_81861172	NDUFAF8	0.93529218794825	6.14833051844962e-37	NA	NA
EGR1	327612	chr17_81860672_81861172	ANAPC11	0.906036442030176	6.19209419530184e-31	NA	NA
EGR1	327612	chr17_81860672_81861172	RFNG	0.929775048264895	1.2851176307713e-35	NA	NA
EGR1	329459	chr18_10131812_10132312	ANKRD12	0.947248750037891	3.12464209594679e-40	NA	NA
EGR1	333827	chr18_51197640_51198140	MAPK4	0.911082683444039	8.15776253015503e-32	NA	NA
EGR1	334343	chr18_56638521_56639021	ST8SIA3	0.913311134746052	3.18154712137186e-32	NA	NA
EGR1	334343	chr18_56638521_56639021	FECH	0.911230045256359	7.67227705259989e-32	NA	NA
EGR1	334345	chr18_56650940_56651440	FECH	0.921274010500485	8.49096417859275e-34	NA	NA
EGR1	334343	chr18_56638521_56639021	NARS	0.900774955211672	4.59196513574767e-30	NA	NA
EGR1	336085	chr18_74597901_74598401	LINC00909	0.908982511855012	1.91952808539e-31	NA	NA
EGR1	337717	chr19_1269436_1269936	C19orf25	0.906206917237379	5.83858040252352e-31	NA	NA
EGR1	338562	chr19_3270851_3271351	LSM7	0.904995576741772	9.28660816845774e-31	NA	NA
EGR1	338602	chr19_3366320_3366820	GADD45B	0.913343240206801	3.14504391052234e-32	NA	NA
EGR1	338602	chr19_3366320_3366820	ATCAY	0.900659287736007	4.80396180306097e-30	NA	NA
EGR1	340047	chr19_7943633_7944133	MCOLN1	0.911949147802702	5.70652835724485e-32	NA	NA
EGR1	340521	chr19_10420015_10420515	FDX2	0.936557033977351	3.19979381088949e-37	NA	NA
EGR1	340521	chr19_10420015_10420515	TMEM205	0.934064010164783	1.21631315637578e-36	NA	NA
EGR1	342649	chr19_18152899_18153399	TMEM59L	0.905538406787168	7.54003394389719e-31	NA	NA
EGR1	342685	chr19_18203931_18204431	TMEM59L	0.914849546428007	1.63870478926293e-32	NA	NA
EGR1	342908	chr19_18657728_18658228	GATAD2A	0.919042339034962	2.4535042277144e-33	NA	NA
EGR1	343010	chr19_18941009_18941509	GATAD2A	0.931244283360155	5.84593221249219e-36	NA	NA
EGR1	345225	chr19_39341926_39342426	PSMD8	0.903573938763947	1.60076825840309e-30	NA	NA
EGR1	345107	chr19_38849839_38850339	RPS16	0.902891099236792	2.06170505952133e-30	NA	NA
EGR1	345572	chr19_40663415_40663915	TTC9B	0.908266541015292	2.60324393057769e-31	NA	NA
EGR1	345600	chr19_40715545_40716045	TTC9B	0.90187328074005	3.04301648264327e-30	NA	NA
EGR1	345619	chr19_40750400_40750900	TTC9B	0.906468761053427	5.28291381210072e-31	NA	NA
EGR1	345729	chr19_41353669_41354169	ATP1A3	0.927580597662371	3.95407916552542e-35	NA	NA
EGR1	345670	chr19_41192924_41193424	GRIK5	0.910102457290126	1.2310533816866e-31	DOWN	NA
EGR1	346544	chr19_45428533_45429033	FOSB	0.931108412515746	6.20105350930054e-36	NA	NA
EGR1	346550	chr19_45443397_45443897	FOSB	0.904468946217369	1.14017227337049e-30	NA	NA
EGR1	347098	chr19_47020483_47020983	NPAS1	0.903539867681581	1.61957862081552e-30	NA	NA
EGR1	347125	chr19_47113098_47113598	SELENOW	0.903460355536749	1.67025414237549e-30	NA	NA
EGR1	348501	chr19_52189726_52190226	ETFB	0.905967908075526	6.36234395080902e-31	NA	NA
EGR1	35502	chr2_2828756_2829256	RPS7	0.962807132166649	5.56064732085658e-46	NA	NA
EGR1	35595	chr2_3223154_3223654	RPS7	0.920446884848141	1.25257138972657e-33	NA	NA
EGR1	35715	chr2_3558150_3558650	RPS7	0.90509503559043	8.90723062133254e-31	NA	NA
EGR1	36957	chr2_11584143_11584643	KCNF1	0.907012675106535	4.27240645921289e-31	NA	NA
EGR1	37969	chr2_20051845_20052345	WDR35	0.907872354142297	3.03888108784796e-31	NA	NA
EGR1	38015	chr2_20350643_20351143	WDR35	0.913117622636909	3.4517966458275e-32	NA	NA
EGR1	39445	chr2_27735419_27735919	FOSL2	0.911459799349077	6.95403179152725e-32	NA	NA
EGR1	42129	chr2_47062676_47063176	CALM2	0.925635084120626	1.04903738417053e-34	NA	NA
EGR1	42877	chr2_54330528_54331028	RPS27A	0.936488468603956	3.3067495039443e-37	NA	NA
EGR1	43194	chr2_55419637_55420137	RPS27A	0.900337039040264	5.43670125253256e-30	NA	NA
EGR1	43221	chr2_55617512_55618012	RPS27A	0.939723076870444	4.62292575407546e-38	NA	NA
EGR1	43704	chr2_61764106_61764606	CCT4	0.90424359250776	1.2458081804118e-30	NA	NA
EGR1	44028	chr2_64524059_64524559	UGP2	0.900357978672928	5.39979328118318e-30	NA	NA
EGR1	45398	chr2_73284299_73284799	CCT7	0.920540577295707	1.20212352115475e-33	NA	NA
EGR1	45615	chr2_74507492_74507992	MOGS	0.900288899338703	5.52216880629058e-30	NA	NA
EGR1	46421	chr2_85430817_85431317	SUCLG1	0.909338310823739	1.67884269371214e-31	NA	NA
EGR1	46828	chr2_86566351_86566851	CHMP3	0.903839456012174	1.45052894701397e-30	NA	NA
EGR1	47251	chr2_96265869_96266369	CIAO1	0.904737880416006	1.02604221078928e-30	NA	NA
EGR1	51369	chr2_129877427_129877927	MZT2B	0.928316290216912	2.7169020177272e-35	NA	NA
EGR1	51402	chr2_130181448_130181948	MZT2B	0.900005539362605	6.11776964441011e-30	NA	NA
EGR1	51565	chr2_131093176_131093676	MZT2B	0.925015992010702	1.40878315059756e-34	NA	NA
EGR1	51565	chr2_131093176_131093676	CCDC115	0.901006455092902	4.21660756211898e-30	NA	NA
EGR1	53056	chr2_148020633_148021133	EPC2	0.904153939659533	1.28515950629903e-30	NA	NA
EGR1	56217	chr2_175168148_175168648	ATP5MC3	0.910486978011785	1.04670052641451e-31	NA	NA
EGR1	58761	chr2_202161345_202161845	STRADB	0.901267111788365	3.82888335146272e-30	NA	NA
EGR1	58857	chr2_203328047_203328547	ABI2	0.90015101198117	5.80258164515123e-30	NA	NA
EGR1	59238	chr2_206232236_206232736	EEF1B2	0.920566201269057	1.18842852063284e-33	NA	NA
EGR1	59257	chr2_206443241_206443741	EEF1B2	0.93637215589312	3.47779023150043e-37	NA	NA
EGR1	62232	chr2_229922008_229922508	SLC16A14	0.9260854813023	8.40420089308264e-35	NA	NA
EGR1	350184	chr20_2873182_2873682	MRPS26	0.912567072230799	4.34936103108764e-32	NA	NA
EGR1	352108	chr20_17226609_17227109	DSTN	0.912380479519828	4.72205004622937e-32	NA	NA
EGR1	355346	chr20_38723890_38724390	SLC32A1	0.924969139461048	1.44229699906461e-34	NA	NA
EGR1	356347	chr20_45934860_45935360	NCOA5	0.911057166175047	8.23887974533684e-32	NA	NA
EGR1	359290	chr20_62182685_62183185	PSMA7	0.904381366046805	1.18120915772788e-30	NA	NA
EGR1	359258	chr20_62065826_62066326	MTG2	0.903374434687812	1.72873960861834e-30	NA	NA
EGR1	359265	chr20_62122022_62122522	MTG2	0.903350638488874	1.73838654095809e-30	NA	NA
EGR1	359290	chr20_62182685_62183185	MTG2	0.90495304854523	9.43913187692119e-31	NA	NA
EGR1	359341	chr20_62302665_62303165	MTG2	0.901125358239455	4.04246880784911e-30	NA	NA
EGR1	359565	chr20_62796122_62796622	MTG2	0.90091437114151	4.36088807926535e-30	NA	NA
EGR1	359644	chr20_62937786_62938286	MTG2	0.944309204655652	2.45463258320176e-39	NA	NA
EGR1	359716	chr20_63177300_63177800	MTG2	0.947054586562036	3.56504073661395e-40	NA	NA
EGR1	359719	chr20_63179188_63179688	MTG2	0.901365939402502	3.69140613616556e-30	NA	NA
EGR1	360860	chr21_17548283_17548783	BTG3-AS1	0.904614124948502	1.0793203902077e-30	NA	NA
EGR1	361241	chr21_25735101_25735601	ATP5PF	0.925865991251396	9.37588190211784e-35	NA	NA
EGR1	362394	chr21_33324721_33325221	ATP5PO	0.916573322533102	7.5389179780406e-33	NA	NA
EGR1	366336	chr22_23913772_23914272	CHCHD10	0.906287596752957	5.66773238654804e-31	NA	NA
EGR1	366336	chr22_23913772_23914272	MIF	0.907133426498751	4.07849706104805e-31	NA	NA
EGR1	366336	chr22_23913772_23914272	DDT	0.915564458411806	1.19757046881655e-32	NA	NA
EGR1	367416	chr22_29328753_29329253	UQCR10	0.936054981504592	4.04576646673532e-37	NA	NA
EGR1	369969	chr22_39319398_39319898	RPS19BP1	0.905408133258249	7.88560136640296e-31	NA	NA
EGR1	67045	chr3_13548814_13549314	FBLN2	0.949847469610391	5.0286417885531e-41	NA	NA
EGR1	69303	chr3_33440261_33440761	DYNC1LI1	0.927476320914357	4.1385688675458e-35	NA	NA
EGR1	69923	chr3_38029488_38029988	OXSR1	0.911609279125859	6.55037845947362e-32	DOWN	NA
EGR1	70316	chr3_40309317_40309817	RPSA	0.929610970461646	1.39303006841711e-35	NA	NA
EGR1	70316	chr3_40309317_40309817	CTNNB1	0.916905995469072	6.58547713543149e-33	NA	NA
EGR1	70562	chr3_42264540_42265040	CCK	0.934093795827129	1.20566199599083e-36	NA	NA
EGR1	70642	chr3_42600388_42600888	CCK	0.926463920869138	6.9705198003757e-35	NA	NA
EGR1	72086	chr3_49411995_49412495	TUSC2	0.923842624081013	2.51806819760686e-34	NA	NA
EGR1	72650	chr3_51384886_51385386	ABHD14A	0.912004401368409	5.60270464097592e-32	NA	NA
EGR1	73054	chr3_52536339_52536839	ABHD14A	0.923880332445855	2.48757417145912e-34	NA	NA
EGR1	72650	chr3_51384886_51385386	RPL29	0.916029927891322	9.62858232093224e-33	NA	NA
EGR1	75346	chr3_69084670_69085170	ARL6IP5	0.905411757857562	7.88560136640296e-31	NA	NA
EGR1	77359	chr3_100401187_100401687	TOMM70	0.924652463239905	1.68375934926826e-34	NA	NA
EGR1	77631	chr3_105368519_105369019	ALCAM	0.935420359398707	5.73674305305896e-37	UP	NA
EGR1	83361	chr3_149812901_149813401	HLTF	0.922741853630768	4.19755328646375e-34	NA	NA
EGR1	83459	chr3_150546295_150546795	COMMD2	0.919840779579479	1.67087175238255e-33	NA	NA
EGR1	83361	chr3_149812901_149813401	SELENOT	0.910128076054882	1.21773576013485e-31	NA	NA
EGR1	83459	chr3_150546295_150546795	SELENOT	0.910695481424292	9.56348869786699e-32	NA	NA
EGR1	85278	chr3_169966517_169967017	SEC62	0.949016868837428	9.15833876964608e-41	NA	NA
EGR1	85278	chr3_169966517_169967017	RPL22L1	0.907806172096695	3.11615337335509e-31	NA	NA
EGR1	87185	chr3_184314290_184314790	AP2M1	0.932046500064095	3.88200970224867e-36	NA	NA
EGR1	87196	chr3_184335630_184336130	AP2M1	0.907277836984917	3.85572822316551e-31	NA	NA
EGR1	87200	chr3_184338559_184339059	AP2M1	0.937070957759158	2.35880747265179e-37	NA	NA
EGR1	87515	chr3_185937813_185938313	EIF4A2	0.925474679408804	1.13481749226343e-34	NA	NA
EGR1	87629	chr3_186255933_186256433	EIF4A2	0.911141428066347	7.95244990997194e-32	NA	NA
EGR1	89419	chr3_197516461_197516961	SENP5	0.918387195103727	3.27262286342633e-33	NA	NA
EGR1	89200	chr3_196432191_196432691	NCBP2AS2	0.900348120378729	5.41867931288782e-30	NA	NA
EGR1	95229	chr4_41214436_41214936	UCHL1	0.911744143468824	6.23092873949665e-32	NA	NA
EGR1	96454	chr4_56435452_56435952	EXOC1	0.904277543720608	1.22985750744436e-30	NA	NA
EGR1	97640	chr4_76949511_76950011	CCNI	0.917684277094374	4.54484738613843e-33	NA	NA
EGR1	97677	chr4_77075776_77076276	CCNI	0.905793247720586	6.81864911637397e-31	NA	NA
EGR1	97698	chr4_77157023_77157523	CCNI	0.901407239073141	3.63450778440839e-30	NA	NA
EGR1	98059	chr4_81471766_81472266	HNRNPD	0.91688389388035	6.63557533468636e-33	NA	NA
EGR1	98155	chr4_82373893_82374393	HNRNPD	0.924486972587362	1.84383645433193e-34	NA	NA
EGR1	98160	chr4_82429259_82429759	HNRNPD	0.904934523762138	9.50894177736578e-31	NA	NA
EGR1	98161	chr4_82429780_82430280	HNRNPD	0.901388537931764	3.65845764330869e-30	NA	NA
EGR1	98318	chr4_82900731_82901231	HNRNPD	0.91885095492402	2.67946452934981e-33	NA	NA
EGR1	98328	chr4_83012725_83013225	HNRNPD	0.922951313858757	3.79178861386259e-34	NA	NA
EGR1	99955	chr4_99563532_99564032	H2AFZ	0.908754406466397	2.11556269877466e-31	NA	NA
EGR1	100276	chr4_102827283_102827783	CISD2	0.919125968116106	2.36779570644035e-33	NA	NA
EGR1	102107	chr4_128156515_128157015	LARP1B	0.916873215783039	6.64704982222882e-33	NA	NA
EGR1	102083	chr4_127782022_127782522	PGRMC2	0.917950265141325	3.98951577522327e-33	NA	NA
EGR1	102582	chr4_139453565_139454065	SCOC	0.90262721643426	2.27872087060181e-30	NA	NA
EGR1	102953	chr4_141220600_141221100	SCOC	0.904071917235241	1.32693735949014e-30	NA	NA
EGR1	103968	chr4_152015978_152016478	RPS3A	0.936219463079006	3.82059744906265e-37	NA	NA
EGR1	104032	chr4_152352605_152353105	ARFIP1	0.914573550093662	1.8383620354177e-32	NA	NA
EGR1	105387	chr4_165327141_165327641	CPE	0.912623293941531	4.25007153710951e-32	NA	NA
EGR1	106151	chr4_175671583_175672083	SPCS3	0.923484208072149	2.99794346845293e-34	NA	NA
EGR1	106911	chr4_184733990_184734490	SLC25A4	0.910448013763073	1.06089378497144e-31	NA	NA
EGR1	106975	chr4_185142995_185143495	SLC25A4	0.9137484106432	2.63228748688172e-32	NA	NA
EGR1	107030	chr4_185396405_185396905	SLC25A4	0.904574008409819	1.0955225994089e-30	NA	NA
EGR1	107140	chr4_185885498_185885998	SLC25A4	0.901981475091388	2.92602595020902e-30	NA	NA
EGR1	107054	chr4_185535264_185535764	SNX25	0.924670902572451	1.67472980151016e-34	NA	NA
EGR1	107054	chr4_185535264_185535764	FAM149A	0.911167069489504	7.86573884498253e-32	NA	NA
EGR1	107768	chr5_1799577_1800077	NDUFS6	0.961042581107914	3.25210313588137e-45	NA	NA
EGR1	115302	chr5_79235768_79236268	SCAMP1	0.900800406039806	4.55158244925239e-30	NA	NA
EGR1	115216	chr5_78648525_78649025	HOMER1	0.923245794773354	3.29069050924494e-34	NA	NA
EGR1	115687	chr5_81750905_81751405	RPS23	0.911699621887485	6.34865798430836e-32	NA	NA
EGR1	118656	chr5_115816424_115816924	TMED7	0.902809053875286	2.12970405306866e-30	NA	NA
EGR1	118656	chr5_115816424_115816924	AP3S1	0.922425493337759	4.93747569136882e-34	NA	NA
EGR1	120058	chr5_130757093_130757593	HINT1	0.922966823762886	3.76958575418714e-34	NA	NA
EGR1	120212	chr5_131635184_131635684	HINT1	0.923451011667282	3.01757540461127e-34	NA	NA
EGR1	120134	chr5_131398629_131399129	ACSL6	0.903491671414676	1.65150127431771e-30	NA	NA
EGR1	120517	chr5_133051677_133052177	VDAC1	0.939173099564325	6.43037360015273e-38	NA	NA
EGR1	120834	chr5_134526976_134527476	VDAC1	0.918613435426446	2.96678185094403e-33	NA	NA
EGR1	122245	chr5_141513531_141514031	GNPDA1	0.940835615779839	2.33725092018391e-38	NA	NA
EGR1	122225	chr5_141488830_141489330	NDFIP1	0.910758063124573	9.31695864126691e-32	NA	NA
EGR1	123944	chr5_150449516_150450016	RPS14	0.928867880785992	2.04764161498326e-35	NA	NA
EGR1	124170	chr5_151252803_151253303	RPS14	0.947376936512406	2.89220888532264e-40	NA	NA
EGR1	124170	chr5_151252803_151253303	ATOX1	0.921943214394652	6.20493170335912e-34	NA	NA
EGR1	129219	chr6_3751815_3752315	PXDC1	0.914607663794805	1.81911686950041e-32	NA	NA
EGR1	132205	chr6_26017486_26017986	HIST1H4C	0.909945690049003	1.31752842057868e-31	NA	NA
EGR1	132270	chr6_26183545_26184045	HIST1H4C	0.93295907651245	2.27843119624212e-36	NA	NA
EGR1	132325	chr6_26285389_26285889	HIST1H4C	0.922808947983877	4.0590246213329e-34	NA	NA
EGR1	132435	chr6_27146675_27147175	ZSCAN16-AS1	0.902756584457106	2.17080282759238e-30	NA	NA
EGR1	132765	chr6_29887634_29888134	HCG17	0.925757855776766	9.89925544270195e-35	NA	NA
EGR1	132926	chr6_30686414_30686914	HCG17	0.908364048116169	2.50494884660259e-31	NA	NA
EGR1	132765	chr6_29887634_29888134	HCG18	0.905378770655306	7.97415779220583e-31	NA	NA
EGR1	132766	chr6_29888143_29888643	HCG18	0.912784861301133	3.97935938105846e-32	NA	NA
EGR1	132926	chr6_30686414_30686914	HCG18	0.927405108224203	4.28228493460295e-35	NA	NA
EGR1	132795	chr6_30066966_30067466	TUBB	0.928985697154977	1.92446681704227e-35	NA	NA
EGR1	132889	chr6_30571102_30571602	TUBB	0.900089444227062	5.93154614467593e-30	NA	NA
EGR1	132795	chr6_30066966_30067466	FLOT1	0.912663544249962	4.17949699606215e-32	NA	NA
EGR1	132889	chr6_30571102_30571602	FLOT1	0.91018143574372	1.1932023611213e-31	NA	NA
EGR1	133204	chr6_31652466_31652966	RNF5	0.90360326371987	1.58287950919767e-30	NA	NA
EGR1	133544	chr6_32971423_32971923	RNF5	0.919096747183763	2.39429144261264e-33	NA	NA
EGR1	133545	chr6_32971928_32972428	RNF5	0.908025773855576	2.86839061502163e-31	NA	NA
EGR1	133543	chr6_32970644_32971144	RPS18	0.934088300025672	1.20566199599083e-36	NA	NA
EGR1	133544	chr6_32971423_32971923	RPS18	0.960853164594682	3.25210313588137e-45	NA	NA
EGR1	133545	chr6_32971928_32972428	RPS18	0.926921146055153	5.47768739308478e-35	NA	NA
EGR1	133605	chr6_33200429_33200929	RPS18	0.929196399933995	1.72560470920812e-35	NA	NA
EGR1	133543	chr6_32970644_32971144	CUTA	0.901340126002641	3.72978183574778e-30	NA	NA
EGR1	133544	chr6_32971423_32971923	CUTA	0.912411372908664	4.65829511317957e-32	NA	NA
EGR1	134169	chr6_35259224_35259724	RPL10A	0.927645973168428	3.81931761488991e-35	NA	NA
EGR1	135662	chr6_42746041_42746541	TOMM6	0.900386272280513	5.33904215645207e-30	NA	NA
EGR1	135662	chr6_42746041_42746541	RPL7L1	0.944497541728037	2.21201925118718e-39	NA	NA
EGR1	135663	chr6_42746756_42747256	RPL7L1	0.907907125976089	2.99379686101149e-31	NA	NA
EGR1	135683	chr6_42844428_42844928	RPL7L1	0.909320957269929	1.68857599208361e-31	NA	NA
EGR1	135744	chr6_43059327_43059827	RPL7L1	0.909096244532645	1.84546216528749e-31	NA	NA
EGR1	135766	chr6_43170969_43171469	RPL7L1	0.903844684492373	1.44840317600557e-30	NA	NA
EGR1	135846	chr6_43456684_43457184	RPL7L1	0.902753836670355	2.17170953570448e-30	NA	NA
EGR1	135878	chr6_43516692_43517192	RPL7L1	0.902304913328802	2.58089607919452e-30	NA	NA
EGR1	135662	chr6_42746041_42746541	PEX6	0.905190065655543	8.6218994493225e-31	NA	NA
EGR1	135662	chr6_42746041_42746541	KLHDC3	0.901546776805254	3.45067227557842e-30	NA	NA
EGR1	135663	chr6_42746756_42747256	KLHDC3	0.911053224083919	8.24121333048793e-32	NA	NA
EGR1	135744	chr6_43059327_43059827	KLHDC3	0.904739273554374	1.02604221078928e-30	NA	NA
EGR1	135846	chr6_43456684_43457184	KLHDC3	0.904992344282039	9.29170575937239e-31	NA	NA
EGR1	135884	chr6_43575906_43576406	KLHDC3	0.907935760710777	2.96412658049765e-31	NA	NA
EGR1	135662	chr6_42746041_42746541	DNPH1	0.92538094733273	1.17752736239413e-34	NA	NA
EGR1	135663	chr6_42746756_42747256	DNPH1	0.900904016221813	4.37401475147452e-30	NA	NA
EGR1	135683	chr6_42844428_42844928	DNPH1	0.904568873039352	1.0955225994089e-30	NA	NA
EGR1	135744	chr6_43059327_43059827	DNPH1	0.906082052686045	6.10653510718709e-31	NA	NA
EGR1	135884	chr6_43575906_43576406	DNPH1	0.90863159723131	2.2323661298625e-31	NA	NA
EGR1	135822	chr6_43369409_43369909	HSP90AB1	0.921430583269759	7.92444784942802e-34	NA	NA
EGR1	136055	chr6_44246817_44247317	HSP90AB1	0.923002995438646	3.70474599632921e-34	NA	NA
EGR1	136933	chr6_53348760_53349260	FBXO9	0.909001473719916	1.90478459189929e-31	NA	NA
EGR1	137352	chr6_57046374_57046874	RAB23	0.901022349203356	4.20301852398721e-30	NA	NA
EGR1	138197	chr6_73520916_73521416	EEF1A1	0.948878041620308	9.94982900000612e-41	UP	NA
EGR1	138327	chr6_75284651_75285151	COX7A2	0.945659222705458	9.93095151411581e-40	NA	NA
EGR1	138506	chr6_79078293_79078793	PHIP	0.900196920996741	5.70639866174505e-30	NA	NA
EGR1	138634	chr6_79947317_79947817	PHIP	0.903877640650763	1.43092167951667e-30	NA	NA
EGR1	139054	chr6_85593896_85594396	SNX14	0.909078380268016	1.85450620304218e-31	NA	NA
EGR1	143751	chr6_132814173_132814673	RPS12	0.953489974581721	2.79370061456934e-42	NA	NA
EGR1	147706	chr6_158537007_158537507	DYNLT1	0.901496045537786	3.51648810944749e-30	NA	NA
EGR1	147867	chr6_159169161_159169661	AL035691.1	0.901748596562493	3.18959876455085e-30	NA	NA
EGR1	149879	chr7_573912_574412	PRKAR1B	0.900837220394053	4.48460352972502e-30	NA	NA
EGR1	150417	chr7_2019646_2020146	ZFAND2A	0.907325344444063	3.78459143381064e-31	NA	NA
EGR1	150387	chr7_1896899_1897399	TTYH3	0.911352370666055	7.24481246543014e-32	NA	NA
EGR1	151696	chr7_6447662_6448162	C1GALT1	0.916297511006588	8.56919238681899e-33	NA	NA
EGR1	152110	chr7_10973505_10974005	NDUFA4	0.94255694236425	7.89629555925621e-39	NA	NA
EGR1	152783	chr7_18495006_18495506	SNX13	0.918328327895434	3.35460012932195e-33	NA	NA
EGR1	156718	chr7_44847843_44848343	NUDCD3	0.9266297905727	6.42270629599589e-35	NA	NA
EGR1	158296	chr7_66204899_66205399	SBDS	0.916634306499791	7.37457365568562e-33	NA	NA
EGR1	159064	chr7_73647732_73648232	POM121	0.918756119145144	2.78709530570301e-33	DOWN	NA
EGR1	162050	chr7_100429550_100430050	ATP5MF	0.910654485263228	9.72717791962905e-32	NA	NA
EGR1	161941	chr7_100101283_100101783	COPS6	0.938310259770229	1.10136257920412e-37	NA	NA
EGR1	162048	chr7_100428436_100428936	COPS6	0.930636467205659	7.7936365364305e-36	NA	NA
EGR1	162050	chr7_100429550_100430050	COPS6	0.947666427441022	2.41499604680655e-40	NA	NA
EGR1	162048	chr7_100428436_100428936	LAMTOR4	0.902959539335126	2.02009137715386e-30	NA	NA
EGR1	162050	chr7_100429550_100430050	AP1S1	0.927217277852962	4.72800075159412e-35	NA	NA
EGR1	162050	chr7_100429550_100430050	FIS1	0.925699735129532	1.01416042158523e-34	NA	NA
EGR1	162097	chr7_100538809_100539309	FIS1	0.901018413276051	4.20365896219621e-30	NA	NA
EGR1	162252	chr7_101154093_101154593	FIS1	0.916057865717488	9.52604513164142e-33	NA	NA
EGR1	164090	chr7_116862279_116862779	CAPZA2	0.964685593465826	9.61699197492171e-47	NA	NA
EGR1	164961	chr7_127651758_127652258	ARF5	0.916996946767904	6.30868763597775e-33	NA	NA
EGR1	166428	chr7_135509973_135510473	MTPN	0.918740445833069	2.7984630722295e-33	NA	NA
EGR1	167182	chr7_141014727_141015227	NDUFB2	0.906970680547379	4.34173951029778e-31	NA	NA
EGR1	167936	chr7_149090629_149091129	ZNF862	0.917100772007162	6.01482553227975e-33	NA	NA
EGR1	167936	chr7_149090629_149091129	ATP6V0E2	0.912236241049297	5.04356193170072e-32	NA	NA
EGR1	168428	chr7_151167391_151167891	AGAP3	0.918944891676925	2.5718568724282e-33	NA	NA
EGR1	168428	chr7_151167391_151167891	RHEB	0.931888850632467	4.23006645450648e-36	DOWN	NA
EGR1	168591	chr7_151700779_151701279	RHEB	0.925933592355982	9.08047644118515e-35	DOWN	NA
EGR1	168536	chr7_151519885_151520385	PRKAG2-AS1	0.912699131487236	4.11352533138858e-32	NA	NA
EGR1	168591	chr7_151700779_151701279	KMT2C	0.914243023533382	2.12919835110758e-32	NA	NA
EGR1	171792	chr8_17246701_17247201	ASAH1	0.911378801743599	7.1724318839767e-32	NA	NA
EGR1	178531	chr8_73746829_73747329	TERF1	0.900102618004261	5.9065810558608e-30	NA	NA
EGR1	178540	chr8_73878686_73879186	RPL7	0.950200854298169	3.85359905136687e-41	NA	NA
EGR1	178546	chr8_73972045_73972545	RPL7	0.959751089996616	9.70935643136895e-45	NA	NA
EGR1	178531	chr8_73746829_73747329	TMEM70	0.911565340143029	6.66334712691253e-32	NA	NA
EGR1	179907	chr8_90842243_90842743	NECAB1	0.906051668369405	6.15957105566205e-31	NA	NA
EGR1	181305	chr8_102656207_102656707	ATP6V1C1	0.923362021205988	3.13671942500547e-34	NA	NA
EGR1	182129	chr8_109614431_109614931	SYBU	0.908002058557631	2.88734920990115e-31	NA	NA
EGR1	182946	chr8_120124623_120125123	COL14A1	0.907084222714017	4.16062182962987e-31	NA	NA
EGR1	183466	chr8_124474536_124475036	NDUFB9	0.900944471370456	4.31743054141083e-30	NA	NA
EGR1	186887	chr8_142611396_142611896	ARC	0.900909245069817	4.36734988164312e-30	NA	NA
EGR1	187141	chr8_143368521_143369021	LY6H	0.900127334609336	5.85704432431047e-30	NA	NA
EGR1	187719	chr8_144792178_144792678	GPAA1	0.903284375719482	1.78093691672729e-30	NA	NA
EGR1	187719	chr8_144792178_144792678	CYC1	0.903225909799579	1.82562820072014e-30	NA	NA
EGR1	187262	chr8_143715995_143716495	MROH1	0.92621536008117	7.89967715910788e-35	DOWN	NA
EGR1	187509	chr8_144292321_144292821	MROH1	0.909294758567563	1.70742251406379e-31	DOWN	NA
EGR1	189369	chr9_15552724_15553224	ZDHHC21	0.950651362215585	2.71009042580303e-41	NA	NA
EGR1	189682	chr9_19380038_19380538	RRAGA	0.92127637844045	8.49096417859275e-34	NA	NA
EGR1	189682	chr9_19380038_19380538	RPS6	0.927422751486435	4.25474661905806e-35	NA	NA
EGR1	191020	chr9_34577626_34578126	UBE2R2	0.917187078270997	5.78643646990537e-33	NA	NA
EGR1	190937	chr9_34329287_34329787	VCP	0.921820283027514	6.53615643855785e-34	NA	NA
EGR1	191122	chr9_34989285_34989785	VCP	0.932754145961457	2.58150443614886e-36	NA	NA
EGR1	191249	chr9_35657724_35658224	VCP	0.913582756219178	2.83893014469615e-32	NA	NA
EGR1	191122	chr9_34989285_34989785	CREB3	0.914634405811036	1.79793019886702e-32	NA	NA
EGR1	196286	chr9_101398406_101398906	MRPL50	0.906137687240993	5.97213856164728e-31	NA	NA
EGR1	196893	chr9_108933851_108934351	TMEM245	0.911711403199428	6.3213603843987e-32	NA	NA
EGR1	196893	chr9_108933851_108934351	FRRS1L	0.949058116685004	9.15833876964608e-41	NA	NA
EGR1	199139	chr9_124040913_124041413	NR6A1	0.900257007886779	5.58619513622097e-30	DOWN	NA
EGR1	203676	chr9_137168568_137169068	TMEM141	0.919434372676974	2.04206986431964e-33	NA	NA
EGR1	203674	chr9_137167220_137167720	EDF1	0.913897145375782	2.46470419292466e-32	NA	NA
EGR1	203674	chr9_137167220_137167720	TUBB4B	0.901970100064722	2.93602308043592e-30	NA	NA
EGR1	376691	chrX_103686585_103687085	BEX2	0.918234431232101	3.48823359355757e-33	NA	NA
EGR1	376691	chrX_103686585_103687085	BEX3	0.909243779798341	1.74050645308804e-31	NA	NA
EGR1	377243	chrX_118345683_118346183	PGRMC1	0.918087579488829	3.75101665030624e-33	NA	NA
EGR1	378730	chrX_153928117_153928617	PNCK	0.907925984381624	2.97108715309579e-31	NA	NA
EGR1	378783	chrX_154097574_154098074	PNCK	0.90025685112915	5.58619513622097e-30	NA	NA
EGR1	378730	chrX_153928117_153928617	SSR4	0.925443862586827	1.14727163235674e-34	NA	NA
EGR1	378783	chrX_154097574_154098074	SSR4	0.903772681063458	1.48883071063736e-30	NA	NA
EGR1	378730	chrX_153928117_153928617	RPL10	0.902058454086279	2.83673672086124e-30	NA	NA
EGR1	378783	chrX_154097574_154098074	RPL10	0.902816778767923	2.12457003312745e-30	NA	NA
EGR1	378908	chrX_155026838_155027338	RPL10	0.918750244173476	2.78989013574047e-33	NA	NA
EGR1	378908	chrX_155026838_155027338	VBP1	0.923274643261318	3.25780947957701e-34	NA	NA
DNMT1	2	chr1_827290_827790	AURKAIP1	0.908495085977231	2.36517887393427e-31	NA	NA
DNMT1	5172	chr1_20486005_20486505	CAMK2N1	0.938269387014758	1.12069922584351e-37	UP	NA
DNMT1	5172	chr1_20486005_20486505	PINK1	0.906110868640233	6.03913873527427e-31	NA	NA
DNMT1	6052	chr1_24642815_24643315	RPL11	0.935475890718799	5.57332779372025e-37	NA	NA
DNMT1	6052	chr1_24642815_24643315	SRSF10	0.901698763784582	3.25154702218644e-30	NA	NA
DNMT1	6052	chr1_24642815_24643315	RSRP1	0.901263982977686	3.83125245321572e-30	NA	NA
DNMT1	6174	chr1_25232345_25232845	RSRP1	0.902058741502811	2.83673672086124e-30	NA	NA
DNMT1	6397	chr1_25997857_25998357	RSRP1	0.909395065664358	1.63862312987154e-31	NA	NA
DNMT1	6174	chr1_25232345_25232845	PDIK1L	0.910828744236982	9.0441917433845e-32	NA	NA
DNMT1	6397	chr1_25997857_25998357	PDIK1L	0.906265800183098	5.70722573613235e-31	NA	NA
DNMT1	6946	chr1_27672018_27672518	SNHG3	0.913777849353901	2.60632575243337e-32	NA	NA
DNMT1	9202	chr1_38012417_38012917	C1orf122	0.920909049257439	1.01137821544918e-33	NA	NA
DNMT1	13754	chr1_66924694_66925194	SERBP1	0.913160354360649	3.38526305248206e-32	NA	NA
DNMT1	18094	chr1_110339127_110339627	CYB561D1	0.908328573671465	2.5407914338217e-31	NA	NA
DNMT1	20580	chr1_153922824_153923324	JTB	0.943761736556333	3.52791542484404e-39	NA	NA
DNMT1	20580	chr1_153922824_153923324	HAX1	0.939454311785693	5.46191768193557e-38	NA	NA
DNMT1	21170	chr1_155934323_155934823	MRPL24	0.90658018654559	5.07245295896388e-31	NA	NA
DNMT1	22149	chr1_160262269_160262769	IGSF8	0.918856291852677	2.67759843832943e-33	NA	NA
DNMT1	25439	chr1_182839041_182839541	DHX9	0.909399311119331	1.63729501336113e-31	NA	NA
DNMT1	25439	chr1_182839041_182839541	ARPC5	0.9076492285169	3.31744742857464e-31	NA	NA
DNMT1	26457	chr1_197902650_197903150	DENND1B	0.915531409818954	1.21560861647767e-32	NA	NA
DNMT1	31362	chr1_225999288_225999788	H3F3A	0.903676787210986	1.54525503474295e-30	NA	NA
DNMT1	31820	chr1_228103075_228103575	GUK1	0.939531098983539	5.23615683382307e-38	NA	NA
DNMT1	31830	chr1_228139877_228140377	GUK1	0.904842080968592	9.86488336998942e-31	NA	NA
DNMT1	31849	chr1_228165387_228165887	GUK1	0.902027639084395	2.87043245692275e-30	NA	NA
DNMT1	204121	chr10_385863_386363	LARP4B	0.907172460120261	4.02101693684003e-31	NA	NA
DNMT1	212120	chr10_63629206_63629706	ADO	0.901125729282549	4.04246880784911e-30	NA	NA
DNMT1	217335	chr10_96832352_96832852	PGAM1	0.931774241346458	4.5198174086776e-36	NA	NA
DNMT1	217493	chr10_97318996_97319496	PGAM1	0.928075019889396	3.02947810326901e-35	NA	NA
DNMT1	218432	chr10_102644848_102645348	FBXL15	0.928107716414362	2.99980203395373e-35	NA	NA
DNMT1	218336	chr10_102420946_102421446	BORCS7	0.914406909934791	1.97198008776499e-32	NA	NA
DNMT1	221819	chr10_125719255_125719755	UROS	0.920584132266232	1.18252846028679e-33	NA	NA
DNMT1	223387	chr11_694954_695454	RNH1	0.908223337978302	2.64994179256813e-31	NA	NA
DNMT1	223721	chr11_1389481_1389981	RNH1	0.910276175393258	1.14664864826531e-31	NA	NA
DNMT1	223387	chr11_694954_695454	TMEM80	0.91712390361935	5.95497846256347e-33	NA	NA
DNMT1	224644	chr11_6418882_6419382	TPP1	0.909067796738723	1.86155588479855e-31	NA	NA
DNMT1	225216	chr11_9460583_9461083	RPL27A	0.938146700546011	1.1943932829746e-37	NA	NA
DNMT1	225216	chr11_9460583_9461083	TMEM9B	0.906902544356547	4.46962365121392e-31	NA	NA
DNMT1	228223	chr11_34281106_34281606	ABTB2	0.904239282664902	1.24711540873565e-30	NA	NA
DNMT1	228506	chr11_35662501_35663001	TRIM44	0.91502434146523	1.52146399679094e-32	NA	NA
DNMT1	230043	chr11_47269807_47270307	NDUFS3	0.906542571811765	5.1444441988062e-31	NA	NA
DNMT1	230043	chr11_47269807_47270307	C1QTNF4	0.939942314263993	4.05380516008158e-38	NA	NA
DNMT1	230585	chr11_57667612_57668112	SELENOH	0.938045491771009	1.25441344890297e-37	NA	NA
DNMT1	230593	chr11_57741181_57741681	SELENOH	0.93455367893002	9.42091515539861e-37	NA	NA
DNMT1	230685	chr11_58578027_58578527	SELENOH	0.929405529592122	1.54136350159225e-35	NA	NA
DNMT1	230686	chr11_58578819_58579319	SELENOH	0.906439253094405	5.34353422874662e-31	NA	NA
DNMT1	230585	chr11_57667612_57668112	ZFP91	0.913409332399956	3.05917889656222e-32	NA	NA
DNMT1	230685	chr11_58578027_58578527	ZFP91	0.919137529290524	2.35846480945772e-33	NA	NA
DNMT1	230724	chr11_59171915_59172415	ZFP91	0.935063790404968	6.98834741923814e-37	NA	NA
DNMT1	230956	chr11_60906391_60906891	TMEM109	0.933106326898528	2.08620615615533e-36	NA	NA
DNMT1	230956	chr11_60906391_60906891	TMEM132A	0.925494092599316	1.1260607644444e-34	NA	NA
DNMT1	231461	chr11_61967412_61967912	FTH1	0.921570843861296	7.41508361069756e-34	NA	NA
DNMT1	231625	chr11_62621794_62622294	FTH1	0.901945597876854	2.96279577162924e-30	NA	NA
DNMT1	231849	chr11_63681077_63681577	BSCL2	0.907270509257022	3.864658773032e-31	NA	NA
DNMT1	231625	chr11_62621794_62622294	GNG3	0.90248557255347	2.40473786945028e-30	NA	NA
DNMT1	231461	chr11_61967412_61967912	TMEM179B	0.908801185534931	2.07232431120127e-31	NA	NA
DNMT1	231625	chr11_62621794_62622294	TMEM179B	0.917845486535368	4.19639944541585e-33	NA	NA
DNMT1	232222	chr11_64317372_64317872	PRDX5	0.90294294944438	2.03154665896867e-30	NA	NA
DNMT1	232222	chr11_64317372_64317872	FAU	0.93099291341908	6.4769535239764e-36	NA	NA
DNMT1	232435	chr11_64778516_64779016	FAU	0.918057240739244	3.80324962513053e-33	NA	NA
DNMT1	232767	chr11_65570112_65570612	FAU	0.903710572721569	1.52665569171333e-30	NA	NA
DNMT1	232880	chr11_65859297_65859797	FAU	0.905814404659957	6.76036069561938e-31	NA	NA
DNMT1	232435	chr11_64778516_64779016	KAT5	0.903356880564208	1.73528602129129e-30	NA	NA
DNMT1	232767	chr11_65570112_65570612	KAT5	0.905557880485851	7.48826807409074e-31	NA	NA
DNMT1	232435	chr11_64778516_64779016	RNASEH2C	0.92266356478355	4.36390647290619e-34	NA	NA
DNMT1	232767	chr11_65570112_65570612	CCDC85B	0.948479671111325	1.32030006674587e-40	NA	NA
DNMT1	232880	chr11_65859297_65859797	CCDC85B	0.912971259011479	3.68098201969614e-32	NA	NA
DNMT1	232983	chr11_66268238_66268738	CCDC85B	0.919947086882366	1.59292256012574e-33	NA	NA
DNMT1	232888	chr11_65872624_65873124	FOSL1	0.904011802290295	1.35572909649132e-30	NA	NA
DNMT1	232904	chr11_65899144_65899644	FOSL1	0.909415675062905	1.62862365391395e-31	NA	NA
DNMT1	232767	chr11_65570112_65570612	DRAP1	0.9281318137506	2.98211703916774e-35	NA	NA
DNMT1	232880	chr11_65859297_65859797	DRAP1	0.918254081522025	3.46640769911977e-33	NA	NA
DNMT1	232767	chr11_65570112_65570612	CNIH2	0.906013847465328	6.24368155025083e-31	NA	NA
DNMT1	232888	chr11_65872624_65873124	NPAS4	0.906194984611478	5.85882317925865e-31	NA	NA
DNMT1	232767	chr11_65570112_65570612	CTSF	0.901873582143138	3.04301648264327e-30	NA	NA
DNMT1	235495	chr11_76235690_76236190	RPS3	0.929100599721554	1.82025362631651e-35	NA	NA
DNMT1	236818	chr11_86244531_86245031	CREBZF	0.905176963158163	8.64906806664799e-31	NA	NA
DNMT1	236731	chr11_86068972_86069472	HIKESHI	0.903876048201593	1.43092167951667e-30	NA	NA
DNMT1	237667	chr11_95790253_95790753	CWC15	0.903644296488859	1.55986169725565e-30	NA	NA
DNMT1	240654	chr11_119067486_119067986	C2CD2L	0.905241661678946	8.44051174208198e-31	NA	NA
DNMT1	242062	chr11_124739620_124740120	TBRG1	0.90602807728572	6.20961061873102e-31	NA	NA
DNMT1	242183	chr11_125164530_125165030	TBRG1	0.907799228279612	3.12278458270173e-31	NA	NA
DNMT1	242062	chr11_124739620_124740120	NRGN	0.93102266559497	6.41454482033177e-36	NA	NA
DNMT1	242183	chr11_125164530_125165030	NRGN	0.933845704730911	1.37329454874463e-36	NA	NA
DNMT1	242062	chr11_124739620_124740120	MSANTD2	0.914091871932522	2.26979636590496e-32	NA	NA
DNMT1	242183	chr11_125164530_125165030	MSANTD2	0.914787656610382	1.67635505425428e-32	NA	NA
DNMT1	242183	chr11_125164530_125165030	PUS3	0.93806456152875	1.25117373217845e-37	NA	NA
DNMT1	242365	chr11_125495989_125496489	PUS3	0.93326918151096	1.89074667424655e-36	NA	NA
DNMT1	242460	chr11_126268784_126269284	PUS3	0.915376562946052	1.30978132454099e-32	NA	NA
DNMT1	245886	chr12_6970494_6970994	GAPDH	0.906311893311637	5.6112102203988e-31	NA	NA
DNMT1	245886	chr12_6970494_6970994	TPI1	0.909064960988861	1.86188335464866e-31	NA	NA
DNMT1	247926	chr12_22544017_22544517	LDHB	0.94463499432765	2.03103738840727e-39	NA	NA
DNMT1	250011	chr12_45727403_45727903	SLC38A2	0.916926879570565	6.52755438324599e-33	NA	NA
DNMT1	250032	chr12_45990387_45990887	SLC38A2	0.901072034021863	4.12059335720632e-30	NA	NA
DNMT1	250383	chr12_48105838_48106338	ARF3	0.901562520517476	3.43003431560718e-30	NA	NA
DNMT1	250449	chr12_48716496_48716996	ARF3	0.917782077570206	4.32842896537582e-33	NA	NA
DNMT1	250449	chr12_48716496_48716996	TUBA1B	0.926734063716085	6.08864792572756e-35	NA	NA
DNMT1	250584	chr12_49060620_49061120	TUBA1B	0.904301359357851	1.21854560815244e-30	NA	NA
DNMT1	250449	chr12_48716496_48716996	TUBA1A	0.931921146556272	4.1699395075928e-36	NA	NA
DNMT1	251420	chr12_52055694_52056194	NR4A1	0.903571225883576	1.60136190303944e-30	NA	NA
DNMT1	251566	chr12_52691072_52691572	NR4A1	0.900676376227978	4.77248020564021e-30	NA	NA
DNMT1	251827	chr12_53675998_53676498	MFSD5	0.91434140585848	2.03081693676721e-32	NA	NA
DNMT1	251827	chr12_53675998_53676498	PFDN5	0.901231543550598	3.8820533511372e-30	NA	NA
DNMT1	251963	chr12_54358949_54359449	ATP5MC2	0.91626427747364	8.6842525408668e-33	NA	NA
DNMT1	252316	chr12_56333770_56334270	CD63	0.909038005980276	1.87899947399767e-31	NA	NA
DNMT1	252316	chr12_56333770_56334270	RPS26	0.938636369101638	9.2157867083485e-38	NA	NA
DNMT1	252385	chr12_56688215_56688715	RPS26	0.933892010652059	1.34177151433037e-36	NA	NA
DNMT1	252316	chr12_56333770_56334270	RPL41	0.931678589208281	4.71525187666595e-36	NA	NA
DNMT1	252316	chr12_56333770_56334270	MYL6B	0.939175598044001	6.43037360015273e-38	NA	NA
DNMT1	252385	chr12_56688215_56688715	MYL6B	0.905103849915839	8.88019131448683e-31	NA	NA
DNMT1	252316	chr12_56333770_56334270	MYL6	0.92103072751248	9.53777792174914e-34	NA	NA
DNMT1	252385	chr12_56688215_56688715	MYL6	0.902132929615626	2.75724453731338e-30	NA	NA
DNMT1	252316	chr12_56333770_56334270	ATP5F1B	0.906662567721231	4.910580729104e-31	NA	NA
DNMT1	252577	chr12_57240363_57240863	ATP5F1B	0.909927994086598	1.32531975318507e-31	NA	NA
DNMT1	254236	chr12_74537586_74538086	ATXN7L3B	0.904025218157542	1.34886298754705e-30	NA	NA
DNMT1	257258	chr12_101830756_101831256	ARL1	0.902370048831288	2.52250513077937e-30	NA	NA
DNMT1	258875	chr12_110583109_110583609	VPS29	0.911497050334844	6.84893452289586e-32	NA	NA
DNMT1	259848	chr12_116737813_116738313	HRK	0.904741345728868	1.02604221078928e-30	NA	NA
DNMT1	260533	chr12_120368989_120369489	TMEM233	0.915244224198404	1.3832294858304e-32	NA	NA
DNMT1	260632	chr12_120686690_120687190	RPLP0	0.903846599339055	1.4483940206649e-30	NA	NA
DNMT1	260552	chr12_120469454_120469954	COX6A1	0.906418851901928	5.38258481705015e-31	NA	NA
DNMT1	260428	chr12_120087037_120087537	DYNLL1	0.913425958273141	3.03886602720411e-32	NA	NA
DNMT1	260552	chr12_120469454_120469954	DYNLL1	0.905710714115073	7.04355047385749e-31	NA	NA
DNMT1	260579	chr12_120528894_120529394	DYNLL1	0.903944513975486	1.39305155205198e-30	NA	NA
DNMT1	260632	chr12_120686690_120687190	DYNLL1	0.901694406097958	3.25524820401696e-30	NA	NA
DNMT1	261055	chr12_122096830_122097330	TMEM120B	0.902962536827955	2.01904999949539e-30	NA	NA
DNMT1	261136	chr12_122526726_122527226	DENR	0.906678109380417	4.88579456260439e-31	NA	NA
DNMT1	261090	chr12_122225913_122226413	ARL6IP4	0.91053638765744	1.02500359075881e-31	NA	NA
DNMT1	261136	chr12_122526726_122527226	ARL6IP4	0.926122645369033	8.25568685387745e-35	NA	NA
DNMT1	261412	chr12_123365060_123365560	ARL6IP4	0.904826666457044	9.91525250168415e-31	NA	NA
DNMT1	264253	chr13_27424409_27424909	RPL21	0.903989877218089	1.36775543298666e-30	NA	NA
DNMT1	266195	chr13_41060611_41061111	WBP4	0.900289461668321	5.52216880629058e-30	NA	NA
DNMT1	268926	chr13_72781774_72782274	PIBF1	0.904670554655954	1.05351517797085e-30	NA	NA
DNMT1	269429	chr13_77326976_77327476	FBXL3	0.922000641428517	6.04075250393548e-34	NA	NA
DNMT1	274256	chr14_23578386_23578886	PSMB5	0.901781470423567	3.14941760077621e-30	NA	NA
DNMT1	274347	chr14_24114478_24114978	CPNE6	0.912453560052168	4.57022729565402e-32	NA	NA
DNMT1	274256	chr14_23578386_23578886	NEDD8	0.923460107804084	3.01757540461127e-34	NA	NA
DNMT1	274347	chr14_24114478_24114978	NEDD8	0.903180706723728	1.85611708219091e-30	NA	NA
DNMT1	276503	chr14_49861991_49862491	RPL36AL	0.901016986136042	4.20365896219621e-30	NA	NA
DNMT1	276483	chr14_49692864_49693364	SOS2	0.901409503517897	3.63362305637827e-30	NA	NA
DNMT1	277135	chr14_54441240_54441740	CNIH1	0.908071308418591	2.82103583018217e-31	NA	NA
DNMT1	277139	chr14_54488741_54489241	CNIH1	0.915267441592197	1.36956726410375e-32	NA	NA
DNMT1	277135	chr14_54441240_54441740	GMFB	0.911662757076182	6.40985053091928e-32	NA	NA
DNMT1	277139	chr14_54488741_54489241	GMFB	0.90827856365116	2.59166691296066e-31	NA	NA
DNMT1	283730	chr14_95157357_95157857	GLRX5	0.919501088433057	1.97973016784642e-33	NA	NA
DNMT1	285432	chr14_103334556_103335056	CKB	0.925444398998185	1.14727163235674e-34	NA	NA
DNMT1	285432	chr14_103334556_103335056	ATP5MPL	0.922320402348431	5.17669160461921e-34	NA	NA
DNMT1	287895	chr15_34101780_34102280	EMC7	0.903389496085779	1.71876196310111e-30	NA	NA
DNMT1	289206	chr15_42920691_42921191	PDIA3	0.923258538663892	3.2765620479557e-34	NA	NA
DNMT1	290158	chr15_51622619_51623119	GNB5	0.927524879457344	4.05376916647497e-35	NA	NA
DNMT1	291606	chr15_63600725_63601225	PPIB	0.917666462902748	4.56923371636301e-33	NA	NA
DNMT1	291954	chr15_65133628_65134128	RAB11A	0.909419271164709	1.62780540045439e-31	NA	NA
DNMT1	292077	chr15_65869191_65869691	RAB11A	0.904049829309844	1.33683616382335e-30	NA	NA
DNMT1	294315	chr15_77420115_77420615	RCN2	0.929027008991767	1.88562887149204e-35	NA	NA
DNMT1	295257	chr15_82045917_82046417	RPS17	0.900030100309331	6.06586225735414e-30	NA	NA
DNMT1	295258	chr15_82046801_82047301	RPS17	0.918331307839039	3.35460012932195e-33	NA	NA
DNMT1	296191	chr15_89334673_89335173	MRPL46	0.918651199119812	2.92061119460674e-33	NA	NA
DNMT1	299006	chr16_1826577_1827077	NME3	0.934475748831918	9.69753687493172e-37	NA	NA
DNMT1	299268	chr16_2474839_2475339	NME3	0.919555121716632	1.92798690895464e-33	NA	NA
DNMT1	299006	chr16_1826577_1827077	RPS2	0.915154774340029	1.43226024095614e-32	NA	NA
DNMT1	299362	chr16_2777102_2777602	RPS2	0.901707672780372	3.24149559698756e-30	NA	NA
DNMT1	299006	chr16_1826577_1827077	PGP	0.908865211398964	2.01369907534771e-31	NA	NA
DNMT1	300961	chr16_11586722_11587222	TXNDC11	0.916283134388065	8.61668616302862e-33	NA	NA
DNMT1	301092	chr16_12089595_12090095	TXNDC11	0.905631268214799	7.28600785912661e-31	NA	NA
DNMT1	304386	chr16_50024970_50025470	CNEP1R1	0.903369655024778	1.73095824410348e-30	NA	NA
DNMT1	304417	chr16_50245877_50246377	ADCY7	0.908282764243441	2.58950296969777e-31	NA	NA
DNMT1	306672	chr16_67163394_67163894	TMEM208	0.912761118736426	4.01409548784014e-32	NA	NA
DNMT1	308235	chr16_74998794_74999294	GABARAPL2	0.903474322101973	1.66140599869735e-30	NA	NA
DNMT1	310872	chr16_88453446_88453946	ANKRD11	0.902935853803397	2.03462703629129e-30	NA	NA
DNMT1	312759	chr17_4143442_4143942	PSMB6	0.910882587141729	8.84891444694341e-32	NA	NA
DNMT1	312917	chr17_4710248_4710748	PSMB6	0.933436600329252	1.73094608201752e-36	NA	NA
DNMT1	313150	chr17_5486156_5486656	PSMB6	0.908190523713117	2.68749934672781e-31	NA	NA
DNMT1	313536	chr17_7251829_7252329	RNASEK	0.901269507989502	3.82771867348804e-30	NA	NA
DNMT1	313536	chr17_7251829_7252329	GABARAP	0.904330468209778	1.20605718265113e-30	NA	NA
DNMT1	313536	chr17_7251829_7252329	SAT2	0.936088284341661	4.02526561836312e-37	NA	NA
DNMT1	313758	chr17_7887501_7888001	SAT2	0.908033347885851	2.86150363006008e-31	NA	NA
DNMT1	313968	chr17_8630553_8631053	EFNB3	0.91168388476661	6.37953759231166e-32	NA	NA
[truncated: 3,837 more rows]
