# Supplementary material for: Central amygdala single-nucleus atlas reveals chromatin and gene transcription dynamics in human alcohol use disorder
Source: Nat Commun. 2026 Jan 19;17:1634. doi: 10.1038/s41467-026-68351-1 (PMC12905162; doi:10.1038/s41467-026-68351-1)
Supplement: Supplementary file 3 — Supplementary Data 1-37 [file 41467_2026_68351_MOESM3_ESM.zip › Supplementary Data/Supplementary Data 19.csv]

	Chr	Start	End	Name	Score	Strand
0	chr1	1157326	1157827	.	0	.
1	chr1	1231756	1232257	.	0	.
2	chr1	1232280	1232781	.	0	.
3	chr1	1307673	1308174	.	0	.
4	chr1	1308185	1308686	.	0	.
5	chr1	1324565	1325066	.	0	.
6	chr1	1375717	1376218	.	0	.
7	chr1	1399286	1399787	.	0	.
8	chr1	1407127	1407628	.	0	.
9	chr1	1510578	1511079	.	0	.
10	chr1	1511720	1512221	.	0	.
11	chr1	1615171	1615672	.	0	.
12	chr1	1658887	1659388	.	0	.
13	chr1	1724160	1724661	.	0	.
14	chr1	1778256	1778757	.	0	.
15	chr1	1890057	1890558	.	0	.
16	chr1	2128232	2128733	.	0	.
17	chr1	1764133	1764634	.	0	.
18	chr1	1745554	1746055	.	0	.
19	chr1	2302916	2303417	.	0	.
20	chr1	1745554	1746055	.	0	.
21	chr1	1989159	1989660	.	0	.
22	chr1	2578140	2578641	.	0	.
23	chr1	2777980	2778481	.	0	.
24	chr1	3153717	3154218	.	0	.
25	chr1	3311986	3312487	.	0	.
26	chr1	3340763	3341264	.	0	.
27	chr1	3539956	3540457	.	0	.
28	chr1	3630185	3630686	.	0	.
29	chr1	5688436	5688937	.	0	.
30	chr1	6083214	6083715	.	0	.
31	chr1	6501796	6502297	.	0	.
32	chr1	7441659	7442160	.	0	.
33	chr1	9085438	9085939	.	0	.
34	chr1	8590620	8591121	.	0	.
35	chr1	9859386	9859887	.	0	.
36	chr1	11690622	11691123	.	0	.
37	chr1	12208196	12208697	.	0	.
38	chr1	11670558	11671059	.	0	.
39	chr1	11676652	11677153	.	0	.
40	chr1	11703977	11704478	.	0	.
41	chr1	11784267	11784768	.	0	.
42	chr1	11803400	11803901	.	0	.
43	chr1	11804025	11804526	.	0	.
44	chr1	11804835	11805336	.	0	.
45	chr1	11813010	11813511	.	0	.
46	chr1	11842693	11843194	.	0	.
47	chr1	12125153	12125654	.	0	.
48	chr1	12169594	12170095	.	0	.
49	chr1	12186625	12187126	.	0	.
50	chr1	12196551	12197052	.	0	.
51	chr1	12379187	12379688	.	0	.
52	chr1	12381406	12381907	.	0	.
53	chr1	12406328	12406829	.	0	.
54	chr1	12474880	12475381	.	0	.
55	chr1	12525520	12526021	.	0	.
56	chr1	13583447	13583948	.	0	.
57	chr1	13585263	13585764	.	0	.
58	chr1	13593566	13594067	.	0	.
59	chr1	13616433	13616934	.	0	.
60	chr1	22636384	22636885	.	0	.
61	chr1	23564542	23565043	.	0	.
62	chr1	23581055	23581556	.	0	.
63	chr1	24289183	24289684	.	0	.
64	chr1	24289183	24289684	.	0	.
65	chr1	23760990	23761491	.	0	.
66	chr1	23371914	23372415	.	0	.
67	chr1	26692311	26692812	.	0	.
68	chr1	26692858	26693359	.	0	.
69	chr1	26695289	26695790	.	0	.
70	chr1	26697976	26698477	.	0	.
71	chr1	26787641	26788142	.	0	.
72	chr1	26788151	26788652	.	0	.
73	chr1	26900197	26900698	.	0	.
74	chr1	26921371	26921872	.	0	.
75	chr1	27154880	27155381	.	0	.
76	chr1	27234380	27234881	.	0	.
77	chr1	27321892	27322393	.	0	.
78	chr1	27490062	27490563	.	0	.
79	chr1	27505092	27505593	.	0	.
80	chr1	27608552	27609053	.	0	.
81	chr1	27663061	27663562	.	0	.
82	chr1	27672017	27672518	.	0	.
83	chr1	27725615	27726116	.	0	.
84	chr1	27772990	27773491	.	0	.
85	chr1	27830451	27830952	.	0	.
86	chr1	27914537	27915038	.	0	.
87	chr1	28105520	28106021	.	0	.
88	chr1	28232776	28233277	.	0	.
89	chr1	28235837	28236338	.	0	.
90	chr1	28247072	28247573	.	0	.
91	chr1	28328795	28329296	.	0	.
92	chr1	28505616	28506117	.	0	.
93	chr1	28517922	28518423	.	0	.
94	chr1	28552827	28553328	.	0	.
95	chr1	28581668	28582169	.	0	.
96	chr1	28647861	28648362	.	0	.
97	chr1	28648362	28648863	.	0	.
98	chr1	28668441	28668942	.	0	.
99	chr1	27625772	27626273	.	0	.
100	chr1	30755051	30755552	.	0	.
101	chr1	30759031	30759532	.	0	.
102	chr1	30912949	30913450	.	0	.
103	chr1	30982874	30983375	.	0	.
104	chr1	31730355	31730856	.	0	.
105	chr1	32920695	32921196	.	0	.
106	chr1	32981199	32981700	.	0	.
107	chr1	36481660	36482161	.	0	.
108	chr1	37325003	37325504	.	0	.
109	chr1	37554068	37554569	.	0	.
110	chr1	37595774	37596275	.	0	.
111	chr1	37690447	37690948	.	0	.
112	chr1	37692011	37692512	.	0	.
113	chr1	37807950	37808451	.	0	.
114	chr1	37808748	37809249	.	0	.
115	chr1	37859457	37859958	.	0	.
116	chr1	38012416	38012917	.	0	.
117	chr1	38549164	38549665	.	0	.
118	chr1	38859547	38860048	.	0	.
119	chr1	38873238	38873739	.	0	.
120	chr1	38929370	38929871	.	0	.
121	chr1	38433006	38433507	.	0	.
122	chr1	39625302	39625803	.	0	.
123	chr1	41876734	41877235	.	0	.
124	chr1	41895376	41895877	.	0	.
125	chr1	41766757	41767258	.	0	.
126	chr1	41803592	41804093	.	0	.
127	chr1	42935193	42935694	.	0	.
128	chr1	44501212	44501713	.	0	.
129	chr1	44507676	44508177	.	0	.
130	chr1	45550770	45551271	.	0	.
131	chr1	45583290	45583791	.	0	.
132	chr1	45687907	45688408	.	0	.
133	chr1	51329524	51330025	.	0	.
134	chr1	50333456	50333957	.	0	.
135	chr1	51551032	51551533	.	0	.
136	chr1	51729379	51729880	.	0	.
137	chr1	52111421	52111922	.	0	.
138	chr1	51606291	51606792	.	0	.
139	chr1	53317251	53317752	.	0	.
140	chr1	54465202	54465703	.	0	.
141	chr1	54776055	54776556	.	0	.
142	chr1	55053165	55053666	.	0	.
143	chr1	60922286	60922787	.	0	.
144	chr1	61006072	61006573	.	0	.
145	chr1	59986580	59987081	.	0	.
146	chr1	60866393	60866894	.	0	.
147	chr1	64471182	64471683	.	0	.
148	chr1	64956666	64957167	.	0	.
149	chr1	66445370	66445871	.	0	.
150	chr1	67642642	67643143	.	0	.
151	chr1	68140538	68141039	.	0	.
152	chr1	68223461	68223962	.	0	.
153	chr1	68859074	68859575	.	0	.
154	chr1	68213874	68214375	.	0	.
155	chr1	68337419	68337920	.	0	.
156	chr1	68442773	68443274	.	0	.
157	chr1	78649583	78650084	.	0	.
158	chr1	86487751	86488252	.	0	.
159	chr1	91502818	91503319	.	0	.
160	chr1	93414715	93415216	.	0	.
161	chr1	93608780	93609281	.	0	.
162	chr1	94171399	94171900	.	0	.
163	chr1	98019552	98020053	.	0	.
164	chr1	98952912	98953413	.	0	.
165	chr1	99649898	99650399	.	0	.
166	chr1	99650966	99651467	.	0	.
167	chr1	99766235	99766736	.	0	.
168	chr1	104092898	104093399	.	0	.
169	chr1	108051468	108051969	.	0	.
170	chr1	109687511	109688012	.	0	.
171	chr1	109688217	109688718	.	0	.
172	chr1	109689868	109690369	.	0	.
173	chr1	109164475	109164976	.	0	.
174	chr1	109370563	109371064	.	0	.
175	chr1	109716147	109716648	.	0	.
176	chr1	109895691	109896192	.	0	.
177	chr1	110645913	110646414	.	0	.
178	chr1	110653053	110653554	.	0	.
179	chr1	109716147	109716648	.	0	.
180	chr1	110734041	110734542	.	0	.
181	chr1	112431033	112431534	.	0	.
182	chr1	110627694	110628195	.	0	.
183	chr1	110672374	110672875	.	0	.
184	chr1	110872894	110873395	.	0	.
185	chr1	111221629	111222130	.	0	.
186	chr1	111372340	111372841	.	0	.
187	chr1	111480058	111480559	.	0	.
188	chr1	111480585	111481086	.	0	.
189	chr1	111483807	111484308	.	0	.
190	chr1	111485048	111485549	.	0	.
191	chr1	111489503	111490004	.	0	.
192	chr1	111491016	111491517	.	0	.
193	chr1	111491737	111492238	.	0	.
194	chr1	111500368	111500869	.	0	.
195	chr1	111503386	111503887	.	0	.
196	chr1	111504887	111505388	.	0	.
197	chr1	111508737	111509238	.	0	.
198	chr1	111515141	111515642	.	0	.
199	chr1	111515957	111516458	.	0	.
200	chr1	111516787	111517288	.	0	.
201	chr1	111616265	111616766	.	0	.
202	chr1	111751924	111752425	.	0	.
203	chr1	111880275	111880776	.	0	.
204	chr1	111893930	111894431	.	0	.
205	chr1	112390228	112390729	.	0	.
206	chr1	112393038	112393539	.	0	.
207	chr1	112402609	112403110	.	0	.
208	chr1	112466700	112467201	.	0	.
209	chr1	112267835	112268336	.	0	.
210	chr1	115183653	115184154	.	0	.
211	chr1	115641666	115642167	.	0	.
212	chr1	115654920	115655421	.	0	.
213	chr1	117001464	117001965	.	0	.
214	chr1	121089813	121090314	.	0	.
215	chr1	150152725	150153226	.	0	.
216	chr1	150164980	150165481	.	0	.
217	chr1	150152725	150153226	.	0	.
218	chr1	150152725	150153226	.	0	.
219	chr1	150152725	150153226	.	0	.
220	chr1	150613422	150613923	.	0	.
221	chr1	150925959	150926460	.	0	.
222	chr1	151165680	151166181	.	0	.
223	chr1	151198266	151198767	.	0	.
224	chr1	151281064	151281565	.	0	.
225	chr1	151314115	151314616	.	0	.
226	chr1	151458564	151459065	.	0	.
227	chr1	151459276	151459777	.	0	.
228	chr1	151716674	151717175	.	0	.
229	chr1	152442899	152443400	.	0	.
230	chr1	153777044	153777545	.	0	.
231	chr1	153805245	153805746	.	0	.
232	chr1	153985106	153985607	.	0	.
233	chr1	153494809	153495310	.	0	.
234	chr1	156465196	156465697	.	0	.
235	chr1	156900004	156900505	.	0	.
236	chr1	156931412	156931913	.	0	.
237	chr1	157055613	157056114	.	0	.
238	chr1	157099510	157100011	.	0	.
239	chr1	157140547	157141048	.	0	.
240	chr1	157148297	157148798	.	0	.
241	chr1	157829665	157830166	.	0	.
242	chr1	157955738	157956239	.	0	.
243	chr1	157832272	157832773	.	0	.
244	chr1	158014067	158014568	.	0	.
245	chr1	159171342	159171843	.	0	.
246	chr1	160117504	160118005	.	0	.
247	chr1	160210919	160211420	.	0	.
248	chr1	159196457	159196958	.	0	.
249	chr1	159924484	159924985	.	0	.
250	chr1	161013076	161013577	.	0	.
251	chr1	161044368	161044869	.	0	.
252	chr1	161138248	161138749	.	0	.
253	chr1	160338590	160339091	.	0	.
254	chr1	160575003	160575504	.	0	.
255	chr1	160580166	160580667	.	0	.
256	chr1	161548361	161548862	.	0	.
257	chr1	160575003	160575504	.	0	.
258	chr1	160565577	160566078	.	0	.
259	chr1	160574390	160574891	.	0	.
260	chr1	160575003	160575504	.	0	.
261	chr1	160575533	160576034	.	0	.
262	chr1	160629710	160630211	.	0	.
263	chr1	160665975	160666476	.	0	.
264	chr1	160862604	160863105	.	0	.
265	chr1	160863232	160863733	.	0	.
266	chr1	161013643	161014144	.	0	.
267	chr1	161019039	161019540	.	0	.
268	chr1	161020076	161020577	.	0	.
269	chr1	161020985	161021486	.	0	.
270	chr1	161044368	161044869	.	0	.
271	chr1	161068310	161068811	.	0	.
272	chr1	161069533	161070034	.	0	.
273	chr1	161138248	161138749	.	0	.
274	chr1	161214358	161214859	.	0	.
275	chr1	161217262	161217763	.	0	.
276	chr1	161359200	161359701	.	0	.
277	chr1	161549593	161550094	.	0	.
278	chr1	161772386	161772887	.	0	.
279	chr1	161784938	161785439	.	0	.
280	chr1	161932543	161933044	.	0	.
281	chr1	162002874	162003375	.	0	.
282	chr1	162003641	162004142	.	0	.
283	chr1	162110898	162111399	.	0	.
284	chr1	162422975	162423476	.	0	.
285	chr1	167551630	167552131	.	0	.
286	chr1	167669263	167669764	.	0	.
287	chr1	167291755	167292256	.	0	.
288	chr1	167297411	167297912	.	0	.
289	chr1	167612488	167612989	.	0	.
290	chr1	167753029	167753530	.	0	.
291	chr1	168372290	168372791	.	0	.
292	chr1	168388298	168388799	.	0	.
293	chr1	168392235	168392736	.	0	.
294	chr1	171082172	171082673	.	0	.
295	chr1	171141626	171142127	.	0	.
296	chr1	170586150	170586651	.	0	.
297	chr1	170667316	170667817	.	0	.
298	chr1	170716819	170717320	.	0	.
299	chr1	172043333	172043834	.	0	.
300	chr1	177087269	177087770	.	0	.
301	chr1	178194063	178194564	.	0	.
302	chr1	179142729	179143230	.	0	.
303	chr1	182235420	182235921	.	0	.
304	chr1	182283944	182284445	.	0	.
305	chr1	182293268	182293769	.	0	.
306	chr1	182644092	182644593	.	0	.
307	chr1	182795577	182796078	.	0	.
308	chr1	182699750	182700251	.	0	.
309	chr1	183554567	183555068	.	0	.
310	chr1	184497226	184497727	.	0	.
311	chr1	185318645	185319146	.	0	.
312	chr1	185346258	185346759	.	0	.
313	chr1	185693961	185694462	.	0	.
314	chr1	186617809	186618310	.	0	.
315	chr1	186653292	186653793	.	0	.
316	chr1	186763008	186763509	.	0	.
317	chr1	186843489	186843990	.	0	.
318	chr1	186851017	186851518	.	0	.
319	chr1	186869510	186870011	.	0	.
320	chr1	192204327	192204828	.	0	.
321	chr1	197103782	197104283	.	0	.
322	chr1	196531500	196532001	.	0	.
323	chr1	197270875	197271376	.	0	.
324	chr1	197276228	197276729	.	0	.
325	chr1	197305745	197306246	.	0	.
326	chr1	197306996	197307497	.	0	.
327	chr1	197360127	197360628	.	0	.
328	chr1	197103782	197104283	.	0	.
329	chr1	200900151	200900652	.	0	.
330	chr1	205260494	205260995	.	0	.
331	chr1	205500802	205501303	.	0	.
332	chr1	205522002	205522503	.	0	.
333	chr1	205668212	205668713	.	0	.
334	chr1	206581579	206582080	.	0	.
335	chr1	222654834	222655335	.	0	.
336	chr1	222731616	222732117	.	0	.
337	chr1	222739421	222739922	.	0	.
338	chr1	222759299	222759800	.	0	.
339	chr1	222767714	222768215	.	0	.
340	chr1	222770507	222771008	.	0	.
341	chr1	222772059	222772560	.	0	.
342	chr1	222773038	222773539	.	0	.
343	chr1	222785513	222786014	.	0	.
344	chr1	223005047	223005548	.	0	.
345	chr1	223142955	223143456	.	0	.
346	chr1	223175676	223176177	.	0	.
347	chr1	223726072	223726573	.	0	.
348	chr1	223652604	223653105	.	0	.
349	chr1	225467586	225468087	.	0	.
350	chr1	225813188	225813689	.	0	.
351	chr1	226034292	226034793	.	0	.
352	chr1	226111202	226111703	.	0	.
353	chr1	226577196	226577697	.	0	.
354	chr1	226643056	226643557	.	0	.
355	chr1	226420651	226421152	.	0	.
356	chr1	226549572	226550073	.	0	.
357	chr1	226650972	226651473	.	0	.
358	chr1	226685642	226686143	.	0	.
359	chr1	228090602	228091103	.	0	.
360	chr1	228148368	228148869	.	0	.
361	chr1	228763472	228763973	.	0	.
362	chr1	229238989	229239490	.	0	.
363	chr1	229239529	229240030	.	0	.
364	chr1	234619637	234620138	.	0	.
365	chr1	235649061	235649562	.	0	.
366	chr1	235649813	235650314	.	0	.
367	chr1	240337670	240338171	.	0	.
368	chr1	241126369	241126870	.	0	.
369	chr1	241139683	241140184	.	0	.
370	chr1	245458797	245459298	.	0	.
371	chr10	7436985	7437486	.	0	.
372	chr10	7438454	7438955	.	0	.
373	chr10	7505800	7506301	.	0	.
374	chr10	11096547	11097048	.	0	.
375	chr10	11145349	11145850	.	0	.
376	chr10	11225315	11225816	.	0	.
377	chr10	10803140	10803641	.	0	.
378	chr10	12666862	12667363	.	0	.
379	chr10	13987608	13988109	.	0	.
380	chr10	16010195	16010696	.	0	.
381	chr10	21097961	21098462	.	0	.
382	chr10	22496285	22496786	.	0	.
383	chr10	26430858	26431359	.	0	.
384	chr10	26485703	26486204	.	0	.
385	chr10	26730489	26730990	.	0	.
386	chr10	26733561	26734062	.	0	.
387	chr10	26804720	26805221	.	0	.
388	chr10	26858983	26859484	.	0	.
389	chr10	26869574	26870075	.	0	.
390	chr10	27258722	27259223	.	0	.
391	chr10	27319847	27320348	.	0	.
392	chr10	28738227	28738728	.	0	.
393	chr10	30762552	30763053	.	0	.
394	chr10	30763871	30764372	.	0	.
395	chr10	30999312	30999813	.	0	.
396	chr10	31020071	31020572	.	0	.
397	chr10	31214923	31215424	.	0	.
398	chr10	31580597	31581098	.	0	.
399	chr10	31582508	31583009	.	0	.
400	chr10	31583375	31583876	.	0	.
401	chr10	31612180	31612681	.	0	.
402	chr10	31696703	31697204	.	0	.
403	chr10	31697886	31698387	.	0	.
404	chr10	31699220	31699721	.	0	.
405	chr10	31701378	31701879	.	0	.
406	chr10	31703383	31703884	.	0	.
407	chr10	31749316	31749817	.	0	.
408	chr10	31749867	31750368	.	0	.
409	chr10	31755073	31755574	.	0	.
410	chr10	31756695	31757196	.	0	.
411	chr10	31757233	31757734	.	0	.
412	chr10	31757768	31758269	.	0	.
413	chr10	31759225	31759726	.	0	.
414	chr10	31803746	31804247	.	0	.
415	chr10	31836519	31837020	.	0	.
416	chr10	31870776	31871277	.	0	.
417	chr10	31871567	31872068	.	0	.
418	chr10	31876222	31876723	.	0	.
419	chr10	31876929	31877430	.	0	.
420	chr10	31882473	31882974	.	0	.
421	chr10	32011823	32012324	.	0	.
422	chr10	32139352	32139853	.	0	.
423	chr10	32318382	32318883	.	0	.
424	chr10	44569693	44570194	.	0	.
425	chr10	44939990	44940491	.	0	.
426	chr10	44946117	44946618	.	0	.
427	chr10	44948666	44949167	.	0	.
428	chr10	45404137	45404638	.	0	.
429	chr10	45462276	45462777	.	0	.
430	chr10	46018729	46019230	.	0	.
431	chr10	47297602	47298103	.	0	.
432	chr10	47300581	47301082	.	0	.
433	chr10	47368501	47369002	.	0	.
434	chr10	48193670	48194171	.	0	.
435	chr10	48471082	48471583	.	0	.
436	chr10	48497142	48497643	.	0	.
437	chr10	48547823	48548324	.	0	.
438	chr10	49053401	49053902	.	0	.
439	chr10	59698288	59698789	.	0	.
440	chr10	69091428	69091929	.	0	.
441	chr10	69801515	69802016	.	0	.
442	chr10	71299335	71299836	.	0	.
443	chr10	71351876	71352377	.	0	.
444	chr10	71370144	71370645	.	0	.
445	chr10	71475094	71475595	.	0	.
446	chr10	71769486	71769987	.	0	.
447	chr10	71805769	71806270	.	0	.
448	chr10	71878581	71879082	.	0	.
449	chr10	71364390	71364891	.	0	.
450	chr10	71719486	71719987	.	0	.
451	chr10	71766005	71766506	.	0	.
452	chr10	71771122	71771623	.	0	.
453	chr10	73604354	73604855	.	0	.
454	chr10	77478925	77479426	.	0	.
455	chr10	77943355	77943856	.	0	.
456	chr10	79138342	79138843	.	0	.
457	chr10	79139590	79140091	.	0	.
458	chr10	79419793	79420294	.	0	.
459	chr10	80487672	80488173	.	0	.
460	chr10	85664314	85664815	.	0	.
461	chr10	86971115	86971616	.	0	.
462	chr10	88064785	88065286	.	0	.
463	chr10	88066234	88066735	.	0	.
464	chr10	88066974	88067475	.	0	.
465	chr10	88865418	88865919	.	0	.
466	chr10	89203794	89204295	.	0	.
467	chr10	89738771	89739272	.	0	.
468	chr10	89116288	89116789	.	0	.
469	chr10	89535689	89536190	.	0	.
470	chr10	89889517	89890018	.	0	.
471	chr10	89911908	89912409	.	0	.
472	chr10	90777620	90778121	.	0	.
473	chr10	90788911	90789412	.	0	.
474	chr10	93757676	93758177	.	0	.
475	chr10	96260060	96260561	.	0	.
476	chr10	95505560	95506061	.	0	.
477	chr10	96252733	96253234	.	0	.
478	chr10	96701957	96702458	.	0	.
479	chr10	96720277	96720778	.	0	.
480	chr10	97116773	97117274	.	0	.
481	chr10	97853916	97854417	.	0	.
482	chr10	99368018	99368519	.	0	.
483	chr10	102024778	102025279	.	0	.
484	chr10	102449488	102449989	.	0	.
485	chr10	102452655	102453156	.	0	.
486	chr10	102626032	102626533	.	0	.
487	chr10	102726190	102726691	.	0	.
488	chr10	102727359	102727860	.	0	.
489	chr10	102738733	102739234	.	0	.
490	chr10	102812446	102812947	.	0	.
491	chr10	102599741	102600242	.	0	.
492	chr10	102608195	102608696	.	0	.
493	chr10	102773895	102774396	.	0	.
494	chr10	102781011	102781512	.	0	.
495	chr10	102782919	102783420	.	0	.
496	chr10	102795653	102796154	.	0	.
497	chr10	102816192	102816693	.	0	.
498	chr10	103197158	103197659	.	0	.
499	chr10	103452889	103453390	.	0	.
500	chr10	103681915	103682416	.	0	.
501	chr10	103915480	103915981	.	0	.
502	chr10	104260577	104261078	.	0	.
503	chr10	104324120	104324621	.	0	.
504	chr10	104325269	104325770	.	0	.
505	chr10	104326048	104326549	.	0	.
506	chr10	104979762	104980263	.	0	.
507	chr10	111888399	111888900	.	0	.
508	chr10	113780628	113781129	.	0	.
509	chr10	113299331	113299832	.	0	.
510	chr10	113313157	113313658	.	0	.
511	chr10	113321778	113322279	.	0	.
512	chr10	113610535	113611036	.	0	.
513	chr10	113611977	113612478	.	0	.
514	chr10	113680887	113681388	.	0	.
515	chr10	113708984	113709485	.	0	.
516	chr10	113987750	113988251	.	0	.
517	chr10	114017191	114017692	.	0	.
518	chr10	114025699	114026200	.	0	.
519	chr10	114033082	114033583	.	0	.
520	chr10	114042953	114043454	.	0	.
521	chr10	114043553	114044054	.	0	.
522	chr10	114131069	114131570	.	0	.
523	chr10	114174008	114174509	.	0	.
524	chr10	114174618	114175119	.	0	.
525	chr10	114246387	114246888	.	0	.
526	chr10	114288818	114289319	.	0	.
527	chr10	114328063	114328564	.	0	.
528	chr10	114374313	114374814	.	0	.
529	chr10	114394681	114395182	.	0	.
530	chr10	114540201	114540702	.	0	.
531	chr10	114575648	114576149	.	0	.
532	chr10	114633198	114633699	.	0	.
533	chr10	114683538	114684039	.	0	.
534	chr10	114684130	114684631	.	0	.
535	chr10	114697085	114697586	.	0	.
536	chr10	114704576	114705077	.	0	.
537	chr10	114767161	114767662	.	0	.
538	chr10	114994423	114994924	.	0	.
539	chr10	115030417	115030918	.	0	.
540	chr10	114131069	114131570	.	0	.
541	chr10	114540201	114540702	.	0	.
542	chr10	114349990	114350491	.	0	.
543	chr10	116691494	116691995	.	0	.
544	chr10	117542048	117542549	.	0	.
545	chr10	117545318	117545819	.	0	.
546	chr10	117545971	117546472	.	0	.
547	chr10	117804336	117804837	.	0	.
548	chr10	119129383	119129884	.	0	.
549	chr10	119704456	119704957	.	0	.
550	chr10	123463088	123463589	.	0	.
551	chr10	124093296	124093797	.	0	.
552	chr10	124035892	124036393	.	0	.
553	chr10	124040350	124040851	.	0	.
554	chr10	124043104	124043605	.	0	.
555	chr10	124054062	124054563	.	0	.
556	chr10	124064621	124065122	.	0	.
557	chr10	124065326	124065827	.	0	.
558	chr10	124071891	124072392	.	0	.
559	chr10	124074397	124074898	.	0	.
560	chr10	124152137	124152638	.	0	.
561	chr10	124478965	124479466	.	0	.
562	chr10	124493507	124494008	.	0	.
563	chr10	124543038	124543539	.	0	.
564	chr10	124547536	124548037	.	0	.
565	chr10	124970635	124971136	.	0	.
566	chr10	132391030	132391531	.	0	.
567	chr10	132407857	132408358	.	0	.
568	chr10	132412806	132413307	.	0	.
569	chr10	132420939	132421440	.	0	.
570	chr10	132422079	132422580	.	0	.
571	chr10	132434338	132434839	.	0	.
572	chr10	132442579	132443080	.	0	.
573	chr10	132462843	132463344	.	0	.
574	chr10	132510984	132511485	.	0	.
575	chr10	132519669	132520170	.	0	.
576	chr10	132571150	132571651	.	0	.
577	chr10	133013092	133013593	.	0	.
578	chr10	133335507	133336008	.	0	.
579	chr10	133336705	133337206	.	0	.
580	chr11	296976	297477	.	0	.
581	chr11	854270	854771	.	0	.
582	chr11	891331	891832	.	0	.
583	chr11	316148	316649	.	0	.
584	chr11	326077	326578	.	0	.
585	chr11	354569	355070	.	0	.
586	chr11	416520	417021	.	0	.
587	chr11	512649	513150	.	0	.
588	chr11	805054	805555	.	0	.
589	chr11	858378	858879	.	0	.
590	chr11	1082678	1083179	.	0	.
591	chr11	694953	695454	.	0	.
592	chr11	1389480	1389981	.	0	.
593	chr11	2445398	2445899	.	0	.
594	chr11	9746400	9746901	.	0	.
595	chr11	9804924	9805425	.	0	.
596	chr11	10387184	10387685	.	0	.
597	chr11	10436098	10436599	.	0	.
598	chr11	10598915	10599416	.	0	.
599	chr11	10601770	10602271	.	0	.
600	chr11	10622037	10622538	.	0	.
601	chr11	10674936	10675437	.	0	.
602	chr11	11234411	11234912	.	0	.
603	chr11	11243660	11244161	.	0	.
604	chr11	11285668	11286169	.	0	.
605	chr11	11289727	11290228	.	0	.
606	chr11	11314005	11314506	.	0	.
607	chr11	11370506	11371007	.	0	.
608	chr11	11403641	11404142	.	0	.
609	chr11	11407089	11407590	.	0	.
610	chr11	11415859	11416360	.	0	.
611	chr11	11422703	11423204	.	0	.
612	chr11	11426974	11427475	.	0	.
613	chr11	11427888	11428389	.	0	.
614	chr11	11436587	11437088	.	0	.
615	chr11	11437310	11437811	.	0	.
616	chr11	11463026	11463527	.	0	.
617	chr11	11469074	11469575	.	0	.
618	chr11	10657995	10658496	.	0	.
619	chr11	10583329	10583830	.	0	.
620	chr11	10597178	10597679	.	0	.
621	chr11	11842379	11842880	.	0	.
622	chr11	12109681	12110182	.	0	.
623	chr11	12329092	12329593	.	0	.
624	chr11	12815908	12816409	.	0	.
625	chr11	14545278	14545779	.	0	.
626	chr11	14551503	14552004	.	0	.
627	chr11	14554957	14555458	.	0	.
628	chr11	14578490	14578991	.	0	.
629	chr11	14625582	14626083	.	0	.
630	chr11	14643491	14643992	.	0	.
631	chr11	15483190	15483691	.	0	.
632	chr11	15484401	15484902	.	0	.
633	chr11	15774384	15774885	.	0	.
634	chr11	15783341	15783842	.	0	.
635	chr11	15897629	15898130	.	0	.
636	chr11	20310115	20310616	.	0	.
637	chr11	22211216	22211717	.	0	.
638	chr11	22370122	22370623	.	0	.
639	chr11	29964527	29965028	.	0	.
640	chr11	30016043	30016544	.	0	.
641	chr11	30583681	30584182	.	0	.
642	chr11	31764190	31764691	.	0	.
643	chr11	31763246	31763747	.	0	.
644	chr11	35330521	35331022	.	0	.
645	chr11	35352245	35352746	.	0	.
646	chr11	34564304	34564805	.	0	.
647	chr11	34665534	34666035	.	0	.
648	chr11	35083399	35083900	.	0	.
649	chr11	35138391	35138892	.	0	.
650	chr11	35166005	35166506	.	0	.
651	chr11	35307770	35308271	.	0	.
652	chr11	35330521	35331022	.	0	.
653	chr11	35352245	35352746	.	0	.
654	chr11	35387437	35387938	.	0	.
655	chr11	35418290	35418791	.	0	.
656	chr11	35419168	35419669	.	0	.
657	chr11	35437577	35438078	.	0	.
658	chr11	35525438	35525939	.	0	.
659	chr11	35790752	35791253	.	0	.
660	chr11	35954411	35954912	.	0	.
661	chr11	35981563	35982064	.	0	.
662	chr11	36080206	36080707	.	0	.
663	chr11	36109243	36109744	.	0	.
664	chr11	36212663	36213164	.	0	.
665	chr11	36356153	36356654	.	0	.
666	chr11	45371116	45371617	.	0	.
667	chr11	45500311	45500812	.	0	.
668	chr11	45658499	45659000	.	0	.
669	chr11	45662757	45663258	.	0	.
670	chr11	45664352	45664853	.	0	.
671	chr11	45857958	45858459	.	0	.
672	chr11	45889686	45890187	.	0	.
673	chr11	45891110	45891611	.	0	.
674	chr11	45983007	45983508	.	0	.
675	chr11	46026830	46027331	.	0	.
676	chr11	46295412	46295913	.	0	.
677	chr11	46330504	46331005	.	0	.
678	chr11	46335772	46336273	.	0	.
679	chr11	46338980	46339481	.	0	.
680	chr11	46342190	46342691	.	0	.
681	chr11	46345082	46345583	.	0	.
682	chr11	46857556	46858057	.	0	.
683	chr11	47002357	47002858	.	0	.
684	chr11	47134407	47134908	.	0	.
685	chr11	47244906	47245407	.	0	.
686	chr11	47259423	47259924	.	0	.
687	chr11	45906789	45907290	.	0	.
688	chr11	48473863	48474364	.	0	.
689	chr11	47176716	47177217	.	0	.
690	chr11	47767087	47767588	.	0	.
691	chr11	57203295	57203796	.	0	.
692	chr11	57547863	57548364	.	0	.
693	chr11	57774779	57775280	.	0	.
694	chr11	60373546	60374047	.	0	.
695	chr11	61669348	61669849	.	0	.
696	chr11	61716596	61717097	.	0	.
697	chr11	61698116	61698617	.	0	.
698	chr11	61718432	61718933	.	0	.
699	chr11	62545554	62546055	.	0	.
700	chr11	62928875	62929376	.	0	.
701	chr11	62933712	62934213	.	0	.
702	chr11	62921985	62922486	.	0	.
703	chr11	63583188	63583689	.	0	.
704	chr11	63680158	63680659	.	0	.
705	chr11	63838571	63839072	.	0	.
706	chr11	63917744	63918245	.	0	.
707	chr11	63974207	63974708	.	0	.
708	chr11	64205447	64205948	.	0	.
709	chr11	65444233	65444734	.	0	.
710	chr11	65507966	65508467	.	0	.
711	chr11	64580500	64581001	.	0	.
712	chr11	64687206	64687707	.	0	.
713	chr11	64688333	64688834	.	0	.
714	chr11	64777640	64778141	.	0	.
715	chr11	64779152	64779653	.	0	.
716	chr11	64923898	64924399	.	0	.
717	chr11	65095978	65096479	.	0	.
718	chr11	65134575	65135076	.	0	.
719	chr11	65261683	65262184	.	0	.
720	chr11	65274946	65275447	.	0	.
721	chr11	65290680	65291181	.	0	.
722	chr11	65418835	65419336	.	0	.
723	chr11	65421094	65421595	.	0	.
724	chr11	65421976	65422477	.	0	.
725	chr11	65477437	65477938	.	0	.
726	chr11	65481524	65482025	.	0	.
727	chr11	65487470	65487971	.	0	.
728	chr11	65488216	65488717	.	0	.
729	chr11	65498134	65498635	.	0	.
730	chr11	65498789	65499290	.	0	.
731	chr11	65711992	65712493	.	0	.
732	chr11	66002061	66002562	.	0	.
733	chr11	66408783	66409284	.	0	.
734	chr11	67118856	67119357	.	0	.
735	chr11	67317471	67317972	.	0	.
736	chr11	67353475	67353976	.	0	.
737	chr11	67391731	67392232	.	0	.
738	chr11	67401642	67402143	.	0	.
739	chr11	67410173	67410674	.	0	.
740	chr11	67415012	67415513	.	0	.
741	chr11	67428094	67428595	.	0	.
742	chr11	67482759	67483260	.	0	.
743	chr11	67483430	67483931	.	0	.
744	chr11	67583517	67584018	.	0	.
745	chr11	67805170	67805671	.	0	.
746	chr11	67805700	67806201	.	0	.
747	chr11	68030199	68030700	.	0	.
748	chr11	68121254	68121755	.	0	.
749	chr11	68212841	68213342	.	0	.
750	chr11	68213545	68214046	.	0	.
751	chr11	68271758	68272259	.	0	.
752	chr11	69313030	69313531	.	0	.
753	chr11	70482884	70483385	.	0	.
754	chr11	69293809	69294310	.	0	.
755	chr11	69425302	69425803	.	0	.
756	chr11	69448672	69449173	.	0	.
757	chr11	71928444	71928945	.	0	.
758	chr11	72040564	72041065	.	0	.
759	chr11	72103092	72103593	.	0	.
760	chr11	72112151	72112652	.	0	.
761	chr11	72112815	72113316	.	0	.
762	chr11	72434315	72434816	.	0	.
763	chr11	72793559	72794060	.	0	.
764	chr11	72440087	72440588	.	0	.
765	chr11	72584282	72584783	.	0	.
766	chr11	72630017	72630518	.	0	.
767	chr11	72786937	72787438	.	0	.
768	chr11	73275009	73275510	.	0	.
769	chr11	73287431	73287932	.	0	.
770	chr11	78331567	78332068	.	0	.
771	chr11	79152425	79152926	.	0	.
772	chr11	82261356	82261857	.	0	.
773	chr11	82315045	82315546	.	0	.
774	chr11	82498588	82499089	.	0	.
775	chr11	82520589	82521090	.	0	.
776	chr11	88335058	88335559	.	0	.
777	chr11	92978635	92979136	.	0	.
778	chr11	95592100	95592601	.	0	.
779	chr11	95790855	95791356	.	0	.
780	chr11	95999688	96000189	.	0	.
781	chr11	96036159	96036660	.	0	.
782	chr11	96037513	96038014	.	0	.
783	chr11	96046497	96046998	.	0	.
784	chr11	96166266	96166767	.	0	.
785	chr11	96167224	96167725	.	0	.
786	chr11	96173326	96173827	.	0	.
787	chr11	96187678	96188179	.	0	.
788	chr11	96212261	96212762	.	0	.
789	chr11	96215290	96215791	.	0	.
790	chr11	96217077	96217578	.	0	.
791	chr11	96221210	96221711	.	0	.
792	chr11	96227881	96228382	.	0	.
793	chr11	96228434	96228935	.	0	.
794	chr11	96241299	96241800	.	0	.
795	chr11	96243083	96243584	.	0	.
796	chr11	96256128	96256629	.	0	.
797	chr11	96265711	96266212	.	0	.
798	chr11	96299509	96300010	.	0	.
799	chr11	96300145	96300646	.	0	.
800	chr11	96317414	96317915	.	0	.
801	chr11	96335227	96335728	.	0	.
802	chr11	101001497	101001998	.	0	.
803	chr11	100632800	100633301	.	0	.
804	chr11	102977699	102978200	.	0	.
805	chr11	115659939	115660440	.	0	.
806	chr11	116207524	116208025	.	0	.
807	chr11	116348110	116348611	.	0	.
808	chr11	116692732	116693233	.	0	.
809	chr11	117415712	117416213	.	0	.
810	chr11	117977084	117977585	.	0	.
811	chr11	117988313	117988814	.	0	.
812	chr11	118128790	118129291	.	0	.
813	chr11	118886640	118887141	.	0	.
814	chr11	117661246	117661747	.	0	.
815	chr11	117873267	117873768	.	0	.
816	chr11	117988313	117988814	.	0	.
817	chr11	118010227	118010728	.	0	.
818	chr11	118264163	118264664	.	0	.
819	chr11	118771417	118771918	.	0	.
820	chr11	118886017	118886518	.	0	.
821	chr11	119029206	119029707	.	0	.
822	chr11	119422394	119422895	.	0	.
823	chr11	119455145	119455646	.	0	.
824	chr11	120197844	120198345	.	0	.
825	chr11	120334746	120335247	.	0	.
826	chr11	120637200	120637701	.	0	.
827	chr11	120573867	120574368	.	0	.
828	chr11	122310587	122311088	.	0	.
829	chr11	124800171	124800672	.	0	.
830	chr11	126919096	126919597	.	0	.
831	chr11	128474465	128474966	.	0	.
832	chr11	129950752	129951253	.	0	.
833	chr11	132050735	132051236	.	0	.
834	chr11	133920234	133920735	.	0	.
835	chr11	133215069	133215570	.	0	.
836	chr11	133920234	133920735	.	0	.
837	chr12	6222102	6222603	.	0	.
838	chr12	6330098	6330599	.	0	.
839	chr12	6336455	6336956	.	0	.
840	chr12	6338685	6339186	.	0	.
841	chr12	6336455	6336956	.	0	.
842	chr12	6145527	6146028	.	0	.
843	chr12	6633599	6634100	.	0	.
844	chr12	6632281	6632782	.	0	.
845	chr12	6792521	6793022	.	0	.
846	chr12	6793114	6793615	.	0	.
847	chr12	7498662	7499163	.	0	.
848	chr12	7541957	7542458	.	0	.
849	chr12	7555764	7556265	.	0	.
850	chr12	7575225	7575726	.	0	.
851	chr12	8070541	8071042	.	0	.
852	chr12	7976780	7977281	.	0	.
853	chr12	8123351	8123852	.	0	.
854	chr12	10052258	10052759	.	0	.
855	chr12	10132186	10132687	.	0	.
856	chr12	9648939	9649440	.	0	.
857	chr12	10052258	10052759	.	0	.
858	chr12	10054804	10055305	.	0	.
859	chr12	10102265	10102766	.	0	.
860	chr12	10131049	10131550	.	0	.
861	chr12	10160865	10161366	.	0	.
862	chr12	10163012	10163513	.	0	.
863	chr12	10164218	10164719	.	0	.
864	chr12	10164770	10165271	.	0	.
865	chr12	10166651	10167152	.	0	.
866	chr12	10171965	10172466	.	0	.
867	chr12	9733159	9733660	.	0	.
868	chr12	9364510	9365011	.	0	.
869	chr12	12830430	12830931	.	0	.
870	chr12	13215236	13215737	.	0	.
871	chr12	13319066	13319567	.	0	.
872	chr12	13595534	13596035	.	0	.
873	chr12	13890776	13891277	.	0	.
874	chr12	13911176	13911677	.	0	.
875	chr12	13964682	13965183	.	0	.
876	chr12	14169263	14169764	.	0	.
877	chr12	14193611	14194112	.	0	.
878	chr12	13189166	13189667	.	0	.
879	chr12	13319066	13319567	.	0	.
880	chr12	13524629	13525130	.	0	.
881	chr12	13874540	13875041	.	0	.
882	chr12	14975427	14975928	.	0	.
883	chr12	14278287	14278788	.	0	.
884	chr12	14240033	14240534	.	0	.
885	chr12	14251133	14251634	.	0	.
886	chr12	14273453	14273954	.	0	.
887	chr12	14514158	14514659	.	0	.
888	chr12	14613750	14614251	.	0	.
889	chr12	15691811	15692312	.	0	.
890	chr12	13976835	13977336	.	0	.
891	chr12	14547571	14548072	.	0	.
892	chr12	14952174	14952675	.	0	.
893	chr12	14975427	14975928	.	0	.
894	chr12	15691811	15692312	.	0	.
895	chr12	14874806	14875307	.	0	.
896	chr12	16300720	16301221	.	0	.
897	chr12	15716616	15717117	.	0	.
898	chr12	15718564	15719065	.	0	.
899	chr12	16190226	16190727	.	0	.
900	chr12	18483686	18484187	.	0	.
901	chr12	21941131	21941632	.	0	.
902	chr12	26326900	26327401	.	0	.
903	chr12	26460230	26460731	.	0	.
904	chr12	26473277	26473778	.	0	.
905	chr12	25210844	25211345	.	0	.
906	chr12	25573200	25573701	.	0	.
907	chr12	25589975	25590476	.	0	.
908	chr12	25743257	25743758	.	0	.
909	chr12	25824659	25825160	.	0	.
910	chr12	25960138	25960639	.	0	.
911	chr12	25973738	25974239	.	0	.
912	chr12	26212318	26212819	.	0	.
913	chr12	26244410	26244911	.	0	.
914	chr12	26245087	26245588	.	0	.
915	chr12	26269257	26269758	.	0	.
916	chr12	26270906	26271407	.	0	.
917	chr12	26271778	26272279	.	0	.
918	chr12	26272747	26273248	.	0	.
919	chr12	26274699	26275200	.	0	.
920	chr12	26275748	26276249	.	0	.
921	chr12	26276994	26277495	.	0	.
922	chr12	26277510	26278011	.	0	.
923	chr12	26278186	26278687	.	0	.
924	chr12	26283825	26284326	.	0	.
925	chr12	26327423	26327924	.	0	.
926	chr12	26328086	26328587	.	0	.
927	chr12	26342836	26343337	.	0	.
928	chr12	26346589	26347090	.	0	.
929	chr12	26354208	26354709	.	0	.
930	chr12	26400741	26401242	.	0	.
931	chr12	26436040	26436541	.	0	.
932	chr12	26451202	26451703	.	0	.
933	chr12	26451809	26452310	.	0	.
934	chr12	26454997	26455498	.	0	.
935	chr12	26460230	26460731	.	0	.
936	chr12	26467316	26467817	.	0	.
937	chr12	26471621	26472122	.	0	.
938	chr12	26473277	26473778	.	0	.
939	chr12	26509557	26510058	.	0	.
940	chr12	26704963	26705464	.	0	.
941	chr12	26817244	26817745	.	0	.
942	chr12	26819544	26820045	.	0	.
943	chr12	26977794	26978295	.	0	.
944	chr12	27010166	27010667	.	0	.
945	chr12	27014673	27015174	.	0	.
946	chr12	26214075	26214576	.	0	.
947	chr12	26813303	26813804	.	0	.
948	chr12	26820700	26821201	.	0	.
949	chr12	26828666	26829167	.	0	.
950	chr12	27220200	27220701	.	0	.
951	chr12	28788332	28788833	.	0	.
952	chr12	29299605	29300106	.	0	.
953	chr12	29314403	29314904	.	0	.
954	chr12	29552284	29552785	.	0	.
955	chr12	29582104	29582605	.	0	.
956	chr12	29591356	29591857	.	0	.
957	chr12	30203795	30204296	.	0	.
958	chr12	30707654	30708155	.	0	.
959	chr12	30729645	30730146	.	0	.
960	chr12	30744195	30744696	.	0	.
961	chr12	30796380	30796881	.	0	.
962	chr12	30957831	30958332	.	0	.
963	chr12	30977036	30977537	.	0	.
964	chr12	31835224	31835725	.	0	.
965	chr12	31844945	31845446	.	0	.
966	chr12	38558873	38559374	.	0	.
967	chr12	39125801	39126302	.	0	.
968	chr12	39174301	39174802	.	0	.
969	chr12	39628822	39629323	.	0	.
970	chr12	46209823	46210324	.	0	.
971	chr12	46219726	46220227	.	0	.
972	chr12	46388351	46388852	.	0	.
973	chr12	47219099	47219600	.	0	.
974	chr12	47349943	47350444	.	0	.
975	chr12	47828383	47828884	.	0	.
976	chr12	46460043	46460544	.	0	.
977	chr12	47312717	47313218	.	0	.
978	chr12	47360634	47361135	.	0	.
979	chr12	47816333	47816834	.	0	.
980	chr12	48038060	48038561	.	0	.
981	chr12	47582002	47582503	.	0	.
982	chr12	48038060	48038561	.	0	.
983	chr12	48678486	48678987	.	0	.
984	chr12	49265355	49265856	.	0	.
985	chr12	51325158	51325659	.	0	.
986	chr12	51388806	51389307	.	0	.
987	chr12	51390448	51390949	.	0	.
988	chr12	52259828	52260329	.	0	.
989	chr12	52260521	52261022	.	0	.
990	chr12	52261179	52261680	.	0	.
991	chr12	52264432	52264933	.	0	.
992	chr12	52454253	52454754	.	0	.
993	chr12	53007280	53007781	.	0	.
994	chr12	54123916	54124417	.	0	.
995	chr12	57078651	57079152	.	0	.
996	chr12	56688214	56688715	.	0	.
997	chr12	57487779	57488280	.	0	.
998	chr12	57522459	57522960	.	0	.
999	chr12	57118797	57119298	.	0	.
1000	chr12	57155711	57156212	.	0	.
1001	chr12	57168690	57169191	.	0	.
1002	chr12	57224811	57225312	.	0	.
1003	chr12	57272276	57272777	.	0	.
1004	chr12	57589092	57589593	.	0	.
1005	chr12	57592670	57593171	.	0	.
1006	chr12	57838801	57839302	.	0	.
1007	chr12	57902636	57903137	.	0	.
1008	chr12	57868688	57869189	.	0	.
1009	chr12	57580975	57581476	.	0	.
1010	chr12	57589092	57589593	.	0	.
1011	chr12	57592670	57593171	.	0	.
1012	chr12	57738798	57739299	.	0	.
1013	chr12	57815129	57815630	.	0	.
1014	chr12	57836327	57836828	.	0	.
1015	chr12	57836844	57837345	.	0	.
1016	chr12	57838801	57839302	.	0	.
1017	chr12	57854897	57855398	.	0	.
1018	chr12	57874203	57874704	.	0	.
1019	chr12	57898865	57899366	.	0	.
1020	chr12	57902636	57903137	.	0	.
1021	chr12	58592624	58593125	.	0	.
1022	chr12	58841111	58841612	.	0	.
1023	chr12	64890833	64891334	.	0	.
1024	chr12	65055666	65056167	.	0	.
1025	chr12	65891866	65892367	.	0	.
1026	chr12	66236949	66237450	.	0	.
1027	chr12	66678070	66678571	.	0	.
1028	chr12	65925647	65926148	.	0	.
1029	chr12	68240961	68241462	.	0	.
1030	chr12	79960018	79960519	.	0	.
1031	chr12	89162767	89163268	.	0	.
1032	chr12	89405864	89406365	.	0	.
1033	chr12	89846600	89847101	.	0	.
1034	chr12	89863544	89864045	.	0	.
1035	chr12	92045013	92045514	.	0	.
1036	chr12	93180279	93180780	.	0	.
1037	chr12	92593878	92594379	.	0	.
1038	chr12	93726999	93727500	.	0	.
1039	chr12	102483685	102484186	.	0	.
1040	chr12	102503247	102503748	.	0	.
1041	chr12	102010187	102010688	.	0	.
1042	chr12	102512533	102513034	.	0	.
1043	chr12	102544321	102544822	.	0	.
1044	chr12	103114278	103114779	.	0	.
1045	chr12	102498399	102498900	.	0	.
1046	chr12	102540976	102541477	.	0	.
1047	chr12	103712218	103712719	.	0	.
1048	chr12	102780984	102781485	.	0	.
1049	chr12	102959303	102959804	.	0	.
1050	chr12	102959885	102960386	.	0	.
1051	chr12	103013594	103014095	.	0	.
1052	chr12	103424780	103425281	.	0	.
1053	chr12	103495315	103495816	.	0	.
1054	chr12	103501720	103502221	.	0	.
1055	chr12	103642333	103642834	.	0	.
1056	chr12	103680924	103681425	.	0	.
1057	chr12	103802417	103802918	.	0	.
1058	chr12	103846505	103847006	.	0	.
1059	chr12	104115656	104116157	.	0	.
1060	chr12	104286015	104286516	.	0	.
1061	chr12	104481028	104481529	.	0	.
1062	chr12	104485508	104486009	.	0	.
1063	chr12	105025911	105026412	.	0	.
1064	chr12	107864636	107865137	.	0	.
1065	chr12	108302968	108303469	.	0	.
1066	chr12	108314668	108315169	.	0	.
1067	chr12	108340055	108340556	.	0	.
1068	chr12	108589721	108590222	.	0	.
1069	chr12	108628801	108629302	.	0	.
1070	chr12	108861211	108861712	.	0	.
1071	chr12	108908032	108908533	.	0	.
1072	chr12	108929584	108930085	.	0	.
1073	chr12	108649562	108650063	.	0	.
1074	chr12	108824128	108824629	.	0	.
1075	chr12	108839327	108839828	.	0	.
1076	chr12	108307029	108307530	.	0	.
1077	chr12	113207950	113208451	.	0	.
1078	chr12	113407900	113408401	.	0	.
1079	chr12	113782802	113783303	.	0	.
1080	chr12	113403661	113404162	.	0	.
1081	chr12	113416269	113416770	.	0	.
1082	chr12	120075177	120075678	.	0	.
1083	chr12	120094555	120095056	.	0	.
1084	chr12	120238772	120239273	.	0	.
1085	chr12	120365976	120366477	.	0	.
1086	chr12	120368483	120368984	.	0	.
1087	chr12	120368988	120369489	.	0	.
1088	chr12	120652722	120653223	.	0	.
1089	chr12	124260757	124261258	.	0	.
1090	chr12	131380894	131381395	.	0	.
1091	chr13	33362672	33363173	.	0	.
1092	chr13	35551943	35552444	.	0	.
1093	chr13	35962841	35963342	.	0	.
1094	chr13	36461356	36461857	.	0	.
1095	chr13	36002692	36003193	.	0	.
1096	chr13	40364656	40365157	.	0	.
1097	chr13	46369870	46370371	.	0	.
1098	chr13	51315601	51316102	.	0	.
1099	chr13	52449795	52450296	.	0	.
1100	chr13	52888609	52889110	.	0	.
1101	chr13	52949641	52950142	.	0	.
1102	chr13	52395818	52396319	.	0	.
1103	chr13	53169123	53169624	.	0	.
1104	chr13	53821109	53821610	.	0	.
1105	chr13	71149340	71149841	.	0	.
1106	chr13	95176582	95177083	.	0	.
1107	chr13	95225029	95225530	.	0	.
1108	chr13	95181548	95182049	.	0	.
1109	chr13	96200852	96201353	.	0	.
1110	chr13	96636183	96636684	.	0	.
1111	chr13	97388287	97388788	.	0	.
1112	chr13	97386316	97386817	.	0	.
1113	chr13	97387150	97387651	.	0	.
1114	chr13	97388287	97388788	.	0	.
1115	chr13	98144154	98144655	.	0	.
1116	chr13	98233097	98233598	.	0	.
1117	chr13	98450383	98450884	.	0	.
1118	chr13	98451536	98452037	.	0	.
1119	chr13	98476392	98476893	.	0	.
1120	chr13	98498718	98499219	.	0	.
1121	chr13	99046158	99046659	.	0	.
1122	chr13	99062690	99063191	.	0	.
1123	chr13	99310964	99311465	.	0	.
1124	chr13	99218368	99218869	.	0	.
1125	chr13	99297296	99297797	.	0	.
1126	chr13	99299690	99300191	.	0	.
1127	chr13	99310964	99311465	.	0	.
1128	chr13	99415801	99416302	.	0	.
1129	chr13	99425580	99426081	.	0	.
1130	chr13	99545355	99545856	.	0	.
1131	chr13	99686066	99686567	.	0	.
1132	chr13	99883874	99884375	.	0	.
1133	chr13	99892248	99892749	.	0	.
1134	chr13	99953011	99953512	.	0	.
1135	chr13	99956324	99956825	.	0	.
1136	chr13	99965451	99965952	.	0	.
1137	chr13	100535318	100535819	.	0	.
1138	chr13	100602558	100603059	.	0	.
1139	chr13	102070723	102071224	.	0	.
1140	chr13	101567529	101568030	.	0	.
1141	chr13	108267307	108267808	.	0	.
1142	chr13	109361948	109362449	.	0	.
1143	chr13	110134767	110135268	.	0	.
1144	chr13	110156252	110156753	.	0	.
1145	chr13	110254224	110254725	.	0	.
1146	chr13	110392913	110393414	.	0	.
1147	chr13	110409711	110410212	.	0	.
1148	chr13	110411546	110412047	.	0	.
1149	chr13	111115568	111116069	.	0	.
1150	chr13	109651788	109652289	.	0	.
1151	chr13	111122937	111123438	.	0	.
1152	chr13	111288127	111288628	.	0	.
1153	chr13	111431168	111431669	.	0	.
1154	chr13	111046455	111046956	.	0	.
1155	chr13	111268727	111269228	.	0	.
1156	chr13	112767997	112768498	.	0	.
1157	chr13	113017747	113018248	.	0	.
1158	chr13	113020347	113020848	.	0	.
1159	chr13	113071400	113071901	.	0	.
1160	chr13	113732773	113733274	.	0	.
1161	chr13	113815612	113816113	.	0	.
1162	chr13	112767997	112768498	.	0	.
1163	chr13	112893394	112893895	.	0	.
1164	chr13	112894910	112895411	.	0	.
1165	chr13	112943479	112943980	.	0	.
1166	chr13	112956958	112957459	.	0	.
1167	chr13	112961226	112961727	.	0	.
1168	chr13	112968249	112968750	.	0	.
1169	chr13	112969003	112969504	.	0	.
1170	chr13	112969504	112970005	.	0	.
1171	chr13	112970611	112971112	.	0	.
1172	chr13	112979126	112979627	.	0	.
1173	chr13	112979840	112980341	.	0	.
1174	chr13	112980391	112980892	.	0	.
1175	chr13	112982480	112982981	.	0	.
1176	chr13	112984766	112985267	.	0	.
1177	chr13	112986899	112987400	.	0	.
1178	chr13	112987414	112987915	.	0	.
1179	chr13	112994723	112995224	.	0	.
1180	chr13	112995288	112995789	.	0	.
1181	chr13	112998642	112999143	.	0	.
1182	chr13	112999217	112999718	.	0	.
1183	chr13	113000643	113001144	.	0	.
1184	chr13	113001384	113001885	.	0	.
1185	chr13	113007467	113007968	.	0	.
1186	chr13	113009423	113009924	.	0	.
1187	chr13	113013217	113013718	.	0	.
1188	chr13	113013754	113014255	.	0	.
1189	chr13	113015668	113016169	.	0	.
1190	chr13	113018534	113019035	.	0	.
1191	chr13	113020347	113020848	.	0	.
1192	chr13	113110451	113110952	.	0	.
1193	chr13	113152183	113152684	.	0	.
1194	chr13	113299819	113300320	.	0	.
1195	chr13	113401208	113401709	.	0	.
1196	chr13	113409696	113410197	.	0	.
1197	chr13	113493103	113493604	.	0	.
1198	chr13	113732773	113733274	.	0	.
1199	chr13	113736104	113736605	.	0	.
1200	chr13	113741820	113742321	.	0	.
1201	chr13	113758204	113758705	.	0	.
1202	chr13	113758939	113759440	.	0	.
1203	chr13	113814779	113815280	.	0	.
1204	chr13	113881635	113882136	.	0	.
1205	chr13	113948294	113948795	.	0	.
1206	chr13	114068822	114069323	.	0	.
1207	chr13	114110350	114110851	.	0	.
1208	chr13	114120715	114121216	.	0	.
1209	chr13	114121899	114122400	.	0	.
1210	chr13	114122753	114123254	.	0	.
1211	chr13	114152792	114153293	.	0	.
1212	chr13	114161280	114161781	.	0	.
1213	chr13	114161868	114162369	.	0	.
1214	chr13	113013754	113014255	.	0	.
1215	chr14	20717337	20717838	.	0	.
1216	chr14	22422191	22422692	.	0	.
1217	chr14	23430612	23431113	.	0	.
1218	chr14	23415583	23416084	.	0	.
1219	chr14	24172942	24173443	.	0	.
1220	chr14	24243410	24243911	.	0	.
1221	chr14	24246749	24247250	.	0	.
1222	chr14	24378731	24379232	.	0	.
1223	chr14	24804001	24804502	.	0	.
1224	chr14	23608324	23608825	.	0	.
1225	chr14	28758996	28759497	.	0	.
1226	chr14	28773703	28774204	.	0	.
1227	chr14	29339482	29339983	.	0	.
1228	chr14	29643308	29643809	.	0	.
1229	chr14	29925590	29926091	.	0	.
1230	chr14	30156551	30157052	.	0	.
1231	chr14	30283811	30284312	.	0	.
1232	chr14	33766556	33767057	.	0	.
1233	chr14	36373983	36374484	.	0	.
1234	chr14	50812657	50813158	.	0	.
1235	chr14	50047251	50047752	.	0	.
1236	chr14	50812657	50813158	.	0	.
1237	chr14	57871403	57871904	.	0	.
1238	chr14	59629458	59629959	.	0	.
1239	chr14	61183412	61183913	.	0	.
1240	chr14	59895590	59896091	.	0	.
1241	chr14	63443328	63443829	.	0	.
1242	chr14	68579494	68579995	.	0	.
1243	chr14	69288402	69288903	.	0	.
1244	chr14	68304970	68305471	.	0	.
1245	chr14	68309590	68310091	.	0	.
1246	chr14	68347527	68348028	.	0	.
1247	chr14	68359934	68360435	.	0	.
1248	chr14	68363725	68364226	.	0	.
1249	chr14	68368829	68369330	.	0	.
1250	chr14	68380596	68381097	.	0	.
1251	chr14	68385799	68386300	.	0	.
1252	chr14	68386464	68386965	.	0	.
1253	chr14	68547598	68548099	.	0	.
1254	chr14	68569807	68570308	.	0	.
1255	chr14	68573626	68574127	.	0	.
1256	chr14	68579494	68579995	.	0	.
1257	chr14	68598098	68598599	.	0	.
1258	chr14	68598691	68599192	.	0	.
1259	chr14	68608128	68608629	.	0	.
1260	chr14	68681702	68682203	.	0	.
1261	chr14	68685457	68685958	.	0	.
1262	chr14	68690920	68691421	.	0	.
1263	chr14	68788852	68789353	.	0	.
1264	chr14	68792762	68793263	.	0	.
1265	chr14	68793331	68793832	.	0	.
1266	chr14	68794301	68794802	.	0	.
1267	chr14	68795097	68795598	.	0	.
1268	chr14	68795615	68796116	.	0	.
1269	chr14	68806285	68806786	.	0	.
1270	chr14	68811048	68811549	.	0	.
1271	chr14	68814432	68814933	.	0	.
1272	chr14	68814977	68815478	.	0	.
1273	chr14	68834845	68835346	.	0	.
1274	chr14	68979214	68979715	.	0	.
1275	chr14	69249965	69250466	.	0	.
1276	chr14	69288402	69288903	.	0	.
1277	chr14	69614478	69614979	.	0	.
1278	chr14	69665245	69665746	.	0	.
1279	chr14	69666766	69667267	.	0	.
1280	chr14	69670163	69670664	.	0	.
1281	chr14	69672296	69672797	.	0	.
1282	chr14	70641650	70642151	.	0	.
1283	chr14	73790586	73791087	.	0	.
1284	chr14	74401389	74401890	.	0	.
1285	chr14	77838560	77839061	.	0	.
1286	chr14	81129035	81129536	.	0	.
1287	chr14	81157369	81157870	.	0	.
1288	chr14	81176167	81176668	.	0	.
1289	chr14	81205555	81206056	.	0	.
1290	chr14	81323875	81324376	.	0	.
1291	chr14	81342269	81342770	.	0	.
1292	chr14	81347906	81348407	.	0	.
1293	chr14	81365452	81365953	.	0	.
1294	chr14	82394870	82395371	.	0	.
1295	chr14	83236328	83236829	.	0	.
1296	chr14	84480289	84480790	.	0	.
1297	chr14	85085948	85086449	.	0	.
1298	chr14	87169251	87169752	.	0	.
1299	chr14	87169795	87170296	.	0	.
1300	chr14	87174654	87175155	.	0	.
1301	chr14	87294607	87295108	.	0	.
1302	chr14	87386357	87386858	.	0	.
1303	chr14	87457641	87458142	.	0	.
1304	chr14	87529902	87530403	.	0	.
1305	chr14	88002349	88002850	.	0	.
1306	chr14	88044775	88045276	.	0	.
1307	chr14	88045613	88046114	.	0	.
1308	chr14	88668383	88668884	.	0	.
1309	chr14	91872645	91873146	.	0	.
1310	chr14	91324990	91325491	.	0	.
1311	chr14	91331614	91332115	.	0	.
1312	chr14	91414718	91415219	.	0	.
1313	chr14	92982962	92983463	.	0	.
1314	chr14	93044509	93045010	.	0	.
1315	chr14	93065586	93066087	.	0	.
1316	chr14	93067268	93067769	.	0	.
1317	chr14	93074992	93075493	.	0	.
1318	chr14	93075549	93076050	.	0	.
1319	chr14	94269093	94269594	.	0	.
1320	chr14	93527166	93527667	.	0	.
1321	chr14	99037841	99038342	.	0	.
1322	chr14	99664242	99664743	.	0	.
1323	chr14	100062497	100062998	.	0	.
1324	chr14	99037841	99038342	.	0	.
1325	chr14	99567862	99568363	.	0	.
1326	chr14	100296219	100296720	.	0	.
1327	chr14	99658366	99658867	.	0	.
1328	chr14	99663580	99664081	.	0	.
1329	chr14	99667796	99668297	.	0	.
1330	chr14	99672445	99672946	.	0	.
1331	chr14	99734718	99735219	.	0	.
1332	chr14	100076626	100077127	.	0	.
1333	chr14	100325305	100325806	.	0	.
1334	chr14	100349261	100349762	.	0	.
1335	chr14	100439053	100439554	.	0	.
1336	chr14	100547352	100547853	.	0	.
1337	chr14	100587132	100587633	.	0	.
1338	chr14	100603358	100603859	.	0	.
1339	chr14	100866321	100866822	.	0	.
1340	chr14	101005416	101005917	.	0	.
1341	chr14	101006123	101006624	.	0	.
1342	chr14	101121049	101121550	.	0	.
1343	chr14	101496460	101496961	.	0	.
1344	chr14	101511950	101512451	.	0	.
1345	chr14	102078811	102079312	.	0	.
1346	chr14	102077479	102077980	.	0	.
1347	chr14	102078204	102078705	.	0	.
1348	chr14	102078811	102079312	.	0	.
1349	chr14	102077479	102077980	.	0	.
1350	chr14	104598491	104598992	.	0	.
1351	chr14	104604577	104605078	.	0	.
1352	chr15	24878081	24878582	.	0	.
1353	chr15	33152735	33153236	.	0	.
1354	chr15	33304811	33305312	.	0	.
1355	chr15	33154350	33154851	.	0	.
1356	chr15	33746216	33746717	.	0	.
1357	chr15	34318595	34319096	.	0	.
1358	chr15	33154350	33154851	.	0	.
1359	chr15	34334139	34334640	.	0	.
1360	chr15	34335750	34336251	.	0	.
1361	chr15	34436831	34437332	.	0	.
1362	chr15	34514796	34515297	.	0	.
1363	chr15	34572187	34572688	.	0	.
1364	chr15	34582481	34582982	.	0	.
1365	chr15	34754805	34755306	.	0	.
1366	chr15	34968930	34969431	.	0	.
1367	chr15	34981192	34981693	.	0	.
1368	chr15	40233944	40234445	.	0	.
1369	chr15	40306915	40307416	.	0	.
1370	chr15	40064028	40064529	.	0	.
1371	chr15	40064560	40065061	.	0	.
1372	chr15	40097860	40098361	.	0	.
1373	chr15	40098664	40099165	.	0	.
1374	chr15	40122956	40123457	.	0	.
1375	chr15	40277367	40277868	.	0	.
1376	chr15	40281352	40281853	.	0	.
1377	chr15	40309926	40310427	.	0	.
1378	chr15	40313506	40314007	.	0	.
1379	chr15	40322555	40323056	.	0	.
1380	chr15	40846745	40847246	.	0	.
1381	chr15	40847280	40847781	.	0	.
1382	chr15	40957581	40958082	.	0	.
1383	chr15	41291057	41291558	.	0	.
1384	chr15	41554832	41555333	.	0	.
1385	chr15	40348570	40349071	.	0	.
1386	chr15	44775910	44776411	.	0	.
1387	chr15	47331763	47332264	.	0	.
1388	chr15	49985882	49986383	.	0	.
1389	chr15	51112026	51112527	.	0	.
1390	chr15	49748812	49749313	.	0	.
1391	chr15	52287632	52288133	.	0	.
1392	chr15	52370007	52370508	.	0	.
1393	chr15	53397109	53397610	.	0	.
1394	chr15	54821368	54821869	.	0	.
1395	chr15	60135938	60136439	.	0	.
1396	chr15	62503366	62503867	.	0	.
1397	chr15	63029928	63030429	.	0	.
1398	chr15	63065784	63066285	.	0	.
1399	chr15	63283045	63283546	.	0	.
1400	chr15	63456185	63456686	.	0	.
1401	chr15	63490252	63490753	.	0	.
1402	chr15	63491471	63491972	.	0	.
1403	chr15	63503046	63503547	.	0	.
1404	chr15	66053908	66054409	.	0	.
1405	chr15	66476377	66476878	.	0	.
1406	chr15	67059039	67059540	.	0	.
1407	chr15	67066405	67066906	.	0	.
1408	chr15	68581180	68581681	.	0	.
1409	chr15	68635712	68636213	.	0	.
1410	chr15	72194984	72195485	.	0	.
1411	chr15	72368332	72368833	.	0	.
1412	chr15	72368870	72369371	.	0	.
1413	chr15	72751738	72752239	.	0	.
1414	chr15	72785332	72785833	.	0	.
1415	chr15	72786846	72787347	.	0	.
1416	chr15	73564801	73565302	.	0	.
1417	chr15	73683268	73683769	.	0	.
1418	chr15	73683975	73684476	.	0	.
1419	chr15	73684800	73685301	.	0	.
1420	chr15	73796018	73796519	.	0	.
1421	chr15	74261948	74262449	.	0	.
1422	chr15	75125319	75125820	.	0	.
1423	chr15	78932441	78932942	.	0	.
1424	chr15	86892722	86893223	.	0	.
1425	chr15	91100657	91101158	.	0	.
1426	chr15	90047631	90048132	.	0	.
1427	chr15	90780850	90781351	.	0	.
1428	chr15	90063834	90064335	.	0	.
1429	chr15	90412635	90413136	.	0	.
1430	chr15	90665451	90665952	.	0	.
1431	chr15	91055828	91056329	.	0	.
1432	chr15	91099433	91099934	.	0	.
1433	chr15	91104026	91104527	.	0	.
1434	chr15	90660495	90660996	.	0	.
1435	chr15	93283832	93284333	.	0	.
1436	chr15	99174617	99175118	.	0	.
1437	chr15	97960415	97960916	.	0	.
1438	chr15	98801205	98801706	.	0	.
1439	chr15	98852214	98852715	.	0	.
1440	chr15	98853080	98853581	.	0	.
1441	chr15	99565055	99565556	.	0	.
1442	chr15	99565764	99566265	.	0	.
1443	chr15	100941293	100941794	.	0	.
1444	chr15	100373162	100373663	.	0	.
1445	chr15	100943418	100943919	.	0	.
1446	chr15	101198840	101199341	.	0	.
1447	chr16	395873	396374	.	0	.
1448	chr16	395873	396374	.	0	.
1449	chr16	396495	396996	.	0	.
1450	chr16	395873	396374	.	0	.
1451	chr16	1271956	1272457	.	0	.
1452	chr16	1309144	1309645	.	0	.
1453	chr16	1782338	1782839	.	0	.
1454	chr16	2155255	2155756	.	0	.
1455	chr16	1551086	1551587	.	0	.
1456	chr16	3046055	3046556	.	0	.
1457	chr16	2507577	2508078	.	0	.
1458	chr16	3007932	3008433	.	0	.
1459	chr16	10559149	10559650	.	0	.
1460	chr16	10827784	10828285	.	0	.
1461	chr16	10980137	10980638	.	0	.
1462	chr16	11669577	11670078	.	0	.
1463	chr16	11781600	11782101	.	0	.
1464	chr16	12097530	12098031	.	0	.
1465	chr16	19105878	19106379	.	0	.
1466	chr16	19291297	19291798	.	0	.
1467	chr16	19108979	19109480	.	0	.
1468	chr16	19118243	19118744	.	0	.
1469	chr16	19130961	19131462	.	0	.
1470	chr16	19132382	19132883	.	0	.
1471	chr16	19138525	19139026	.	0	.
1472	chr16	19497122	19497623	.	0	.
1473	chr16	20916902	20917403	.	0	.
1474	chr16	21158365	21158866	.	0	.
1475	chr16	21301413	21301914	.	0	.
1476	chr16	22424525	22425026	.	0	.
1477	chr16	22787874	22788375	.	0	.
1478	chr16	23509072	23509573	.	0	.
1479	chr16	23950815	23951316	.	0	.
1480	chr16	23523994	23524495	.	0	.
1481	chr16	24135419	24135920	.	0	.
1482	chr16	27231908	27232409	.	0	.
1483	chr16	27239425	27239926	.	0	.
1484	chr16	27285829	27286330	.	0	.
1485	chr16	27367310	27367811	.	0	.
1486	chr16	27374104	27374605	.	0	.
1487	chr16	27383451	27383952	.	0	.
1488	chr16	27401918	27402419	.	0	.
1489	chr16	27405993	27406494	.	0	.
1490	chr16	27457034	27457535	.	0	.
1491	chr16	27514639	27515140	.	0	.
1492	chr16	27628540	27629041	.	0	.
1493	chr16	28062153	28062654	.	0	.
1494	chr16	28098955	28099456	.	0	.
1495	chr16	28191319	28191820	.	0	.
1496	chr16	29664220	29664721	.	0	.
1497	chr16	29666533	29667034	.	0	.
1498	chr16	29679305	29679806	.	0	.
1499	chr16	29686713	29687214	.	0	.
1500	chr16	30136670	30137171	.	0	.
1501	chr16	30166076	30166577	.	0	.
1502	chr16	30183294	30183795	.	0	.
1503	chr16	30184589	30185090	.	0	.
1504	chr16	30602757	30603258	.	0	.
1505	chr16	30604346	30604847	.	0	.
1506	chr16	30124861	30125362	.	0	.
1507	chr16	30136670	30137171	.	0	.
1508	chr16	30184589	30185090	.	0	.
1509	chr16	30802916	30803417	.	0	.
1510	chr16	31113064	31113565	.	0	.
1511	chr16	31357695	31358196	.	0	.
1512	chr16	31036692	31037193	.	0	.
1513	chr16	31202100	31202601	.	0	.
1514	chr16	31354304	31354805	.	0	.
1515	chr16	31476215	31476716	.	0	.
1516	chr16	31870511	31871012	.	0	.
1517	chr16	31877404	31877905	.	0	.
1518	chr16	30472441	30472942	.	0	.
1519	chr16	48535390	48535891	.	0	.
1520	chr16	48624043	48624544	.	0	.
1521	chr16	49503095	49503596	.	0	.
1522	chr16	49832943	49833444	.	0	.
1523	chr16	49835596	49836097	.	0	.
1524	chr16	49543419	49543920	.	0	.
1525	chr16	49775980	49776481	.	0	.
1526	chr16	50246675	50247176	.	0	.
1527	chr16	50601156	50601657	.	0	.
1528	chr16	50275399	50275900	.	0	.
1529	chr16	51544494	51544995	.	0	.
1530	chr16	52650541	52651042	.	0	.
1531	chr16	53064035	53064536	.	0	.
1532	chr16	53080929	53081430	.	0	.
1533	chr16	53780110	53780611	.	0	.
1534	chr16	53913790	53914291	.	0	.
1535	chr16	55678268	55678769	.	0	.
1536	chr16	56190437	56190938	.	0	.
1537	chr16	56194300	56194801	.	0	.
1538	chr16	56259375	56259876	.	0	.
1539	chr16	56267847	56268348	.	0	.
1540	chr16	56301489	56301990	.	0	.
1541	chr16	56451272	56451773	.	0	.
1542	chr16	56623553	56624054	.	0	.
1543	chr16	56701905	56702406	.	0	.
1544	chr16	57092253	57092754	.	0	.
1545	chr16	57143047	57143548	.	0	.
1546	chr16	57167918	57168419	.	0	.
1547	chr16	57185378	57185879	.	0	.
1548	chr16	57288003	57288504	.	0	.
1549	chr16	57299673	57300174	.	0	.
1550	chr16	56623553	56624054	.	0	.
1551	chr16	56624910	56625411	.	0	.
1552	chr16	56701905	56702406	.	0	.
1553	chr16	57804550	57805051	.	0	.
1554	chr16	66905202	66905703	.	0	.
1555	chr16	68374421	68374922	.	0	.
1556	chr16	68377319	68377820	.	0	.
1557	chr16	71364306	71364807	.	0	.
1558	chr16	70676061	70676562	.	0	.
1559	chr16	70691741	70692242	.	0	.
1560	chr16	70693157	70693658	.	0	.
1561	chr16	70718565	70719066	.	0	.
1562	chr16	70725343	70725844	.	0	.
1563	chr16	70735289	70735790	.	0	.
1564	chr16	70745112	70745613	.	0	.
1565	chr16	70750226	70750727	.	0	.
1566	chr16	70753051	70753552	.	0	.
1567	chr16	70754169	70754670	.	0	.
1568	chr16	70756019	70756520	.	0	.
1569	chr16	71935299	71935800	.	0	.
1570	chr16	72927399	72927900	.	0	.
1571	chr16	72431423	72431924	.	0	.
1572	chr16	78973061	78973562	.	0	.
1573	chr16	80046065	80046566	.	0	.
1574	chr16	81273727	81274228	.	0	.
1575	chr16	84600737	84601238	.	0	.
1576	chr16	85002617	85003118	.	0	.
1577	chr16	85046386	85046887	.	0	.
1578	chr16	85047755	85048256	.	0	.
1579	chr16	86029377	86029878	.	0	.
1580	chr16	86213338	86213839	.	0	.
1581	chr16	85902550	85903051	.	0	.
1582	chr16	87601926	87602427	.	0	.
1583	chr16	88596513	88597014	.	0	.
1584	chr16	88770958	88771459	.	0	.
1585	chr16	88937127	88937628	.	0	.
1586	chr16	89115585	89116086	.	0	.
1587	chr16	89406345	89406846	.	0	.
1588	chr16	89420137	89420638	.	0	.
1589	chr16	89803004	89803505	.	0	.
1590	chr16	89921603	89922104	.	0	.
1591	chr17	1104286	1104787	.	0	.
1592	chr17	1181824	1182325	.	0	.
1593	chr17	1150529	1151030	.	0	.
1594	chr17	1177034	1177535	.	0	.
1595	chr17	1142394	1142895	.	0	.
1596	chr17	1972396	1972897	.	0	.
1597	chr17	1096448	1096949	.	0	.
1598	chr17	1150529	1151030	.	0	.
1599	chr17	2808717	2809218	.	0	.
1600	chr17	2888251	2888752	.	0	.
1601	chr17	2851894	2852395	.	0	.
1602	chr17	2346104	2346605	.	0	.
1603	chr17	2755760	2756261	.	0	.
1604	chr17	3687876	3688377	.	0	.
1605	chr17	4130587	4131088	.	0	.
1606	chr17	3001730	3002231	.	0	.
1607	chr17	3657746	3658247	.	0	.
1608	chr17	3740680	3741181	.	0	.
1609	chr17	3916277	3916778	.	0	.
1610	chr17	4479892	4480393	.	0	.
1611	chr17	4491884	4492385	.	0	.
1612	chr17	4518532	4519033	.	0	.
1613	chr17	4714949	4715450	.	0	.
1614	chr17	4738482	4738983	.	0	.
1615	chr17	4739603	4740104	.	0	.
1616	chr17	4759892	4760393	.	0	.
1617	chr17	4786094	4786595	.	0	.
1618	chr17	4846667	4847168	.	0	.
1619	chr17	4851280	4851781	.	0	.
1620	chr17	4869384	4869885	.	0	.
1621	chr17	4882938	4883439	.	0	.
1622	chr17	4899187	4899688	.	0	.
1623	chr17	4194916	4195417	.	0	.
1624	chr17	4481083	4481584	.	0	.
1625	chr17	4491884	4492385	.	0	.
1626	chr17	4733166	4733667	.	0	.
1627	chr17	4748570	4749071	.	0	.
1628	chr17	4846667	4847168	.	0	.
1629	chr17	4882938	4883439	.	0	.
1630	chr17	4900845	4901346	.	0	.
1631	chr17	5027845	5028346	.	0	.
1632	chr17	5233348	5233849	.	0	.
1633	chr17	4605747	4606248	.	0	.
1634	chr17	4714949	4715450	.	0	.
1635	chr17	4747782	4748283	.	0	.
1636	chr17	5582154	5582655	.	0	.
1637	chr17	5640467	5640968	.	0	.
1638	chr17	5249480	5249981	.	0	.
1639	chr17	4846667	4847168	.	0	.
1640	chr17	5028662	5029163	.	0	.
1641	chr17	4944522	4945023	.	0	.
1642	chr17	6496871	6497372	.	0	.
1643	chr17	6893350	6893851	.	0	.
1644	chr17	7095508	7096009	.	0	.
1645	chr17	7023500	7024001	.	0	.
1646	chr17	7716811	7717312	.	0	.
1647	chr17	8248370	8248871	.	0	.
1648	chr17	8359574	8360075	.	0	.
1649	chr17	7094352	7094853	.	0	.
1650	chr17	8041224	8041725	.	0	.
1651	chr17	8338301	8338802	.	0	.
1652	chr17	8468104	8468605	.	0	.
1653	chr17	8916328	8916829	.	0	.
1654	chr17	8955493	8955994	.	0	.
1655	chr17	9203594	9204095	.	0	.
1656	chr17	9227645	9228146	.	0	.
1657	chr17	9238983	9239484	.	0	.
1658	chr17	9959309	9959810	.	0	.
1659	chr17	10875297	10875798	.	0	.
1660	chr17	11369520	11370021	.	0	.
1661	chr17	15455305	15455806	.	0	.
1662	chr17	15699363	15699864	.	0	.
1663	chr17	16378018	16378519	.	0	.
1664	chr17	16380180	16380681	.	0	.
1665	chr17	16380805	16381306	.	0	.
1666	chr17	16438683	16439184	.	0	.
1667	chr17	16584714	16585215	.	0	.
1668	chr17	16946943	16947444	.	0	.
1669	chr17	16947451	16947952	.	0	.
1670	chr17	17041102	17041603	.	0	.
1671	chr17	17236948	17237449	.	0	.
1672	chr17	17280461	17280962	.	0	.
1673	chr17	17135944	17136445	.	0	.
1674	chr17	17149951	17150452	.	0	.
1675	chr17	17176020	17176521	.	0	.
1676	chr17	17305431	17305932	.	0	.
1677	chr17	17504144	17504645	.	0	.
1678	chr17	17540814	17541315	.	0	.
1679	chr17	17672495	17672996	.	0	.
1680	chr17	17763752	17764253	.	0	.
1681	chr17	17951234	17951735	.	0	.
1682	chr17	18070880	18071381	.	0	.
1683	chr17	18108898	18109399	.	0	.
1684	chr17	31696201	31696702	.	0	.
1685	chr17	34242065	34242566	.	0	.
1686	chr17	35374291	35374792	.	0	.
1687	chr17	36197140	36197641	.	0	.
1688	chr17	35218961	35219462	.	0	.
1689	chr17	35540578	35541079	.	0	.
1690	chr17	36195776	36196277	.	0	.
1691	chr17	36201404	36201905	.	0	.
1692	chr17	38431659	38432160	.	0	.
1693	chr17	38686203	38686704	.	0	.
1694	chr17	39069286	39069787	.	0	.
1695	chr17	39165771	39166272	.	0	.
1696	chr17	39513348	39513849	.	0	.
1697	chr17	38686203	38686704	.	0	.
1698	chr17	39018444	39018945	.	0	.
1699	chr17	39972184	39972685	.	0	.
1700	chr17	40417686	40418187	.	0	.
1701	chr17	42453514	42454015	.	0	.
1702	chr17	43720605	43721106	.	0	.
1703	chr17	44906413	44906914	.	0	.
1704	chr17	44907052	44907553	.	0	.
1705	chr17	44916598	44917099	.	0	.
1706	chr17	44247515	44248016	.	0	.
1707	chr17	44389837	44390338	.	0	.
1708	chr17	44468112	44468613	.	0	.
1709	chr17	44536469	44536970	.	0	.
1710	chr17	44738097	44738598	.	0	.
1711	chr17	44906413	44906914	.	0	.
1712	chr17	45115838	45116339	.	0	.
1713	chr17	45226624	45227125	.	0	.
1714	chr17	45229048	45229549	.	0	.
1715	chr17	44556989	44557490	.	0	.
1716	chr17	48132305	48132806	.	0	.
1717	chr17	47618338	47618839	.	0	.
1718	chr17	49063715	49064216	.	0	.
1719	chr17	63931176	63931677	.	0	.
1720	chr17	64400588	64401089	.	0	.
1721	chr17	64456248	64456749	.	0	.
1722	chr17	64707079	64707580	.	0	.
1723	chr17	67021142	67021643	.	0	.
1724	chr17	73537230	73537731	.	0	.
1725	chr17	73901888	73902389	.	0	.
1726	chr17	74097652	74098153	.	0	.
1727	chr17	74195589	74196090	.	0	.
1728	chr17	74386186	74386687	.	0	.
1729	chr17	74566063	74566564	.	0	.
1730	chr17	73969853	73970354	.	0	.
1731	chr17	73983872	73984373	.	0	.
1732	chr17	74041409	74041910	.	0	.
1733	chr17	74320399	74320900	.	0	.
1734	chr17	74432114	74432615	.	0	.
1735	chr17	74532981	74533482	.	0	.
1736	chr17	74646217	74646718	.	0	.
1737	chr17	74805532	74806033	.	0	.
1738	chr17	74831429	74831930	.	0	.
1739	chr17	74833440	74833941	.	0	.
1740	chr17	74858596	74859097	.	0	.
1741	chr17	74917402	74917903	.	0	.
1742	chr17	75087628	75088129	.	0	.
1743	chr17	75117475	75117976	.	0	.
1744	chr17	75243011	75243512	.	0	.
1745	chr17	75297514	75298015	.	0	.
1746	chr17	75313010	75313511	.	0	.
1747	chr17	75313802	75314303	.	0	.
1748	chr17	75345485	75345986	.	0	.
1749	chr17	75323470	75323971	.	0	.
1750	chr17	74478740	74479241	.	0	.
1751	chr17	74521584	74522085	.	0	.
1752	chr17	74532097	74532598	.	0	.
1753	chr17	74532981	74533482	.	0	.
1754	chr17	74543961	74544462	.	0	.
1755	chr17	74545865	74546366	.	0	.
1756	chr17	74681960	74682461	.	0	.
1757	chr17	74712713	74713214	.	0	.
1758	chr17	75297514	75298015	.	0	.
1759	chr17	75309870	75310371	.	0	.
1760	chr17	75269360	75269861	.	0	.
1761	chr17	75315425	75315926	.	0	.
1762	chr17	75326556	75327057	.	0	.
1763	chr17	75841714	75842215	.	0	.
1764	chr17	76252110	76252611	.	0	.
1765	chr17	76272134	76272635	.	0	.
1766	chr17	76375390	76375891	.	0	.
1767	chr17	76480214	76480715	.	0	.
1768	chr17	76504057	76504558	.	0	.
1769	chr17	77099952	77100453	.	0	.
1770	chr17	77114730	77115231	.	0	.
1771	chr17	77255360	77255861	.	0	.
1772	chr17	76484722	76485223	.	0	.
1773	chr17	76948052	76948553	.	0	.
1774	chr17	78644097	78644598	.	0	.
1775	chr17	79340209	79340710	.	0	.
1776	chr17	79610827	79611328	.	0	.
1777	chr17	80791938	80792439	.	0	.
1778	chr17	81966885	81967386	.	0	.
1779	chr17	81153390	81153891	.	0	.
1780	chr17	81427137	81427638	.	0	.
1781	chr17	82267527	82268028	.	0	.
1782	chr17	82691058	82691559	.	0	.
1783	chr17	83103581	83104082	.	0	.
1784	chr17	82860012	82860513	.	0	.
1785	chr17	83153298	83153799	.	0	.
1786	chr18	158185	158686	.	0	.
1787	chr18	644305	644806	.	0	.
1788	chr18	2406460	2406961	.	0	.
1789	chr18	5544268	5544769	.	0	.
1790	chr18	6289447	6289948	.	0	.
1791	chr18	6294374	6294875	.	0	.
1792	chr18	12520527	12521028	.	0	.
1793	chr18	23053716	23054217	.	0	.
1794	chr18	23194142	23194643	.	0	.
1795	chr18	23487800	23488301	.	0	.
1796	chr18	23542398	23542899	.	0	.
1797	chr18	23716452	23716953	.	0	.
1798	chr18	23586752	23587253	.	0	.
1799	chr18	30596863	30597364	.	0	.
1800	chr18	35912273	35912774	.	0	.
1801	chr18	36705930	36706431	.	0	.
1802	chr18	37275364	37275865	.	0	.
1803	chr18	37561297	37561798	.	0	.
1804	chr18	39380764	39381265	.	0	.
1805	chr18	39846229	39846730	.	0	.
1806	chr18	42807804	42808305	.	0	.
1807	chr18	43005308	43005809	.	0	.
1808	chr18	43028469	43028970	.	0	.
1809	chr18	45457983	45458484	.	0	.
1810	chr18	45876157	45876658	.	0	.
1811	chr18	46009422	46009923	.	0	.
1812	chr18	46324543	46325044	.	0	.
1813	chr18	45954467	45954968	.	0	.
1814	chr18	46710610	46711111	.	0	.
1815	chr18	46406498	46406999	.	0	.
1816	chr18	46531415	46531916	.	0	.
1817	chr18	46711389	46711890	.	0	.
1818	chr18	46716782	46717283	.	0	.
1819	chr18	47313687	47314188	.	0	.
1820	chr18	47413270	47413771	.	0	.
1821	chr18	47754464	47754965	.	0	.
1822	chr18	49920802	49921303	.	0	.
1823	chr18	56890578	56891079	.	0	.
1824	chr18	58638345	58638846	.	0	.
1825	chr18	63186000	63186501	.	0	.
1826	chr18	64330101	64330602	.	0	.
1827	chr18	72832820	72833321	.	0	.
1828	chr18	72848772	72849273	.	0	.
1829	chr18	78562116	78562617	.	0	.
1830	chr18	78986050	78986551	.	0	.
1831	chr18	79248097	79248598	.	0	.
1832	chr19	425318	425819	.	0	.
1833	chr19	461729	462230	.	0	.
1834	chr19	940410	940911	.	0	.
1835	chr19	1132002	1132503	.	0	.
1836	chr19	3275829	3276330	.	0	.
1837	chr19	3336950	3337451	.	0	.
1838	chr19	3880425	3880926	.	0	.
1839	chr19	3880425	3880926	.	0	.
1840	chr19	3987737	3988238	.	0	.
1841	chr19	3868778	3869279	.	0	.
1842	chr19	4077846	4078347	.	0	.
1843	chr19	4089031	4089532	.	0	.
1844	chr19	4089558	4090059	.	0	.
1845	chr19	4241738	4242239	.	0	.
1846	chr19	4243037	4243538	.	0	.
1847	chr19	4432152	4432653	.	0	.
1848	chr19	4559525	4560026	.	0	.
1849	chr19	4807268	4807769	.	0	.
1850	chr19	4812966	4813467	.	0	.
1851	chr19	4916563	4917064	.	0	.
1852	chr19	5139078	5139579	.	0	.
1853	chr19	4933379	4933880	.	0	.
1854	chr19	6092337	6092838	.	0	.
1855	chr19	6062148	6062649	.	0	.
1856	chr19	6588332	6588833	.	0	.
1857	chr19	6641695	6642196	.	0	.
1858	chr19	6681826	6682327	.	0	.
1859	chr19	6718841	6719342	.	0	.
1860	chr19	6723671	6724172	.	0	.
1861	chr19	6730297	6730798	.	0	.
1862	chr19	6801702	6802203	.	0	.
1863	chr19	7000260	7000761	.	0	.
1864	chr19	6677828	6678329	.	0	.
1865	chr19	6718328	6718829	.	0	.
1866	chr19	7674277	7674778	.	0	.
1867	chr19	5903594	5904095	.	0	.
1868	chr19	6199585	6200086	.	0	.
1869	chr19	6425083	6425584	.	0	.
1870	chr19	6497546	6498047	.	0	.
1871	chr19	6509342	6509843	.	0	.
1872	chr19	6532664	6533165	.	0	.
1873	chr19	7522236	7522737	.	0	.
1874	chr19	7629402	7629903	.	0	.
1875	chr19	6876751	6877252	.	0	.
1876	chr19	6987793	6988294	.	0	.
1877	chr19	8362504	8363005	.	0	.
1878	chr19	7658236	7658737	.	0	.
1879	chr19	10625250	10625751	.	0	.
1880	chr19	9850511	9851012	.	0	.
1881	chr19	9913589	9914090	.	0	.
1882	chr19	10270843	10271344	.	0	.
1883	chr19	10289067	10289568	.	0	.
1884	chr19	10346388	10346889	.	0	.
1885	chr19	10416430	10416931	.	0	.
1886	chr19	10423502	10424003	.	0	.
1887	chr19	10427979	10428480	.	0	.
1888	chr19	10431239	10431740	.	0	.
1889	chr19	10452661	10453162	.	0	.
1890	chr19	10604028	10604529	.	0	.
1891	chr19	10784119	10784620	.	0	.
1892	chr19	10805107	10805608	.	0	.
1893	chr19	10812993	10813494	.	0	.
1894	chr19	9969072	9969573	.	0	.
1895	chr19	10421427	10421928	.	0	.
1896	chr19	10431239	10431740	.	0	.
1897	chr19	11073524	11074025	.	0	.
1898	chr19	10625250	10625751	.	0	.
1899	chr19	11530276	11530777	.	0	.
1900	chr19	11639489	11639990	.	0	.
1901	chr19	12035477	12035978	.	0	.
1902	chr19	11085453	11085954	.	0	.
1903	chr19	11102848	11103349	.	0	.
1904	chr19	11165177	11165678	.	0	.
1905	chr19	11813945	11814446	.	0	.
1906	chr19	12035477	12035978	.	0	.
1907	chr19	12064382	12064883	.	0	.
1908	chr19	12065082	12065583	.	0	.
1909	chr19	12194777	12195278	.	0	.
1910	chr19	12550807	12551308	.	0	.
1911	chr19	12660974	12661475	.	0	.
1912	chr19	12782284	12782785	.	0	.
1913	chr19	12919125	12919626	.	0	.
1914	chr19	13172461	13172962	.	0	.
1915	chr19	12867428	12867929	.	0	.
1916	chr19	12913506	12914007	.	0	.
1917	chr19	13103577	13104078	.	0	.
1918	chr19	13156166	13156667	.	0	.
1919	chr19	13172461	13172962	.	0	.
1920	chr19	13181748	13182249	.	0	.
1921	chr19	13198750	13199251	.	0	.
1922	chr19	13212245	13212746	.	0	.
1923	chr19	13429020	13429521	.	0	.
1924	chr19	13817930	13818431	.	0	.
1925	chr19	13836813	13837314	.	0	.
1926	chr19	13839530	13840031	.	0	.
1927	chr19	13840356	13840857	.	0	.
1928	chr19	13841314	13841815	.	0	.
1929	chr19	13841968	13842469	.	0	.
1930	chr19	13842681	13843182	.	0	.
1931	chr19	13978360	13978861	.	0	.
1932	chr19	13979105	13979606	.	0	.
1933	chr19	13981405	13981906	.	0	.
1934	chr19	13985581	13986082	.	0	.
1935	chr19	13987307	13987808	.	0	.
1936	chr19	14002874	14003375	.	0	.
1937	chr19	14031754	14032255	.	0	.
1938	chr19	14127989	14128490	.	0	.
1939	chr19	14167350	14167851	.	0	.
1940	chr19	14356253	14356754	.	0	.
1941	chr19	14363489	14363990	.	0	.
1942	chr19	14366538	14367039	.	0	.
1943	chr19	14375259	14375760	.	0	.
1944	chr19	14377931	14378432	.	0	.
1945	chr19	14378787	14379288	.	0	.
1946	chr19	14379306	14379807	.	0	.
1947	chr19	14383868	14384369	.	0	.
1948	chr19	14439985	14440486	.	0	.
1949	chr19	14661507	14662008	.	0	.
1950	chr19	16062756	16063257	.	0	.
1951	chr19	16607695	16608196	.	0	.
1952	chr19	17478601	17479102	.	0	.
1953	chr19	17479207	17479708	.	0	.
1954	chr19	17479207	17479708	.	0	.
1955	chr19	17322751	17323252	.	0	.
1956	chr19	18306925	18307426	.	0	.
1957	chr19	17369971	17370472	.	0	.
1958	chr19	17680182	17680683	.	0	.
1959	chr19	17479207	17479708	.	0	.
1960	chr19	17215096	17215597	.	0	.
1961	chr19	17267101	17267602	.	0	.
1962	chr19	17419741	17420242	.	0	.
1963	chr19	17479207	17479708	.	0	.
1964	chr19	17859574	17860075	.	0	.
1965	chr19	17947623	17948124	.	0	.
1966	chr19	17948298	17948799	.	0	.
1967	chr19	18167244	18167745	.	0	.
1968	chr19	18192936	18193437	.	0	.
1969	chr19	18543361	18543862	.	0	.
1970	chr19	18683412	18683913	.	0	.
1971	chr19	18919345	18919846	.	0	.
1972	chr19	19192426	19192927	.	0	.
1973	chr19	18318120	18318621	.	0	.
1974	chr19	18603577	18604078	.	0	.
1975	chr19	18809410	18809911	.	0	.
1976	chr19	18966293	18966794	.	0	.
1977	chr19	20038510	20039011	.	0	.
1978	chr19	35228485	35228986	.	0	.
1979	chr19	35828574	35829075	.	0	.
1980	chr19	35106111	35106612	.	0	.
1981	chr19	35107375	35107876	.	0	.
1982	chr19	35114513	35115014	.	0	.
1983	chr19	35115170	35115671	.	0	.
1984	chr19	35124455	35124956	.	0	.
1985	chr19	35228485	35228986	.	0	.
1986	chr19	35267907	35268408	.	0	.
1987	chr19	35268649	35269150	.	0	.
1988	chr19	35290586	35291087	.	0	.
1989	chr19	35291816	35292317	.	0	.
1990	chr19	35318754	35319255	.	0	.
1991	chr19	35545317	35545818	.	0	.
1992	chr19	35628644	35629145	.	0	.
1993	chr19	35648015	35648516	.	0	.
1994	chr19	35702244	35702745	.	0	.
1995	chr19	35717350	35717851	.	0	.
1996	chr19	35740396	35740897	.	0	.
1997	chr19	35745227	35745728	.	0	.
1998	chr19	35748190	35748691	.	0	.
[truncated: 2,159 more rows]
