# Supplementary material for: Central amygdala single-nucleus atlas reveals chromatin and gene transcription dynamics in human alcohol use disorder
Source: Nat Commun. 2026 Jan 19;17:1634. doi: 10.1038/s41467-026-68351-1 (PMC12905162; doi:10.1038/s41467-026-68351-1)
Supplement: Supplementary file 3 — Supplementary Data 1-37 [file 41467_2026_68351_MOESM3_ESM.zip › Supplementary Data/Supplementary Data 33.csv]

	Category	Prop._SNPs	Prop._h2	Prop._h2_std_error	Enrichment	Enrichment_std_error	Enrichment_p	Coefficient	Coefficient_std_error	Coefficient_z.score	Trait	Celltype
PAU_trans_ancestry.INH.	L2_0	0.0128290488477157	0.150093704503877	0.023941787121606	11.6995192929367	1.86621684941741	8.49508517587029e-09	7.98933454559384e-08	1.62392113798938e-08	4.91977988259064	PAU trans ancestry	INH
PAU_trans_ancestry.EXC.	L2_0	0.0147722951191203	0.1512107116952	0.0267558009348173	10.2361014639819	1.81121489376328	7.95714583679794e-08	6.92813947244486e-08	1.50713389750916e-08	4.59689711968855	PAU trans ancestry	EXC
PAU_trans_ancestry.OLI.	L2_0	0.00751548482434372	0.0116878411876865	0.0106784672807074	1.55516795800424	1.42086206416362	0.695251038511202	-7.31363372893011e-09	1.25325589172342e-08	-0.583570663998453	PAU trans ancestry	OLI
PAU_trans_ancestry.OPC.	L2_0	0.00891789667076486	0.0352380411209331	0.0144003271947516	3.95138477399636	1.61476721769603	0.0607383232429009	1.08584643230126e-08	1.36234734535266e-08	0.797040810484476	PAU trans ancestry	OPC
PAU_trans_ancestry.END.	L2_0	0.00403176630584757	-0.000267372906976268	0.00926188740346201	-0.0663165686434943	2.2972282371696	0.643232815845611	-2.70327079899572e-08	2.10788571314147e-08	-1.28245605638975	PAU trans ancestry	END
PAU_trans_ancestry.AST.	L2_0	0.00457444600957633	0.0259685282025675	0.012228602802472	5.676868444442	2.67324235041186	0.0787870786636522	2.32102165615232e-08	2.27050095503887e-08	1.02225090502663	PAU trans ancestry	AST
PAU_trans_ancestry.MIC.	L2_0	0.011013797820189	0.0245652079820047	0.0155225745140467	2.23040302564617	1.40937529156317	0.378400164268982	3.63356687474529e-09	1.22732456143271e-08	0.296055908023521	PAU trans ancestry	MIC
PAU_EUR.INH.	L2_0	0.0128290488477157	0.138267256487651	0.022466812959451	10.7776701241784	1.75124541391479	2.5309104670099e-08	8.43384405669155e-08	1.80489265146363e-08	4.67276768502124	PAU EUR	INH
PAU_EUR.EXC.	L2_0	0.0147722951191203	0.142039450460842	0.0261355677246988	9.61525946479336	1.76922864821937	5.11856545512769e-07	7.54621396258989e-08	1.74650657323693e-08	4.32074753008455	PAU EUR	EXC
PAU_EUR.OLI.	L2_0	0.00751548482434372	0.0145693486492798	0.0110544405985166	1.93857734927328	1.47088855301919	0.523042707370362	-3.92228625891127e-09	1.49711035509072e-08	-0.261990456854037	PAU EUR	OLI
PAU_EUR.OPC.	L2_0	0.00891789667076486	0.03956457721038	0.0145399553569585	4.43653685067722	1.63042429103537	0.0329325205934755	1.89084520780192e-08	1.60440903441515e-08	1.17853064102895	PAU EUR	OPC
PAU_EUR.END.	L2_0	0.00403176630584757	-0.00280235977544983	0.00964278546155365	-0.695069992371671	2.39170247729091	0.478671424816377	-3.6886330628548e-08	2.53423653661148e-08	-1.45552043369514	PAU EUR	END
PAU_EUR.AST.	L2_0	0.00457444600957633	0.0204823124977816	0.0119324936920274	4.47755038640812	2.60851120923658	0.182448420357015	1.63208670727583e-08	2.62331548091826e-08	0.622146561916578	PAU EUR	AST
PAU_EUR.MIC.	L2_0	0.011013797820189	0.0257871614995394	0.0152568271198961	2.34135054234152	1.38524670317893	0.331180645202011	6.26758600647313e-09	1.43364294168733e-08	0.437179009098073	PAU EUR	MIC
AUD_EUR.INH.	L2_0	0.0128290488477157	0.14452023222921	0.0240246835930245	11.2650777111152	1.87267847197435	5.15371902375899e-08	1.12119312520979e-07	2.44921481081104e-08	4.57776557719949	AUD EUR	INH
AUD_EUR.EXC.	L2_0	0.0147722951191203	0.14581157858317	0.0263849013712418	9.87061099222429	1.78610711189292	2.85091931016244e-07	9.73404886629768e-08	2.23342615764904e-08	4.35834819654121	AUD EUR	EXC
AUD_EUR.OLI.	L2_0	0.00751548482434372	0.0115432489894747	0.0114744141197287	1.53592872040463	1.52676964798884	0.725334737388321	-1.36044140297914e-08	1.96717114609232e-08	-0.691572467236308	AUD EUR	OLI
AUD_EUR.OPC.	L2_0	0.00891789667076486	0.0431552299591422	0.0147649400509245	4.8391713374092	1.65565273920785	0.018709533701218	2.61183188475985e-08	2.12405535539239e-08	1.22964398179601	AUD EUR	OPC
AUD_EUR.END.	L2_0	0.00403176630584757	0.00100124437476166	0.00980807300512161	0.248338891395934	2.43269878784795	0.757573342381172	-4.0234899421684e-08	3.33655970031236e-08	-1.20587979942086	AUD EUR	END
AUD_EUR.AST.	L2_0	0.00457444600957633	0.027171291472175	0.0119525177793223	5.93979935828154	2.61288858897895	0.058111453234914	3.55979858767294e-08	3.41602513355602e-08	1.04208793802616	AUD EUR	AST
AUD_EUR.MIC.	L2_0	0.011013797820189	0.0375517603260282	0.0160988676364968	3.40951967151544	1.46169994213863	0.0980374136427651	1.92387269997536e-08	1.92992743944302e-08	0.996862711341417	AUD EUR	MIC
PAU_EUR_males.INH.	L2_0	0.0128290488477157	0.163843953259619	0.0270276330100501	12.7713250767451	2.10675267752703	3.9482437985689e-08	1.29296865110862e-07	2.60468851736512e-08	4.96400488000224	PAU EUR M	INH
PAU_EUR_males.EXC.	L2_0	0.0147722951191203	0.135920728033087	0.0297741047788781	9.20105690666575	2.01553682341077	2.44769940193376e-05	8.81690125024915e-08	2.36338498400549e-08	3.73062421480996	PAU EUR M	EXC
PAU_EUR_males.OLI.	L2_0	0.00751548482434372	0.00719739342327272	0.0127156461104357	0.95767519880545	1.69192625727191	0.980038415457585	-1.52272430689299e-08	2.01701594799212e-08	-0.754939150783024	PAU EUR M	OLI
PAU_EUR_males.OPC.	L2_0	0.00891789667076486	0.0469689541213106	0.0164785064501177	5.26681972838806	1.84780190424704	0.0204656127744953	3.46437329045522e-08	2.19552634964255e-08	1.57792380447597	PAU EUR M	OPC
PAU_EUR_males.END.	L2_0	0.00403176630584757	-0.00100204668194329	0.0105427587043238	-0.248537887845818	2.61492306462129	0.633516139087969	-3.28608726834913e-08	3.20762470052284e-08	-1.02446126811952	PAU EUR M	END
PAU_EUR_males.AST.	L2_0	0.00457444600957633	0.0231447190547025	0.0131822415910352	5.05956765174415	2.88171323116264	0.161357168653603	2.94042293621752e-08	3.44523683581078e-08	0.853474833908056	PAU EUR M	AST
PAU_EUR_males.MIC.	L2_0	0.011013797820189	0.0333528939073778	0.0157913374456278	3.02828274605148	1.43377767627814	0.155309803459295	2.00739204556108e-08	1.7398759929606e-08	1.15375581574942	PAU EUR M	MIC
PAU_EUR_females.INH.	L2_0	0.0128290488477157	0.0478510923600971	0.064166315501452	3.72990179771724	5.00164246493436	0.585534070648925	3.79728233971419e-09	3.39164219888165e-08	0.11195999215266	PAU EUR F	INH
PAU_EUR_females.EXC.	L2_0	0.0147722951191203	0.189076819113986	0.0780261697218492	12.7994206444778	5.28192600355359	0.022866747328202	7.16687112053342e-08	3.49127482870589e-08	2.0527948878748	PAU EUR F	EXC
PAU_EUR_females.OLI.	L2_0	0.00751548482434372	0.104332547339585	0.0377277713749214	13.8823442237069	5.0200049972446	0.00981164068269863	7.69668496446539e-08	3.39973214051445e-08	2.26390922765483	PAU EUR F	OLI
PAU_EUR_females.OPC.	L2_0	0.00891789667076486	-0.048836664628519	0.0544425342297726	-5.47625369876935	6.10486264191074	0.27723727753279	-5.30454006154404e-08	3.85205077307746e-08	-1.37706909229189	PAU EUR F	OPC
PAU_EUR_females.END.	L2_0	0.00403176630584757	-0.00934559550197485	0.0342613886561338	-2.3179903776715	8.49786075310019	0.695848538074494	-3.8033762039045e-08	5.78631383497432e-08	-0.657305551060104	PAU EUR F	END
PAU_EUR_females.AST.	L2_0	0.00457444600957633	0.0337339402899562	0.0405067210188919	7.37443183706536	8.855000350664	0.47746688983958	3.12957823969493e-08	5.9637023723191e-08	0.524771030529805	PAU EUR F	AST
PAU_EUR_females.MIC.	L2_0	0.011013797820189	0.072142531781102	0.0450244108073281	6.55019575980051	4.0880004828848	0.183604412518058	2.73719431814963e-08	2.88198236416481e-08	0.949760953496625	PAU EUR F	MIC
PAU_SAS.INH.	L2_0	0.0128290488477157	0.351023686114357	0.514380383336607	27.361629866805	40.0949742605584	0.43996311541803	-1.61356606583664e-06	2.45093973434114e-06	-0.658345875758709	PAU SAS	INH
PAU_SAS.EXC.	L2_0	0.0147722951191203	0.440116021571657	0.568860199150018	29.7933407112886	38.50858614473	0.355102736772174	-1.79383349347283e-06	2.26307442357164e-06	-0.792653336889274	PAU SAS	EXC
PAU_SAS.OLI.	L2_0	0.00751548482434372	-0.00121200553545746	0.247015652275729	-0.161267777633134	32.867560516603	0.972105478316433	4.43878223481144e-07	2.4143052416698e-06	0.183853398410445	PAU SAS	OLI
PAU_SAS.OPC.	L2_0	0.00891789667076486	-0.107656328089881	0.428311569536187	-12.0719416320225	48.028317141227	0.778008838944263	1.21304468336632e-06	3.19373759136487e-06	0.379819771870461	PAU SAS	OPC
PAU_SAS.END.	L2_0	0.00403176630584757	0.228071210315135	0.297390093033741	56.5685590418141	73.7617387700308	0.322417241391778	-3.72429138461769e-06	4.15113672214146e-06	-0.897173866799653	PAU SAS	END
PAU_SAS.AST.	L2_0	0.00457444600957633	0.0941034264416699	0.266092912397294	20.5715459849499	58.1694290063199	0.734276519308178	-1.07661320559198e-06	4.16607389545636e-06	-0.258423934046434	PAU SAS	AST
PAU_SAS.MIC.	L2_0	0.011013797820189	-0.326142250964513	0.474100404811968	-29.6121516200954	43.04604211482	0.318998249471002	2.67729918206752e-06	2.26857085381331e-06	1.18016996364348	PAU SAS	MIC
AUD_AFR.INH.	L2_0	0.0128290488477157	0.120843425743017	0.102780805957157	9.41951559912675	8.01156868113868	0.269825533623493	4.45645160411645e-08	4.69743629455183e-08	0.948698678316322	AUD AFR	INH
AUD_AFR.EXC.	L2_0	0.0147722951191203	-0.0360174354215224	0.10028422516038	-2.43817464592241	6.78866921840595	0.611141175235518	-2.69621003182743e-08	3.98303618126387e-08	-0.676923309035041	AUD AFR	EXC
AUD_AFR.OLI.	L2_0	0.00751548482434372	0.0318900865633069	0.0431411360770177	4.24325074278779	5.74029980571279	0.568023011035014	1.59139974816771e-08	3.6270075406532e-08	0.438763837772751	AUD AFR	OLI
AUD_AFR.OPC.	L2_0	0.00891789667076486	-0.139132661314393	0.0737895922379994	-15.6015108103355	8.27432689144072	0.0286998729816982	-1.03276425177908e-07	4.38194370403676e-08	-2.3568633499962	AUD AFR	OPC
AUD_AFR.END.	L2_0	0.00403176630584757	0.0608118966516649	0.0478984417422904	15.0831898573746	11.8802624231518	0.220383029527961	7.7482661245884e-08	6.94846048999742e-08	1.11510544468697	AUD AFR	END
AUD_AFR.AST.	L2_0	0.00457444600957633	0.0558461000777137	0.0526435319268707	12.2082761411553	11.5081764691647	0.319492141372861	6.22856089372679e-08	6.67328068984449e-08	0.933358146197195	AUD AFR	AST
AUD_AFR.MIC.	L2_0	0.011013797820189	0.0511575135562702	0.0594129136587009	4.64485678704717	5.39440750853381	0.499465749144708	2.12188866892746e-08	3.16028032796985e-08	0.671424193021052	AUD AFR	MIC
EA_audit-c_Jun07.INH.	L2_0	0.0128290488477157	0.137654712184011	0.0371788364245563	10.7299234587077	2.89801971025906	0.000738009053693267	8.2512234053209e-08	2.95560048756454e-08	2.79172487622643	EA audit-c	INH
EA_audit-c_Jun07.EXC.	L2_0	0.0147722951191203	0.113069973909355	0.0415001929526723	7.65419137632884	2.80932601319054	0.0186153582614722	5.22280517667777e-08	2.79872964036038e-08	1.86613422795824	EA audit-c	EXC
EA_audit-c_Jun07.OLI.	L2_0	0.00751548482434372	0.0372303636305883	0.0221651563971379	4.95382061181121	2.94926500620982	0.182394266786625	2.85633965951857e-08	2.90860726668971e-08	0.982030022488864	EA audit-c	OLI
EA_audit-c_Jun07.OPC.	L2_0	0.00891789667076486	0.0181887415645524	0.0262039826226903	2.03957751878644	2.93835907614781	0.722811639306752	-6.23414038659494e-09	2.85683466394758e-08	-0.218218452235545	EA audit-c	OPC
EA_audit-c_Jun07.END.	L2_0	0.00403176630584757	0.0279698268081614	0.0191678216892429	6.93736310251778	4.75419958280876	0.205932437902263	3.95188199757833e-08	4.5600141043863e-08	0.866638108372734	EA audit-c	END
EA_audit-c_Jun07.AST.	L2_0	0.00457444600957633	0.027203308483168	0.0183012454869585	5.94679845957729	4.000756692427	0.215514665670197	3.03343503784155e-08	3.92948779309559e-08	0.771967034271369	EA audit-c	AST
EA_audit-c_Jun07.MIC.	L2_0	0.011013797820189	-0.00430788202238592	0.0226168724276429	-0.391135019247339	2.05350350504753	0.499498809216669	-2.17507791167823e-08	2.05011423379066e-08	-1.06095449503637	EA audit-c	MIC
Alcoholism.INH.	L2_0	0.0128290488477157	0.257339969463181	0.613767307019735	20.0591620250166	47.8419962621797	0.674278764150496	2.96138185474454e-09	9.23506007654466e-09	0.320667308084535	Alcoholism	INH
Alcoholism.EXC.	L2_0	0.0147722951191203	0.797470260181853	1.02719402510501	53.9841814525936	69.5351681524069	0.226085353865745	9.72476052492402e-09	9.11139140513155e-09	1.06731892995476	Alcoholism	EXC
Alcoholism.OLI.	L2_0	0.00751548482434372	-0.0779584105412025	0.369058416184695	-10.3730381157426	49.1064016241857	0.813132543320047	-2.43713631977491e-09	9.51580411191238e-09	-0.256114595373394	Alcoholism	OLI
Alcoholism.OPC.	L2_0	0.00891789667076486	0.435982946716112	0.601554194520799	48.8885398443082	67.4547168160007	0.334273839408266	1.00366588221223e-08	1.06734652054331e-08	0.940337428280871	Alcoholism	OPC
Alcoholism.END.	L2_0	0.00403176630584757	0.0719831047166582	0.330256745411126	17.8539873732899	81.9136627368828	0.828264311445176	1.30307290769321e-09	1.59069017602157e-08	0.0819187122254249	Alcoholism	END
Alcoholism.AST.	L2_0	0.00457444600957633	-0.664229355024562	0.85242691144833	-145.204327176239	186.34538688703	0.0817554825374829	-2.77982036495349e-08	1.54546526270918e-08	-1.7986948215714	Alcoholism	AST
Alcoholism.MIC.	L2_0	0.011013797820189	0.330138768055861	0.512613925035329	29.9750161974733	46.5428849706751	0.432820468266515	4.70435807233076e-09	7.28599050797602e-09	0.645671726744754	Alcoholism	MIC
CaseControl.INH.	L2_0	0.0128290488477157	0.312886323171878	0.0561408527218085	24.3888948343656	4.3760728786846	1.19709811722164e-07	1.21068456217949e-07	2.23374508379385e-08	5.41997639284442	CaseControl	INH
CaseControl.EXC.	L2_0	0.0147722951191203	0.236355117870495	0.0623716583189868	15.9998914159637	4.22220500037648	0.000350466467895865	7.516397744944e-08	2.12652846511788e-08	3.53458600166321	CaseControl	EXC
CaseControl.OLI.	L2_0	0.00751548482434372	0.0424049189274932	0.0251612388601274	5.64233977163225	3.34791958845111	0.163992898347707	2.10427055078229e-08	1.69529110899571e-08	1.24124437367507	CaseControl	OLI
CaseControl.OPC.	L2_0	0.00891789667076486	0.061984418336156	0.0385426316634273	6.95056476033824	4.32194194285519	0.163957847505542	2.68472596273969e-08	2.1384660333393e-08	1.25544475380204	CaseControl	OPC
CaseControl.END.	L2_0	0.00403176630584757	-0.0417855738778601	0.022127993303212	-10.3640862857689	5.48841168475418	0.0347226058373297	-5.95723509089332e-08	2.64218796517824e-08	-2.25465983851435	CaseControl	END
CaseControl.AST.	L2_0	0.00457444600957633	-0.012618120973634	0.0310744013209353	-2.75839324526265	6.79304144280705	0.580503463260639	-2.2564684559771e-08	3.36456817603141e-08	-0.670656184663394	CaseControl	AST
CaseControl.MIC.	L2_0	0.011013797820189	-0.00480441743986701	0.0348272932394849	-0.43621805287366	3.16215113152379	0.648199333543879	-7.60041655502697e-09	1.64321052654444e-08	-0.462534558551676	CaseControl	MIC
Schizophrenia.INH.	L2_0	0.0128290488477157	0.22311927938913	0.026944471080835	17.3917242063396	2.10027036303885	5.18157914237749e-12	1.07933090009249e-06	1.58825255800869e-07	6.79571328029672	Schizophrenia	INH
Schizophrenia.EXC.	L2_0	0.0147722951191203	0.259199611259561	0.0329020298427627	17.5463331303252	2.22727948348233	8.93178118084842e-12	1.09723887276353e-06	1.60603593254134e-07	6.83196963736234	Schizophrenia	EXC
Schizophrenia.OLI.	L2_0	0.00751548482434372	0.0263089810418239	0.0108604628580281	3.50063657325278	1.44507814357491	0.0854251486341248	8.36928344582774e-08	1.00982209111947e-07	0.828787914171068	Schizophrenia	OLI
Schizophrenia.OPC.	L2_0	0.00891789667076486	0.0236681914889337	0.0153492280354247	2.65401050973421	1.72117132571668	0.338507145250314	-2.36024956301466e-09	1.17695025729714e-07	-0.0200539449172215	Schizophrenia	OPC
Schizophrenia.END.	L2_0	0.00403176630584757	-0.020607496989137	0.00858533374937618	-5.11128260565312	2.12942246601055	0.00416065618739856	-5.25782315104116e-07	1.49058918290547e-07	-3.52734557001988	Schizophrenia	END
Schizophrenia.AST.	L2_0	0.00457444600957633	0.00770104507788543	0.0113066656188038	1.68349239706049	2.47170162138409	0.782147670697532	-7.60530803058593e-08	1.6857600732423e-07	-0.45115008661691	Schizophrenia	AST
Schizophrenia.MIC.	L2_0	0.011013797820189	-0.00487572756466206	0.0133149396031626	-0.442692670072856	1.2089326334605	0.23322718262287	-1.46144292342655e-07	8.63079724755871e-08	-1.69328844312724	Schizophrenia	MIC
MVP_Depression.INH.	L2_0	0.0128290488477157	0.248157476905426	0.0402062656803872	19.3434041643401	3.13400207276834	1.09197903812595e-08	1.79187589922973e-07	3.30388001830243e-08	5.42355015709804	MVP Depression	INH
MVP_Depression.EXC.	L2_0	0.0147722951191203	0.239095165564601	0.0400365204726871	16.1853769936624	2.71024374681402	3.54551066975943e-08	1.4715980342866e-07	2.70653473619826e-08	5.43720357475877	MVP Depression	EXC
MVP_Depression.OLI.	L2_0	0.00751548482434372	0.0433330262644374	0.0175498461839162	5.76583244823748	2.33515822253673	0.0420220463948446	3.67279815845008e-08	2.39373644026334e-08	1.53433690387653	MVP Depression	OLI
MVP_Depression.OPC.	L2_0	0.00891789667076486	0.019212209830915	0.0238581976172124	2.15434317532491	2.6753166691677	0.665625479906607	-5.46968568991462e-09	2.76503318765695e-08	-0.197816276286707	MVP Depression	OPC
MVP_Depression.END.	L2_0	0.00403176630584757	-0.00360091610407191	0.0172755093677517	-0.893136117251942	4.28484888687515	0.657972508892198	-3.77124406527427e-08	4.35789688354027e-08	-0.865381665986227	MVP Depression	END
MVP_Depression.AST.	L2_0	0.00457444600957633	-0.00340758473959488	0.0221947087255903	-0.744917468139598	4.85188997293377	0.718656727552605	-3.62052377868639e-08	4.93016842005372e-08	-0.734361074554718	MVP Depression	AST
MVP_Depression.MIC.	L2_0	0.011013797820189	-0.0093038886183871	0.0203644474275864	-0.844748448290242	1.84899412174219	0.313693969040876	-2.85407154404296e-08	1.97719274604063e-08	-1.44349687189491	MVP Depression	MIC
IBD.INH.	L2_0	0.0128290488477157	-0.0165310738510905	0.0307342043446039	-1.28856582021932	2.39567287562993	0.330124822640522	-3.38624939417189e-07	1.45651610183107e-07	-2.32489664200405	IBD	INH
IBD.EXC.	L2_0	0.0147722951191203	-0.0239957388647655	0.0370014657368939	-1.62437445713544	2.50478787747759	0.288865504874851	-3.46347582010436e-07	1.52102656148182e-07	-2.27706465344704	IBD	EXC
IBD.OLI.	L2_0	0.00751548482434372	-0.0531942544817025	0.0193149410325926	-7.07795381468921	2.57001929802702	0.00206873752801252	-6.33949330082682e-07	1.61838091552931e-07	-3.91718243832195	IBD	OLI
IBD.OPC.	L2_0	0.00891789667076486	-0.0190953060809657	0.0274726977837143	-2.14123428269415	3.08062526377736	0.302544477646739	-3.29640439792996e-07	1.89600840875802e-07	-1.73860220382106	IBD	OPC
IBD.END.	L2_0	0.00403176630584757	0.0298401512298209	0.0259161265234894	7.40126013418522	6.42798330992085	0.319462973141748	6.68962607292748e-08	4.10032938506869e-07	0.16314850453936	IBD	END
IBD.AST.	L2_0	0.00457444600957633	-0.0109223611134872	0.0234508659857546	-2.3876904636369	5.12649311778117	0.509021837386085	-3.76442796644178e-07	3.1626891818669e-07	-1.19026175193722	IBD	AST
IBD.MIC.	L2_0	0.011013797820189	0.200888472676244	0.0343566049380032	18.2397094949394	3.11941489202075	2.28603104424673e-08	7.65670757482648e-07	1.80308611222856e-07	4.2464458701659	IBD	MIC
Height.INH.	L2_0	0.0128290488477157	-0.0274228255026756	0.02151768477425	-2.13755718200095	1.67726267392625	0.0618483644682897	-2.24432273986923e-07	6.49569595436735e-08	-3.45509204192395	Height	INH
Height.EXC.	L2_0	0.0147722951191203	-0.0137686573099613	0.0252992567533121	-0.93205945311369	1.71261517247692	0.256275079121996	-1.68365296500866e-07	6.36472857761245e-08	-2.64528635349951	Height	EXC
Height.OLI.	L2_0	0.00751548482434372	-0.000277179746618453	0.0126918090231222	-0.0368811531254282	1.68875452745398	0.54077335448403	-1.22822793494968e-07	6.63448681456094e-08	-1.85127798016577	Height	OLI
Height.OPC.	L2_0	0.00891789667076486	0.0393592961590045	0.0192260775185098	4.41351785203279	2.15589821549938	0.111618552147572	4.42341427950109e-08	7.6932872838007e-08	0.574970635610503	Height	OPC
Height.END.	L2_0	0.00403176630584757	0.0244125320057329	0.0119515668963579	6.05504638756607	2.96435011102296	0.0891447178623725	6.49317942585524e-08	1.11808324368817e-07	0.580742038887598	Height	END
Height.AST.	L2_0	0.00457444600957633	0.0217656959984033	0.017373610589792	4.75810534277553	3.7979704107167	0.323343261348423	3.85567549790717e-08	1.40766575491605e-07	0.273905611786167	Height	AST
Height.MIC.	L2_0	0.011013797820189	0.0262152392332224	0.0158299541629309	2.38021794672572	1.43728388893371	0.337466435259951	-2.03442731130402e-08	5.46419639415635e-08	-0.372319580877388	Height	MIC
