# Supplementary material for: Central amygdala single-nucleus atlas reveals chromatin and gene transcription dynamics in human alcohol use disorder
Source: Nat Commun. 2026 Jan 19;17:1634. doi: 10.1038/s41467-026-68351-1 (PMC12905162; doi:10.1038/s41467-026-68351-1)
Supplement: Supplementary file 3 — Supplementary Data 1-37 [file 41467_2026_68351_MOESM3_ESM.zip › Supplementary Data/Supplementary Data 27.csv]

TF	idxATAC	peakName	geneName	Correlation	FDR	DEG	GWAS
MBD2	180	chr1_1231757_1232257	ISG15	0.930174222306485	2.81593700115544e-40	NA	NA
MBD2	230	chr1_1308186_1308686	ISG15	0.922075670820101	3.08131299028e-38	NA	NA
MBD2	282	chr1_1407128_1407628	ISG15	0.906086983791663	8.97600938225172e-35	NA	NA
MBD2	357	chr1_1615172_1615672	ISG15	0.92412347362241	9.8919902791102e-39	NA	NA
MBD2	370	chr1_1658888_1659388	ISG15	0.941627549990207	1.2877618233303e-43	NA	NA
MBD2	425	chr1_1890901_1891401	ISG15	0.921777753688181	3.61917053386261e-38	NA	NA
MBD2	560	chr1_2133598_2134098	RER1	0.902683697237712	4.07398583995297e-34	NA	NA
MBD2	2862	chr1_10210242_10210742	H6PD	0.904111447621319	2.18096779209331e-34	NA	NA
MBD2	2809	chr1_9943153_9943653	CLSTN1	0.904848425085501	1.57051549981214e-34	NA	NA
MBD2	2862	chr1_10210242_10210742	CLSTN1	0.926839247237894	2.0782107470073e-39	NA	NA
MBD2	2894	chr1_10398661_10399161	CLSTN1	0.902947083474341	3.63877440842791e-34	NA	NA
MBD2	2901	chr1_10430448_10430948	CLSTN1	0.913152539956566	3.1844676002793e-36	NA	NA
MBD2	2990	chr1_10796502_10797002	CLSTN1	0.92917938084554	5.16926032073177e-40	NA	NA
MBD2	4947	chr1_19596712_19597212	CAMK2N1	0.900953788307391	8.58154390920931e-34	NA	NA
MBD2	5804	chr1_23344197_23344697	RPL11	0.907599467028645	4.49135023837992e-35	NA	NA
MBD2	6052	chr1_24642815_24643315	RPL11	0.900950917749091	8.59085215558469e-34	NA	NA
MBD2	5788	chr1_23177573_23178073	SRSF10	0.900362863368715	1.10144819053079e-33	NA	NA
MBD2	5803	chr1_23343626_23344126	SRSF10	0.907593253046912	4.503877875258e-35	NA	NA
MBD2	5804	chr1_23344197_23344697	SRSF10	0.923803660210342	1.17974976648706e-38	NA	NA
MBD2	5860	chr1_23559305_23559805	SRSF10	0.900271801749732	1.14555414125215e-33	NA	NA
MBD2	5910	chr1_23800525_23801025	SRSF10	0.926813285298915	2.10884408876702e-39	NA	NA
MBD2	5936	chr1_23959472_23959972	SRSF10	0.938277621750221	1.40264250938855e-42	NA	NA
MBD2	6052	chr1_24642815_24643315	SRSF10	0.905244067440345	1.31542343220267e-34	NA	NA
MBD2	6052	chr1_24642815_24643315	RSRP1	0.940817170854198	2.31289122666998e-43	NA	NA
MBD2	6180	chr1_25247350_25247850	RSRP1	0.92631682379798	2.81983246025268e-39	NA	NA
MBD2	6432	chr1_26111375_26111875	RSRP1	0.926533233433228	2.48414692818328e-39	NA	NA
MBD2	6460	chr1_26233926_26234426	RSRP1	0.924336273419934	8.74786721735236e-39	NA	NA
MBD2	6180	chr1_25247350_25247850	STMN1	0.919367242748027	1.31963764608909e-37	NA	NA
MBD2	6432	chr1_26111375_26111875	STMN1	0.903979924853904	2.31517580352394e-34	NA	NA
MBD2	6460	chr1_26233926_26234426	STMN1	0.914449062650488	1.66862075628294e-36	NA	NA
MBD2	6560	chr1_26620357_26620857	STMN1	0.91144384607671	7.28485640243341e-36	NA	NA
MBD2	6432	chr1_26111375_26111875	HMGN2	0.917548809532678	3.44644898074302e-37	NA	NA
MBD2	6460	chr1_26233926_26234426	HMGN2	0.918451648056543	2.14255200832849e-37	NA	NA
MBD2	6512	chr1_26472201_26472701	HMGN2	0.910475275488018	1.16191128432085e-35	NA	NA
MBD2	6560	chr1_26620357_26620857	HMGN2	0.913128173204792	3.22486976651273e-36	NA	NA
MBD2	6577	chr1_26696716_26697216	HMGN2	0.915904877386766	8.02631191633919e-37	NA	NA
MBD2	6774	chr1_27392317_27392817	HMGN2	0.911426872828139	7.34430070540918e-36	NA	NA
MBD2	6576	chr1_26696001_26696501	IFI6	0.936526073174951	4.66042043522633e-42	NA	NA
MBD2	6577	chr1_26696716_26697216	IFI6	0.93268693223018	5.76879140099098e-41	NA	NA
MBD2	6735	chr1_27234381_27234881	IFI6	0.932958025958981	4.89208430838081e-41	NA	NA
MBD2	6747	chr1_27321893_27322393	IFI6	0.919855305471604	1.0146964246249e-37	NA	NA
MBD2	6774	chr1_27392317_27392817	IFI6	0.934335610619842	2.01521802161089e-41	NA	NA
MBD2	6822	chr1_27490063_27490563	IFI6	0.938959541700502	8.75203753554562e-43	NA	NA
MBD2	6893	chr1_27575838_27576338	IFI6	0.909922584502551	1.51624765517059e-35	NA	NA
MBD2	6949	chr1_27725616_27726116	IFI6	0.936645463006226	4.30101663270515e-42	NA	NA
MBD2	6960	chr1_27830452_27830952	IFI6	0.953016694934614	1.22299015186388e-47	NA	NA
MBD2	6961	chr1_27830980_27831480	IFI6	0.903361828547114	3.03764271417634e-34	NA	NA
MBD2	7099	chr1_28260074_28260574	IFI6	0.917755238391925	3.09380934257643e-37	NA	NA
MBD2	7144	chr1_28642994_28643494	IFI6	0.956813641340054	3.31067490665725e-49	NA	NA
MBD2	7152	chr1_28668442_28668942	IFI6	0.936047256386916	6.41522492014936e-42	NA	NA
MBD2	6735	chr1_27234381_27234881	FAM76A	0.924307856298725	8.88433691914232e-39	NA	NA
MBD2	6747	chr1_27321893_27322393	FAM76A	0.904759727288029	1.63477788282767e-34	NA	NA
MBD2	6774	chr1_27392317_27392817	FAM76A	0.904476462440988	1.85420854433742e-34	NA	NA
MBD2	6822	chr1_27490063_27490563	FAM76A	0.913269162166726	3.00975754421651e-36	NA	NA
MBD2	6892	chr1_27575310_27575810	FAM76A	0.919579440746639	1.1767071981103e-37	NA	NA
MBD2	6949	chr1_27725616_27726116	FAM76A	0.916470362296947	5.99498317302622e-37	NA	NA
MBD2	6960	chr1_27830452_27830952	FAM76A	0.901389410707597	7.12485625013113e-34	NA	NA
MBD2	6735	chr1_27234381_27234881	EYA3	0.911715572870134	6.39847596881851e-36	NA	NA
MBD2	6949	chr1_27725616_27726116	EYA3	0.903424587055234	2.95531725604546e-34	NA	NA
MBD2	7031	chr1_28088496_28088996	EYA3	0.911731131641985	6.35126219665179e-36	NA	NA
MBD2	7152	chr1_28668442_28668942	EYA3	0.905903084871997	9.75891018773969e-35	NA	NA
MBD2	6960	chr1_27830452_27830952	ATP5IF1	0.912407083774065	4.58453578577707e-36	NA	NA
MBD2	7144	chr1_28642994_28643494	ATP5IF1	0.910661075858645	1.06418572068453e-35	NA	NA
MBD2	7225	chr1_29181222_29181722	ATP5IF1	0.939228889233306	7.27153858991586e-43	NA	NA
MBD2	7768	chr1_31760802_31761302	MARCKSL1	0.917638976337434	3.28896149408424e-37	NA	NA
MBD2	7770	chr1_31762554_31763054	MARCKSL1	0.927060971928707	1.81753022320778e-39	NA	NA
MBD2	7771	chr1_31763481_31763981	MARCKSL1	0.923718741364283	1.23898378013743e-38	NA	NA
MBD2	7945	chr1_32241420_32241920	MARCKSL1	0.945659619962293	6.10751242587758e-45	NA	NA
MBD2	8024	chr1_32500628_32501128	MARCKSL1	0.925834789053609	3.7154029491447e-39	NA	NA
MBD2	8029	chr1_32538903_32539403	MARCKSL1	0.900591464138921	1.00054739647201e-33	NA	NA
MBD2	8242	chr1_33256281_33256781	MARCKSL1	0.940877189305833	2.2292720256003e-43	NA	NA
MBD2	8243	chr1_33256865_33257365	MARCKSL1	0.926364680739561	2.74581943827508e-39	NA	NA
MBD2	8435	chr1_34165001_34165501	AL513327.1	0.922473678992845	2.4713166227697e-38	NA	NA
MBD2	8436	chr1_34166093_34166593	AL513327.1	0.926731935109184	2.21432466494999e-39	NA	NA
MBD2	8436	chr1_34166093_34166593	TMEM35B	0.918651435648115	1.92569760308061e-37	NA	NA
MBD2	8715	chr1_36088580_36089080	ZMYM4	0.902158940931499	5.11412480831869e-34	NA	NA
MBD2	8992	chr1_37034294_37034794	C1orf122	0.902843139382879	3.80583475306643e-34	NA	NA
MBD2	9202	chr1_38012417_38012917	C1orf122	0.905229069820477	1.32409062656547e-34	NA	NA
MBD2	8992	chr1_37034294_37034794	SF3A3	0.904632509205352	1.72837063226497e-34	NA	NA
MBD2	9659	chr1_40097016_40097516	COL9A2	0.93671851407538	4.08810782421e-42	NA	NA
MBD2	9667	chr1_40161105_40161605	COL9A2	0.953763177406537	6.10798950534308e-48	NA	NA
MBD2	9682	chr1_40315132_40315632	COL9A2	0.95444624701695	3.25171157221734e-48	NA	NA
MBD2	9855	chr1_40979647_40980147	COL9A2	0.95583857418327	8.68438044539805e-49	NA	NA
MBD2	9885	chr1_41241850_41242350	COL9A2	0.907249239235036	5.28057911805373e-35	NA	NA
MBD2	10804	chr1_44632150_44632650	PRDX1	0.96106474596991	4.40305954982641e-51	NA	NA
MBD2	10907	chr1_44986414_44986914	PRDX1	0.921035923026908	5.40941849405949e-38	NA	NA
MBD2	10926	chr1_45206301_45206801	PRDX1	0.946114301653874	4.22085217199042e-45	NA	NA
MBD2	10997	chr1_45583977_45584477	PRDX1	0.94395429006524	2.28975654477679e-44	NA	NA
MBD2	11014	chr1_45750459_45750959	PRDX1	0.963957913450003	1.70208013288683e-52	NA	NA
MBD2	11016	chr1_45803323_45803823	PRDX1	0.938290071100504	1.39046135035656e-42	NA	NA
MBD2	11050	chr1_46132254_46132754	PRDX1	0.969370901161798	1.56248992733411e-55	NA	NA
MBD2	11051	chr1_46132769_46133269	PRDX1	0.977741727958195	3.08905967823255e-61	NA	NA
MBD2	11118	chr1_46340518_46341018	PRDX1	0.91509367933882	1.20676458279865e-36	NA	NA
MBD2	11014	chr1_45750459_45750959	UQCRH	0.925891050884289	3.59395832074435e-39	NA	NA
MBD2	11050	chr1_46132254_46132754	UQCRH	0.922001933572089	3.20945622126925e-38	NA	NA
MBD2	11051	chr1_46132769_46133269	UQCRH	0.936607489953805	4.41473092898635e-42	NA	NA
MBD2	12167	chr1_54488062_54488562	TMEM59	0.918847010537904	1.73591319639062e-37	NA	NA
MBD2	18285	chr1_111449050_111449550	ATP5PB	0.905707085247594	1.06647313015376e-34	NA	NA
MBD2	19840	chr1_149886547_149887047	APH1A	0.925965953956651	3.44981787036123e-39	NA	NA
MBD2	19841	chr1_149887078_149887578	APH1A	0.925514718848973	4.47872447067557e-39	NA	NA
MBD2	19985	chr1_150364382_150364882	APH1A	0.917729438621471	3.13693652898555e-37	NA	NA
MBD2	20045	chr1_150579447_150579947	APH1A	0.917623393706902	3.31500263441907e-37	NA	NA
MBD2	20151	chr1_151047481_151047981	APH1A	0.923837461777963	1.15749610741526e-38	NA	NA
MBD2	20159	chr1_151059392_151059892	APH1A	0.920768029806675	6.24577978969993e-38	NA	NA
MBD2	19985	chr1_150364382_150364882	MRPS21	0.911057148337626	8.75968530828055e-36	NA	NA
MBD2	20159	chr1_151059392_151059892	MRPS21	0.90881842427997	2.54630190774986e-35	NA	NA
MBD2	20159	chr1_151059392_151059892	PSMB4	0.901850299297238	5.84489499389924e-34	NA	NA
MBD2	20266	chr1_151458565_151459065	PSMB4	0.912320921000811	4.77675475173572e-36	NA	NA
MBD2	20336	chr1_151790263_151790763	PSMB4	0.91759686778116	3.36335089724487e-37	NA	NA
MBD2	20580	chr1_153922824_153923324	JTB	0.956507540716667	4.50803452131244e-49	NA	NA
MBD2	20637	chr1_154220345_154220845	JTB	0.948068506253746	8.71689048717217e-46	NA	NA
MBD2	20734	chr1_154558108_154558608	JTB	0.937406314287439	2.55521289895908e-42	NA	NA
MBD2	20864	chr1_154937030_154937530	JTB	0.943529495782657	3.17980112630638e-44	NA	NA
MBD2	20884	chr1_154961531_154962031	JTB	0.905905708764336	9.74981508718409e-35	NA	NA
MBD2	20637	chr1_154220345_154220845	KRTCAP2	0.920993566820951	5.53261841945019e-38	NA	NA
MBD2	20734	chr1_154558108_154558608	KRTCAP2	0.922314628530367	2.69405234955994e-38	NA	NA
MBD2	20864	chr1_154937030_154937530	KRTCAP2	0.937348949238457	2.65617333843975e-42	NA	NA
MBD2	20884	chr1_154961531_154962031	KRTCAP2	0.914135439808617	1.9561861942937e-36	NA	NA
MBD2	20903	chr1_155000630_155001130	KRTCAP2	0.91077729428692	1.00521715860673e-35	NA	NA
MBD2	21150	chr1_155860418_155860918	KRTCAP2	0.936729052039254	4.05903791567077e-42	NA	NA
MBD2	21241	chr1_156082305_156082805	KRTCAP2	0.912719488779813	3.93720595788525e-36	NA	NA
MBD2	20864	chr1_154937030_154937530	SYT11	0.962568908456113	8.55509271107405e-52	NA	NA
MBD2	20884	chr1_154961531_154962031	SYT11	0.917991862909516	2.7260636581617e-37	NA	NA
MBD2	20903	chr1_155000630_155001130	SYT11	0.942509921435795	6.73244418932105e-44	NA	NA
MBD2	20941	chr1_155070791_155071291	SYT11	0.907562713994638	4.56582147019198e-35	NA	NA
MBD2	21150	chr1_155860418_155860918	SYT11	0.952460606769685	2.02454939786168e-47	NA	NA
MBD2	21241	chr1_156082305_156082805	SYT11	0.934985555164463	1.31704778102057e-41	NA	NA
MBD2	21349	chr1_156282601_156283101	SYT11	0.966704783108272	6.03531990048579e-54	NA	NA
MBD2	21412	chr1_156421527_156422027	SYT11	0.938393542125905	1.29583205874301e-42	NA	NA
MBD2	21483	chr1_156499986_156500486	SYT11	0.957489091729497	1.7178471047145e-49	NA	NA
MBD2	21150	chr1_155860418_155860918	CCT3	0.922663500564873	2.22437233685149e-38	NA	NA
MBD2	21349	chr1_156282601_156283101	CCT3	0.926519792661652	2.50259167374149e-39	NA	NA
MBD2	21412	chr1_156421527_156422027	CCT3	0.905966814584911	9.49040223628424e-35	NA	NA
MBD2	21483	chr1_156499986_156500486	CCT3	0.913054730963503	3.34157533132707e-36	NA	NA
MBD2	21483	chr1_156499986_156500486	NAXE	0.904298806443534	2.00898331319851e-34	NA	NA
MBD2	21150	chr1_155860418_155860918	BCAN	0.934393163867203	1.94010703706045e-41	NA	NA
MBD2	21241	chr1_156082305_156082805	BCAN	0.911922156580305	5.78972038003537e-36	NA	NA
MBD2	21349	chr1_156282601_156283101	BCAN	0.942171199849264	8.60733847795511e-44	NA	NA
MBD2	21412	chr1_156421527_156422027	BCAN	0.925363010176103	4.87553124749684e-39	NA	NA
MBD2	21483	chr1_156499986_156500486	BCAN	0.939498007296541	5.99968685355566e-43	NA	NA
MBD2	21150	chr1_155860418_155860918	AL590666.2	0.913078381989808	3.30435201622929e-36	NA	NA
MBD2	21349	chr1_156282601_156283101	AL590666.2	0.92619376626779	3.02965902571614e-39	NA	NA
MBD2	21483	chr1_156499986_156500486	AL590666.2	0.920097218916812	8.92828265438765e-38	NA	NA
MBD2	24326	chr1_175863624_175864124	Z94057.1	0.907307628256049	5.14387299039371e-35	NA	NA
MBD2	27229	chr1_202126356_202126856	IPO9-AS1	0.954498679288992	3.13539651771573e-48	NA	NA
MBD2	27238	chr1_202132880_202133380	IPO9-AS1	0.946415059743721	3.33150735384938e-45	NA	NA
MBD2	27229	chr1_202126356_202126856	CYB5R1	0.909935087480193	1.50880348104261e-35	NA	NA
MBD2	27238	chr1_202132880_202133380	CYB5R1	0.900828075850752	9.06274240906655e-34	NA	NA
MBD2	31577	chr1_226703339_226703839	H3F3A	0.917677157488267	3.22540637791667e-37	NA	NA
MBD2	31656	chr1_226939967_226940467	H3F3A	0.941371736218721	1.54931267658576e-43	NA	NA
MBD2	31929	chr1_228487098_228487598	MRPL55	0.910533260586681	1.13145984298756e-35	NA	NA
MBD2	31929	chr1_228487098_228487598	GUK1	0.927805065530357	1.17478816152198e-39	NA	NA
MBD2	32687	chr1_231528363_231528863	AL136171.2	0.906439213352427	7.63041929035317e-35	NA	NA
MBD2	33852	chr1_239386375_239386875	CHRM3	0.913854736282819	2.25086487492273e-36	NA	NA
MBD2	209192	chr10_32346935_32347435	ARHGAP12	0.927305403241185	1.5771562885752e-39	NA	NA
MBD2	213652	chr10_72354701_72355201	PSAP	0.937101044414964	3.14827875772923e-42	NA	NA
MBD2	213722	chr10_73167930_73168430	PPP3CB-AS1	0.919216644130051	1.43068679910252e-37	NA	NA
MBD2	213827	chr10_73781794_73782294	PPP3CB-AS1	0.927418141248221	1.47561269668907e-39	NA	NA
MBD2	217336	chr10_96832886_96833386	TM9SF3	0.920269407242105	8.14868258615787e-38	NA	NA
MBD2	218040	chr10_101060898_101061398	NDUFB8	0.917929277853893	2.81889822737703e-37	NA	NA
MBD2	220174	chr10_115092488_115092988	AC016042.1	0.917995272536954	2.72147628608595e-37	NA	NA
MBD2	220401	chr10_117375245_117375745	AC022395.1	0.923529277590981	1.37508584913394e-38	NA	NA
MBD2	220521	chr10_118754901_118755401	AC022395.1	0.919404102047733	1.29532929976781e-37	NA	NA
MBD2	220601	chr10_119178592_119179092	MCMBP	0.902197018827056	5.02911079753521e-34	NA	NA
MBD2	221032	chr10_121927859_121928359	HTRA1	0.918696694739029	1.88178752231211e-37	NA	NA
MBD2	221077	chr10_122192214_122192714	HTRA1	0.914079107131892	2.01026383116895e-36	NA	NA
MBD2	221167	chr10_122475092_122475592	HTRA1	0.910943915242062	9.27102357171695e-36	NA	NA
MBD2	223132	chr10_133393793_133394293	CALY	0.922383116806294	2.59508271085148e-38	NA	NA
MBD2	223874	chr11_1748064_1748564	POLR2L	0.92321055948279	1.63949752795013e-38	NA	NA
MBD2	223844	chr11_1572094_1572594	CD81	0.902273283949608	4.8648903150362e-34	NA	NA
MBD2	223871	chr11_1745016_1745516	CD81	0.927732826270088	1.22800627797061e-39	NA	NA
MBD2	223874	chr11_1748064_1748564	CD81	0.960035986254791	1.28662296960858e-50	NA	NA
MBD2	223875	chr11_1748831_1749331	CD81	0.903918369897108	2.37793483184732e-34	NA	NA
MBD2	224088	chr11_2400458_2400958	CD81	0.918953962189802	1.64193530229167e-37	NA	NA
MBD2	224230	chr11_2884325_2884825	CD81	0.902666415346447	4.1058335667845e-34	NA	NA
MBD2	224232	chr11_2885562_2886062	CD81	0.9079772450557	3.76742789218429e-35	NA	NA
MBD2	224272	chr11_2992060_2992560	CD81	0.925186489534415	5.40328674202563e-39	NA	NA
MBD2	224305	chr11_3057211_3057711	CD81	0.937848175824649	1.88850702551324e-42	NA	NA
MBD2	224232	chr11_2885562_2886062	RHOG	0.901907054136213	5.70296757197565e-34	NA	NA
MBD2	224272	chr11_2992060_2992560	RHOG	0.904054624467177	2.23856389615442e-34	NA	NA
MBD2	224305	chr11_3057211_3057711	RHOG	0.900509683267243	1.03533285241936e-33	NA	NA
MBD2	225112	chr11_8910897_8911397	TMEM9B	0.93226781581141	7.55143588210566e-41	NA	NA
MBD2	225205	chr11_9314429_9314929	TMEM9B	0.905494962519229	1.17656046835792e-34	NA	NA
MBD2	225112	chr11_8910897_8911397	SCUBE2	0.912629202677645	4.11499428697757e-36	NA	NA
MBD2	225199	chr11_9265038_9265538	SCUBE2	0.900673501740688	9.66196425919547e-34	NA	NA
MBD2	225112	chr11_8910897_8911397	SWAP70	0.917123160204684	4.29434616296937e-37	NA	NA
MBD2	225216	chr11_9460583_9461083	SWAP70	0.901982854118193	5.52057175293563e-34	NA	NA
MBD2	225199	chr11_9265038_9265538	AC011092.3	0.901562839479824	6.6203913621639e-34	NA	NA
MBD2	228506	chr11_35662501_35663001	SLC1A2	0.931837540870343	9.95735138086825e-41	NA	NA
MBD2	229136	chr11_43942354_43942854	HSD17B12	0.938745597112745	1.01387270060902e-42	NA	NA
MBD2	229137	chr11_43942984_43943484	HSD17B12	0.911195978674306	8.19504143427484e-36	NA	NA
MBD2	229710	chr11_46121276_46121776	LRP4-AS1	0.936789259877364	3.9029707389328e-42	NA	NA
MBD2	229711	chr11_46121867_46122367	LRP4-AS1	0.949657781266066	2.25903892439461e-46	NA	NA
MBD2	229922	chr11_46700366_46700866	LRP4-AS1	0.933610702947384	3.22455594238277e-41	NA	NA
MBD2	230105	chr11_47426266_47426766	LRP4-AS1	0.951225141109808	5.8397225852185e-47	NA	NA
MBD2	231067	chr11_61160981_61161481	FTH1	0.920913859166888	5.78210590092669e-38	NA	NA
MBD2	231209	chr11_61580953_61581453	FTH1	0.917310555705185	3.89822310942225e-37	NA	NA
MBD2	231378	chr11_61827681_61828181	FTH1	0.958725923814037	5.10977949370015e-50	NA	NA
MBD2	231379	chr11_61828700_61829200	FTH1	0.904993340782791	1.47174204130571e-34	NA	NA
MBD2	231461	chr11_61967412_61967912	FTH1	0.941558980572152	1.355732583457e-43	NA	NA
MBD2	231611	chr11_62601735_62602235	FTH1	0.948473603343207	6.24131953458578e-46	NA	NA
MBD2	231692	chr11_62831132_62831632	FTH1	0.903758505150383	2.55348694042676e-34	NA	NA
MBD2	231696	chr11_62839352_62839852	FTH1	0.942024602166282	9.57683136077344e-44	NA	NA
MBD2	231378	chr11_61827681_61828181	EEF1G	0.912924046387759	3.5646391547909e-36	NA	NA
MBD2	231696	chr11_62839352_62839852	EEF1G	0.900758899891025	9.32582788116327e-34	NA	NA
MBD2	231378	chr11_61827681_61828181	BSCL2	0.927512861375534	1.39776327252792e-39	NA	NA
MBD2	231461	chr11_61967412_61967912	BSCL2	0.901946013582954	5.60604996381518e-34	NA	NA
MBD2	231611	chr11_62601735_62602235	BSCL2	0.917086837067702	4.37324185023793e-37	NA	NA
MBD2	231696	chr11_62839352_62839852	BSCL2	0.930978233790783	1.70259973049819e-40	NA	NA
MBD2	231847	chr11_63671435_63671935	BSCL2	0.923881968313137	1.12973121255204e-38	NA	NA
MBD2	231378	chr11_61827681_61828181	GNG3	0.955050340694272	1.88497585507561e-48	NA	NA
MBD2	231379	chr11_61828700_61829200	GNG3	0.908575260638796	2.85501973327894e-35	NA	NA
MBD2	231461	chr11_61967412_61967912	GNG3	0.928131369598901	9.71654119570692e-40	NA	NA
MBD2	231611	chr11_62601735_62602235	GNG3	0.941650946393946	1.26612193261705e-43	NA	NA
MBD2	231692	chr11_62831132_62831632	GNG3	0.906637246544994	6.97146755365552e-35	NA	NA
MBD2	231696	chr11_62839352_62839852	GNG3	0.946459039910836	3.21936799481206e-45	NA	NA
MBD2	231847	chr11_63671435_63671935	GNG3	0.941407740098335	1.51085441149975e-43	NA	NA
MBD2	231696	chr11_62839352_62839852	POLR2G	0.902149827139069	5.13343250802765e-34	NA	NA
MBD2	231696	chr11_62839352_62839852	RTN3	0.920319135371697	7.9439139463273e-38	NA	NA
MBD2	231847	chr11_63671435_63671935	RTN3	0.907242645409533	5.29711694931375e-35	NA	NA
MBD2	231873	chr11_63768133_63768633	RTN3	0.900710582990788	9.51253016843254e-34	NA	NA
MBD2	232004	chr11_64048011_64048511	RTN3	0.914280056016828	1.81704269081068e-36	NA	NA
MBD2	232222	chr11_64317372_64317872	RTN3	0.923994255100163	1.06303224095171e-38	NA	NA
MBD2	232223	chr11_64317898_64318398	RTN3	0.910379374922666	1.21701062153653e-35	NA	NA
MBD2	231847	chr11_63671435_63671935	COX8A	0.939148808959238	7.66446875582329e-43	NA	NA
MBD2	231873	chr11_63768133_63768633	COX8A	0.9347700205906	1.51479385732172e-41	NA	NA
MBD2	231937	chr11_63916844_63917344	COX8A	0.918138851676599	2.52356613617024e-37	NA	NA
MBD2	231991	chr11_64036248_64036748	COX8A	0.901355203465672	7.22488574912226e-34	NA	NA
MBD2	232004	chr11_64048011_64048511	COX8A	0.935760853839249	7.76499523138251e-42	NA	NA
MBD2	232222	chr11_64317372_64317872	COX8A	0.948866257347835	4.44673540136903e-46	NA	NA
MBD2	232223	chr11_64317898_64318398	COX8A	0.943375480715672	3.55882211346403e-44	NA	NA
MBD2	232376	chr11_64687207_64687707	COX8A	0.972947608121618	7.08704941662124e-58	NA	NA
MBD2	232377	chr11_64688334_64688834	COX8A	0.941906962093479	1.04662535483559e-43	NA	NA
MBD2	232434	chr11_64777641_64778141	COX8A	0.951951411831765	3.15053115171821e-47	NA	NA
MBD2	232435	chr11_64778516_64779016	COX8A	0.947148394702156	1.84542744665661e-45	NA	NA
MBD2	232490	chr11_64917135_64917635	COX8A	0.935260319872542	1.09390839373008e-41	NA	NA
MBD2	232376	chr11_64687207_64687707	PRDX5	0.921126119704991	5.16529167585714e-38	NA	NA
MBD2	231879	chr11_63813145_63813645	SF1	0.907702295970296	4.28189869934699e-35	NA	NA
MBD2	231885	chr11_63839087_63839587	SF1	0.921136222231662	5.14201919330633e-38	NA	NA
MBD2	231937	chr11_63916844_63917344	SF1	0.913664571053996	2.47267369688241e-36	NA	NA
MBD2	231939	chr11_63918522_63919022	SF1	0.916491499785693	5.93180981711174e-37	NA	NA
MBD2	231991	chr11_64036248_64036748	SF1	0.922341280910029	2.65619184726102e-38	NA	NA
MBD2	232191	chr11_64271299_64271799	SF1	0.900268382309458	1.14708417089622e-33	NA	NA
MBD2	232196	chr11_64285503_64286003	SF1	0.932351280229628	7.16110200012456e-41	NA	NA
MBD2	232208	chr11_64299738_64300238	SF1	0.904957731712858	1.49611313208351e-34	NA	NA
MBD2	232213	chr11_64305037_64305537	SF1	0.910017393479335	1.45157746353244e-35	NA	NA
MBD2	232377	chr11_64688334_64688834	SF1	0.924342611165547	8.72564555392304e-39	NA	NA
MBD2	232480	chr11_64878429_64878929	SF1	0.920792290549289	6.16856074635307e-38	NA	NA
MBD2	232490	chr11_64917135_64917635	SF1	0.920174010051428	8.57733597377885e-38	NA	NA
MBD2	232517	chr11_65014140_65014640	SF1	0.921251948505768	4.81735644451002e-38	NA	NA
MBD2	232519	chr11_65027179_65027679	SF1	0.921546244182968	4.10231197765583e-38	NA	NA
MBD2	232523	chr11_65040924_65041424	SF1	0.921487248265136	4.23271229926655e-38	NA	NA
MBD2	232543	chr11_65111575_65112075	SF1	0.913694427354762	2.43684681593434e-36	NA	NA
MBD2	232741	chr11_65524797_65525297	SF1	0.912238919275249	4.97762860954148e-36	NA	NA
MBD2	232762	chr11_65558068_65558568	SF1	0.9209062065879	5.80323715985065e-38	NA	NA
MBD2	232831	chr11_65652431_65652931	SF1	0.90991604898086	1.52053769963744e-35	NA	NA
MBD2	232222	chr11_64317372_64317872	FAU	0.920893873278258	5.84219732250319e-38	NA	NA
MBD2	232223	chr11_64317898_64318398	FAU	0.920924270766211	5.74839764050997e-38	NA	NA
MBD2	232376	chr11_64687207_64687707	FAU	0.950966812703278	7.26767955174883e-47	NA	NA
MBD2	232377	chr11_64688334_64688834	FAU	0.919746562268342	1.07673665449161e-37	NA	NA
MBD2	232434	chr11_64777641_64778141	FAU	0.920780001960249	6.20623155062232e-38	NA	NA
MBD2	232435	chr11_64778516_64779016	FAU	0.922648194248792	2.24218801131769e-38	NA	NA
MBD2	232490	chr11_64917135_64917635	FAU	0.903574372552087	2.76793716811595e-34	NA	NA
MBD2	232519	chr11_65027179_65027679	FAU	0.904416230963562	1.90374283183342e-34	NA	NA
MBD2	232529	chr11_65083948_65084448	FAU	0.92699026330616	1.89726038047571e-39	NA	NA
MBD2	232762	chr11_65558068_65558568	FAU	0.903711783152607	2.6076606304272e-34	NA	NA
MBD2	232847	chr11_65711993_65712493	FAU	0.933252505362059	4.05973557948562e-41	NA	NA
MBD2	232878	chr11_65857980_65858480	FAU	0.910756985552019	1.01500958750544e-35	NA	NA
MBD2	232376	chr11_64687207_64687707	FAM89B	0.911441883261713	7.28958160713261e-36	NA	NA
MBD2	232377	chr11_64688334_64688834	FAM89B	0.921449925680929	4.31944449746867e-38	NA	NA
MBD2	232434	chr11_64777641_64778141	FAM89B	0.913062047247979	3.32990495326601e-36	NA	NA
MBD2	232435	chr11_64778516_64779016	FAM89B	0.909346053901276	1.98878846437272e-35	NA	NA
MBD2	232490	chr11_64917135_64917635	FAM89B	0.910014444100658	1.45352219536915e-35	NA	NA
MBD2	232519	chr11_65027179_65027679	FAM89B	0.911560404702596	6.88848804398904e-36	NA	NA
MBD2	232529	chr11_65083948_65084448	FAM89B	0.91927644090859	1.3873429576043e-37	NA	NA
MBD2	232532	chr11_65095979_65096479	FAM89B	0.903044188418308	3.48498961154477e-34	NA	NA
MBD2	232762	chr11_65558068_65558568	FAM89B	0.9134554450727	2.74590242109694e-36	NA	NA
MBD2	232847	chr11_65711993_65712493	FAM89B	0.926659475348339	2.30558623190228e-39	NA	NA
MBD2	232878	chr11_65857980_65858480	FAM89B	0.913101925383581	3.26507355764445e-36	NA	NA
MBD2	232983	chr11_66268238_66268738	FAM89B	0.91038222428359	1.21543960263969e-35	NA	NA
MBD2	233057	chr11_66408784_66409284	FAM89B	0.901521576365936	6.74084265879948e-34	NA	NA
MBD2	232480	chr11_64878429_64878929	CFL1	0.901519618317466	6.74528719149428e-34	NA	NA
MBD2	232490	chr11_64917135_64917635	CFL1	0.938322034032086	1.35907116838962e-42	NA	NA
MBD2	232519	chr11_65027179_65027679	CFL1	0.92820806097236	9.26270599161149e-40	NA	NA
MBD2	232529	chr11_65083948_65084448	CFL1	0.945501230467018	6.92337453765399e-45	NA	NA
MBD2	232532	chr11_65095979_65096479	CFL1	0.922682220970935	2.20215847473127e-38	NA	NA
MBD2	232762	chr11_65558068_65558568	CFL1	0.930945374555603	1.73759339864807e-40	NA	NA
MBD2	232847	chr11_65711993_65712493	CFL1	0.952753701556123	1.54874903805995e-47	NA	NA
MBD2	232878	chr11_65857980_65858480	CFL1	0.944719382763672	1.27804752624896e-44	NA	NA
MBD2	232937	chr11_66051916_66052416	CFL1	0.914450755651394	1.66744553283607e-36	NA	NA
MBD2	232983	chr11_66268238_66268738	CFL1	0.936343353114074	5.26262482819604e-42	NA	NA
MBD2	233043	chr11_66347578_66348078	CFL1	0.906945492125534	6.06457579931287e-35	NA	NA
MBD2	233118	chr11_66616229_66616729	CFL1	0.941137136311033	1.84026227074398e-43	NA	NA
MBD2	233124	chr11_66638198_66638698	CFL1	0.917017644375776	4.53200375677296e-37	NA	NA
MBD2	232847	chr11_65711993_65712493	CCDC85B	0.913325649535239	2.92853011121063e-36	NA	NA
MBD2	232983	chr11_66268238_66268738	CCDC85B	0.911086760715892	8.63675362248286e-36	NA	NA
MBD2	232519	chr11_65027179_65027679	DRAP1	0.908215397777241	3.37459283276239e-35	NA	NA
MBD2	232529	chr11_65083948_65084448	DRAP1	0.932317482212242	7.31151638842065e-41	NA	NA
MBD2	232532	chr11_65095979_65096479	DRAP1	0.921701100408866	3.77379209162962e-38	NA	NA
MBD2	232762	chr11_65558068_65558568	DRAP1	0.91736275955389	3.79387855854439e-37	NA	NA
MBD2	232847	chr11_65711993_65712493	DRAP1	0.947113355966094	1.90125620389124e-45	NA	NA
MBD2	232878	chr11_65857980_65858480	DRAP1	0.90117879817022	7.79131171842018e-34	NA	NA
MBD2	232983	chr11_66268238_66268738	DRAP1	0.906610085024933	7.05702247469201e-35	NA	NA
MBD2	233118	chr11_66616229_66616729	DRAP1	0.93371478412472	3.02515884874715e-41	NA	NA
MBD2	233118	chr11_66616229_66616729	YIF1A	0.902875558484039	3.75230448979201e-34	NA	NA
MBD2	232847	chr11_65711993_65712493	B4GAT1	0.921301279085864	4.69198753363791e-38	NA	NA
MBD2	232847	chr11_65711993_65712493	CTSF	0.945643725823021	6.17036441800957e-45	NA	NA
MBD2	232878	chr11_65857980_65858480	CTSF	0.916029365725861	7.53723356291864e-37	NA	NA
MBD2	232937	chr11_66051916_66052416	CTSF	0.90865913684317	2.74462966532587e-35	NA	NA
MBD2	232983	chr11_66268238_66268738	CTSF	0.923578985386228	1.33662063130111e-38	NA	NA
MBD2	233057	chr11_66408784_66409284	CTSF	0.904815884177912	1.59387781922905e-34	NA	NA
MBD2	233118	chr11_66616229_66616729	CTSF	0.937455399912026	2.47159382186354e-42	NA	NA
MBD2	233124	chr11_66638198_66638698	CTSF	0.925960958871188	3.4581346968725e-39	NA	NA
MBD2	233251	chr11_67118857_67119357	CTSF	0.92930609336127	4.80706217640122e-40	NA	NA
MBD2	233436	chr11_67508032_67508532	CTSF	0.934867340921789	1.42275113064623e-41	NA	NA
MBD2	233118	chr11_66616229_66616729	GSTP1	0.955332375190847	1.43610175176415e-48	NA	NA
MBD2	233119	chr11_66616812_66617312	GSTP1	0.900804708484126	9.15134591891541e-34	NA	NA
MBD2	233124	chr11_66638198_66638698	GSTP1	0.924027336595242	1.04411024412816e-38	NA	NA
MBD2	233251	chr11_67118857_67119357	GSTP1	0.954818931691862	2.32106658227795e-48	NA	NA
MBD2	233252	chr11_67119526_67120026	GSTP1	0.907761666030956	4.16448735024453e-35	NA	NA
MBD2	233385	chr11_67428095_67428595	GSTP1	0.914362712898029	1.74265508559648e-36	NA	NA
MBD2	233436	chr11_67508032_67508532	GSTP1	0.954760777304148	2.44386501256868e-48	NA	NA
MBD2	233558	chr11_68121255_68121755	GSTP1	0.903090397447937	3.41711093084131e-34	NA	NA
MBD2	233578	chr11_68212842_68213342	GSTP1	0.939005111118876	8.47030641161721e-43	NA	NA
MBD2	233579	chr11_68213546_68214046	GSTP1	0.957500953423524	1.7099959757261e-49	NA	NA
MBD2	233626	chr11_68373430_68373930	GSTP1	0.934002608164952	2.50266538492591e-41	NA	NA
MBD2	233118	chr11_66616229_66616729	NDUFV1	0.929130514273416	5.30585767495216e-40	NA	NA
MBD2	233124	chr11_66638198_66638698	NDUFV1	0.903528551660454	2.82358786205394e-34	NA	NA
MBD2	233186	chr11_66879032_66879532	NDUFV1	0.901617346657538	6.46683347994074e-34	NA	NA
MBD2	233251	chr11_67118857_67119357	NDUFV1	0.931111259629386	1.56883215663181e-40	NA	NA
MBD2	233436	chr11_67508032_67508532	NDUFV1	0.929322796471162	4.75846862471728e-40	NA	NA
MBD2	233578	chr11_68212842_68213342	NDUFV1	0.924441373968457	8.25468899754307e-39	NA	NA
MBD2	233579	chr11_68213546_68214046	NDUFV1	0.941428761703823	1.49030897623397e-43	NA	NA
MBD2	233626	chr11_68373430_68373930	NDUFV1	0.911380180362196	7.5131664137847e-36	NA	NA
MBD2	233251	chr11_67118857_67119357	NDUFS8	0.935154861001324	1.17853561975697e-41	NA	NA
MBD2	233252	chr11_67119526_67120026	NDUFS8	0.909876098216673	1.54987271333466e-35	NA	NA
MBD2	233385	chr11_67428095_67428595	NDUFS8	0.913039017308728	3.36765971710232e-36	NA	NA
MBD2	233436	chr11_67508032_67508532	NDUFS8	0.937208244072174	2.92845463111762e-42	NA	NA
MBD2	233578	chr11_68212842_68213342	NDUFS8	0.933205679262271	4.17987880501233e-41	NA	NA
MBD2	233579	chr11_68213546_68214046	NDUFS8	0.934176405745468	2.23764293403137e-41	NA	NA
MBD2	233626	chr11_68373430_68373930	NDUFS8	0.928836994166896	6.33215194052875e-40	NA	NA
MBD2	233342	chr11_67391732_67392232	CHKA	0.902802979066321	3.8712524465259e-34	NA	NA
MBD2	233385	chr11_67428095_67428595	CHKA	0.922733793520926	2.13930126211531e-38	NA	NA
MBD2	233436	chr11_67508032_67508532	CHKA	0.913661844986211	2.47578502730281e-36	NA	NA
MBD2	233557	chr11_68120559_68121059	CHKA	0.923672710599488	1.27056878263929e-38	NA	NA
MBD2	233558	chr11_68121255_68121755	CHKA	0.925146913198605	5.52259462652453e-39	NA	NA
MBD2	233578	chr11_68212842_68213342	CHKA	0.911673631376873	6.52844813820607e-36	NA	NA
MBD2	233579	chr11_68213546_68214046	CHKA	0.902889973575197	3.73024217959419e-34	NA	NA
MBD2	233626	chr11_68373430_68373930	CHKA	0.905488508594194	1.17974623856944e-34	NA	NA
MBD2	233647	chr11_68460711_68461211	CHKA	0.900588242894946	1.0019180829271e-33	NA	NA
MBD2	233693	chr11_68903605_68904105	CHKA	0.923917219517414	1.10816006531686e-38	NA	NA
MBD2	233436	chr11_67508032_67508532	KMT5B	0.919204645651459	1.43985072080654e-37	NA	NA
MBD2	233579	chr11_68213546_68214046	KMT5B	0.921394730814832	4.45269786315198e-38	NA	NA
MBD2	233626	chr11_68373430_68373930	KMT5B	0.916836032152368	4.97269726073404e-37	NA	NA
MBD2	233436	chr11_67508032_67508532	PPP6R3	0.947882968866913	1.02008096852374e-45	NA	NA
MBD2	233558	chr11_68121255_68121755	PPP6R3	0.920528354325374	7.10935062929892e-38	NA	NA
MBD2	233578	chr11_68212842_68213342	PPP6R3	0.942461253564955	6.95586988069036e-44	NA	NA
MBD2	233579	chr11_68213546_68214046	PPP6R3	0.950221613897052	1.38701539939588e-46	NA	NA
MBD2	233626	chr11_68373430_68373930	PPP6R3	0.938719123771125	1.02981810299007e-42	NA	NA
MBD2	233647	chr11_68460711_68461211	PPP6R3	0.913168769274094	3.15954727161024e-36	NA	NA
MBD2	233680	chr11_68841690_68842190	PPP6R3	0.905614114173588	1.11379644008861e-34	NA	NA
MBD2	233729	chr11_69051576_69052076	PPP6R3	0.92343764717903	1.44734495478098e-38	NA	NA
MBD2	233841	chr11_69443370_69443870	PPP6R3	0.963134847044932	4.41981399558297e-52	NA	NA
MBD2	234307	chr11_72041660_72042160	FCHSD2	0.955943881149142	7.83643264632231e-49	NA	NA
MBD2	234320	chr11_72080508_72081008	FCHSD2	0.953157433813786	1.0835666793584e-47	NA	NA
MBD2	234347	chr11_72222997_72223497	FCHSD2	0.926551470772645	2.45832434758649e-39	NA	NA
MBD2	234349	chr11_72224423_72224923	FCHSD2	0.941699367487951	1.22349320691089e-43	NA	NA
MBD2	234402	chr11_72434316_72434816	FCHSD2	0.927197150452954	1.67937132686489e-39	NA	NA
MBD2	234701	chr11_73141513_73142013	FCHSD2	0.934313787303127	2.04444099506213e-41	NA	NA
MBD2	234702	chr11_73142264_73142764	FCHSD2	0.933917912943045	2.64239025595556e-41	NA	NA
MBD2	234930	chr11_73760856_73761356	FCHSD2	0.943109785041131	4.30737127500194e-44	NA	NA
MBD2	235072	chr11_74592335_74592835	SPCS2	0.947838011280493	1.05949865064483e-45	NA	NA
MBD2	235113	chr11_74748570_74749070	SPCS2	0.936349186047372	5.24673097084819e-42	NA	NA
MBD2	235383	chr11_75667927_75668427	SPCS2	0.916050929653255	7.4563936338502e-37	NA	NA
MBD2	235383	chr11_75667927_75668427	RPS3	0.906108773197466	8.88571957494878e-35	NA	NA
MBD2	235516	chr11_76380852_76381352	ACER3	0.916532778907031	5.80656065418446e-37	NA	NA
MBD2	235807	chr11_78139466_78139966	NDUFC2	0.910938561812676	9.29173112819593e-36	NA	NA
MBD2	235807	chr11_78139466_78139966	AP003086.1	0.929788134690946	3.57816956182635e-40	NA	NA
MBD2	239642	chr11_115503498_115503998	AP000462.1	0.921075486279355	5.30052634102872e-38	NA	NA
MBD2	240031	chr11_117232316_117232816	AP000892.1	0.924336561550788	8.74786721735236e-39	NA	NA
MBD2	240620	chr11_118925702_118926202	RPS25	0.901759976919366	6.07751148007646e-34	NA	NA
MBD2	240471	chr11_118435340_118435840	THY1	0.925713940207348	3.98691422680334e-39	NA	NA
MBD2	240472	chr11_118436005_118436505	THY1	0.954236668413675	3.90171016666251e-48	NA	NA
MBD2	240620	chr11_118925702_118926202	THY1	0.970328855948139	3.50399429936691e-56	NA	NA
MBD2	240624	chr11_118929090_118929590	THY1	0.963038780396592	4.90951284087901e-52	NA	NA
MBD2	240638	chr11_118997796_118998296	THY1	0.911304119310397	7.78862492560802e-36	NA	NA
MBD2	240640	chr11_119018221_119018721	THY1	0.96747762402771	2.18169405204067e-54	NA	NA
MBD2	240650	chr11_119056962_119057462	THY1	0.90129282012767	7.42239949121944e-34	NA	NA
MBD2	240659	chr11_119084610_119085110	THY1	0.915909359666351	8.00932301821627e-37	NA	NA
MBD2	240667	chr11_119094753_119095253	THY1	0.901580955967274	6.57208149738021e-34	NA	NA
MBD2	240892	chr11_119728195_119728695	THY1	0.907075624558156	5.71627706509478e-35	NA	NA
MBD2	240894	chr11_119729489_119729989	THY1	0.929758868222984	3.64362489332865e-40	NA	NA
MBD2	241090	chr11_120335528_120336028	THY1	0.952953150715925	1.29373682109601e-47	NA	NA
MBD2	241091	chr11_120336100_120336600	THY1	0.975444058933527	1.4301762846689e-59	NA	NA
MBD2	241092	chr11_120336734_120337234	THY1	0.93247239312853	6.62597453098014e-41	NA	NA
MBD2	241090	chr11_120335528_120336028	AP004147.1	0.934624434959241	1.66653601117709e-41	NA	NA
MBD2	241091	chr11_120336100_120336600	AP004147.1	0.934180701033354	2.23212469057091e-41	NA	NA
MBD2	241245	chr11_121023849_121024349	AP004147.1	0.905756422053415	1.04241184980577e-34	NA	NA
MBD2	241245	chr11_121023849_121024349	TBCEL	0.912360294998024	4.68932360509092e-36	NA	NA
MBD2	241312	chr11_121452017_121452517	TBCEL	0.919426788831012	1.27914596444976e-37	NA	NA
MBD2	241572	chr11_122159299_122159799	HSPA8	0.910804474822989	9.9240311557906e-36	NA	NA
MBD2	241772	chr11_123062316_123062816	HSPA8	0.925726514833827	3.95841817142615e-39	NA	NA
MBD2	242391	chr11_125887287_125887787	HEPN1	0.903100395348718	3.40181540962552e-34	NA	NA
MBD2	243135	chr11_130069473_130069973	APLP2	0.91921841478366	1.42998276989319e-37	NA	NA
MBD2	243178	chr11_130314657_130315157	APLP2	0.914940024911026	1.30429709401032e-36	NA	NA
MBD2	243135	chr11_130069473_130069973	ZBTB44	0.929798722777889	3.55627168471624e-40	NA	NA
MBD2	243178	chr11_130314657_130315157	ZBTB44	0.917108294511536	4.3261343081996e-37	NA	NA
MBD2	243290	chr11_130916355_130916855	ZBTB44	0.918162153313214	2.49349938266264e-37	NA	NA
MBD2	245233	chr12_4320803_4321303	C12orf4	0.900697689585128	9.56128081217813e-34	NA	NA
MBD2	250584	chr12_49060620_49061120	TUBA1B	0.941409821350752	1.50976405717348e-43	NA	NA
MBD2	250917	chr12_50057356_50057856	TUBA1B	0.902357135190981	4.69221044383412e-34	NA	NA
MBD2	250584	chr12_49060620_49061120	TUBA1A	0.924628963100306	7.42435489695109e-39	NA	NA
MBD2	250584	chr12_49060620_49061120	TMBIM6	0.951515231195988	4.55745679583588e-47	NA	NA
MBD2	250602	chr12_49110675_49111175	TMBIM6	0.928772982379799	6.58091666464357e-40	NA	NA
MBD2	250917	chr12_50057356_50057856	TMBIM6	0.946944313256347	2.18110113848006e-45	NA	NA
MBD2	250992	chr12_50400623_50401123	TMBIM6	0.935478637563562	9.40013152264435e-42	NA	NA
MBD2	250998	chr12_50504673_50505173	TMBIM6	0.905639088988451	1.10125812925703e-34	NA	NA
MBD2	250584	chr12_49060620_49061120	BCDIN3D	0.90240977063603	4.58853914205369e-34	NA	NA
MBD2	250584	chr12_49060620_49061120	FAIM2	0.900898247661624	8.79064027340712e-34	NA	NA
MBD2	251078	chr12_50764222_50764722	FAIM2	0.907010958847349	5.88812853839561e-35	NA	NA
MBD2	250917	chr12_50057356_50057856	COX14	0.926370999843705	2.73704127614996e-39	NA	NA
MBD2	250992	chr12_50400623_50401123	COX14	0.914344341329965	1.75896841092454e-36	NA	NA
MBD2	251078	chr12_50764222_50764722	COX14	0.929959345385197	3.21391573746398e-40	NA	NA
MBD2	251827	chr12_53675998_53676498	PFDN5	0.922972108623001	1.87293280673593e-38	NA	NA
MBD2	251827	chr12_53675998_53676498	AC023509.6	0.900209411508033	1.17644423142637e-33	NA	NA
MBD2	252187	chr12_55829490_55829990	CD63	0.900457671817338	1.05859780727475e-33	NA	NA
MBD2	252231	chr12_56007149_56007649	CD63	0.910524133704887	1.13599125993157e-35	NA	NA
MBD2	252252	chr12_56104201_56104701	CD63	0.915159369340244	1.16801340417885e-36	NA	NA
MBD2	252294	chr12_56223992_56224492	CD63	0.928126012379736	9.74229592876128e-40	NA	NA
MBD2	252385	chr12_56688215_56688715	CD63	0.944513016573515	1.50859508277225e-44	NA	NA
MBD2	252187	chr12_55829490_55829990	RPL41	0.915248218556168	1.11697356114028e-36	NA	NA
MBD2	252385	chr12_56688215_56688715	RPL41	0.926344571591589	2.77591161023245e-39	NA	NA
MBD2	252294	chr12_56223992_56224492	MYL6	0.90144869315907	6.94607053930194e-34	NA	NA
MBD2	252385	chr12_56688215_56688715	MYL6	0.925582449469743	4.31010814803362e-39	NA	NA
MBD2	252385	chr12_56688215_56688715	NACA	0.927676824770003	1.27017814200602e-39	NA	NA
MBD2	254519	chr12_76878760_76879260	NAV3	0.95443877534326	3.26728543429895e-48	NA	NA
MBD2	258052	chr12_107093914_107094414	TMEM263	0.901856801309588	5.8293472323115e-34	NA	NA
MBD2	258377	chr12_108691531_108692031	AC008119.1	0.900954251580597	8.58077316209916e-34	NA	NA
MBD2	258708	chr12_109900019_109900519	ATP2A2	0.9062417010105	8.35717416887758e-35	NA	NA
MBD2	258725	chr12_109996095_109996595	ATP2A2	0.911896929009936	5.85863181354097e-36	NA	NA
MBD2	258816	chr12_110280937_110281437	ATP2A2	0.917029775168061	4.50346528600881e-37	NA	NA
MBD2	260131	chr12_118060915_118061415	PEBP1	0.919203827811765	1.44014935556021e-37	NA	NA
MBD2	260336	chr12_119667502_119668002	COX6A1	0.920403467537884	7.59540726935261e-38	NA	NA
MBD2	260428	chr12_120087037_120087537	COX6A1	0.917698130071356	3.18865297412793e-37	NA	NA
MBD2	260467	chr12_120201040_120201540	COX6A1	0.953662498971466	6.69668578039656e-48	NA	NA
MBD2	260526	chr12_120361713_120362213	COX6A1	0.900039446314226	1.26550620488937e-33	NA	NA
MBD2	260583	chr12_120534113_120534613	COX6A1	0.943184129447316	4.09437445496042e-44	NA	NA
MBD2	260631	chr12_120686166_120686666	COX6A1	0.926688856958481	2.26806740667819e-39	NA	NA
MBD2	260828	chr12_121399738_121400238	COX6A1	0.910977348983282	9.12291447979467e-36	NA	NA
MBD2	260467	chr12_120201040_120201540	GATC	0.902263669403032	4.88507228039316e-34	NA	NA
MBD2	260631	chr12_120686166_120686666	GATC	0.902009317253742	5.45869709781529e-34	NA	NA
MBD2	260467	chr12_120201040_120201540	DYNLL1	0.908824222724344	2.54011589893011e-35	NA	NA
MBD2	260583	chr12_120534113_120534613	ANAPC5	0.913945964208758	2.15096737327141e-36	NA	NA
MBD2	260631	chr12_120686166_120686666	ANAPC5	0.908415338789451	3.07062827751827e-35	NA	NA
MBD2	261136	chr12_122526726_122527226	CDK2AP1	0.92347373470249	1.41874957222394e-38	NA	NA
MBD2	261400	chr12_123270974_123271474	CDK2AP1	0.922406462485587	2.56289009285009e-38	NA	NA
MBD2	261411	chr12_123364230_123364730	CDK2AP1	0.901018876093124	8.35068404497222e-34	NA	NA
MBD2	261412	chr12_123365060_123365560	CDK2AP1	0.924964984061381	6.15470345353706e-39	NA	NA
MBD2	261417	chr12_123383777_123384277	CDK2AP1	0.935413530467337	9.83095526795993e-42	NA	NA
MBD2	261174	chr12_122836005_122836505	TMED2	0.92765318004904	1.28763613641444e-39	NA	NA
MBD2	261239	chr12_122895832_122896332	TMED2	0.914153584695701	1.93791134458426e-36	NA	NA
MBD2	261385	chr12_123233613_123234113	TMED2	0.909282494225321	2.05080829759601e-35	NA	NA
MBD2	261400	chr12_123270974_123271474	TMED2	0.932751869575165	5.53132285620397e-41	NA	NA
MBD2	261411	chr12_123364230_123364730	TMED2	0.925506956179662	4.49567095746618e-39	NA	NA
MBD2	261412	chr12_123365060_123365560	TMED2	0.947178472682535	1.80188220851747e-45	NA	NA
MBD2	261417	chr12_123383777_123384277	TMED2	0.946590585774957	2.8909670217367e-45	NA	NA
MBD2	261420	chr12_123388608_123389108	TMED2	0.909910271530573	1.5245172214136e-35	NA	NA
MBD2	261499	chr12_123601920_123602420	TMED2	0.917361813221442	3.79481393622122e-37	NA	NA
MBD2	261503	chr12_123633566_123634066	TMED2	0.926022299974736	3.34045886273656e-39	NA	NA
MBD2	261673	chr12_124403519_124404019	TMED2	0.919549912687542	1.19570949522225e-37	NA	NA
MBD2	261758	chr12_124517840_124518340	TMED2	0.918497420087187	2.09157507945376e-37	NA	NA
MBD2	261801	chr12_124567489_124567989	TMED2	0.941775860052248	1.15687812196841e-43	NA	NA
MBD2	261758	chr12_124517840_124518340	UBC	0.908704521133361	2.68500967727215e-35	NA	NA
MBD2	261801	chr12_124567489_124567989	UBC	0.908552787457199	2.88524200033737e-35	NA	NA
MBD2	262068	chr12_125186623_125187123	UBC	0.904962667800384	1.49274838237123e-34	NA	NA
MBD2	262985	chr12_132083911_132084411	ZNF140	0.900082856125863	1.24246340859548e-33	NA	NA
MBD2	263140	chr12_132566455_132566955	ZNF140	0.907395131733814	4.93871167111237e-35	NA	NA
MBD2	263171	chr12_132710475_132710975	ZNF140	0.904716308431869	1.66614452944725e-34	NA	NA
MBD2	263179	chr12_132761364_132761864	ZNF140	0.902433961358643	4.5412095238043e-34	NA	NA
MBD2	263202	chr12_132828934_132829434	ZNF140	0.904808342289656	1.59925248084565e-34	NA	NA
MBD2	263202	chr12_132828934_132829434	ZNF10	0.916917102147107	4.77041842961241e-37	NA	NA
MBD2	263231	chr12_133037150_133037650	ZNF10	0.908536398982701	2.90815442690573e-35	NA	NA
MBD2	263235	chr12_133130324_133130824	ZNF10	0.908823372892769	2.54077911407961e-35	NA	NA
MBD2	272239	chr13_108495453_108495953	FAM155A	0.907284053405035	5.1980328892699e-35	NA	NA
MBD2	275371	chr14_32938614_32939114	AL136298.1	0.912028663597647	5.50781633060151e-36	NA	NA
MBD2	279222	chr14_68628204_68628704	ZFP36L1	0.900425816519409	1.07286915060373e-33	NA	NA
MBD2	279482	chr14_69398374_69398874	ZFP36L1	0.920790955758961	6.17164776356916e-38	NA	NA
MBD2	279482	chr14_69398374_69398874	ERH	0.924285198620477	9.00317730611788e-39	NA	NA
MBD2	285035	chr14_101965070_101965570	WDR20	0.902849075031392	3.79670348297736e-34	NA	NA
MBD2	285144	chr14_102304941_102305441	WDR20	0.901629023632278	6.43487002259898e-34	NA	NA
MBD2	285283	chr14_102777243_102777743	WDR20	0.92140315043079	4.43312784221043e-38	NA	NA
MBD2	285283	chr14_102777243_102777743	CKB	0.910461871248385	1.16957271520148e-35	NA	NA
MBD2	285369	chr14_103057391_103057891	CKB	0.926752626951492	2.18698581622612e-39	NA	NA
MBD2	285442	chr14_103385627_103386127	CKB	0.902494566700355	4.4264786216461e-34	NA	NA
MBD2	285512	chr14_103542637_103543137	CKB	0.929278733643111	4.88292397252354e-40	NA	NA
MBD2	285536	chr14_103562929_103563429	CKB	0.926009180208031	3.36197167440294e-39	NA	NA
MBD2	289227	chr15_43105845_43106345	PDIA3	0.913029161964147	3.38335553984685e-36	NA	NA
MBD2	289227	chr15_43105845_43106345	SERF2	0.919050250661622	1.56169707469794e-37	NA	NA
MBD2	291696	chr15_64093658_64094158	HERC1	0.901342447810111	7.26528956839127e-34	NA	NA
MBD2	291543	chr15_63375033_63375533	PPIB	0.93625851363157	5.55763973006856e-42	NA	NA
MBD2	291696	chr15_64093658_64094158	PPIB	0.922130291440384	2.98768004367212e-38	NA	NA
MBD2	291699	chr15_64095615_64096115	PPIB	0.917306911052366	3.90432248884496e-37	NA	NA
MBD2	291835	chr15_64703034_64703534	PPIB	0.944683036544249	1.31337998022505e-44	NA	NA
MBD2	292023	chr15_65517523_65518023	RAB11A	0.928742116100427	6.70696899251676e-40	NA	NA
MBD2	292025	chr15_65530745_65531245	RAB11A	0.902980511798002	3.58335449413857e-34	NA	NA
MBD2	292053	chr15_65791308_65791808	RAB11A	0.942887366874749	5.06160211546427e-44	NA	NA
MBD2	292214	chr15_66252966_66253466	RAB11A	0.931842043991245	9.93676360925281e-41	NA	NA
MBD2	292465	chr15_67138266_67138766	PIAS1	0.929391759995102	4.57266900226745e-40	NA	NA
MBD2	292783	chr15_68820145_68820645	PIAS1	0.91675316492493	5.18368550655168e-37	NA	NA
MBD2	292783	chr15_68820145_68820645	FEM1B	0.904208337751063	2.0895568810495e-34	NA	NA
MBD2	293337	chr15_72231012_72231512	NEO1	0.93477609342257	1.51004203970616e-41	NA	NA
MBD2	293386	chr15_72473509_72474009	NEO1	0.91387472355048	2.22815547753237e-36	NA	NA
MBD2	293552	chr15_73753055_73753555	NEO1	0.907409343066793	4.90737127613345e-35	NA	NA
MBD2	293880	chr15_74842935_74843435	COX5A	0.917981229747539	2.73981651987397e-37	NA	NA
MBD2	293912	chr15_74937829_74938329	COX5A	0.933977848041835	2.54130763912002e-41	NA	NA
MBD2	294036	chr15_75454053_75454553	COX5A	0.922890184671894	1.96003593915514e-38	NA	NA
MBD2	294769	chr15_78872602_78873102	PSMA4	0.933734462167918	2.98826723643141e-41	NA	NA
MBD2	298834	chr16_1309145_1309645	METTL26	0.905785484333729	1.02921996508149e-34	NA	NA
MBD2	298930	chr16_1611982_1612482	METTL26	0.900853262742006	8.96515013473836e-34	NA	NA
MBD2	298569	chr16_740698_741198	STUB1	0.904690055216398	1.6857560803008e-34	NA	NA
MBD2	298605	chr16_843029_843529	STUB1	0.909523661761992	1.82793947434167e-35	NA	NA
MBD2	298683	chr16_981406_981906	STUB1	0.900558566003358	1.01467568989867e-33	NA	NA
MBD2	298834	chr16_1309145_1309645	STUB1	0.904116009284256	2.17680334125247e-34	NA	NA
MBD2	298930	chr16_1611982_1612482	STUB1	0.909868784992353	1.55543079879638e-35	NA	NA
MBD2	298834	chr16_1309145_1309645	METRN	0.900537500708918	1.02410266595879e-33	NA	NA
MBD2	298929	chr16_1611117_1611617	METRN	0.907567861510227	4.55781028896517e-35	NA	NA
MBD2	298930	chr16_1611982_1612482	METRN	0.901023183617393	8.3371074199161e-34	NA	NA
MBD2	298930	chr16_1611982_1612482	AC009041.2	0.90590044398515	9.76529009204897e-35	NA	NA
MBD2	298605	chr16_843029_843529	NME3	0.923105506491119	1.73796184778197e-38	NA	NA
MBD2	298668	chr16_969466_969966	NME3	0.911605567382113	6.73880118552973e-36	NA	NA
MBD2	298678	chr16_977356_977856	NME3	0.918889523694985	1.6980525187974e-37	NA	NA
MBD2	298683	chr16_981406_981906	NME3	0.906917381204874	6.14402281450504e-35	NA	NA
MBD2	298692	chr16_987950_988450	NME3	0.917632980271612	3.29792238290997e-37	NA	NA
MBD2	298696	chr16_990976_991476	NME3	0.940464429957547	3.00231432715965e-43	NA	NA
MBD2	298710	chr16_1019216_1019716	NME3	0.911990950893113	5.60315972569721e-36	NA	NA
MBD2	298834	chr16_1309145_1309645	NME3	0.935882472927074	7.14070968182382e-42	NA	NA
MBD2	298887	chr16_1474895_1475395	NME3	0.923272860691145	1.5857155153753e-38	NA	NA
MBD2	298928	chr16_1610475_1610975	NME3	0.938152431790638	1.5254041214499e-42	NA	NA
MBD2	298929	chr16_1611117_1611617	NME3	0.940437927904938	3.06022152938441e-43	NA	NA
MBD2	298930	chr16_1611982_1612482	NME3	0.939610322489619	5.54366442196867e-43	NA	NA
MBD2	298949	chr16_1705945_1706445	NME3	0.920440920492486	7.44319027747379e-38	NA	NA
MBD2	299006	chr16_1826577_1827077	NME3	0.930613185844533	2.14522171441959e-40	NA	NA
MBD2	299033	chr16_1964657_1965157	NME3	0.936235019295986	5.64341133347843e-42	NA	NA
MBD2	299036	chr16_1971676_1972176	NME3	0.901344808192919	7.25820830040015e-34	NA	NA
MBD2	299061	chr16_2009624_2010124	NME3	0.926270089426324	2.89691957077392e-39	NA	NA
MBD2	299185	chr16_2205197_2205697	NME3	0.934728669145182	1.55861213268926e-41	NA	NA
MBD2	299213	chr16_2267617_2268117	NME3	0.933270037630155	4.01983945757932e-41	NA	NA
MBD2	299214	chr16_2268213_2268713	NME3	0.909403214009611	1.93627110669421e-35	NA	NA
MBD2	299231	chr16_2340470_2340970	NME3	0.93629034430625	5.44688699576791e-42	NA	NA
MBD2	299245	chr16_2429039_2429539	NME3	0.917362684135255	3.79387855854439e-37	NA	NA
MBD2	299268	chr16_2474839_2475339	NME3	0.937961262943444	1.74648706365303e-42	NA	NA
MBD2	299332	chr16_2682272_2682772	NME3	0.919560924001836	1.18875012381688e-37	NA	NA
MBD2	298929	chr16_1611117_1611617	MRPS34	0.903212017005644	3.24295198233381e-34	NA	NA
MBD2	298668	chr16_969466_969966	RPS2	0.907203007095529	5.39070832349086e-35	NA	NA
MBD2	298678	chr16_977356_977856	RPS2	0.908251446026075	3.31767734179419e-35	NA	NA
MBD2	298683	chr16_981406_981906	RPS2	0.924812828228868	6.71049023110251e-39	NA	NA
MBD2	298692	chr16_987950_988450	RPS2	0.907127880120842	5.57573394236838e-35	NA	NA
MBD2	298696	chr16_990976_991476	RPS2	0.91381689550886	2.29288839729412e-36	NA	NA
MBD2	298834	chr16_1309145_1309645	RPS2	0.946038900121016	4.47806179532634e-45	NA	NA
MBD2	298928	chr16_1610475_1610975	RPS2	0.931648893121419	1.12361529409649e-40	NA	NA
MBD2	298929	chr16_1611117_1611617	RPS2	0.907788831341359	4.11552889054633e-35	NA	NA
MBD2	298930	chr16_1611982_1612482	RPS2	0.948943171533485	4.17732303599628e-46	NA	NA
MBD2	298949	chr16_1705945_1706445	RPS2	0.910858428333471	9.66924630557919e-36	NA	NA
MBD2	298999	chr16_1782339_1782839	RPS2	0.900110397944466	1.22738389241813e-33	NA	NA
MBD2	299006	chr16_1826577_1827077	RPS2	0.921096693521328	5.24518735903234e-38	NA	NA
MBD2	299033	chr16_1964657_1965157	RPS2	0.923109426062701	1.73494286967576e-38	NA	NA
MBD2	299061	chr16_2009624_2010124	RPS2	0.909921443660952	1.51674802225538e-35	NA	NA
MBD2	299185	chr16_2205197_2205697	RPS2	0.931125509903181	1.55719652932264e-40	NA	NA
MBD2	299213	chr16_2267617_2268117	RPS2	0.918864654835039	1.72021808846142e-37	NA	NA
MBD2	299214	chr16_2268213_2268713	RPS2	0.906351057976729	7.94772272656081e-35	NA	NA
MBD2	299231	chr16_2340470_2340970	RPS2	0.929177530333438	5.17099427251694e-40	NA	NA
MBD2	299245	chr16_2429039_2429539	RPS2	0.908461628063686	3.00819190290426e-35	NA	NA
MBD2	299268	chr16_2474839_2475339	RPS2	0.919600839508926	1.16502551852526e-37	NA	NA
MBD2	299332	chr16_2682272_2682772	RPS2	0.914125223518547	1.96576957149921e-36	NA	NA
MBD2	299386	chr16_2883004_2883504	RPS2	0.932758403206199	5.50913921873804e-41	NA	NA
MBD2	298834	chr16_1309145_1309645	PGP	0.907344497757031	5.05660894568579e-35	NA	NA
MBD2	298930	chr16_1611982_1612482	PGP	0.912225756103203	5.01040408359024e-36	NA	NA
MBD2	298928	chr16_1610475_1610975	ATP6V0C	0.926005780951625	3.36793973706554e-39	NA	NA
MBD2	298929	chr16_1611117_1611617	ATP6V0C	0.935613169705449	8.58262561724164e-42	NA	NA
MBD2	298930	chr16_1611982_1612482	ATP6V0C	0.946820007909437	2.41809553178424e-45	NA	NA
MBD2	298949	chr16_1705945_1706445	ATP6V0C	0.902971868165508	3.59713205150413e-34	NA	NA
MBD2	299006	chr16_1826577_1827077	ATP6V0C	0.919241006959493	1.41372639992163e-37	NA	NA
MBD2	299033	chr16_1964657_1965157	ATP6V0C	0.919878984359804	1.00164525028963e-37	NA	NA
MBD2	299061	chr16_2009624_2010124	ATP6V0C	0.913640766790175	2.50087238436496e-36	NA	NA
MBD2	299185	chr16_2205197_2205697	ATP6V0C	0.92903595303723	5.60296126821363e-40	NA	NA
MBD2	299213	chr16_2267617_2268117	ATP6V0C	0.933949018590474	2.58918789451485e-41	NA	NA
MBD2	299214	chr16_2268213_2268713	ATP6V0C	0.900527743498217	1.02785152777049e-33	NA	NA
MBD2	299231	chr16_2340470_2340970	ATP6V0C	0.921293803811504	4.70634554914753e-38	NA	NA
MBD2	299268	chr16_2474839_2475339	ATP6V0C	0.924253305984503	9.17563688739639e-39	NA	NA
MBD2	299386	chr16_2883004_2883504	ATP6V0C	0.921278141672962	4.74879655985639e-38	NA	NA
MBD2	299511	chr16_3234883_3235383	ATP6V0C	0.906069538973238	9.05060959519789e-35	NA	NA
MBD2	299517	chr16_3264008_3264508	ATP6V0C	0.941159910577944	1.81040517816919e-43	NA	NA
MBD2	299525	chr16_3305204_3305704	ATP6V0C	0.9311385737315	1.54646967822751e-40	NA	NA
MBD2	299529	chr16_3400945_3401445	ATP6V0C	0.903460878175013	2.90825853055959e-34	NA	NA
MBD2	299556	chr16_3500682_3501182	ATP6V0C	0.928795611362669	6.49504194931534e-40	NA	NA
MBD2	299006	chr16_1826577_1827077	ELOB	0.901919624712787	5.67158963943817e-34	NA	NA
MBD2	299185	chr16_2205197_2205697	ELOB	0.904391453904882	1.92499761612851e-34	NA	NA
MBD2	299213	chr16_2267617_2268117	ELOB	0.907357688688994	5.02504381772402e-35	NA	NA
MBD2	299517	chr16_3264008_3264508	ELOB	0.915663452236092	9.05997338625692e-37	NA	NA
MBD2	299679	chr16_4272801_4273301	CREBBP	0.920477837063506	7.29625765427407e-38	NA	NA
MBD2	301951	chr16_19168081_19168581	ARL6IP1	0.957413720378104	1.84561738043478e-49	NA	NA
MBD2	302030	chr16_19555276_19555776	ARL6IP1	0.922352389416775	2.64097373360664e-38	NA	NA
MBD2	302094	chr16_19718057_19718557	ARL6IP1	0.943922645285746	2.34878084307319e-44	NA	NA
MBD2	302756	chr16_24729396_24729896	AC008731.1	0.905338065560599	1.26191920335624e-34	NA	NA
MBD2	303297	chr16_28823756_28824256	TUFM	0.914926422518022	1.31242753473221e-36	NA	NA
MBD2	303311	chr16_28925556_28926056	TUFM	0.905278832190862	1.29562602802945e-34	NA	NA
MBD2	303320	chr16_28974549_28975049	TUFM	0.92567790993926	4.0677960488136e-39	NA	NA
MBD2	303440	chr16_29815827_29816327	TUFM	0.945178917291283	8.90886070722114e-45	NA	NA
MBD2	303440	chr16_29815827_29816327	CD2BP2	0.904802320526208	1.60369650729525e-34	NA	NA
MBD2	304237	chr16_48609955_48610455	AC026470.2	0.90923033208292	2.10064189400921e-35	NA	NA
MBD2	305092	chr16_56191968_56192468	AMFR	0.909606502149546	1.76128449388352e-35	NA	NA
MBD2	305092	chr16_56191968_56192468	MT3	0.939152690097824	7.65653927675624e-43	NA	NA
MBD2	306525	chr16_66830728_66831228	TMEM208	0.909175588126341	2.15598933319724e-35	NA	NA
MBD2	306618	chr16_67013840_67014340	TMEM208	0.911979996989298	5.63231870561857e-36	NA	NA
MBD2	306623	chr16_67028873_67029373	TMEM208	0.909687703401595	1.69726370128145e-35	NA	NA
MBD2	307383	chr16_69762284_69762784	MTSS2	0.915447879617013	1.00957620937616e-36	NA	NA
MBD2	307461	chr16_70113972_70114472	MTSS2	0.90304907835081	3.47878957700839e-34	NA	NA
MBD2	307638	chr16_70725978_70726478	MTSS2	0.957365790559444	1.92284827213973e-49	NA	NA
MBD2	307648	chr16_70737406_70737906	MTSS2	0.911535972322757	6.96669108609444e-36	NA	NA
MBD2	307668	chr16_70757118_70757618	MTSS2	0.916713993639617	5.29077676908685e-37	NA	NA
MBD2	307705	chr16_71289176_71289676	MTSS2	0.924844035519807	6.5909637576759e-39	NA	NA
MBD2	307705	chr16_71289176_71289676	LINC01572	0.962542365312645	8.69803117545208e-52	NA	NA
MBD2	307861	chr16_72664834_72665334	LINC01572	0.912689401919388	3.99506613998561e-36	NA	NA
MBD2	308019	chr16_73231984_73232484	LINC01572	0.940431456818849	3.07065769681062e-43	NA	NA
MBD2	307861	chr16_72664834_72665334	AC004158.1	0.91641693763759	6.16571570393806e-37	NA	NA
MBD2	308019	chr16_73231984_73232484	AC004158.1	0.909125674288711	2.20694592650969e-35	NA	NA
MBD2	308201	chr16_74774558_74775058	AC009163.1	0.905220553137158	1.32880849458355e-34	NA	NA
MBD2	308165	chr16_74724769_74725269	GABARAPL2	0.924441831692056	8.25468899754307e-39	NA	NA
MBD2	308235	chr16_74998794_74999294	GABARAPL2	0.904049477203979	2.24347612270889e-34	NA	NA
MBD2	308370	chr16_75464591_75465091	GABARAPL2	0.907279332329654	5.20838555014373e-35	NA	NA
MBD2	310001	chr16_85286815_85287315	COX4I1	0.953262821555801	9.8172838444347e-48	NA	NA
MBD2	310156	chr16_85586428_85586928	COX4I1	0.941430340429195	1.49030897623397e-43	NA	NA
MBD2	310159	chr16_85593499_85593999	COX4I1	0.911950475117771	5.70844337331661e-36	NA	NA
MBD2	310167	chr16_85610997_85611497	COX4I1	0.915891070320963	8.08037860482051e-37	NA	NA
MBD2	310377	chr16_86491619_86492119	COX4I1	0.910774312514732	1.0065898350109e-35	NA	NA
MBD2	310819	chr16_88376241_88376741	TRAPPC2L	0.912750254101425	3.87876975713345e-36	NA	NA
MBD2	310926	chr16_88570059_88570559	TRAPPC2L	0.904905383001117	1.53149376176617e-34	NA	NA
MBD2	311347	chr16_89557384_89557884	TRAPPC2L	0.917100743397421	4.34240348287067e-37	NA	NA
MBD2	311347	chr16_89557384_89557884	AC092120.3	0.901421456595826	7.02790088457118e-34	NA	NA
MBD2	310926	chr16_88570059_88570559	RPL13	0.933152255194242	4.32432649852943e-41	NA	NA
MBD2	311068	chr16_88856777_88857277	RPL13	0.901309718723993	7.36968981873796e-34	NA	NA
MBD2	311181	chr16_89217382_89217882	RPL13	0.915659417808176	9.07398124810161e-37	NA	NA
MBD2	311319	chr16_89490445_89490945	RPL13	0.906141600143576	8.75401999620523e-35	NA	NA
MBD2	311347	chr16_89557384_89557884	RPL13	0.929315211314701	4.78027871006875e-40	NA	NA
MBD2	311349	chr16_89560373_89560873	RPL13	0.918882143248313	1.70481525398115e-37	NA	NA
MBD2	311428	chr16_89720695_89721195	RPL13	0.903205322653228	3.25197455088531e-34	NA	NA
MBD2	311429	chr16_89721226_89721726	RPL13	0.916034038243233	7.52122970180872e-37	NA	NA
MBD2	311479	chr16_89873392_89873892	RPL13	0.920526354090371	7.11369109060994e-38	NA	NA
MBD2	311516	chr16_89972581_89973081	RPL13	0.910429664289364	1.18749568274814e-35	NA	NA
MBD2	313052	chr17_4967866_4968366	RNF167	0.909677456308742	1.70499774547439e-35	NA	NA
MBD2	313052	chr17_4967866_4968366	C1QBP	0.904140097290028	2.15292865933921e-34	NA	NA
MBD2	313151	chr17_5486668_5487168	C1QBP	0.901809465994343	5.94721923284923e-34	NA	NA
MBD2	312971	chr17_4795904_4796404	MIS12	0.912671069707545	4.03094230993012e-36	NA	NA
MBD2	313075	chr17_5031587_5032087	MIS12	0.90740789231131	4.90934370060317e-35	NA	NA
MBD2	313220	chr17_6069840_6070340	RNASEK	0.915209241713942	1.13931466990895e-36	NA	NA
MBD2	313531	chr17_7242861_7243361	RNASEK	0.939234951675286	7.26085730037469e-43	NA	NA
MBD2	313554	chr17_7315118_7315618	RNASEK	0.931621439742237	1.14321347019411e-40	NA	NA
MBD2	313584	chr17_7404308_7404808	RNASEK	0.915168005306979	1.16301800917808e-36	NA	NA
MBD2	313619	chr17_7484629_7485129	RNASEK	0.952230601556247	2.48309421941629e-47	NA	NA
MBD2	313645	chr17_7572505_7573005	RNASEK	0.934208532285999	2.19346902355484e-41	NA	NA
MBD2	313688	chr17_7685885_7686385	RNASEK	0.968507928338637	5.38994707578881e-55	NA	NA
MBD2	313729	chr17_7836123_7836623	RNASEK	0.941028868852236	1.98990634339087e-43	NA	NA
MBD2	313735	chr17_7841511_7842011	RNASEK	0.951140222971388	6.2744665984361e-47	NA	NA
MBD2	313756	chr17_7885395_7885895	RNASEK	0.933137057092605	4.35857679183941e-41	NA	NA
MBD2	313758	chr17_7887501_7888001	RNASEK	0.927899169469687	1.10983372573831e-39	NA	NA
MBD2	313761	chr17_7893146_7893646	RNASEK	0.90378266533646	2.5254906223316e-34	NA	NA
MBD2	313768	chr17_7915505_7916005	RNASEK	0.955696250186959	1.00465438942657e-48	NA	NA
MBD2	313769	chr17_7916091_7916591	RNASEK	0.91853044910556	2.05565051791737e-37	NA	NA
MBD2	313531	chr17_7242861_7243361	GABARAP	0.90681805541227	6.42508400008468e-35	NA	NA
MBD2	313554	chr17_7315118_7315618	GABARAP	0.91621462716114	6.83822110572482e-37	NA	NA
MBD2	313619	chr17_7484629_7485129	GABARAP	0.928101101344058	9.88075601624775e-40	NA	NA
MBD2	313645	chr17_7572505_7573005	GABARAP	0.906638021671003	6.97025252160211e-35	NA	NA
MBD2	313688	chr17_7685885_7686385	GABARAP	0.937842203181127	1.89565299843289e-42	NA	NA
MBD2	313729	chr17_7836123_7836623	GABARAP	0.911819169277086	6.08158359787442e-36	NA	NA
MBD2	313735	chr17_7841511_7842011	GABARAP	0.924051916742343	1.0298494963082e-38	NA	NA
MBD2	313756	chr17_7885395_7885895	GABARAP	0.907898453491194	3.91120077165725e-35	NA	NA
MBD2	313768	chr17_7915505_7916005	GABARAP	0.926537740612991	2.47798633729682e-39	NA	NA
MBD2	313838	chr17_8151086_8151586	GABARAP	0.90528661602224	1.29148640682344e-34	NA	NA
MBD2	313846	chr17_8156155_8156655	GABARAP	0.957847210175496	1.24416173752403e-49	NA	NA
MBD2	313874	chr17_8189933_8190433	GABARAP	0.924795979898728	6.77152755690483e-39	NA	NA
MBD2	313531	chr17_7242861_7243361	EIF5A	0.908568539936397	2.86426449321183e-35	NA	NA
MBD2	313688	chr17_7685885_7686385	EIF5A	0.91130818303409	7.77501680865333e-36	NA	NA
MBD2	313758	chr17_7887501_7888001	EIF5A	0.90611838156117	8.8505811474762e-35	NA	NA
MBD2	313768	chr17_7915505_7916005	EIF5A	0.911097916705028	8.59145988291113e-36	NA	NA
MBD2	313874	chr17_8189933_8190433	EIF5A	0.903046737399538	3.48171580987354e-34	NA	NA
MBD2	313846	chr17_8156155_8156655	SAT2	0.922359378181963	2.63072437028321e-38	NA	NA
MBD2	313531	chr17_7242861_7243361	VAMP2	0.922414926887769	2.55146326897639e-38	NA	NA
MBD2	313554	chr17_7315118_7315618	VAMP2	0.932989908640002	4.78942915819391e-41	NA	NA
MBD2	313584	chr17_7404308_7404808	VAMP2	0.908979889248079	2.36184668957218e-35	NA	NA
MBD2	313619	chr17_7484629_7485129	VAMP2	0.945254917175869	8.43133772312328e-45	NA	NA
MBD2	313645	chr17_7572505_7573005	VAMP2	0.92999424559373	3.14708689698336e-40	NA	NA
MBD2	313688	chr17_7685885_7686385	VAMP2	0.945078846300057	9.63492272392268e-45	NA	NA
MBD2	313729	chr17_7836123_7836623	VAMP2	0.914082461704559	2.00789605616375e-36	NA	NA
MBD2	313735	chr17_7841511_7842011	VAMP2	0.942296807192111	7.87608262449862e-44	NA	NA
MBD2	313756	chr17_7885395_7885895	VAMP2	0.920165829335671	8.61124561034596e-38	NA	NA
MBD2	313758	chr17_7887501_7888001	VAMP2	0.918434801345631	2.16158897648209e-37	NA	NA
MBD2	313768	chr17_7915505_7916005	VAMP2	0.929245630874791	4.97869415302653e-40	NA	NA
MBD2	313838	chr17_8151086_8151586	VAMP2	0.926669243940593	2.29304905384234e-39	NA	NA
MBD2	313846	chr17_8156155_8156655	VAMP2	0.965414069353526	2.84272711724902e-53	NA	NA
MBD2	313874	chr17_8189933_8190433	VAMP2	0.936238322478822	5.63718282266342e-42	NA	NA
MBD2	313926	chr17_8383333_8383833	VAMP2	0.905269051666898	1.30085144742316e-34	NA	NA
MBD2	313688	chr17_7685885_7686385	RANGRF	0.923719348941667	1.23893326209064e-38	NA	NA
MBD2	313729	chr17_7836123_7836623	RANGRF	0.906677054879766	6.84713928538061e-35	NA	NA
MBD2	313735	chr17_7841511_7842011	RANGRF	0.904287645936055	2.01895837611957e-34	NA	NA
MBD2	313768	chr17_7915505_7916005	RANGRF	0.920812574679665	6.10235009407193e-38	NA	NA
MBD2	313874	chr17_8189933_8190433	RANGRF	0.916392380299457	6.24464353572967e-37	NA	NA
MBD2	313926	chr17_8383333_8383833	RANGRF	0.901636053396051	6.41536400293637e-34	NA	NA
MBD2	314034	chr17_9022153_9022653	RANGRF	0.908197632968979	3.40211490150676e-35	NA	NA
MBD2	314746	chr17_16352698_16353198	UBB	0.925216349102163	5.31299071334079e-39	NA	NA
MBD2	314818	chr17_16589172_16589672	UBB	0.938351588126164	1.33388005062435e-42	NA	NA
MBD2	315005	chr17_17280462_17280962	UBB	0.942912579166085	4.96262368010756e-44	NA	NA
MBD2	315470	chr17_18315416_18315916	EPN2-AS1	0.900963634480969	8.54876901609824e-34	NA	NA
MBD2	315777	chr17_19977600_19978100	EPN2-AS1	0.90693330815288	6.09850036056967e-35	NA	NA
MBD2	315777	chr17_19977600_19978100	ULK2	0.923602189665685	1.3204125707491e-38	NA	NA
MBD2	316046	chr17_27293802_27294302	WSB1	0.935626741549122	8.50353520586488e-42	NA	NA
MBD2	316056	chr17_27332788_27333288	WSB1	0.903872780854853	2.42679708219253e-34	NA	NA
MBD2	316180	chr17_27893135_27893635	ALDOC	0.904519420963698	1.81872170004361e-34	NA	NA
MBD2	316254	chr17_28357293_28357793	ALDOC	0.947239633813258	1.72149510258269e-45	NA	NA
MBD2	316323	chr17_28645019_28645519	ALDOC	0.911254803197264	7.9739484567266e-36	NA	NA
MBD2	316422	chr17_28950984_28951484	ALDOC	0.926278708792098	2.88327805595864e-39	NA	NA
MBD2	316458	chr17_29005247_29005747	ALDOC	0.906877358794497	6.25054552296916e-35	NA	NA
MBD2	316588	chr17_29292406_29292906	ALDOC	0.923191009064374	1.65642143541768e-38	NA	NA
MBD2	316589	chr17_29292981_29293481	ALDOC	0.915737831077544	8.72568356748476e-37	NA	NA
MBD2	316604	chr17_29390067_29390567	ALDOC	0.931858953554261	9.8269401527108e-41	NA	NA
MBD2	316254	chr17_28357293_28357793	SDF2	0.915857077933665	8.22036295489091e-37	NA	NA
MBD2	316604	chr17_29390067_29390567	SDF2	0.908474205489119	2.99012960598916e-35	NA	NA
MBD2	316825	chr17_30600161_30600661	CRLF3	0.901525330150159	6.72987507393675e-34	NA	NA
MBD2	316837	chr17_30708623_30709123	CRLF3	0.931179681582916	1.50827995913871e-40	NA	NA
MBD2	316940	chr17_31094685_31095185	CRLF3	0.933148821033613	4.32995045815419e-41	NA	NA
MBD2	316825	chr17_30600161_30600661	NF1	0.932823967933041	5.30180312259174e-41	NA	TRUE
MBD2	316826	chr17_30600688_30601188	NF1	0.924343678561287	8.72288292631238e-39	NA	TRUE
MBD2	316837	chr17_30708623_30709123	NF1	0.962176037838267	1.34698626345969e-51	NA	TRUE
MBD2	316940	chr17_31094685_31095185	NF1	0.964877037893655	5.43729618329211e-53	NA	TRUE
MBD2	316941	chr17_31095196_31095696	NF1	0.926370047010237	2.7376526200216e-39	NA	TRUE
MBD2	317112	chr17_31901519_31902019	NF1	0.909067008953886	2.26682869856119e-35	NA	TRUE
MBD2	317117	chr17_31936821_31937321	NF1	0.941217273448615	1.73724118713824e-43	NA	TRUE
MBD2	317120	chr17_32007084_32007584	NF1	0.956992272203118	2.76177964179906e-49	NA	TRUE
MBD2	317121	chr17_32007588_32008088	NF1	0.916537472341013	5.7941892335631e-37	NA	TRUE
MBD2	316825	chr17_30600161_30600661	OMG	0.947624259111707	1.27058485214943e-45	NA	NA
MBD2	316826	chr17_30600688_30601188	OMG	0.930409031481344	2.4382179511861e-40	NA	NA
MBD2	316837	chr17_30708623_30709123	OMG	0.965830993744155	1.75124269983491e-53	NA	NA
MBD2	316940	chr17_31094685_31095185	OMG	0.965572492958095	2.37486408692653e-53	NA	NA
MBD2	316941	chr17_31095196_31095696	OMG	0.938529366025491	1.17713768832648e-42	NA	NA
MBD2	317112	chr17_31901519_31902019	OMG	0.917514809354214	3.50971208216369e-37	NA	NA
MBD2	317117	chr17_31936821_31937321	OMG	0.948097470673572	8.50390724928684e-46	NA	NA
MBD2	317120	chr17_32007084_32007584	OMG	0.964118032795352	1.42260251633341e-52	NA	NA
MBD2	317121	chr17_32007588_32008088	OMG	0.926407829615557	2.67788290400203e-39	NA	NA
MBD2	317144	chr17_32142119_32142619	OMG	0.954425798212206	3.2970647419888e-48	NA	NA
MBD2	317120	chr17_32007084_32007584	RHOT1	0.911620294393048	6.69457864803071e-36	NA	NA
MBD2	317121	chr17_32007588_32008088	RHOT1	0.902854330465308	3.78929525003523e-34	NA	NA
MBD2	317144	chr17_32142119_32142619	RHOT1	0.923754268331486	1.21435310390326e-38	NA	NA
MBD2	317210	chr17_32486348_32486848	RHOT1	0.914035758593739	2.05397763266454e-36	NA	NA
MBD2	317117	chr17_31936821_31937321	CDK5R1	0.903183922715615	3.281250457249e-34	NA	NA
MBD2	317120	chr17_32007084_32007584	CDK5R1	0.916706003232208	5.31191327939095e-37	NA	NA
MBD2	317121	chr17_32007588_32008088	CDK5R1	0.900317267419821	1.12366721716637e-33	NA	NA
MBD2	317211	chr17_32487117_32487617	CDK5R1	0.90632993425099	8.02604019202261e-35	NA	NA
MBD2	318236	chr17_38853477_38853977	RPL19	0.924712580165329	7.08881096631769e-39	NA	NA
MBD2	318406	chr17_39401409_39401909	RPL19	0.921602603500961	3.9754249472692e-38	NA	NA
MBD2	318664	chr17_40140507_40141007	KRT10	0.911945946862547	5.72096735821903e-36	NA	NA
MBD2	318809	chr17_40647363_40647863	KRT10	0.908990773471292	2.34961510647948e-35	NA	NA
MBD2	319207	chr17_42676841_42677341	EIF1	0.906691906197328	6.79907665582431e-35	NA	NA
MBD2	319180	chr17_42566286_42566786	CNP	0.911399756501488	7.44502923733898e-36	NA	NA
MBD2	319181	chr17_42566863_42567363	CNP	0.908649432572833	2.75535807878045e-35	NA	NA
MBD2	319190	chr17_42609269_42609769	CNP	0.912926075007176	3.56212763133093e-36	NA	NA
MBD2	319196	chr17_42659097_42659597	CNP	0.912274863293458	4.88683937452631e-36	NA	NA
MBD2	319207	chr17_42676841_42677341	CNP	0.912733285855969	3.90922317095337e-36	NA	NA
MBD2	319235	chr17_42773161_42773661	CNP	0.902571818760783	4.28016826504186e-34	NA	NA
MBD2	319263	chr17_42964195_42964695	CNP	0.922628093673911	2.26739335971159e-38	NA	NA
MBD2	319263	chr17_42964195_42964695	RAMP2	0.913725847793498	2.39951055607024e-36	NA	NA
MBD2	319361	chr17_43483524_43484024	RAMP2	0.916263111326639	6.67525374135645e-37	NA	NA
MBD2	319361	chr17_43483524_43484024	TMEM101	0.9204403907195	7.44341812967088e-38	NA	NA
MBD2	319529	chr17_44221334_44221834	TMEM101	0.915183120588788	1.15394252081111e-36	NA	NA
MBD2	319716	chr17_44959731_44960231	TMEM101	0.900816692222769	9.10737833868354e-34	NA	NA
MBD2	319529	chr17_44221334_44221834	C1QL1	0.909132365578014	2.20057518573319e-35	NA	NA
MBD2	320603	chr17_49574673_49575173	MRPL27	0.912376762216277	4.65321095513621e-36	NA	NA
MBD2	320604	chr17_49575478_49575978	MRPL27	0.9164895207459	5.93557046537613e-37	NA	NA
MBD2	320643	chr17_49763937_49764437	MRPL27	0.942071976373104	9.28027228203189e-44	NA	NA
MBD2	320747	chr17_50150876_50151376	MRPL27	0.927247245181219	1.63397087685362e-39	NA	NA
MBD2	320864	chr17_50560360_50560860	MRPL27	0.932796725611644	5.38697624743672e-41	NA	NA
MBD2	320935	chr17_50719307_50719807	MRPL27	0.945816160315714	5.37316839858002e-45	NA	NA
MBD2	320976	chr17_50866154_50866654	MRPL27	0.934478706227526	1.83337762203594e-41	NA	NA
MBD2	321064	chr17_51259627_51260127	MRPL27	0.904359740236708	1.95385595417663e-34	NA	NA
MBD2	321065	chr17_51260171_51260671	MRPL27	0.938340887284573	1.34181625563955e-42	NA	NA
MBD2	321065	chr17_51260171_51260671	AC005920.2	0.901117367880316	7.9994239338078e-34	NA	NA
MBD2	322135	chr17_59565359_59565859	CLTC	0.913642113032868	2.49958242416719e-36	NA	NA
MBD2	322268	chr17_60526017_60526517	CLTC	0.915266419769367	1.10613180670709e-36	NA	NA
MBD2	322135	chr17_59565359_59565859	PTRH2	0.905366184937464	1.24751274601498e-34	NA	NA
MBD2	322268	chr17_60526017_60526517	PTRH2	0.905054611629837	1.43360336726608e-34	NA	NA
MBD2	322380	chr17_62478372_62478872	AC015923.1	0.908868813438865	2.48621740867322e-35	NA	NA
MBD2	322482	chr17_62966590_62967090	AC015923.1	0.900689201922613	9.59661952869674e-34	NA	NA
MBD2	322608	chr17_63550126_63550626	AC015923.1	0.950006196943592	1.6630926754815e-46	NA	NA
MBD2	322612	chr17_63601132_63601632	AC015923.1	0.905317097925693	1.27375460214433e-34	NA	NA
MBD2	323063	chr17_65561372_65561872	PRKCA-AS1	0.912777218931616	3.83121625256381e-36	NA	NA
MBD2	323339	chr17_66964898_66965398	PRKCA-AS1	0.900729714562754	9.44019429992823e-34	NA	NA
MBD2	323428	chr17_67377002_67377502	PRKCA-AS1	0.912513111645949	4.35838523499959e-36	NA	NA
MBD2	324533	chr17_74245465_74245965	SUMO2	0.944226226320628	1.86399289145841e-44	NA	NA
MBD2	324693	chr17_74748955_74749455	SUMO2	0.912083055047978	5.37058553647508e-36	NA	NA
MBD2	324718	chr17_74776231_74776731	SUMO2	0.922093260396508	3.05091408970716e-38	NA	NA
MBD2	324915	chr17_75182881_75183381	SUMO2	0.905470751749574	1.18931471197433e-34	NA	NA
MBD2	324946	chr17_75266727_75267227	SUMO2	0.951070018788465	6.68741813102719e-47	NA	NA
MBD2	324951	chr17_75271011_75271511	SUMO2	0.909284952708762	2.04859273587256e-35	NA	NA
MBD2	325013	chr17_75405453_75405953	SUMO2	0.928123084719975	9.75678140893562e-40	NA	NA
MBD2	325066	chr17_75506848_75507348	SUMO2	0.90421538951941	2.08306300682574e-34	NA	NA
MBD2	325077	chr17_75515362_75515862	SUMO2	0.909250497009775	2.08094929554214e-35	NA	NA
MBD2	325216	chr17_75784465_75784965	SUMO2	0.940919480925351	2.16136226722166e-43	NA	NA
MBD2	325217	chr17_75784986_75785486	SUMO2	0.925453616211583	4.64006602311017e-39	NA	NA
MBD2	325245	chr17_75848631_75849131	SUMO2	0.958967659016604	3.96634423941956e-50	NA	NA
MBD2	325251	chr17_75855291_75855791	SUMO2	0.923039212831106	1.80382239385275e-38	NA	NA
MBD2	325252	chr17_75855823_75856323	SUMO2	0.915815324609554	8.39289183270309e-37	NA	NA
MBD2	325302	chr17_75979326_75979826	SUMO2	0.943276700963576	3.82505112116372e-44	NA	NA
MBD2	324915	chr17_75182881_75183381	H3F3B	0.906310790615475	8.09719945628554e-35	NA	NA
MBD2	324946	chr17_75266727_75267227	H3F3B	0.949015897098321	3.93246177600006e-46	NA	NA
MBD2	325013	chr17_75405453_75405953	H3F3B	0.928778650515671	6.55929637496826e-40	NA	NA
MBD2	325066	chr17_75506848_75507348	H3F3B	0.905154985769219	1.36909295671729e-34	NA	NA
MBD2	325077	chr17_75515362_75515862	H3F3B	0.91014697716318	1.3651921047908e-35	NA	NA
MBD2	325216	chr17_75784465_75784965	H3F3B	0.941065704029326	1.93579053365844e-43	NA	NA
MBD2	325217	chr17_75784986_75785486	H3F3B	0.92540792067727	4.76096230597245e-39	NA	NA
MBD2	325245	chr17_75848631_75849131	H3F3B	0.949645493165319	2.27691263163726e-46	NA	NA
MBD2	325251	chr17_75855291_75855791	H3F3B	0.918506156029758	2.08223357474163e-37	NA	NA
MBD2	325252	chr17_75855823_75856323	H3F3B	0.906973116245246	5.99233093034717e-35	NA	NA
MBD2	325302	chr17_75979326_75979826	H3F3B	0.944163501665381	1.95610617775197e-44	NA	NA
MBD2	325373	chr17_76240341_76240841	H3F3B	0.916861136896708	4.91039544536645e-37	NA	NA
MBD2	325403	chr17_76353682_76354182	H3F3B	0.937194599130759	2.954316011367e-42	NA	NA
MBD2	325404	chr17_76354217_76354717	H3F3B	0.90788587067251	3.93276326924608e-35	NA	NA
MBD2	325602	chr17_76737695_76738195	H3F3B	0.951826385643589	3.4786300866048e-47	NA	NA
MBD2	326041	chr17_77958751_77959251	TIMP2	0.928867624491905	6.2216723176641e-40	NA	NA
MBD2	326420	chr17_78840637_78841137	TIMP2	0.923192950763699	1.65548608352227e-38	NA	NA
MBD2	326490	chr17_78925201_78925701	TIMP2	0.912052959075116	5.44300477784753e-36	NA	NA
MBD2	326528	chr17_79009517_79010017	TIMP2	0.905478880219921	1.18513320551789e-34	NA	NA
MBD2	326775	chr17_79777803_79778303	TIMP2	0.904664059118213	1.7053815615707e-34	NA	NA
MBD2	326782	chr17_79797102_79797602	TIMP2	0.919627571138266	1.1489780521976e-37	NA	NA
MBD2	326811	chr17_79839238_79839738	TIMP2	0.913409047602968	2.80982937723644e-36	NA	NA
MBD2	326816	chr17_79843938_79844438	TIMP2	0.919173479712601	1.46284278503739e-37	NA	NA
MBD2	326965	chr17_80414871_80415371	NDUFAF8	0.935269626863765	1.08792372270306e-41	NA	NA
MBD2	326986	chr17_80454588_80455088	NDUFAF8	0.910557265553343	1.1187045641021e-35	NA	NA
MBD2	327152	chr17_80991601_80992101	NDUFAF8	0.912435135861463	4.52407015087469e-36	NA	NA
MBD2	327401	chr17_81341497_81341997	NDUFAF8	0.906419705845036	7.69833525367471e-35	NA	NA
MBD2	327429	chr17_81386743_81387243	NDUFAF8	0.928289231090525	8.83364422661528e-40	NA	NA
MBD2	327430	chr17_81387304_81387804	NDUFAF8	0.903657874592866	2.67064308939878e-34	NA	NA
MBD2	327437	chr17_81393000_81393500	NDUFAF8	0.913008188121144	3.41816225620307e-36	NA	NA
MBD2	327438	chr17_81393793_81394293	NDUFAF8	0.944734283421171	1.26505424809522e-44	NA	NA
MBD2	327443	chr17_81396862_81397362	NDUFAF8	0.925576663714612	4.32375782749842e-39	NA	NA
MBD2	327444	chr17_81397457_81397957	NDUFAF8	0.92293709773583	1.90997969319506e-38	NA	NA
MBD2	327446	chr17_81399100_81399600	NDUFAF8	0.929671435691338	3.84441376927932e-40	NA	NA
MBD2	327470	chr17_81429200_81429700	NDUFAF8	0.916349830567723	6.37771143326039e-37	NA	NA
MBD2	327496	chr17_81481248_81481748	NDUFAF8	0.93445792632353	1.85527399296469e-41	NA	NA
MBD2	327516	chr17_81512650_81513150	NDUFAF8	0.90746151505934	4.7888398100054e-35	NA	NA
MBD2	327536	chr17_81551892_81552392	NDUFAF8	0.911130786551039	8.46275922548304e-36	NA	NA
MBD2	327537	chr17_81552410_81552910	NDUFAF8	0.905163983630105	1.36371271146013e-34	NA	NA
MBD2	327578	chr17_81696286_81696786	NDUFAF8	0.902802661932166	3.87131169898835e-34	NA	NA
MBD2	327583	chr17_81703155_81703655	NDUFAF8	0.919446521626681	1.26531846708941e-37	NA	NA
MBD2	327612	chr17_81860672_81861172	NDUFAF8	0.918072648154053	2.61304699366857e-37	NA	NA
MBD2	327642	chr17_81917932_81918432	NDUFAF8	0.916543531128073	5.77731094283718e-37	NA	NA
MBD2	327652	chr17_81927595_81928095	NDUFAF8	0.904170465017641	2.12560615942215e-34	NA	NA
MBD2	327677	chr17_81977225_81977725	NDUFAF8	0.91327591826683	3.00074085727025e-36	NA	NA
MBD2	327769	chr17_82212651_82213151	NDUFAF8	0.917181131112376	4.16995324214e-37	NA	NA
MBD2	327152	chr17_80991601_80992101	ACTG1	0.92761906355046	1.31258775066436e-39	NA	NA
MBD2	327407	chr17_81345962_81346462	ACTG1	0.909446704031423	1.89634894131666e-35	NA	NA
MBD2	327429	chr17_81386743_81387243	ACTG1	0.938340797025132	1.34181625563955e-42	NA	NA
MBD2	327430	chr17_81387304_81387804	ACTG1	0.932149765360489	8.13825418343695e-41	NA	NA
MBD2	327437	chr17_81393000_81393500	ACTG1	0.921199194565158	4.96425538142813e-38	NA	NA
MBD2	327438	chr17_81393793_81394293	ACTG1	0.956668960931327	3.82155240079534e-49	NA	NA
MBD2	327443	chr17_81396862_81397362	ACTG1	0.930409459054741	2.4382179511861e-40	NA	NA
MBD2	327444	chr17_81397457_81397957	ACTG1	0.951422013965528	4.92649961457627e-47	NA	NA
MBD2	327446	chr17_81399100_81399600	ACTG1	0.94190678556287	1.04662535483559e-43	NA	NA
MBD2	327470	chr17_81429200_81429700	ACTG1	0.920764869205821	6.25458305820539e-38	NA	NA
MBD2	327496	chr17_81481248_81481748	ACTG1	0.95089347133191	7.72115738236613e-47	NA	NA
MBD2	327502	chr17_81487724_81488224	ACTG1	0.930355163641859	2.5197927781649e-40	NA	NA
MBD2	327516	chr17_81512650_81513150	ACTG1	0.93589257011867	7.09729762790648e-42	NA	NA
MBD2	327537	chr17_81552410_81552910	ACTG1	0.92478891895649	6.79649956597434e-39	NA	NA
MBD2	327578	chr17_81696286_81696786	ACTG1	0.900384230022853	1.09169131959792e-33	NA	NA
MBD2	327583	chr17_81703155_81703655	ACTG1	0.948189448925316	7.87145281400477e-46	NA	NA
MBD2	327608	chr17_81832936_81833436	ACTG1	0.906905010353642	6.17534905526209e-35	NA	NA
MBD2	327612	chr17_81860672_81861172	ACTG1	0.954889310723787	2.17631263276551e-48	NA	NA
MBD2	327621	chr17_81871082_81871582	ACTG1	0.908200656461971	3.39749937932831e-35	NA	NA
MBD2	327642	chr17_81917932_81918432	ACTG1	0.906344171167867	7.97231615871891e-35	NA	NA
MBD2	327652	chr17_81927595_81928095	ACTG1	0.921130534134584	5.15632961174488e-38	NA	NA
MBD2	327660	chr17_81937132_81937632	ACTG1	0.915897157085108	8.05693488866947e-37	NA	NA
MBD2	327677	chr17_81977225_81977725	ACTG1	0.902079381342417	5.29478975381733e-34	NA	NA
MBD2	327769	chr17_82212651_82213151	ACTG1	0.926137616367218	3.12605210936701e-39	NA	NA
MBD2	327888	chr17_82458394_82458894	ACTG1	0.937475791434038	2.43927919309468e-42	NA	NA
MBD2	327899	chr17_82497066_82497566	ACTG1	0.957830617856524	1.25616561072082e-49	NA	NA
MBD2	327438	chr17_81393793_81394293	AC139530.1	0.907081190052599	5.7013762710025e-35	NA	NA
MBD2	327899	chr17_82497066_82497566	AC139530.1	0.901795294373532	5.98380938203585e-34	NA	NA
MBD2	327446	chr17_81399100_81399600	ANAPC11	0.901844481811827	5.85936246608477e-34	NA	NA
MBD2	327347	chr17_81222838_81223338	DCXR	0.907826786582837	4.04252892935416e-35	NA	NA
MBD2	327407	chr17_81345962_81346462	DCXR	0.909474974487307	1.87174680554647e-35	NA	NA
MBD2	327429	chr17_81386743_81387243	DCXR	0.937422042209943	2.52884469847519e-42	NA	NA
MBD2	327430	chr17_81387304_81387804	DCXR	0.916382187142517	6.27865999825343e-37	NA	NA
MBD2	327437	chr17_81393000_81393500	DCXR	0.907785495012783	4.12174754964365e-35	NA	NA
MBD2	327438	chr17_81393793_81394293	DCXR	0.947493200194508	1.40529642912328e-45	NA	NA
MBD2	327443	chr17_81396862_81397362	DCXR	0.937553110972533	2.30980446476828e-42	NA	NA
MBD2	327444	chr17_81397457_81397957	DCXR	0.926816194276943	2.10739218364712e-39	NA	NA
MBD2	327446	chr17_81399100_81399600	DCXR	0.924046802936526	1.03274209807568e-38	NA	NA
MBD2	327470	chr17_81429200_81429700	DCXR	0.930448181216942	2.37933392341421e-40	NA	NA
MBD2	327496	chr17_81481248_81481748	DCXR	0.948292838080473	7.24557617391612e-46	NA	NA
MBD2	327502	chr17_81487724_81488224	DCXR	0.928009786659462	1.03979922918526e-39	NA	NA
MBD2	327516	chr17_81512650_81513150	DCXR	0.923058841975464	1.78328597280791e-38	NA	NA
MBD2	327517	chr17_81513600_81514100	DCXR	0.902778628137011	3.91235539460947e-34	NA	NA
MBD2	327536	chr17_81551892_81552392	DCXR	0.91408001649243	2.00970089516138e-36	NA	NA
MBD2	327537	chr17_81552410_81552910	DCXR	0.927288951124061	1.59329276490599e-39	NA	NA
MBD2	327578	chr17_81696286_81696786	DCXR	0.902680010212636	4.08001407966558e-34	NA	NA
MBD2	327583	chr17_81703155_81703655	DCXR	0.943106757150384	4.31350270657969e-44	NA	NA
MBD2	327608	chr17_81832936_81833436	DCXR	0.911359710211044	7.58831382829532e-36	NA	NA
MBD2	327612	chr17_81860672_81861172	DCXR	0.930957972185482	1.72448645828903e-40	NA	NA
MBD2	327621	chr17_81871082_81871582	DCXR	0.910199731008627	1.32999580638839e-35	NA	NA
MBD2	327642	chr17_81917932_81918432	DCXR	0.918535721627997	2.04999422875656e-37	NA	NA
MBD2	327652	chr17_81927595_81928095	DCXR	0.925892025936705	3.59307848796606e-39	NA	NA
MBD2	327660	chr17_81937132_81937632	DCXR	0.926088249413211	3.21855569460485e-39	NA	NA
MBD2	327677	chr17_81977225_81977725	DCXR	0.905241021938418	1.31718191069287e-34	NA	NA
MBD2	327725	chr17_82065587_82066087	DCXR	0.900259817342561	1.15092690387081e-33	NA	NA
MBD2	327769	chr17_82212651_82213151	DCXR	0.920544442157063	7.04658641218525e-38	NA	NA
MBD2	327888	chr17_82458394_82458894	DCXR	0.943433305723154	3.40671540361479e-44	NA	NA
MBD2	327899	chr17_82497066_82497566	DCXR	0.936468274854535	4.84096572902173e-42	NA	NA
MBD2	327902	chr17_82519424_82519924	DCXR	0.934467525207727	1.84367390029366e-41	NA	NA
MBD2	327953	chr17_82648205_82648705	DCXR	0.933258746509268	4.04704135466231e-41	NA	NA
MBD2	327993	chr17_82698452_82698952	DCXR	0.930240806067573	2.7030631121824e-40	NA	NA
MBD2	328018	chr17_82751566_82752066	DCXR	0.909602182300501	1.76456480524937e-35	NA	NA
MBD2	328019	chr17_82752087_82752587	DCXR	0.944898402031111	1.11336995419509e-44	NA	NA
MBD2	328449	chr18_3498865_3499365	DLGAP1	0.917049544340802	4.45705646648026e-37	NA	NA
MBD2	334999	chr18_61894251_61894751	CDH20	0.926361889129281	2.74871704405155e-39	NA	NA
MBD2	337203	chr19_344633_345133	GPX4	0.924426018853808	8.33049004518307e-39	NA	NA
MBD2	337266	chr19_485837_486337	GPX4	0.914975629330737	1.28155441380048e-36	NA	NA
MBD2	337437	chr19_796509_797009	GPX4	0.902302360364851	4.8030345712085e-34	NA	NA
MBD2	337505	chr19_921583_922083	GPX4	0.918822705083708	1.75799670669533e-37	NA	NA
MBD2	337508	chr19_925437_925937	GPX4	0.904158075276995	2.13619487490448e-34	NA	NA
MBD2	337717	chr19_1269436_1269936	GPX4	0.907232466635861	5.32065098093297e-35	NA	NA
MBD2	337897	chr19_1592223_1592723	GPX4	0.917428495695196	3.6702050969013e-37	NA	NA
MBD2	337203	chr19_344633_345133	ATP5F1D	0.955622102416766	1.07271214784609e-48	NA	NA
MBD2	337250	chr19_460041_460541	ATP5F1D	0.920958444792688	5.64026371157905e-38	NA	NA
MBD2	337251	chr19_460803_461303	ATP5F1D	0.938217327153847	1.45853229956728e-42	NA	NA
MBD2	337260	chr19_478357_478857	ATP5F1D	0.908867970778191	2.4868575400822e-35	NA	NA
MBD2	337266	chr19_485837_486337	ATP5F1D	0.943763581547976	2.65957356010031e-44	NA	NA
MBD2	337271	chr19_489359_489859	ATP5F1D	0.918139209480279	2.52356613617024e-37	NA	NA
MBD2	337278	chr19_506615_507115	ATP5F1D	0.924771289173208	6.86404751468182e-39	NA	NA
MBD2	337279	chr19_507213_507713	ATP5F1D	0.941944671474184	1.01896424450278e-43	NA	NA
MBD2	337292	chr19_531297_531797	ATP5F1D	0.918960913711731	1.63709934129045e-37	NA	NA
MBD2	337437	chr19_796509_797009	ATP5F1D	0.931678868542217	1.1024385340064e-40	NA	NA
MBD2	337439	chr19_797719_798219	ATP5F1D	0.920168594302892	8.59973642319176e-38	NA	NA
MBD2	337505	chr19_921583_922083	ATP5F1D	0.944007656158835	2.20723221616663e-44	NA	NA
MBD2	337508	chr19_925437_925937	ATP5F1D	0.943130636082023	4.24742816223595e-44	NA	NA
MBD2	337509	chr19_926396_926896	ATP5F1D	0.901116804155917	7.99950270766507e-34	NA	NA
MBD2	337521	chr19_940948_941448	ATP5F1D	0.919667624249523	1.12443466136964e-37	NA	NA
MBD2	337597	chr19_1103792_1104292	ATP5F1D	0.921127459073155	5.16270512817908e-38	NA	NA
MBD2	337632	chr19_1174018_1174518	ATP5F1D	0.916177669315725	6.97174215926643e-37	NA	NA
MBD2	337670	chr19_1236534_1237034	ATP5F1D	0.902777868097937	3.91236641985779e-34	NA	NA
MBD2	337672	chr19_1237569_1238069	ATP5F1D	0.923394160040155	1.48246094894751e-38	NA	NA
MBD2	337687	chr19_1248836_1249336	ATP5F1D	0.927180120397913	1.69514432714365e-39	NA	NA
MBD2	337688	chr19_1249431_1249931	ATP5F1D	0.911697827410114	6.45343851611716e-36	NA	NA
MBD2	337694	chr19_1253977_1254477	ATP5F1D	0.913921848951116	2.17729024006989e-36	NA	NA
MBD2	337717	chr19_1269436_1269936	ATP5F1D	0.95568343648196	1.01500958534651e-48	NA	NA
MBD2	337725	chr19_1275530_1276030	ATP5F1D	0.935135319811167	1.19306796133509e-41	NA	NA
MBD2	337757	chr19_1354656_1355156	ATP5F1D	0.90760934960548	4.47063931483738e-35	NA	NA
MBD2	337841	chr19_1450500_1451000	ATP5F1D	0.91164799033171	6.60429584854474e-36	NA	NA
MBD2	337867	chr19_1479025_1479525	ATP5F1D	0.909808384105305	1.6030144768865e-35	NA	NA
MBD2	337892	chr19_1568174_1568674	ATP5F1D	0.913873318303955	2.22937605412614e-36	NA	NA
MBD2	337897	chr19_1592223_1592723	ATP5F1D	0.941884376261344	1.06476594904508e-43	NA	NA
MBD2	337898	chr19_1592756_1593256	ATP5F1D	0.926695810157233	2.25901117118717e-39	NA	NA
MBD2	337910	chr19_1652356_1652856	ATP5F1D	0.926047883465729	3.28937223763349e-39	NA	NA
MBD2	337974	chr19_1875984_1876484	ATP5F1D	0.929343943792565	4.69862560911627e-40	NA	NA
MBD2	338131	chr19_2151398_2151898	ATP5F1D	0.940305241495546	3.34836269443394e-43	NA	NA
MBD2	338135	chr19_2163622_2164122	ATP5F1D	0.90972183866838	1.66987886571363e-35	NA	NA
MBD2	338164	chr19_2236201_2236701	ATP5F1D	0.956394091164017	5.026086527742e-49	NA	NA
MBD2	337203	chr19_344633_345133	CIRBP	0.905026841892947	1.4507400834013e-34	NA	NA
MBD2	337266	chr19_485837_486337	CIRBP	0.910135306708642	1.37318139767965e-35	NA	NA
MBD2	338164	chr19_2236201_2236701	CIRBP	0.90611426833442	8.86579738789898e-35	NA	NA
MBD2	337251	chr19_460803_461303	NDUFS7	0.910714926943307	1.03657836699325e-35	NA	NA
MBD2	337266	chr19_485837_486337	NDUFS7	0.926697969865838	2.25754958128037e-39	NA	NA
MBD2	337279	chr19_507213_507713	NDUFS7	0.915844256391544	8.273101475364e-37	NA	NA
MBD2	337439	chr19_797719_798219	NDUFS7	0.902409384077091	4.58876696917098e-34	NA	NA
MBD2	337505	chr19_921583_922083	NDUFS7	0.915146632357237	1.17540648864798e-36	NA	NA
MBD2	337508	chr19_925437_925937	NDUFS7	0.911224855901939	8.09171221015285e-36	NA	NA
MBD2	337688	chr19_1249431_1249931	NDUFS7	0.903268450473201	3.16294158817365e-34	NA	NA
MBD2	337717	chr19_1269436_1269936	NDUFS7	0.923963989829901	1.08078659144366e-38	NA	NA
MBD2	337725	chr19_1275530_1276030	NDUFS7	0.909169212200533	2.16225903169912e-35	NA	NA
MBD2	337897	chr19_1592223_1592723	NDUFS7	0.926263056050516	2.90581921244117e-39	NA	NA
MBD2	337910	chr19_1652356_1652856	NDUFS7	0.900150578871811	1.20646299314935e-33	NA	NA
MBD2	337974	chr19_1875984_1876484	NDUFS7	0.905266819184885	1.30199812249891e-34	NA	NA
MBD2	338131	chr19_2151398_2151898	NDUFS7	0.911921295517706	5.79123000714584e-36	NA	NA
MBD2	338164	chr19_2236201_2236701	NDUFS7	0.923927503065393	1.1018161482796e-38	NA	NA
MBD2	338183	chr19_2269194_2269694	NDUFS7	0.908590804186477	2.83360056324878e-35	NA	NA
MBD2	338203	chr19_2294516_2295016	NDUFS7	0.932794620579436	5.39198632758284e-41	NA	NA
MBD2	337266	chr19_485837_486337	RPS15	0.90734066094401	5.06548545395649e-35	NA	NA
MBD2	337505	chr19_921583_922083	RPS15	0.916228282204503	6.79447755264711e-37	NA	NA
MBD2	337717	chr19_1269436_1269936	RPS15	0.900874339549729	8.88443383181453e-34	NA	NA
MBD2	338164	chr19_2236201_2236701	RPS15	0.94388144919146	2.42023750778845e-44	NA	NA
MBD2	338189	chr19_2273628_2274128	RPS15	0.905443174311776	1.20436430619324e-34	NA	NA
MBD2	338203	chr19_2294516_2295016	RPS15	0.943073433025041	4.41028121773848e-44	NA	NA
MBD2	337437	chr19_796509_797009	UQCR11	0.909208945453209	2.12220587514575e-35	NA	NA
MBD2	337439	chr19_797719_798219	UQCR11	0.905226761963028	1.32518715330047e-34	NA	NA
MBD2	337505	chr19_921583_922083	UQCR11	0.91812294840787	2.54327743535529e-37	NA	NA
MBD2	337508	chr19_925437_925937	UQCR11	0.923627795999063	1.30334509499238e-38	NA	NA
MBD2	337521	chr19_940948_941448	UQCR11	0.904791553328028	1.61115193525814e-34	NA	NA
MBD2	337597	chr19_1103792_1104292	UQCR11	0.906974295364117	5.99014910026278e-35	NA	NA
MBD2	337672	chr19_1237569_1238069	UQCR11	0.910964270409789	9.18182690829022e-36	NA	NA
MBD2	337687	chr19_1248836_1249336	UQCR11	0.914931482635892	1.30937942378494e-36	NA	NA
MBD2	337688	chr19_1249431_1249931	UQCR11	0.917856967492309	2.93164844081416e-37	NA	NA
MBD2	337717	chr19_1269436_1269936	UQCR11	0.92794472133151	1.08152695185613e-39	NA	NA
MBD2	337725	chr19_1275530_1276030	UQCR11	0.919043185169657	1.56641329328823e-37	NA	NA
MBD2	337892	chr19_1568174_1568674	UQCR11	0.906455132138416	7.57768949589165e-35	NA	NA
MBD2	337897	chr19_1592223_1592723	UQCR11	0.924885471803702	6.44384430997127e-39	NA	NA
MBD2	337898	chr19_1592756_1593256	UQCR11	0.919398597156518	1.29876252489759e-37	NA	NA
MBD2	337910	chr19_1652356_1652856	UQCR11	0.921435582353692	4.35379296762849e-38	NA	NA
MBD2	337974	chr19_1875984_1876484	UQCR11	0.923541270226397	1.36550762997293e-38	NA	NA
MBD2	338131	chr19_2151398_2151898	UQCR11	0.926678684462986	2.28105635702978e-39	NA	NA
MBD2	338135	chr19_2163622_2164122	UQCR11	0.903511761512241	2.84441451313996e-34	NA	NA
MBD2	338164	chr19_2236201_2236701	UQCR11	0.940190627469027	3.63862074004157e-43	NA	NA
MBD2	338183	chr19_2269194_2269694	UQCR11	0.926622005798275	2.35854826770975e-39	NA	NA
MBD2	338189	chr19_2273628_2274128	UQCR11	0.913103728863428	3.26259355981281e-36	NA	NA
MBD2	338203	chr19_2294516_2295016	UQCR11	0.954397460382773	3.37040053306647e-48	NA	NA
MBD2	337757	chr19_1354656_1355156	LSM7	0.905547633609614	1.14906288676972e-34	NA	NA
MBD2	337841	chr19_1450500_1451000	LSM7	0.903940836924447	2.35673917776495e-34	NA	NA
MBD2	337892	chr19_1568174_1568674	LSM7	0.91132447077161	7.71056378820314e-36	NA	NA
MBD2	337897	chr19_1592223_1592723	LSM7	0.928810366854382	6.4351569918357e-40	NA	NA
MBD2	337898	chr19_1592756_1593256	LSM7	0.9319877668041	9.03484557621667e-41	NA	NA
MBD2	337910	chr19_1652356_1652856	LSM7	0.920469173618095	7.32926723645863e-38	NA	NA
MBD2	337974	chr19_1875984_1876484	LSM7	0.916169618213297	7.00130988637845e-37	NA	NA
MBD2	338003	chr19_1909891_1910391	LSM7	0.908276385412572	3.27839183490566e-35	NA	NA
MBD2	338131	chr19_2151398_2151898	LSM7	0.929262518287952	4.92999517340024e-40	NA	NA
MBD2	338164	chr19_2236201_2236701	LSM7	0.938677403610421	1.06081705171781e-42	NA	NA
MBD2	338183	chr19_2269194_2269694	LSM7	0.925761937901039	3.87973878465325e-39	NA	NA
MBD2	338189	chr19_2273628_2274128	LSM7	0.920065894124945	9.06290150005688e-38	NA	NA
MBD2	338203	chr19_2294516_2295016	LSM7	0.93843665307591	1.25580300930068e-42	NA	NA
MBD2	338406	chr19_2739809_2740309	LSM7	0.904545971898637	1.79681526870882e-34	NA	NA
MBD2	338448	chr19_2900602_2901102	LSM7	0.919164473697938	1.46967468655575e-37	NA	NA
MBD2	338462	chr19_2977083_2977583	LSM7	0.913900713605785	2.19900644177259e-36	NA	NA
MBD2	338476	chr19_3036100_3036600	LSM7	0.930719206677823	2.00660021367507e-40	NA	NA
MBD2	338489	chr19_3057265_3057765	LSM7	0.934615053700556	1.67575855990983e-41	NA	NA
MBD2	338533	chr19_3185643_3186143	LSM7	0.913604645288245	2.5472338478102e-36	NA	NA
MBD2	339532	chr19_5903595_5904095	MICOS13	0.90233240604075	4.74292113150284e-34	NA	NA
MBD2	339656	chr19_6279896_6280396	MICOS13	0.903255874280457	3.1810936436181e-34	NA	NA
MBD2	339874	chr19_7394791_7395291	TRAPPC5	0.908932848725859	2.41404414334248e-35	NA	NA
MBD2	339900	chr19_7488774_7489274	TRAPPC5	0.927090264555298	1.7865339282753e-39	NA	NA
MBD2	339925	chr19_7535692_7536192	TRAPPC5	0.938736828152406	1.01751418131539e-42	NA	NA
MBD2	339960	chr19_7680519_7681019	TRAPPC5	0.941268079273243	1.66948772949336e-43	NA	NA
MBD2	340015	chr19_7873968_7874468	TRAPPC5	0.907519859725304	4.65870879899378e-35	NA	NA
MBD2	340016	chr19_7874505_7875005	TRAPPC5	0.923193524972013	1.65548488448652e-38	NA	NA
MBD2	340068	chr19_8005517_8006017	TRAPPC5	0.951578654312477	4.3119570943092e-47	NA	NA
MBD2	340098	chr19_8208546_8209046	TRAPPC5	0.909927807337817	1.51326033056333e-35	NA	NA
MBD2	340099	chr19_8209051_8209551	TRAPPC5	0.917442843172173	3.64334037526709e-37	NA	NA
MBD2	340114	chr19_8307848_8308348	TRAPPC5	0.950686437114421	9.25301844337915e-47	NA	NA
MBD2	340213	chr19_8513938_8514438	TRAPPC5	0.946327570027065	3.56136852688784e-45	NA	NA
MBD2	340251	chr19_8609295_8609795	TRAPPC5	0.908068587025466	3.61493208159795e-35	NA	NA
MBD2	340114	chr19_8307848_8308348	AC022146.2	0.900758658162333	9.32582788116327e-34	NA	NA
MBD2	339900	chr19_7488774_7489274	NDUFA7	0.901642733895278	6.39944468992952e-34	NA	NA
MBD2	339925	chr19_7535692_7536192	NDUFA7	0.902769847024639	3.92516301199255e-34	NA	NA
MBD2	340114	chr19_8307848_8308348	NDUFA7	0.910437620246776	1.18320984513738e-35	NA	NA
MBD2	340251	chr19_8609295_8609795	NDUFA7	0.90602047480768	9.25607184896966e-35	NA	NA
MBD2	339925	chr19_7535692_7536192	RPS28	0.927199615788709	1.67804580189738e-39	NA	NA
MBD2	339960	chr19_7680519_7681019	RPS28	0.914844234142917	1.36902641678001e-36	NA	NA
MBD2	340068	chr19_8005517_8006017	RPS28	0.935771592366924	7.71422990224693e-42	NA	NA
MBD2	340114	chr19_8307848_8308348	RPS28	0.923725042040728	1.23503504630046e-38	NA	NA
MBD2	340213	chr19_8513938_8514438	RPS28	0.920085029927421	8.97960876321029e-38	NA	NA
MBD2	340290	chr19_9309349_9309849	RPS28	0.911997820175685	5.58507787135863e-36	NA	NA
MBD2	340213	chr19_8513938_8514438	ZNF559	0.933295193192806	3.95300408565637e-41	NA	NA
MBD2	340409	chr19_10027515_10028015	ZNF559	0.90723468905511	5.31561163115723e-35	NA	NA
MBD2	340411	chr19_10086056_10086556	ZNF559	0.9005666532581	1.01136550356977e-33	NA	NA
MBD2	340416	chr19_10095893_10096393	ZNF559	0.928478340827716	7.88073471017627e-40	NA	NA
MBD2	340439	chr19_10194217_10194717	ZNF559	0.906643931001771	6.95277555098027e-35	NA	NA
MBD2	340500	chr19_10380343_10380843	TMEM205	0.901128789813668	7.95997159073268e-34	NA	NA
MBD2	340624	chr19_10717740_10718240	TMEM205	0.912912696772745	3.58480994543866e-36	NA	NA
MBD2	340739	chr19_10960633_10961133	TMEM205	0.928423251719149	8.14870474844768e-40	NA	NA
MBD2	340740	chr19_10961146_10961646	TMEM205	0.940529705239345	2.85884327083221e-43	NA	NA
MBD2	340740	chr19_10961146_10961646	ZNF491	0.910580106626726	1.10615168883732e-35	NA	NA
MBD2	341102	chr19_12791881_12792381	WDR83OS	0.908919843245359	2.42872007093115e-35	NA	NA
MBD2	341268	chr19_13070402_13070902	WDR83OS	0.918628589782704	1.95002145937971e-37	NA	NA
MBD2	341329	chr19_13151660_13152160	WDR83OS	0.918315612022004	2.29773411166029e-37	NA	NA
MBD2	341268	chr19_13070402_13070902	TRIR	0.900905024228067	8.76518459149527e-34	NA	NA
MBD2	341329	chr19_13151660_13152160	TRIR	0.904550861627417	1.79360813720904e-34	NA	NA
MBD2	341001	chr19_12140168_12140668	PRDX2	0.900003713701849	1.28454662082508e-33	NA	NA
MBD2	341031	chr19_12551360_12551860	PRDX2	0.90271221919419	4.02360239780426e-34	NA	NA
MBD2	341100	chr19_12790525_12791025	PRDX2	0.917825998743172	2.97979105169488e-37	NA	NA
MBD2	341102	chr19_12791881_12792381	PRDX2	0.916490007867843	5.93534898725299e-37	NA	NA
MBD2	341164	chr19_12953640_12954140	PRDX2	0.905557615422774	1.14381073813998e-34	NA	NA
MBD2	341268	chr19_13070402_13070902	PRDX2	0.936382540159915	5.13323981081226e-42	NA	NA
MBD2	341329	chr19_13151660_13152160	PRDX2	0.932871427089469	5.15775722926417e-41	NA	NA
MBD2	341031	chr19_12551360_12551860	CALR	0.901381046744104	7.15002033935042e-34	NA	NA
MBD2	341164	chr19_12953640_12954140	CALR	0.90111694986741	7.99950270766507e-34	NA	NA
MBD2	341268	chr19_13070402_13070902	CALR	0.92486671435088	6.51020126322052e-39	NA	NA
MBD2	341329	chr19_13151660_13152160	CALR	0.92273758453703	2.13516598955951e-38	NA	NA
MBD2	341268	chr19_13070402_13070902	GADD45GIP1	0.918610665626052	1.96808770661967e-37	NA	NA
MBD2	341329	chr19_13151660_13152160	GADD45GIP1	0.908965436338905	2.37743660058132e-35	NA	NA
MBD2	341100	chr19_12790525_12791025	C19orf53	0.912419408170383	4.55741106613685e-36	NA	NA
MBD2	341102	chr19_12791881_12792381	C19orf53	0.902842588863055	3.80583475306643e-34	NA	NA
MBD2	341268	chr19_13070402_13070902	C19orf53	0.914728512794034	1.45054870966109e-36	NA	NA
MBD2	341329	chr19_13151660_13152160	C19orf53	0.926086701292799	3.22049904799736e-39	NA	NA
MBD2	341562	chr19_14006312_14006812	C19orf53	0.92994107258008	3.2503904715376e-40	NA	NA
MBD2	341581	chr19_14090926_14091426	C19orf53	0.917849076602819	2.94331102998171e-37	NA	NA
MBD2	341595	chr19_14117790_14118290	C19orf53	0.902154197444295	5.12422022575768e-34	NA	NA
MBD2	341634	chr19_14206645_14207145	C19orf53	0.928294489078201	8.8108518252998e-40	NA	NA
MBD2	341644	chr19_14247700_14248200	C19orf53	0.921868437939937	3.44854490896479e-38	NA	NA
MBD2	341723	chr19_14517722_14518222	C19orf53	0.913557808231495	2.60832290485156e-36	NA	NA
MBD2	341894	chr19_15449716_15450216	NDUFB7	0.91323679944539	3.05855059608232e-36	NA	NA
MBD2	342648	chr19_18152385_18152885	RPL18A	0.90288843399085	3.73195781116249e-34	NA	NA
MBD2	342648	chr19_18152385_18152885	TMEM59L	0.909204995304316	2.12611631883567e-35	NA	NA
MBD2	342925	chr19_18683413_18683913	TMEM59L	0.910498667540754	1.14960054375139e-35	NA	NA
MBD2	342863	chr19_18571421_18571921	NDUFA13	0.928190545004075	9.36505633687138e-40	NA	NA
MBD2	342867	chr19_18588524_18589024	NDUFA13	0.929481449814769	4.32422439252158e-40	NA	NA
MBD2	342925	chr19_18683413_18683913	NDUFA13	0.942461263996679	6.95586988069036e-44	NA	NA
MBD2	342955	chr19_18831660_18832160	NDUFA13	0.914192100237675	1.89957239115908e-36	NA	NA
MBD2	342987	chr19_18894098_18894598	NDUFA13	0.923094042514197	1.74841308425422e-38	NA	NA
MBD2	342990	chr19_18895917_18896417	NDUFA13	0.91136675918869	7.56323861143996e-36	NA	NA
MBD2	343244	chr19_19900659_19901159	NDUFA13	0.904393858184554	1.92304054218323e-34	NA	NA
MBD2	343244	chr19_19900659_19901159	ZNF626	0.914460097481482	1.65936885280681e-36	NA	NA
MBD2	343291	chr19_20999525_21000025	ZNF626	0.902977675649028	3.58770156421784e-34	NA	NA
MBD2	343291	chr19_20999525_21000025	ZNF100	0.902314455740518	4.77948517909724e-34	NA	NA
MBD2	343565	chr19_29504913_29505413	UQCRFS1	0.915284568529566	1.09615353410687e-36	NA	NA
MBD2	343565	chr19_29504913_29505413	URI1	0.96531459162751	3.21827033058449e-53	NA	NA
MBD2	343578	chr19_29526123_29526623	URI1	0.961890664194082	1.80311263264377e-51	NA	NA
MBD2	343579	chr19_29526632_29527132	URI1	0.916936602983947	4.72427821820767e-37	NA	NA
MBD2	343697	chr19_30227605_30228105	URI1	0.938118102791054	1.56336869043619e-42	NA	NA
MBD2	343699	chr19_30228777_30229277	URI1	0.905913501814907	9.71743404394437e-35	NA	NA
MBD2	343739	chr19_30374596_30375096	URI1	0.923224236346143	1.62718297874786e-38	NA	NA
MBD2	344166	chr19_33796054_33796554	ZNF302	0.920228268286537	8.33066316821746e-38	NA	NA
MBD2	344413	chr19_35267908_35268408	ZNF302	0.907560824091325	4.56939997050201e-35	NA	NA
MBD2	344414	chr19_35268650_35269150	ZNF302	0.927677394539069	1.27017814200602e-39	NA	NA
MBD2	344281	chr19_34926719_34927219	TMEM147	0.924919067030361	6.32182151519857e-39	NA	NA
MBD2	344413	chr19_35267908_35268408	TMEM147	0.94522370059879	8.61629765742379e-45	NA	NA
MBD2	344414	chr19_35268650_35269150	TMEM147	0.959183272615283	3.1204061336506e-50	NA	NA
MBD2	344514	chr19_35717351_35717851	TMEM147	0.94166060370856	1.25750730169678e-43	NA	NA
MBD2	344529	chr19_35757868_35758368	TMEM147	0.945101127120804	9.46431298811183e-45	NA	NA
MBD2	344626	chr19_36054566_36055066	TMEM147	0.951676220322188	3.94535017307326e-47	NA	NA
MBD2	344702	chr19_36378991_36379491	TMEM147	0.937657734988975	2.15663989105082e-42	NA	NA
MBD2	344709	chr19_36489354_36489854	TMEM147	0.937872361879768	1.85839684413866e-42	NA	NA
MBD2	344567	chr19_35899553_35900053	RBM42	0.904580877247758	1.76954228687123e-34	NA	NA
MBD2	344413	chr19_35267908_35268408	COX6B1	0.911844215949404	6.0054705017553e-36	NA	NA
MBD2	344414	chr19_35268650_35269150	COX6B1	0.928305224424143	8.7642009206352e-40	NA	NA
MBD2	344514	chr19_35717351_35717851	COX6B1	0.901785380978318	6.0093786336802e-34	NA	NA
MBD2	344529	chr19_35757868_35758368	COX6B1	0.915771695084678	8.57980326177611e-37	NA	NA
MBD2	344626	chr19_36054566_36055066	COX6B1	0.930674464681871	2.0644519229291e-40	NA	NA
MBD2	344709	chr19_36489354_36489854	COX6B1	0.913676042604241	2.45951716137163e-36	NA	NA
MBD2	344414	chr19_35268650_35269150	PSENEN	0.903231796933056	3.21428384943805e-34	NA	NA
MBD2	344414	chr19_35268650_35269150	POLR2I	0.911613757617551	6.71246770126139e-36	NA	NA
MBD2	344626	chr19_36054566_36055066	POLR2I	0.910972834611954	9.14268384373657e-36	NA	NA
MBD2	344733	chr19_36797134_36797634	POLR2I	0.932889858123953	5.10009680781944e-41	NA	NA
MBD2	344626	chr19_36054566_36055066	ZNF260	0.902125364921431	5.18611555358467e-34	NA	NA
MBD2	344733	chr19_36797134_36797634	ZNF260	0.908978043366468	2.36365952847252e-35	NA	NA
MBD2	344514	chr19_35717351_35717851	ZNF529	0.931022936692486	1.65493628881597e-40	NA	NA
MBD2	344529	chr19_35757868_35758368	ZNF529	0.935652784215208	8.36493090562448e-42	NA	NA
MBD2	344626	chr19_36054566_36055066	ZNF529	0.944734863219084	1.26505424809522e-44	NA	NA
MBD2	344655	chr19_36139727_36140227	ZNF529	0.902772890327009	3.92108747351185e-34	NA	NA
MBD2	344702	chr19_36378991_36379491	ZNF529	0.935202017555214	1.13968586065122e-41	NA	NA
MBD2	344709	chr19_36489354_36489854	ZNF529	0.932481014486967	6.59341282321492e-41	NA	NA
MBD2	344733	chr19_36797134_36797634	ZNF529	0.936426910515551	4.98115034767558e-42	NA	NA
MBD2	344759	chr19_37304153_37304653	ZNF529	0.924583418664765	7.61554420910305e-39	NA	NA
MBD2	344655	chr19_36139727_36140227	ZNF420	0.923993273686972	1.06331565963424e-38	NA	NA
MBD2	344709	chr19_36489354_36489854	ZNF420	0.904716534046516	1.66614452944725e-34	NA	NA
MBD2	344751	chr19_37078144_37078644	ZNF420	0.934026477996042	2.46777530927539e-41	NA	NA
MBD2	344785	chr19_37655223_37655723	ZNF420	0.90115846310579	7.86056190554838e-34	NA	NA
MBD2	344795	chr19_37779344_37779844	ZNF420	0.906906738205938	6.17268056021681e-35	NA	NA
MBD2	344803	chr19_37906935_37907435	ZNF420	0.929277670799494	4.88300174981796e-40	NA	NA
MBD2	344702	chr19_36378991_36379491	LINC01535	0.935102960928999	1.21892269854634e-41	NA	NA
MBD2	344709	chr19_36489354_36489854	LINC01535	0.943720355425317	2.74183345241388e-44	NA	NA
MBD2	344733	chr19_36797134_36797634	LINC01535	0.921681419034227	3.81598075356705e-38	NA	NA
MBD2	344751	chr19_37078144_37078644	LINC01535	0.945841500558519	5.26293080322437e-45	NA	NA
MBD2	344759	chr19_37304153_37304653	LINC01535	0.909467029338465	1.87871065367812e-35	NA	NA
MBD2	344781	chr19_37594510_37595010	LINC01535	0.934106366795006	2.33964907419717e-41	NA	NA
MBD2	344785	chr19_37655223_37655723	LINC01535	0.939716185288407	5.14206068510498e-43	NA	NA
MBD2	344795	chr19_37779344_37779844	LINC01535	0.927313637931832	1.57007971318189e-39	NA	NA
MBD2	344803	chr19_37906935_37907435	LINC01535	0.946999831025129	2.08513296565596e-45	NA	NA
MBD2	344886	chr19_38210562_38211062	LINC01535	0.947499766219483	1.4013900803015e-45	NA	NA
MBD2	344887	chr19_38211108_38211608	LINC01535	0.918238728713583	2.39326413851248e-37	NA	NA
MBD2	344907	chr19_38229521_38230021	LINC01535	0.931217084979067	1.4732731428814e-40	NA	NA
MBD2	344702	chr19_36378991_36379491	ZNF875	0.913448143472971	2.75553576856344e-36	NA	NA
MBD2	344709	chr19_36489354_36489854	ZNF875	0.924200421237716	9.45050372490909e-39	NA	NA
MBD2	344733	chr19_36797134_36797634	ZNF875	0.920981003808477	5.57215206310741e-38	NA	NA
MBD2	344781	chr19_37594510_37595010	ZNF875	0.910492898024767	1.15240975874147e-35	NA	NA
MBD2	344785	chr19_37655223_37655723	ZNF875	0.921141694581513	5.12691136947028e-38	NA	NA
MBD2	344795	chr19_37779344_37779844	ZNF875	0.910105044732721	1.39275608655841e-35	NA	NA
MBD2	344803	chr19_37906935_37907435	ZNF875	0.908711245599242	2.67717545399936e-35	NA	NA
MBD2	344886	chr19_38210562_38211062	ZNF875	0.91876198588572	1.81601328812063e-37	NA	NA
MBD2	344921	chr19_38251718_38252218	ZNF875	0.909731718389268	1.66261519569854e-35	NA	NA
MBD2	344759	chr19_37304153_37304653	PPP1R14A	0.915275355158246	1.10121546821344e-36	NA	NA
MBD2	344781	chr19_37594510_37595010	PPP1R14A	0.958058018022123	1.03235566684202e-49	NA	NA
MBD2	344785	chr19_37655223_37655723	PPP1R14A	0.952919302612314	1.3282575729421e-47	NA	NA
MBD2	344795	chr19_37779344_37779844	PPP1R14A	0.921583914461236	4.01745169630421e-38	NA	NA
MBD2	344803	chr19_37906935_37907435	PPP1R14A	0.938945562365281	8.81852767227923e-43	NA	NA
MBD2	344886	chr19_38210562_38211062	PPP1R14A	0.94562173394392	6.27811041132906e-45	NA	NA
MBD2	344887	chr19_38211108_38211608	PPP1R14A	0.909490147980482	1.85857639994305e-35	NA	NA
MBD2	344907	chr19_38229521_38230021	PPP1R14A	0.915185410598807	1.15275114608903e-36	NA	NA
MBD2	344921	chr19_38251718_38252218	PPP1R14A	0.936218104716191	5.70657586906699e-42	NA	NA
MBD2	344951	chr19_38315875_38316375	PPP1R14A	0.95777357983542	1.32151958061533e-49	NA	NA
MBD2	344957	chr19_38335502_38336002	PPP1R14A	0.936236767716013	5.63989277985924e-42	NA	NA
MBD2	344973	chr19_38388351_38388851	PPP1R14A	0.902400134877293	4.60702809256755e-34	NA	NA
MBD2	344981	chr19_38402795_38403295	PPP1R14A	0.911853019733696	5.98116982833129e-36	NA	NA
MBD2	345015	chr19_38647223_38647723	PPP1R14A	0.956724539251846	3.62311416082673e-49	NA	NA
MBD2	345016	chr19_38647811_38648311	PPP1R14A	0.954555862042167	2.97207804606345e-48	NA	NA
MBD2	345106	chr19_38849268_38849768	PPP1R14A	0.946787907266823	2.47707516051134e-45	NA	NA
MBD2	345110	chr19_38851653_38852153	PPP1R14A	0.960112772076559	1.18728568958952e-50	NA	NA
MBD2	345132	chr19_38929985_38930485	PPP1R14A	0.958108503130502	9.89214774554444e-50	NA	NA
MBD2	345151	chr19_39031442_39031942	PPP1R14A	0.904263745941777	2.04060756273185e-34	NA	NA
MBD2	344886	chr19_38210562_38211062	CCER2	0.909820599501157	1.59355788488519e-35	NA	NA
MBD2	344951	chr19_38315875_38316375	CCER2	0.9086545360768	2.74963829432693e-35	NA	NA
MBD2	345015	chr19_38647223_38647723	CCER2	0.914226492428217	1.86692726334757e-36	NA	NA
MBD2	345106	chr19_38849268_38849768	CCER2	0.913461059583269	2.73821373844665e-36	NA	NA
MBD2	345132	chr19_38929985_38930485	CCER2	0.908871054310041	2.48381308266273e-35	NA	NA
MBD2	345270	chr19_39412203_39412703	CCER2	0.905766172007585	1.03759780804301e-34	NA	NA
MBD2	345015	chr19_38647223_38647723	RPS16	0.914832345550588	1.37702968577807e-36	NA	NA
MBD2	345106	chr19_38849268_38849768	RPS16	0.912849767847546	3.70024638299267e-36	NA	NA
MBD2	345110	chr19_38851653_38852153	RPS16	0.920307061483342	7.99572449829545e-38	NA	NA
MBD2	345132	chr19_38929985_38930485	RPS16	0.922336274396067	2.66172954836757e-38	NA	NA
MBD2	345270	chr19_39412203_39412703	RPS16	0.923347480279852	1.52124066129465e-38	NA	NA
MBD2	345427	chr19_40284759_40285259	RPS16	0.909728858472078	1.66476114870818e-35	NA	NA
MBD2	345436	chr19_40348171_40348671	RPS16	0.927766978513591	1.20263956493326e-39	NA	NA
MBD2	345427	chr19_40284759_40285259	ZNF546	0.910270600281507	1.28432366317274e-35	NA	NA
MBD2	346131	chr19_43532950_43533450	ZNF428	0.915835586574561	8.30711353551396e-37	NA	NA
MBD2	346169	chr19_43619464_43619964	ZNF428	0.928611029386553	7.2683571266241e-40	NA	NA
MBD2	346247	chr19_44051637_44052137	ZNF428	0.920827910099411	6.05271575284229e-38	NA	NA
MBD2	347125	chr19_47113098_47113598	AC007193.1	0.906715094733052	6.73166128066537e-35	NA	NA
MBD2	347125	chr19_47113098_47113598	PNMA8A	0.919167204181274	1.46775207193094e-37	NA	NA
MBD2	346657	chr19_45717323_45717823	CALM3	0.909069362043046	2.26489408910869e-35	NA	NA
MBD2	346706	chr19_45902421_45902921	CALM3	0.914955983742439	1.29367715812619e-36	NA	NA
MBD2	346848	chr19_46471399_46471899	CALM3	0.900603092175546	9.9578633940521e-34	NA	NA
MBD2	347034	chr19_46860624_46861124	CALM3	0.937746698443768	2.02403978554548e-42	NA	NA
MBD2	347125	chr19_47113098_47113598	CALM3	0.930063356685323	3.01749342088586e-40	NA	NA
MBD2	347289	chr19_47483755_47484255	CALM3	0.924731051242007	7.02032696056288e-39	NA	NA
MBD2	347314	chr19_47515061_47515561	CALM3	0.924143217004682	9.78251595814636e-39	NA	NA
MBD2	347034	chr19_46860624_46861124	SELENOW	0.937303450315106	2.74247422441261e-42	NA	NA
MBD2	347125	chr19_47113098_47113598	SELENOW	0.946837412605277	2.38450587115635e-45	NA	NA
MBD2	347130	chr19_47130630_47131130	SELENOW	0.919752250826648	1.07347867785532e-37	NA	NA
MBD2	347289	chr19_47483755_47484255	SELENOW	0.917386541378541	3.74693330149327e-37	NA	NA
MBD2	347314	chr19_47515061_47515561	SELENOW	0.956295325634875	5.53455455587982e-49	NA	NA
MBD2	347325	chr19_47609083_47609583	SELENOW	0.901512255043875	6.7642220346485e-34	NA	NA
MBD2	347487	chr19_48445658_48446158	SELENOW	0.928127674442379	9.73584743387073e-40	NA	NA
MBD2	347289	chr19_47483755_47484255	KDELR1	0.934864400089122	1.42488870604722e-41	NA	NA
MBD2	347314	chr19_47515061_47515561	KDELR1	0.958216851026382	8.87691382593494e-50	NA	NA
MBD2	347324	chr19_47608516_47609016	KDELR1	0.913845275557287	2.26094484578071e-36	NA	NA
MBD2	347325	chr19_47609083_47609583	KDELR1	0.905351298589674	1.25454529732782e-34	NA	NA
MBD2	347487	chr19_48445658_48446158	KDELR1	0.943729128869647	2.72488660874518e-44	NA	NA
MBD2	347607	chr19_48746980_48747480	KDELR1	0.905253658984828	1.30948180100003e-34	NA	NA
MBD2	347675	chr19_48954664_48955164	KDELR1	0.935776624258782	7.6908696469744e-42	NA	NA
MBD2	347487	chr19_48445658_48446158	RPL18	0.943368583490673	3.57531287931591e-44	NA	NA
MBD2	347607	chr19_48746980_48747480	RPL18	0.910069199340838	1.41692708080766e-35	NA	NA
MBD2	347675	chr19_48954664_48955164	RPL18	0.933729865258448	2.99476976946458e-41	NA	NA
MBD2	347805	chr19_49453198_49453698	RPL18	0.948211076425089	7.75584887171862e-46	NA	NA
MBD2	347821	chr19_49495977_49496477	RPL18	0.923822200613273	1.16759183047245e-38	NA	NA
MBD2	347487	chr19_48445658_48446158	FTL	0.953508662042639	7.75038003278591e-48	NA	NA
MBD2	347555	chr19_48634321_48634821	FTL	0.910026780676802	1.44543610528946e-35	NA	NA
MBD2	347607	chr19_48746980_48747480	FTL	0.916379482179823	6.28371486464795e-37	NA	NA
MBD2	347657	chr19_48900029_48900529	FTL	0.900476066306325	1.05027614292173e-33	NA	NA
MBD2	347675	chr19_48954664_48955164	FTL	0.945643210262749	6.17036441800957e-45	NA	NA
MBD2	347805	chr19_49453198_49453698	FTL	0.96114240605992	4.03244902233011e-51	NA	NA
MBD2	347821	chr19_49495977_49496477	FTL	0.9413012394385	1.62872845402261e-43	NA	NA
MBD2	347899	chr19_49641918_49642418	FTL	0.912082780729104	5.37058553647508e-36	NA	NA
MBD2	347921	chr19_49690800_49691300	FTL	0.943467045906832	3.33095327360178e-44	NA	NA
MBD2	347968	chr19_49850914_49851414	FTL	0.914052058140733	2.03683785517486e-36	NA	NA
MBD2	347981	chr19_49867063_49867563	FTL	0.918286292053939	2.33346632492834e-37	NA	NA
MBD2	348016	chr19_49929232_49929732	FTL	0.954044462890043	4.69137530140702e-48	NA	NA
MBD2	347805	chr19_49453198_49453698	RPL13A	0.911133822578601	8.45190620756261e-36	NA	NA
MBD2	348016	chr19_49929232_49929732	RPL13A	0.902831793034953	3.82280220448981e-34	NA	NA
MBD2	348016	chr19_49929232_49929732	CLEC11A	0.901258504978756	7.5297965299571e-34	NA	NA
MBD2	348192	chr19_50566081_50566581	CLEC11A	0.901046684979725	8.24949164091591e-34	NA	NA
MBD2	348192	chr19_50566081_50566581	ETFB	0.904561442974974	1.78496702050943e-34	NA	NA
MBD2	348195	chr19_50568167_50568667	ETFB	0.907360386821532	5.01963913239274e-35	NA	NA
MBD2	348199	chr19_50607995_50608495	ETFB	0.907979043579595	3.76482977539269e-35	NA	NA
MBD2	348400	chr19_51594239_51594739	ETFB	0.916252595123376	6.7112635873653e-37	NA	NA
MBD2	348413	chr19_51688875_51689375	ETFB	0.905058545844798	1.43107374744663e-34	NA	NA
MBD2	348474	chr19_51887685_51888185	ETFB	0.91234753345372	4.71665253120957e-36	NA	NA
MBD2	348478	chr19_51904779_51905279	ETFB	0.913878884665355	2.2240971889283e-36	NA	NA
MBD2	348501	chr19_52189726_52190226	ETFB	0.924008149106206	1.05542049797488e-38	NA	NA
MBD2	348850	chr19_54420264_54420764	RPL28	0.911063393262727	8.73446573500615e-36	NA	NA
MBD2	349003	chr19_55283648_55284148	RPL28	0.910220501543684	1.31653417389118e-35	NA	NA
MBD2	349038	chr19_55385647_55386147	RPL28	0.930629973034958	2.12308841970189e-40	NA	NA
MBD2	349046	chr19_55407568_55408068	RPL28	0.910234529547827	1.30751175268548e-35	NA	NA
MBD2	349047	chr19_55408131_55408631	RPL28	0.935435884978883	9.68474890586668e-42	NA	NA
MBD2	349089	chr19_55476354_55476854	RPL28	0.91226067905378	4.92264886216226e-36	NA	NA
MBD2	349115	chr19_55599984_55600484	RPL28	0.916908088878018	4.79110751883367e-37	NA	NA
MBD2	349144	chr19_55654297_55654797	RPL28	0.931048756013898	1.63094814025955e-40	NA	NA
MBD2	349210	chr19_56314598_56315098	RPL28	0.937465768797985	2.4559503290184e-42	NA	NA
MBD2	349038	chr19_55385647_55386147	AC006116.8	0.907016058715682	5.87694904094747e-35	NA	NA
MBD2	349046	chr19_55407568_55408068	AC006116.8	0.904400544306787	1.91739294938561e-34	NA	NA
MBD2	349115	chr19_55599984_55600484	AC006116.8	0.902533443377387	4.35559673019207e-34	NA	NA
MBD2	349210	chr19_56314598_56315098	AC006116.8	0.904612141528289	1.74448484568782e-34	NA	NA
MBD2	349210	chr19_56314598_56315098	PEG3	0.904108119302088	2.18415405944721e-34	NA	NA
MBD2	349493	chr19_58058932_58059432	RPS5	0.927595296051223	1.33180845358986e-39	NA	NA
MBD2	349501	chr19_58154991_58155491	RPS5	0.916838645356437	4.96661909863587e-37	NA	NA
MBD2	349519	chr19_58304988_58305488	RPS5	0.920328221523286	7.91062756524217e-38	NA	NA
MBD2	349542	chr19_58362017_58362517	RPS5	0.902391700438145	4.6235804183898e-34	NA	NA
MBD2	349554	chr19_58386987_58387487	RPS5	0.92101372795462	5.47351829336187e-38	NA	NA
MBD2	349554	chr19_58386987_58387487	CHMP2A	0.908898376355228	2.45292664395343e-35	NA	NA
MBD2	35706	chr2_3518670_3519170	RPS7	0.902007988641688	5.46067963788154e-34	NA	NA
MBD2	41986	chr2_46698769_46699269	CALM2	0.928070978153153	1.00378499557995e-39	NA	NA
MBD2	42319	chr2_47906323_47906823	CALM2	0.94352366445975	3.19168877546036e-44	NA	NA
MBD2	42319	chr2_47906323_47906823	FOXN2	0.935884307172774	7.13575054772673e-42	NA	NA
MBD2	42877	chr2_54330528_54331028	ASB3	0.915434246070526	1.01580307932948e-36	NA	NA
MBD2	42877	chr2_54330528_54331028	ERLEC1	0.900541909828029	1.02239256286487e-33	NA	NA
MBD2	42877	chr2_54330528_54331028	AC012358.3	0.905081057579988	1.41716040495555e-34	NA	NA
MBD2	44894	chr2_70248407_70248907	PCYOX1	0.916556098992046	5.74239888313707e-37	NA	NA
MBD2	45371	chr2_73234012_73234512	CCT7	0.903814590988706	2.48993103873972e-34	NA	NA
MBD2	51565	chr2_131093176_131093676	C2orf27A	0.914109547227219	1.98039883723082e-36	NA	NA
MBD2	62466	chr2_231198405_231198905	ITM2C	0.920489584758463	7.25638352130797e-38	NA	NA
MBD2	62627	chr2_231662196_231662696	ITM2C	0.911660630709411	6.56938429162377e-36	NA	NA
MBD2	63642	chr2_237085504_237086004	RAMP1	0.92474563779453	6.95952908232271e-39	NA	NA
MBD2	63812	chr2_237966571_237967071	RAMP1	0.939687808546657	5.2495742850831e-43	NA	NA
MBD2	63866	chr2_238203432_238203932	RAMP1	0.920824534053394	6.0612922998149e-38	NA	NA
MBD2	63879	chr2_238239933_238240433	RAMP1	0.91253968803691	4.30400586117447e-36	NA	NA
MBD2	63895	chr2_238288145_238288645	RAMP1	0.93179509423925	1.02206545630848e-40	NA	NA
MBD2	63896	chr2_238288790_238289290	RAMP1	0.965108222851407	4.06443303524467e-53	NA	NA
MBD2	64516	chr2_240586353_240586853	HDLBP	0.903556584817645	2.7896509258766e-34	NA	NA
MBD2	350435	chr20_3795973_3796473	PRNP	0.914416537057562	1.69614806840567e-36	NA	NA
MBD2	350454	chr20_3820220_3820720	PRNP	0.947600533651564	1.2935076471228e-45	NA	NA
MBD2	352805	chr20_21512779_21513279	KIZ-AS1	0.901967777602881	5.55404400417162e-34	NA	NA
MBD2	354288	chr20_34362989_34363489	DYNLRB1	0.920083734077456	8.98393030827508e-38	NA	NA
MBD2	354288	chr20_34362989_34363489	AL109824.1	0.907772403142947	4.14550979079089e-35	NA	NA
MBD2	354547	chr20_35742091_35742591	RBM39	0.900831522145325	9.05050901334376e-34	NA	NA
MBD2	354587	chr20_36050747_36051247	RBM39	0.902229220183707	4.9605168906761e-34	NA	NA
MBD2	354747	chr20_36461166_36461666	RBM39	0.919003296584952	1.60022731576397e-37	NA	NA
MBD2	354547	chr20_35742091_35742591	SCAND1	0.931330352404365	1.37472229631126e-40	NA	NA
MBD2	354587	chr20_36050747_36051247	SCAND1	0.92395944709944	1.08344049181257e-38	NA	NA
MBD2	354747	chr20_36461166_36461666	SCAND1	0.942984813754384	4.71525207403178e-44	NA	NA
MBD2	354835	chr20_36773688_36774188	SCAND1	0.921077859351838	5.29463668487113e-38	NA	NA
MBD2	354891	chr20_36862919_36863419	SCAND1	0.904849182790545	1.57016792621661e-34	NA	NA
MBD2	354918	chr20_36951520_36952020	SCAND1	0.903785508788896	2.52240341365315e-34	NA	NA
MBD2	354547	chr20_35742091_35742591	NORAD	0.928626607263015	7.20071518291432e-40	NA	NA
MBD2	354587	chr20_36050747_36051247	NORAD	0.925293308213917	5.07995398695114e-39	NA	NA
MBD2	354747	chr20_36461166_36461666	NORAD	0.934011913222704	2.48907963612037e-41	NA	NA
MBD2	354835	chr20_36773688_36774188	NORAD	0.929122777452787	5.33067832598348e-40	NA	NA
MBD2	354891	chr20_36862919_36863419	NORAD	0.918540977526116	2.04437263319201e-37	NA	NA
MBD2	354918	chr20_36951520_36952020	NORAD	0.907865505947469	3.9699245171829e-35	NA	NA
MBD2	354747	chr20_36461166_36461666	RPN2	0.903254517098912	3.18271467880783e-34	NA	NA
MBD2	354835	chr20_36773688_36774188	RPN2	0.908180889243791	3.42866264401792e-35	NA	NA
MBD2	354935	chr20_37096027_37096527	RPN2	0.915083088231545	1.21350808521302e-36	NA	NA
MBD2	356301	chr20_45812328_45812828	YWHAB	0.919366838816567	1.31963764608909e-37	NA	NA
MBD2	358702	chr20_58891061_58891561	GNAS	0.906751475076007	6.62617733755144e-35	NA	NA
MBD2	358699	chr20_58888931_58889431	ATP5F1E	0.914892982873406	1.33543099413928e-36	NA	NA
MBD2	358702	chr20_58891061_58891561	ATP5F1E	0.919840541756028	1.02315898255476e-37	NA	NA
MBD2	358703	chr20_58891639_58892139	ATP5F1E	0.919178600267821	1.45930387373531e-37	NA	NA
MBD2	358735	chr20_59032199_59032699	ATP5F1E	0.904588998297223	1.76311265369002e-34	NA	NA
MBD2	359290	chr20_62182685_62183185	PSMA7	0.911654988181985	6.58635457539642e-36	NA	NA
MBD2	359341	chr20_62302665_62303165	PSMA7	0.901496902627757	6.8033730244658e-34	NA	NA
MBD2	359587	chr20_62817097_62817597	PSMA7	0.913451578442905	2.75103323331475e-36	NA	NA
MBD2	359638	chr20_62926298_62926798	PSMA7	0.907355948604616	5.02860049275231e-35	NA	NA
MBD2	359258	chr20_62065826_62066326	MTG2	0.912993128364023	3.44342427870201e-36	NA	NA
MBD2	359341	chr20_62302665_62303165	MTG2	0.900770822179315	9.28373052005779e-34	NA	NA
MBD2	359615	chr20_62861149_62861649	MTG2	0.904172992234068	2.123323101572e-34	NA	NA
MBD2	359638	chr20_62926298_62926798	MTG2	0.911382718415233	7.50461121337242e-36	NA	NA
MBD2	360197	chr20_64083432_64083932	PCMTD2	0.904455279271104	1.8716675251806e-34	NA	NA
MBD2	362220	chr21_32612247_32612747	SOD1	0.925905986963137	3.56423150897767e-39	NA	NA
MBD2	362220	chr21_32612247_32612747	OLIG2	0.933583798323225	3.28079788449111e-41	NA	NA
MBD2	362272	chr21_32978234_32978734	OLIG2	0.918787959824066	1.7924276627826e-37	NA	NA
MBD2	362352	chr21_33127236_33127736	OLIG2	0.915834070217608	8.31217714889201e-37	NA	NA
MBD2	362220	chr21_32612247_32612747	OLIG1	0.933636986398465	3.17528598147951e-41	NA	NA
MBD2	362272	chr21_32978234_32978734	OLIG1	0.942031916025483	9.53038061229209e-44	NA	NA
MBD2	362352	chr21_33127236_33127736	OLIG1	0.924574584018362	7.649355859825e-39	NA	NA
MBD2	362272	chr21_32978234_32978734	ATP5PO	0.901942978300329	5.61332336561932e-34	NA	NA
MBD2	362820	chr21_36060190_36060690	CBR1	0.92825829856933	8.99461672592863e-40	NA	NA
MBD2	362891	chr21_36319876_36320376	CBR1	0.912964707461776	3.49316708777933e-36	NA	NA
MBD2	363351	chr21_39348549_39349049	HMGN1	0.934978751016879	1.32191557667437e-41	NA	NA
MBD2	363352	chr21_39349141_39349641	HMGN1	0.954093857089527	4.47096942873994e-48	NA	NA
MBD2	363370	chr21_39445486_39445986	HMGN1	0.911727810114452	6.35992056046839e-36	NA	NA
MBD2	364543	chr21_45287650_45288150	PTTG1IP	0.906216108965247	8.45804149378618e-35	NA	NA
MBD2	364771	chr21_46049031_46049531	S100B	0.928844499138384	6.30878084526637e-40	NA	NA
MBD2	364834	chr21_46323715_46324215	S100B	0.941357542463746	1.56559403192415e-43	NA	NA
MBD2	364872	chr21_46458462_46458962	S100B	0.913762267327683	2.35737247218608e-36	NA	NA
MBD2	365377	chr22_19479494_19479994	DGCR2	0.9167660079507	5.15395500391172e-37	NA	NA
MBD2	365530	chr22_19965500_19966000	DGCR2	0.900285699343175	1.13878097960797e-33	NA	NA
MBD2	365596	chr22_20117115_20117615	DGCR2	0.914517737727937	1.61204406547615e-36	NA	NA
MBD2	365367	chr22_19431510_19432010	MRPL40	0.90041763844132	1.07653854476314e-33	NA	NA
MBD2	365377	chr22_19479494_19479994	MRPL40	0.900539695188173	1.02331531037476e-33	NA	NA
MBD2	366080	chr22_23069953_23070453	CHCHD10	0.916088906521434	7.30799189313132e-37	NA	NA
MBD2	366130	chr22_23141748_23142248	CHCHD10	0.906150538846732	8.71959149637847e-35	NA	NA
MBD2	366235	chr22_23521677_23522177	CHCHD10	0.923981087793145	1.07058082062844e-38	NA	NA
MBD2	366283	chr22_23787116_23787616	CHCHD10	0.929452557073702	4.4039309738151e-40	NA	NA
MBD2	366336	chr22_23913772_23914272	CHCHD10	0.907936465101087	3.84037919853783e-35	NA	NA
MBD2	366343	chr22_24011065_24011565	CHCHD10	0.911129659077467	8.46458871500444e-36	NA	NA
MBD2	366484	chr22_24555646_24556146	CHCHD10	0.93273308861532	5.59820559819368e-41	NA	NA
MBD2	366080	chr22_23069953_23070453	MIF	0.946290858005811	3.65016402523905e-45	NA	NA
MBD2	366130	chr22_23141748_23142248	MIF	0.91102388958042	8.90781112791234e-36	NA	NA
MBD2	366235	chr22_23521677_23522177	MIF	0.930809552094815	1.89403551378437e-40	NA	NA
MBD2	366264	chr22_23750850_23751350	MIF	0.904913601780221	1.52584081891194e-34	NA	NA
MBD2	366283	chr22_23787116_23787616	MIF	0.941139074012937	1.83912572441169e-43	NA	NA
MBD2	366336	chr22_23913772_23914272	MIF	0.927538014919485	1.37637883717328e-39	NA	NA
MBD2	366343	chr22_24011065_24011565	MIF	0.93320541931602	4.17987880501233e-41	NA	NA
MBD2	366484	chr22_24555646_24556146	MIF	0.946278136219736	3.68097261691426e-45	NA	NA
MBD2	366991	chr22_27032325_27032825	AL080273.1	0.917335914830219	3.84863389119419e-37	NA	NA
MBD2	367141	chr22_27801541_27802041	PITPNB	0.908954228108271	2.39040561823324e-35	NA	NA
MBD2	367247	chr22_28772452_28772952	PITPNB	0.908531226173513	2.91492395331543e-35	NA	NA
MBD2	367537	chr22_29695115_29695615	MTMR3	0.907221357936179	5.34676614623701e-35	NA	NA
MBD2	367773	chr22_30574434_30574934	MTMR3	0.900813639462163	9.11916185195963e-34	NA	NA
MBD2	368104	chr22_31944268_31944768	SELENOM	0.912813265654568	3.76751707268798e-36	NA	NA
MBD2	367971	chr22_31489921_31490421	RTCB	0.900525184639088	1.0286890642114e-33	NA	NA
MBD2	368104	chr22_31944268_31944768	RTCB	0.913623594836521	2.5230057037883e-36	NA	NA
MBD2	65978	chr3_9792755_9793255	THUMPD3-AS1	0.939377768793695	6.54888639283159e-43	NA	NA
MBD2	72076	chr3_49358210_49358710	UQCRC1	0.900615930671756	9.90246080945856e-34	NA	NA
MBD2	71796	chr3_48446496_48446996	TCTA	0.900786300654399	9.22184782084422e-34	NA	NA
MBD2	73054	chr3_52536339_52536839	ABHD14A	0.914889626006178	1.33758722148029e-36	NA	NA
MBD2	73075	chr3_52685683_52686183	ABHD14A	0.915545582968792	9.61513803066751e-37	NA	NA
MBD2	72888	chr3_52197742_52198242	SPCS1	0.92030297782361	8.01177109665621e-38	NA	NA
MBD2	72936	chr3_52287795_52288295	SPCS1	0.908025488248578	3.68867777713364e-35	NA	NA
MBD2	73052	chr3_52534470_52534970	SPCS1	0.912521063271421	4.34155043577287e-36	NA	NA
MBD2	73054	chr3_52536339_52536839	SPCS1	0.911489265665393	7.12979257770891e-36	NA	NA
MBD2	73074	chr3_52685152_52685652	SPCS1	0.911954215867487	5.69940705003927e-36	NA	NA
MBD2	73075	chr3_52685683_52686183	SPCS1	0.929838796265087	3.46566973404173e-40	NA	NA
MBD2	73143	chr3_53045846_53046346	SPCS1	0.90347215185961	2.89491225943869e-34	NA	NA
MBD2	73896	chr3_57756002_57756502	APPL1	0.905539045377393	1.15372583848231e-34	NA	NA
MBD2	79157	chr3_119294400_119294900	GSK3B	0.915769005635636	8.58864034438716e-37	NA	NA
MBD2	86718	chr3_181711529_181712029	DNAJC19	0.9073913032039	4.94619475283917e-35	NA	NA
MBD2	86718	chr3_181711529_181712029	AC125613.1	0.906829881820064	6.38849901042787e-35	NA	NA
MBD2	86857	chr3_183099443_183099943	KLHL24	0.911920746180367	5.79178985402687e-36	NA	NA
MBD2	87164	chr3_184249399_184249899	KLHL24	0.920159005569304	8.63667550091365e-38	NA	NA
MBD2	87182	chr3_184298769_184299269	KLHL24	0.929354332259185	4.67271041917831e-40	NA	NA
MBD2	87164	chr3_184249399_184249899	AP2M1	0.921659735882765	3.85518976228153e-38	NA	NA
MBD2	87172	chr3_184261138_184261638	AP2M1	0.907299635445226	5.1611045123472e-35	NA	NA
MBD2	87182	chr3_184298769_184299269	AP2M1	0.943542323947387	3.1495040649697e-44	NA	NA
MBD2	87406	chr3_185152197_185152697	AP2M1	0.937199512285745	2.94556247179981e-42	NA	NA
MBD2	87164	chr3_184249399_184249899	C3orf70	0.923421983322281	1.45944582097963e-38	NA	NA
MBD2	87172	chr3_184261138_184261638	C3orf70	0.902708643735028	4.02934396663696e-34	NA	NA
MBD2	87182	chr3_184298769_184299269	C3orf70	0.924330346042307	8.77691361912981e-39	NA	NA
MBD2	87283	chr3_184583440_184583940	C3orf70	0.902598546627646	4.22917887059459e-34	NA	NA
MBD2	87406	chr3_185152197_185152697	C3orf70	0.942186284396358	8.51514182244499e-44	NA	NA
MBD2	87407	chr3_185152831_185153331	C3orf70	0.917248517508959	4.02579209678417e-37	NA	NA
MBD2	87420	chr3_185282741_185283241	C3orf70	0.918270141531979	2.35382926356657e-37	NA	NA
MBD2	87556	chr3_186109013_186109513	EIF4A2	0.928169491717752	9.48635913159353e-40	NA	NA
MBD2	88543	chr3_192917730_192918230	FGF12-AS1	0.907234693980395	5.31561163115723e-35	NA	NA
MBD2	88543	chr3_192917730_192918230	OPA1-AS1	0.925781999255344	3.83389049230117e-39	NA	NA
MBD2	88719	chr3_194134940_194135440	OPA1-AS1	0.91004667919649	1.43216755171542e-35	NA	NA
MBD2	88726	chr3_194140819_194141319	OPA1-AS1	0.900207902947914	1.17712001532618e-33	NA	NA
MBD2	88848	chr3_194672288_194672788	APOD	0.955006036194961	1.96868989778093e-48	NA	NA
MBD2	89087	chr3_195892494_195892994	APOD	0.939124965344717	7.78434878147013e-43	NA	NA
MBD2	89116	chr3_196081880_196082380	APOD	0.948472214174283	6.24131953458578e-46	NA	NA
MBD2	89145	chr3_196179453_196179953	APOD	0.942922409646697	4.93299967238871e-44	NA	NA
MBD2	89192	chr3_196318071_196318571	APOD	0.942147032926403	8.75659702459643e-44	NA	NA
MBD2	89200	chr3_196432191_196432691	APOD	0.965622624599429	2.27613828539839e-53	NA	NA
MBD2	89212	chr3_196568457_196568957	APOD	0.92107969955532	5.29041780476949e-38	NA	NA
MBD2	90058	chr4_1856104_1856604	CRIPAK	0.900431630730146	1.07025038092471e-33	NA	NA
MBD2	90773	chr4_4248016_4248516	LRPAP1	0.917081903917304	4.38430083384481e-37	NA	NA
MBD2	91445	chr4_7042922_7043422	MRFAP1	0.913808852488832	2.30235862041308e-36	NA	NA
MBD2	96153	chr4_53702564_53703064	DANCR	0.90948293557351	1.86484649090691e-35	NA	NA
MBD2	96153	chr4_53702564_53703064	LNX1-AS1	0.927871215317075	1.12920356544438e-39	NA	NA
MBD2	96186	chr4_54064470_54064970	LNX1-AS1	0.904945015721195	1.50472161502582e-34	NA	NA
MBD2	96153	chr4_53702564_53703064	LNX1	0.917953077302302	2.7825136762913e-37	NA	NA
MBD2	96153	chr4_53702564_53703064	PDGFRA	0.976996257975864	9.37521549490902e-61	NA	NA
MBD2	96186	chr4_54064470_54064970	PDGFRA	0.939208759273416	7.34954196610919e-43	NA	NA
MBD2	96153	chr4_53702564_53703064	KIT	0.908194763167155	3.4064727579851e-35	NA	NA
MBD2	100942	chr4_112145146_112145646	ANK2	0.93398148223952	2.53755453649157e-41	NA	NA
MBD2	120781	chr5_134176744_134177244	SAR1B	0.912794668108021	3.79887128974596e-36	NA	NA
MBD2	120833	chr5_134525914_134526414	SAR1B	0.912105958209455	5.31049291435971e-36	NA	NA
MBD2	121394	chr5_138337994_138338494	LRRTM2	0.907454406952362	4.80467212281453e-35	NA	NA
MBD2	121442	chr5_138464001_138464501	LRRTM2	0.927821673484155	1.16412902625377e-39	NA	NA
MBD2	121463	chr5_138543103_138543603	LRRTM2	0.934184660497745	2.22715350059833e-41	NA	NA
MBD2	121996	chr5_140043119_140043619	NDUFA2	0.907001916766534	5.9118426479445e-35	NA	NA
MBD2	122007	chr5_140113808_140114308	NDUFA2	0.921620363444881	3.93716945712427e-38	NA	NA
MBD2	128031	chr5_178940828_178941328	CANX	0.928881404578767	6.17358648772843e-40	NA	NA
MBD2	128037	chr5_179060135_179060635	CANX	0.901896236160222	5.72979419340952e-34	NA	NA
MBD2	128099	chr5_179550577_179551077	CANX	0.922445738703222	2.5108518494765e-38	NA	NA
MBD2	128120	chr5_179623609_179624109	CANX	0.957046090657198	2.63323381273064e-49	NA	NA
MBD2	128139	chr5_179733051_179733551	CANX	0.900240764097192	1.16038873912137e-33	NA	NA
MBD2	128181	chr5_179818960_179819460	CANX	0.912903372511507	3.60048115677603e-36	NA	NA
MBD2	128197	chr5_179858685_179859185	CANX	0.959553724356551	2.11236993490849e-50	NA	NA
MBD2	132831	chr6_30326186_30326686	HLA-A	0.902344753688501	4.71910148167247e-34	NA	NA
MBD2	132889	chr6_30571102_30571602	HLA-A	0.904625183220355	1.73375719664132e-34	NA	NA
MBD2	132831	chr6_30326186_30326686	DDR1	0.911002603759081	9.00542676630606e-36	NA	NA
MBD2	132889	chr6_30571102_30571602	DDR1	0.902527747877587	4.36453330762884e-34	NA	NA
MBD2	133224	chr6_31703077_31703577	DDR1	0.912013814942849	5.54785897724036e-36	NA	NA
MBD2	133276	chr6_31815267_31815767	DDR1	0.900905876042316	8.76281333336499e-34	NA	NA
MBD2	133288	chr6_31827420_31827920	DDR1	0.903412175087953	2.97164911838091e-34	NA	NA
MBD2	133302	chr6_31863502_31864002	DDR1	0.902656345973716	4.12270023435666e-34	NA	NA
MBD2	132889	chr6_30571102_30571602	HLA-B	0.902781625392534	3.90803655624948e-34	NA	NA
MBD2	133306	chr6_31897509_31898009	HLA-B	0.906516120521084	7.36638244899503e-35	NA	NA
MBD2	133224	chr6_31703077_31703577	LSM2	0.904013894653916	2.28025790825382e-34	NA	NA
MBD2	133224	chr6_31703077_31703577	TSBP1	0.913851548544754	2.25426139658844e-36	NA	NA
MBD2	133276	chr6_31815267_31815767	TSBP1	0.919229232172669	1.42184810005473e-37	NA	NA
MBD2	133288	chr6_31827420_31827920	TSBP1	0.921055111674283	5.35691197625983e-38	NA	NA
MBD2	133540	chr6_32968366_32968866	TSBP1	0.923195265268804	1.65426704021477e-38	NA	NA
MBD2	133543	chr6_32970644_32971144	TSBP1	0.905080048928487	1.41747399326968e-34	NA	NA
MBD2	133605	chr6_33200429_33200929	TSBP1	0.913363465740245	2.87277852663024e-36	NA	NA
MBD2	133543	chr6_32970644_32971144	TAPBP	0.909448401895384	1.89536538955257e-35	NA	NA
MBD2	133605	chr6_33200429_33200929	TAPBP	0.910878613760527	9.57361156327391e-36	NA	NA
MBD2	133615	chr6_33249059_33249559	TAPBP	0.909227600876283	2.1028414613215e-35	NA	NA
MBD2	133628	chr6_33289065_33289565	TAPBP	0.903652420650161	2.67687846751494e-34	NA	NA
MBD2	133632	chr6_33298809_33299309	TAPBP	0.901504350077498	6.78580276652658e-34	NA	NA
MBD2	133648	chr6_33322870_33323370	TAPBP	0.915475626017906	9.95414105929245e-37	NA	NA
MBD2	133540	chr6_32968366_32968866	CUTA	0.936465295071456	4.84836268163406e-42	NA	NA
MBD2	133543	chr6_32970644_32971144	CUTA	0.937375523001218	2.60746840808419e-42	NA	NA
MBD2	133605	chr6_33200429_33200929	CUTA	0.959294454826648	2.7851762884706e-50	NA	NA
MBD2	133628	chr6_33289065_33289565	CUTA	0.945601752966295	6.37093518363327e-45	NA	NA
MBD2	133632	chr6_33298809_33299309	CUTA	0.907199958749488	5.39717616267197e-35	NA	NA
MBD2	133648	chr6_33322870_33323370	CUTA	0.932592482898427	6.13122381246148e-41	NA	NA
MBD2	133653	chr6_33391307_33391807	CUTA	0.940119248379924	3.8254401540428e-43	NA	NA
MBD2	133962	chr6_34391794_34392294	CUTA	0.900162971206448	1.20052819678764e-33	NA	NA
MBD2	133963	chr6_34392491_34392991	CUTA	0.916293231545783	6.57219927569024e-37	NA	NA
MBD2	134347	chr6_36027356_36027856	RPL10A	0.90213628423984	5.16289774077498e-34	NA	NA
MBD2	134436	chr6_36423146_36423646	RPL10A	0.92323732758773	1.61668437632741e-38	NA	NA
MBD2	134440	chr6_36442782_36443282	RPL10A	0.918954781304582	1.64159069841151e-37	NA	NA
MBD2	134347	chr6_36027356_36027856	C6orf89	0.928405468262736	8.23693121200297e-40	NA	NA
MBD2	134436	chr6_36423146_36423646	C6orf89	0.925279070995997	5.11984395442193e-39	NA	NA
MBD2	134457	chr6_36593976_36594476	C6orf89	0.929214440319243	5.06434663208718e-40	NA	NA
MBD2	135508	chr6_41787280_41787780	TOMM6	0.933429170798562	3.62577662282188e-41	NA	NA
MBD2	135662	chr6_42746041_42746541	TOMM6	0.912460134495841	4.47073498464716e-36	NA	NA
MBD2	135663	chr6_42746756_42747256	TOMM6	0.913440865707734	2.76516709780326e-36	NA	NA
MBD2	135662	chr6_42746041_42746541	KLHDC3	0.906440660361953	7.62614860533573e-35	NA	NA
MBD2	135663	chr6_42746756_42747256	KLHDC3	0.909126853130924	2.20600165116106e-35	NA	NA
MBD2	135662	chr6_42746041_42746541	DNPH1	0.903515282436776	2.84016578088394e-34	NA	NA
MBD2	135662	chr6_42746041_42746541	YIPF3	0.942232968760617	8.23024837584303e-44	NA	NA
MBD2	135663	chr6_42746756_42747256	YIPF3	0.942709054784837	5.7947602685463e-44	NA	NA
MBD2	135671	chr6_42781750_42782250	YIPF3	0.912704132863202	3.96629537474095e-36	NA	NA
MBD2	135673	chr6_42783225_42783725	YIPF3	0.904968334667892	1.48886218993547e-34	NA	NA
MBD2	141379	chr6_111482973_111483473	MFSD4B	0.939259161915345	7.14409787629148e-43	NA	NA
MBD2	141380	chr6_111483595_111484095	MFSD4B	0.94310480928986	4.31578379126568e-44	NA	NA
MBD2	149590	chr6_170067162_170067662	THBS2	0.940920368813563	2.16136226722166e-43	NA	NA
MBD2	149590	chr6_170067162_170067662	C6orf120	0.946721336032997	2.61244749465948e-45	NA	NA
MBD2	149669	chr6_170290690_170291190	C6orf120	0.936828172316833	3.79692351037879e-42	NA	NA
MBD2	149670	chr6_170291308_170291808	C6orf120	0.940872054874498	2.23430599274108e-43	NA	NA
MBD2	149680	chr6_170306487_170306987	C6orf120	0.905400803613428	1.22772722714196e-34	NA	NA
MBD2	149590	chr6_170067162_170067662	PSMB1	0.946412160931096	3.33150735384938e-45	NA	NA
MBD2	149669	chr6_170290690_170291190	PSMB1	0.944826813427945	1.17625296040304e-44	NA	NA
MBD2	149670	chr6_170291308_170291808	PSMB1	0.916537029930552	5.7941892335631e-37	NA	NA
MBD2	149806	chr7_341862_342362	GPR146	0.900770392605868	9.28442280349216e-34	NA	NA
MBD2	149990	chr7_876593_877093	GPR146	0.908416123400268	3.0699251817549e-35	NA	NA
MBD2	150023	chr7_912048_912548	AC102953.1	0.904504504871753	1.83056337514961e-34	NA	NA
MBD2	151047	chr7_4642015_4642515	ACTB	0.938459615240371	1.23491657469704e-42	NA	NA
MBD2	151104	chr7_4775222_4775722	ACTB	0.925999981110179	3.37777789014461e-39	NA	NA
MBD2	151166	chr7_4931870_4932370	ACTB	0.94043688808756	3.06022152938441e-43	NA	NA
MBD2	151306	chr7_5426602_5427102	ACTB	0.950780725432157	8.46867065362503e-47	NA	NA
MBD2	151339	chr7_5495707_5496207	ACTB	0.940500592614812	2.92286343760873e-43	NA	NA
MBD2	151358	chr7_5529645_5530145	ACTB	0.930914076803557	1.77141729296065e-40	NA	NA
MBD2	151302	chr7_5423738_5424238	RAC1	0.931593485914081	1.1629564055099e-40	NA	NA
MBD2	151358	chr7_5529645_5530145	RAC1	0.901516920414212	6.75207272716732e-34	NA	NA
MBD2	151828	chr7_7566637_7567137	NXPH1	0.914512382343931	1.61604538494884e-36	NA	NA
MBD2	156662	chr7_44490414_44490914	MRPS24	0.906943838240644	6.06860050679374e-35	NA	NA
MBD2	156662	chr7_44490414_44490914	PPIA	0.943673454428398	2.83860757723207e-44	NA	NA
MBD2	156718	chr7_44847843_44848343	PPIA	0.90283595747443	3.81628503738338e-34	NA	NA
MBD2	156662	chr7_44490414_44490914	H2AFV	0.906269163814971	8.25750374496404e-35	NA	NA
MBD2	159438	chr7_75092531_75093031	AC211433.1	0.924817106000799	6.69504348046286e-39	NA	NA
MBD2	159486	chr7_75639189_75639689	AC211433.1	0.900078581104355	1.24461150820889e-33	NA	NA
MBD2	159419	chr7_74964344_74964844	TRIM73	0.902173124739228	5.08205839013254e-34	NA	NA
MBD2	159438	chr7_75092531_75093031	TRIM73	0.916026566941785	7.54717968640001e-37	NA	NA
MBD2	159485	chr7_75638598_75639098	TRIM73	0.90308458128324	3.42471097749102e-34	NA	NA
MBD2	161862	chr7_99472567_99473067	ATP5MF	0.90382382573343	2.48064618359838e-34	NA	NA
MBD2	162160	chr7_100693979_100694479	LAMTOR4	0.90160584535545	6.50009601696669e-34	NA	NA
MBD2	162477	chr7_102395990_102396490	POLR2J	0.909311078452712	2.02286275432762e-35	NA	NA
MBD2	162477	chr7_102395990_102396490	ARMC10	0.902067050596431	5.32282370713747e-34	NA	NA
MBD2	162477	chr7_102395990_102396490	NAPEPLD	0.916820245823659	5.01081228911762e-37	NA	NA
MBD2	162646	chr7_104328359_104328859	LHFPL3-AS1	0.938877922887691	9.23827056712465e-43	NA	NA
MBD2	162646	chr7_104328359_104328859	LHFPL3-AS2	0.917275010861379	3.97014880770745e-37	NA	NA
MBD2	165641	chr7_130490742_130491242	KLHDC10	0.92040144025494	7.6023005609803e-38	NA	NA
MBD2	165856	chr7_131327604_131328104	LINC00513	0.916370122379862	6.31501467159264e-37	NA	NA
MBD2	167185	chr7_141072399_141072899	NDUFB2	0.921709544337642	3.75599102775295e-38	NA	NA
MBD2	168321	chr7_150978079_150978579	RARRES2	0.900509699689434	1.03533285241936e-33	NA	NA
MBD2	168441	chr7_151232181_151232681	GALNT11	0.909460054314514	1.8847647303692e-35	NA	NA
MBD2	168559	chr7_151632025_151632525	GALNT11	0.920376767494935	7.69993758707786e-38	NA	NA
MBD2	168689	chr7_151876488_151876988	GALNT11	0.912015581233682	5.54377123102044e-36	NA	NA
MBD2	168760	chr7_152464389_152464889	GALNT11	0.916897042118533	4.81621569696975e-37	NA	NA
MBD2	169099	chr7_155644161_155644661	AC073336.1	0.939131295050255	7.75264714264973e-43	NA	NA
MBD2	169099	chr7_155644161_155644661	PAXIP1-AS1	0.903422431956483	2.95794333870184e-34	NA	NA
MBD2	170942	chr8_9905479_9905979	AC023385.1	0.905079166833437	1.4178356593487e-34	NA	NA
MBD2	176597	chr8_55100933_55101433	XKR4	0.933785388983215	2.89099101858147e-41	NA	NA
MBD2	186734	chr8_142402994_142403494	LY6H	0.90495435791686	1.49834745995209e-34	NA	NA
MBD2	186751	chr8_142449330_142449830	LY6H	0.936510993399557	4.70631873800349e-42	NA	NA
MBD2	186752	chr8_142450199_142450699	LY6H	0.903044256902575	3.48498961154477e-34	NA	NA
MBD2	186753	chr8_142451017_142451517	LY6H	0.906964586258505	6.01492587863835e-35	NA	NA
MBD2	186754	chr8_142452039_142452539	LY6H	0.949194590522911	3.36633500243652e-46	NA	NA
MBD2	186755	chr8_142452697_142453197	LY6H	0.941339155306018	1.58438369068757e-43	NA	NA
MBD2	186768	chr8_142462316_142462816	LY6H	0.934957640453231	1.34051337042114e-41	NA	NA
MBD2	186914	chr8_142669736_142670236	LY6H	0.960921631306606	5.09904108451771e-51	NA	NA
MBD2	187166	chr8_143430605_143431105	LY6H	0.931024397516927	1.6541034582401e-40	NA	NA
MBD2	187234	chr8_143597204_143597704	LY6H	0.966133432972332	1.19656459334971e-53	NA	NA
MBD2	187243	chr8_143609453_143609953	LY6H	0.902387030381817	4.63317740530222e-34	NA	NA
MBD2	187437	chr8_144082249_144082749	LY6H	0.924642397672636	7.37050562393476e-39	NA	NA
MBD2	187450	chr8_144103511_144104011	LY6H	0.947377911239136	1.54666416460714e-45	NA	NA
MBD2	187451	chr8_144104053_144104553	LY6H	0.942963261770524	4.79485802035117e-44	NA	NA
MBD2	187455	chr8_144137499_144137999	LY6H	0.954591682020869	2.87183567917544e-48	NA	NA
MBD2	187234	chr8_143597204_143597704	CYC1	0.900564738570912	1.01213782385243e-33	NA	NA
MBD2	187507	chr8_144291218_144291718	RPL8	0.901359777976999	7.21130008433146e-34	NA	NA
MBD2	187750	chr8_144901244_144901744	RPL8	0.900039623476732	1.26550620488937e-33	NA	NA
MBD2	188295	chr9_4299765_4300265	GLIS3	0.920631007778341	6.72800240060042e-38	NA	NA
MBD2	190832	chr9_33473698_33474198	DDX58	0.901368501659851	7.18746847458761e-34	NA	NA
MBD2	191122	chr9_34989285_34989785	ENHO	0.920244564811375	8.25633777974315e-38	NA	NA
MBD2	191145	chr9_35079768_35080268	ENHO	0.911443842280573	7.28485640243341e-36	NA	NA
MBD2	191228	chr9_35604030_35604530	VCP	0.90670161417615	6.77069116581117e-35	NA	NA
MBD2	199402	chr9_125189680_125190180	RPL35	0.930793193885149	1.91419561708784e-40	NA	NA
MBD2	199470	chr9_125706985_125707485	RPL35	0.901157188323807	7.86227157907078e-34	NA	NA
MBD2	199396	chr9_125143368_125143868	HSPA5	0.914939807842177	1.30429709401032e-36	NA	NA
MBD2	199402	chr9_125189680_125190180	HSPA5	0.970687267546077	2.05799575076475e-56	NA	NA
MBD2	199470	chr9_125706985_125707485	HSPA5	0.921965152784403	3.27183152981704e-38	NA	NA
MBD2	199999	chr9_127451182_127451682	C9orf16	0.907067615922798	5.73818676258603e-35	NA	NA
MBD2	200595	chr9_128689689_128690189	C9orf16	0.903833485175623	2.4698699161513e-34	NA	NA
MBD2	200655	chr9_128881816_128882316	C9orf16	0.93235654981623	7.13875506794976e-41	NA	NA
MBD2	200655	chr9_128881816_128882316	NTMT1	0.918167150311552	2.48705243462021e-37	NA	NA
MBD2	200905	chr9_129436913_129437413	NTMT1	0.909767416985133	1.63446690796694e-35	NA	NA
MBD2	201255	chr9_130579308_130579808	NTMT1	0.913388600259244	2.83844323712622e-36	NA	NA
MBD2	201203	chr9_130236062_130236562	AL157938.2	0.912144789972125	5.21395296819188e-36	NA	NA
MBD2	201255	chr9_130579308_130579808	AL157938.2	0.920247914554836	8.24476305502222e-38	NA	NA
MBD2	201317	chr9_130884857_130885357	AL157938.2	0.911427208128629	7.34430070540918e-36	NA	NA
MBD2	201402	chr9_131125240_131125740	AL157938.2	0.914766580966968	1.423559857967e-36	NA	NA
MBD2	201546	chr9_131502723_131503223	AL157938.2	0.900989142390606	8.4552599866931e-34	NA	NA
MBD2	201559	chr9_131530985_131531485	AL157938.2	0.900261149255826	1.15050039768618e-33	NA	NA
MBD2	201972	chr9_132944355_132944855	SURF1	0.916461168938636	6.02431765702237e-37	NA	NA
MBD2	201985	chr9_133030431_133030931	SURF1	0.923482315182536	1.41272969208965e-38	NA	NA
MBD2	202471	chr9_134326847_134327347	OLFM1	0.904808373718177	1.59925248084565e-34	NA	NA
MBD2	202720	chr9_135075221_135075721	OLFM1	0.948452249372232	6.34595978674677e-46	NA	NA
MBD2	202850	chr9_135479649_135480149	OLFM1	0.907736823905349	4.21324160921557e-35	NA	NA
MBD2	202857	chr9_135499634_135500134	OLFM1	0.923598349098676	1.32264451217471e-38	NA	NA
MBD2	202949	chr9_135907047_135907547	OLFM1	0.945191865409176	8.83289917785001e-45	NA	NA
MBD2	202950	chr9_135907571_135908071	OLFM1	0.938670732767483	1.0654241533783e-42	NA	NA
MBD2	203013	chr9_136051260_136051760	OLFM1	0.937092212812434	3.16466081362013e-42	NA	NA
MBD2	203014	chr9_136051954_136052454	OLFM1	0.938030633261555	1.66196019992302e-42	NA	NA
MBD2	203013	chr9_136051260_136051760	EDF1	0.910090324342085	1.4028534616299e-35	NA	NA
MBD2	203014	chr9_136051954_136052454	EDF1	0.920389451697574	7.64940842937672e-38	NA	NA
MBD2	203732	chr9_137240879_137241379	EDF1	0.906147062070867	8.7331906579051e-35	NA	NA
MBD2	203013	chr9_136051260_136051760	PTGDS	0.941168330959003	1.80160931137325e-43	NA	NA
MBD2	203014	chr9_136051954_136052454	PTGDS	0.956196825523713	6.07001713750728e-49	NA	NA
MBD2	203048	chr9_136118601_136119101	PTGDS	0.927201247475885	1.67695408110437e-39	NA	NA
MBD2	203202	chr9_136512276_136512776	PTGDS	0.919610179362283	1.159052543979e-37	NA	NA
MBD2	203206	chr9_136516003_136516503	PTGDS	0.93218199134956	7.98395005300964e-41	NA	NA
MBD2	203481	chr9_136944450_136944950	PTGDS	0.926770490274928	2.1630390459824e-39	NA	NA
MBD2	203482	chr9_136944995_136945495	PTGDS	0.921107644741637	5.2139214408774e-38	NA	NA
MBD2	203732	chr9_137240879_137241379	PTGDS	0.933652042447395	3.14970882963172e-41	NA	NA
MBD2	203761	chr9_137301132_137301632	PTGDS	0.908347674681719	3.17047304814022e-35	NA	NA
MBD2	203911	chr9_137618747_137619247	PTGDS	0.930491712847063	2.31389691823001e-40	NA	NA
MBD2	203048	chr9_136118601_136119101	DPP7	0.924212964499262	9.38719746709496e-39	NA	NA
MBD2	203202	chr9_136512276_136512776	DPP7	0.913158054539624	3.17574629374521e-36	NA	NA
MBD2	203206	chr9_136516003_136516503	DPP7	0.929024637467245	5.64244828010737e-40	NA	NA
MBD2	203465	chr9_136886179_136886679	DPP7	0.905266634434272	1.30199812249891e-34	NA	NA
MBD2	203481	chr9_136944450_136944950	DPP7	0.906512324242162	7.37792874682056e-35	NA	NA
MBD2	203732	chr9_137240879_137241379	DPP7	0.928842802024609	6.31308205814063e-40	NA	NA
MBD2	203741	chr9_137254923_137255423	DPP7	0.908811824154749	2.55354192173472e-35	NA	NA
MBD2	203761	chr9_137301132_137301632	DPP7	0.926672553136938	2.28910251692542e-39	NA	NA
MBD2	203794	chr9_137370768_137371268	DPP7	0.901267912170826	7.50045308685787e-34	NA	NA
MBD2	203911	chr9_137618747_137619247	DPP7	0.919656573503157	1.13135396686258e-37	NA	NA
MBD2	203206	chr9_136516003_136516503	TMEM203	0.922095510754545	3.04773724880986e-38	NA	NA
MBD2	203732	chr9_137240879_137241379	TMEM203	0.920785260458124	6.19059130453274e-38	NA	NA
MBD2	203761	chr9_137301132_137301632	TMEM203	0.904704141592355	1.67477719990182e-34	NA	NA
MBD2	375139	chrX_47233171_47233671	NDUFB11	0.90294387868576	3.64382559872748e-34	NA	NA
MBD2	375223	chrX_48508711_48509211	PCSK1N	0.92662883721331	2.34921476355947e-39	NA	NA
MBD2	375236	chrX_48597503_48598003	PCSK1N	0.941641776794813	1.27429335669899e-43	NA	NA
MBD2	375265	chrX_48801511_48802011	PCSK1N	0.935479584213322	9.39963399995655e-42	NA	NA
MBD2	375379	chrX_49922352_49922852	PRAF2	0.900278769300855	1.14201301591841e-33	NA	NA
MBD2	376217	chrX_74536393_74536893	CHIC1	0.908076211287872	3.60287694054089e-35	NA	NA
MBD2	376170	chrX_73214174_73214674	FTX	0.931812944349855	1.01012249463418e-40	NA	NA
MBD2	376217	chrX_74536393_74536893	FTX	0.912458227848079	4.4743690659069e-36	NA	NA
MBD2	376284	chrX_78103849_78104349	COX7B	0.91935990301105	1.32458009681769e-37	NA	NA
MBD2	378730	chrX_153928117_153928617	SSR4	0.957877056843233	1.20851764076827e-49	NA	NA
MBD2	378782	chrX_154096975_154097475	SSR4	0.922803564690245	2.05823543263673e-38	NA	NA
MBD2	378730	chrX_153928117_153928617	RPL10	0.911466426735288	7.20739443615553e-36	NA	NA
MBD2	378730	chrX_153928117_153928617	ATP6AP1	0.909419640886679	1.9204187753681e-35	NA	NA
MBD2	378813	chrX_154397423_154397923	MTCP1	0.903532329419744	2.81985085953857e-34	NA	NA
ZFP161	180	chr1_1231757_1232257	ISG15	0.930174222306485	2.81593700115544e-40	NA	NA
ZFP161	207	chr1_1291795_1292295	ISG15	0.90098935665806	8.4552599866931e-34	NA	NA
ZFP161	230	chr1_1308186_1308686	ISG15	0.922075670820101	3.08131299028e-38	NA	NA
ZFP161	425	chr1_1890901_1891401	ISG15	0.921777753688181	3.61917053386261e-38	NA	NA
ZFP161	2821	chr1_10032516_10033016	H6PD	0.902877059461789	3.75013913205045e-34	NA	NA
ZFP161	2821	chr1_10032516_10033016	CLSTN1	0.917308176004127	3.90249440222517e-37	NA	NA
ZFP161	2990	chr1_10796502_10797002	CLSTN1	0.92917938084554	5.16926032073177e-40	NA	NA
ZFP161	5860	chr1_23559305_23559805	SRSF10	0.900271801749732	1.14555414125215e-33	NA	NA
ZFP161	5894	chr1_23778169_23778669	SRSF10	0.908158436309984	3.46571853139073e-35	NA	NA
ZFP161	5910	chr1_23800525_23801025	SRSF10	0.926813285298915	2.10884408876702e-39	NA	NA
ZFP161	5936	chr1_23959472_23959972	SRSF10	0.938277621750221	1.40264250938855e-42	NA	NA
ZFP161	6369	chr1_25906295_25906795	RSRP1	0.90348699635781	2.87644004873535e-34	NA	NA
ZFP161	6432	chr1_26111375_26111875	RSRP1	0.926533233433228	2.48414692818328e-39	NA	NA
ZFP161	6432	chr1_26111375_26111875	STMN1	0.903979924853904	2.31517580352394e-34	NA	NA
ZFP161	6432	chr1_26111375_26111875	HMGN2	0.917548809532678	3.44644898074302e-37	NA	NA
ZFP161	6561	chr1_26620987_26621487	HMGN2	0.923737997593295	1.22569099913941e-38	NA	NA
ZFP161	6747	chr1_27321893_27322393	IFI6	0.919855305471604	1.0146964246249e-37	NA	NA
ZFP161	6847	chr1_27528581_27529081	IFI6	0.940710349666588	2.49969070841247e-43	NA	NA
ZFP161	6955	chr1_27772991_27773491	IFI6	0.92808547044209	9.96503893437348e-40	NA	NA
ZFP161	7105	chr1_28328796_28329296	IFI6	0.951774862007735	3.64592693276075e-47	NA	NA
ZFP161	7128	chr1_28552828_28553328	IFI6	0.960505495126572	7.84829777227953e-51	NA	NA
ZFP161	7144	chr1_28642994_28643494	IFI6	0.956813641340054	3.31067490665725e-49	NA	NA
ZFP161	7152	chr1_28668442_28668942	IFI6	0.936047256386916	6.41522492014936e-42	NA	NA
ZFP161	6747	chr1_27321893_27322393	FAM76A	0.904759727288029	1.63477788282767e-34	NA	NA
ZFP161	6955	chr1_27772991_27773491	FAM76A	0.901933633400537	5.63656845606042e-34	NA	NA
ZFP161	7105	chr1_28328796_28329296	FAM76A	0.901708129810023	6.21746900951479e-34	NA	NA
ZFP161	7135	chr1_28581669_28582169	FAM76A	0.90651631695414	7.36638244899503e-35	NA	NA
ZFP161	7152	chr1_28668442_28668942	EYA3	0.905903084871997	9.75891018773969e-35	NA	NA
ZFP161	7128	chr1_28552828_28553328	ATP5IF1	0.918333988317069	2.2755359509954e-37	NA	NA
ZFP161	7144	chr1_28642994_28643494	ATP5IF1	0.910661075858645	1.06418572068453e-35	NA	NA
ZFP161	7156	chr1_28736667_28737167	ATP5IF1	0.913104179729641	3.26247051804002e-36	NA	NA
ZFP161	7972	chr1_32338239_32338739	MARCKSL1	0.931161484989916	1.52405544174827e-40	NA	NA
ZFP161	7982	chr1_32351326_32351826	MARCKSL1	0.93993247167218	4.40644830996477e-43	NA	NA
ZFP161	8035	chr1_32650893_32651393	MARCKSL1	0.942492121132086	6.81725107598036e-44	NA	NA
ZFP161	8242	chr1_33256281_33256781	MARCKSL1	0.940877189305833	2.2292720256003e-43	NA	NA
ZFP161	8243	chr1_33256865_33257365	MARCKSL1	0.926364680739561	2.74581943827508e-39	NA	NA
ZFP161	8288	chr1_33363846_33364346	HPCA	0.909399627751055	1.93948455038849e-35	NA	NA
ZFP161	8572	chr1_35191907_35192407	ZMYM4	0.914847003735524	1.36725823484037e-36	NA	NA
ZFP161	8992	chr1_37034294_37034794	C1orf122	0.902843139382879	3.80583475306643e-34	NA	NA
ZFP161	9120	chr1_37690448_37690948	C1orf122	0.913687108592131	2.4454372200305e-36	NA	NA
ZFP161	8992	chr1_37034294_37034794	SF3A3	0.904632509205352	1.72837063226497e-34	NA	NA
ZFP161	9427	chr1_39409365_39409865	COL9A2	0.926731140701549	2.21458724257113e-39	NA	NA
ZFP161	9667	chr1_40161105_40161605	COL9A2	0.953763177406537	6.10798950534308e-48	NA	NA
ZFP161	9684	chr1_40316454_40316954	COL9A2	0.950440215615659	1.14383070591757e-46	NA	NA
ZFP161	9746	chr1_40449724_40450224	COL9A2	0.952419397082714	2.10157344370372e-47	NA	NA
ZFP161	9796	chr1_40691941_40692441	COL9A2	0.920874337361959	5.90471947945872e-38	NA	NA
ZFP161	9885	chr1_41241850_41242350	COL9A2	0.907249239235036	5.28057911805373e-35	NA	NA
ZFP161	10846	chr1_44739467_44739967	PRDX1	0.951067905070937	6.68741813102719e-47	NA	NA
ZFP161	10926	chr1_45206301_45206801	PRDX1	0.946114301653874	4.22085217199042e-45	NA	NA
ZFP161	11011	chr1_45686994_45687494	PRDX1	0.968068108691546	9.82503670665801e-55	NA	NA
ZFP161	11016	chr1_45803323_45803823	PRDX1	0.938290071100504	1.39046135035656e-42	NA	NA
ZFP161	11011	chr1_45686994_45687494	UQCRH	0.922042645114089	3.13704995684901e-38	NA	NA
ZFP161	12167	chr1_54488062_54488562	TMEM59	0.918847010537904	1.73591319639062e-37	NA	NA
ZFP161	19839	chr1_149885438_149885938	APH1A	0.913324019009085	2.93048609055291e-36	NA	NA
ZFP161	19945	chr1_150213505_150214005	APH1A	0.918038923438075	2.66088515288568e-37	NA	NA
ZFP161	19951	chr1_150235930_150236430	APH1A	0.90012249671108	1.22100096186073e-33	NA	NA
ZFP161	19985	chr1_150364382_150364882	APH1A	0.917729438621471	3.13693652898555e-37	NA	NA
ZFP161	20207	chr1_151198267_151198767	APH1A	0.900947300389439	8.60099774511823e-34	NA	NA
ZFP161	20213	chr1_151254529_151255029	APH1A	0.90464625874051	1.7188971815813e-34	NA	NA
ZFP161	19839	chr1_149885438_149885938	MRPS21	0.900035554629566	1.2673791071167e-33	NA	NA
ZFP161	19985	chr1_150364382_150364882	MRPS21	0.911057148337626	8.75968530828055e-36	NA	NA
ZFP161	20207	chr1_151198267_151198767	C1orf56	0.902824539324283	3.83546915949801e-34	NA	NA
ZFP161	20207	chr1_151198267_151198767	PSMB4	0.904724885800821	1.66020012649388e-34	NA	NA
ZFP161	20266	chr1_151458565_151459065	PSMB4	0.912320921000811	4.77675475173572e-36	NA	NA
ZFP161	20597	chr1_153958386_153958886	JTB	0.902015373314981	5.44387724945457e-34	NA	NA
ZFP161	20637	chr1_154220345_154220845	JTB	0.948068506253746	8.71689048717217e-46	NA	NA
ZFP161	20735	chr1_154558632_154559132	JTB	0.937665208627828	2.14766754897603e-42	NA	NA
ZFP161	20758	chr1_154627351_154627851	JTB	0.939575734768003	5.6854836951258e-43	NA	NA
ZFP161	20864	chr1_154937030_154937530	JTB	0.943529495782657	3.17980112630638e-44	NA	NA
ZFP161	20884	chr1_154961531_154962031	JTB	0.905905708764336	9.74981508718409e-35	NA	NA
ZFP161	20637	chr1_154220345_154220845	KRTCAP2	0.920993566820951	5.53261841945019e-38	NA	NA
ZFP161	20735	chr1_154558632_154559132	KRTCAP2	0.9070153656936	5.87804065184359e-35	NA	NA
ZFP161	20758	chr1_154627351_154627851	KRTCAP2	0.931748702922845	1.05407624406996e-40	NA	NA
ZFP161	20864	chr1_154937030_154937530	KRTCAP2	0.937348949238457	2.65617333843975e-42	NA	NA
ZFP161	20884	chr1_154961531_154962031	KRTCAP2	0.914135439808617	1.9561861942937e-36	NA	NA
ZFP161	21102	chr1_155562198_155562698	KRTCAP2	0.912114774337045	5.28790974232382e-36	NA	NA
ZFP161	21145	chr1_155857058_155857558	KRTCAP2	0.93340840142236	3.67091057629365e-41	NA	NA
ZFP161	21241	chr1_156082305_156082805	KRTCAP2	0.912719488779813	3.93720595788525e-36	NA	NA
ZFP161	20864	chr1_154937030_154937530	SYT11	0.962568908456113	8.55509271107405e-52	NA	NA
ZFP161	20884	chr1_154961531_154962031	SYT11	0.917991862909516	2.7260636581617e-37	NA	NA
ZFP161	21102	chr1_155562198_155562698	SYT11	0.940297702487922	3.36186204050001e-43	NA	NA
ZFP161	21145	chr1_155857058_155857558	SYT11	0.957202856351214	2.25819864644011e-49	NA	NA
ZFP161	21241	chr1_156082305_156082805	SYT11	0.934985555164463	1.31704778102057e-41	NA	NA
ZFP161	21374	chr1_156388482_156388982	SYT11	0.947835818189298	1.05949865064483e-45	NA	NA
ZFP161	21145	chr1_155857058_155857558	CCT3	0.933758209835338	2.94206655317359e-41	NA	NA
ZFP161	21374	chr1_156388482_156388982	CCT3	0.911453487353154	7.25364153593501e-36	NA	NA
ZFP161	21145	chr1_155857058_155857558	NAXE	0.901238288597932	7.59345405382314e-34	NA	NA
ZFP161	21145	chr1_155857058_155857558	BCAN	0.95132085383205	5.36667070805204e-47	NA	NA
ZFP161	21241	chr1_156082305_156082805	BCAN	0.911922156580305	5.78972038003537e-36	NA	NA
ZFP161	21374	chr1_156388482_156388982	BCAN	0.937622899618539	2.20432836494147e-42	NA	NA
ZFP161	21145	chr1_155857058_155857558	AL590666.2	0.907003241397141	5.90888841230808e-35	NA	NA
ZFP161	21374	chr1_156388482_156388982	AL590666.2	0.918564433043075	2.01819547796481e-37	NA	NA
ZFP161	24353	chr1_176207048_176207548	Z94057.1	0.938647845700569	1.08090396791641e-42	NA	NA
ZFP161	31378	chr1_226062406_226062906	SRP9	0.915892700463392	8.07494972311529e-37	NA	NA
ZFP161	31377	chr1_226061858_226062358	H3F3A	0.923495032517163	1.40227525546814e-38	NA	NA
ZFP161	31378	chr1_226062406_226062906	H3F3A	0.927781894118791	1.19157085168e-39	NA	NA
ZFP161	31929	chr1_228487098_228487598	MRPL55	0.910533260586681	1.13145984298756e-35	NA	NA
ZFP161	31820	chr1_228103075_228103575	GUK1	0.900230119439988	1.16582092927782e-33	NA	NA
ZFP161	31929	chr1_228487098_228487598	GUK1	0.927805065530357	1.17478816152198e-39	NA	NA
ZFP161	32709	chr1_231626328_231626828	AL136171.2	0.924062668103807	1.023413289955e-38	NA	NA
ZFP161	33236	chr1_234610047_234610547	TOMM20	0.920559608336553	6.99207469521967e-38	NA	NA
ZFP161	213548	chr10_72215777_72216277	PSAP	0.922598279955482	2.30633357250325e-38	NA	NA
ZFP161	217336	chr10_96832886_96833386	TM9SF3	0.920269407242105	8.14868258615787e-38	NA	NA
ZFP161	217969	chr10_100912570_100913070	NDUFB8	0.903484559505722	2.87899206365175e-34	NA	NA
ZFP161	220813	chr10_120457670_120458170	MCMBP	0.915371058870576	1.04838645583322e-36	NA	NA
ZFP161	221132	chr10_122374339_122374839	HTRA1	0.916546191316203	5.77011118165063e-37	NA	NA
ZFP161	221234	chr10_122980145_122980645	HTRA1	0.902465801888378	4.48052207780851e-34	NA	NA
ZFP161	223334	chr11_576443_576943	PSMD13	0.900789466913627	9.20944823006804e-34	NA	NA
ZFP161	223334	chr11_576443_576943	POLR2L	0.910038765263325	1.43724097997386e-35	NA	NA
ZFP161	223844	chr11_1572094_1572594	CD81	0.902273283949608	4.8648903150362e-34	NA	NA
ZFP161	223875	chr11_1748831_1749331	CD81	0.903918369897108	2.37793483184732e-34	NA	NA
ZFP161	224232	chr11_2885562_2886062	CD81	0.9079772450557	3.76742789218429e-35	NA	NA
ZFP161	224272	chr11_2992060_2992560	CD81	0.925186489534415	5.40328674202563e-39	NA	NA
ZFP161	224232	chr11_2885562_2886062	RHOG	0.901907054136213	5.70296757197565e-34	NA	NA
ZFP161	224272	chr11_2992060_2992560	RHOG	0.904054624467177	2.23856389615442e-34	NA	NA
ZFP161	225086	chr11_8810450_8810950	RPL27A	0.904584523180941	1.76667901418667e-34	NA	NA
ZFP161	225086	chr11_8810450_8810950	TMEM9B	0.908057595255756	3.63391928918699e-35	NA	NA
ZFP161	225288	chr11_9758000_9758500	TMEM9B	0.911699806532553	6.44796699665775e-36	NA	NA
ZFP161	225511	chr11_10857337_10857837	EIF4G2	0.924328694701856	8.7828611814887e-39	NA	NA
ZFP161	229136	chr11_43942354_43942854	HSD17B12	0.938745597112745	1.01387270060902e-42	NA	NA
ZFP161	229612	chr11_45847141_45847641	LRP4-AS1	0.91270348785438	3.96686365303529e-36	NA	NA
ZFP161	229710	chr11_46121276_46121776	LRP4-AS1	0.936789259877364	3.9029707389328e-42	NA	NA
ZFP161	230014	chr11_47176717_47177217	LRP4-AS1	0.932708272357823	5.69280463476909e-41	NA	NA
ZFP161	230192	chr11_47642420_47642920	LRP4-AS1	0.96077650297132	5.88108160944905e-51	NA	NA
ZFP161	231067	chr11_61160981_61161481	FTH1	0.920913859166888	5.78210590092669e-38	NA	NA
ZFP161	231123	chr11_61429757_61430257	FTH1	0.916756806561175	5.17805330130459e-37	NA	NA
ZFP161	231209	chr11_61580953_61581453	FTH1	0.917310555705185	3.89822310942225e-37	NA	NA
ZFP161	231365	chr11_61792646_61793146	FTH1	0.958024740130326	1.058155368953e-49	NA	NA
ZFP161	231373	chr11_61816693_61817193	FTH1	0.936621073571689	4.37349969525283e-42	NA	NA
ZFP161	231378	chr11_61827681_61828181	FTH1	0.958725923814037	5.10977949370015e-50	NA	NA
ZFP161	231657	chr11_62727421_62727921	FTH1	0.972281910707543	1.95539599805066e-57	NA	NA
ZFP161	231703	chr11_62855735_62856235	FTH1	0.93199671737878	8.98856783268119e-41	NA	NA
ZFP161	231365	chr11_61792646_61793146	EEF1G	0.903207173134032	3.24955431783807e-34	NA	NA
ZFP161	231378	chr11_61827681_61828181	EEF1G	0.912924046387759	3.5646391547909e-36	NA	NA
ZFP161	231657	chr11_62727421_62727921	EEF1G	0.926154399343044	3.09831674636744e-39	NA	NA
ZFP161	231365	chr11_61792646_61793146	BSCL2	0.92835652766208	8.48641174811542e-40	NA	NA
ZFP161	231373	chr11_61816693_61817193	BSCL2	0.914504277634752	1.62282526334731e-36	NA	NA
ZFP161	231378	chr11_61827681_61828181	BSCL2	0.927512861375534	1.39776327252792e-39	NA	NA
ZFP161	231631	chr11_62653073_62653573	BSCL2	0.902017102922228	5.44016125028563e-34	NA	NA
ZFP161	231657	chr11_62727421_62727921	BSCL2	0.940305024766485	3.34836269443394e-43	NA	NA
ZFP161	231703	chr11_62855735_62856235	BSCL2	0.924505263329817	7.95972614972608e-39	NA	NA
ZFP161	231849	chr11_63681077_63681577	BSCL2	0.931438003018429	1.28566418430769e-40	NA	NA
ZFP161	231365	chr11_61792646_61793146	GNG3	0.958066581403367	1.03231635739983e-49	NA	NA
ZFP161	231373	chr11_61816693_61817193	GNG3	0.946633712128717	2.79076736198244e-45	NA	NA
ZFP161	231378	chr11_61827681_61828181	GNG3	0.955050340694272	1.88497585507561e-48	NA	NA
ZFP161	231631	chr11_62653073_62653573	GNG3	0.911275023301039	7.89904156501834e-36	NA	NA
ZFP161	231657	chr11_62727421_62727921	GNG3	0.960416338417342	8.68150861832608e-51	NA	NA
ZFP161	231703	chr11_62855735_62856235	GNG3	0.936128353671344	6.08006080827184e-42	NA	NA
ZFP161	231849	chr11_63681077_63681577	GNG3	0.959826699672211	1.57437909094984e-50	NA	NA
ZFP161	231657	chr11_62727421_62727921	POLR2G	0.900401035433457	1.08403816264748e-33	NA	NA
ZFP161	231657	chr11_62727421_62727921	RTN3	0.945428335724063	7.36445864930484e-45	NA	NA
ZFP161	231849	chr11_63681077_63681577	RTN3	0.913561332966832	2.60393117467109e-36	NA	NA
ZFP161	231947	chr11_63938523_63939023	RTN3	0.905687450326387	1.076456478063e-34	NA	NA
ZFP161	231849	chr11_63681077_63681577	COX8A	0.958280192479002	8.34221456504749e-50	NA	NA
ZFP161	231937	chr11_63916844_63917344	COX8A	0.918138851676599	2.52356613617024e-37	NA	NA
ZFP161	231947	chr11_63938523_63939023	COX8A	0.952982501591867	1.25930593086423e-47	NA	NA
ZFP161	231991	chr11_64036248_64036748	COX8A	0.901355203465672	7.22488574912226e-34	NA	NA
ZFP161	232434	chr11_64777641_64778141	COX8A	0.951951411831765	3.15053115171821e-47	NA	NA
ZFP161	232435	chr11_64778516_64779016	COX8A	0.947148394702156	1.84542744665661e-45	NA	NA
ZFP161	232490	chr11_64917135_64917635	COX8A	0.935260319872542	1.09390839373008e-41	NA	NA
ZFP161	231937	chr11_63916844_63917344	SF1	0.913664571053996	2.47267369688241e-36	NA	NA
ZFP161	231947	chr11_63938523_63939023	SF1	0.901393509925469	7.11303693455492e-34	NA	NA
ZFP161	231991	chr11_64036248_64036748	SF1	0.922341280910029	2.65619184726102e-38	NA	NA
ZFP161	232347	chr11_64643458_64643958	SF1	0.925565944213113	4.34659408765232e-39	NA	NA
ZFP161	232407	chr11_64722999_64723499	SF1	0.911614158397562	6.7123311906605e-36	NA	NA
ZFP161	232490	chr11_64917135_64917635	SF1	0.920174010051428	8.57733597377885e-38	NA	NA
ZFP161	232550	chr11_65122031_65122531	SF1	0.905567440189571	1.13849802400506e-34	NA	NA
ZFP161	232835	chr11_65662856_65663356	SF1	0.914825757722503	1.38108238145206e-36	NA	NA
ZFP161	232434	chr11_64777641_64778141	FAU	0.920780001960249	6.20623155062232e-38	NA	NA
ZFP161	232435	chr11_64778516_64779016	FAU	0.922648194248792	2.24218801131769e-38	NA	NA
ZFP161	232490	chr11_64917135_64917635	FAU	0.903574372552087	2.76793716811595e-34	NA	NA
ZFP161	232529	chr11_65083948_65084448	FAU	0.92699026330616	1.89726038047571e-39	NA	NA
ZFP161	232572	chr11_65261684_65262184	FAU	0.921298653202866	4.69696792994061e-38	NA	NA
ZFP161	232615	chr11_65333526_65334026	FAU	0.93233249372124	7.24348834076616e-41	NA	NA
ZFP161	232434	chr11_64777641_64778141	FAM89B	0.913062047247979	3.32990495326601e-36	NA	NA
ZFP161	232435	chr11_64778516_64779016	FAM89B	0.909346053901276	1.98878846437272e-35	NA	NA
ZFP161	232490	chr11_64917135_64917635	FAM89B	0.910014444100658	1.45352219536915e-35	NA	NA
ZFP161	232529	chr11_65083948_65084448	FAM89B	0.91927644090859	1.3873429576043e-37	NA	NA
ZFP161	232572	chr11_65261684_65262184	FAM89B	0.9084213930988	3.06227510012856e-35	NA	NA
ZFP161	232615	chr11_65333526_65334026	FAM89B	0.919036864770775	1.57170386134489e-37	NA	NA
ZFP161	232835	chr11_65662856_65663356	FAM89B	0.903930181005384	2.36648868385041e-34	NA	NA
ZFP161	233057	chr11_66408784_66409284	FAM89B	0.901521576365936	6.74084265879948e-34	NA	NA
ZFP161	232490	chr11_64917135_64917635	CFL1	0.938322034032086	1.35907116838962e-42	NA	NA
ZFP161	232529	chr11_65083948_65084448	CFL1	0.945501230467018	6.92337453765399e-45	NA	NA
ZFP161	232550	chr11_65122031_65122531	CFL1	0.909431087704522	1.90988145481821e-35	NA	NA
ZFP161	232572	chr11_65261684_65262184	CFL1	0.936600070807623	4.43300479634269e-42	NA	NA
ZFP161	232615	chr11_65333526_65334026	CFL1	0.951399614927017	5.02152147375783e-47	NA	NA
ZFP161	232766	chr11_65569522_65570022	CFL1	0.912455869317098	4.4790782027732e-36	NA	NA
ZFP161	232835	chr11_65662856_65663356	CFL1	0.919004929950501	1.59914372709737e-37	NA	NA
ZFP161	232877	chr11_65857065_65857565	CFL1	0.905450084282743	1.20066541661734e-34	NA	NA
ZFP161	232937	chr11_66051916_66052416	CFL1	0.914450755651394	1.66744553283607e-36	NA	NA
ZFP161	233043	chr11_66347578_66348078	CFL1	0.906945492125534	6.06457579931287e-35	NA	NA
ZFP161	233076	chr11_66438812_66439312	CFL1	0.919286773630484	1.37946671199812e-37	NA	NA
ZFP161	233133	chr11_66677181_66677681	CFL1	0.904776994571322	1.62162057171604e-34	NA	NA
ZFP161	233134	chr11_66677688_66678188	CFL1	0.931366588886719	1.34316091178037e-40	NA	NA
ZFP161	233153	chr11_66744422_66744922	CFL1	0.910188238406381	1.33717909132066e-35	NA	NA
ZFP161	232615	chr11_65333526_65334026	CCDC85B	0.906453815998653	7.58144276440235e-35	NA	NA
ZFP161	232529	chr11_65083948_65084448	DRAP1	0.932317482212242	7.31151638842065e-41	NA	NA
ZFP161	232572	chr11_65261684_65262184	DRAP1	0.938846836353682	9.41695706376663e-43	NA	NA
ZFP161	232615	chr11_65333526_65334026	DRAP1	0.945739944467019	5.72630612738837e-45	NA	NA
ZFP161	233134	chr11_66677688_66678188	DRAP1	0.913981605595123	2.11267203213937e-36	NA	NA
ZFP161	232615	chr11_65333526_65334026	YIF1A	0.913201249207223	3.11151352847922e-36	NA	NA
ZFP161	232835	chr11_65662856_65663356	CTSF	0.909396778781253	1.94197149501249e-35	NA	NA
ZFP161	232937	chr11_66051916_66052416	CTSF	0.90865913684317	2.74462966532587e-35	NA	NA
ZFP161	233057	chr11_66408784_66409284	CTSF	0.904815884177912	1.59387781922905e-34	NA	NA
ZFP161	233076	chr11_66438812_66439312	CTSF	0.913122666444372	3.23305244752298e-36	NA	NA
ZFP161	233134	chr11_66677688_66678188	CTSF	0.920685727143746	6.5319056560341e-38	NA	NA
ZFP161	233153	chr11_66744422_66744922	CTSF	0.900489210508308	1.04429113299037e-33	NA	NA
ZFP161	233251	chr11_67118857_67119357	CTSF	0.92930609336127	4.80706217640122e-40	NA	NA
ZFP161	233119	chr11_66616812_66617312	GSTP1	0.900804708484126	9.15134591891541e-34	NA	NA
ZFP161	233133	chr11_66677181_66677681	GSTP1	0.909471379928912	1.87486306725314e-35	NA	NA
ZFP161	233134	chr11_66677688_66678188	GSTP1	0.937061638442687	3.23093301992825e-42	NA	NA
ZFP161	233153	chr11_66744422_66744922	GSTP1	0.920143585076778	8.70929951804985e-38	NA	NA
ZFP161	233251	chr11_67118857_67119357	GSTP1	0.954818931691862	2.32106658227795e-48	NA	NA
ZFP161	233558	chr11_68121255_68121755	GSTP1	0.903090397447937	3.41711093084131e-34	NA	NA
ZFP161	233579	chr11_68213546_68214046	GSTP1	0.957500953423524	1.7099959757261e-49	NA	NA
ZFP161	233134	chr11_66677688_66678188	NDUFV1	0.915860968075873	8.20646670180412e-37	NA	NA
ZFP161	233153	chr11_66744422_66744922	NDUFV1	0.901681647512345	6.29190229882166e-34	NA	NA
ZFP161	233251	chr11_67118857_67119357	NDUFV1	0.931111259629386	1.56883215663181e-40	NA	NA
ZFP161	233579	chr11_68213546_68214046	NDUFV1	0.941428761703823	1.49030897623397e-43	NA	NA
ZFP161	233251	chr11_67118857_67119357	NDUFS8	0.935154861001324	1.17853561975697e-41	NA	NA
ZFP161	233579	chr11_68213546_68214046	NDUFS8	0.934176405745468	2.23764293403137e-41	NA	NA
ZFP161	233342	chr11_67391732_67392232	CHKA	0.902802979066321	3.8712524465259e-34	NA	NA
ZFP161	233453	chr11_67606560_67607060	CHKA	0.902533210864855	4.35559673019207e-34	NA	NA
ZFP161	233558	chr11_68121255_68121755	CHKA	0.925146913198605	5.52259462652453e-39	NA	NA
ZFP161	233579	chr11_68213546_68214046	CHKA	0.902889973575197	3.73024217959419e-34	NA	NA
ZFP161	233595	chr11_68271759_68272259	CHKA	0.90543176894022	1.21036727168393e-34	NA	NA
ZFP161	233579	chr11_68213546_68214046	KMT5B	0.921394730814832	4.45269786315198e-38	NA	NA
ZFP161	233453	chr11_67606560_67607060	PPP6R3	0.900793717773009	9.19473194850008e-34	NA	NA
ZFP161	233558	chr11_68121255_68121755	PPP6R3	0.920528354325374	7.10935062929892e-38	NA	NA
ZFP161	233579	chr11_68213546_68214046	PPP6R3	0.950221613897052	1.38701539939588e-46	NA	NA
ZFP161	233595	chr11_68271759_68272259	PPP6R3	0.909750113731236	1.64729046093808e-35	NA	NA
ZFP161	234348	chr11_72223577_72224077	FCHSD2	0.916210081285963	6.85389861553689e-37	NA	NA
ZFP161	234641	chr11_72822051_72822551	FCHSD2	0.916278440402882	6.62330951274892e-37	NA	NA
ZFP161	234701	chr11_73141513_73142013	FCHSD2	0.934313787303127	2.04444099506213e-41	NA	NA
ZFP161	234702	chr11_73142264_73142764	FCHSD2	0.933917912943045	2.64239025595556e-41	NA	NA
ZFP161	234930	chr11_73760856_73761356	FCHSD2	0.943109785041131	4.30737127500194e-44	NA	NA
ZFP161	235063	chr11_74492972_74493472	SPCS2	0.926700476036623	2.25481867557978e-39	NA	NA
ZFP161	235368	chr11_75615473_75615973	SPCS2	0.948063563297935	8.74195101472355e-46	NA	NA
ZFP161	235368	chr11_75615473_75615973	RPS3	0.907614648091082	4.45952141068823e-35	NA	NA
ZFP161	235516	chr11_76380852_76381352	ACER3	0.916532778907031	5.80656065418446e-37	NA	NA
ZFP161	240471	chr11_118435340_118435840	THY1	0.925713940207348	3.98691422680334e-39	NA	NA
ZFP161	240577	chr11_118791614_118792114	THY1	0.927233701768389	1.64562790159283e-39	NA	NA
ZFP161	240638	chr11_118997796_118998296	THY1	0.911304119310397	7.78862492560802e-36	NA	NA
ZFP161	240893	chr11_119728965_119729465	THY1	0.945737792795891	5.72931327644052e-45	NA	NA
ZFP161	240894	chr11_119729489_119729989	THY1	0.929758868222984	3.64362489332865e-40	NA	NA
ZFP161	241091	chr11_120336100_120336600	THY1	0.975444058933527	1.4301762846689e-59	NA	NA
ZFP161	241091	chr11_120336100_120336600	AP004147.1	0.934180701033354	2.23212469057091e-41	NA	NA
ZFP161	241143	chr11_120563918_120564418	AP004147.1	0.944030494105447	2.17285818401159e-44	NA	NA
ZFP161	241901	chr11_123560001_123560501	HSPA8	0.923939453954295	1.09534460342986e-38	NA	NA
ZFP161	242383	chr11_125625414_125625914	HEPACAM	0.900763261039204	9.30940389485677e-34	NA	NA
ZFP161	243135	chr11_130069473_130069973	APLP2	0.91921841478366	1.42998276989319e-37	NA	NA
ZFP161	243135	chr11_130069473_130069973	ZBTB44	0.929798722777889	3.55627168471624e-40	NA	NA
ZFP161	243290	chr11_130916355_130916855	ZBTB44	0.918162153313214	2.49349938266264e-37	NA	NA
ZFP161	245685	chr12_6607289_6607789	MRPL51	0.91028021402931	1.278427218813e-35	NA	NA
ZFP161	245685	chr12_6607289_6607789	GAPDH	0.944691772996094	1.30525304795792e-44	NA	NA
ZFP161	245780	chr12_6778838_6779338	GAPDH	0.915420907201567	1.02235931121652e-36	NA	NA
ZFP161	245831	chr12_6890902_6891402	GAPDH	0.905490764583766	1.17865676439505e-34	NA	NA
ZFP161	245685	chr12_6607289_6607789	TPI1	0.912887129767496	3.63029718038988e-36	NA	NA
ZFP161	245685	chr12_6607289_6607789	C12orf57	0.908520801883758	2.92737640094591e-35	NA	NA
ZFP161	245780	chr12_6778838_6779338	C12orf57	0.90099129577339	8.45006164118901e-34	NA	NA
ZFP161	250687	chr12_49366964_49367464	TUBA1B	0.907750823903694	4.18480655970299e-35	NA	NA
ZFP161	250810	chr12_49707339_49707839	TUBA1B	0.906719090611974	6.720729298516e-35	NA	NA
ZFP161	250917	chr12_50057356_50057856	TUBA1B	0.902357135190981	4.69221044383412e-34	NA	NA
ZFP161	250687	chr12_49366964_49367464	TUBA1A	0.911213233389249	8.13217788517373e-36	NA	NA
ZFP161	250810	chr12_49707339_49707839	TUBA1A	0.906132507270547	8.79194808103948e-35	NA	NA
ZFP161	250605	chr12_49130142_49130642	TMBIM6	0.937255476189404	2.83677396155971e-42	NA	NA
ZFP161	250606	chr12_49130671_49131171	TMBIM6	0.939238694983232	7.2462691014175e-43	NA	NA
ZFP161	250687	chr12_49366964_49367464	TMBIM6	0.951312058574964	5.40122508475636e-47	NA	NA
ZFP161	250810	chr12_49707339_49707839	TMBIM6	0.942277684114456	7.99187659095437e-44	NA	NA
ZFP161	250917	chr12_50057356_50057856	TMBIM6	0.946944313256347	2.18110113848006e-45	NA	NA
ZFP161	250605	chr12_49130142_49130642	COX14	0.907093236014704	5.66910652841734e-35	NA	NA
ZFP161	250606	chr12_49130671_49131171	COX14	0.916380243075044	6.28252060688324e-37	NA	NA
ZFP161	250687	chr12_49366964_49367464	COX14	0.924220578241992	9.34977853117121e-39	NA	NA
ZFP161	250810	chr12_49707339_49707839	COX14	0.912834188565211	3.72880331115077e-36	NA	NA
ZFP161	250917	chr12_50057356_50057856	COX14	0.926370999843705	2.73704127614996e-39	NA	NA
ZFP161	251783	chr12_53501032_53501532	PFDN5	0.924871223865138	6.49427463527141e-39	NA	NA
ZFP161	252312	chr12_56315838_56316338	CD63	0.931106304580347	1.57301516588945e-40	NA	NA
ZFP161	252312	chr12_56315838_56316338	NACA	0.90241721441782	4.57546936556166e-34	NA	NA
ZFP161	252645	chr12_57520382_57520882	NACA	0.912885244978787	3.63321123908023e-36	NA	NA
ZFP161	252677	chr12_57604575_57605075	NACA	0.917504532888847	3.52923668412936e-37	NA	NA
ZFP161	258052	chr12_107093914_107094414	TMEM263	0.901856801309588	5.8293472323115e-34	NA	NA
ZFP161	258875	chr12_110583109_110583609	ATP2A2	0.92674519230825	2.19653044549661e-39	NA	NA
ZFP161	258923	chr12_110742735_110743235	ATP2A2	0.930834423786808	1.86331099706335e-40	NA	NA
ZFP161	260156	chr12_118188725_118189225	PEBP1	0.924662407246501	7.28983122736991e-39	NA	NA
ZFP161	260520	chr12_120317356_120317856	RPLP0	0.903241426939153	3.2004395869023e-34	NA	NA
ZFP161	260452	chr12_120116718_120117218	COX6A1	0.922742559855723	2.13010164997759e-38	NA	NA
ZFP161	260520	chr12_120317356_120317856	COX6A1	0.934139075685015	2.29388757110971e-41	NA	NA
ZFP161	260552	chr12_120469454_120469954	COX6A1	0.936591763972929	4.45678581970418e-42	NA	NA
ZFP161	260828	chr12_121399738_121400238	COX6A1	0.910977348983282	9.12291447979467e-36	NA	NA
ZFP161	260552	chr12_120469454_120469954	ANAPC5	0.911255882194411	7.97094634274999e-36	NA	NA
ZFP161	261029	chr12_122021636_122022136	ANAPC5	0.922589519819324	2.3178135004555e-38	NA	NA
ZFP161	261384	chr12_123232930_123233430	CDK2AP1	0.9232985278963	1.56216706293406e-38	NA	NA
ZFP161	261412	chr12_123365060_123365560	CDK2AP1	0.924964984061381	6.15470345353706e-39	NA	NA
ZFP161	261384	chr12_123232930_123233430	TMED2	0.948980057058891	4.05110583214578e-46	NA	NA
ZFP161	261401	chr12_123271611_123272111	TMED2	0.908814177914882	2.55136146912364e-35	NA	NA
ZFP161	261412	chr12_123365060_123365560	TMED2	0.947178472682535	1.80188220851747e-45	NA	NA
ZFP161	261420	chr12_123388608_123389108	TMED2	0.909910271530573	1.5245172214136e-35	NA	NA
ZFP161	261611	chr12_124279152_124279652	TMED2	0.922429826682133	2.53184669285289e-38	NA	NA
ZFP161	261659	chr12_124388574_124389074	TMED2	0.921761574262677	3.65229335904814e-38	NA	NA
ZFP161	261801	chr12_124567489_124567989	TMED2	0.941775860052248	1.15687812196841e-43	NA	NA
ZFP161	261611	chr12_124279152_124279652	UBC	0.911274462639292	7.89987713215797e-36	NA	NA
ZFP161	261801	chr12_124567489_124567989	UBC	0.908552787457199	2.88524200033737e-35	NA	NA
ZFP161	262068	chr12_125186623_125187123	UBC	0.904962667800384	1.49274838237123e-34	NA	NA
ZFP161	263171	chr12_132710475_132710975	ZNF140	0.904716308431869	1.66614452944725e-34	NA	NA
ZFP161	263231	chr12_133037150_133037650	ZNF10	0.908536398982701	2.90815442690573e-35	NA	NA
ZFP161	263235	chr12_133130324_133130824	ZNF10	0.908823372892769	2.54077911407961e-35	NA	NA
ZFP161	272239	chr13_108495453_108495953	FAM155A	0.907284053405035	5.1980328892699e-35	NA	NA
ZFP161	279222	chr14_68628204_68628704	ZFP36L1	0.900425816519409	1.07286915060373e-33	NA	NA
ZFP161	279705	chr14_70187622_70188122	ERH	0.913258800480788	3.02524736456649e-36	NA	NA
ZFP161	282874	chr14_91060628_91061128	CALM1	0.913792238259116	2.32158900565455e-36	NA	NA
ZFP161	285283	chr14_102777243_102777743	WDR20	0.92140315043079	4.43312784221043e-38	NA	NA
ZFP161	285256	chr14_102592215_102592715	CKB	0.943350206659858	3.61425032203615e-44	NA	NA
ZFP161	285283	chr14_102777243_102777743	CKB	0.910461871248385	1.16957271520148e-35	NA	NA
ZFP161	285514	chr14_103544233_103544733	CKB	0.908364548464671	3.1456793302722e-35	NA	NA
ZFP161	285559	chr14_103628948_103629448	CKB	0.90528331486948	1.29318193818091e-34	NA	NA
ZFP161	288819	chr15_40894068_40894568	SRP14	0.914887771285458	1.33806571439212e-36	NA	NA
ZFP161	289206	chr15_42920691_42921191	VPS39	0.910847026266363	9.72134088535433e-36	NA	NA
ZFP161	289206	chr15_42920691_42921191	PDIA3	0.929150865789445	5.24891911572132e-40	NA	NA
ZFP161	289206	chr15_42920691_42921191	SERF2	0.935332785637524	1.04182496210546e-41	NA	NA
ZFP161	289547	chr15_45279010_45279510	B2M	0.915558793216312	9.54766733155517e-37	NA	NA
ZFP161	291606	chr15_63600725_63601225	PPIB	0.951460833885425	4.77452846652003e-47	NA	NA
ZFP161	291782	chr15_64460261_64460761	PPIB	0.952093797647332	2.80931289615773e-47	NA	NA
ZFP161	291914	chr15_64989685_64990185	PPIB	0.920031550250241	9.23338393605518e-38	NA	NA
ZFP161	291914	chr15_64989685_64990185	RAB11A	0.926940472309035	1.95485341204402e-39	NA	NA
ZFP161	291962	chr15_65185106_65185606	RAB11A	0.931050060969421	1.63030171695841e-40	NA	NA
ZFP161	292025	chr15_65530745_65531245	RAB11A	0.902980511798002	3.58335449413857e-34	NA	NA
ZFP161	292233	chr15_66386563_66387063	RAB11A	0.912354123039666	4.70281352385531e-36	NA	NA
ZFP161	292783	chr15_68820145_68820645	PIAS1	0.91675316492493	5.18368550655168e-37	NA	NA
ZFP161	292783	chr15_68820145_68820645	FEM1B	0.904208337751063	2.0895568810495e-34	NA	NA
ZFP161	293293	chr15_72117891_72118391	NEO1	0.922613736487418	2.28566848050763e-38	NA	NA
ZFP161	293440	chr15_73051918_73052418	NEO1	0.921878664370527	3.42860106783392e-38	NA	NA
ZFP161	293880	chr15_74842935_74843435	COX5A	0.917981229747539	2.73981651987397e-37	NA	NA
ZFP161	293909	chr15_74906596_74907096	COX5A	0.920379135005442	7.69142427926273e-38	NA	NA
ZFP161	293929	chr15_74995206_74995706	COX5A	0.9351385389198	1.19104078310101e-41	NA	NA
ZFP161	294108	chr15_75696355_75696855	COX5A	0.936856066285731	3.72152496426448e-42	NA	NA
ZFP161	294315	chr15_77420115_77420615	RCN2	0.942614692114534	6.21654803074409e-44	NA	NA
ZFP161	294315	chr15_77420115_77420615	TSPAN3	0.922786888784068	2.07776318315694e-38	NA	NA
ZFP161	294315	chr15_77420115_77420615	HMG20A	0.908052545147317	3.64242161369424e-35	NA	NA
ZFP161	294769	chr15_78872602_78873102	PSMA4	0.933734462167918	2.98826723643141e-41	NA	NA
ZFP161	297359	chr15_96341014_96341514	AC012409.2	0.932631474718534	5.97350652314294e-41	NA	NA
ZFP161	298076	chr15_101295093_101295593	SELENOS	0.900952032575829	8.5874769121295e-34	NA	NA
ZFP161	298834	chr16_1309145_1309645	METTL26	0.905785484333729	1.02921996508149e-34	NA	NA
ZFP161	298930	chr16_1611982_1612482	METTL26	0.900853262742006	8.96515013473836e-34	NA	NA
ZFP161	298259	chr16_234513_235013	STUB1	0.902384678512431	4.63771197194823e-34	NA	NA
ZFP161	298569	chr16_740698_741198	STUB1	0.904690055216398	1.6857560803008e-34	NA	NA
ZFP161	298683	chr16_981406_981906	STUB1	0.900558566003358	1.01467568989867e-33	NA	NA
ZFP161	298834	chr16_1309145_1309645	STUB1	0.904116009284256	2.17680334125247e-34	NA	NA
ZFP161	298930	chr16_1611982_1612482	STUB1	0.909868784992353	1.55543079879638e-35	NA	NA
ZFP161	298259	chr16_234513_235013	METRN	0.903775427995722	2.53391616831926e-34	NA	NA
ZFP161	298834	chr16_1309145_1309645	METRN	0.900537500708918	1.02410266595879e-33	NA	NA
ZFP161	298930	chr16_1611982_1612482	METRN	0.901023183617393	8.3371074199161e-34	NA	NA
ZFP161	298930	chr16_1611982_1612482	AC009041.2	0.90590044398515	9.76529009204897e-35	NA	NA
ZFP161	298668	chr16_969466_969966	NME3	0.911605567382113	6.73880118552973e-36	NA	NA
ZFP161	298683	chr16_981406_981906	NME3	0.906917381204874	6.14402281450504e-35	NA	NA
ZFP161	298759	chr16_1106209_1106709	NME3	0.922827106583123	2.03044582249883e-38	NA	NA
ZFP161	298834	chr16_1309145_1309645	NME3	0.935882472927074	7.14070968182382e-42	NA	NA
ZFP161	298876	chr16_1420655_1421155	NME3	0.921300938809857	4.69198753363791e-38	NA	NA
ZFP161	298930	chr16_1611982_1612482	NME3	0.939610322489619	5.54366442196867e-43	NA	NA
ZFP161	299061	chr16_2009624_2010124	NME3	0.926270089426324	2.89691957077392e-39	NA	NA
ZFP161	299268	chr16_2474839_2475339	NME3	0.937961262943444	1.74648706365303e-42	NA	NA
ZFP161	298759	chr16_1106209_1106709	NDUFB10	0.901237240984862	7.59620245118851e-34	NA	NA
[truncated: 29,060 more rows]
