# Supplementary material for: Central amygdala single-nucleus atlas reveals chromatin and gene transcription dynamics in human alcohol use disorder
Source: Nat Commun. 2026 Jan 19;17:1634. doi: 10.1038/s41467-026-68351-1 (PMC12905162; doi:10.1038/s41467-026-68351-1)
Supplement: Supplementary file 3 — Supplementary Data 1-37 [file 41467_2026_68351_MOESM3_ESM.zip › Supplementary Data/Supplementary Data 26.csv]

TF	idxATAC	peakName	geneName	Correlation	FDR	DEG	GWAS
ETV5	477	chr1_1990249_1990749	AL589739.1	0.910264095268292	2.48561223564682e-35	NA	NA
ETV5	5038	chr1_20165977_20166477	Z98257.1	0.916764559360003	8.7298853404892e-37	NA	NA
ETV5	22207	chr1_160565578_160566078	AL138930.1	0.933914547530005	2.72129405872807e-41	NA	NA
ETV5	22215	chr1_160576220_160576720	AL138930.1	0.978002275069776	4.24683665716593e-63	NA	NA
ETV5	23403	chr1_168503906_168504406	RCSD1	0.921142077258909	7.71052226842316e-38	NA	NA
ETV5	30792	chr1_222773039_222773539	AL392172.2	0.910551792564063	2.15657072032731e-35	NA	NA
ETV5	231625	chr11_62621794_62622294	FTH1	0.905365322953614	2.63069767057986e-34	NA	NA
ETV5	232189	chr11_64269807_64270307	COX8A	0.912081374030862	9.99062645109541e-36	NA	NA
ETV5	232189	chr11_64269807_64270307	FAU	0.912192992281891	9.47070430579836e-36	NA	NA
ETV5	232222	chr11_64317372_64317872	FAU	0.908435069577176	6.10496594651322e-35	NA	NA
ETV5	232809	chr11_65615265_65615765	FAU	0.926135928778358	4.17414359033437e-39	NA	NA
ETV5	240640	chr11_119018221_119018721	RPS25	0.910735860119709	1.96817347512175e-35	NA	NA
ETV5	242968	chr11_128718596_128719096	FLI1	0.924996160214902	8.27398078904403e-39	NA	NA
ETV5	245166	chr12_4117905_4118405	AC084375.1	0.912541079769996	7.96641114437801e-36	NA	NA
ETV5	245185	chr12_4174254_4174754	AC084375.1	0.901211205545179	1.74106577232105e-33	NA	NA
ETV5	283117	chr14_92465978_92466478	RIN3	0.900408420810029	2.50029009682961e-33	NA	NA
ETV5	283177	chr14_92649822_92650322	RIN3	0.910645069685277	2.05721125920582e-35	NA	NA
ETV5	313618	chr17_7484124_7484624	RPL26	0.922103225047397	4.46096098542216e-38	NA	NA
ETV5	313748	chr17_7857363_7857863	RPL26	0.904474541745639	3.98308695983625e-34	NA	NA
ETV5	313846	chr17_8156155_8156655	RPL26	0.931250201789148	1.65517689075032e-40	NA	NA
ETV5	321922	chr17_58333126_58333626	AC004687.1	0.942961202047349	3.35299673207421e-44	NA	NA
ETV5	337279	chr19_507213_507713	RPS15	0.919112315383919	2.42338755202157e-37	NA	NA
ETV5	338258	chr19_2427395_2427895	RPS15	0.917006102377226	7.67032922917687e-37	NA	NA
ETV5	339807	chr19_6891944_6892444	AC008760.2	0.919720797688608	1.7224730521319e-37	NA	NA
ETV5	339807	chr19_6891944_6892444	C3	0.95921291517084	7.71564160508359e-51	NA	NA
ETV5	339919	chr19_7527455_7527955	C3	0.915594636107749	1.63133571645963e-36	NA	NA
ETV5	339807	chr19_6891944_6892444	VAV1	0.925048532859528	8.05628014352405e-39	NA	NA
ETV5	343005	chr19_18919346_18919846	UBA52	0.901844362710871	1.31447791595449e-33	NA	NA
ETV5	344523	chr19_35745228_35745728	POLR2I	0.908505457221214	5.9033459018384e-35	NA	NA
ETV5	345797	chr19_41545530_41546030	AC010247.2	0.947072128268204	1.1354539629025e-45	NA	NA
ETV5	345919	chr19_42132204_42132704	AC010247.2	0.948937950483638	2.17252152657662e-46	NA	NA
ETV5	348043	chr19_50025250_50025750	RPS11	0.941118850862316	1.43111270391426e-43	NA	NA
ETV5	348113	chr19_50376168_50376668	RPS11	0.910290906393944	2.45311931134388e-35	NA	NA
ETV5	348308	chr19_51142107_51142607	SIGLEC7	0.979759989848695	9.68261730731342e-65	NA	NA
ETV5	349210	chr19_56314598_56315098	RPL28	0.903712648020854	5.66836394301221e-34	NA	NA
ETV5	44553	chr2_68732452_68732952	ARHGAP25	0.955123287063458	6.04837479150892e-49	NA	NA
ETV5	49089	chr2_109238563_109239063	SULT1C3	0.970767384921148	1.71736846965623e-57	NA	NA
ETV5	49089	chr2_109238563_109239063	SH3RF3	0.91097007832829	1.74771262645277e-35	NA	NA
ETV5	58953	chr2_203811508_203812008	CTLA4	0.911373440508561	1.42857547433108e-35	NA	NA
ETV5	63699	chr2_237600226_237600726	MLPH	0.908703675865763	5.36377747197315e-35	NA	NA
ETV5	359393	chr20_62386868_62387368	RPS21	0.902639343790207	9.26326851807365e-34	NA	NA
ETV5	369223	chr22_37627449_37627949	Z97056.3	0.951411234180577	2.30159756646396e-47	NA	NA
ETV5	369237	chr22_37640246_37640746	Z97056.3	0.9154561459211	1.75177121676944e-36	NA	NA
ETV5	369804	chr22_38941399_38941899	Z97056.3	0.961272949062306	7.40427061205871e-52	NA	NA
ETV5	372540	chr22_50190631_50191131	CR559946.1	0.919963142245719	1.50050383758822e-37	NA	NA
ETV5	372730	chr22_50530113_50530613	CR559946.1	0.972628865622017	8.65744119556296e-59	NA	NA
ETV5	123944	chr5_150449516_150450016	RPS14	0.91763912773107	5.49360702037817e-37	NA	NA
ETV5	132866	chr6_30509337_30509837	MUC21	0.971407961195852	6.38422078129295e-58	NA	NA
ETV5	132921	chr6_30682532_30683032	MUC21	0.965685986951619	2.81996553483098e-54	NA	NA
ETV5	133111	chr6_31203854_31204354	MUC21	0.929683745584551	4.62786517494347e-40	NA	NA
ETV5	149764	chr7_164813_165313	AC215522.2	0.902443773061689	1.01435424007663e-33	NA	NA
ETV5	150868	chr7_3092457_3092957	AC011284.1	0.932282584103209	8.25110757046337e-41	NA	NA
ETV5	150926	chr7_3597020_3597520	AC011284.1	0.923612801614925	1.86076663439009e-38	NA	NA
ETV5	172888	chr8_22704697_22705197	TNFRSF10D	0.947570299014038	7.34641003514272e-46	NA	NA
ETV5	175618	chr8_42292974_42293474	AC113133.1	0.956258866695103	1.87619944623434e-49	NA	NA
ETV5	198938	chr9_123321596_123322096	OR1L4	0.912836299252247	6.87176228627568e-36	NA	NA
ETV5	375784	chrX_66013446_66013946	AL034397.3	0.91576700397477	1.48635020820779e-36	NA	NA
ETV5	378814	chrX_154398067_154398567	SSR4	0.902102484727699	1.17362699580985e-33	NA	NA
ETV5	378814	chrX_154398067_154398567	RPL10	0.921575366669922	6.01511413499416e-38	NA	NA
ETV3	477	chr1_1990249_1990749	AL589739.1	0.910264095268292	2.48561223564682e-35	NA	NA
ETV3	22289	chr1_161069534_161070034	AL138930.1	0.977081126127275	2.84266070167727e-62	NA	NA
ETV3	23403	chr1_168503906_168504406	RCSD1	0.921142077258909	7.71052226842316e-38	NA	NA
ETV3	30792	chr1_222773039_222773539	AL392172.2	0.910551792564063	2.15657072032731e-35	NA	NA
ETV3	212919	chr10_70500886_70501386	PALD1	0.957078813855407	7.81992284015344e-50	NA	NA
ETV3	213161	chr10_71351877_71352377	PALD1	0.927347288902447	2.01159703990369e-39	NA	NA
ETV3	231625	chr11_62621794_62622294	FTH1	0.905365322953614	2.63069767057986e-34	NA	NA
ETV3	232189	chr11_64269807_64270307	COX8A	0.912081374030862	9.99062645109541e-36	NA	NA
ETV3	232189	chr11_64269807_64270307	FAU	0.912192992281891	9.47070430579836e-36	NA	NA
ETV3	232222	chr11_64317372_64317872	FAU	0.908435069577176	6.10496594651322e-35	NA	NA
ETV3	232809	chr11_65615265_65615765	FAU	0.926135928778358	4.17414359033437e-39	NA	NA
ETV3	240640	chr11_119018221_119018721	RPS25	0.910735860119709	1.96817347512175e-35	NA	NA
ETV3	245169	chr12_4133627_4134127	AC084375.1	0.903970492462618	5.01969766118108e-34	NA	NA
ETV3	245185	chr12_4174254_4174754	AC084375.1	0.901211205545179	1.74106577232105e-33	NA	NA
ETV3	245736	chr12_6663055_6663555	MRPL51	0.908059911669584	7.32147742987146e-35	NA	NA
ETV3	245714	chr12_6631474_6631974	CD163L1	0.904775084846658	3.46819846771533e-34	NA	NA
ETV3	245714	chr12_6631474_6631974	CD163	0.910126946161998	2.65877920244992e-35	NA	NA
ETV3	258292	chr12_108567301_108567801	CMKLR1	0.902170856602815	1.13909033702515e-33	NA	NA
ETV3	278016	chr14_61478797_61479297	SALRNA1	0.923706277457674	1.76270584131752e-38	NA	NA
ETV3	283177	chr14_92649822_92650322	RIN3	0.910645069685277	2.05721125920582e-35	NA	NA
ETV3	283642	chr14_94392564_94393064	SERPINA12	0.971178644530539	9.01188728418035e-58	NA	NA
ETV3	286076	chr14_105174479_105174979	GPR132	0.940368037856907	2.52577907887709e-43	NA	NA
ETV3	286076	chr14_105174479_105174979	IGHM	0.933171323495711	4.55580680966245e-41	NA	NA
ETV3	294828	chr15_79004359_79004859	AC067863.1	0.908690357392761	5.3961978000032e-35	NA	NA
ETV3	297860	chr15_100140560_100141060	AC015660.3	0.933890934878779	2.76323130424076e-41	NA	NA
ETV3	297860	chr15_100140560_100141060	LRRK1	0.907101134127068	1.15809262712895e-34	NA	NA
ETV3	313618	chr17_7484124_7484624	RPL26	0.922103225047397	4.46096098542216e-38	NA	NA
ETV3	313846	chr17_8156155_8156655	RPL26	0.931250201789148	1.65517689075032e-40	NA	NA
ETV3	321922	chr17_58333126_58333626	AC004687.1	0.942961202047349	3.35299673207421e-44	NA	NA
ETV3	322648	chr17_63701741_63702241	AC127029.2	0.905433640905233	2.54907780893495e-34	NA	NA
ETV3	322886	chr17_64708940_64709440	AC127029.2	0.971394084702822	6.46758308982327e-58	NA	NA
ETV3	337279	chr19_507213_507713	RPS15	0.919112315383919	2.42338755202157e-37	NA	NA
ETV3	339807	chr19_6891944_6892444	AC008760.2	0.919720797688608	1.7224730521319e-37	NA	NA
ETV3	339807	chr19_6891944_6892444	C3	0.95921291517084	7.71564160508359e-51	NA	NA
ETV3	339919	chr19_7527455_7527955	C3	0.915594636107749	1.63133571645963e-36	NA	NA
ETV3	339807	chr19_6891944_6892444	VAV1	0.925048532859528	8.05628014352405e-39	NA	NA
ETV3	342779	chr19_18417522_18418022	COMP	0.900688709341868	2.20563168857101e-33	NA	NA
ETV3	344523	chr19_35745228_35745728	POLR2I	0.908505457221214	5.9033459018384e-35	NA	NA
ETV3	345797	chr19_41545530_41546030	AC010247.2	0.947072128268204	1.1354539629025e-45	NA	NA
ETV3	345919	chr19_42132204_42132704	AC010247.2	0.948937950483638	2.17252152657662e-46	NA	NA
ETV3	346082	chr19_42553203_42553703	AC010247.2	0.945861218222623	3.19739662254895e-45	NA	NA
ETV3	348043	chr19_50025250_50025750	RPS11	0.941118850862316	1.43111270391426e-43	NA	NA
ETV3	348113	chr19_50376168_50376668	RPS11	0.910290906393944	2.45311931134388e-35	NA	NA
ETV3	348294	chr19_51127813_51128313	SIGLEC7	0.949394479490967	1.4680365684503e-46	NA	NA
ETV3	348473	chr19_51830228_51830728	SIGLEC7	0.939241128496938	5.9717813228291e-43	NA	NA
ETV3	348894	chr19_54573255_54573755	LILRB2	0.961508243875803	5.55404668698053e-52	NA	NA
ETV3	348894	chr19_54573255_54573755	LILRB1	0.963131045739692	7.53104442323146e-53	NA	NA
ETV3	348916	chr19_54660912_54661412	LILRB1	0.903437519651295	6.43436355638212e-34	NA	NA
ETV3	349210	chr19_56314598_56315098	RPL28	0.903712648020854	5.66836394301221e-34	NA	NA
ETV3	40922	chr2_40482418_40482918	LINC01794	0.928303223881787	1.10161964608301e-39	NA	NA
ETV3	44553	chr2_68732452_68732952	ARHGAP25	0.955123287063458	6.04837479150892e-49	NA	NA
ETV3	44665	chr2_69201185_69201685	ARHGAP25	0.901585786610907	1.4759696816953e-33	NA	NA
ETV3	58953	chr2_203811508_203812008	CTLA4	0.911373440508561	1.42857547433108e-35	NA	NA
ETV3	63699	chr2_237600226_237600726	MLPH	0.908703675865763	5.36377747197315e-35	NA	NA
ETV3	359393	chr20_62386868_62387368	RPS21	0.902639343790207	9.26326851807365e-34	NA	NA
ETV3	369223	chr22_37627449_37627949	Z97056.3	0.951411234180577	2.30159756646396e-47	NA	NA
ETV3	369237	chr22_37640246_37640746	Z97056.3	0.9154561459211	1.75177121676944e-36	NA	NA
ETV3	369804	chr22_38941399_38941899	Z97056.3	0.961272949062306	7.40427061205871e-52	NA	NA
ETV3	369828	chr22_39077043_39077543	Z97056.3	0.928275606576208	1.11871267255796e-39	NA	NA
ETV3	372540	chr22_50190631_50191131	CR559946.1	0.919963142245719	1.50050383758822e-37	NA	NA
ETV3	372730	chr22_50530113_50530613	CR559946.1	0.972628865622017	8.65744119556296e-59	NA	NA
ETV3	121755	chr5_139488235_139488735	AC010378.2	0.906627227822528	1.44895147380393e-34	NA	NA
ETV3	123697	chr5_150065338_150065838	CSF1R	0.922483230530774	3.57565244180603e-38	NA	NA
ETV3	123944	chr5_150449516_150450016	RPS14	0.91763912773107	5.49360702037817e-37	NA	NA
ETV3	133111	chr6_31203854_31204354	MUC21	0.929683745584551	4.62786517494347e-40	NA	NA
ETV3	150808	chr7_2863525_2864025	CARD11	0.910543887302573	2.16371030780595e-35	NA	NA
ETV3	150808	chr7_2863525_2864025	AC011284.1	0.941244285927206	1.30111591775096e-43	NA	NA
ETV3	150868	chr7_3092457_3092957	AC011284.1	0.932282584103209	8.25110757046337e-41	NA	NA
ETV3	150926	chr7_3597020_3597520	AC011284.1	0.923612801614925	1.86076663439009e-38	NA	NA
ETV3	172888	chr8_22704697_22705197	TNFRSF10D	0.947570299014038	7.34641003514272e-46	NA	NA
ETV3	173010	chr8_23068855_23069355	TNFRSF10D	0.94899338116085	2.06846943013548e-46	NA	NA
ETV3	173014	chr8_23074280_23074780	TNFRSF10D	0.925716279089909	5.37658520901343e-39	NA	NA
ETV3	175618	chr8_42292974_42293474	AC113133.1	0.956258866695103	1.87619944623434e-49	NA	NA
ETV3	198938	chr9_123321596_123322096	OR1L4	0.912836299252247	6.87176228627568e-36	NA	NA
ETV3	375784	chrX_66013446_66013946	AL034397.3	0.91576700397477	1.48635020820779e-36	NA	NA
ETV1	477	chr1_1990249_1990749	AL589739.1	0.910264095268292	2.48561223564682e-35	NA	NA
ETV1	22207	chr1_160565578_160566078	AL138930.1	0.933914547530005	2.72129405872807e-41	NA	NA
ETV1	23403	chr1_168503906_168504406	RCSD1	0.921142077258909	7.71052226842316e-38	NA	NA
ETV1	26141	chr1_192516656_192517156	RGS1	0.925778017635696	5.18302155764655e-39	NA	NA
ETV1	30792	chr1_222773039_222773539	AL392172.2	0.910551792564063	2.15657072032731e-35	NA	NA
ETV1	210607	chr10_48667943_48668443	WDFY4	0.935913367550604	6.77583247255896e-42	NA	NA
ETV1	231625	chr11_62621794_62622294	FTH1	0.905365322953614	2.63069767057986e-34	NA	NA
ETV1	232189	chr11_64269807_64270307	COX8A	0.912081374030862	9.99062645109541e-36	NA	NA
ETV1	232189	chr11_64269807_64270307	FAU	0.912192992281891	9.47070430579836e-36	NA	NA
ETV1	232222	chr11_64317372_64317872	FAU	0.908435069577176	6.10496594651322e-35	NA	NA
ETV1	232809	chr11_65615265_65615765	FAU	0.926135928778358	4.17414359033437e-39	NA	NA
ETV1	240640	chr11_119018221_119018721	RPS25	0.910735860119709	1.96817347512175e-35	NA	NA
ETV1	241329	chr11_121466454_121466954	SORL1	0.902357241463317	1.05355170062354e-33	NA	TRUE
ETV1	245166	chr12_4117905_4118405	AC084375.1	0.912541079769996	7.96641114437801e-36	NA	NA
ETV1	245185	chr12_4174254_4174754	AC084375.1	0.901211205545179	1.74106577232105e-33	NA	NA
ETV1	245736	chr12_6663055_6663555	MRPL51	0.908059911669584	7.32147742987146e-35	NA	NA
ETV1	283117	chr14_92465978_92466478	RIN3	0.900408420810029	2.50029009682961e-33	NA	NA
ETV1	283140	chr14_92513556_92514056	RIN3	0.928094222303029	1.25350206556416e-39	NA	NA
ETV1	283177	chr14_92649822_92650322	RIN3	0.910645069685277	2.05721125920582e-35	NA	NA
ETV1	283214	chr14_92702527_92703027	RIN3	0.915483298802032	1.72720145610563e-36	NA	NA
ETV1	286076	chr14_105174479_105174979	GPR132	0.940368037856907	2.52577907887709e-43	NA	NA
ETV1	286076	chr14_105174479_105174979	IGHM	0.933171323495711	4.55580680966245e-41	NA	NA
ETV1	313618	chr17_7484124_7484624	RPL26	0.922103225047397	4.46096098542216e-38	NA	NA
ETV1	313846	chr17_8156155_8156655	RPL26	0.931250201789148	1.65517689075032e-40	NA	NA
ETV1	321922	chr17_58333126_58333626	AC004687.1	0.942961202047349	3.35299673207421e-44	NA	NA
ETV1	321926	chr17_58337459_58337959	AC004687.1	0.970684480978754	1.91338335402286e-57	NA	NA
ETV1	322648	chr17_63701741_63702241	AC127029.2	0.905433640905233	2.54907780893495e-34	NA	NA
ETV1	337279	chr19_507213_507713	RPS15	0.919112315383919	2.42338755202157e-37	NA	NA
ETV1	339807	chr19_6891944_6892444	AC008760.2	0.919720797688608	1.7224730521319e-37	NA	NA
ETV1	339739	chr19_6669996_6670496	C3	0.933975385356924	2.62225444898483e-41	NA	NA
ETV1	339807	chr19_6891944_6892444	C3	0.95921291517084	7.71564160508359e-51	NA	NA
ETV1	339919	chr19_7527455_7527955	C3	0.915594636107749	1.63133571645963e-36	NA	NA
ETV1	339807	chr19_6891944_6892444	VAV1	0.925048532859528	8.05628014352405e-39	NA	NA
ETV1	343005	chr19_18919346_18919846	UBA52	0.901844362710871	1.31447791595449e-33	NA	NA
ETV1	344523	chr19_35745228_35745728	POLR2I	0.908505457221214	5.9033459018384e-35	NA	NA
ETV1	345797	chr19_41545530_41546030	AC010247.2	0.947072128268204	1.1354539629025e-45	NA	NA
ETV1	345919	chr19_42132204_42132704	AC010247.2	0.948937950483638	2.17252152657662e-46	NA	NA
ETV1	347815	chr19_49487117_49487617	FTL	0.917447624123704	6.07753674921178e-37	NA	NA
ETV1	347815	chr19_49487117_49487617	RPS11	0.941109139125117	1.43643772309911e-43	NA	NA
ETV1	348043	chr19_50025250_50025750	RPS11	0.941118850862316	1.43111270391426e-43	NA	NA
ETV1	348113	chr19_50376168_50376668	RPS11	0.910290906393944	2.45311931134388e-35	NA	NA
ETV1	348308	chr19_51142107_51142607	SIGLEC7	0.979759989848695	9.68261730731342e-65	NA	NA
ETV1	349210	chr19_56314598_56315098	RPL28	0.903712648020854	5.66836394301221e-34	NA	NA
ETV1	44553	chr2_68732452_68732952	ARHGAP25	0.955123287063458	6.04837479150892e-49	NA	NA
ETV1	44562	chr2_68739502_68740002	ARHGAP25	0.935721324695471	7.79565441092897e-42	NA	NA
ETV1	58953	chr2_203811508_203812008	CTLA4	0.911373440508561	1.42857547433108e-35	NA	NA
ETV1	63699	chr2_237600226_237600726	MLPH	0.908703675865763	5.36377747197315e-35	NA	NA
ETV1	359393	chr20_62386868_62387368	RPS21	0.902639343790207	9.26326851807365e-34	NA	NA
ETV1	369223	chr22_37627449_37627949	Z97056.3	0.951411234180577	2.30159756646396e-47	NA	NA
ETV1	369237	chr22_37640246_37640746	Z97056.3	0.9154561459211	1.75177121676944e-36	NA	NA
ETV1	369804	chr22_38941399_38941899	Z97056.3	0.961272949062306	7.40427061205871e-52	NA	NA
ETV1	372540	chr22_50190631_50191131	CR559946.1	0.919963142245719	1.50050383758822e-37	NA	NA
ETV1	372730	chr22_50530113_50530613	CR559946.1	0.972628865622017	8.65744119556296e-59	NA	NA
ETV1	95049	chr4_40554067_40554567	RBM47	0.904291580137101	4.32109585808157e-34	NA	NA
ETV1	121755	chr5_139488235_139488735	AC010378.2	0.906627227822528	1.44895147380393e-34	NA	NA
ETV1	123944	chr5_150449516_150450016	RPS14	0.91763912773107	5.49360702037817e-37	NA	NA
ETV1	132866	chr6_30509337_30509837	MUC21	0.971407961195852	6.38422078129295e-58	NA	NA
ETV1	132921	chr6_30682532_30683032	MUC21	0.965685986951619	2.81996553483098e-54	NA	NA
ETV1	133111	chr6_31203854_31204354	MUC21	0.929683745584551	4.62786517494347e-40	NA	NA
ETV1	149764	chr7_164813_165313	AC215522.2	0.902443773061689	1.01435424007663e-33	NA	NA
ETV1	149900	chr7_604237_604737	AC215522.2	0.923914103780705	1.56686225523108e-38	NA	NA
ETV1	150868	chr7_3092457_3092957	AC011284.1	0.932282584103209	8.25110757046337e-41	NA	NA
ETV1	150926	chr7_3597020_3597520	AC011284.1	0.923612801614925	1.86076663439009e-38	NA	NA
ETV1	172888	chr8_22704697_22705197	TNFRSF10D	0.947570299014038	7.34641003514272e-46	NA	NA
ETV1	173010	chr8_23068855_23069355	TNFRSF10D	0.94899338116085	2.06846943013548e-46	NA	NA
ETV1	175618	chr8_42292974_42293474	AC113133.1	0.956258866695103	1.87619944623434e-49	NA	NA
ETV1	187795	chr9_272652_273152	DOCK8	0.929262923424994	6.0094747827776e-40	NA	NA
ETV1	198938	chr9_123321596_123322096	OR1L4	0.912836299252247	6.87176228627568e-36	NA	NA
ETV1	375784	chrX_66013446_66013946	AL034397.3	0.91576700397477	1.48635020820779e-36	NA	NA
ELK1	477	chr1_1990249_1990749	AL589739.1	0.910264095268292	2.48561223564682e-35	NA	NA
ELK1	22207	chr1_160565578_160566078	AL138930.1	0.933914547530005	2.72129405872807e-41	NA	NA
ELK1	22215	chr1_160576220_160576720	AL138930.1	0.978002275069776	4.24683665716593e-63	NA	NA
ELK1	22289	chr1_161069534_161070034	AL138930.1	0.977081126127275	2.84266070167727e-62	NA	NA
ELK1	23403	chr1_168503906_168504406	RCSD1	0.921142077258909	7.71052226842316e-38	NA	NA
ELK1	26141	chr1_192516656_192517156	RGS1	0.925778017635696	5.18302155764655e-39	NA	NA
ELK1	30792	chr1_222773039_222773539	AL392172.2	0.910551792564063	2.15657072032731e-35	NA	NA
ELK1	210607	chr10_48667943_48668443	WDFY4	0.935913367550604	6.77583247255896e-42	NA	NA
ELK1	212919	chr10_70500886_70501386	PALD1	0.957078813855407	7.81992284015344e-50	NA	NA
ELK1	213161	chr10_71351877_71352377	PALD1	0.927347288902447	2.01159703990369e-39	NA	NA
ELK1	231625	chr11_62621794_62622294	FTH1	0.905365322953614	2.63069767057986e-34	NA	NA
ELK1	232189	chr11_64269807_64270307	COX8A	0.912081374030862	9.99062645109541e-36	NA	NA
ELK1	232189	chr11_64269807_64270307	FAU	0.912192992281891	9.47070430579836e-36	NA	NA
ELK1	232222	chr11_64317372_64317872	FAU	0.908435069577176	6.10496594651322e-35	NA	NA
ELK1	232809	chr11_65615265_65615765	FAU	0.926135928778358	4.17414359033437e-39	NA	NA
ELK1	240640	chr11_119018221_119018721	RPS25	0.910735860119709	1.96817347512175e-35	NA	NA
ELK1	241329	chr11_121466454_121466954	SORL1	0.902357241463317	1.05355170062354e-33	NA	TRUE
ELK1	242968	chr11_128718596_128719096	FLI1	0.924996160214902	8.27398078904403e-39	NA	NA
ELK1	245166	chr12_4117905_4118405	AC084375.1	0.912541079769996	7.96641114437801e-36	NA	NA
ELK1	245185	chr12_4174254_4174754	AC084375.1	0.901211205545179	1.74106577232105e-33	NA	NA
ELK1	245736	chr12_6663055_6663555	MRPL51	0.908059911669584	7.32147742987146e-35	NA	NA
ELK1	258292	chr12_108567301_108567801	CMKLR1	0.902170856602815	1.13909033702515e-33	NA	NA
ELK1	283117	chr14_92465978_92466478	RIN3	0.900408420810029	2.50029009682961e-33	NA	NA
ELK1	283140	chr14_92513556_92514056	RIN3	0.928094222303029	1.25350206556416e-39	NA	NA
ELK1	283177	chr14_92649822_92650322	RIN3	0.910645069685277	2.05721125920582e-35	NA	NA
ELK1	283642	chr14_94392564_94393064	SERPINA12	0.971178644530539	9.01188728418035e-58	NA	NA
ELK1	286076	chr14_105174479_105174979	GPR132	0.940368037856907	2.52577907887709e-43	NA	NA
ELK1	286076	chr14_105174479_105174979	IGHM	0.933171323495711	4.55580680966245e-41	NA	NA
ELK1	297860	chr15_100140560_100141060	AC015660.3	0.933890934878779	2.76323130424076e-41	NA	NA
ELK1	297860	chr15_100140560_100141060	LRRK1	0.907101134127068	1.15809262712895e-34	NA	NA
ELK1	313618	chr17_7484124_7484624	RPL26	0.922103225047397	4.46096098542216e-38	NA	NA
ELK1	313846	chr17_8156155_8156655	RPL26	0.931250201789148	1.65517689075032e-40	NA	NA
ELK1	321922	chr17_58333126_58333626	AC004687.1	0.942961202047349	3.35299673207421e-44	NA	NA
ELK1	322648	chr17_63701741_63702241	AC127029.2	0.905433640905233	2.54907780893495e-34	NA	NA
ELK1	322886	chr17_64708940_64709440	AC127029.2	0.971394084702822	6.46758308982327e-58	NA	NA
ELK1	337279	chr19_507213_507713	RPS15	0.919112315383919	2.42338755202157e-37	NA	NA
ELK1	338258	chr19_2427395_2427895	RPS15	0.917006102377226	7.67032922917687e-37	NA	NA
ELK1	339807	chr19_6891944_6892444	AC008760.2	0.919720797688608	1.7224730521319e-37	NA	NA
ELK1	339739	chr19_6669996_6670496	C3	0.933975385356924	2.62225444898483e-41	NA	NA
ELK1	339807	chr19_6891944_6892444	C3	0.95921291517084	7.71564160508359e-51	NA	NA
ELK1	339919	chr19_7527455_7527955	C3	0.915594636107749	1.63133571645963e-36	NA	NA
ELK1	339807	chr19_6891944_6892444	VAV1	0.925048532859528	8.05628014352405e-39	NA	NA
ELK1	343005	chr19_18919346_18919846	UBA52	0.901844362710871	1.31447791595449e-33	NA	NA
ELK1	342779	chr19_18417522_18418022	COMP	0.900688709341868	2.20563168857101e-33	NA	NA
ELK1	344523	chr19_35745228_35745728	POLR2I	0.908505457221214	5.9033459018384e-35	NA	NA
ELK1	345797	chr19_41545530_41546030	AC010247.2	0.947072128268204	1.1354539629025e-45	NA	NA
ELK1	345919	chr19_42132204_42132704	AC010247.2	0.948937950483638	2.17252152657662e-46	NA	NA
ELK1	346082	chr19_42553203_42553703	AC010247.2	0.945861218222623	3.19739662254895e-45	NA	NA
ELK1	347815	chr19_49487117_49487617	FTL	0.917447624123704	6.07753674921178e-37	NA	NA
ELK1	347815	chr19_49487117_49487617	RPS11	0.941109139125117	1.43643772309911e-43	NA	NA
ELK1	348043	chr19_50025250_50025750	RPS11	0.941118850862316	1.43111270391426e-43	NA	NA
ELK1	348113	chr19_50376168_50376668	RPS11	0.910290906393944	2.45311931134388e-35	NA	NA
ELK1	348294	chr19_51127813_51128313	SIGLEC7	0.949394479490967	1.4680365684503e-46	NA	NA
ELK1	348308	chr19_51142107_51142607	SIGLEC7	0.979759989848695	9.68261730731342e-65	NA	NA
ELK1	348894	chr19_54573255_54573755	LILRB2	0.961508243875803	5.55404668698053e-52	NA	NA
ELK1	348894	chr19_54573255_54573755	LILRB1	0.963131045739692	7.53104442323146e-53	NA	NA
ELK1	349210	chr19_56314598_56315098	RPL28	0.903712648020854	5.66836394301221e-34	NA	NA
ELK1	40922	chr2_40482418_40482918	LINC01794	0.928303223881787	1.10161964608301e-39	NA	NA
ELK1	44553	chr2_68732452_68732952	ARHGAP25	0.955123287063458	6.04837479150892e-49	NA	NA
ELK1	44562	chr2_68739502_68740002	ARHGAP25	0.935721324695471	7.79565441092897e-42	NA	NA
ELK1	58953	chr2_203811508_203812008	CTLA4	0.911373440508561	1.42857547433108e-35	NA	NA
ELK1	63699	chr2_237600226_237600726	MLPH	0.908703675865763	5.36377747197315e-35	NA	NA
ELK1	359393	chr20_62386868_62387368	RPS21	0.902639343790207	9.26326851807365e-34	NA	NA
ELK1	369223	chr22_37627449_37627949	Z97056.3	0.951411234180577	2.30159756646396e-47	NA	NA
ELK1	369237	chr22_37640246_37640746	Z97056.3	0.9154561459211	1.75177121676944e-36	NA	NA
ELK1	369804	chr22_38941399_38941899	Z97056.3	0.961272949062306	7.40427061205871e-52	NA	NA
ELK1	372540	chr22_50190631_50191131	CR559946.1	0.919963142245719	1.50050383758822e-37	NA	NA
ELK1	372730	chr22_50530113_50530613	CR559946.1	0.972628865622017	8.65744119556296e-59	NA	NA
ELK1	95049	chr4_40554067_40554567	RBM47	0.904291580137101	4.32109585808157e-34	NA	NA
ELK1	121755	chr5_139488235_139488735	AC010378.2	0.906627227822528	1.44895147380393e-34	NA	NA
ELK1	123697	chr5_150065338_150065838	CSF1R	0.922483230530774	3.57565244180603e-38	NA	NA
ELK1	123944	chr5_150449516_150450016	RPS14	0.91763912773107	5.49360702037817e-37	NA	NA
ELK1	132866	chr6_30509337_30509837	MUC21	0.971407961195852	6.38422078129295e-58	NA	NA
ELK1	132921	chr6_30682532_30683032	MUC21	0.965685986951619	2.81996553483098e-54	NA	NA
ELK1	133111	chr6_31203854_31204354	MUC21	0.929683745584551	4.62786517494347e-40	NA	NA
ELK1	149900	chr7_604237_604737	AC215522.2	0.923914103780705	1.56686225523108e-38	NA	NA
ELK1	150808	chr7_2863525_2864025	CARD11	0.910543887302573	2.16371030780595e-35	NA	NA
ELK1	150808	chr7_2863525_2864025	AC011284.1	0.941244285927206	1.30111591775096e-43	NA	NA
ELK1	150868	chr7_3092457_3092957	AC011284.1	0.932282584103209	8.25110757046337e-41	NA	NA
ELK1	172888	chr8_22704697_22705197	TNFRSF10D	0.947570299014038	7.34641003514272e-46	NA	NA
ELK1	173010	chr8_23068855_23069355	TNFRSF10D	0.94899338116085	2.06846943013548e-46	NA	NA
ELK1	173014	chr8_23074280_23074780	TNFRSF10D	0.925716279089909	5.37658520901343e-39	NA	NA
ELK1	175618	chr8_42292974_42293474	AC113133.1	0.956258866695103	1.87619944623434e-49	NA	NA
ELK1	198938	chr9_123321596_123322096	OR1L4	0.912836299252247	6.87176228627568e-36	NA	NA
ELK1	375784	chrX_66013446_66013946	AL034397.3	0.91576700397477	1.48635020820779e-36	NA	NA
ELK1	378814	chrX_154398067_154398567	SSR4	0.902102484727699	1.17362699580985e-33	NA	NA
ELK1	378814	chrX_154398067_154398567	RPL10	0.921575366669922	6.01511413499416e-38	NA	NA
ELK3	477	chr1_1990249_1990749	AL589739.1	0.910264095268292	2.48561223564682e-35	NA	NA
ELK3	22207	chr1_160565578_160566078	AL138930.1	0.933914547530005	2.72129405872807e-41	NA	NA
ELK3	22215	chr1_160576220_160576720	AL138930.1	0.978002275069776	4.24683665716593e-63	NA	NA
ELK3	22289	chr1_161069534_161070034	AL138930.1	0.977081126127275	2.84266070167727e-62	NA	NA
ELK3	23403	chr1_168503906_168504406	RCSD1	0.921142077258909	7.71052226842316e-38	NA	NA
ELK3	30792	chr1_222773039_222773539	AL392172.2	0.910551792564063	2.15657072032731e-35	NA	NA
ELK3	212919	chr10_70500886_70501386	PALD1	0.957078813855407	7.81992284015344e-50	NA	NA
ELK3	213161	chr10_71351877_71352377	PALD1	0.927347288902447	2.01159703990369e-39	NA	NA
ELK3	231625	chr11_62621794_62622294	FTH1	0.905365322953614	2.63069767057986e-34	NA	NA
ELK3	232189	chr11_64269807_64270307	COX8A	0.912081374030862	9.99062645109541e-36	NA	NA
ELK3	232189	chr11_64269807_64270307	FAU	0.912192992281891	9.47070430579836e-36	NA	NA
ELK3	232222	chr11_64317372_64317872	FAU	0.908435069577176	6.10496594651322e-35	NA	NA
ELK3	232809	chr11_65615265_65615765	FAU	0.926135928778358	4.17414359033437e-39	NA	NA
ELK3	240640	chr11_119018221_119018721	RPS25	0.910735860119709	1.96817347512175e-35	NA	NA
ELK3	241329	chr11_121466454_121466954	SORL1	0.902357241463317	1.05355170062354e-33	NA	TRUE
ELK3	242968	chr11_128718596_128719096	FLI1	0.924996160214902	8.27398078904403e-39	NA	NA
ELK3	245166	chr12_4117905_4118405	AC084375.1	0.912541079769996	7.96641114437801e-36	NA	NA
ELK3	245185	chr12_4174254_4174754	AC084375.1	0.901211205545179	1.74106577232105e-33	NA	NA
ELK3	245736	chr12_6663055_6663555	MRPL51	0.908059911669584	7.32147742987146e-35	NA	NA
ELK3	258292	chr12_108567301_108567801	CMKLR1	0.902170856602815	1.13909033702515e-33	NA	NA
ELK3	283117	chr14_92465978_92466478	RIN3	0.900408420810029	2.50029009682961e-33	NA	NA
ELK3	283140	chr14_92513556_92514056	RIN3	0.928094222303029	1.25350206556416e-39	NA	NA
ELK3	283177	chr14_92649822_92650322	RIN3	0.910645069685277	2.05721125920582e-35	NA	NA
ELK3	283642	chr14_94392564_94393064	SERPINA12	0.971178644530539	9.01188728418035e-58	NA	NA
ELK3	286076	chr14_105174479_105174979	GPR132	0.940368037856907	2.52577907887709e-43	NA	NA
ELK3	286076	chr14_105174479_105174979	IGHM	0.933171323495711	4.55580680966245e-41	NA	NA
ELK3	297860	chr15_100140560_100141060	AC015660.3	0.933890934878779	2.76323130424076e-41	NA	NA
ELK3	297860	chr15_100140560_100141060	LRRK1	0.907101134127068	1.15809262712895e-34	NA	NA
ELK3	313618	chr17_7484124_7484624	RPL26	0.922103225047397	4.46096098542216e-38	NA	NA
ELK3	313846	chr17_8156155_8156655	RPL26	0.931250201789148	1.65517689075032e-40	NA	NA
ELK3	321922	chr17_58333126_58333626	AC004687.1	0.942961202047349	3.35299673207421e-44	NA	NA
ELK3	322648	chr17_63701741_63702241	AC127029.2	0.905433640905233	2.54907780893495e-34	NA	NA
ELK3	322886	chr17_64708940_64709440	AC127029.2	0.971394084702822	6.46758308982327e-58	NA	NA
ELK3	337279	chr19_507213_507713	RPS15	0.919112315383919	2.42338755202157e-37	NA	NA
ELK3	338258	chr19_2427395_2427895	RPS15	0.917006102377226	7.67032922917687e-37	NA	NA
ELK3	339807	chr19_6891944_6892444	AC008760.2	0.919720797688608	1.7224730521319e-37	NA	NA
ELK3	339739	chr19_6669996_6670496	C3	0.933975385356924	2.62225444898483e-41	NA	NA
ELK3	339807	chr19_6891944_6892444	C3	0.95921291517084	7.71564160508359e-51	NA	NA
ELK3	339919	chr19_7527455_7527955	C3	0.915594636107749	1.63133571645963e-36	NA	NA
ELK3	339807	chr19_6891944_6892444	VAV1	0.925048532859528	8.05628014352405e-39	NA	NA
ELK3	343005	chr19_18919346_18919846	UBA52	0.901844362710871	1.31447791595449e-33	NA	NA
ELK3	342779	chr19_18417522_18418022	COMP	0.900688709341868	2.20563168857101e-33	NA	NA
ELK3	344523	chr19_35745228_35745728	POLR2I	0.908505457221214	5.9033459018384e-35	NA	NA
ELK3	345797	chr19_41545530_41546030	AC010247.2	0.947072128268204	1.1354539629025e-45	NA	NA
ELK3	345919	chr19_42132204_42132704	AC010247.2	0.948937950483638	2.17252152657662e-46	NA	NA
ELK3	346082	chr19_42553203_42553703	AC010247.2	0.945861218222623	3.19739662254895e-45	NA	NA
ELK3	347815	chr19_49487117_49487617	FTL	0.917447624123704	6.07753674921178e-37	NA	NA
ELK3	347815	chr19_49487117_49487617	RPS11	0.941109139125117	1.43643772309911e-43	NA	NA
ELK3	348043	chr19_50025250_50025750	RPS11	0.941118850862316	1.43111270391426e-43	NA	NA
ELK3	348113	chr19_50376168_50376668	RPS11	0.910290906393944	2.45311931134388e-35	NA	NA
ELK3	348294	chr19_51127813_51128313	SIGLEC7	0.949394479490967	1.4680365684503e-46	NA	NA
ELK3	348308	chr19_51142107_51142607	SIGLEC7	0.979759989848695	9.68261730731342e-65	NA	NA
ELK3	348894	chr19_54573255_54573755	LILRB2	0.961508243875803	5.55404668698053e-52	NA	NA
ELK3	348894	chr19_54573255_54573755	LILRB1	0.963131045739692	7.53104442323146e-53	NA	NA
ELK3	349210	chr19_56314598_56315098	RPL28	0.903712648020854	5.66836394301221e-34	NA	NA
ELK3	40922	chr2_40482418_40482918	LINC01794	0.928303223881787	1.10161964608301e-39	NA	NA
ELK3	44553	chr2_68732452_68732952	ARHGAP25	0.955123287063458	6.04837479150892e-49	NA	NA
ELK3	44562	chr2_68739502_68740002	ARHGAP25	0.935721324695471	7.79565441092897e-42	NA	NA
ELK3	58953	chr2_203811508_203812008	CTLA4	0.911373440508561	1.42857547433108e-35	NA	NA
ELK3	63699	chr2_237600226_237600726	MLPH	0.908703675865763	5.36377747197315e-35	NA	NA
ELK3	359393	chr20_62386868_62387368	RPS21	0.902639343790207	9.26326851807365e-34	NA	NA
ELK3	369223	chr22_37627449_37627949	Z97056.3	0.951411234180577	2.30159756646396e-47	NA	NA
ELK3	369237	chr22_37640246_37640746	Z97056.3	0.9154561459211	1.75177121676944e-36	NA	NA
ELK3	369804	chr22_38941399_38941899	Z97056.3	0.961272949062306	7.40427061205871e-52	NA	NA
ELK3	372540	chr22_50190631_50191131	CR559946.1	0.919963142245719	1.50050383758822e-37	NA	NA
ELK3	372730	chr22_50530113_50530613	CR559946.1	0.972628865622017	8.65744119556296e-59	NA	NA
ELK3	80987	chr3_129120506_129121006	RHO	0.901198323683668	1.75052979201767e-33	NA	NA
ELK3	95049	chr4_40554067_40554567	RBM47	0.904291580137101	4.32109585808157e-34	NA	NA
ELK3	121755	chr5_139488235_139488735	AC010378.2	0.906627227822528	1.44895147380393e-34	NA	NA
ELK3	123697	chr5_150065338_150065838	CSF1R	0.922483230530774	3.57565244180603e-38	NA	NA
ELK3	123944	chr5_150449516_150450016	RPS14	0.91763912773107	5.49360702037817e-37	NA	NA
ELK3	132866	chr6_30509337_30509837	MUC21	0.971407961195852	6.38422078129295e-58	NA	NA
ELK3	132921	chr6_30682532_30683032	MUC21	0.965685986951619	2.81996553483098e-54	NA	NA
ELK3	133111	chr6_31203854_31204354	MUC21	0.929683745584551	4.62786517494347e-40	NA	NA
ELK3	150808	chr7_2863525_2864025	CARD11	0.910543887302573	2.16371030780595e-35	NA	NA
ELK3	150808	chr7_2863525_2864025	AC011284.1	0.941244285927206	1.30111591775096e-43	NA	NA
ELK3	150868	chr7_3092457_3092957	AC011284.1	0.932282584103209	8.25110757046337e-41	NA	NA
ELK3	172888	chr8_22704697_22705197	TNFRSF10D	0.947570299014038	7.34641003514272e-46	NA	NA
ELK3	173010	chr8_23068855_23069355	TNFRSF10D	0.94899338116085	2.06846943013548e-46	NA	NA
ELK3	173014	chr8_23074280_23074780	TNFRSF10D	0.925716279089909	5.37658520901343e-39	NA	NA
ELK3	175618	chr8_42292974_42293474	AC113133.1	0.956258866695103	1.87619944623434e-49	NA	NA
ELK3	198938	chr9_123321596_123322096	OR1L4	0.912836299252247	6.87176228627568e-36	NA	NA
ELK3	375784	chrX_66013446_66013946	AL034397.3	0.91576700397477	1.48635020820779e-36	NA	NA
ELK3	378814	chrX_154398067_154398567	SSR4	0.902102484727699	1.17362699580985e-33	NA	NA
ELK3	378814	chrX_154398067_154398567	RPL10	0.921575366669922	6.01511413499416e-38	NA	NA
ETV4	477	chr1_1990249_1990749	AL589739.1	0.910264095268292	2.48561223564682e-35	NA	NA
ETV4	22207	chr1_160565578_160566078	AL138930.1	0.933914547530005	2.72129405872807e-41	NA	NA
ETV4	22215	chr1_160576220_160576720	AL138930.1	0.978002275069776	4.24683665716593e-63	NA	NA
ETV4	23403	chr1_168503906_168504406	RCSD1	0.921142077258909	7.71052226842316e-38	NA	NA
ETV4	26141	chr1_192516656_192517156	RGS1	0.925778017635696	5.18302155764655e-39	NA	NA
ETV4	30792	chr1_222773039_222773539	AL392172.2	0.910551792564063	2.15657072032731e-35	NA	NA
ETV4	210607	chr10_48667943_48668443	WDFY4	0.935913367550604	6.77583247255896e-42	NA	NA
ETV4	231625	chr11_62621794_62622294	FTH1	0.905365322953614	2.63069767057986e-34	NA	NA
ETV4	232189	chr11_64269807_64270307	COX8A	0.912081374030862	9.99062645109541e-36	NA	NA
ETV4	232189	chr11_64269807_64270307	FAU	0.912192992281891	9.47070430579836e-36	NA	NA
ETV4	232222	chr11_64317372_64317872	FAU	0.908435069577176	6.10496594651322e-35	NA	NA
ETV4	232809	chr11_65615265_65615765	FAU	0.926135928778358	4.17414359033437e-39	NA	NA
ETV4	235774	chr11_77994670_77995170	NDUFC2	0.929678359456857	4.63780753902585e-40	NA	NA
ETV4	235774	chr11_77994670_77995170	AP003086.1	0.924161174344132	1.35227517457681e-38	NA	NA
ETV4	240640	chr11_119018221_119018721	RPS25	0.910735860119709	1.96817347512175e-35	NA	NA
ETV4	241329	chr11_121466454_121466954	SORL1	0.902357241463317	1.05355170062354e-33	NA	TRUE
ETV4	242968	chr11_128718596_128719096	FLI1	0.924996160214902	8.27398078904403e-39	NA	NA
ETV4	245166	chr12_4117905_4118405	AC084375.1	0.912541079769996	7.96641114437801e-36	NA	NA
ETV4	245185	chr12_4174254_4174754	AC084375.1	0.901211205545179	1.74106577232105e-33	NA	NA
ETV4	283117	chr14_92465978_92466478	RIN3	0.900408420810029	2.50029009682961e-33	NA	NA
ETV4	283140	chr14_92513556_92514056	RIN3	0.928094222303029	1.25350206556416e-39	NA	NA
ETV4	283177	chr14_92649822_92650322	RIN3	0.910645069685277	2.05721125920582e-35	NA	NA
ETV4	286076	chr14_105174479_105174979	GPR132	0.940368037856907	2.52577907887709e-43	NA	NA
ETV4	286076	chr14_105174479_105174979	IGHM	0.933171323495711	4.55580680966245e-41	NA	NA
ETV4	313618	chr17_7484124_7484624	RPL26	0.922103225047397	4.46096098542216e-38	NA	NA
ETV4	313846	chr17_8156155_8156655	RPL26	0.931250201789148	1.65517689075032e-40	NA	NA
ETV4	321922	chr17_58333126_58333626	AC004687.1	0.942961202047349	3.35299673207421e-44	NA	NA
ETV4	322648	chr17_63701741_63702241	AC127029.2	0.905433640905233	2.54907780893495e-34	NA	NA
ETV4	337279	chr19_507213_507713	RPS15	0.919112315383919	2.42338755202157e-37	NA	NA
ETV4	339807	chr19_6891944_6892444	AC008760.2	0.919720797688608	1.7224730521319e-37	NA	NA
ETV4	339739	chr19_6669996_6670496	C3	0.933975385356924	2.62225444898483e-41	NA	NA
ETV4	339807	chr19_6891944_6892444	C3	0.95921291517084	7.71564160508359e-51	NA	NA
ETV4	339919	chr19_7527455_7527955	C3	0.915594636107749	1.63133571645963e-36	NA	NA
ETV4	339807	chr19_6891944_6892444	VAV1	0.925048532859528	8.05628014352405e-39	NA	NA
ETV4	343005	chr19_18919346_18919846	UBA52	0.901844362710871	1.31447791595449e-33	NA	NA
ETV4	344523	chr19_35745228_35745728	POLR2I	0.908505457221214	5.9033459018384e-35	NA	NA
ETV4	345797	chr19_41545530_41546030	AC010247.2	0.947072128268204	1.1354539629025e-45	NA	NA
ETV4	345919	chr19_42132204_42132704	AC010247.2	0.948937950483638	2.17252152657662e-46	NA	NA
ETV4	347815	chr19_49487117_49487617	FTL	0.917447624123704	6.07753674921178e-37	NA	NA
ETV4	347815	chr19_49487117_49487617	RPS11	0.941109139125117	1.43643772309911e-43	NA	NA
ETV4	348043	chr19_50025250_50025750	RPS11	0.941118850862316	1.43111270391426e-43	NA	NA
ETV4	348113	chr19_50376168_50376668	RPS11	0.910290906393944	2.45311931134388e-35	NA	NA
ETV4	348308	chr19_51142107_51142607	SIGLEC7	0.979759989848695	9.68261730731342e-65	NA	NA
ETV4	349210	chr19_56314598_56315098	RPL28	0.903712648020854	5.66836394301221e-34	NA	NA
ETV4	44553	chr2_68732452_68732952	ARHGAP25	0.955123287063458	6.04837479150892e-49	NA	NA
ETV4	58953	chr2_203811508_203812008	CTLA4	0.911373440508561	1.42857547433108e-35	NA	NA
ETV4	63699	chr2_237600226_237600726	MLPH	0.908703675865763	5.36377747197315e-35	NA	NA
ETV4	359393	chr20_62386868_62387368	RPS21	0.902639343790207	9.26326851807365e-34	NA	NA
ETV4	369223	chr22_37627449_37627949	Z97056.3	0.951411234180577	2.30159756646396e-47	NA	NA
ETV4	369237	chr22_37640246_37640746	Z97056.3	0.9154561459211	1.75177121676944e-36	NA	NA
ETV4	369804	chr22_38941399_38941899	Z97056.3	0.961272949062306	7.40427061205871e-52	NA	NA
ETV4	372540	chr22_50190631_50191131	CR559946.1	0.919963142245719	1.50050383758822e-37	NA	NA
ETV4	372730	chr22_50530113_50530613	CR559946.1	0.972628865622017	8.65744119556296e-59	NA	NA
ETV4	95049	chr4_40554067_40554567	RBM47	0.904291580137101	4.32109585808157e-34	NA	NA
ETV4	123944	chr5_150449516_150450016	RPS14	0.91763912773107	5.49360702037817e-37	NA	NA
ETV4	132866	chr6_30509337_30509837	MUC21	0.971407961195852	6.38422078129295e-58	NA	NA
ETV4	132921	chr6_30682532_30683032	MUC21	0.965685986951619	2.81996553483098e-54	NA	NA
ETV4	133111	chr6_31203854_31204354	MUC21	0.929683745584551	4.62786517494347e-40	NA	NA
ETV4	149900	chr7_604237_604737	AC215522.2	0.923914103780705	1.56686225523108e-38	NA	NA
ETV4	150868	chr7_3092457_3092957	AC011284.1	0.932282584103209	8.25110757046337e-41	NA	NA
ETV4	150926	chr7_3597020_3597520	AC011284.1	0.923612801614925	1.86076663439009e-38	NA	NA
ETV4	172888	chr8_22704697_22705197	TNFRSF10D	0.947570299014038	7.34641003514272e-46	NA	NA
ETV4	173010	chr8_23068855_23069355	TNFRSF10D	0.94899338116085	2.06846943013548e-46	NA	NA
ETV4	175618	chr8_42292974_42293474	AC113133.1	0.956258866695103	1.87619944623434e-49	NA	NA
ETV4	198938	chr9_123321596_123322096	OR1L4	0.912836299252247	6.87176228627568e-36	NA	NA
ETV4	375784	chrX_66013446_66013946	AL034397.3	0.91576700397477	1.48635020820779e-36	NA	NA
FEV	477	chr1_1990249_1990749	AL589739.1	0.910264095268292	2.48561223564682e-35	NA	NA
FEV	22215	chr1_160576220_160576720	AL138930.1	0.978002275069776	4.24683665716593e-63	NA	NA
FEV	22289	chr1_161069534_161070034	AL138930.1	0.977081126127275	2.84266070167727e-62	NA	NA
FEV	23403	chr1_168503906_168504406	RCSD1	0.921142077258909	7.71052226842316e-38	NA	NA
FEV	30792	chr1_222773039_222773539	AL392172.2	0.910551792564063	2.15657072032731e-35	NA	NA
FEV	205473	chr10_7471744_7472244	LINC00708	0.960869389867386	1.16789973530913e-51	NA	NA
FEV	205473	chr10_7471744_7472244	AC025946.1	0.919843716665756	1.60610146846421e-37	NA	NA
FEV	212919	chr10_70500886_70501386	PALD1	0.957078813855407	7.81992284015344e-50	NA	NA
FEV	213161	chr10_71351877_71352377	PALD1	0.927347288902447	2.01159703990369e-39	NA	NA
FEV	231625	chr11_62621794_62622294	FTH1	0.905365322953614	2.63069767057986e-34	NA	NA
FEV	232189	chr11_64269807_64270307	COX8A	0.912081374030862	9.99062645109541e-36	NA	NA
FEV	232189	chr11_64269807_64270307	FAU	0.912192992281891	9.47070430579836e-36	NA	NA
FEV	232222	chr11_64317372_64317872	FAU	0.908435069577176	6.10496594651322e-35	NA	NA
FEV	232809	chr11_65615265_65615765	FAU	0.926135928778358	4.17414359033437e-39	NA	NA
FEV	235774	chr11_77994670_77995170	NDUFC2	0.929678359456857	4.63780753902585e-40	NA	NA
FEV	235774	chr11_77994670_77995170	AP003086.1	0.924161174344132	1.35227517457681e-38	NA	NA
FEV	240640	chr11_119018221_119018721	RPS25	0.910735860119709	1.96817347512175e-35	NA	NA
FEV	241329	chr11_121466454_121466954	SORL1	0.902357241463317	1.05355170062354e-33	NA	TRUE
FEV	242968	chr11_128718596_128719096	FLI1	0.924996160214902	8.27398078904403e-39	NA	NA
FEV	245166	chr12_4117905_4118405	AC084375.1	0.912541079769996	7.96641114437801e-36	NA	NA
FEV	245185	chr12_4174254_4174754	AC084375.1	0.901211205545179	1.74106577232105e-33	NA	NA
FEV	245736	chr12_6663055_6663555	MRPL51	0.908059911669584	7.32147742987146e-35	NA	NA
FEV	258292	chr12_108567301_108567801	CMKLR1	0.902170856602815	1.13909033702515e-33	NA	NA
FEV	283117	chr14_92465978_92466478	RIN3	0.900408420810029	2.50029009682961e-33	NA	NA
FEV	283140	chr14_92513556_92514056	RIN3	0.928094222303029	1.25350206556416e-39	NA	NA
FEV	283177	chr14_92649822_92650322	RIN3	0.910645069685277	2.05721125920582e-35	NA	NA
FEV	283214	chr14_92702527_92703027	RIN3	0.915483298802032	1.72720145610563e-36	NA	NA
FEV	283642	chr14_94392564_94393064	SERPINA12	0.971178644530539	9.01188728418035e-58	NA	NA
FEV	286076	chr14_105174479_105174979	GPR132	0.940368037856907	2.52577907887709e-43	NA	NA
FEV	286076	chr14_105174479_105174979	IGHM	0.933171323495711	4.55580680966245e-41	NA	NA
FEV	297860	chr15_100140560_100141060	AC015660.3	0.933890934878779	2.76323130424076e-41	NA	NA
FEV	297860	chr15_100140560_100141060	LRRK1	0.907101134127068	1.15809262712895e-34	NA	NA
FEV	313618	chr17_7484124_7484624	RPL26	0.922103225047397	4.46096098542216e-38	NA	NA
FEV	313846	chr17_8156155_8156655	RPL26	0.931250201789148	1.65517689075032e-40	NA	NA
FEV	321922	chr17_58333126_58333626	AC004687.1	0.942961202047349	3.35299673207421e-44	NA	NA
FEV	321926	chr17_58337459_58337959	AC004687.1	0.970684480978754	1.91338335402286e-57	NA	NA
FEV	322648	chr17_63701741_63702241	AC127029.2	0.905433640905233	2.54907780893495e-34	NA	NA
FEV	322886	chr17_64708940_64709440	AC127029.2	0.971394084702822	6.46758308982327e-58	NA	NA
FEV	337279	chr19_507213_507713	RPS15	0.919112315383919	2.42338755202157e-37	NA	NA
FEV	339807	chr19_6891944_6892444	AC008760.2	0.919720797688608	1.7224730521319e-37	NA	NA
FEV	339807	chr19_6891944_6892444	C3	0.95921291517084	7.71564160508359e-51	NA	NA
FEV	339919	chr19_7527455_7527955	C3	0.915594636107749	1.63133571645963e-36	NA	NA
FEV	339807	chr19_6891944_6892444	VAV1	0.925048532859528	8.05628014352405e-39	NA	NA
FEV	340093	chr19_8193883_8194383	MYO1F	0.933688765942117	3.18305193195653e-41	NA	NA
FEV	342779	chr19_18417522_18418022	COMP	0.900688709341868	2.20563168857101e-33	NA	NA
FEV	344523	chr19_35745228_35745728	POLR2I	0.908505457221214	5.9033459018384e-35	NA	NA
FEV	345797	chr19_41545530_41546030	AC010247.2	0.947072128268204	1.1354539629025e-45	NA	NA
FEV	345919	chr19_42132204_42132704	AC010247.2	0.948937950483638	2.17252152657662e-46	NA	NA
FEV	346082	chr19_42553203_42553703	AC010247.2	0.945861218222623	3.19739662254895e-45	NA	NA
FEV	348043	chr19_50025250_50025750	RPS11	0.941118850862316	1.43111270391426e-43	NA	NA
FEV	348113	chr19_50376168_50376668	RPS11	0.910290906393944	2.45311931134388e-35	NA	NA
FEV	348294	chr19_51127813_51128313	SIGLEC7	0.949394479490967	1.4680365684503e-46	NA	NA
FEV	348308	chr19_51142107_51142607	SIGLEC7	0.979759989848695	9.68261730731342e-65	NA	NA
FEV	348894	chr19_54573255_54573755	LILRB2	0.961508243875803	5.55404668698053e-52	NA	NA
FEV	348894	chr19_54573255_54573755	LILRB1	0.963131045739692	7.53104442323146e-53	NA	NA
FEV	349210	chr19_56314598_56315098	RPL28	0.903712648020854	5.66836394301221e-34	NA	NA
FEV	40922	chr2_40482418_40482918	LINC01794	0.928303223881787	1.10161964608301e-39	NA	NA
FEV	44553	chr2_68732452_68732952	ARHGAP25	0.955123287063458	6.04837479150892e-49	NA	NA
FEV	58953	chr2_203811508_203812008	CTLA4	0.911373440508561	1.42857547433108e-35	NA	NA
FEV	63699	chr2_237600226_237600726	MLPH	0.908703675865763	5.36377747197315e-35	NA	NA
FEV	359393	chr20_62386868_62387368	RPS21	0.902639343790207	9.26326851807365e-34	NA	NA
FEV	369223	chr22_37627449_37627949	Z97056.3	0.951411234180577	2.30159756646396e-47	NA	NA
FEV	369237	chr22_37640246_37640746	Z97056.3	0.9154561459211	1.75177121676944e-36	NA	NA
FEV	369804	chr22_38941399_38941899	Z97056.3	0.961272949062306	7.40427061205871e-52	NA	NA
FEV	372540	chr22_50190631_50191131	CR559946.1	0.919963142245719	1.50050383758822e-37	NA	NA
FEV	372730	chr22_50530113_50530613	CR559946.1	0.972628865622017	8.65744119556296e-59	NA	NA
FEV	80987	chr3_129120506_129121006	RHO	0.901198323683668	1.75052979201767e-33	NA	NA
FEV	95049	chr4_40554067_40554567	RBM47	0.904291580137101	4.32109585808157e-34	NA	NA
FEV	121755	chr5_139488235_139488735	AC010378.2	0.906627227822528	1.44895147380393e-34	NA	NA
FEV	123697	chr5_150065338_150065838	CSF1R	0.922483230530774	3.57565244180603e-38	NA	NA
FEV	123944	chr5_150449516_150450016	RPS14	0.91763912773107	5.49360702037817e-37	NA	NA
FEV	132866	chr6_30509337_30509837	MUC21	0.971407961195852	6.38422078129295e-58	NA	NA
FEV	132921	chr6_30682532_30683032	MUC21	0.965685986951619	2.81996553483098e-54	NA	NA
FEV	133111	chr6_31203854_31204354	MUC21	0.929683745584551	4.62786517494347e-40	NA	NA
FEV	150808	chr7_2863525_2864025	CARD11	0.910543887302573	2.16371030780595e-35	NA	NA
FEV	150808	chr7_2863525_2864025	AC011284.1	0.941244285927206	1.30111591775096e-43	NA	NA
FEV	150868	chr7_3092457_3092957	AC011284.1	0.932282584103209	8.25110757046337e-41	NA	NA
FEV	151025	chr7_4461375_4461875	AC011284.1	0.987826045634437	6.73122243429379e-75	NA	NA
FEV	172888	chr8_22704697_22705197	TNFRSF10D	0.947570299014038	7.34641003514272e-46	NA	NA
FEV	173014	chr8_23074280_23074780	TNFRSF10D	0.925716279089909	5.37658520901343e-39	NA	NA
FEV	175618	chr8_42292974_42293474	AC113133.1	0.956258866695103	1.87619944623434e-49	NA	NA
FEV	187795	chr9_272652_273152	DOCK8	0.929262923424994	6.0094747827776e-40	NA	NA
FEV	198938	chr9_123321596_123322096	OR1L4	0.912836299252247	6.87176228627568e-36	NA	NA
FEV	375784	chrX_66013446_66013946	AL034397.3	0.91576700397477	1.48635020820779e-36	NA	NA
ERF	477	chr1_1990249_1990749	AL589739.1	0.910264095268292	2.48561223564682e-35	NA	NA
ERF	480	chr1_1996183_1996683	AL589739.1	0.985008363251343	1.09066010629486e-70	NA	NA
ERF	18229	chr1_110874623_110875123	AL450468.2	0.924400933923625	1.17471605772571e-38	NA	NA
ERF	21950	chr1_159646575_159647075	OR6N1	0.92377822716012	1.68804359997271e-38	NA	NA
ERF	21950	chr1_159646575_159647075	AL138930.1	0.923778227160118	1.68804359997271e-38	NA	NA
ERF	22288	chr1_161068916_161069416	AL138930.1	0.923025199564458	2.62635419204304e-38	NA	NA
ERF	22289	chr1_161069534_161070034	AL138930.1	0.977081126127275	2.84266070167727e-62	NA	NA
ERF	23403	chr1_168503906_168504406	RCSD1	0.921142077258909	7.71052226842316e-38	NA	NA
ERF	30792	chr1_222773039_222773539	AL392172.2	0.910551792564063	2.15657072032731e-35	NA	NA
ERF	205462	chr10_7457290_7457790	LINC00708	0.92174331095586	5.46803051011185e-38	NA	NA
ERF	212919	chr10_70500886_70501386	PALD1	0.957078813855407	7.81992284015344e-50	NA	NA
ERF	230071	chr11_47378256_47378756	AC090559.1	0.926161431984821	4.11201332993778e-39	NA	NA
ERF	230083	chr11_47394760_47395260	AC090559.1	0.913846425225409	4.06216339348151e-36	NA	NA
ERF	231625	chr11_62621794_62622294	FTH1	0.905365322953614	2.63069767057986e-34	NA	NA
ERF	232189	chr11_64269807_64270307	COX8A	0.912081374030862	9.99062645109541e-36	NA	NA
ERF	232189	chr11_64269807_64270307	FAU	0.912192992281891	9.47070430579836e-36	NA	NA
ERF	232222	chr11_64317372_64317872	FAU	0.908435069577176	6.10496594651322e-35	NA	NA
ERF	235774	chr11_77994670_77995170	NDUFC2	0.929678359456857	4.63780753902585e-40	NA	NA
ERF	235774	chr11_77994670_77995170	AP003086.1	0.924161174344132	1.35227517457681e-38	NA	NA
ERF	240640	chr11_119018221_119018721	RPS25	0.910735860119709	1.96817347512175e-35	NA	NA
ERF	241329	chr11_121466454_121466954	SORL1	0.902357241463317	1.05355170062354e-33	NA	TRUE
ERF	245185	chr12_4174254_4174754	AC084375.1	0.901211205545179	1.74106577232105e-33	NA	NA
ERF	245219	chr12_4289407_4289907	AC084375.1	0.905789896265241	2.16577968540336e-34	NA	NA
ERF	245736	chr12_6663055_6663555	MRPL51	0.908059911669584	7.32147742987146e-35	NA	NA
ERF	245875	chr12_6953665_6954165	CD163	0.912593539996419	7.75239892097481e-36	NA	NA
ERF	258216	chr12_108332599_108333099	CMKLR1	0.939448881571339	5.09437128281696e-43	NA	NA
ERF	258292	chr12_108567301_108567801	CMKLR1	0.902170856602815	1.13909033702515e-33	NA	NA
ERF	258328	chr12_108616821_108617321	CMKLR1	0.922045981531729	4.60753516630276e-38	NA	NA
ERF	283140	chr14_92513556_92514056	RIN3	0.928094222303029	1.25350206556416e-39	NA	NA
ERF	283177	chr14_92649822_92650322	RIN3	0.910645069685277	2.05721125920582e-35	NA	NA
ERF	283642	chr14_94392564_94393064	SERPINA12	0.971178644530539	9.01188728418035e-58	NA	NA
ERF	286076	chr14_105174479_105174979	GPR132	0.940368037856907	2.52577907887709e-43	NA	NA
ERF	286076	chr14_105174479_105174979	IGHM	0.933171323495711	4.55580680966245e-41	NA	NA
ERF	294828	chr15_79004359_79004859	AC067863.1	0.908690357392761	5.3961978000032e-35	NA	NA
ERF	297860	chr15_100140560_100141060	AC015660.3	0.933890934878779	2.76323130424076e-41	NA	NA
ERF	297860	chr15_100140560_100141060	LRRK1	0.907101134127068	1.15809262712895e-34	NA	NA
ERF	303628	chr16_30472442_30472942	ITGAX	0.920303349141161	1.23857596488418e-37	NA	NA
ERF	303707	chr16_30724876_30725376	ITGAX	0.921495471277957	6.2894961628626e-38	NA	NA
ERF	311952	chr17_1253635_1254135	ABR	0.913794246881895	4.17155203817029e-36	NA	NA
ERF	311952	chr17_1253635_1254135	TRARG1	0.922651783081607	3.26077925562164e-38	NA	NA
ERF	313637	chr17_7558153_7558653	ALOX12B	0.901369581180475	1.622061516307e-33	NA	NA
ERF	313618	chr17_7484124_7484624	RPL26	0.922103225047397	4.46096098542216e-38	NA	NA
ERF	313846	chr17_8156155_8156655	RPL26	0.931250201789148	1.65517689075032e-40	NA	NA
ERF	321922	chr17_58333126_58333626	AC004687.1	0.942961202047349	3.35299673207421e-44	NA	NA
ERF	321924	chr17_58335796_58336296	AC004687.1	0.925946503556569	4.68001246000133e-39	NA	NA
ERF	322042	chr17_59278351_59278851	AC004687.1	0.942098102524923	6.66353645824397e-44	NA	NA
ERF	322645	chr17_63699132_63699632	AC127029.2	0.937098001862611	2.87050045041877e-42	NA	NA
ERF	322648	chr17_63701741_63702241	AC127029.2	0.905433640905233	2.54907780893495e-34	NA	NA
ERF	322850	chr17_64456249_64456749	AC127029.2	0.900472318353332	2.42982393451851e-33	NA	NA
ERF	322886	chr17_64708940_64709440	AC127029.2	0.971394084702822	6.46758308982327e-58	NA	NA
ERF	337279	chr19_507213_507713	RPS15	0.919112315383919	2.42338755202157e-37	NA	NA
ERF	338258	chr19_2427395_2427895	RPS15	0.917006102377226	7.67032922917687e-37	NA	NA
ERF	339807	chr19_6891944_6892444	AC008760.2	0.919720797688608	1.7224730521319e-37	NA	NA
ERF	339807	chr19_6891944_6892444	C3	0.95921291517084	7.71564160508359e-51	NA	NA
ERF	339919	chr19_7527455_7527955	C3	0.915594636107749	1.63133571645963e-36	NA	NA
ERF	339807	chr19_6891944_6892444	VAV1	0.925048532859528	8.05628014352405e-39	NA	NA
ERF	340188	chr19_8487393_8487893	MYO1F	0.927144723710032	2.27557974198516e-39	NA	NA
ERF	340263	chr19_8646398_8646898	MYO1F	0.908862331656884	4.96455360577512e-35	NA	NA
ERF	343005	chr19_18919346_18919846	UBA52	0.901844362710871	1.31447791595449e-33	NA	NA
ERF	342779	chr19_18417522_18418022	COMP	0.900688709341868	2.20563168857101e-33	NA	NA
ERF	344523	chr19_35745228_35745728	POLR2I	0.908505457221214	5.9033459018384e-35	NA	NA
ERF	344988	chr19_38434532_38435032	RYR1	0.902192582514302	1.12887820470087e-33	NA	NA
ERF	345672	chr19_41194127_41194627	AC010247.2	0.906902311945654	1.2716934059012e-34	NA	NA
ERF	345785	chr19_41530536_41531036	AC010247.2	0.974919832077725	1.46902822578367e-60	NA	NA
ERF	345797	chr19_41545530_41546030	AC010247.2	0.947072128268204	1.1354539629025e-45	NA	NA
ERF	345813	chr19_41575923_41576423	AC010247.2	0.985520004980749	2.34935393460466e-71	NA	NA
ERF	345919	chr19_42132204_42132704	AC010247.2	0.948937950483638	2.17252152657662e-46	NA	NA
ERF	346082	chr19_42553203_42553703	AC010247.2	0.945861218222623	3.19739662254895e-45	NA	NA
ERF	348043	chr19_50025250_50025750	RPS11	0.941118850862316	1.43111270391426e-43	NA	NA
ERF	348113	chr19_50376168_50376668	RPS11	0.910290906393944	2.45311931134388e-35	NA	NA
ERF	348294	chr19_51127813_51128313	SIGLEC7	0.949394479490967	1.4680365684503e-46	NA	NA
ERF	348308	chr19_51142107_51142607	SIGLEC7	0.979759989848695	9.68261730731342e-65	NA	NA
ERF	348387	chr19_51493762_51494262	SIGLEC7	0.944071922403007	1.40041949319468e-44	NA	NA
ERF	348388	chr19_51501624_51502124	SIGLEC7	0.96006751876913	2.91340864740439e-51	NA	NA
ERF	348440	chr19_51771380_51771880	SIGLEC7	0.927827025767974	1.48737197717562e-39	NA	NA
ERF	348894	chr19_54573255_54573755	LILRB2	0.961508243875803	5.55404668698053e-52	NA	NA
ERF	348911	chr19_54642915_54643415	LILRB2	0.928208623279105	1.16590001182806e-39	NA	NA
ERF	348894	chr19_54573255_54573755	LILRB1	0.963131045739692	7.53104442323146e-53	NA	NA
ERF	348911	chr19_54642915_54643415	LILRB1	0.943561423367334	2.08560412119234e-44	NA	NA
ERF	40922	chr2_40482418_40482918	LINC01794	0.928303223881787	1.10161964608301e-39	NA	NA
ERF	44553	chr2_68732452_68732952	ARHGAP25	0.955123287063458	6.04837479150892e-49	NA	NA
ERF	44656	chr2_69178187_69178687	ARHGAP25	0.950815243777199	4.04587971476964e-47	NA	NA
ERF	44665	chr2_69201185_69201685	ARHGAP25	0.901585786610907	1.4759696816953e-33	NA	NA
ERF	58953	chr2_203811508_203812008	CTLA4	0.911373440508561	1.42857547433108e-35	NA	NA
ERF	62909	chr2_233059970_233060470	INPP5D	0.962553478540495	1.54540253035464e-52	NA	NA
ERF	62976	chr2_233165770_233166270	INPP5D	0.914728150266188	2.5705143546542e-36	NA	NA
ERF	62909	chr2_233059970_233060470	UGT1A8	0.980021819608125	5.46936998424838e-65	NA	NA
ERF	63699	chr2_237600226_237600726	MLPH	0.908703675865763	5.36377747197315e-35	NA	NA
ERF	353625	chr20_31523593_31524093	LINC00028	0.962605167018236	1.45436629497541e-52	NA	NA
ERF	359393	chr20_62386868_62387368	RPS21	0.902639343790207	9.26326851807365e-34	NA	NA
ERF	363597	chr21_41147568_41148068	BACE2	0.915999640025859	1.31293799492783e-36	NA	NA
ERF	369223	chr22_37627449_37627949	Z97056.3	0.951411234180577	2.30159756646396e-47	NA	NA
ERF	369237	chr22_37640246_37640746	Z97056.3	0.9154561459211	1.75177121676944e-36	NA	NA
ERF	369804	chr22_38941399_38941899	Z97056.3	0.961272949062306	7.40427061205871e-52	NA	NA
ERF	372540	chr22_50190631_50191131	CR559946.1	0.919963142245719	1.50050383758822e-37	NA	NA
ERF	372730	chr22_50530113_50530613	CR559946.1	0.972628865622017	8.65744119556296e-59	NA	NA
ERF	80906	chr3_128715054_128715554	RHO	0.9573574100688	5.74539531541011e-50	NA	NA
ERF	95049	chr4_40554067_40554567	RBM47	0.904291580137101	4.32109585808157e-34	NA	NA
ERF	123697	chr5_150065338_150065838	CSF1R	0.922483230530774	3.57565244180603e-38	NA	NA
ERF	133111	chr6_31203854_31204354	MUC21	0.929683745584551	4.62786517494347e-40	NA	NA
ERF	149900	chr7_604237_604737	AC215522.2	0.923914103780705	1.56686225523108e-38	NA	NA
ERF	150808	chr7_2863525_2864025	CARD11	0.910543887302573	2.16371030780595e-35	NA	NA
ERF	150808	chr7_2863525_2864025	AC011284.1	0.941244285927206	1.30111591775096e-43	NA	NA
ERF	150868	chr7_3092457_3092957	AC011284.1	0.932282584103209	8.25110757046337e-41	NA	NA
ERF	151041	chr7_4625482_4625982	AC011284.1	0.918841147314453	2.81572640799269e-37	NA	NA
ERF	157424	chr7_50262842_50263342	IKZF1	0.900252483318805	2.68225653136112e-33	NA	NA
ERF	163038	chr7_106865039_106865539	AC005050.1	0.909758369493002	3.19627655244829e-35	NA	NA
ERF	172888	chr8_22704697_22705197	TNFRSF10D	0.947570299014038	7.34641003514272e-46	NA	NA
ERF	173010	chr8_23068855_23069355	TNFRSF10D	0.94899338116085	2.06846943013548e-46	NA	NA
ERF	173014	chr8_23074280_23074780	TNFRSF10D	0.925716279089909	5.37658520901343e-39	NA	NA
ERF	175618	chr8_42292974_42293474	AC113133.1	0.956258866695103	1.87619944623434e-49	NA	NA
ERF	187769	chr9_62855_63355	DOCK8	0.907615038010813	9.08199159915043e-35	NA	NA
ERF	201903	chr9_132372595_132373095	GBGT1	0.940938649589804	1.63807766770502e-43	NA	NA
ERF	375784	chrX_66013446_66013946	AL034397.3	0.91576700397477	1.48635020820779e-36	NA	NA
ERF	378814	chrX_154398067_154398567	SSR4	0.902102484727699	1.17362699580985e-33	NA	NA
ERF	378814	chrX_154398067_154398567	RPL10	0.921575366669922	6.01511413499416e-38	NA	NA
GABPA	477	chr1_1990249_1990749	AL589739.1	0.910264095268292	2.48561223564682e-35	NA	NA
GABPA	875	chr1_2578141_2578641	AL589739.1	0.94862441995589	2.88610900393537e-46	NA	NA
GABPA	4413	chr1_17206922_17207422	IGSF21	0.912004558854802	1.03719565122285e-35	NA	NA
GABPA	22207	chr1_160565578_160566078	AL138930.1	0.933914547530005	2.72129405872807e-41	NA	NA
GABPA	22289	chr1_161069534_161070034	AL138930.1	0.977081126127275	2.84266070167727e-62	NA	NA
GABPA	23403	chr1_168503906_168504406	RCSD1	0.921142077258909	7.71052226842316e-38	NA	NA
GABPA	30792	chr1_222773039_222773539	AL392172.2	0.910551792564063	2.15657072032731e-35	NA	NA
GABPA	205462	chr10_7457290_7457790	LINC00708	0.92174331095586	5.46803051011185e-38	NA	NA
GABPA	212919	chr10_70500886_70501386	PALD1	0.957078813855407	7.81992284015344e-50	NA	NA
GABPA	230083	chr11_47394760_47395260	AC090559.1	0.913846425225409	4.06216339348151e-36	NA	NA
GABPA	230859	chr11_60280406_60280906	MS4A6A	0.940527372561282	2.24646106200112e-43	NA	NA
GABPA	230859	chr11_60280406_60280906	MS4A1	0.953364466495042	3.48624203250536e-48	NA	NA
GABPA	231625	chr11_62621794_62622294	FTH1	0.905365322953614	2.63069767057986e-34	NA	NA
GABPA	232189	chr11_64269807_64270307	COX8A	0.912081374030862	9.99062645109541e-36	NA	NA
GABPA	232189	chr11_64269807_64270307	FAU	0.912192992281891	9.47070430579836e-36	NA	NA
GABPA	232222	chr11_64317372_64317872	FAU	0.908435069577176	6.10496594651322e-35	NA	NA
GABPA	232809	chr11_65615265_65615765	FAU	0.926135928778358	4.17414359033437e-39	NA	NA
GABPA	235774	chr11_77994670_77995170	NDUFC2	0.929678359456857	4.63780753902585e-40	NA	NA
GABPA	235774	chr11_77994670_77995170	AP003086.1	0.924161174344132	1.35227517457681e-38	NA	NA
GABPA	240640	chr11_119018221_119018721	RPS25	0.910735860119709	1.96817347512175e-35	NA	NA
GABPA	242968	chr11_128718596_128719096	FLI1	0.924996160214902	8.27398078904403e-39	NA	NA
GABPA	245185	chr12_4174254_4174754	AC084375.1	0.901211205545179	1.74106577232105e-33	NA	NA
GABPA	245736	chr12_6663055_6663555	MRPL51	0.908059911669584	7.32147742987146e-35	NA	NA
GABPA	245714	chr12_6631474_6631974	CD163L1	0.904775084846658	3.46819846771533e-34	NA	NA
GABPA	245714	chr12_6631474_6631974	CD163	0.910126946161998	2.65877920244992e-35	NA	NA
GABPA	245875	chr12_6953665_6954165	CD163	0.912593539996419	7.75239892097481e-36	NA	NA
GABPA	258100	chr12_107778571_107779071	CMKLR1	0.949722955358121	1.09780293814426e-46	NA	NA
GABPA	258216	chr12_108332599_108333099	CMKLR1	0.939448881571339	5.09437128281696e-43	NA	NA
GABPA	258292	chr12_108567301_108567801	CMKLR1	0.902170856602815	1.13909033702515e-33	NA	NA
GABPA	258455	chr12_108903600_108904100	CMKLR1	0.950381002389764	6.06445624345034e-47	NA	NA
GABPA	258472	chr12_108930090_108930590	CMKLR1	0.931210026113657	1.69637550138631e-40	NA	NA
GABPA	279522	chr14_69615462_69615962	ACTN1-AS1	0.927318896771186	2.04625889030029e-39	NA	NA
GABPA	283117	chr14_92465978_92466478	RIN3	0.900408420810029	2.50029009682961e-33	NA	NA
GABPA	283177	chr14_92649822_92650322	RIN3	0.910645069685277	2.05721125920582e-35	NA	NA
GABPA	283642	chr14_94392564_94393064	SERPINA12	0.971178644530539	9.01188728418035e-58	NA	NA
GABPA	286029	chr14_105069746_105070246	GPR132	0.957596738849885	4.45946232568592e-50	NA	NA
GABPA	286076	chr14_105174479_105174979	GPR132	0.940368037856907	2.52577907887709e-43	NA	NA
GABPA	286029	chr14_105069746_105070246	IGHM	0.980479502640259	1.95984449716313e-65	NA	NA
GABPA	286076	chr14_105174479_105174979	IGHM	0.933171323495711	4.55580680966245e-41	NA	NA
GABPA	296501	chr15_90201076_90201576	SEMA4B	0.900296814321668	2.63070074617073e-33	NA	NA
GABPA	297860	chr15_100140560_100141060	AC015660.3	0.933890934878779	2.76323130424076e-41	NA	NA
GABPA	297860	chr15_100140560_100141060	LRRK1	0.907101134127068	1.15809262712895e-34	NA	NA
GABPA	313637	chr17_7558153_7558653	ALOX12B	0.901369581180475	1.622061516307e-33	NA	NA
GABPA	313846	chr17_8156155_8156655	RPL26	0.931250201789148	1.65517689075032e-40	NA	NA
GABPA	321921	chr17_58332336_58332836	AC004687.1	0.976946939376695	3.621102792159e-62	NA	NA
GABPA	321924	chr17_58335796_58336296	AC004687.1	0.925946503556569	4.68001246000133e-39	NA	NA
GABPA	321928	chr17_58338941_58339441	AC004687.1	0.949507037502308	1.33147839988353e-46	NA	NA
GABPA	322645	chr17_63699132_63699632	AC127029.2	0.937098001862611	2.87050045041877e-42	NA	NA
GABPA	322648	chr17_63701741_63702241	AC127029.2	0.905433640905233	2.54907780893495e-34	NA	NA
GABPA	322850	chr17_64456249_64456749	AC127029.2	0.900472318353332	2.42982393451851e-33	NA	NA
GABPA	322886	chr17_64708940_64709440	AC127029.2	0.971394084702822	6.46758308982327e-58	NA	NA
GABPA	327798	chr17_82241436_82241936	AC145207.7	0.913245692459702	5.55070473528591e-36	NA	NA
GABPA	327798	chr17_82241436_82241936	SECTM1	0.912337829698076	8.81952266735789e-36	NA	NA
GABPA	337279	chr19_507213_507713	RPS15	0.919112315383919	2.42338755202157e-37	NA	NA
GABPA	338258	chr19_2427395_2427895	RPS15	0.917006102377226	7.67032922917687e-37	NA	NA
GABPA	339807	chr19_6891944_6892444	AC008760.2	0.919720797688608	1.7224730521319e-37	NA	NA
GABPA	339807	chr19_6891944_6892444	C3	0.95921291517084	7.71564160508359e-51	NA	NA
GABPA	339919	chr19_7527455_7527955	C3	0.915594636107749	1.63133571645963e-36	NA	NA
GABPA	339946	chr19_7636820_7637320	C3	0.950555456045318	5.15640683618936e-47	NA	NA
GABPA	339807	chr19_6891944_6892444	VAV1	0.925048532859528	8.05628014352405e-39	NA	NA
GABPA	339946	chr19_7636820_7637320	VAV1	0.905750328287613	2.20538952218682e-34	NA	NA
GABPA	339946	chr19_7636820_7637320	MYO1F	0.906304419352865	1.69091972565593e-34	NA	NA
GABPA	340188	chr19_8487393_8487893	MYO1F	0.927144723710032	2.27557974198516e-39	NA	NA
GABPA	343005	chr19_18919346_18919846	UBA52	0.901844362710871	1.31447791595449e-33	NA	NA
GABPA	342779	chr19_18417522_18418022	COMP	0.900688709341868	2.20563168857101e-33	NA	NA
GABPA	344523	chr19_35745228_35745728	POLR2I	0.908505457221214	5.9033459018384e-35	NA	NA
GABPA	345689	chr19_41233686_41234186	AC010247.2	0.978418362507938	1.80573581773041e-63	NA	NA
GABPA	345693	chr19_41238068_41238568	AC010247.2	0.929276102231327	5.96791893106548e-40	NA	NA
GABPA	345797	chr19_41545530_41546030	AC010247.2	0.947072128268204	1.1354539629025e-45	NA	NA
GABPA	345806	chr19_41552573_41553073	AC010247.2	0.912313000966644	8.92171150473093e-36	NA	NA
GABPA	345919	chr19_42132204_42132704	AC010247.2	0.948937950483638	2.17252152657662e-46	NA	NA
GABPA	346020	chr19_42363588_42364088	AC010247.2	0.900163941927593	2.7917534289328e-33	NA	NA
GABPA	346082	chr19_42553203_42553703	AC010247.2	0.945861218222623	3.19739662254895e-45	NA	NA
GABPA	348043	chr19_50025250_50025750	RPS11	0.941118850862316	1.43111270391426e-43	NA	NA
GABPA	348113	chr19_50376168_50376668	RPS11	0.910290906393944	2.45311931134388e-35	NA	NA
GABPA	348294	chr19_51127813_51128313	SIGLEC7	0.949394479490967	1.4680365684503e-46	NA	NA
GABPA	348313	chr19_51167072_51167572	SIGLEC7	0.966872793902136	5.64394198552203e-55	NA	NA
GABPA	348387	chr19_51493762_51494262	SIGLEC7	0.944071922403007	1.40041949319468e-44	NA	NA
GABPA	348453	chr19_51799286_51799786	SIGLEC7	0.945887927822429	3.13887632326067e-45	NA	NA
GABPA	348894	chr19_54573255_54573755	LILRB2	0.961508243875803	5.55404668698053e-52	NA	NA
GABPA	348920	chr19_54663388_54663888	LILRB2	0.915171221470343	2.03016849153033e-36	NA	NA
GABPA	348930	chr19_54873936_54874436	LILRB2	0.920146777651623	1.35257728333585e-37	NA	NA
GABPA	348835	chr19_54388511_54389011	LILRB1	0.925210366383347	7.3029353298405e-39	NA	NA
GABPA	348894	chr19_54573255_54573755	LILRB1	0.963131045739692	7.53104442323146e-53	NA	NA
GABPA	348920	chr19_54663388_54663888	LILRB1	0.930247728326742	3.19033955309027e-40	NA	NA
GABPA	348930	chr19_54873936_54874436	LILRB1	0.922747871878249	3.08243797538526e-38	NA	NA
GABPA	349210	chr19_56314598_56315098	RPL28	0.903712648020854	5.66836394301221e-34	NA	NA
GABPA	40922	chr2_40482418_40482918	LINC01794	0.928303223881787	1.10161964608301e-39	NA	NA
GABPA	44544	chr2_68714910_68715410	ARHGAP25	0.933233488854535	4.37342951263432e-41	NA	NA
GABPA	44553	chr2_68732452_68732952	ARHGAP25	0.955123287063458	6.04837479150892e-49	NA	NA
GABPA	44562	chr2_68739502_68740002	ARHGAP25	0.935721324695471	7.79565441092897e-42	NA	NA
GABPA	58953	chr2_203811508_203812008	CTLA4	0.911373440508561	1.42857547433108e-35	NA	NA
GABPA	62909	chr2_233059970_233060470	INPP5D	0.962553478540495	1.54540253035464e-52	NA	NA
GABPA	62935	chr2_233086832_233087332	INPP5D	0.972591439514204	9.14114711616357e-59	NA	NA
GABPA	62909	chr2_233059970_233060470	UGT1A8	0.980021819608125	5.46936998424838e-65	NA	NA
GABPA	62935	chr2_233086832_233087332	UGT1A8	0.980968573629381	6.4859814454197e-66	NA	NA
GABPA	63119	chr2_234348077_234348577	UGT1A8	0.924371559781912	1.1949688926044e-38	NA	NA
GABPA	63119	chr2_234348077_234348577	LINC01891	0.902235933241686	1.10864563199206e-33	NA	NA
GABPA	63699	chr2_237600226_237600726	MLPH	0.908703675865763	5.36377747197315e-35	NA	NA
GABPA	64531	chr2_240626816_240627316	AC104809.1	0.916325924215447	1.10325072124538e-36	NA	NA
GABPA	352916	chr20_23086850_23087350	GGTLC1	0.904837962071785	3.36778829521162e-34	NA	NA
GABPA	353800	chr20_32051150_32051650	LINC00028	0.958316702384913	2.05549802876606e-50	NA	NA
GABPA	353826	chr20_32155161_32155661	LINC00028	0.952303364227127	9.82849457332938e-48	NA	NA
GABPA	359393	chr20_62386868_62387368	RPS21	0.902639343790207	9.26326851807365e-34	NA	NA
GABPA	369223	chr22_37627449_37627949	Z97056.3	0.951411234180577	2.30159756646396e-47	NA	NA
GABPA	369236	chr22_37639353_37639853	Z97056.3	0.91074380462362	1.96162996065586e-35	NA	NA
GABPA	369237	chr22_37640246_37640746	Z97056.3	0.9154561459211	1.75177121676944e-36	NA	NA
GABPA	369804	chr22_38941399_38941899	Z97056.3	0.961272949062306	7.40427061205871e-52	NA	NA
GABPA	369814	chr22_39013951_39014451	Z97056.3	0.966500148013808	9.25360094062901e-55	NA	NA
GABPA	369828	chr22_39077043_39077543	Z97056.3	0.928275606576208	1.11871267255796e-39	NA	NA
GABPA	369904	chr22_39254928_39255428	Z97056.3	0.92926139068939	6.0094747827776e-40	NA	NA
GABPA	369947	chr22_39299699_39300199	Z97056.3	0.938395189741236	1.12788344540569e-42	NA	NA
GABPA	372540	chr22_50190631_50191131	CR559946.1	0.919963142245719	1.50050383758822e-37	NA	NA
GABPA	372654	chr22_50376254_50376754	CR559946.1	0.909452687348954	3.71079697398064e-35	NA	NA
GABPA	372730	chr22_50530113_50530613	CR559946.1	0.972628865622017	8.65744119556296e-59	NA	NA
GABPA	71391	chr3_46538619_46539119	LTF	0.916687162459426	9.09252170732746e-37	NA	NA
GABPA	71391	chr3_46538619_46539119	PTH1R	0.917425435466871	6.14236929827872e-37	NA	NA
GABPA	87753	chr3_186871284_186871784	ST6GAL1	0.905678059457381	2.27731801143445e-34	NA	NA
GABPA	87790	chr3_186967662_186968162	ST6GAL1	0.950810414255978	4.05225568780029e-47	NA	NA
GABPA	87797	chr3_186977127_186977627	ST6GAL1	0.923182793213768	2.39862294811245e-38	NA	NA
GABPA	89885	chr4_1346840_1347340	C4orf48	0.916612537302751	9.47365492895254e-37	NA	NA
GABPA	116421	chr5_88872833_88873333	MEF2C	0.913518402344586	4.8063363747509e-36	NA	NA
GABPA	121755	chr5_139488235_139488735	AC010378.2	0.906627227822528	1.44895147380393e-34	NA	NA
GABPA	123697	chr5_150065338_150065838	CSF1R	0.922483230530774	3.57565244180603e-38	NA	NA
GABPA	123944	chr5_150449516_150450016	RPS14	0.91763912773107	5.49360702037817e-37	NA	NA
GABPA	132921	chr6_30682532_30683032	MUC21	0.965685986951619	2.81996553483098e-54	NA	NA
GABPA	133111	chr6_31203854_31204354	MUC21	0.929683745584551	4.62786517494347e-40	NA	NA
GABPA	133242	chr6_31736269_31736769	MUC21	0.964586448676392	1.2041100222337e-53	NA	NA
GABPA	146374	chr6_150600303_150600803	PLEKHG1	0.906042778769457	1.91604977627155e-34	NA	NA
GABPA	150808	chr7_2863525_2864025	CARD11	0.910543887302573	2.16371030780595e-35	NA	NA
GABPA	150808	chr7_2863525_2864025	AC011284.1	0.941244285927206	1.30111591775096e-43	NA	NA
GABPA	151025	chr7_4461375_4461875	AC011284.1	0.987826045634437	6.73122243429379e-75	NA	NA
GABPA	151041	chr7_4625482_4625982	AC011284.1	0.918841147314453	2.81572640799269e-37	NA	NA
GABPA	172888	chr8_22704697_22705197	TNFRSF10D	0.947570299014038	7.34641003514272e-46	NA	NA
GABPA	173014	chr8_23074280_23074780	TNFRSF10D	0.925716279089909	5.37658520901343e-39	NA	NA
GABPA	173070	chr8_23335777_23336277	TNFRSF10D	0.932315942773927	8.08612052716385e-41	NA	NA
GABPA	173070	chr8_23335777_23336277	ADAM28	0.93921737019032	6.07198967013369e-43	NA	NA
GABPA	173197	chr8_24293869_24294369	ADAM28	0.940444569924643	2.39529758879066e-43	NA	NA
GABPA	175618	chr8_42292974_42293474	AC113133.1	0.956258866695103	1.87619944623434e-49	NA	NA
GABPA	186178	chr8_141117931_141118431	DENND3	0.903344318572832	6.72099934369357e-34	NA	NA
GABPA	186199	chr8_141137770_141138270	DENND3	0.906122147902926	1.84465931761228e-34	NA	NA
GABPA	186280	chr8_141308164_141308664	DENND3	0.917538626820404	5.79400026402872e-37	NA	NA
GABPA	198938	chr9_123321596_123322096	OR1L4	0.912836299252247	6.87176228627568e-36	NA	NA
GABPA	198947	chr9_123329158_123329658	OR1L4	0.926726839309495	2.92938352979975e-39	NA	NA
GABPA	202298	chr9_133845270_133845770	GBGT1	0.904476705265603	3.98171515373867e-34	NA	NA
GABPA	202298	chr9_133845270_133845770	DBH-AS1	0.907546878226716	9.37144646613343e-35	NA	NA
GABPA	375784	chrX_66013446_66013946	AL034397.3	0.91576700397477	1.48635020820779e-36	NA	NA
GABPA	378814	chrX_154398067_154398567	SSR4	0.902102484727699	1.17362699580985e-33	NA	NA
GABPA	378814	chrX_154398067_154398567	RPL10	0.921575366669922	6.01511413499416e-38	NA	NA
FLI1	477	chr1_1990249_1990749	AL589739.1	0.910264095268292	2.48561223564682e-35	NA	NA
FLI1	22288	chr1_161068916_161069416	AL138930.1	0.923025199564458	2.62635419204304e-38	NA	NA
FLI1	22289	chr1_161069534_161070034	AL138930.1	0.977081126127275	2.84266070167727e-62	NA	NA
FLI1	23403	chr1_168503906_168504406	RCSD1	0.921142077258909	7.71052226842316e-38	NA	NA
FLI1	30792	chr1_222773039_222773539	AL392172.2	0.910551792564063	2.15657072032731e-35	NA	NA
FLI1	205462	chr10_7457290_7457790	LINC00708	0.92174331095586	5.46803051011185e-38	NA	NA
FLI1	205473	chr10_7471744_7472244	LINC00708	0.960869389867386	1.16789973530913e-51	NA	NA
FLI1	205473	chr10_7471744_7472244	AC025946.1	0.919843716665756	1.60610146846421e-37	NA	NA
FLI1	212919	chr10_70500886_70501386	PALD1	0.957078813855407	7.81992284015344e-50	NA	NA
FLI1	230071	chr11_47378256_47378756	AC090559.1	0.926161431984821	4.11201332993778e-39	NA	NA
FLI1	231625	chr11_62621794_62622294	FTH1	0.905365322953614	2.63069767057986e-34	NA	NA
FLI1	232189	chr11_64269807_64270307	COX8A	0.912081374030862	9.99062645109541e-36	NA	NA
FLI1	232189	chr11_64269807_64270307	FAU	0.912192992281891	9.47070430579836e-36	NA	NA
FLI1	232222	chr11_64317372_64317872	FAU	0.908435069577176	6.10496594651322e-35	NA	NA
FLI1	240640	chr11_119018221_119018721	RPS25	0.910735860119709	1.96817347512175e-35	NA	NA
FLI1	245185	chr12_4174254_4174754	AC084375.1	0.901211205545179	1.74106577232105e-33	NA	NA
FLI1	245736	chr12_6663055_6663555	MRPL51	0.908059911669584	7.32147742987146e-35	NA	NA
FLI1	252015	chr12_54428042_54428542	HOXC6	0.908105931499094	7.16893045263943e-35	NA	NA
FLI1	258216	chr12_108332599_108333099	CMKLR1	0.939448881571339	5.09437128281696e-43	NA	NA
FLI1	258292	chr12_108567301_108567801	CMKLR1	0.902170856602815	1.13909033702515e-33	NA	NA
FLI1	258328	chr12_108616821_108617321	CMKLR1	0.922045981531729	4.60753516630276e-38	NA	NA
FLI1	283177	chr14_92649822_92650322	RIN3	0.910645069685277	2.05721125920582e-35	NA	NA
FLI1	283214	chr14_92702527_92703027	RIN3	0.915483298802032	1.72720145610563e-36	NA	NA
FLI1	283642	chr14_94392564_94393064	SERPINA12	0.971178644530539	9.01188728418035e-58	NA	NA
FLI1	286076	chr14_105174479_105174979	GPR132	0.940368037856907	2.52577907887709e-43	NA	NA
FLI1	286076	chr14_105174479_105174979	IGHM	0.933171323495711	4.55580680966245e-41	NA	NA
FLI1	294828	chr15_79004359_79004859	AC067863.1	0.908690357392761	5.3961978000032e-35	NA	NA
FLI1	297860	chr15_100140560_100141060	AC015660.3	0.933890934878779	2.76323130424076e-41	NA	NA
FLI1	297860	chr15_100140560_100141060	LRRK1	0.907101134127068	1.15809262712895e-34	NA	NA
FLI1	303628	chr16_30472442_30472942	ITGAX	0.920303349141161	1.23857596488418e-37	NA	NA
FLI1	311952	chr17_1253635_1254135	ABR	0.913794246881895	4.17155203817029e-36	NA	NA
FLI1	311998	chr17_1463203_1463703	ABR	0.904626517872014	3.71648856857109e-34	NA	NA
FLI1	311952	chr17_1253635_1254135	TRARG1	0.922651783081607	3.26077925562164e-38	NA	NA
FLI1	311998	chr17_1463203_1463703	TRARG1	0.937116914516803	2.84516306826422e-42	NA	NA
FLI1	313637	chr17_7558153_7558653	ALOX12B	0.901369581180475	1.622061516307e-33	NA	NA
FLI1	313618	chr17_7484124_7484624	RPL26	0.922103225047397	4.46096098542216e-38	NA	NA
FLI1	313846	chr17_8156155_8156655	RPL26	0.931250201789148	1.65517689075032e-40	NA	NA
FLI1	321922	chr17_58333126_58333626	AC004687.1	0.942961202047349	3.35299673207421e-44	NA	NA
FLI1	321924	chr17_58335796_58336296	AC004687.1	0.925946503556569	4.68001246000133e-39	NA	NA
FLI1	321926	chr17_58337459_58337959	AC004687.1	0.970684480978754	1.91338335402286e-57	NA	NA
FLI1	322042	chr17_59278351_59278851	AC004687.1	0.942098102524923	6.66353645824397e-44	NA	NA
FLI1	322645	chr17_63699132_63699632	AC127029.2	0.937098001862611	2.87050045041877e-42	NA	NA
FLI1	322648	chr17_63701741_63702241	AC127029.2	0.905433640905233	2.54907780893495e-34	NA	NA
FLI1	322850	chr17_64456249_64456749	AC127029.2	0.900472318353332	2.42982393451851e-33	NA	NA
FLI1	322886	chr17_64708940_64709440	AC127029.2	0.971394084702822	6.46758308982327e-58	NA	NA
FLI1	337279	chr19_507213_507713	RPS15	0.919112315383919	2.42338755202157e-37	NA	NA
FLI1	338258	chr19_2427395_2427895	RPS15	0.917006102377226	7.67032922917687e-37	NA	NA
FLI1	339807	chr19_6891944_6892444	AC008760.2	0.919720797688608	1.7224730521319e-37	NA	NA
FLI1	339807	chr19_6891944_6892444	C3	0.95921291517084	7.71564160508359e-51	NA	NA
FLI1	339919	chr19_7527455_7527955	C3	0.915594636107749	1.63133571645963e-36	NA	NA
FLI1	339807	chr19_6891944_6892444	VAV1	0.925048532859528	8.05628014352405e-39	NA	NA
FLI1	340093	chr19_8193883_8194383	MYO1F	0.933688765942117	3.18305193195653e-41	NA	NA
FLI1	343005	chr19_18919346_18919846	UBA52	0.901844362710871	1.31447791595449e-33	NA	NA
FLI1	342779	chr19_18417522_18418022	COMP	0.900688709341868	2.20563168857101e-33	NA	NA
FLI1	344523	chr19_35745228_35745728	POLR2I	0.908505457221214	5.9033459018384e-35	NA	NA
FLI1	344988	chr19_38434532_38435032	RYR1	0.902192582514302	1.12887820470087e-33	NA	NA
FLI1	345797	chr19_41545530_41546030	AC010247.2	0.947072128268204	1.1354539629025e-45	NA	NA
FLI1	345919	chr19_42132204_42132704	AC010247.2	0.948937950483638	2.17252152657662e-46	NA	NA
FLI1	346082	chr19_42553203_42553703	AC010247.2	0.945861218222623	3.19739662254895e-45	NA	NA
FLI1	348113	chr19_50376168_50376668	RPS11	0.910290906393944	2.45311931134388e-35	NA	NA
FLI1	348294	chr19_51127813_51128313	SIGLEC7	0.949394479490967	1.4680365684503e-46	NA	NA
FLI1	348308	chr19_51142107_51142607	SIGLEC7	0.979759989848695	9.68261730731342e-65	NA	NA
FLI1	348387	chr19_51493762_51494262	SIGLEC7	0.944071922403007	1.40041949319468e-44	NA	NA
FLI1	348440	chr19_51771380_51771880	SIGLEC7	0.927827025767974	1.48737197717562e-39	NA	NA
FLI1	348894	chr19_54573255_54573755	LILRB2	0.961508243875803	5.55404668698053e-52	NA	NA
FLI1	348911	chr19_54642915_54643415	LILRB2	0.928208623279105	1.16590001182806e-39	NA	NA
FLI1	348894	chr19_54573255_54573755	LILRB1	0.963131045739692	7.53104442323146e-53	NA	NA
FLI1	348911	chr19_54642915_54643415	LILRB1	0.943561423367334	2.08560412119234e-44	NA	NA
FLI1	349210	chr19_56314598_56315098	RPL28	0.903712648020854	5.66836394301221e-34	NA	NA
FLI1	40922	chr2_40482418_40482918	LINC01794	0.928303223881787	1.10161964608301e-39	NA	NA
FLI1	44553	chr2_68732452_68732952	ARHGAP25	0.955123287063458	6.04837479150892e-49	NA	NA
FLI1	44656	chr2_69178187_69178687	ARHGAP25	0.950815243777199	4.04587971476964e-47	NA	NA
FLI1	49089	chr2_109238563_109239063	SULT1C3	0.970767384921148	1.71736846965623e-57	NA	NA
FLI1	49089	chr2_109238563_109239063	SH3RF3	0.91097007832829	1.74771262645277e-35	NA	NA
FLI1	58953	chr2_203811508_203812008	CTLA4	0.911373440508561	1.42857547433108e-35	NA	NA
FLI1	62909	chr2_233059970_233060470	INPP5D	0.962553478540495	1.54540253035464e-52	NA	NA
FLI1	62909	chr2_233059970_233060470	UGT1A8	0.980021819608125	5.46936998424838e-65	NA	NA
FLI1	63699	chr2_237600226_237600726	MLPH	0.908703675865763	5.36377747197315e-35	NA	NA
FLI1	352916	chr20_23086850_23087350	GGTLC1	0.904837962071785	3.36778829521162e-34	NA	NA
FLI1	353625	chr20_31523593_31524093	LINC00028	0.962605167018236	1.45436629497541e-52	NA	NA
FLI1	359393	chr20_62386868_62387368	RPS21	0.902639343790207	9.26326851807365e-34	NA	NA
FLI1	363597	chr21_41147568_41148068	BACE2	0.915999640025859	1.31293799492783e-36	NA	NA
FLI1	369223	chr22_37627449_37627949	Z97056.3	0.951411234180577	2.30159756646396e-47	NA	NA
FLI1	369237	chr22_37640246_37640746	Z97056.3	0.9154561459211	1.75177121676944e-36	NA	NA
FLI1	369262	chr22_37708550_37709050	Z97056.3	0.964396718978269	1.53730765688662e-53	NA	NA
FLI1	369804	chr22_38941399_38941899	Z97056.3	0.961272949062306	7.40427061205871e-52	NA	NA
FLI1	372540	chr22_50190631_50191131	CR559946.1	0.919963142245719	1.50050383758822e-37	NA	NA
FLI1	372730	chr22_50530113_50530613	CR559946.1	0.972628865622017	8.65744119556296e-59	NA	NA
FLI1	80906	chr3_128715054_128715554	RHO	0.9573574100688	5.74539531541011e-50	NA	NA
FLI1	80987	chr3_129120506_129121006	RHO	0.901198323683668	1.75052979201767e-33	NA	NA
FLI1	87753	chr3_186871284_186871784	ST6GAL1	0.905678059457381	2.27731801143445e-34	NA	NA
FLI1	87834	chr3_187012497_187012997	ST6GAL1	0.914678124563301	2.63485396887563e-36	NA	NA
FLI1	89885	chr4_1346840_1347340	C4orf48	0.916612537302751	9.47365492895254e-37	NA	NA
FLI1	121755	chr5_139488235_139488735	AC010378.2	0.906627227822528	1.44895147380393e-34	NA	NA
FLI1	123697	chr5_150065338_150065838	CSF1R	0.922483230530774	3.57565244180603e-38	NA	NA
FLI1	132921	chr6_30682532_30683032	MUC21	0.965685986951619	2.81996553483098e-54	NA	NA
FLI1	133111	chr6_31203854_31204354	MUC21	0.929683745584551	4.62786517494347e-40	NA	NA
FLI1	149900	chr7_604237_604737	AC215522.2	0.923914103780705	1.56686225523108e-38	NA	NA
FLI1	150808	chr7_2863525_2864025	CARD11	0.910543887302573	2.16371030780595e-35	NA	NA
FLI1	150808	chr7_2863525_2864025	AC011284.1	0.941244285927206	1.30111591775096e-43	NA	NA
FLI1	150868	chr7_3092457_3092957	AC011284.1	0.932282584103209	8.25110757046337e-41	NA	NA
FLI1	151025	chr7_4461375_4461875	AC011284.1	0.987826045634437	6.73122243429379e-75	NA	NA
FLI1	157424	chr7_50262842_50263342	IKZF1	0.900252483318805	2.68225653136112e-33	NA	NA
FLI1	163038	chr7_106865039_106865539	AC005050.1	0.909758369493002	3.19627655244829e-35	NA	NA
FLI1	172888	chr8_22704697_22705197	TNFRSF10D	0.947570299014038	7.34641003514272e-46	NA	NA
FLI1	173014	chr8_23074280_23074780	TNFRSF10D	0.925716279089909	5.37658520901343e-39	NA	NA
FLI1	175618	chr8_42292974_42293474	AC113133.1	0.956258866695103	1.87619944623434e-49	NA	NA
FLI1	187795	chr9_272652_273152	DOCK8	0.929262923424994	6.0094747827776e-40	NA	NA
FLI1	198938	chr9_123321596_123322096	OR1L4	0.912836299252247	6.87176228627568e-36	NA	NA
FLI1	201903	chr9_132372595_132373095	GBGT1	0.940938649589804	1.63807766770502e-43	NA	NA
FLI1	378814	chrX_154398067_154398567	SSR4	0.902102484727699	1.17362699580985e-33	NA	NA
FLI1	378814	chrX_154398067_154398567	RPL10	0.921575366669922	6.01511413499416e-38	NA	NA
ELK4	477	chr1_1990249_1990749	AL589739.1	0.910264095268292	2.48561223564682e-35	NA	NA
ELK4	4496	chr1_17618535_17619035	IGSF21	0.923850423929086	1.62205595822733e-38	NA	NA
ELK4	4888	chr1_19448833_19449333	Z98257.1	0.907408819429757	1.00095646634673e-34	NA	NA
ELK4	21979	chr1_159889916_159890416	AL138930.1	0.943755908848873	1.79376171731059e-44	NA	NA
ELK4	22201	chr1_160540127_160540627	AL138930.1	0.970721560701476	1.83453119173647e-57	NA	NA
ELK4	22207	chr1_160565578_160566078	AL138930.1	0.933914547530005	2.72129405872807e-41	NA	NA
ELK4	22289	chr1_161069534_161070034	AL138930.1	0.977081126127275	2.84266070167727e-62	NA	NA
ELK4	30792	chr1_222773039_222773539	AL392172.2	0.910551792564063	2.15657072032731e-35	NA	NA
ELK4	212919	chr10_70500886_70501386	PALD1	0.957078813855407	7.81992284015344e-50	NA	NA
ELK4	223922	chr11_1839753_1840253	AC132217.2	0.95371156863735	2.48045374455264e-48	NA	NA
ELK4	224032	chr11_2265353_2265853	AC132217.2	0.951997919426881	1.31656176756494e-47	NA	NA
ELK4	223922	chr11_1839753_1840253	C11orf21	0.953811910848932	2.24346659646756e-48	NA	NA
ELK4	224032	chr11_2265353_2265853	C11orf21	0.9354544282954	9.3419250257366e-42	NA	NA
ELK4	230083	chr11_47394760_47395260	AC090559.1	0.913846425225409	4.06216339348151e-36	NA	NA
ELK4	230859	chr11_60280406_60280906	MS4A6A	0.940527372561282	2.24646106200112e-43	NA	NA
ELK4	230859	chr11_60280406_60280906	MS4A1	0.953364466495042	3.48624203250536e-48	NA	NA
ELK4	231625	chr11_62621794_62622294	FTH1	0.905365322953614	2.63069767057986e-34	NA	NA
ELK4	232189	chr11_64269807_64270307	COX8A	0.912081374030862	9.99062645109541e-36	NA	NA
ELK4	232189	chr11_64269807_64270307	FAU	0.912192992281891	9.47070430579836e-36	NA	NA
ELK4	232222	chr11_64317372_64317872	FAU	0.908435069577176	6.10496594651322e-35	NA	NA
ELK4	232809	chr11_65615265_65615765	FAU	0.926135928778358	4.17414359033437e-39	NA	NA
ELK4	235774	chr11_77994670_77995170	NDUFC2	0.929678359456857	4.63780753902585e-40	NA	NA
ELK4	235774	chr11_77994670_77995170	AP003086.1	0.924161174344132	1.35227517457681e-38	NA	NA
ELK4	240640	chr11_119018221_119018721	RPS25	0.910735860119709	1.96817347512175e-35	NA	NA
ELK4	241329	chr11_121466454_121466954	SORL1	0.902357241463317	1.05355170062354e-33	NA	TRUE
ELK4	245185	chr12_4174254_4174754	AC084375.1	0.901211205545179	1.74106577232105e-33	NA	NA
ELK4	245736	chr12_6663055_6663555	MRPL51	0.908059911669584	7.32147742987146e-35	NA	NA
ELK4	245714	chr12_6631474_6631974	CD163L1	0.904775084846658	3.46819846771533e-34	NA	NA
ELK4	245714	chr12_6631474_6631974	CD163	0.910126946161998	2.65877920244992e-35	NA	NA
ELK4	245875	chr12_6953665_6954165	CD163	0.912593539996419	7.75239892097481e-36	NA	NA
ELK4	247338	chr12_15700527_15701027	AC007529.1	0.904107457429653	4.70968010636776e-34	NA	NA
ELK4	258100	chr12_107778571_107779071	CMKLR1	0.949722955358121	1.09780293814426e-46	NA	NA
ELK4	258216	chr12_108332599_108333099	CMKLR1	0.939448881571339	5.09437128281696e-43	NA	NA
ELK4	258292	chr12_108567301_108567801	CMKLR1	0.902170856602815	1.13909033702515e-33	NA	NA
ELK4	258328	chr12_108616821_108617321	CMKLR1	0.922045981531729	4.60753516630276e-38	NA	NA
ELK4	258455	chr12_108903600_108904100	CMKLR1	0.950381002389764	6.06445624345034e-47	NA	NA
ELK4	258468	chr12_108913946_108914446	CMKLR1	0.954191511358421	1.5435040640349e-48	NA	NA
ELK4	272638	chr13_110536144_110536644	AL163541.1	0.919107052317627	2.42827022611099e-37	NA	NA
ELK4	279522	chr14_69615462_69615962	ACTN1-AS1	0.927318896771186	2.04625889030029e-39	NA	NA
ELK4	283140	chr14_92513556_92514056	RIN3	0.928094222303029	1.25350206556416e-39	NA	NA
ELK4	283142	chr14_92515109_92515609	RIN3	0.918848298861211	2.80700302510467e-37	NA	NA
ELK4	283177	chr14_92649822_92650322	RIN3	0.910645069685277	2.05721125920582e-35	NA	NA
ELK4	283642	chr14_94392564_94393064	SERPINA12	0.971178644530539	9.01188728418035e-58	NA	NA
ELK4	286029	chr14_105069746_105070246	GPR132	0.957596738849885	4.45946232568592e-50	NA	NA
ELK4	286076	chr14_105174479_105174979	GPR132	0.940368037856907	2.52577907887709e-43	NA	NA
ELK4	286029	chr14_105069746_105070246	IGHM	0.980479502640259	1.95984449716313e-65	NA	NA
ELK4	286076	chr14_105174479_105174979	IGHM	0.933171323495711	4.55580680966245e-41	NA	NA
ELK4	296501	chr15_90201076_90201576	SEMA4B	0.900296814321668	2.63070074617073e-33	NA	NA
ELK4	297713	chr15_99454838_99455338	AC015660.3	0.950945023604557	3.58813152705069e-47	NA	NA
ELK4	297860	chr15_100140560_100141060	AC015660.3	0.933890934878779	2.76323130424076e-41	NA	NA
ELK4	297860	chr15_100140560_100141060	LRRK1	0.907101134127068	1.15809262712895e-34	NA	NA
ELK4	303707	chr16_30724876_30725376	ITGAX	0.921495471277957	6.2894961628626e-38	NA	NA
ELK4	310246	chr16_85829719_85830219	IRF8	0.944548396845059	9.53897468315413e-45	NA	NA
ELK4	311919	chr17_1197830_1198330	ABR	0.910713755713992	1.98779433844401e-35	NA	NA
ELK4	311952	chr17_1253635_1254135	ABR	0.913794246881895	4.17155203817029e-36	NA	NA
ELK4	311752	chr17_1004226_1004726	TRARG1	0.925989336248816	4.55985089250511e-39	NA	NA
ELK4	311919	chr17_1197830_1198330	TRARG1	0.945955755021804	2.96413737094316e-45	NA	NA
ELK4	311952	chr17_1253635_1254135	TRARG1	0.922651783081607	3.26077925562164e-38	NA	NA
ELK4	313637	chr17_7558153_7558653	ALOX12B	0.901369581180475	1.622061516307e-33	NA	NA
ELK4	313618	chr17_7484124_7484624	RPL26	0.922103225047397	4.46096098542216e-38	NA	NA
ELK4	313846	chr17_8156155_8156655	RPL26	0.931250201789148	1.65517689075032e-40	NA	NA
ELK4	321702	chr17_57622681_57623181	AC004687.1	0.922965859666185	2.71077359188015e-38	NA	NA
ELK4	321920	chr17_58331265_58331765	AC004687.1	0.975223550951478	8.74392915440099e-61	NA	NA
ELK4	321921	chr17_58332336_58332836	AC004687.1	0.976946939376695	3.621102792159e-62	NA	NA
ELK4	321924	chr17_58335796_58336296	AC004687.1	0.925946503556569	4.68001246000133e-39	NA	NA
ELK4	321928	chr17_58338941_58339441	AC004687.1	0.949507037502308	1.33147839988353e-46	NA	NA
ELK4	322042	chr17_59278351_59278851	AC004687.1	0.942098102524923	6.66353645824397e-44	NA	NA
ELK4	322645	chr17_63699132_63699632	AC127029.2	0.937098001862611	2.87050045041877e-42	NA	NA
ELK4	322648	chr17_63701741_63702241	AC127029.2	0.905433640905233	2.54907780893495e-34	NA	NA
ELK4	322850	chr17_64456249_64456749	AC127029.2	0.900472318353332	2.42982393451851e-33	NA	NA
ELK4	322886	chr17_64708940_64709440	AC127029.2	0.971394084702822	6.46758308982327e-58	NA	NA
ELK4	327774	chr17_82216571_82217071	AC145207.7	0.931719378280875	1.20806662663469e-40	NA	NA
ELK4	327798	chr17_82241436_82241936	AC145207.7	0.913245692459702	5.55070473528591e-36	NA	NA
ELK4	327774	chr17_82216571_82217071	SECTM1	0.926234750119573	3.92876993688894e-39	NA	NA
ELK4	327798	chr17_82241436_82241936	SECTM1	0.912337829698076	8.81952266735789e-36	NA	NA
ELK4	337279	chr19_507213_507713	RPS15	0.919112315383919	2.42338755202157e-37	NA	NA
ELK4	338258	chr19_2427395_2427895	RPS15	0.917006102377226	7.67032922917687e-37	NA	NA
ELK4	339807	chr19_6891944_6892444	AC008760.2	0.919720797688608	1.7224730521319e-37	NA	NA
ELK4	339739	chr19_6669996_6670496	C3	0.933975385356924	2.62225444898483e-41	NA	NA
ELK4	339790	chr19_6772475_6772975	C3	0.941329171527428	1.2197057016316e-43	NA	NA
ELK4	339806	chr19_6887267_6887767	C3	0.943628714485266	1.97936035713772e-44	NA	NA
ELK4	339807	chr19_6891944_6892444	C3	0.95921291517084	7.71564160508359e-51	NA	NA
ELK4	339919	chr19_7527455_7527955	C3	0.915594636107749	1.63133571645963e-36	NA	NA
ELK4	339946	chr19_7636820_7637320	C3	0.950555456045318	5.15640683618936e-47	NA	NA
ELK4	339790	chr19_6772475_6772975	VAV1	0.911550213866367	1.30661204340748e-35	NA	NA
ELK4	339806	chr19_6887267_6887767	VAV1	0.911709817251128	1.20372188558911e-35	NA	NA
ELK4	339807	chr19_6891944_6892444	VAV1	0.925048532859528	8.05628014352405e-39	NA	NA
ELK4	339946	chr19_7636820_7637320	VAV1	0.905750328287613	2.20538952218682e-34	NA	NA
ELK4	339946	chr19_7636820_7637320	MYO1F	0.906304419352865	1.69091972565593e-34	NA	NA
ELK4	340093	chr19_8193883_8194383	MYO1F	0.933688765942117	3.18305193195653e-41	NA	NA
ELK4	340188	chr19_8487393_8487893	MYO1F	0.927144723710032	2.27557974198516e-39	NA	NA
ELK4	343005	chr19_18919346_18919846	UBA52	0.901844362710871	1.31447791595449e-33	NA	NA
ELK4	342779	chr19_18417522_18418022	COMP	0.900688709341868	2.20563168857101e-33	NA	NA
ELK4	344988	chr19_38434532_38435032	RYR1	0.902192582514302	1.12887820470087e-33	NA	NA
ELK4	345672	chr19_41194127_41194627	AC010247.2	0.906902311945654	1.2716934059012e-34	NA	NA
ELK4	345689	chr19_41233686_41234186	AC010247.2	0.978418362507938	1.80573581773041e-63	NA	NA
ELK4	345693	chr19_41238068_41238568	AC010247.2	0.929276102231327	5.96791893106548e-40	NA	NA
ELK4	345797	chr19_41545530_41546030	AC010247.2	0.947072128268204	1.1354539629025e-45	NA	NA
ELK4	345806	chr19_41552573_41553073	AC010247.2	0.912313000966644	8.92171150473093e-36	NA	NA
ELK4	345919	chr19_42132204_42132704	AC010247.2	0.948937950483638	2.17252152657662e-46	NA	NA
ELK4	346020	chr19_42363588_42364088	AC010247.2	0.900163941927593	2.7917534289328e-33	NA	NA
ELK4	346082	chr19_42553203_42553703	AC010247.2	0.945861218222623	3.19739662254895e-45	NA	NA
ELK4	348113	chr19_50376168_50376668	RPS11	0.910290906393944	2.45311931134388e-35	NA	NA
ELK4	348294	chr19_51127813_51128313	SIGLEC7	0.949394479490967	1.4680365684503e-46	NA	NA
ELK4	348308	chr19_51142107_51142607	SIGLEC7	0.979759989848695	9.68261730731342e-65	NA	NA
ELK4	348313	chr19_51167072_51167572	SIGLEC7	0.966872793902136	5.64394198552203e-55	NA	NA
ELK4	348387	chr19_51493762_51494262	SIGLEC7	0.944071922403007	1.40041949319468e-44	NA	NA
ELK4	348388	chr19_51501624_51502124	SIGLEC7	0.96006751876913	2.91340864740439e-51	NA	NA
ELK4	348453	chr19_51799286_51799786	SIGLEC7	0.945887927822429	3.13887632326067e-45	NA	NA
ELK4	348894	chr19_54573255_54573755	LILRB2	0.961508243875803	5.55404668698053e-52	NA	NA
ELK4	348835	chr19_54388511_54389011	LILRB1	0.925210366383347	7.3029353298405e-39	NA	NA
ELK4	348894	chr19_54573255_54573755	LILRB1	0.963131045739692	7.53104442323146e-53	NA	NA
ELK4	349210	chr19_56314598_56315098	RPL28	0.903712648020854	5.66836394301221e-34	NA	NA
ELK4	40922	chr2_40482418_40482918	LINC01794	0.928303223881787	1.10161964608301e-39	NA	NA
ELK4	44553	chr2_68732452_68732952	ARHGAP25	0.955123287063458	6.04837479150892e-49	NA	NA
ELK4	44562	chr2_68739502_68740002	ARHGAP25	0.935721324695471	7.79565441092897e-42	NA	NA
ELK4	44656	chr2_69178187_69178687	ARHGAP25	0.950815243777199	4.04587971476964e-47	NA	NA
ELK4	58953	chr2_203811508_203812008	CTLA4	0.911373440508561	1.42857547433108e-35	NA	NA
ELK4	62909	chr2_233059970_233060470	INPP5D	0.962553478540495	1.54540253035464e-52	NA	NA
ELK4	62935	chr2_233086832_233087332	INPP5D	0.972591439514204	9.14114711616357e-59	NA	NA
ELK4	62909	chr2_233059970_233060470	UGT1A8	0.980021819608125	5.46936998424838e-65	NA	NA
ELK4	62935	chr2_233086832_233087332	UGT1A8	0.980968573629381	6.4859814454197e-66	NA	NA
ELK4	64531	chr2_240626816_240627316	AC104809.1	0.916325924215447	1.10325072124538e-36	NA	NA
ELK4	353826	chr20_32155161_32155661	LINC00028	0.952303364227127	9.82849457332938e-48	NA	NA
ELK4	359393	chr20_62386868_62387368	RPS21	0.902639343790207	9.26326851807365e-34	NA	NA
ELK4	369223	chr22_37627449_37627949	Z97056.3	0.951411234180577	2.30159756646396e-47	NA	NA
ELK4	369236	chr22_37639353_37639853	Z97056.3	0.91074380462362	1.96162996065586e-35	NA	NA
ELK4	369237	chr22_37640246_37640746	Z97056.3	0.9154561459211	1.75177121676944e-36	NA	NA
ELK4	369804	chr22_38941399_38941899	Z97056.3	0.961272949062306	7.40427061205871e-52	NA	NA
ELK4	369814	chr22_39013951_39014451	Z97056.3	0.966500148013808	9.25360094062901e-55	NA	NA
ELK4	369828	chr22_39077043_39077543	Z97056.3	0.928275606576208	1.11871267255796e-39	NA	NA
ELK4	369947	chr22_39299699_39300199	Z97056.3	0.938395189741236	1.12788344540569e-42	NA	NA
ELK4	372540	chr22_50190631_50191131	CR559946.1	0.919963142245719	1.50050383758822e-37	NA	NA
ELK4	372654	chr22_50376254_50376754	CR559946.1	0.909452687348954	3.71079697398064e-35	NA	NA
ELK4	372730	chr22_50530113_50530613	CR559946.1	0.972628865622017	8.65744119556296e-59	NA	NA
ELK4	372734	chr22_50532484_50532984	CR559946.1	0.931920998859154	1.05187122385124e-40	NA	NA
ELK4	71391	chr3_46538619_46539119	LTF	0.916687162459426	9.09252170732746e-37	NA	NA
ELK4	71391	chr3_46538619_46539119	PTH1R	0.917425435466871	6.14236929827872e-37	NA	NA
ELK4	80906	chr3_128715054_128715554	RHO	0.9573574100688	5.74539531541011e-50	NA	NA
ELK4	80911	chr3_128759380_128759880	RHO	0.904083014723366	4.76264045348281e-34	NA	NA
ELK4	80987	chr3_129120506_129121006	RHO	0.901198323683668	1.75052979201767e-33	NA	NA
ELK4	81014	chr3_129233447_129233947	RHO	0.971875846619604	2.97010152786244e-58	NA	NA
ELK4	87753	chr3_186871284_186871784	ST6GAL1	0.905678059457381	2.27731801143445e-34	NA	NA
ELK4	87790	chr3_186967662_186968162	ST6GAL1	0.950810414255978	4.05225568780029e-47	NA	NA
ELK4	87797	chr3_186977127_186977627	ST6GAL1	0.923182793213768	2.39862294811245e-38	NA	NA
ELK4	89885	chr4_1346840_1347340	C4orf48	0.916612537302751	9.47365492895254e-37	NA	NA
ELK4	94618	chr4_38154360_38154860	PTTG2	0.949110585335657	1.86366627259086e-46	NA	NA
ELK4	95049	chr4_40554067_40554567	RBM47	0.904291580137101	4.32109585808157e-34	NA	NA
ELK4	116421	chr5_88872833_88873333	MEF2C	0.913518402344586	4.8063363747509e-36	NA	NA
ELK4	121755	chr5_139488235_139488735	AC010378.2	0.906627227822528	1.44895147380393e-34	NA	NA
ELK4	123697	chr5_150065338_150065838	CSF1R	0.922483230530774	3.57565244180603e-38	NA	NA
ELK4	123811	chr5_150234539_150235039	CSF1R	0.910995675901483	1.72579140546451e-35	NA	NA
ELK4	123944	chr5_150449516_150450016	RPS14	0.91763912773107	5.49360702037817e-37	NA	NA
ELK4	132873	chr6_30515932_30516432	MUC21	0.976071924656744	1.83399946863589e-61	NA	NA
ELK4	132921	chr6_30682532_30683032	MUC21	0.965685986951619	2.81996553483098e-54	NA	NA
ELK4	133111	chr6_31203854_31204354	MUC21	0.929683745584551	4.62786517494347e-40	NA	NA
ELK4	133192	chr6_31615699_31616199	MUC21	0.932986987870893	5.14924547114329e-41	NA	NA
ELK4	133242	chr6_31736269_31736769	MUC21	0.964586448676392	1.2041100222337e-53	NA	NA
ELK4	149900	chr7_604237_604737	AC215522.2	0.923914103780705	1.56686225523108e-38	NA	NA
ELK4	150808	chr7_2863525_2864025	CARD11	0.910543887302573	2.16371030780595e-35	NA	NA
ELK4	150808	chr7_2863525_2864025	AC011284.1	0.941244285927206	1.30111591775096e-43	NA	NA
ELK4	151025	chr7_4461375_4461875	AC011284.1	0.987826045634437	6.73122243429379e-75	NA	NA
ELK4	163038	chr7_106865039_106865539	AC005050.1	0.909758369493002	3.19627655244829e-35	NA	NA
ELK4	172888	chr8_22704697_22705197	TNFRSF10D	0.947570299014038	7.34641003514272e-46	NA	NA
ELK4	173014	chr8_23074280_23074780	TNFRSF10D	0.925716279089909	5.37658520901343e-39	NA	NA
ELK4	173070	chr8_23335777_23336277	TNFRSF10D	0.932315942773927	8.08612052716385e-41	NA	NA
ELK4	173070	chr8_23335777_23336277	ADAM28	0.93921737019032	6.07198967013369e-43	NA	NA
ELK4	175618	chr8_42292974_42293474	AC113133.1	0.956258866695103	1.87619944623434e-49	NA	NA
ELK4	186154	chr8_141089291_141089791	DENND3	0.900365510122057	2.54928862219522e-33	NA	NA
ELK4	186178	chr8_141117931_141118431	DENND3	0.903344318572832	6.72099934369357e-34	NA	NA
ELK4	186199	chr8_141137770_141138270	DENND3	0.906122147902926	1.84465931761228e-34	NA	NA
ELK4	186280	chr8_141308164_141308664	DENND3	0.917538626820404	5.79400026402872e-37	NA	NA
ELK4	194635	chr9_90815318_90815818	SYK	0.911371265817846	1.42900567430659e-35	NA	NA
ELK4	198938	chr9_123321596_123322096	OR1L4	0.912836299252247	6.87176228627568e-36	NA	NA
ELK4	198939	chr9_123322621_123323121	OR1L4	0.963740916898266	3.47777360130635e-53	NA	NA
ELK4	201903	chr9_132372595_132373095	GBGT1	0.940938649589804	1.63807766770502e-43	NA	NA
ELK4	202298	chr9_133845270_133845770	GBGT1	0.904476705265603	3.98171515373867e-34	NA	NA
ELK4	202298	chr9_133845270_133845770	DBH-AS1	0.907546878226716	9.37144646613343e-35	NA	NA
ELK4	372861	chrX_1269310_1269810	CSF2RA	0.916397738057599	1.06275539502694e-36	NA	NA
ELK4	375784	chrX_66013446_66013946	AL034397.3	0.91576700397477	1.48635020820779e-36	NA	NA
ELK4	378814	chrX_154398067_154398567	SSR4	0.902102484727699	1.17362699580985e-33	NA	NA
ELK4	378814	chrX_154398067_154398567	RPL10	0.921575366669922	6.01511413499416e-38	NA	NA
ERG	477	chr1_1990249_1990749	AL589739.1	0.910264095268292	2.48561223564682e-35	NA	NA
ERG	18229	chr1_110874623_110875123	AL450468.2	0.924400933923625	1.17471605772571e-38	NA	NA
ERG	21950	chr1_159646575_159647075	OR6N1	0.92377822716012	1.68804359997271e-38	NA	NA
ERG	21950	chr1_159646575_159647075	AL138930.1	0.923778227160118	1.68804359997271e-38	NA	NA
ERG	22288	chr1_161068916_161069416	AL138930.1	0.923025199564458	2.62635419204304e-38	NA	NA
ERG	22289	chr1_161069534_161070034	AL138930.1	0.977081126127275	2.84266070167727e-62	NA	NA
ERG	23403	chr1_168503906_168504406	RCSD1	0.921142077258909	7.71052226842316e-38	NA	NA
ERG	30792	chr1_222773039_222773539	AL392172.2	0.910551792564063	2.15657072032731e-35	NA	NA
ERG	205462	chr10_7457290_7457790	LINC00708	0.92174331095586	5.46803051011185e-38	NA	NA
ERG	205473	chr10_7471744_7472244	LINC00708	0.960869389867386	1.16789973530913e-51	NA	NA
ERG	205473	chr10_7471744_7472244	AC025946.1	0.919843716665756	1.60610146846421e-37	NA	NA
ERG	212919	chr10_70500886_70501386	PALD1	0.957078813855407	7.81992284015344e-50	NA	NA
ERG	213161	chr10_71351877_71352377	PALD1	0.927347288902447	2.01159703990369e-39	NA	NA
ERG	230071	chr11_47378256_47378756	AC090559.1	0.926161431984821	4.11201332993778e-39	NA	NA
ERG	231625	chr11_62621794_62622294	FTH1	0.905365322953614	2.63069767057986e-34	NA	NA
ERG	232189	chr11_64269807_64270307	COX8A	0.912081374030862	9.99062645109541e-36	NA	NA
ERG	232189	chr11_64269807_64270307	FAU	0.912192992281891	9.47070430579836e-36	NA	NA
ERG	232222	chr11_64317372_64317872	FAU	0.908435069577176	6.10496594651322e-35	NA	NA
ERG	235774	chr11_77994670_77995170	NDUFC2	0.929678359456857	4.63780753902585e-40	NA	NA
ERG	235774	chr11_77994670_77995170	AP003086.1	0.924161174344132	1.35227517457681e-38	NA	NA
ERG	240640	chr11_119018221_119018721	RPS25	0.910735860119709	1.96817347512175e-35	NA	NA
ERG	241329	chr11_121466454_121466954	SORL1	0.902357241463317	1.05355170062354e-33	NA	TRUE
ERG	245185	chr12_4174254_4174754	AC084375.1	0.901211205545179	1.74106577232105e-33	NA	NA
ERG	258216	chr12_108332599_108333099	CMKLR1	0.939448881571339	5.09437128281696e-43	NA	NA
ERG	258292	chr12_108567301_108567801	CMKLR1	0.902170856602815	1.13909033702515e-33	NA	NA
ERG	258328	chr12_108616821_108617321	CMKLR1	0.922045981531729	4.60753516630276e-38	NA	NA
ERG	283140	chr14_92513556_92514056	RIN3	0.928094222303029	1.25350206556416e-39	NA	NA
ERG	283177	chr14_92649822_92650322	RIN3	0.910645069685277	2.05721125920582e-35	NA	NA
ERG	283214	chr14_92702527_92703027	RIN3	0.915483298802032	1.72720145610563e-36	NA	NA
ERG	283642	chr14_94392564_94393064	SERPINA12	0.971178644530539	9.01188728418035e-58	NA	NA
ERG	286076	chr14_105174479_105174979	GPR132	0.940368037856907	2.52577907887709e-43	NA	NA
ERG	286076	chr14_105174479_105174979	IGHM	0.933171323495711	4.55580680966245e-41	NA	NA
ERG	294828	chr15_79004359_79004859	AC067863.1	0.908690357392761	5.3961978000032e-35	NA	NA
ERG	297860	chr15_100140560_100141060	AC015660.3	0.933890934878779	2.76323130424076e-41	NA	NA
ERG	297860	chr15_100140560_100141060	LRRK1	0.907101134127068	1.15809262712895e-34	NA	NA
ERG	303628	chr16_30472442_30472942	ITGAX	0.920303349141161	1.23857596488418e-37	NA	NA
ERG	311952	chr17_1253635_1254135	ABR	0.913794246881895	4.17155203817029e-36	NA	NA
ERG	311998	chr17_1463203_1463703	ABR	0.904626517872014	3.71648856857109e-34	NA	NA
ERG	311952	chr17_1253635_1254135	TRARG1	0.922651783081607	3.26077925562164e-38	NA	NA
ERG	311998	chr17_1463203_1463703	TRARG1	0.937116914516803	2.84516306826422e-42	NA	NA
ERG	313637	chr17_7558153_7558653	ALOX12B	0.901369581180475	1.622061516307e-33	NA	NA
ERG	313618	chr17_7484124_7484624	RPL26	0.922103225047397	4.46096098542216e-38	NA	NA
ERG	313846	chr17_8156155_8156655	RPL26	0.931250201789148	1.65517689075032e-40	NA	NA
ERG	321922	chr17_58333126_58333626	AC004687.1	0.942961202047349	3.35299673207421e-44	NA	NA
ERG	321924	chr17_58335796_58336296	AC004687.1	0.925946503556569	4.68001246000133e-39	NA	NA
ERG	321926	chr17_58337459_58337959	AC004687.1	0.970684480978754	1.91338335402286e-57	NA	NA
ERG	322042	chr17_59278351_59278851	AC004687.1	0.942098102524923	6.66353645824397e-44	NA	NA
ERG	322645	chr17_63699132_63699632	AC127029.2	0.937098001862611	2.87050045041877e-42	NA	NA
ERG	322648	chr17_63701741_63702241	AC127029.2	0.905433640905233	2.54907780893495e-34	NA	NA
ERG	322850	chr17_64456249_64456749	AC127029.2	0.900472318353332	2.42982393451851e-33	NA	NA
ERG	322886	chr17_64708940_64709440	AC127029.2	0.971394084702822	6.46758308982327e-58	NA	NA
ERG	337279	chr19_507213_507713	RPS15	0.919112315383919	2.42338755202157e-37	NA	NA
ERG	339807	chr19_6891944_6892444	AC008760.2	0.919720797688608	1.7224730521319e-37	NA	NA
ERG	339807	chr19_6891944_6892444	C3	0.95921291517084	7.71564160508359e-51	NA	NA
ERG	339919	chr19_7527455_7527955	C3	0.915594636107749	1.63133571645963e-36	NA	NA
ERG	339807	chr19_6891944_6892444	VAV1	0.925048532859528	8.05628014352405e-39	NA	NA
ERG	340093	chr19_8193883_8194383	MYO1F	0.933688765942117	3.18305193195653e-41	NA	NA
ERG	342779	chr19_18417522_18418022	COMP	0.900688709341868	2.20563168857101e-33	NA	NA
ERG	344523	chr19_35745228_35745728	POLR2I	0.908505457221214	5.9033459018384e-35	NA	NA
ERG	344988	chr19_38434532_38435032	RYR1	0.902192582514302	1.12887820470087e-33	NA	NA
ERG	345797	chr19_41545530_41546030	AC010247.2	0.947072128268204	1.1354539629025e-45	NA	NA
ERG	345919	chr19_42132204_42132704	AC010247.2	0.948937950483638	2.17252152657662e-46	NA	NA
ERG	346082	chr19_42553203_42553703	AC010247.2	0.945861218222623	3.19739662254895e-45	NA	NA
ERG	348113	chr19_50376168_50376668	RPS11	0.910290906393944	2.45311931134388e-35	NA	NA
ERG	348294	chr19_51127813_51128313	SIGLEC7	0.949394479490967	1.4680365684503e-46	NA	NA
ERG	348308	chr19_51142107_51142607	SIGLEC7	0.979759989848695	9.68261730731342e-65	NA	NA
ERG	348387	chr19_51493762_51494262	SIGLEC7	0.944071922403007	1.40041949319468e-44	NA	NA
ERG	348440	chr19_51771380_51771880	SIGLEC7	0.927827025767974	1.48737197717562e-39	NA	NA
ERG	348894	chr19_54573255_54573755	LILRB2	0.961508243875803	5.55404668698053e-52	NA	NA
ERG	348911	chr19_54642915_54643415	LILRB2	0.928208623279105	1.16590001182806e-39	NA	NA
ERG	348894	chr19_54573255_54573755	LILRB1	0.963131045739692	7.53104442323146e-53	NA	NA
ERG	348911	chr19_54642915_54643415	LILRB1	0.943561423367334	2.08560412119234e-44	NA	NA
ERG	349210	chr19_56314598_56315098	RPL28	0.903712648020854	5.66836394301221e-34	NA	NA
ERG	40922	chr2_40482418_40482918	LINC01794	0.928303223881787	1.10161964608301e-39	NA	NA
ERG	44553	chr2_68732452_68732952	ARHGAP25	0.955123287063458	6.04837479150892e-49	NA	NA
ERG	44656	chr2_69178187_69178687	ARHGAP25	0.950815243777199	4.04587971476964e-47	NA	NA
ERG	58953	chr2_203811508_203812008	CTLA4	0.911373440508561	1.42857547433108e-35	NA	NA
ERG	62909	chr2_233059970_233060470	INPP5D	0.962553478540495	1.54540253035464e-52	NA	NA
ERG	62976	chr2_233165770_233166270	INPP5D	0.914728150266188	2.5705143546542e-36	NA	NA
ERG	62909	chr2_233059970_233060470	UGT1A8	0.980021819608125	5.46936998424838e-65	NA	NA
ERG	63699	chr2_237600226_237600726	MLPH	0.908703675865763	5.36377747197315e-35	NA	NA
ERG	352916	chr20_23086850_23087350	GGTLC1	0.904837962071785	3.36778829521162e-34	NA	NA
ERG	353625	chr20_31523593_31524093	LINC00028	0.962605167018236	1.45436629497541e-52	NA	NA
ERG	359393	chr20_62386868_62387368	RPS21	0.902639343790207	9.26326851807365e-34	NA	NA
ERG	363597	chr21_41147568_41148068	BACE2	0.915999640025859	1.31293799492783e-36	NA	NA
ERG	369223	chr22_37627449_37627949	Z97056.3	0.951411234180577	2.30159756646396e-47	NA	NA
ERG	369237	chr22_37640246_37640746	Z97056.3	0.9154561459211	1.75177121676944e-36	NA	NA
ERG	369262	chr22_37708550_37709050	Z97056.3	0.964396718978269	1.53730765688662e-53	NA	NA
ERG	369804	chr22_38941399_38941899	Z97056.3	0.961272949062306	7.40427061205871e-52	NA	NA
ERG	372540	chr22_50190631_50191131	CR559946.1	0.919963142245719	1.50050383758822e-37	NA	NA
ERG	372730	chr22_50530113_50530613	CR559946.1	0.972628865622017	8.65744119556296e-59	NA	NA
ERG	80906	chr3_128715054_128715554	RHO	0.9573574100688	5.74539531541011e-50	NA	NA
ERG	87753	chr3_186871284_186871784	ST6GAL1	0.905678059457381	2.27731801143445e-34	NA	NA
ERG	87834	chr3_187012497_187012997	ST6GAL1	0.914678124563301	2.63485396887563e-36	NA	NA
ERG	95049	chr4_40554067_40554567	RBM47	0.904291580137101	4.32109585808157e-34	NA	NA
ERG	123697	chr5_150065338_150065838	CSF1R	0.922483230530774	3.57565244180603e-38	NA	NA
ERG	132921	chr6_30682532_30683032	MUC21	0.965685986951619	2.81996553483098e-54	NA	NA
ERG	133111	chr6_31203854_31204354	MUC21	0.929683745584551	4.62786517494347e-40	NA	NA
ERG	149900	chr7_604237_604737	AC215522.2	0.923914103780705	1.56686225523108e-38	NA	NA
ERG	150808	chr7_2863525_2864025	CARD11	0.910543887302573	2.16371030780595e-35	NA	NA
ERG	150808	chr7_2863525_2864025	AC011284.1	0.941244285927206	1.30111591775096e-43	NA	NA
ERG	150868	chr7_3092457_3092957	AC011284.1	0.932282584103209	8.25110757046337e-41	NA	NA
ERG	151025	chr7_4461375_4461875	AC011284.1	0.987826045634437	6.73122243429379e-75	NA	NA
ERG	157424	chr7_50262842_50263342	IKZF1	0.900252483318805	2.68225653136112e-33	NA	NA
ERG	163038	chr7_106865039_106865539	AC005050.1	0.909758369493002	3.19627655244829e-35	NA	NA
ERG	172888	chr8_22704697_22705197	TNFRSF10D	0.947570299014038	7.34641003514272e-46	NA	NA
ERG	173014	chr8_23074280_23074780	TNFRSF10D	0.925716279089909	5.37658520901343e-39	NA	NA
ERG	175618	chr8_42292974_42293474	AC113133.1	0.956258866695103	1.87619944623434e-49	NA	NA
ERG	187769	chr9_62855_63355	DOCK8	0.907615038010813	9.08199159915043e-35	NA	NA
ERG	187795	chr9_272652_273152	DOCK8	0.929262923424994	6.0094747827776e-40	NA	NA
ERG	198938	chr9_123321596_123322096	OR1L4	0.912836299252247	6.87176228627568e-36	NA	NA
ERG	201903	chr9_132372595_132373095	GBGT1	0.940938649589804	1.63807766770502e-43	NA	NA
ELF1	355	chr1_1607053_1607553	AL589739.1	0.934743404250364	1.54931921165682e-41	NA	NA
ELF1	477	chr1_1990249_1990749	AL589739.1	0.910264095268292	2.48561223564682e-35	NA	NA
ELF1	700	chr1_2301123_2301623	AL589739.1	0.924351479885858	1.20854234870438e-38	NA	NA
ELF1	875	chr1_2578141_2578641	AL589739.1	0.94862441995589	2.88610900393537e-46	NA	NA
ELF1	4413	chr1_17206922_17207422	IGSF21	0.912004558854802	1.03719565122285e-35	NA	NA
ELF1	4496	chr1_17618535_17619035	IGSF21	0.923850423929086	1.62205595822733e-38	NA	NA
ELF1	4888	chr1_19448833_19449333	Z98257.1	0.907408819429757	1.00095646634673e-34	NA	NA
ELF1	5018	chr1_20059818_20060318	Z98257.1	0.944721599775209	8.25731451828601e-45	NA	NA
ELF1	5033	chr1_20153904_20154404	Z98257.1	0.981553639454641	1.58319926892994e-66	NA	NA
ELF1	5220	chr1_20682563_20683063	Z98257.1	0.960790822115948	1.2794292386211e-51	NA	NA
ELF1	5274	chr1_20851686_20852186	Z98257.1	0.946602090907262	1.69998695288939e-45	NA	NA
ELF1	5032	chr1_20152783_20153283	VWA5B1	0.908482176038635	5.9692641680661e-35	NA	NA
ELF1	18227	chr1_110872895_110873395	AL450468.2	0.943247839289817	2.67905349005321e-44	NA	NA
ELF1	21753	chr1_157882541_157883041	OR6N1	0.920643925967557	1.02241672127577e-37	NA	NA
ELF1	21876	chr1_159015452_159015952	OR6N1	0.921796028313286	5.32108020952285e-38	NA	NA
ELF1	21979	chr1_159889916_159890416	AL138930.1	0.943755908848873	1.79376171731059e-44	NA	NA
ELF1	22200	chr1_160499490_160499990	AL138930.1	0.966980773605617	4.85907271570105e-55	NA	NA
ELF1	22201	chr1_160540127_160540627	AL138930.1	0.970721560701476	1.83453119173647e-57	NA	NA
ELF1	22207	chr1_160565578_160566078	AL138930.1	0.933914547530005	2.72129405872807e-41	NA	NA
ELF1	22289	chr1_161069534_161070034	AL138930.1	0.977081126127275	2.84266070167727e-62	NA	NA
ELF1	23403	chr1_168503906_168504406	RCSD1	0.921142077258909	7.71052226842316e-38	NA	NA
ELF1	26161	chr1_192545082_192545582	RGS1	0.949263653257508	1.62302985626657e-46	NA	NA
ELF1	26175	chr1_192579063_192579563	RGS1	0.956364735999682	1.68379506888958e-49	NA	NA
ELF1	30792	chr1_222773039_222773539	AL392172.2	0.910551792564063	2.15657072032731e-35	NA	NA
ELF1	30873	chr1_223177778_223178278	AL392172.2	0.91085639591988	1.85218572625496e-35	NA	NA
ELF1	211002	chr10_52454415_52454915	LNCAROD	0.949897796360453	9.35740857460946e-47	NA	NA
ELF1	212891	chr10_70477764_70478264	PALD1	0.914966936108697	2.26419957514754e-36	NA	NA
ELF1	212894	chr10_70480059_70480559	PALD1	0.95159939951474	1.92398433578643e-47	NA	NA
ELF1	212919	chr10_70500886_70501386	PALD1	0.957078813855407	7.81992284015344e-50	NA	NA
ELF1	216036	chr10_88045678_88046178	LIPM	0.964878156184518	8.30206020211023e-54	NA	NA
ELF1	216036	chr10_88045678_88046178	ANKRD22	0.946905602695321	1.31216146367376e-45	NA	NA
ELF1	223887	chr11_1757881_1758381	AC132217.2	0.941058752119503	1.49300872721068e-43	NA	NA
ELF1	224032	chr11_2265353_2265853	AC132217.2	0.951997919426881	1.31656176756494e-47	NA	NA
ELF1	224114	chr11_2526938_2527438	AC132217.2	0.964528254888622	1.2947108997536e-53	NA	NA
ELF1	223887	chr11_1757881_1758381	C11orf21	0.932246407429241	8.43604198107891e-41	NA	NA
ELF1	224032	chr11_2265353_2265853	C11orf21	0.9354544282954	9.3419250257366e-42	NA	NA
ELF1	224114	chr11_2526938_2527438	C11orf21	0.952709109827694	6.63975391483339e-48	NA	NA
ELF1	224242	chr11_2899366_2899866	C11orf21	0.908254640954599	6.66713794209938e-35	NA	NA
ELF1	229330	chr11_44954895_44955395	AC103855.3	0.903102577128353	7.48343530835886e-34	NA	NA
ELF1	230083	chr11_47394760_47395260	AC090559.1	0.913846425225409	4.06216339348151e-36	NA	NA
ELF1	230859	chr11_60280406_60280906	MS4A6A	0.940527372561282	2.24646106200112e-43	NA	NA
ELF1	231021	chr11_61012138_61012638	MS4A6A	0.91854244673524	3.32921362430791e-37	NA	NA
ELF1	230859	chr11_60280406_60280906	MS4A1	0.953364466495042	3.48624203250536e-48	NA	NA
ELF1	231021	chr11_61012138_61012638	MS4A1	0.916724992575131	8.91813801500563e-37	NA	NA
ELF1	231625	chr11_62621794_62622294	FTH1	0.905365322953614	2.63069767057986e-34	NA	NA
ELF1	232189	chr11_64269807_64270307	COX8A	0.912081374030862	9.99062645109541e-36	NA	NA
ELF1	232189	chr11_64269807_64270307	FAU	0.912192992281891	9.47070430579836e-36	NA	NA
ELF1	232222	chr11_64317372_64317872	FAU	0.908435069577176	6.10496594651322e-35	NA	NA
ELF1	232809	chr11_65615265_65615765	FAU	0.926135928778358	4.17414359033437e-39	NA	NA
ELF1	235774	chr11_77994670_77995170	NDUFC2	0.929678359456857	4.63780753902585e-40	NA	NA
ELF1	235774	chr11_77994670_77995170	AP003086.1	0.924161174344132	1.35227517457681e-38	NA	NA
ELF1	240640	chr11_119018221_119018721	RPS25	0.910735860119709	1.96817347512175e-35	NA	NA
ELF1	240686	chr11_119121151_119121651	RPS25	0.90632696382948	1.67452194964755e-34	NA	NA
ELF1	242968	chr11_128718596_128719096	FLI1	0.924996160214902	8.27398078904403e-39	NA	NA
ELF1	243077	chr11_129324032_129324532	FLI1	0.923532473638442	1.94831138508083e-38	NA	NA
ELF1	245736	chr12_6663055_6663555	MRPL51	0.908059911669584	7.32147742987146e-35	NA	NA
ELF1	245714	chr12_6631474_6631974	CD163L1	0.904775084846658	3.46819846771533e-34	NA	NA
ELF1	245714	chr12_6631474_6631974	CD163	0.910126946161998	2.65877920244992e-35	NA	NA
ELF1	247338	chr12_15700527_15701027	AC007529.1	0.904107457429653	4.70968010636776e-34	NA	NA
ELF1	252015	chr12_54428042_54428542	HOXC6	0.908105931499094	7.16893045263943e-35	NA	NA
ELF1	257530	chr12_104481029_104481529	CHST11	0.902458779893386	1.00779462195256e-33	NA	NA
ELF1	258100	chr12_107778571_107779071	CMKLR1	0.949722955358121	1.09780293814426e-46	NA	NA
ELF1	258201	chr12_108313642_108314142	CMKLR1	0.967577027208365	2.11579605724192e-55	NA	NA
ELF1	258216	chr12_108332599_108333099	CMKLR1	0.939448881571339	5.09437128281696e-43	NA	NA
ELF1	258292	chr12_108567301_108567801	CMKLR1	0.902170856602815	1.13909033702515e-33	NA	NA
ELF1	258319	chr12_108598025_108598525	CMKLR1	0.922204495023912	4.21018047943812e-38	NA	NA
ELF1	258343	chr12_108633591_108634091	CMKLR1	0.942639912380944	4.3334559061676e-44	NA	NA
ELF1	258455	chr12_108903600_108904100	CMKLR1	0.950381002389764	6.06445624345034e-47	NA	NA
ELF1	258458	chr12_108905717_108906217	CMKLR1	0.956543829811432	1.38798118886562e-49	NA	NA
ELF1	258472	chr12_108930090_108930590	CMKLR1	0.931210026113657	1.69637550138631e-40	NA	NA
ELF1	272638	chr13_110536144_110536644	AL163541.1	0.919107052317627	2.42827022611099e-37	NA	NA
ELF1	277961	chr14_61321488_61321988	SALRNA1	0.901981170845184	1.23835648086784e-33	NA	NA
ELF1	278065	chr14_61552885_61553385	SALRNA1	0.930496961974965	2.72902829066891e-40	NA	NA
ELF1	279035	chr14_68271995_68272495	ACTN1-AS1	0.944855644691917	7.40863422177034e-45	NA	NA
ELF1	279522	chr14_69615462_69615962	ACTN1-AS1	0.927318896771186	2.04625889030029e-39	NA	NA
ELF1	283117	chr14_92465978_92466478	RIN3	0.900408420810029	2.50029009682961e-33	NA	NA
ELF1	283133	chr14_92495017_92495517	RIN3	0.946696595415642	1.56627151863442e-45	NA	NA
ELF1	283140	chr14_92513556_92514056	RIN3	0.928094222303029	1.25350206556416e-39	NA	NA
ELF1	283142	chr14_92515109_92515609	RIN3	0.918848298861211	2.80700302510467e-37	NA	NA
ELF1	283177	chr14_92649822_92650322	RIN3	0.910645069685277	2.05721125920582e-35	NA	NA
ELF1	283639	chr14_94390440_94390940	SERPINA12	0.977061875914976	2.90026641183633e-62	NA	NA
ELF1	283642	chr14_94392564_94393064	SERPINA12	0.971178644530539	9.01188728418035e-58	NA	NA
ELF1	285980	chr14_104924618_104925118	GPR132	0.905296754064568	2.71521012963061e-34	NA	NA
ELF1	286029	chr14_105069746_105070246	GPR132	0.957596738849885	4.45946232568592e-50	NA	NA
ELF1	286076	chr14_105174479_105174979	GPR132	0.940368037856907	2.52577907887709e-43	NA	NA
ELF1	285980	chr14_104924618_104925118	IGHM	0.905526651935555	2.44177990733694e-34	NA	NA
ELF1	286029	chr14_105069746_105070246	IGHM	0.980479502640259	1.95984449716313e-65	NA	NA
ELF1	286076	chr14_105174479_105174979	IGHM	0.933171323495711	4.55580680966245e-41	NA	NA
ELF1	294848	chr15_79090614_79091114	ACSBG1	0.945008914879863	6.58420195071034e-45	NA	NA
ELF1	294848	chr15_79090614_79091114	AC011944.1	0.900931018436865	1.97746597094054e-33	NA	NA
ELF1	294848	chr15_79090614_79091114	RASGRF1	0.917228298498888	6.82919269418561e-37	NA	NA
ELF1	296501	chr15_90201076_90201576	SEMA4B	0.900296814321668	2.63070074617073e-33	NA	NA
ELF1	297713	chr15_99454838_99455338	AC015660.3	0.950945023604557	3.58813152705069e-47	NA	NA
ELF1	297860	chr15_100140560_100141060	AC015660.3	0.933890934878779	2.76323130424076e-41	NA	NA
ELF1	297860	chr15_100140560_100141060	LRRK1	0.907101134127068	1.15809262712895e-34	NA	NA
ELF1	298052	chr15_101199674_101200174	LRRK1	0.912189516522529	9.47722865754531e-36	NA	NA
ELF1	301585	chr16_15590929_15591429	AC009167.1	0.927423126290909	1.9174061181092e-39	NA	NA
ELF1	303707	chr16_30724876_30725376	ITGAX	0.921495471277957	6.2894961628626e-38	NA	NA
ELF1	303885	chr16_31352312_31352812	ITGAX	0.920911420100134	8.78877454855001e-38	NA	NA
ELF1	310246	chr16_85829719_85830219	IRF8	0.944548396845059	9.53897468315413e-45	NA	NA
ELF1	310298	chr16_85936089_85936589	IRF8	0.910480945589107	2.23056196153155e-35	NA	NA
ELF1	310337	chr16_86213339_86213839	IRF8	0.913660887544707	4.46888982375733e-36	NA	NA
ELF1	310339	chr16_86214657_86215157	IRF8	0.911868817337393	1.11006921096342e-35	NA	NA
ELF1	311907	chr17_1188640_1189140	ABR	0.917363900203652	6.3356285268871e-37	NA	NA
ELF1	311944	chr17_1229588_1230088	ABR	0.916360066283466	1.08336411588137e-36	NA	NA
ELF1	311998	chr17_1463203_1463703	ABR	0.904626517872014	3.71648856857109e-34	NA	NA
ELF1	312053	chr17_1577615_1578115	ABR	0.905148478297999	2.91028188858745e-34	NA	NA
ELF1	311732	chr17_975318_975818	TRARG1	0.950121668934099	7.6626655504491e-47	NA	NA
ELF1	311907	chr17_1188640_1189140	TRARG1	0.932259419902615	8.37272353066635e-41	NA	NA
ELF1	311944	chr17_1229588_1230088	TRARG1	0.949319552609993	1.5619461578289e-46	NA	NA
ELF1	311946	chr17_1231395_1231895	TRARG1	0.929462112459968	5.33103051975777e-40	NA	NA
ELF1	311998	chr17_1463203_1463703	TRARG1	0.937116914516803	2.84516306826422e-42	NA	NA
ELF1	312053	chr17_1577615_1578115	TRARG1	0.910160463475382	2.6149233472879e-35	NA	NA
ELF1	312302	chr17_2083420_2083920	TRARG1	0.913450748123239	4.98131347928418e-36	NA	NA
ELF1	313453	chr17_7094353_7094853	XAF1	0.914018223377672	3.72970977519565e-36	NA	NA
ELF1	313637	chr17_7558153_7558653	ALOX12B	0.901369581180475	1.622061516307e-33	NA	NA
ELF1	313618	chr17_7484124_7484624	RPL26	0.922103225047397	4.46096098542216e-38	NA	NA
ELF1	321702	chr17_57622681_57623181	AC004687.1	0.922965859666185	2.71077359188015e-38	NA	NA
ELF1	321920	chr17_58331265_58331765	AC004687.1	0.975223550951478	8.74392915440099e-61	NA	NA
ELF1	321921	chr17_58332336_58332836	AC004687.1	0.976946939376695	3.621102792159e-62	NA	NA
ELF1	321924	chr17_58335796_58336296	AC004687.1	0.925946503556569	4.68001246000133e-39	NA	NA
ELF1	321928	chr17_58338941_58339441	AC004687.1	0.949507037502308	1.33147839988353e-46	NA	NA
ELF1	322645	chr17_63699132_63699632	AC127029.2	0.937098001862611	2.87050045041877e-42	NA	NA
ELF1	322830	chr17_64412084_64412584	AC127029.2	0.958135234587055	2.52092275322629e-50	NA	NA
ELF1	322838	chr17_64442651_64443151	AC127029.2	0.981128034272243	4.59283994931182e-66	NA	NA
ELF1	322850	chr17_64456249_64456749	AC127029.2	0.900472318353332	2.42982393451851e-33	NA	NA
ELF1	322886	chr17_64708940_64709440	AC127029.2	0.971394084702822	6.46758308982327e-58	NA	NA
ELF1	322905	chr17_64781332_64781832	AC127029.2	0.923994354479874	1.49262018327652e-38	NA	NA
ELF1	322922	chr17_64922859_64923359	AC127029.2	0.908291711129209	6.55266022937423e-35	NA	NA
ELF1	322933	chr17_64985714_64986214	AC127029.2	0.975329095416946	7.21749165985775e-61	NA	NA
ELF1	327350	chr17_81228392_81228892	AC145207.7	0.925710476454589	5.3826202146707e-39	NA	NA
ELF1	327375	chr17_81285431_81285931	AC145207.7	0.949947069090773	9.00100049940389e-47	NA	NA
ELF1	327798	chr17_82241436_82241936	AC145207.7	0.913245692459702	5.55070473528591e-36	NA	NA
ELF1	327871	chr17_82400804_82401304	AC145207.7	0.952545847266048	7.80423911186728e-48	NA	NA
ELF1	327798	chr17_82241436_82241936	SECTM1	0.912337829698076	8.81952266735789e-36	NA	NA
ELF1	327871	chr17_82400804_82401304	SECTM1	0.920684106742847	9.99421453866041e-38	NA	NA
ELF1	337279	chr19_507213_507713	RPS15	0.919112315383919	2.42338755202157e-37	NA	NA
ELF1	337438	chr19_797048_797548	RPS15	0.924266547199585	1.27110018183733e-38	NA	NA
ELF1	338258	chr19_2427395_2427895	RPS15	0.917006102377226	7.67032922917687e-37	NA	NA
ELF1	339728	chr19_6572142_6572642	AC008760.2	0.923321827630209	2.21015461214694e-38	NA	NA
ELF1	339772	chr19_6728174_6728674	AC008760.2	0.922561692198281	3.42083374808963e-38	NA	NA
ELF1	339796	chr19_6802387_6802887	AC008760.2	0.915801600307384	1.4593621635287e-36	NA	NA
ELF1	339807	chr19_6891944_6892444	AC008760.2	0.919720797688608	1.7224730521319e-37	NA	NA
ELF1	339593	chr19_6062149_6062649	C3	0.93552877658837	8.86016386537977e-42	NA	NA
ELF1	339728	chr19_6572142_6572642	C3	0.939544671970562	4.75284602550359e-43	NA	NA
ELF1	339741	chr19_6671911_6672411	C3	0.915270213673166	1.92736168091698e-36	NA	NA
ELF1	339760	chr19_6718329_6718829	C3	0.96541960378205	4.00889226562523e-54	NA	NA
ELF1	339767	chr19_6723672_6724172	C3	0.934297632600693	2.11083496355181e-41	NA	NA
ELF1	339772	chr19_6728174_6728674	C3	0.960539765419856	1.68628529519821e-51	NA	NA
ELF1	339790	chr19_6772475_6772975	C3	0.941329171527428	1.2197057016316e-43	NA	NA
ELF1	339796	chr19_6802387_6802887	C3	0.971324608537736	7.12343464309044e-58	NA	NA
ELF1	339807	chr19_6891944_6892444	C3	0.95921291517084	7.71564160508359e-51	NA	NA
ELF1	339919	chr19_7527455_7527955	C3	0.915594636107749	1.63133571645963e-36	NA	NA
ELF1	339946	chr19_7636820_7637320	C3	0.950555456045318	5.15640683618936e-47	NA	NA
ELF1	339593	chr19_6062149_6062649	VAV1	0.90146559774476	1.55521330874155e-33	NA	NA
ELF1	339760	chr19_6718329_6718829	VAV1	0.920907638767962	8.798946930285e-38	NA	NA
ELF1	339767	chr19_6723672_6724172	VAV1	0.924818954258205	9.19056995757071e-39	NA	NA
ELF1	339772	chr19_6728174_6728674	VAV1	0.928279409698417	1.11747602635806e-39	NA	NA
ELF1	339790	chr19_6772475_6772975	VAV1	0.911550213866367	1.30661204340748e-35	NA	NA
ELF1	339796	chr19_6802387_6802887	VAV1	0.936971826148004	3.14004189421682e-42	NA	NA
ELF1	339807	chr19_6891944_6892444	VAV1	0.925048532859528	8.05628014352405e-39	NA	NA
ELF1	339946	chr19_7636820_7637320	VAV1	0.905750328287613	2.20538952218682e-34	NA	NA
ELF1	339946	chr19_7636820_7637320	MYO1F	0.906304419352865	1.69091972565593e-34	NA	NA
ELF1	340188	chr19_8487393_8487893	MYO1F	0.927144723710032	2.27557974198516e-39	NA	NA
ELF1	343005	chr19_18919346_18919846	UBA52	0.901844362710871	1.31447791595449e-33	NA	NA
ELF1	345689	chr19_41233686_41234186	AC010247.2	0.978418362507938	1.80573581773041e-63	NA	NA
ELF1	345693	chr19_41238068_41238568	AC010247.2	0.929276102231327	5.96791893106548e-40	NA	NA
ELF1	345729	chr19_41353669_41354169	AC010247.2	0.964068377823565	2.31693201694126e-53	NA	NA
ELF1	345797	chr19_41545530_41546030	AC010247.2	0.947072128268204	1.1354539629025e-45	NA	NA
ELF1	345806	chr19_41552573_41553073	AC010247.2	0.912313000966644	8.92171150473093e-36	NA	NA
ELF1	345919	chr19_42132204_42132704	AC010247.2	0.948937950483638	2.17252152657662e-46	NA	NA
ELF1	345941	chr19_42201475_42201975	AC010247.2	0.966503765063116	9.25360094062901e-55	NA	NA
ELF1	346020	chr19_42363588_42364088	AC010247.2	0.900163941927593	2.7917534289328e-33	NA	NA
ELF1	347992	chr19_49877088_49877588	FTL	0.906845947835448	1.30548746854044e-34	NA	NA
ELF1	347992	chr19_49877088_49877588	RPS11	0.9299633209589	3.85022211545792e-40	NA	NA
ELF1	348043	chr19_50025250_50025750	RPS11	0.941118850862316	1.43111270391426e-43	NA	NA
ELF1	348097	chr19_50340926_50341426	SIGLEC7	0.907000651395962	1.2162257473768e-34	NA	NA
ELF1	348294	chr19_51127813_51128313	SIGLEC7	0.949394479490967	1.4680365684503e-46	NA	NA
ELF1	348313	chr19_51167072_51167572	SIGLEC7	0.966872793902136	5.64394198552203e-55	NA	NA
ELF1	348358	chr19_51417382_51417882	SIGLEC7	0.977816878436486	6.23722419229791e-63	NA	NA
ELF1	348381	chr19_51466600_51467100	SIGLEC7	0.937938846655911	1.55993991872263e-42	NA	NA
ELF1	348387	chr19_51493762_51494262	SIGLEC7	0.944071922403007	1.40041949319468e-44	NA	NA
ELF1	348453	chr19_51799286_51799786	SIGLEC7	0.945887927822429	3.13887632326067e-45	NA	NA
ELF1	348820	chr19_54365223_54365723	LILRB2	0.958547075650341	1.60361942408162e-50	NA	NA
ELF1	348903	chr19_54616809_54617309	LILRB2	0.946921732486296	1.2966771767182e-45	NA	NA
ELF1	348820	chr19_54365223_54365723	LILRB1	0.966867294406655	5.64618785181651e-55	NA	NA
ELF1	348835	chr19_54388511_54389011	LILRB1	0.925210366383347	7.3029353298405e-39	NA	NA
ELF1	348903	chr19_54616809_54617309	LILRB1	0.92257506314645	3.40093731839334e-38	NA	NA
ELF1	349210	chr19_56314598_56315098	RPL28	0.903712648020854	5.66836394301221e-34	NA	NA
ELF1	40922	chr2_40482418_40482918	LINC01794	0.928303223881787	1.10161964608301e-39	NA	NA
ELF1	44439	chr2_67782280_67782780	ARHGAP25	0.925156166113315	7.54727554695216e-39	NA	NA
ELF1	44544	chr2_68714910_68715410	ARHGAP25	0.933233488854535	4.37342951263432e-41	NA	NA
ELF1	44553	chr2_68732452_68732952	ARHGAP25	0.955123287063458	6.04837479150892e-49	NA	NA
ELF1	49358	chr2_112004123_112004623	MERTK	0.917507302036319	5.89234696519991e-37	NA	NA
ELF1	58953	chr2_203811508_203812008	CTLA4	0.911373440508561	1.42857547433108e-35	NA	NA
ELF1	62909	chr2_233059970_233060470	INPP5D	0.962553478540495	1.54540253035464e-52	NA	NA
ELF1	62922	chr2_233075948_233076448	INPP5D	0.944318582723779	1.15340472352256e-44	NA	NA
ELF1	62935	chr2_233086832_233087332	INPP5D	0.972591439514204	9.14114711616357e-59	NA	NA
ELF1	62968	chr2_233124657_233125157	INPP5D	0.970416212213127	2.91580085876037e-57	NA	NA
ELF1	62909	chr2_233059970_233060470	UGT1A8	0.980021819608125	5.46936998424838e-65	NA	NA
ELF1	62935	chr2_233086832_233087332	UGT1A8	0.980968573629381	6.4859814454197e-66	NA	NA
ELF1	62968	chr2_233124657_233125157	UGT1A8	0.992129718037836	8.74625421221935e-84	NA	NA
ELF1	63119	chr2_234348077_234348577	UGT1A8	0.924371559781912	1.1949688926044e-38	NA	NA
ELF1	63130	chr2_234446385_234446885	UGT1A8	0.989359829516095	1.42648601457019e-77	NA	NA
ELF1	63119	chr2_234348077_234348577	LINC01891	0.902235933241686	1.10864563199206e-33	NA	NA
ELF1	63130	chr2_234446385_234446885	LINC01891	0.960589256686681	1.59561253621781e-51	NA	NA
ELF1	63699	chr2_237600226_237600726	MLPH	0.908703675865763	5.36377747197315e-35	NA	NA
ELF1	64499	chr2_240565682_240566182	AC104809.1	0.928894215822473	7.5557355460252e-40	NA	NA
ELF1	64525	chr2_240611787_240612287	AC104809.1	0.937056680424316	2.95608477263115e-42	NA	NA
ELF1	64531	chr2_240626816_240627316	AC104809.1	0.916325924215447	1.10325072124538e-36	NA	NA
ELF1	349890	chr20_1491239_1491739	SIRPG-AS1	0.932706452272608	6.24596586297186e-41	NA	NA
ELF1	349891	chr20_1491982_1492482	SIRPG-AS1	0.925024616093801	8.15786715821429e-39	NA	NA
ELF1	353131	chr20_24389684_24390184	GGTLC1	0.949896954349453	9.35740857460946e-47	NA	NA
ELF1	353826	chr20_32155161_32155661	LINC00028	0.952303364227127	9.82849457332938e-48	NA	NA
ELF1	358972	chr20_60045919_60046419	AL117372.1	0.941308639088268	1.23759235874482e-43	NA	NA
ELF1	358978	chr20_60058105_60058605	AL117372.1	0.934257306991163	2.16949774524846e-41	NA	NA
ELF1	359393	chr20_62386868_62387368	RPS21	0.902639343790207	9.26326851807365e-34	NA	NA
ELF1	369148	chr22_37484338_37484838	Z97056.3	0.943645430119157	1.95604843512045e-44	NA	NA
ELF1	369223	chr22_37627449_37627949	Z97056.3	0.951411234180577	2.30159756646396e-47	NA	NA
ELF1	369236	chr22_37639353_37639853	Z97056.3	0.91074380462362	1.96162996065586e-35	NA	NA
ELF1	369237	chr22_37640246_37640746	Z97056.3	0.9154561459211	1.75177121676944e-36	NA	NA
ELF1	369804	chr22_38941399_38941899	Z97056.3	0.961272949062306	7.40427061205871e-52	NA	NA
ELF1	369806	chr22_38943221_38943721	Z97056.3	0.956062946185883	2.2970944365922e-49	NA	NA
ELF1	369814	chr22_39013951_39014451	Z97056.3	0.966500148013808	9.25360094062901e-55	NA	NA
ELF1	369828	chr22_39077043_39077543	Z97056.3	0.928275606576208	1.11871267255796e-39	NA	NA
ELF1	369908	chr22_39264379_39264879	Z97056.3	0.921849934954834	5.16851900679915e-38	NA	NA
ELF1	369937	chr22_39292539_39293039	Z97056.3	0.957585466918549	4.49780044742154e-50	NA	NA
ELF1	369947	chr22_39299699_39300199	Z97056.3	0.938395189741236	1.12788344540569e-42	NA	NA
ELF1	372540	chr22_50190631_50191131	CR559946.1	0.919963142245719	1.50050383758822e-37	NA	NA
ELF1	372654	chr22_50376254_50376754	CR559946.1	0.909452687348954	3.71079697398064e-35	NA	NA
ELF1	372730	chr22_50530113_50530613	CR559946.1	0.972628865622017	8.65744119556296e-59	NA	NA
ELF1	71287	chr3_46089167_46089667	LTF	0.913983119819583	3.78100857637649e-36	NA	NA
ELF1	71391	chr3_46538619_46539119	LTF	0.916687162459426	9.09252170732746e-37	NA	NA
ELF1	71287	chr3_46089167_46089667	PTH1R	0.906805095900866	1.33149272819888e-34	NA	NA
ELF1	71391	chr3_46538619_46539119	PTH1R	0.917425435466871	6.14236929827872e-37	NA	NA
ELF1	78255	chr3_112132918_112133418	CD200R1L-AS1	0.927180416747504	2.22958183285993e-39	NA	NA
ELF1	80911	chr3_128759380_128759880	RHO	0.904083014723366	4.76264045348281e-34	NA	NA
ELF1	80987	chr3_129120506_129121006	RHO	0.901198323683668	1.75052979201767e-33	NA	NA
ELF1	87753	chr3_186871284_186871784	ST6GAL1	0.905678059457381	2.27731801143445e-34	NA	NA
ELF1	87790	chr3_186967662_186968162	ST6GAL1	0.950810414255978	4.05225568780029e-47	NA	NA
ELF1	87797	chr3_186977127_186977627	ST6GAL1	0.923182793213768	2.39862294811245e-38	NA	NA
ELF1	104294	chr4_153728585_153729085	AC020703.1	0.931362663684135	1.53412104094252e-40	NA	NA
ELF1	116421	chr5_88872833_88873333	MEF2C	0.913518402344586	4.8063363747509e-36	NA	NA
ELF1	121755	chr5_139488235_139488735	AC010378.2	0.906627227822528	1.44895147380393e-34	NA	NA
ELF1	123944	chr5_150449516_150450016	RPS14	0.91763912773107	5.49360702037817e-37	NA	NA
ELF1	132866	chr6_30509337_30509837	MUC21	0.971407961195852	6.38422078129295e-58	NA	NA
ELF1	132921	chr6_30682532_30683032	MUC21	0.965685986951619	2.81996553483098e-54	NA	NA
ELF1	132993	chr6_30793736_30794236	MUC21	0.956114309327598	2.18040053370218e-49	NA	NA
ELF1	133039	chr6_30938579_30939079	MUC21	0.935530734050094	8.86016386537977e-42	NA	NA
ELF1	133142	chr6_31494692_31495192	MUC21	0.939040072198962	6.93315215691472e-43	NA	NA
ELF1	133233	chr6_31727448_31727948	MUC21	0.949374427004634	1.49175330856474e-46	NA	NA
ELF1	133242	chr6_31736269_31736769	MUC21	0.964586448676392	1.2041100222337e-53	NA	NA
ELF1	133666	chr6_33418028_33418528	CUTA	0.906932490021213	1.25475685309571e-34	NA	NA
ELF1	146374	chr6_150600303_150600803	PLEKHG1	0.906042778769457	1.91604977627155e-34	NA	NA
ELF1	146413	chr6_150720579_150721079	PLEKHG1	0.939511721808183	4.86510667078396e-43	NA	NA
ELF1	146413	chr6_150720579_150721079	MTHFD1L	0.915304505653498	1.89288000974735e-36	NA	NA
ELF1	150808	chr7_2863525_2864025	CARD11	0.910543887302573	2.16371030780595e-35	NA	NA
ELF1	150872	chr7_3095034_3095534	CARD11	0.903943589074625	5.0785695371255e-34	NA	NA
ELF1	150808	chr7_2863525_2864025	AC011284.1	0.941244285927206	1.30111591775096e-43	NA	NA
ELF1	150872	chr7_3095034_3095534	AC011284.1	0.958481872798003	1.71392010027886e-50	NA	NA
ELF1	150909	chr7_3239300_3239800	AC011284.1	0.904591781117089	3.77476048890769e-34	NA	NA
ELF1	151025	chr7_4461375_4461875	AC011284.1	0.987826045634437	6.73122243429379e-75	NA	NA
ELF1	172888	chr8_22704697_22705197	TNFRSF10D	0.947570299014038	7.34641003514272e-46	NA	NA
ELF1	173014	chr8_23074280_23074780	TNFRSF10D	0.925716279089909	5.37658520901343e-39	NA	NA
ELF1	173120	chr8_23538994_23539494	TNFRSF10D	0.911134870765076	1.60926589506433e-35	NA	NA
ELF1	173120	chr8_23538994_23539494	ADAM28	0.931214703896209	1.69351416829417e-40	NA	NA
ELF1	173194	chr8_24272001_24272501	ADAM28	0.952889718819996	5.56591216048762e-48	NA	NA
ELF1	173197	chr8_24293869_24294369	ADAM28	0.940444569924643	2.39529758879066e-43	NA	NA
ELF1	186182	chr8_141120889_141121389	DENND3	0.909905511061326	2.96617746745326e-35	NA	NA
ELF1	186199	chr8_141137770_141138270	DENND3	0.906122147902926	1.84465931761228e-34	NA	NA
ELF1	194635	chr9_90815318_90815818	SYK	0.911371265817846	1.42900567430659e-35	NA	NA
ELF1	198938	chr9_123321596_123322096	OR1L4	0.912836299252247	6.87176228627568e-36	NA	NA
ELF1	198939	chr9_123322621_123323121	OR1L4	0.963740916898266	3.47777360130635e-53	NA	NA
ELF1	198944	chr9_123326512_123327012	OR1L4	0.975024191317151	1.21721221774168e-60	NA	NA
ELF1	378814	chrX_154398067_154398567	SSR4	0.902102484727699	1.17362699580985e-33	NA	NA
ELF1	378814	chrX_154398067_154398567	RPL10	0.921575366669922	6.01511413499416e-38	NA	NA
ETS1	477	chr1_1990249_1990749	AL589739.1	0.910264095268292	2.48561223564682e-35	NA	NA
ETS1	18229	chr1_110874623_110875123	AL450468.2	0.924400933923625	1.17471605772571e-38	NA	NA
ETS1	21950	chr1_159646575_159647075	OR6N1	0.92377822716012	1.68804359997271e-38	NA	NA
ETS1	21950	chr1_159646575_159647075	AL138930.1	0.923778227160118	1.68804359997271e-38	NA	NA
ETS1	22207	chr1_160565578_160566078	AL138930.1	0.933914547530005	2.72129405872807e-41	NA	NA
ETS1	22288	chr1_161068916_161069416	AL138930.1	0.923025199564458	2.62635419204304e-38	NA	NA
ETS1	22289	chr1_161069534_161070034	AL138930.1	0.977081126127275	2.84266070167727e-62	NA	NA
ETS1	23185	chr1_167563536_167564036	RCSD1	0.928971076170802	7.23060100862429e-40	NA	NA
ETS1	212919	chr10_70500886_70501386	PALD1	0.957078813855407	7.81992284015344e-50	NA	NA
ETS1	231625	chr11_62621794_62622294	FTH1	0.905365322953614	2.63069767057986e-34	NA	NA
ETS1	232189	chr11_64269807_64270307	COX8A	0.912081374030862	9.99062645109541e-36	NA	NA
ETS1	232189	chr11_64269807_64270307	FAU	0.912192992281891	9.47070430579836e-36	NA	NA
ETS1	232222	chr11_64317372_64317872	FAU	0.908435069577176	6.10496594651322e-35	NA	NA
ETS1	232809	chr11_65615265_65615765	FAU	0.926135928778358	4.17414359033437e-39	NA	NA
ETS1	240640	chr11_119018221_119018721	RPS25	0.910735860119709	1.96817347512175e-35	NA	NA
ETS1	241329	chr11_121466454_121466954	SORL1	0.902357241463317	1.05355170062354e-33	NA	TRUE
ETS1	245185	chr12_4174254_4174754	AC084375.1	0.901211205545179	1.74106577232105e-33	NA	NA
ETS1	245736	chr12_6663055_6663555	MRPL51	0.908059911669584	7.32147742987146e-35	NA	NA
ETS1	258292	chr12_108567301_108567801	CMKLR1	0.902170856602815	1.13909033702515e-33	NA	NA
ETS1	258328	chr12_108616821_108617321	CMKLR1	0.922045981531729	4.60753516630276e-38	NA	NA
ETS1	283140	chr14_92513556_92514056	RIN3	0.928094222303029	1.25350206556416e-39	NA	NA
ETS1	283177	chr14_92649822_92650322	RIN3	0.910645069685277	2.05721125920582e-35	NA	NA
ETS1	283214	chr14_92702527_92703027	RIN3	0.915483298802032	1.72720145610563e-36	NA	NA
ETS1	283642	chr14_94392564_94393064	SERPINA12	0.971178644530539	9.01188728418035e-58	NA	NA
ETS1	286076	chr14_105174479_105174979	GPR132	0.940368037856907	2.52577907887709e-43	NA	NA
ETS1	286076	chr14_105174479_105174979	IGHM	0.933171323495711	4.55580680966245e-41	NA	NA
ETS1	294828	chr15_79004359_79004859	AC067863.1	0.908690357392761	5.3961978000032e-35	NA	NA
ETS1	297860	chr15_100140560_100141060	AC015660.3	0.933890934878779	2.76323130424076e-41	NA	NA
ETS1	297860	chr15_100140560_100141060	LRRK1	0.907101134127068	1.15809262712895e-34	NA	NA
ETS1	303628	chr16_30472442_30472942	ITGAX	0.920303349141161	1.23857596488418e-37	NA	NA
ETS1	311952	chr17_1253635_1254135	ABR	0.913794246881895	4.17155203817029e-36	NA	NA
ETS1	311998	chr17_1463203_1463703	ABR	0.904626517872014	3.71648856857109e-34	NA	NA
ETS1	311952	chr17_1253635_1254135	TRARG1	0.922651783081607	3.26077925562164e-38	NA	NA
ETS1	311998	chr17_1463203_1463703	TRARG1	0.937116914516803	2.84516306826422e-42	NA	NA
ETS1	313618	chr17_7484124_7484624	RPL26	0.922103225047397	4.46096098542216e-38	NA	NA
ETS1	313846	chr17_8156155_8156655	RPL26	0.931250201789148	1.65517689075032e-40	NA	NA
ETS1	321922	chr17_58333126_58333626	AC004687.1	0.942961202047349	3.35299673207421e-44	NA	NA
ETS1	321926	chr17_58337459_58337959	AC004687.1	0.970684480978754	1.91338335402286e-57	NA	NA
ETS1	322042	chr17_59278351_59278851	AC004687.1	0.942098102524923	6.66353645824397e-44	NA	NA
ETS1	322645	chr17_63699132_63699632	AC127029.2	0.937098001862611	2.87050045041877e-42	NA	NA
ETS1	322648	chr17_63701741_63702241	AC127029.2	0.905433640905233	2.54907780893495e-34	NA	NA
ETS1	322850	chr17_64456249_64456749	AC127029.2	0.900472318353332	2.42982393451851e-33	NA	NA
ETS1	322886	chr17_64708940_64709440	AC127029.2	0.971394084702822	6.46758308982327e-58	NA	NA
ETS1	337279	chr19_507213_507713	RPS15	0.919112315383919	2.42338755202157e-37	NA	NA
ETS1	338258	chr19_2427395_2427895	RPS15	0.917006102377226	7.67032922917687e-37	NA	NA
ETS1	339807	chr19_6891944_6892444	AC008760.2	0.919720797688608	1.7224730521319e-37	NA	NA
ETS1	339744	chr19_6674752_6675252	C3	0.902772466215686	8.72677214997135e-34	NA	NA
ETS1	339807	chr19_6891944_6892444	C3	0.95921291517084	7.71564160508359e-51	NA	NA
ETS1	339919	chr19_7527455_7527955	C3	0.915594636107749	1.63133571645963e-36	NA	NA
ETS1	339807	chr19_6891944_6892444	VAV1	0.925048532859528	8.05628014352405e-39	NA	NA
ETS1	340093	chr19_8193883_8194383	MYO1F	0.933688765942117	3.18305193195653e-41	NA	NA
ETS1	343005	chr19_18919346_18919846	UBA52	0.901844362710871	1.31447791595449e-33	NA	NA
ETS1	342779	chr19_18417522_18418022	COMP	0.900688709341868	2.20563168857101e-33	NA	NA
ETS1	344988	chr19_38434532_38435032	RYR1	0.902192582514302	1.12887820470087e-33	NA	NA
ETS1	345797	chr19_41545530_41546030	AC010247.2	0.947072128268204	1.1354539629025e-45	NA	NA
ETS1	345919	chr19_42132204_42132704	AC010247.2	0.948937950483638	2.17252152657662e-46	NA	NA
ETS1	346082	chr19_42553203_42553703	AC010247.2	0.945861218222623	3.19739662254895e-45	NA	NA
ETS1	348113	chr19_50376168_50376668	RPS11	0.910290906393944	2.45311931134388e-35	NA	NA
ETS1	348294	chr19_51127813_51128313	SIGLEC7	0.949394479490967	1.4680365684503e-46	NA	NA
ETS1	348387	chr19_51493762_51494262	SIGLEC7	0.944071922403007	1.40041949319468e-44	NA	NA
ETS1	348440	chr19_51771380_51771880	SIGLEC7	0.927827025767974	1.48737197717562e-39	NA	NA
ETS1	348894	chr19_54573255_54573755	LILRB2	0.961508243875803	5.55404668698053e-52	NA	NA
ETS1	348894	chr19_54573255_54573755	LILRB1	0.963131045739692	7.53104442323146e-53	NA	NA
ETS1	349210	chr19_56314598_56315098	RPL28	0.903712648020854	5.66836394301221e-34	NA	NA
ETS1	40922	chr2_40482418_40482918	LINC01794	0.928303223881787	1.10161964608301e-39	NA	NA
ETS1	44553	chr2_68732452_68732952	ARHGAP25	0.955123287063458	6.04837479150892e-49	NA	NA
ETS1	44656	chr2_69178187_69178687	ARHGAP25	0.950815243777199	4.04587971476964e-47	NA	NA
ETS1	49089	chr2_109238563_109239063	SULT1C3	0.970767384921148	1.71736846965623e-57	NA	NA
ETS1	49089	chr2_109238563_109239063	SH3RF3	0.91097007832829	1.74771262645277e-35	NA	NA
ETS1	62976	chr2_233165770_233166270	INPP5D	0.914728150266188	2.5705143546542e-36	NA	NA
ETS1	352916	chr20_23086850_23087350	GGTLC1	0.904837962071785	3.36778829521162e-34	NA	NA
ETS1	353625	chr20_31523593_31524093	LINC00028	0.962605167018236	1.45436629497541e-52	NA	NA
ETS1	359393	chr20_62386868_62387368	RPS21	0.902639343790207	9.26326851807365e-34	NA	NA
ETS1	363597	chr21_41147568_41148068	BACE2	0.915999640025859	1.31293799492783e-36	NA	NA
ETS1	369223	chr22_37627449_37627949	Z97056.3	0.951411234180577	2.30159756646396e-47	NA	NA
ETS1	369804	chr22_38941399_38941899	Z97056.3	0.961272949062306	7.40427061205871e-52	NA	NA
ETS1	372540	chr22_50190631_50191131	CR559946.1	0.919963142245719	1.50050383758822e-37	NA	NA
ETS1	372730	chr22_50530113_50530613	CR559946.1	0.972628865622017	8.65744119556296e-59	NA	NA
ETS1	95049	chr4_40554067_40554567	RBM47	0.904291580137101	4.32109585808157e-34	NA	NA
ETS1	121755	chr5_139488235_139488735	AC010378.2	0.906627227822528	1.44895147380393e-34	NA	NA
ETS1	123697	chr5_150065338_150065838	CSF1R	0.922483230530774	3.57565244180603e-38	NA	NA
ETS1	123944	chr5_150449516_150450016	RPS14	0.91763912773107	5.49360702037817e-37	NA	NA
ETS1	132921	chr6_30682532_30683032	MUC21	0.965685986951619	2.81996553483098e-54	NA	NA
ETS1	133111	chr6_31203854_31204354	MUC21	0.929683745584551	4.62786517494347e-40	NA	NA
ETS1	149764	chr7_164813_165313	AC215522.2	0.902443773061689	1.01435424007663e-33	NA	NA
ETS1	149900	chr7_604237_604737	AC215522.2	0.923914103780705	1.56686225523108e-38	NA	NA
ETS1	150808	chr7_2863525_2864025	CARD11	0.910543887302573	2.16371030780595e-35	NA	NA
ETS1	150808	chr7_2863525_2864025	AC011284.1	0.941244285927206	1.30111591775096e-43	NA	NA
ETS1	150868	chr7_3092457_3092957	AC011284.1	0.932282584103209	8.25110757046337e-41	NA	NA
ETS1	151025	chr7_4461375_4461875	AC011284.1	0.987826045634437	6.73122243429379e-75	NA	NA
ETS1	157424	chr7_50262842_50263342	IKZF1	0.900252483318805	2.68225653136112e-33	NA	NA
ETS1	163038	chr7_106865039_106865539	AC005050.1	0.909758369493002	3.19627655244829e-35	NA	NA
ETS1	172888	chr8_22704697_22705197	TNFRSF10D	0.947570299014038	7.34641003514272e-46	NA	NA
ETS1	173014	chr8_23074280_23074780	TNFRSF10D	0.925716279089909	5.37658520901343e-39	NA	NA
ETS1	175618	chr8_42292974_42293474	AC113133.1	0.956258866695103	1.87619944623434e-49	NA	NA
ETS1	187769	chr9_62855_63355	DOCK8	0.907615038010813	9.08199159915043e-35	NA	NA
ETS1	187795	chr9_272652_273152	DOCK8	0.929262923424994	6.0094747827776e-40	NA	NA
ETS1	198938	chr9_123321596_123322096	OR1L4	0.912836299252247	6.87176228627568e-36	NA	NA
ETS1	201903	chr9_132372595_132373095	GBGT1	0.940938649589804	1.63807766770502e-43	NA	NA
ETS1	378814	chrX_154398067_154398567	SSR4	0.902102484727699	1.17362699580985e-33	NA	NA
ETS1	378814	chrX_154398067_154398567	RPL10	0.921575366669922	6.01511413499416e-38	NA	NA
NRF1	29752	chr1_212035418_212035918	NENF	0.902420043846222	1.02521691883809e-33	NA	NA
NRF1	212927	chr10_70508156_70508656	PALD1	0.956895174050215	9.51879803780845e-50	NA	NA
NRF1	224038	chr11_2270837_2271337	AC132217.2	0.904448189827053	4.02320979073287e-34	NA	NA
NRF1	230623	chr11_57792216_57792716	LINC02735	0.926525023061777	3.30907389869672e-39	NA	NA
NRF1	232809	chr11_65615265_65615765	FAU	0.926135928778358	4.17414359033437e-39	NA	NA
NRF1	240640	chr11_119018221_119018721	RPS25	0.910735860119709	1.96817347512175e-35	NA	NA
NRF1	240686	chr11_119121151_119121651	RPS25	0.90632696382948	1.67452194964755e-34	NA	NA
NRF1	245166	chr12_4117905_4118405	AC084375.1	0.912541079769996	7.96641114437801e-36	NA	NA
NRF1	252385	chr12_56688215_56688715	RPL41	0.91174350569959	1.18442198935195e-35	NA	NA
NRF1	260520	chr12_120317356_120317856	COX6A1	0.909426072334375	3.75912232907301e-35	NA	NA
NRF1	260520	chr12_120317356_120317856	DYNLL1	0.928548068552917	9.43801904798913e-40	NA	NA
NRF1	283164	chr14_92564608_92565108	RIN3	0.941818014846724	8.27768152730212e-44	NA	NA
NRF1	303870	chr16_31253526_31254026	ITGAX	0.916896574530436	8.12676267390103e-37	NA	NA
NRF1	303883	chr16_31350260_31350760	ITGAX	0.912122624444823	9.7818491327084e-36	NA	NA
NRF1	311952	chr17_1253635_1254135	ABR	0.913794246881895	4.17155203817029e-36	NA	NA
NRF1	311752	chr17_1004226_1004726	TRARG1	0.925989336248816	4.55985089250511e-39	NA	NA
NRF1	311952	chr17_1253635_1254135	TRARG1	0.922651783081607	3.26077925562164e-38	NA	NA
NRF1	313666	chr17_7614937_7615437	RPL26	0.906985935439948	1.2243182020033e-34	NA	NA
NRF1	313847	chr17_8156805_8157305	RPL26	0.903404889816881	6.53196943178809e-34	NA	NA
NRF1	317989	chr17_38296694_38297194	RPL19	0.901578665891515	1.47737914736668e-33	NA	NA
NRF1	318612	chr17_40068761_40069261	RPL19	0.90161767116854	1.45777870875403e-33	NA	NA
NRF1	336884	chr18_78978693_78979193	LINC01896	0.906445174581837	1.58218294894878e-34	NA	NA
NRF1	336884	chr18_78978693_78979193	SALL3	0.90015274243814	2.80278661920736e-33	NA	NA
NRF1	337782	chr19_1383274_1383774	RPS15	0.903647216088162	5.84260019078434e-34	NA	NA
NRF1	337811	chr19_1407168_1407668	RPS15	0.915208060324368	1.99295349548431e-36	NA	NA
NRF1	338164	chr19_2236201_2236701	RPS15	0.901851648704674	1.31167825414071e-33	NA	NA
NRF1	338258	chr19_2427395_2427895	RPS15	0.917006102377226	7.67032922917687e-37	NA	NA
NRF1	339746	chr19_6677829_6678329	C3	0.904557958244013	3.83221685984321e-34	NA	NA
NRF1	341562	chr19_14006312_14006812	NDUFB7	0.912138844107142	9.72284492188053e-36	NA	NA
NRF1	341822	chr19_15125648_15126148	NDUFB7	0.9016801699397	1.41713740230307e-33	NA	NA
NRF1	344523	chr19_35745228_35745728	POLR2I	0.908505457221214	5.9033459018384e-35	NA	NA
NRF1	344650	chr19_36115108_36115608	POLR2I	0.92968587711486	4.62786517494347e-40	NA	NA
NRF1	344687	chr19_36214751_36215251	POLR2I	0.919430023540027	2.02668817233465e-37	NA	NA
NRF1	347815	chr19_49487117_49487617	FTL	0.917447624123704	6.07753674921178e-37	NA	NA
NRF1	347992	chr19_49877088_49877588	FTL	0.906845947835448	1.30548746854044e-34	NA	NA
NRF1	347705	chr19_49085010_49085510	RPS11	0.922872253789021	2.86372831605399e-38	NA	NA
NRF1	347815	chr19_49487117_49487617	RPS11	0.941109139125117	1.43643772309911e-43	NA	NA
NRF1	347992	chr19_49877088_49877588	RPS11	0.9299633209589	3.85022211545792e-40	NA	NA
NRF1	348043	chr19_50025250_50025750	RPS11	0.941118850862316	1.43111270391426e-43	NA	NA
NRF1	348831	chr19_54378211_54378711	LILRB2	0.929180072546373	6.32662841639189e-40	NA	NA
NRF1	348831	chr19_54378211_54378711	LILRB1	0.942704988311591	4.11441830138609e-44	NA	NA
NRF1	348994	chr19_55259027_55259527	RPL28	0.905012705930018	3.10441467962086e-34	NA	NA
NRF1	47897	chr2_100104641_100105141	AFF3	0.922888930102635	2.83799946074973e-38	NA	NA
NRF1	61358	chr2_222844175_222844675	AC013448.2	0.926506127557743	3.34063815992981e-39	NA	NA
NRF1	369894	chr22_39244756_39245256	Z97056.3	0.959635191415238	4.79312532633613e-51	NA	NA
NRF1	369929	chr22_39286525_39287025	Z97056.3	0.960726794184843	1.36960276585432e-51	NA	NA
NRF1	78255	chr3_112132918_112133418	CD200R1L-AS1	0.927180416747504	2.22958183285993e-39	NA	NA
NRF1	78326	chr3_112676665_112677165	CD200R1L-AS1	0.920810913730085	9.28946762275397e-38	NA	NA
NRF1	87407	chr3_185152831_185153331	C3orf70	0.941389507413905	1.16631146178999e-43	NA	NA
NRF1	87407	chr3_185152831_185153331	MAP3K13	0.907776171440547	8.40303067845027e-35	NA	NA
NRF1	89885	chr4_1346840_1347340	C4orf48	0.916612537302751	9.47365492895254e-37	NA	NA
NRF1	100986	chr4_112637174_112637674	AC093879.1	0.901844843314001	1.31447791595449e-33	NA	NA
NRF1	132853	chr6_30489977_30490477	MUC21	0.910893086734027	1.81835755068549e-35	NA	NA
NRF1	133142	chr6_31494692_31495192	MUC21	0.939040072198962	6.93315215691472e-43	NA	NA
NRF1	133146	chr6_31497776_31498276	MUC21	0.964607029995368	1.17857364252404e-53	NA	NA
NRF1	133545	chr6_32971928_32972428	RPS18	0.918929541126288	2.68346719469537e-37	NA	NA
NRF1	133540	chr6_32968366_32968866	CUTA	0.922166859247486	4.30228841925605e-38	NA	NA
NRF1	133545	chr6_32971928_32972428	CUTA	0.925784996316	5.1667239273865e-39	NA	NA
NRF1	175580	chr8_42182761_42183261	AC113133.1	0.901651167601358	1.43578909214162e-33	NA	NA
NRF1	186188	chr8_141128209_141128709	DENND3	0.910350406387378	2.3820561504095e-35	NA	NA
NRF1	372865	chrX_1272544_1273044	CSF2RA	0.914083979328201	3.60819161049452e-36	NA	NA
NRF1	378814	chrX_154398067_154398567	SSR4	0.902102484727699	1.17362699580985e-33	NA	NA
NRF1	378750	chrX_153971614_153972114	RPL10	0.90921338709108	4.17138614303402e-35	NA	NA
NRF1	378814	chrX_154398067_154398567	RPL10	0.921575366669922	6.01511413499416e-38	NA	NA
ENSG00000235187	477	chr1_1990249_1990749	AL589739.1	0.910264095268292	2.48561223564682e-35	NA	NA
ENSG00000235187	480	chr1_1996183_1996683	AL589739.1	0.985008363251343	1.09066010629486e-70	NA	NA
ENSG00000235187	22215	chr1_160576220_160576720	AL138930.1	0.978002275069776	4.24683665716593e-63	NA	NA
ENSG00000235187	22288	chr1_161068916_161069416	AL138930.1	0.923025199564458	2.62635419204304e-38	NA	NA
ENSG00000235187	22289	chr1_161069534_161070034	AL138930.1	0.977081126127275	2.84266070167727e-62	NA	NA
ENSG00000235187	23403	chr1_168503906_168504406	RCSD1	0.921142077258909	7.71052226842316e-38	NA	NA
ENSG00000235187	30792	chr1_222773039_222773539	AL392172.2	0.910551792564063	2.15657072032731e-35	NA	NA
ENSG00000235187	205473	chr10_7471744_7472244	LINC00708	0.960869389867386	1.16789973530913e-51	NA	NA
ENSG00000235187	205473	chr10_7471744_7472244	AC025946.1	0.919843716665756	1.60610146846421e-37	NA	NA
ENSG00000235187	210167	chr10_45380101_45380601	ALOX5	0.91075495577467	1.95182350255023e-35	NA	NA
ENSG00000235187	210659	chr10_49076783_49077283	WDFY4	0.91169189380912	1.21418223544055e-35	NA	NA
ENSG00000235187	213061	chr10_71106092_71106592	PALD1	0.946549236192175	1.77754807081368e-45	NA	NA
ENSG00000235187	223887	chr11_1757881_1758381	AC132217.2	0.941058752119503	1.49300872721068e-43	NA	NA
ENSG00000235187	223887	chr11_1757881_1758381	C11orf21	0.932246407429241	8.43604198107891e-41	NA	NA
ENSG00000235187	230071	chr11_47378256_47378756	AC090559.1	0.926161431984821	4.11201332993778e-39	NA	NA
ENSG00000235187	231625	chr11_62621794_62622294	FTH1	0.905365322953614	2.63069767057986e-34	NA	NA
ENSG00000235187	232222	chr11_64317372_64317872	FAU	0.908435069577176	6.10496594651322e-35	NA	NA
ENSG00000235187	242968	chr11_128718596_128719096	FLI1	0.924996160214902	8.27398078904403e-39	NA	NA
ENSG00000235187	245166	chr12_4117905_4118405	AC084375.1	0.912541079769996	7.96641114437801e-36	NA	NA
ENSG00000235187	245219	chr12_4289407_4289907	AC084375.1	0.905789896265241	2.16577968540336e-34	NA	NA
ENSG00000235187	245736	chr12_6663055_6663555	MRPL51	0.908059911669584	7.32147742987146e-35	NA	NA
ENSG00000235187	252015	chr12_54428042_54428542	HOXC6	0.908105931499094	7.16893045263943e-35	NA	NA
ENSG00000235187	258216	chr12_108332599_108333099	CMKLR1	0.939448881571339	5.09437128281696e-43	NA	NA
ENSG00000235187	258328	chr12_108616821_108617321	CMKLR1	0.922045981531729	4.60753516630276e-38	NA	NA
ENSG00000235187	283117	chr14_92465978_92466478	RIN3	0.900408420810029	2.50029009682961e-33	NA	NA
ENSG00000235187	283140	chr14_92513556_92514056	RIN3	0.928094222303029	1.25350206556416e-39	NA	NA
ENSG00000235187	283177	chr14_92649822_92650322	RIN3	0.910645069685277	2.05721125920582e-35	NA	NA
ENSG00000235187	283214	chr14_92702527_92703027	RIN3	0.915483298802032	1.72720145610563e-36	NA	NA
ENSG00000235187	294828	chr15_79004359_79004859	AC067863.1	0.908690357392761	5.3961978000032e-35	NA	NA
ENSG00000235187	297860	chr15_100140560_100141060	AC015660.3	0.933890934878779	2.76323130424076e-41	NA	NA
ENSG00000235187	297860	chr15_100140560_100141060	LRRK1	0.907101134127068	1.15809262712895e-34	NA	NA
ENSG00000235187	303707	chr16_30724876_30725376	ITGAX	0.921495471277957	6.2894961628626e-38	NA	NA
ENSG00000235187	311952	chr17_1253635_1254135	ABR	0.913794246881895	4.17155203817029e-36	NA	NA
ENSG00000235187	311952	chr17_1253635_1254135	TRARG1	0.922651783081607	3.26077925562164e-38	NA	NA
ENSG00000235187	313637	chr17_7558153_7558653	ALOX12B	0.901369581180475	1.622061516307e-33	NA	NA
ENSG00000235187	313618	chr17_7484124_7484624	RPL26	0.922103225047397	4.46096098542216e-38	NA	NA
ENSG00000235187	313846	chr17_8156155_8156655	RPL26	0.931250201789148	1.65517689075032e-40	NA	NA
ENSG00000235187	321924	chr17_58335796_58336296	AC004687.1	0.925946503556569	4.68001246000133e-39	NA	NA
ENSG00000235187	321926	chr17_58337459_58337959	AC004687.1	0.970684480978754	1.91338335402286e-57	NA	NA
ENSG00000235187	322042	chr17_59278351_59278851	AC004687.1	0.942098102524923	6.66353645824397e-44	NA	NA
ENSG00000235187	322645	chr17_63699132_63699632	AC127029.2	0.937098001862611	2.87050045041877e-42	NA	NA
ENSG00000235187	322648	chr17_63701741_63702241	AC127029.2	0.905433640905233	2.54907780893495e-34	NA	NA
ENSG00000235187	322850	chr17_64456249_64456749	AC127029.2	0.900472318353332	2.42982393451851e-33	NA	NA
ENSG00000235187	322886	chr17_64708940_64709440	AC127029.2	0.971394084702822	6.46758308982327e-58	NA	NA
ENSG00000235187	337279	chr19_507213_507713	RPS15	0.919112315383919	2.42338755202157e-37	NA	NA
ENSG00000235187	339807	chr19_6891944_6892444	AC008760.2	0.919720797688608	1.7224730521319e-37	NA	NA
ENSG00000235187	339806	chr19_6887267_6887767	C3	0.943628714485266	1.97936035713772e-44	NA	NA
ENSG00000235187	339807	chr19_6891944_6892444	C3	0.95921291517084	7.71564160508359e-51	NA	NA
ENSG00000235187	339919	chr19_7527455_7527955	C3	0.915594636107749	1.63133571645963e-36	NA	NA
ENSG00000235187	339806	chr19_6887267_6887767	VAV1	0.911709817251128	1.20372188558911e-35	NA	NA
ENSG00000235187	339807	chr19_6891944_6892444	VAV1	0.925048532859528	8.05628014352405e-39	NA	NA
ENSG00000235187	345797	chr19_41545530_41546030	AC010247.2	0.947072128268204	1.1354539629025e-45	NA	NA
ENSG00000235187	345919	chr19_42132204_42132704	AC010247.2	0.948937950483638	2.17252152657662e-46	NA	NA
ENSG00000235187	348043	chr19_50025250_50025750	RPS11	0.941118850862316	1.43111270391426e-43	NA	NA
ENSG00000235187	348113	chr19_50376168_50376668	RPS11	0.910290906393944	2.45311931134388e-35	NA	NA
ENSG00000235187	348294	chr19_51127813_51128313	SIGLEC7	0.949394479490967	1.4680365684503e-46	NA	NA
ENSG00000235187	348308	chr19_51142107_51142607	SIGLEC7	0.979759989848695	9.68261730731342e-65	NA	NA
ENSG00000235187	348387	chr19_51493762_51494262	SIGLEC7	0.944071922403007	1.40041949319468e-44	NA	NA
ENSG00000235187	348440	chr19_51771380_51771880	SIGLEC7	0.927827025767974	1.48737197717562e-39	NA	NA
ENSG00000235187	349210	chr19_56314598_56315098	RPL28	0.903712648020854	5.66836394301221e-34	NA	NA
ENSG00000235187	40922	chr2_40482418_40482918	LINC01794	0.928303223881787	1.10161964608301e-39	NA	NA
ENSG00000235187	44553	chr2_68732452_68732952	ARHGAP25	0.955123287063458	6.04837479150892e-49	NA	NA
ENSG00000235187	44656	chr2_69178187_69178687	ARHGAP25	0.950815243777199	4.04587971476964e-47	NA	NA
ENSG00000235187	62909	chr2_233059970_233060470	INPP5D	0.962553478540495	1.54540253035464e-52	NA	NA
ENSG00000235187	62976	chr2_233165770_233166270	INPP5D	0.914728150266188	2.5705143546542e-36	NA	NA
ENSG00000235187	62909	chr2_233059970_233060470	UGT1A8	0.980021819608125	5.46936998424838e-65	NA	NA
ENSG00000235187	63699	chr2_237600226_237600726	MLPH	0.908703675865763	5.36377747197315e-35	NA	NA
ENSG00000235187	352916	chr20_23086850_23087350	GGTLC1	0.904837962071785	3.36778829521162e-34	NA	NA
ENSG00000235187	359393	chr20_62386868_62387368	RPS21	0.902639343790207	9.26326851807365e-34	NA	NA
ENSG00000235187	363597	chr21_41147568_41148068	BACE2	0.915999640025859	1.31293799492783e-36	NA	NA
ENSG00000235187	365956	chr22_21772862_21773362	AP000553.8	0.924768925870544	9.47169912932306e-39	NA	NA
ENSG00000235187	369223	chr22_37627449_37627949	Z97056.3	0.951411234180577	2.30159756646396e-47	NA	NA
ENSG00000235187	369237	chr22_37640246_37640746	Z97056.3	0.9154561459211	1.75177121676944e-36	NA	NA
ENSG00000235187	369262	chr22_37708550_37709050	Z97056.3	0.964396718978269	1.53730765688662e-53	NA	NA
ENSG00000235187	369804	chr22_38941399_38941899	Z97056.3	0.961272949062306	7.40427061205871e-52	NA	NA
ENSG00000235187	80987	chr3_129120506_129121006	RHO	0.901198323683668	1.75052979201767e-33	NA	NA
ENSG00000235187	87753	chr3_186871284_186871784	ST6GAL1	0.905678059457381	2.27731801143445e-34	NA	NA
ENSG00000235187	87834	chr3_187012497_187012997	ST6GAL1	0.914678124563301	2.63485396887563e-36	NA	NA
ENSG00000235187	132866	chr6_30509337_30509837	MUC21	0.971407961195852	6.38422078129295e-58	NA	NA
ENSG00000235187	133111	chr6_31203854_31204354	MUC21	0.929683745584551	4.62786517494347e-40	NA	NA
ENSG00000235187	133160	chr6_31560350_31560850	MUC21	0.938281971134789	1.2190945652791e-42	NA	NA
ENSG00000235187	150868	chr7_3092457_3092957	AC011284.1	0.932282584103209	8.25110757046337e-41	NA	NA
ENSG00000235187	157424	chr7_50262842_50263342	IKZF1	0.900252483318805	2.68225653136112e-33	NA	NA
ENSG00000235187	163038	chr7_106865039_106865539	AC005050.1	0.909758369493002	3.19627655244829e-35	NA	NA
ENSG00000235187	173014	chr8_23074280_23074780	TNFRSF10D	0.925716279089909	5.37658520901343e-39	NA	NA
ENSG00000235187	175618	chr8_42292974_42293474	AC113133.1	0.956258866695103	1.87619944623434e-49	NA	NA
ENSG00000235187	187769	chr9_62855_63355	DOCK8	0.907615038010813	9.08199159915043e-35	NA	NA
ENSG00000235187	187795	chr9_272652_273152	DOCK8	0.929262923424994	6.0094747827776e-40	NA	NA
ENSG00000235187	198938	chr9_123321596_123322096	OR1L4	0.912836299252247	6.87176228627568e-36	NA	NA
ENSG00000235187	201903	chr9_132372595_132373095	GBGT1	0.940938649589804	1.63807766770502e-43	NA	NA
ENSG00000235187	375784	chrX_66013446_66013946	AL034397.3	0.91576700397477	1.48635020820779e-36	NA	NA
ETV6	875	chr1_2578141_2578641	AL589739.1	0.94862441995589	2.88610900393537e-46	NA	NA
ETV6	4495	chr1_17618011_17618511	IGSF21	0.924965954221473	8.42207309421302e-39	NA	NA
ETV6	4502	chr1_17629903_17630403	IGSF21	0.925016858985149	8.18747710980764e-39	NA	NA
ETV6	4558	chr1_18041125_18041625	IGSF21	0.912131486333611	9.75260722921999e-36	NA	NA
ETV6	4888	chr1_19448833_19449333	Z98257.1	0.907408819429757	1.00095646634673e-34	NA	NA
ETV6	4911	chr1_19477181_19477681	Z98257.1	0.945718733730344	3.59242724675897e-45	NA	NA
ETV6	18287	chr1_111471011_111471511	ADORA3	0.917368341306394	6.32599178992195e-37	NA	NA
ETV6	22213	chr1_160575004_160575504	AL138930.1	0.972708167069545	7.61387000100267e-59	NA	NA
ETV6	22300	chr1_161121895_161122395	AL138930.1	0.911996204690531	1.0409221285686e-35	NA	NA
ETV6	22353	chr1_161214359_161214859	AL138930.1	0.905207093328635	2.83163085898452e-34	NA	NA
ETV6	208384	chr10_26730490_26730990	APBB1IP	0.917408334449968	6.19617981325756e-37	NA	NA
ETV6	210167	chr10_45380101_45380601	ALOX5	0.91075495577467	1.95182350255023e-35	NA	NA
ETV6	210613	chr10_48684603_48685103	WDFY4	0.940699974901547	1.97639008159638e-43	NA	NA
ETV6	213052	chr10_71045372_71045872	PALD1	0.92105150768111	8.12963586345619e-38	NA	NA
ETV6	213209	chr10_71475095_71475595	PALD1	0.91593710370653	1.3583062020939e-36	NA	NA
ETV6	216051	chr10_88108192_88108692	LIPM	0.919602926501374	1.83773253576917e-37	NA	NA
ETV6	216051	chr10_88108192_88108692	ANKRD22	0.916090636766298	1.25021344405447e-36	NA	NA
ETV6	223887	chr11_1757881_1758381	AC132217.2	0.941058752119503	1.49300872721068e-43	NA	NA
ETV6	223957	chr11_1896902_1897402	AC132217.2	0.905250704781973	2.77348229797447e-34	NA	NA
ETV6	224020	chr11_2191070_2191570	AC132217.2	0.928947333406145	7.32475142782225e-40	NA	NA
ETV6	223887	chr11_1757881_1758381	C11orf21	0.932246407429241	8.43604198107891e-41	NA	NA
ETV6	224020	chr11_2191070_2191570	C11orf21	0.931602417909492	1.30597241193029e-40	NA	NA
ETV6	229330	chr11_44954895_44955395	AC103855.3	0.903102577128353	7.48343530835886e-34	NA	NA
ETV6	229942	chr11_46856915_46857415	AC090559.1	0.917623140734016	5.5303457079048e-37	NA	NA
ETV6	230560	chr11_57597908_57598408	LINC02735	0.938085425062846	1.40724802255962e-42	NA	NA
ETV6	231021	chr11_61012138_61012638	MS4A6A	0.91854244673524	3.32921362430791e-37	NA	NA
ETV6	231072	chr11_61167116_61167616	MS4A6A	0.925637290748816	5.63140433396898e-39	NA	NA
ETV6	231021	chr11_61012138_61012638	MS4A1	0.916724992575131	8.91813801500563e-37	NA	NA
ETV6	231072	chr11_61167116_61167616	MS4A1	0.938684250862663	9.07202059398876e-43	NA	NA
ETV6	231657	chr11_62727421_62727921	FTH1	0.913184422232121	5.7271882825953e-36	NA	NA
ETV6	232222	chr11_64317372_64317872	FAU	0.908435069577176	6.10496594651322e-35	NA	NA
ETV6	232809	chr11_65615265_65615765	FAU	0.926135928778358	4.17414359033437e-39	NA	NA
ETV6	235186	chr11_75181510_75182010	SLCO2B1	0.966518148279795	9.15054339404517e-55	NA	NA
ETV6	235201	chr11_75195079_75195579	SLCO2B1	0.92980404113789	4.28055399295936e-40	NA	NA
ETV6	235774	chr11_77994670_77995170	NDUFC2	0.929678359456857	4.63780753902585e-40	NA	NA
ETV6	235774	chr11_77994670_77995170	AP003086.1	0.924161174344132	1.35227517457681e-38	NA	NA
ETV6	242968	chr11_128718596_128719096	FLI1	0.924996160214902	8.27398078904403e-39	NA	NA
ETV6	242972	chr11_128726715_128727215	FLI1	0.902248129333139	1.1045833857372e-33	NA	NA
ETV6	243077	chr11_129324032_129324532	FLI1	0.923532473638442	1.94831138508083e-38	NA	NA
ETV6	245169	chr12_4133627_4134127	AC084375.1	0.903970492462618	5.01969766118108e-34	NA	NA
ETV6	245720	chr12_6635734_6636234	CD163	0.901838087611754	1.31752518996832e-33	NA	NA
ETV6	245875	chr12_6953665_6954165	CD163	0.912593539996419	7.75239892097481e-36	NA	NA
ETV6	257776	chr12_105330320_105330820	CHST11	0.900140945212344	2.81368211761479e-33	NA	NA
ETV6	258100	chr12_107778571_107779071	CMKLR1	0.949722955358121	1.09780293814426e-46	NA	NA
ETV6	258216	chr12_108332599_108333099	CMKLR1	0.939448881571339	5.09437128281696e-43	NA	NA
ETV6	258472	chr12_108930090_108930590	CMKLR1	0.931210026113657	1.69637550138631e-40	NA	NA
ETV6	264440	chr13_28623741_28624241	FLT1	0.903228500653838	7.0724962154074e-34	NA	NA
ETV6	272400	chr13_109700062_109700562	AL163541.1	0.93396632727302	2.63067766218521e-41	NA	NA
ETV6	272638	chr13_110536144_110536644	AL163541.1	0.919107052317627	2.42827022611099e-37	NA	NA
ETV6	277961	chr14_61321488_61321988	SALRNA1	0.901981170845184	1.23835648086784e-33	NA	NA
ETV6	278013	chr14_61476874_61477374	SALRNA1	0.960437423453749	1.89078785366687e-51	NA	NA
ETV6	278016	chr14_61478797_61479297	SALRNA1	0.923706277457674	1.76270584131752e-38	NA	NA
ETV6	278065	chr14_61552885_61553385	SALRNA1	0.930496961974965	2.72902829066891e-40	NA	NA
ETV6	279035	chr14_68271995_68272495	ACTN1-AS1	0.944855644691917	7.40863422177034e-45	NA	NA
ETV6	279097	chr14_68359935_68360435	ACTN1-AS1	0.926745063836823	2.89905105604231e-39	NA	NA
ETV6	279154	chr14_68471469_68471969	ACTN1-AS1	0.948442700014511	3.39735833205489e-46	NA	NA
ETV6	283117	chr14_92465978_92466478	RIN3	0.900408420810029	2.50029009682961e-33	NA	NA
ETV6	283140	chr14_92513556_92514056	RIN3	0.928094222303029	1.25350206556416e-39	NA	NA
ETV6	283209	chr14_92692814_92693314	RIN3	0.949426212671585	1.42884433144855e-46	NA	NA
ETV6	285840	chr14_104656930_104657430	GPR132	0.937196741355433	2.68350505935915e-42	NA	NA
ETV6	285980	chr14_104924618_104925118	GPR132	0.905296754064568	2.71521012963061e-34	NA	NA
ETV6	285980	chr14_104924618_104925118	IGHM	0.905526651935555	2.44177990733694e-34	NA	NA
ETV6	297860	chr15_100140560_100141060	AC015660.3	0.933890934878779	2.76323130424076e-41	NA	NA
ETV6	297860	chr15_100140560_100141060	LRRK1	0.907101134127068	1.15809262712895e-34	NA	NA
ETV6	297931	chr15_100833400_100833900	LRRK1	0.916943624435937	7.92127493995696e-37	NA	NA
ETV6	301585	chr16_15590929_15591429	AC009167.1	0.927423126290909	1.9174061181092e-39	NA	NA
ETV6	303628	chr16_30472442_30472942	ITGAX	0.920303349141161	1.23857596488418e-37	NA	NA
ETV6	303707	chr16_30724876_30725376	ITGAX	0.921495471277957	6.2894961628626e-38	NA	NA
ETV6	303885	chr16_31352312_31352812	ITGAX	0.920911420100134	8.78877454855001e-38	NA	NA
ETV6	310451	chr16_87178947_87179447	AC009154.1	0.902357379504612	1.05355170062354e-33	NA	NA
ETV6	311600	chr17_350683_351183	ABR	0.925216995019256	7.28168011884895e-39	NA	NA
ETV6	311907	chr17_1188640_1189140	ABR	0.917363900203652	6.3356285268871e-37	NA	NA
ETV6	311998	chr17_1463203_1463703	ABR	0.904626517872014	3.71648856857109e-34	NA	NA
ETV6	311600	chr17_350683_351183	TRARG1	0.924573547553757	1.06248516207397e-38	NA	NA
ETV6	311907	chr17_1188640_1189140	TRARG1	0.932259419902615	8.37272353066635e-41	NA	NA
ETV6	311998	chr17_1463203_1463703	TRARG1	0.937116914516803	2.84516306826422e-42	NA	NA
ETV6	312072	chr17_1612359_1612859	TRARG1	0.905494384006859	2.47919614367501e-34	NA	NA
ETV6	312717	chr17_3916278_3916778	TM4SF5	0.914947012969916	2.28708264226246e-36	NA	NA
ETV6	312907	chr17_4635927_4636427	TM4SF5	0.907360868685448	1.02389231188039e-34	NA	NA
ETV6	313114	chr17_5234606_5235106	TM4SF5	0.929350819064991	5.71010559969017e-40	NA	NA
ETV6	313453	chr17_7094353_7094853	XAF1	0.914018223377672	3.72970977519565e-36	NA	NA
ETV6	318612	chr17_40068761_40069261	RPL19	0.90161767116854	1.45777870875403e-33	NA	NA
ETV6	321730	chr17_57750110_57750610	AC004687.1	0.954447952520465	1.1923839776148e-48	NA	NA
ETV6	321920	chr17_58331265_58331765	AC004687.1	0.975223550951478	8.74392915440099e-61	NA	NA
ETV6	321921	chr17_58332336_58332836	AC004687.1	0.976946939376695	3.621102792159e-62	NA	NA
ETV6	321926	chr17_58337459_58337959	AC004687.1	0.970684480978754	1.91338335402286e-57	NA	NA
ETV6	322648	chr17_63701741_63702241	AC127029.2	0.905433640905233	2.54907780893495e-34	NA	NA
ETV6	322733	chr17_64074292_64074792	AC127029.2	0.912366452969139	8.70082913435959e-36	NA	NA
ETV6	322886	chr17_64708940_64709440	AC127029.2	0.971394084702822	6.46758308982327e-58	NA	NA
ETV6	322889	chr17_64713652_64714152	AC127029.2	0.952416251357201	8.83319029889236e-48	NA	NA
ETV6	322933	chr17_64985714_64986214	AC127029.2	0.975329095416946	7.21749165985775e-61	NA	NA
ETV6	327375	chr17_81285431_81285931	AC145207.7	0.949947069090773	9.00100049940389e-47	NA	NA
ETV6	327762	chr17_82193459_82193959	AC145207.7	0.908078101577407	7.25974922145222e-35	NA	NA
ETV6	327798	chr17_82241436_82241936	AC145207.7	0.913245692459702	5.55070473528591e-36	NA	NA
ETV6	328072	chr17_82911838_82912338	AC145207.7	0.934623432718389	1.68743211629583e-41	NA	NA
ETV6	327762	chr17_82193459_82193959	SECTM1	0.907565385604296	9.29134954328706e-35	NA	NA
ETV6	327798	chr17_82241436_82241936	SECTM1	0.912337829698076	8.81952266735789e-36	NA	NA
ETV6	328072	chr17_82911838_82912338	SECTM1	0.917374468467245	6.31032325180068e-37	NA	NA
ETV6	329674	chr18_11251756_11252256	SLC35G4	0.914209313796745	3.38498584428795e-36	NA	NA
ETV6	337279	chr19_507213_507713	RPS15	0.919112315383919	2.42338755202157e-37	NA	NA
ETV6	337438	chr19_797048_797548	RPS15	0.924266547199585	1.27110018183733e-38	NA	NA
ETV6	337811	chr19_1407168_1407668	RPS15	0.915208060324368	1.99295349548431e-36	NA	NA
ETV6	338164	chr19_2236201_2236701	RPS15	0.901851648704674	1.31167825414071e-33	NA	NA
ETV6	339728	chr19_6572142_6572642	AC008760.2	0.923321827630209	2.21015461214694e-38	NA	NA
ETV6	339805	chr19_6876752_6877252	AC008760.2	0.919196148838247	2.31290282543081e-37	NA	NA
ETV6	339728	chr19_6572142_6572642	C3	0.939544671970562	4.75284602550359e-43	NA	NA
ETV6	339739	chr19_6669996_6670496	C3	0.933975385356924	2.62225444898483e-41	NA	NA
ETV6	339741	chr19_6671911_6672411	C3	0.915270213673166	1.92736168091698e-36	NA	NA
ETV6	339790	chr19_6772475_6772975	C3	0.941329171527428	1.2197057016316e-43	NA	NA
ETV6	339805	chr19_6876752_6877252	C3	0.955762260970192	3.12401049397362e-49	NA	NA
ETV6	339806	chr19_6887267_6887767	C3	0.943628714485266	1.97936035713772e-44	NA	NA
ETV6	339812	chr19_6997630_6998130	C3	0.944812045722814	7.67438641493757e-45	NA	NA
ETV6	339813	chr19_7000261_7000761	C3	0.930630460196063	2.49640426746777e-40	NA	NA
ETV6	339946	chr19_7636820_7637320	C3	0.950555456045318	5.15640683618936e-47	NA	NA
ETV6	339790	chr19_6772475_6772975	VAV1	0.911550213866367	1.30661204340748e-35	NA	NA
ETV6	339805	chr19_6876752_6877252	VAV1	0.929992310468021	3.78117552728605e-40	NA	NA
ETV6	339806	chr19_6887267_6887767	VAV1	0.911709817251128	1.20372188558911e-35	NA	NA
ETV6	339812	chr19_6997630_6998130	VAV1	0.902412532294504	1.02820189916985e-33	NA	NA
ETV6	339946	chr19_7636820_7637320	VAV1	0.905750328287613	2.20538952218682e-34	NA	NA
ETV6	339946	chr19_7636820_7637320	MYO1F	0.906304419352865	1.69091972565593e-34	NA	NA
ETV6	340188	chr19_8487393_8487893	MYO1F	0.927144723710032	2.27557974198516e-39	NA	NA
ETV6	340224	chr19_8567748_8568248	MYO1F	0.940321173674059	2.61669038038397e-43	NA	NA
ETV6	340251	chr19_8609295_8609795	MYO1F	0.923478997397416	2.01119106862503e-38	NA	NA
ETV6	341709	chr19_14496082_14496582	NDUFB7	0.903057448268161	7.64236491122451e-34	NA	NA
ETV6	342776	chr19_18415337_18415837	COMP	0.907183299841158	1.11458883995046e-34	NA	NA
ETV6	345689	chr19_41233686_41234186	AC010247.2	0.978418362507938	1.80573581773041e-63	NA	NA
ETV6	345719	chr19_41328715_41329215	AC010247.2	0.964969749477802	7.37043159391112e-54	NA	NA
ETV6	345786	chr19_41531341_41531841	AC010247.2	0.978893568962438	6.61833739834655e-64	NA	NA
ETV6	345797	chr19_41545530_41546030	AC010247.2	0.947072128268204	1.1354539629025e-45	NA	NA
ETV6	345801	chr19_41548622_41549122	AC010247.2	0.975039570733126	1.1980957119494e-60	NA	NA
ETV6	345904	chr19_42088778_42089278	AC010247.2	0.942116447456404	6.57786850042871e-44	NA	NA
ETV6	345941	chr19_42201475_42201975	AC010247.2	0.966503765063116	9.25360094062901e-55	NA	NA
ETV6	346091	chr19_42567970_42568470	AC010247.2	0.961228353369873	7.7501998171855e-52	NA	NA
ETV6	348043	chr19_50025250_50025750	RPS11	0.941118850862316	1.43111270391426e-43	NA	NA
ETV6	348127	chr19_50427969_50428469	SIGLEC7	0.958056800218119	2.73388893974857e-50	NA	NA
ETV6	348290	chr19_51124743_51125243	SIGLEC7	0.976212172286604	1.45220730897103e-61	NA	NA
ETV6	348294	chr19_51127813_51128313	SIGLEC7	0.949394479490967	1.4680365684503e-46	NA	NA
ETV6	348304	chr19_51139220_51139720	SIGLEC7	0.979343112900317	2.45879335465456e-64	NA	NA
ETV6	348308	chr19_51142107_51142607	SIGLEC7	0.979759989848695	9.68261730731342e-65	NA	NA
ETV6	348358	chr19_51417382_51417882	SIGLEC7	0.977816878436486	6.23722419229791e-63	NA	NA
ETV6	348387	chr19_51493762_51494262	SIGLEC7	0.944071922403007	1.40041949319468e-44	NA	NA
ETV6	348403	chr19_51644764_51645264	SIGLEC7	0.949296106851963	1.5876950982137e-46	NA	NA
ETV6	348439	chr19_51754128_51754628	SIGLEC7	0.980953366137698	6.4859814454197e-66	NA	NA
ETV6	348446	chr19_51786601_51787101	SIGLEC7	0.976265634905153	1.34962175240647e-61	NA	NA
ETV6	348473	chr19_51830228_51830728	SIGLEC7	0.939241128496938	5.9717813228291e-43	NA	NA
ETV6	348787	chr19_54280396_54280896	LILRB2	0.934214056366339	2.2307363829861e-41	NA	NA
ETV6	348894	chr19_54573255_54573755	LILRB2	0.961508243875803	5.55404668698053e-52	NA	NA
ETV6	348897	chr19_54593852_54594352	LILRB2	0.942393679154885	5.27928148641214e-44	NA	NA
ETV6	348900	chr19_54607000_54607500	LILRB2	0.951845362088416	1.52247764554411e-47	NA	NA
ETV6	348635	chr19_53829986_53830486	LILRB1	0.907582122432941	9.22729438087956e-35	NA	NA
ETV6	348787	chr19_54280396_54280896	LILRB1	0.946065069078013	2.69813768737214e-45	NA	NA
ETV6	348894	chr19_54573255_54573755	LILRB1	0.963131045739692	7.53104442323146e-53	NA	NA
ETV6	348897	chr19_54593852_54594352	LILRB1	0.94359461902878	2.03257253234079e-44	NA	NA
ETV6	348900	chr19_54607000_54607500	LILRB1	0.958527544347727	1.63297259084028e-50	NA	NA
ETV6	348916	chr19_54660912_54661412	LILRB1	0.903437519651295	6.43436355638212e-34	NA	NA
ETV6	349210	chr19_56314598_56315098	RPL28	0.903712648020854	5.66836394301221e-34	NA	NA
ETV6	40896	chr2_40431536_40432036	LINC01794	0.926585460785841	3.18720727344548e-39	NA	NA
ETV6	44560	chr2_68737617_68738117	ARHGAP25	0.936021214934871	6.26641003740868e-42	NA	NA
ETV6	44565	chr2_68741950_68742450	ARHGAP25	0.928881519404193	7.60894713472089e-40	NA	NA
ETV6	44656	chr2_69178187_69178687	ARHGAP25	0.950815243777199	4.04587971476964e-47	NA	NA
ETV6	49319	chr2_111898277_111898777	MERTK	0.951305995492183	2.54442326064247e-47	NA	NA
ETV6	58953	chr2_203811508_203812008	CTLA4	0.911373440508561	1.42857547433108e-35	NA	NA
ETV6	62909	chr2_233059970_233060470	INPP5D	0.962553478540495	1.54540253035464e-52	NA	NA
ETV6	62926	chr2_233080229_233080729	INPP5D	0.914906326638886	2.3367930097521e-36	NA	NA
ETV6	62930	chr2_233083312_233083812	INPP5D	0.98393162342576	2.47450507213538e-69	NA	NA
ETV6	62937	chr2_233088278_233088778	INPP5D	0.932431486819663	7.50475865037816e-41	NA	NA
ETV6	62941	chr2_233092357_233092857	INPP5D	0.963023725057279	8.61086017184081e-53	NA	NA
ETV6	62909	chr2_233059970_233060470	UGT1A8	0.980021819608125	5.46936998424838e-65	NA	NA
ETV6	62930	chr2_233083312_233083812	UGT1A8	0.98094722778749	6.4859814454197e-66	NA	NA
ETV6	62937	chr2_233088278_233088778	UGT1A8	0.928959247984404	7.2773123330317e-40	NA	NA
ETV6	62941	chr2_233092357_233092857	UGT1A8	0.975878759877658	2.57819117910553e-61	NA	NA
ETV6	63015	chr2_233331372_233331872	UGT1A8	0.903239493255481	7.0448750139802e-34	NA	NA
ETV6	63130	chr2_234446385_234446885	UGT1A8	0.989359829516095	1.42648601457019e-77	NA	NA
ETV6	63130	chr2_234446385_234446885	LINC01891	0.960589256686681	1.59561253621781e-51	NA	NA
ETV6	63699	chr2_237600226_237600726	MLPH	0.908703675865763	5.36377747197315e-35	NA	NA
ETV6	63700	chr2_237603592_237604092	MLPH	0.91718494765503	6.9901116974017e-37	NA	NA
ETV6	64531	chr2_240626816_240627316	AC104809.1	0.916325924215447	1.10325072124538e-36	NA	NA
ETV6	353266	chr20_24684246_24684746	GGTLC1	0.915508094113335	1.70520065380885e-36	NA	NA
ETV6	353802	chr20_32052679_32053179	LINC00028	0.972916497135939	5.38469874625543e-59	NA	NA
ETV6	353811	chr20_32062768_32063268	LINC00028	0.976554099806173	7.74559176409705e-62	NA	NA
ETV6	358972	chr20_60045919_60046419	AL117372.1	0.941308639088268	1.23759235874482e-43	NA	NA
ETV6	359393	chr20_62386868_62387368	RPS21	0.902639343790207	9.26326851807365e-34	NA	NA
ETV6	365956	chr22_21772862_21773362	AP000553.8	0.924768925870544	9.47169912932306e-39	NA	NA
ETV6	369223	chr22_37627449_37627949	Z97056.3	0.951411234180577	2.30159756646396e-47	NA	NA
ETV6	369236	chr22_37639353_37639853	Z97056.3	0.91074380462362	1.96162996065586e-35	NA	NA
ETV6	369262	chr22_37708550_37709050	Z97056.3	0.964396718978269	1.53730765688662e-53	NA	NA
ETV6	369263	chr22_37728109_37728609	Z97056.3	0.915512033371276	1.70309264958766e-36	NA	NA
ETV6	369804	chr22_38941399_38941899	Z97056.3	0.961272949062306	7.40427061205871e-52	NA	NA
ETV6	369828	chr22_39077043_39077543	Z97056.3	0.928275606576208	1.11871267255796e-39	NA	NA
ETV6	369908	chr22_39264379_39264879	Z97056.3	0.921849934954834	5.16851900679915e-38	NA	NA
ETV6	369937	chr22_39292539_39293039	Z97056.3	0.957585466918549	4.49780044742154e-50	NA	NA
ETV6	372632	chr22_50308550_50309050	CR559946.1	0.969519513934369	1.14780330524216e-56	NA	NA
ETV6	372654	chr22_50376254_50376754	CR559946.1	0.909452687348954	3.71079697398064e-35	NA	NA
ETV6	71391	chr3_46538619_46539119	LTF	0.916687162459426	9.09252170732746e-37	NA	NA
ETV6	71391	chr3_46538619_46539119	PTH1R	0.917425435466871	6.14236929827872e-37	NA	NA
ETV6	78248	chr3_112118131_112118631	CD200R1L-AS1	0.942410141650085	5.21923088014416e-44	NA	NA
ETV6	80906	chr3_128715054_128715554	RHO	0.9573574100688	5.74539531541011e-50	NA	NA
ETV6	80911	chr3_128759380_128759880	RHO	0.904083014723366	4.76264045348281e-34	NA	NA
ETV6	100986	chr4_112637174_112637674	AC093879.1	0.901844843314001	1.31447791595449e-33	NA	NA
ETV6	109322	chr5_14587145_14587645	OTULINL	0.90574598357056	2.2085101125612e-34	NA	NA
ETV6	123715	chr5_150081909_150082409	CSF1R	0.937990193739435	1.50258669927666e-42	NA	NA
ETV6	123944	chr5_150449516_150450016	RPS14	0.91763912773107	5.49360702037817e-37	NA	NA
ETV6	132866	chr6_30509337_30509837	MUC21	0.971407961195852	6.38422078129295e-58	NA	NA
ETV6	132873	chr6_30515932_30516432	MUC21	0.976071924656744	1.83399946863589e-61	NA	NA
ETV6	132921	chr6_30682532_30683032	MUC21	0.965685986951619	2.81996553483098e-54	NA	NA
ETV6	132923	chr6_30684574_30685074	MUC21	0.94342346918206	2.33571542292059e-44	NA	NA
ETV6	132927	chr6_30687121_30687621	MUC21	0.924598838121873	1.04970157502999e-38	NA	NA
ETV6	133160	chr6_31560350_31560850	MUC21	0.938281971134789	1.2190945652791e-42	NA	NA
ETV6	133167	chr6_31575278_31575778	MUC21	0.946514505065219	1.8287719054229e-45	NA	NA
ETV6	133190	chr6_31614243_31614743	MUC21	0.926898209918317	2.64395891713958e-39	NA	NA
ETV6	133192	chr6_31615699_31616199	MUC21	0.932986987870893	5.14924547114329e-41	NA	NA
ETV6	133216	chr6_31676268_31676768	MUC21	0.904207572873322	4.49523105620888e-34	NA	NA
ETV6	133233	chr6_31727448_31727948	MUC21	0.949374427004634	1.49175330856474e-46	NA	NA
ETV6	133242	chr6_31736269_31736769	MUC21	0.964586448676392	1.2041100222337e-53	NA	NA
ETV6	133244	chr6_31737811_31738311	MUC21	0.955195211408917	5.62200979168644e-49	NA	NA
ETV6	146374	chr6_150600303_150600803	PLEKHG1	0.906042778769457	1.91604977627155e-34	NA	NA
ETV6	149742	chr7_119214_119714	AC215522.2	0.926409376780805	3.53600075105576e-39	NA	NA
ETV6	149767	chr7_167168_167668	AC215522.2	0.907061111049199	1.18073220209103e-34	NA	NA
ETV6	150835	chr7_2951379_2951879	AC011284.1	0.934568391826579	1.7501881448225e-41	NA	NA
ETV6	150852	chr7_3028787_3029287	AC011284.1	0.928306428220218	1.1008394907561e-39	NA	NA
ETV6	150868	chr7_3092457_3092957	AC011284.1	0.932282584103209	8.25110757046337e-41	NA	NA
ETV6	150976	chr7_4092022_4092522	AC011284.1	0.939965013224177	3.43808792158079e-43	NA	NA
ETV6	153535	chr7_24834007_24834507	AC005100.2	0.95615037110181	2.10445087214031e-49	NA	NA
ETV6	173022	chr8_23163856_23164356	TNFRSF10D	0.933558699261339	3.47576933092279e-41	NA	NA
ETV6	173197	chr8_24293869_24294369	ADAM28	0.940444569924643	2.39529758879066e-43	NA	NA
ETV6	175618	chr8_42292974_42293474	AC113133.1	0.956258866695103	1.87619944623434e-49	NA	NA
ETV6	186187	chr8_141127492_141127992	DENND3	0.920715863526443	9.81829695020352e-38	NA	NA
ETV6	186199	chr8_141137770_141138270	DENND3	0.906122147902926	1.84465931761228e-34	NA	NA
ETV6	186280	chr8_141308164_141308664	DENND3	0.917538626820404	5.79400026402872e-37	NA	NA
ETV6	198831	chr9_122354684_122355184	OR1L4	0.979423635795189	2.09252950863876e-64	NA	NA
ETV6	202277	chr9_133786390_133786890	GBGT1	0.91126032553573	1.50881141985909e-35	NA	NA
ETV6	372854	chrX_1239653_1240153	CSF2RA	0.903192047879561	7.1927838544647e-34	NA	NA
ETV6	375784	chrX_66013446_66013946	AL034397.3	0.91576700397477	1.48635020820779e-36	NA	NA
SPIB	355	chr1_1607053_1607553	AL589739.1	0.934743404250364	1.54931921165682e-41	NA	NA
SPIB	480	chr1_1996183_1996683	AL589739.1	0.985008363251343	1.09066010629486e-70	NA	NA
SPIB	545	chr1_2112306_2112806	AL589739.1	0.953483742900353	3.10528706638249e-48	NA	NA
SPIB	2525	chr1_9073067_9073567	SLC2A5	0.927092018343429	2.34825288998829e-39	NA	NA
SPIB	3862	chr1_15261380_15261880	AL451042.1	0.913528188153192	4.78952162075491e-36	NA	NA
SPIB	4390	chr1_17123290_17123790	AL451042.1	0.905731712447912	2.22253396643058e-34	NA	NA
SPIB	4496	chr1_17618535_17619035	IGSF21	0.923850423929086	1.62205595822733e-38	NA	NA
SPIB	4558	chr1_18041125_18041625	IGSF21	0.912131486333611	9.75260722921999e-36	NA	NA
SPIB	4560	chr1_18043015_18043515	IGSF21	0.905617561493802	2.34133913921803e-34	NA	NA
SPIB	4888	chr1_19448833_19449333	Z98257.1	0.907408819429757	1.00095646634673e-34	NA	NA
SPIB	4905	chr1_19469299_19469799	Z98257.1	0.909338824559562	3.92277614670934e-35	NA	NA
SPIB	4912	chr1_19477825_19478325	Z98257.1	0.948357585758528	3.66567530808074e-46	NA	NA
SPIB	4930	chr1_19505801_19506301	Z98257.1	0.95420878467389	1.52681617644773e-48	NA	NA
SPIB	5018	chr1_20059818_20060318	Z98257.1	0.944721599775209	8.25731451828601e-45	NA	NA
SPIB	5027	chr1_20119627_20120127	Z98257.1	0.922715571987982	3.14010288196002e-38	NA	NA
SPIB	5033	chr1_20153904_20154404	Z98257.1	0.981553639454641	1.58319926892994e-66	NA	NA
SPIB	5048	chr1_20174982_20175482	Z98257.1	0.982362059789048	1.87712048808419e-67	NA	NA
SPIB	5092	chr1_20321983_20322483	Z98257.1	0.923096744751621	2.51670557540039e-38	NA	NA
SPIB	17826	chr1_109615823_109616323	AL450468.2	0.955495293610744	4.13640696330656e-49	NA	NA
SPIB	18227	chr1_110872895_110873395	AL450468.2	0.943247839289817	2.67905349005321e-44	NA	NA
SPIB	18287	chr1_111471011_111471511	ADORA3	0.917368341306394	6.32599178992195e-37	NA	NA
SPIB	18321	chr1_111503387_111503887	ADORA3	0.905945714455186	2.00918284369519e-34	NA	NA
SPIB	21760	chr1_157955739_157956239	OR6N1	0.935714559175744	7.80737637623534e-42	NA	NA
SPIB	21849	chr1_158809233_158809733	OR6N1	0.938382285735269	1.13700021223737e-42	NA	NA
SPIB	21856	chr1_158831030_158831530	OR6N1	0.961015473071937	1.00182692065899e-51	NA	NA
SPIB	21876	chr1_159015452_159015952	OR6N1	0.921796028313286	5.32108020952285e-38	NA	NA
SPIB	21942	chr1_159436301_159436801	OR6N1	0.955288923212214	5.12278699255099e-49	NA	NA
SPIB	21856	chr1_158831030_158831530	MNDA	0.911741167965886	1.18487856591022e-35	NA	NA
SPIB	21942	chr1_159436301_159436801	MNDA	0.915599696576706	1.62830563711922e-36	NA	NA
SPIB	22200	chr1_160499490_160499990	AL138930.1	0.966980773605617	4.85907271570105e-55	NA	NA
SPIB	22201	chr1_160540127_160540627	AL138930.1	0.970721560701476	1.83453119173647e-57	NA	NA
SPIB	22213	chr1_160575004_160575504	AL138930.1	0.972708167069545	7.61387000100267e-59	NA	NA
SPIB	22215	chr1_160576220_160576720	AL138930.1	0.978002275069776	4.24683665716593e-63	NA	NA
SPIB	22217	chr1_160577359_160577859	AL138930.1	0.951855359076596	1.51232421849983e-47	NA	NA
SPIB	22228	chr1_160629711_160630211	AL138930.1	0.928401797913475	1.03810120018829e-39	NA	NA
SPIB	22237	chr1_160705147_160705647	AL138930.1	0.917749096462457	5.16985008239239e-37	NA	NA
SPIB	22273	chr1_161018022_161018522	AL138930.1	0.90482661819987	3.38413640612505e-34	NA	NA
SPIB	22287	chr1_161068311_161068811	AL138930.1	0.975840893792713	2.69607087379416e-61	NA	NA
[truncated: 790 more rows]
