# Supplementary material for: Central amygdala single-nucleus atlas reveals chromatin and gene transcription dynamics in human alcohol use disorder
Source: Nat Commun. 2026 Jan 19;17:1634. doi: 10.1038/s41467-026-68351-1 (PMC12905162; doi:10.1038/s41467-026-68351-1)
Supplement: Supplementary file 3 — Supplementary Data 1-37 [file 41467_2026_68351_MOESM3_ESM.zip › Supplementary Data/Supplementary Data 32.csv]

	TF	idxATAC	peakName	geneName	Correlation	FDR	DEG	GWAS
11841303	KLF6	224	chr1_1304156_1304656	GNB1	0.934315790706614	1.3080512969882499e-42
11841339	KLF6	307	chr1_1435397_1435897	GNB1	0.913660134598312	2.02328547200553e-37
11841447	KLF6	734	chr1_2347067_2347567	GNB1	0.935432123073532	6.19625760897862e-43
11841467	KLF6	802	chr1_2467152_2467652	GNB1	0.902536998218007	3.9719810741070204e-35
11841468	KLF6	803	chr1_2468164_2468664	GNB1	0.901639892569147	5.91866558462477e-35
11841469	KLF6	805	chr1_2470375_2470875	GNB1	0.914310873051461	1.45353636623922e-37
11846725	KLF6	711	chr1_2311407_2311907	PLCH2	0.927077415151959	1.26761314747075e-40
11846727	KLF6	716	chr1_2315027_2315527	PLCH2	0.933788943871099	1.85717747445815e-42
11846731	KLF6	734	chr1_2347067_2347567	PLCH2	0.902986396166319	3.2458544669911503e-35
11846741	KLF6	773	chr1_2443248_2443748	PLCH2	0.951937697222288	1.5220728447540498e-48
11846742	KLF6	774	chr1_2443803_2444303	PLCH2	0.90225029482052	4.50989409536487e-35
11846749	KLF6	792	chr1_2458600_2459100	PLCH2	0.954785038920765	1.0652462825811899e-49
11846751	KLF6	802	chr1_2467152_2467652	PLCH2	0.955727941433953	4.2062096668505697e-50
11846753	KLF6	805	chr1_2470375_2470875	PLCH2	0.94686306383074	1.2256018090397301e-46
11846754	KLF6	812	chr1_2480961_2481461	PLCH2	0.914219726888132	1.52205667640115e-37
11846758	KLF6	824	chr1_2507082_2507582	PLCH2	0.924850533915843	4.717221954712859e-40
11856665	KLF6	1600	chr1_5593551_5594051	NPHP4	0.901694556180783	5.77626750514808e-35
11856797	KLF6	1782	chr1_6127600_6128100	CHD5	0.956576917550985	1.8017489310400199e-50
11856803	KLF6	1802	chr1_6165733_6166233	CHD5	0.943159690084315	2.34465314198678e-45
11856804	KLF6	1807	chr1_6170183_6170683	CHD5	0.918580240968671	1.56440341325129e-38
11856805	KLF6	1812	chr1_6179338_6179838	CHD5	0.930843427099566	1.25309458675266e-41
11860971	KLF6	2370	chr1_8510088_8510588	ENO1	0.910794343779243	8.40560964852509e-37	UP
11861552	KLF6	2796	chr1_9886044_9886544	MIR34AHG	0.916115118666223	5.74026488780633e-38
11861554	KLF6	2801	chr1_9901699_9902199	MIR34AHG	0.908443579773087	2.6130688395038698e-36
11861967	KLF6	2704	chr1_9651924_9652424	SLC25A33	0.900981765595972	7.90650710352543e-35
11861968	KLF6	2711	chr1_9687370_9687870	SLC25A33	0.936942161599586	2.19810034639895e-43
11861969	KLF6	2713	chr1_9689224_9689724	SLC25A33	0.927922107092581	7.630057155169109e-41
11861984	KLF6	2801	chr1_9901699_9902199	SLC25A33	0.917292321381959	3.09840494276403e-38
11862079	KLF6	2549	chr1_9128990_9129490	PIK3CD	0.906492236933944	6.541211643766869e-36
11862110	KLF6	2704	chr1_9651924_9652424	PIK3CD	0.94111236535999	1.0968160201669999e-44
11862111	KLF6	2711	chr1_9687370_9687870	PIK3CD	0.969675770925382	2.99376205366486e-57
11862112	KLF6	2713	chr1_9689224_9689724	PIK3CD	0.962529932438848	2.91014114053021e-53
11862114	KLF6	2721	chr1_9721720_9722220	PIK3CD	0.919894549976506	7.70697761930141e-39
11862121	KLF6	2773	chr1_9846770_9847270	PIK3CD	0.914041708942655	1.66608703467595e-37
11862127	KLF6	2801	chr1_9901699_9902199	PIK3CD	0.912197483790321	4.2163503270512994e-37
11862336	KLF6	2704	chr1_9651924_9652424	CLSTN1	0.917579027214598	2.66631146853399e-38
11862337	KLF6	2711	chr1_9687370_9687870	CLSTN1	0.920159808206768	6.67283656435675e-39
11862338	KLF6	2713	chr1_9689224_9689724	CLSTN1	0.948536189036549	2.9943866392442304e-47
11862532	KLF6	2801	chr1_9901699_9902199	CTNNBIP1	0.902022352323725	4.989457334568681e-35
11866343	KLF6	3216	chr1_11701535_11702035	DRAXIN	0.920611265751391	5.2137117568721603e-39
11868987	KLF6	3674	chr1_14360956_14361456	KAZN	0.978332557992893	1.37548074554415e-63
11869031	KLF6	3610	chr1_13892760_13893260	KAZN-AS1	0.919145880620958	1.1550931281283e-38
11869114	KLF6	3674	chr1_14360956_14361456	TMEM51-AS1	0.923292660372699	1.15648505022607e-39
11869120	KLF6	3755	chr1_14895076_14895576	TMEM51-AS1	0.926045231845573	2.34129138116633e-40
11869129	KLF6	3822	chr1_15153464_15153964	TMEM51-AS1	0.93208907832137	5.663954129180659e-42
11869136	KLF6	3897	chr1_15384109_15384609	TMEM51-AS1	0.933497812119298	2.2539043038972e-42
11869137	KLF6	3898	chr1_15386055_15386555	TMEM51-AS1	0.901667438721329	5.84779677887385e-35
11869139	KLF6	3909	chr1_15412466_15412966	TMEM51-AS1	0.907550644493829	3.98821173135874e-36
11869184	KLF6	4093	chr1_16048471_16048971	TMEM51-AS1	0.914575262233257	1.26923235673329e-37
11869196	KLF6	3674	chr1_14360956_14361456	TMEM51	0.907132161246628	4.85305409745674e-36
11869202	KLF6	3755	chr1_14895076_14895576	TMEM51	0.915868859353983	6.52256032590266e-38
11869211	KLF6	3822	chr1_15153464_15153964	TMEM51	0.962313077275719	3.74864379906695e-53
11869218	KLF6	3897	chr1_15384109_15384609	TMEM51	0.931643381493267	7.55117766561626e-42
11869219	KLF6	3898	chr1_15386055_15386555	TMEM51	0.901416217935237	6.534403282001751e-35
11869263	KLF6	4086	chr1_16032782_16033282	TMEM51	0.926136730801192	2.2180939174307497e-40
11869727	KLF6	3821	chr1_15152821_15153321	EFHD2	0.901851029138376	5.38710653910831e-35
11869751	KLF6	3975	chr1_15684072_15684572	EFHD2	0.902857662148575	3.4394820338930904e-35
11869783	KLF6	4093	chr1_16048471_16048971	EFHD2	0.91666621067217	4.30693717675653e-38
11870071	KLF6	3755	chr1_14895076_14895576	CASP9	0.941754651555246	6.78743631285047e-45
11870078	KLF6	3820	chr1_15152300_15152800	CASP9	0.916149841003627	5.63575560073205e-38
11870079	KLF6	3821	chr1_15152821_15153321	CASP9	0.903161346482944	3.00157012004187e-35
11870080	KLF6	3822	chr1_15153464_15153964	CASP9	0.917884373428475	2.2654478889316e-38
11870087	KLF6	3897	chr1_15384109_15384609	CASP9	0.914231361759491	1.5128827189489901e-37
11870088	KLF6	3898	chr1_15386055_15386555	CASP9	0.908427436269352	2.63353171508893e-36
11870090	KLF6	3909	chr1_15412466_15412966	CASP9	0.926231949927414	2.0959898880549398e-40
11870109	KLF6	4001	chr1_15758455_15758955	CASP9	0.918129190356949	1.98991871779694e-38
11870127	KLF6	4078	chr1_16012570_16013070	CASP9	0.911006430515867	7.57490860301991e-37
11870128	KLF6	4079	chr1_16013111_16013611	CASP9	0.916709387685878	4.20994481227704e-38
11870135	KLF6	4093	chr1_16048471_16048971	CASP9	0.945419472216519	3.9688073636518605e-46
11870136	KLF6	4096	chr1_16056031_16056531	CASP9	0.918281104864777	1.83576959343667e-38
11870138	KLF6	4109	chr1_16073415_16073915	CASP9	0.954610857006161	1.2581788162776598e-49
11870151	KLF6	4167	chr1_16217253_16217753	CASP9	0.927549179341672	9.55743384600605e-41
11870800	KLF6	3755	chr1_14895076_14895576	PLEKHM2	0.925213063095683	3.8181712336470694e-40
11870809	KLF6	3822	chr1_15153464_15153964	PLEKHM2	0.9475184477974	7.091505010804181e-47
11870816	KLF6	3897	chr1_15384109_15384609	PLEKHM2	0.907025358434615	5.1015356812269195e-36
11870859	KLF6	4083	chr1_16017999_16018499	PLEKHM2	0.919404096987377	1.00544207106656e-38
11870861	KLF6	4086	chr1_16032782_16033282	PLEKHM2	0.911101866993038	7.23321670568502e-37
11870864	KLF6	4093	chr1_16048471_16048971	PLEKHM2	0.909627866063307	1.47894467104105e-36
11871462	KLF6	3755	chr1_14895076_14895576	SPEN	0.908302675368497	2.7956553162475498e-36
11871471	KLF6	3822	chr1_15153464_15153964	SPEN	0.936590069816046	2.80205809090178e-43
11871478	KLF6	3897	chr1_15384109_15384609	SPEN	0.918631034594386	1.52325585390562e-38
11871479	KLF6	3898	chr1_15386055_15386555	SPEN	0.918665721355695	1.49556338027216e-38
11871523	KLF6	4086	chr1_16032782_16033282	SPEN	0.910960315591922	7.748365135875381e-37
11872268	KLF6	3820	chr1_15152300_15152800	FAM131C	0.927686947488605	8.79863601970071e-41
11872270	KLF6	3822	chr1_15153464_15153964	FAM131C	0.929285977684545	3.30605298679264e-41
11872274	KLF6	3858	chr1_15258110_15258610	FAM131C	0.921497012346741	3.19167309757656e-39
11872277	KLF6	3897	chr1_15384109_15384609	FAM131C	0.91469575540989	1.19373993884373e-37
11872278	KLF6	3898	chr1_15386055_15386555	FAM131C	0.917947726291359	2.19062559964328e-38
11872279	KLF6	3906	chr1_15409616_15410116	FAM131C	0.916299155956053	5.21639885564518e-38
11872280	KLF6	3909	chr1_15412466_15412966	FAM131C	0.943289195429024	2.12115393052752e-45
11872299	KLF6	4001	chr1_15758455_15758955	FAM131C	0.910801681221716	8.37447329318098e-37
11872317	KLF6	4078	chr1_16012570_16013070	FAM131C	0.902122044045012	4.7726889027326703e-35
11872318	KLF6	4079	chr1_16013111_16013611	FAM131C	0.935246095185789	7.00914227664849e-43
11872325	KLF6	4093	chr1_16048471_16048971	FAM131C	0.947394148007229	7.863958287960621e-47
11872326	KLF6	4096	chr1_16056031_16056531	FAM131C	0.913606493861223	2.07912490840461e-37
11872328	KLF6	4109	chr1_16073415_16073915	FAM131C	0.925395643237227	3.4343841469946297e-40
11873109	KLF6	3909	chr1_15412466_15412966	FBXO42	0.928831240191122	4.37621413988542e-41
11873147	KLF6	4079	chr1_16013111_16013611	FBXO42	0.906299126903753	7.15472754675665e-36
11873149	KLF6	4083	chr1_16017999_16018499	FBXO42	0.908411610877092	2.6539386068128498e-36
11873154	KLF6	4093	chr1_16048471_16048971	FBXO42	0.91685584937287	3.9027796197274e-38
11873155	KLF6	4096	chr1_16056031_16056531	FBXO42	0.924212319886817	6.830938535532109e-40
11873157	KLF6	4109	chr1_16073415_16073915	FBXO42	0.944580641554689	7.80636263634816e-46
11873170	KLF6	4167	chr1_16217253_16217753	FBXO42	0.906570793145551	6.30606648164372e-36
11873955	KLF6	4109	chr1_16073415_16073915	NBPF1	0.906675208103151	6.0093751507061794e-36
11877386	KLF6	4742	chr1_18949248_18949748	CAPZB	0.900436529515202	1.00372057154406e-34
11877402	KLF6	4858	chr1_19417373_19417873	CAPZB	0.901484783605836	6.340592758500561e-35
11877408	KLF6	4915	chr1_19479844_19480344	CAPZB	0.901538984689171	6.18930475523207e-35
11877426	KLF6	5096	chr1_20343338_20343838	CAPZB	0.920865820995799	4.52987763827613e-39
11877595	KLF6	5096	chr1_20343338_20343838	NBL1	0.924549111571313	5.6173994922024e-40
11880243	KLF6	5096	chr1_20343338_20343838	ECE1	0.940882907152271	1.2993354228899202e-44
11880277	KLF6	5331	chr1_21239316_21239816	ECE1	0.91880129661348	1.39161285445988e-38
11880278	KLF6	5334	chr1_21254169_21254669	ECE1	0.935154924195413	7.44753955032385e-43
11880281	KLF6	5353	chr1_21289669_21290169	ECE1	0.937638367100712	1.35644240315869e-43
11880282	KLF6	5354	chr1_21290194_21290694	ECE1	0.943144918499655	2.3705882421325002e-45
11880291	KLF6	5390	chr1_21344749_21345249	ECE1	0.933262849659098	2.6310053466517498e-42
11880326	KLF6	5553	chr1_21937155_21937655	ECE1	0.960191755773312	4.0627748794389e-52
11880550	KLF6	5331	chr1_21239316_21239816	NBPF3	0.921409514110731	3.34995835273138e-39
11880789	KLF6	5237	chr1_20712087_20712587	RAP1GAP	0.920657211035609	5.08464049396416e-39	UP
11880830	KLF6	5454	chr1_21622277_21622777	RAP1GAP	0.926271235897743	2.0487929066734e-40	UP
11880878	KLF6	5331	chr1_21239316_21239816	USP48	0.93411620343831	1.4935886618927e-42
11880894	KLF6	5396	chr1_21370483_21370983	USP48	0.917446294304268	2.85804444362956e-38
11880951	KLF6	5690	chr1_22711083_22711583	USP48	0.923744543808695	8.93605840328149e-40
11882472	KLF6	5553	chr1_21937155_21937655	EPHB2	0.924119575465766	7.20962703058357e-40
11882496	KLF6	5690	chr1_22711083_22711583	EPHB2	0.923736387696474	8.979643826848189e-40
11882506	KLF6	5731	chr1_22830026_22830526	EPHB2	0.939984869168583	2.52738885442563e-44
11882507	KLF6	5734	chr1_22841931_22842431	EPHB2	0.903083764380649	3.10772146990317e-35
11882521	KLF6	5823	chr1_23424029_23424529	EPHB2	0.938259743693203	8.78322799567421e-44
11882522	KLF6	5824	chr1_23424637_23425137	EPHB2	0.963417955246033	1.01276208656834e-53
11882524	KLF6	5838	chr1_23483986_23484486	EPHB2	0.948147970600867	4.17294940201696e-47
11882525	KLF6	5839	chr1_23484497_23484997	EPHB2	0.907388910497515	4.3027263555443595e-36
11882529	KLF6	5854	chr1_23554817_23555317	EPHB2	0.900735268865026	8.80847519126304e-35
11883004	KLF6	5795	chr1_23217253_23217753	HTR1D	0.924444248038008	5.9707704604197095e-40
11883439	KLF6	5731	chr1_22830026_22830526	TCEA3	0.91927911020706	1.07537220408352e-38
11883440	KLF6	5734	chr1_22841931_22842431	TCEA3	0.951955769175279	1.4999612917674298e-48
11883454	KLF6	5823	chr1_23424029_23424529	TCEA3	0.936800470647366	2.42333529384873e-43
11883455	KLF6	5824	chr1_23424637_23425137	TCEA3	0.945607154302219	3.41644753317549e-46
11883457	KLF6	5838	chr1_23483986_23484486	TCEA3	0.965012099203828	1.45694620402841e-54
11883458	KLF6	5839	chr1_23484497_23484997	TCEA3	0.931981500348186	6.06900438568728e-42
11883502	KLF6	5731	chr1_22830026_22830526	ASAP3	0.912874441506958	3.00222916819051e-37
11883503	KLF6	5734	chr1_22841931_22842431	ASAP3	0.963893350061545	5.74015090868704e-54
11883517	KLF6	5823	chr1_23424029_23424529	ASAP3	0.915638814009828	7.35110526665875e-38
11883518	KLF6	5824	chr1_23424637_23425137	ASAP3	0.932875581426671	3.3895590782874e-42
11883520	KLF6	5838	chr1_23483986_23484486	ASAP3	0.952185901061556	1.2162316342818299e-48
11883521	KLF6	5839	chr1_23484497_23484997	ASAP3	0.930365993451658	1.69246046014621e-41
11885481	KLF6	6085	chr1_24744912_24745412	CLIC4	0.925934746334181	2.5003018292312197e-40
11886223	KLF6	6311	chr1_25770402_25770902	RSRP1	0.909602094444839	1.4976547174445799e-36
11890065	KLF6	6460	chr1_26233926_26234426	HMGN2	0.905540950386055	1.01595555484061e-35
11891726	KLF6	6764	chr1_27365344_27365844	TRNP1	0.918347810323128	1.77091700065487e-38
11895403	KLF6	6764	chr1_27365344_27365844	SESN2	0.906121177590125	7.77170228242812e-36
11895404	KLF6	6765	chr1_27365983_27366483	SESN2	0.904963159568567	1.3250955194707402e-35
11895623	KLF6	6940	chr1_27662483_27662983	PHACTR4	0.91022101988964	1.1111321290937099e-36
11895630	KLF6	6978	chr1_27872275_27872775	PHACTR4	0.939829232122165	2.8320989729379e-44
11895643	KLF6	7139	chr1_28592216_28592716	PHACTR4	0.902024017854787	4.98576588562607e-35
11895670	KLF6	7246	chr1_29259666_29260166	PHACTR4	0.934421392251588	1.2186527609708299e-42
11895834	KLF6	6888	chr1_27571605_27572105	TRNAU1AP	0.916982965250683	3.65006518255148e-38
11895837	KLF6	6892	chr1_27575310_27575810	TRNAU1AP	0.900887015979636	8.23924757328506e-35
11895852	KLF6	6940	chr1_27662483_27662983	TRNAU1AP	0.938749703678327	6.18329692461571e-44
11895859	KLF6	6978	chr1_27872275_27872775	TRNAU1AP	0.941900762790103	6.08616465794689e-45
11895872	KLF6	7139	chr1_28592216_28592716	TRNAU1AP	0.915004000487933	1.01949759840708e-37
11895899	KLF6	7246	chr1_29259666_29260166	TRNAU1AP	0.941906881612575	6.06049863493011e-45
11895902	KLF6	7286	chr1_29542341_29542841	TRNAU1AP	0.930994090875157	1.13968698607377e-41
11896410	KLF6	7196	chr1_28914908_28915408	EPB41	0.905114202895104	1.23639609385283e-35	DOWN
11896418	KLF6	7232	chr1_29213076_29213576	EPB41	0.911896814752354	4.89573122678924e-37	DOWN
11896715	KLF6	7240	chr1_29237439_29237939	PTPRU	0.944251859281535	1.00860921563235e-45
11896716	KLF6	7241	chr1_29238123_29238623	PTPRU	0.922110259213721	2.26210660658851e-39
11896717	KLF6	7246	chr1_29259666_29260166	PTPRU	0.917529443423704	2.73729420934164e-38
11897797	KLF6	7725	chr1_31717374_31717874	SDC3	0.900980216677187	7.911473976383841e-35
11897802	KLF6	7742	chr1_31736451_31736951	SDC3	0.914447595934823	1.35469727246681e-37
11897813	KLF6	7781	chr1_31772397_31772897	SDC3	0.909593725550289	1.5039037674608099e-36
11898221	KLF6	7781	chr1_31772397_31772897	ZCCHC17	0.904319251028064	1.7792432504241902e-35
11899554	KLF6	7725	chr1_31717374_31717874	ADGRB2	0.90594367976055	8.43556639649017e-36
11899559	KLF6	7742	chr1_31736451_31736951	ADGRB2	0.911221835822137	6.82368086796155e-37
11899570	KLF6	7781	chr1_31772397_31772897	ADGRB2	0.909885577564676	1.3065336475414898e-36
11902037	KLF6	7943	chr1_32240266_32240766	HDAC1	0.918732880193506	1.44281878420949e-38
11902157	KLF6	7969	chr1_32336014_32336514	MARCKSL1	0.900013240467201	1.20597420769654e-34
11902623	KLF6	7943	chr1_32240266_32240766	BSDC1	0.931092396285643	1.07026545996454e-41
11902639	KLF6	8045	chr1_32702557_32703057	BSDC1	0.922732603544638	1.59076412782269e-39
11902650	KLF6	8092	chr1_32870629_32871129	BSDC1	0.914202632224711	1.53489329122405e-37
11902675	KLF6	8229	chr1_33180629_33181129	BSDC1	0.905215063932067	1.18051530658492e-35
11902677	KLF6	8231	chr1_33181818_33182318	BSDC1	0.933895490180652	1.73107836273461e-42
11902795	KLF6	8229	chr1_33180629_33181129	ZBTB8B	0.904898462217067	1.36532038796078e-35
11902797	KLF6	8231	chr1_33181818_33182318	ZBTB8B	0.902642714590556	3.78967644935687e-35
11902998	KLF6	8045	chr1_32702557_32703057	ZBTB8OS	0.902272274118387	4.46696643324939e-35	DOWN
11903034	KLF6	8229	chr1_33180629_33181129	ZBTB8OS	0.928148315173399	6.66181680319012e-41	DOWN
11903525	KLF6	8045	chr1_32702557_32703057	YARS	0.919947160441839	7.49106200045996e-39
11903561	KLF6	8229	chr1_33180629_33181129	YARS	0.93054838005594	1.50952880008053e-41
11903563	KLF6	8231	chr1_33181818_33182318	YARS	0.909101132034171	1.9075101686868397e-36
11903837	KLF6	8365	chr1_33709848_33710348	HPCA	0.93779673788855	1.2153875504257998e-43
11904275	KLF6	8045	chr1_32702557_32703057	AZIN2	0.90892427318241	2.07636855316939e-36
11904286	KLF6	8092	chr1_32870629_32871129	AZIN2	0.915266883619082	8.91077993600708e-38
11904311	KLF6	8229	chr1_33180629_33181129	AZIN2	0.909065918072536	1.94046852741617e-36
11904313	KLF6	8231	chr1_33181818_33182318	AZIN2	0.902928024940373	3.3322681960175603e-35
11904337	KLF6	7943	chr1_32240266_32240766	TRIM62	0.925780447976916	2.73878145220061e-40
11904350	KLF6	8032	chr1_32612110_32612610	TRIM62	0.904269295166888	1.8211621651693601e-35
11904353	KLF6	8045	chr1_32702557_32703057	TRIM62	0.952655967915571	7.886179358955459e-49
11904364	KLF6	8092	chr1_32870629_32871129	TRIM62	0.929729387765788	2.51350354571581e-41
11904388	KLF6	8226	chr1_33176229_33176729	TRIM62	0.92452277396249	5.702993313458559e-40
11904389	KLF6	8229	chr1_33180629_33181129	TRIM62	0.951788374700806	1.7439389145373298e-48
11904391	KLF6	8231	chr1_33181818_33182318	TRIM62	0.915623550331932	7.40946491801299e-38
11908304	KLF6	8945	chr1_36871579_36872079	GRIK3	0.921559087409114	3.07991347563821e-39	DOWN
11908311	KLF6	8963	chr1_36955155_36955655	GRIK3	0.92508304911542	4.12043930593579e-40	DOWN
11908318	KLF6	9028	chr1_37255464_37255964	GRIK3	0.907151638417949	4.80838325449948e-36	DOWN
11908321	KLF6	9033	chr1_37273610_37274110	GRIK3	0.906941250498982	5.3081869594563194e-36	DOWN
11908472	KLF6	8950	chr1_36910171_36910671	AL353604.1	0.911909860074913	4.86436423631336e-37
11909740	KLF6	9104	chr1_37556662_37557162	INPP5B	0.911687550042628	5.42150554419446e-37	DOWN
11909753	KLF6	9162	chr1_37816652_37817152	INPP5B	0.906805363926285	5.65659114726056e-36	DOWN
11910513	KLF6	9192	chr1_38000448_38000948	AL139260.1	0.917939657278047	2.19928846580221e-38
11910562	KLF6	9489	chr1_39657962_39658462	AL139260.1	0.92715197993923	1.2123968279320099e-40
11910564	KLF6	9497	chr1_39671938_39672438	AL139260.1	0.900299162717623	1.06579775378402e-34
11911634	KLF6	9489	chr1_39657962_39658462	PPIE	0.91110154988123	7.23417018892996e-37
11911670	KLF6	9774	chr1_40649493_40649993	PPIE	0.911210084810116	6.86342677624643e-37
11911674	KLF6	9790	chr1_40665509_40666009	PPIE	0.904713525844008	1.48548700475783e-35
11912670	KLF6	9820	chr1_40802286_40802786	RLF	0.903228348897304	2.91362752964035e-35
11912890	KLF6	9776	chr1_40651322_40651822	ZMPSTE24	0.90189852631697	5.27488447948919e-35
11914517	KLF6	9774	chr1_40649493_40649993	KCNQ4	0.918232985212368	1.88325061021947e-38
11914523	KLF6	9810	chr1_40782185_40782685	KCNQ4	0.923112956716304	1.2804222036265e-39
11914525	KLF6	9813	chr1_40784064_40784564	KCNQ4	0.938114540496608	9.72927752949563e-44
11915086	KLF6	9774	chr1_40649493_40649993	SCMH1	0.925656860938152	2.94313646590307e-40
11915090	KLF6	9790	chr1_40665509_40666009	SCMH1	0.911834727269081	5.04440359390967e-37
11915092	KLF6	9810	chr1_40782185_40782685	SCMH1	0.910953476772486	7.77382534702847e-37
11915094	KLF6	9813	chr1_40784064_40784564	SCMH1	0.927818634808688	8.11921801611184e-41
11915106	KLF6	9865	chr1_41014921_41015421	SCMH1	0.931237950954024	9.77225396210795e-42
11916397	KLF6	10350	chr1_43147621_43148121	CCDC30	0.917606319206489	2.62668454034099e-38	DOWN
11917499	KLF6	10350	chr1_43147621_43148121	CFAP57	0.918250802422491	1.86526907597824e-38
11918476	KLF6	10417	chr1_43367147_43367647	SZT2	0.932745835700698	3.6964944365732496e-42
11918477	KLF6	10418	chr1_43367896_43368396	SZT2	0.928475878554281	5.44900463878705e-41
11918493	KLF6	10553	chr1_43938418_43938918	SZT2	0.90623590845803	7.3680702124178e-36
11922084	KLF6	10814	chr1_44644749_44645249	TESK2	0.942924793843189	2.80334127577803e-45
11922086	KLF6	10824	chr1_44660084_44660584	TESK2	0.906650133786172	6.07938170385553e-36
11922429	KLF6	10814	chr1_44644749_44645249	NASP	0.93123129243673	9.812475428897159e-42
11922431	KLF6	10824	chr1_44660084_44660584	NASP	0.921704434361494	2.83949549131264e-39
11924499	KLF6	11190	chr1_46554436_46554936	CYP4X1	0.916695951068805	4.24008397141533e-38
11925822	KLF6	11495	chr1_50023684_50024184	ELAVL4	0.910233288766984	1.10450063734672e-36
11925823	KLF6	11526	chr1_50176909_50177409	ELAVL4	0.927853549320248	7.95214097648115e-41
11926140	KLF6	11596	chr1_50968369_50968869	EPS15	0.907015198272825	5.1260787065576e-36
11926146	KLF6	11647	chr1_51519090_51519590	EPS15	0.909350252301833	1.69176256254072e-36
11926462	KLF6	11828	chr1_53062384_53062884	ZFYVE9	0.910196427442048	1.1244677523147599e-36	DOWN
11926723	KLF6	11828	chr1_53062384_53062884	TUT4	0.933976214643775	1.6416584497652597e-42
11927249	KLF6	11827	chr1_53061829_53062329	PODN	0.931842929745982	6.64032819122258e-42
11927250	KLF6	11828	chr1_53062384_53062884	PODN	0.94425458063511	1.0066278926575001e-45
11927251	KLF6	11829	chr1_53063033_53063533	PODN	0.934634912831176	1.0571804990160899e-42
11927275	KLF6	11952	chr1_53542229_53542729	PODN	0.907262199612632	4.56511157498596e-36
11929583	KLF6	12227	chr1_54800715_54801215	SSBP3	0.918784109380959	1.4043952341926e-38
11930216	KLF6	12227	chr1_54800715_54801215	TTC22	0.919948809760717	7.48455140299592e-39
11930270	KLF6	12227	chr1_54800715_54801215	LEXM	0.92281940110459	1.51449348286405e-39
11930919	KLF6	12429	chr1_56578555_56579055	AC119674.1	0.929867708858711	2.30774685620818e-41
11930929	KLF6	12429	chr1_56578555_56579055	PLPP3	0.909800199647461	1.36132164088314e-36
11930938	KLF6	12512	chr1_57423839_57424339	PRKAA2	0.927431658617861	1.02459118995465e-40	DOWN
11931556	KLF6	12907	chr1_61050066_61050566	NFIA	0.923867747442157	8.335954403360949e-40
11931560	KLF6	12926	chr1_61082223_61082723	NFIA	0.911103483593478	7.2280786904036e-37
11932129	KLF6	13347	chr1_64687546_64688046	RAVER2	0.962562236128546	2.80850919036271e-53
11932663	KLF6	13775	chr1_67307744_67308244	IL12RB2	0.946347973129952	1.86938993497775e-46
11932793	KLF6	13887	chr1_68011979_68012479	DIRAS3	0.939949845221868	2.5941337419946e-44
11932800	KLF6	14017	chr1_68974217_68974717	DIRAS3	0.951058548764431	3.3524654530504596e-48
11932801	KLF6	13775	chr1_67307744_67308244	WLS	0.940124570605356	2.28428171488365e-44
11932816	KLF6	13956	chr1_68342658_68343158	WLS	0.953114346899941	5.18923142601703e-49
11932971	KLF6	14017	chr1_68974217_68974717	LRRC7	0.949819728695311	9.995647095560979e-48
11932988	KLF6	14046	chr1_69567155_69567655	AL158840.1	0.913358169191	2.35709479329736e-37
11933213	KLF6	14415	chr1_75615298_75615798	SLC44A5	0.934809962141299	9.40189300332045e-43
11933625	KLF6	14758	chr1_78490791_78491291	PTGFR	0.915590507898954	7.53432223590045e-38
11934174	KLF6	15095	chr1_84377353_84377853	LPAR3	0.919242220284119	1.09686850383482e-38
11934284	KLF6	15095	chr1_84377353_84377853	SYDE2	0.927743781160563	8.494049177999799e-41
11935528	KLF6	15924	chr1_91404293_91404793	HFM1	0.950966375016212	3.64097644886914e-48
11935566	KLF6	16032	chr1_92755478_92755978	TGFBR3	0.96680755551404	1.47252555791864e-55
11935641	KLF6	16032	chr1_92755478_92755978	BTBD8	0.941587741273769	7.683147625957161e-45
11935994	KLF6	16032	chr1_92755478_92755978	FNBP1L	0.918484512541535	1.64643882682881e-38
11936017	KLF6	16356	chr1_94236812_94237312	FNBP1L	0.952705118766221	7.53601237606146e-49
11936018	KLF6	16357	chr1_94237417_94237917	FNBP1L	0.959433890554415	9.32406419717533e-52
11936021	KLF6	16032	chr1_92755478_92755978	BCAR3	0.921561970629296	3.07508040520625e-39
11936225	KLF6	16356	chr1_94236812_94237312	ARHGAP29	0.961531242635589	9.145911957262731e-53
11936226	KLF6	16357	chr1_94237417_94237917	ARHGAP29	0.96642723119005	2.39367520740595e-55
11936233	KLF6	16433	chr1_94820037_94820537	ARHGAP29	0.922608797129273	1.70591840637812e-39
11936407	KLF6	16356	chr1_94236812_94237312	SLC44A3	0.931384985892104	8.89945459362992e-42
11936408	KLF6	16357	chr1_94237417_94237917	SLC44A3	0.908011445170246	3.2106371046017096e-36
11936415	KLF6	16433	chr1_94820037_94820537	SLC44A3	0.949728385001589	1.08096431586769e-47
11936754	KLF6	16949	chr1_99544434_99544934	SNX7	0.905235450696649	1.16959673918585e-35
11937237	KLF6	17256	chr1_103106899_103107399	COL11A1	0.944103561401055	1.1303948932564901e-45	DOWN
11937238	KLF6	17258	chr1_103108408_103108908	COL11A1	0.92526971003726	3.69683947260841e-40	DOWN
11939191	KLF6	17682	chr1_109262812_109263312	MYBPHL	0.919480627669396	9.64750536793238e-39
11939200	KLF6	17728	chr1_109305140_109305640	MYBPHL	0.92188392126432	2.56803279865865e-39
11939221	KLF6	17846	chr1_109632500_109633000	MYBPHL	0.904955295212648	1.32972970206795e-35
11939290	KLF6	17720	chr1_109299548_109300048	SORT1	0.929181892984006	3.5295605440811597e-41
11940967	KLF6	17728	chr1_109305140_109305640	GSTM5	0.926098774498273	2.2697121700641097e-40
11940981	KLF6	17835	chr1_109623220_109623720	GSTM5	0.902575438803319	3.90498085822934e-35
11942350	KLF6	17835	chr1_109623220_109623720	SLC6A17	0.917949158366436	2.18925467016885e-38
11942389	KLF6	18063	chr1_110210480_110210980	SLC6A17	0.922630510840318	1.68465007090414e-39
11942400	KLF6	18144	chr1_110555247_110555747	SLC6A17	0.907609571926769	3.8793396084085895e-36
11942769	KLF6	18062	chr1_110209935_110210435	KCNC4	0.923988739487501	7.77508586845247e-40
11942770	KLF6	18063	chr1_110210480_110210980	KCNC4	0.933110187820635	2.9074406934050096e-42
11945514	KLF6	18395	chr1_111742764_111743264	CTTNBP2NL	0.937670691669075	1.3256991793806599e-43	UP
11946783	KLF6	18911	chr1_115089259_115089759	TSPAN2	0.944054774536874	1.17383835608051e-45
11946788	KLF6	18944	chr1_115347541_115348041	TSPAN2	0.90356335875704	2.50539246649229e-35
11947538	KLF6	19085	chr1_116426326_116426826	TTF2	0.916236452292654	5.38739242121021e-38
11948304	KLF6	19614	chr1_145859630_145860130	SRGAP2B	0.904493782511734	1.64319955436408e-35	DOWN
11949708	KLF6	19753	chr1_147598811_147599311	LINC01138	0.910500531410712	9.694516806924599e-37
11950819	KLF6	20134	chr1_151006090_151006590	OTUD7B	0.905225916454034	1.1747297033338e-35
11950837	KLF6	19914	chr1_150155269_150155769	VPS45	0.917424839280891	2.89030001701849e-38	DOWN
11950865	KLF6	20134	chr1_151006090_151006590	VPS45	0.926141070676288	2.2131099707027897e-40	DOWN
11950936	KLF6	19914	chr1_150155269_150155769	PLEKHO1	0.928997576980036	3.95044785520298e-41
11952094	KLF6	20024	chr1_150561160_150561660	ENSA	0.917136590127311	3.3675658315674e-38
11953586	KLF6	19914	chr1_150155269_150155769	GABPB2	0.936289785029485	3.4457898016509496e-43
11954848	KLF6	20134	chr1_151006090_151006590	RFX5	0.902968396826079	3.27159731435887e-35
11955211	KLF6	20134	chr1_151006090_151006590	TUFT1	0.917543478257867	2.71671649146602e-38
11955582	KLF6	20346	chr1_151822253_151822753	RIIAD1	0.948734171130323	2.53806040247877e-47
11956140	KLF6	20346	chr1_151822253_151822753	TDRKH-AS1	0.920531903871504	5.44605780415366e-39
11956450	KLF6	20346	chr1_151822253_151822753	C2CD4D-AS1	0.901749277403958	5.635044043583911e-35
11961128	KLF6	20854	chr1_154882151_154882651	TPM3	0.913691063986272	1.99181621441655e-37
11963659	KLF6	20842	chr1_154863271_154863771	KCNN3	0.905113409571422	1.23680784372121e-35
11970044	KLF6	20908	chr1_155003706_155004206	GON4L	0.909129664521857	1.88118847922878e-36
11972547	KLF6	21202	chr1_155977661_155978161	LMNA	0.930476067250964	1.58040674898717e-41
11972548	KLF6	21204	chr1_155978942_155979442	LMNA	0.911747959023613	5.26187157725525e-37
11972554	KLF6	21239	chr1_156080816_156081316	LMNA	0.90535275723675	1.1077861026224501e-35
11972569	KLF6	21303	chr1_156160835_156161335	LMNA	0.960920263996628	1.81707556369014e-52
11972583	KLF6	21387	chr1_156401675_156402175	LMNA	0.925521712480725	3.1883299874515597e-40
11972585	KLF6	21402	chr1_156412888_156413388	LMNA	0.93158698418081	7.82801733724365e-42
11972588	KLF6	21412	chr1_156421527_156422027	LMNA	0.929697971786215	2.56218611728769e-41
11972589	KLF6	21416	chr1_156425001_156425501	LMNA	0.924944917730775	4.46609890531382e-40
11972593	KLF6	21428	chr1_156434766_156435266	LMNA	0.914422375177637	1.37248279456547e-37
11972595	KLF6	21434	chr1_156439756_156440256	LMNA	0.912514064322977	3.5973789185831996e-37
11972616	KLF6	21551	chr1_156624991_156625491	LMNA	0.927053461468275	1.28614637550104e-40
11972617	KLF6	21562	chr1_156641854_156642354	LMNA	0.942076593950892	5.3263480017359504e-45
11972619	KLF6	21577	chr1_156656809_156657309	LMNA	0.922891547050369	1.45321834464007e-39
11972624	KLF6	21599	chr1_156675329_156675829	LMNA	0.916796260567101	4.02487548028453e-38
11972625	KLF6	21600	chr1_156675869_156676369	LMNA	0.908645979484957	2.3711202205482498e-36
11972626	KLF6	21601	chr1_156676382_156676882	LMNA	0.932615456899295	4.0228215955765e-42
11972627	KLF6	21602	chr1_156677159_156677659	LMNA	0.949999757098222	8.55352605814296e-48
11972635	KLF6	21653	chr1_156813702_156814202	LMNA	0.907892180590051	3.3945492098884096e-36
11974379	KLF6	21202	chr1_155977661_155978161	C1orf61	0.92793951227491	7.54835202900979e-41
11974380	KLF6	21204	chr1_155978942_155979442	C1orf61	0.907831729881842	3.49310470648506e-36
11974401	KLF6	21303	chr1_156160835_156161335	C1orf61	0.956554007512266	1.8441192958971e-50
11974415	KLF6	21387	chr1_156401675_156402175	C1orf61	0.918953096016949	1.28226820680867e-38
11974417	KLF6	21402	chr1_156412888_156413388	C1orf61	0.927733176198877	8.54890248783445e-41
11974420	KLF6	21412	chr1_156421527_156422027	C1orf61	0.959061106212618	1.38684689379602e-51
11974421	KLF6	21416	chr1_156425001_156425501	C1orf61	0.919689665310343	8.60916233585038e-39
11974425	KLF6	21428	chr1_156434766_156435266	C1orf61	0.92903201078818	3.86905286200709e-41
11974427	KLF6	21434	chr1_156439756_156440256	C1orf61	0.919785550251579	8.17619685606262e-39
11974448	KLF6	21551	chr1_156624991_156625491	C1orf61	0.938727537488149	6.2828795173091e-44
11974449	KLF6	21562	chr1_156641854_156642354	C1orf61	0.950651720758067	4.8276538763235497e-48
11974451	KLF6	21577	chr1_156656809_156657309	C1orf61	0.910823531703863	8.28417265106172e-37
11974455	KLF6	21593	chr1_156668230_156668730	C1orf61	0.918451628817487	1.67520170430503e-38
11974456	KLF6	21599	chr1_156675329_156675829	C1orf61	0.923087637101747	1.2986677108968e-39
11974457	KLF6	21600	chr1_156675869_156676369	C1orf61	0.924982425886093	4.369333725862449e-40
11974458	KLF6	21601	chr1_156676382_156676882	C1orf61	0.939648888925074	3.2315985732265403e-44
11974459	KLF6	21602	chr1_156677159_156677659	C1orf61	0.952588074105348	8.40101978844554e-49
11974467	KLF6	21653	chr1_156813702_156814202	C1orf61	0.904384578755161	1.7272587344084e-35
11975601	KLF6	21303	chr1_156160835_156161335	BCAN	0.914192664374962	1.54252743124406e-37
11975617	KLF6	21402	chr1_156412888_156413388	BCAN	0.921902576507926	2.54155520990199e-39
11975620	KLF6	21412	chr1_156421527_156422027	BCAN	0.921604291508152	3.00273566983606e-39
11975658	KLF6	21601	chr1_156676382_156676882	BCAN	0.918222243319373	1.89412444772614e-38
11975659	KLF6	21602	chr1_156677159_156677659	BCAN	0.919422239171298	9.95628912944454e-39
11975934	KLF6	21202	chr1_155977661_155978161	NES	0.905333168905361	1.11792455206732e-35
11975956	KLF6	21303	chr1_156160835_156161335	NES	0.932129204935028	5.5208697814774394e-42
11975970	KLF6	21387	chr1_156401675_156402175	NES	0.914044784572503	1.66342432032396e-37
11975972	KLF6	21402	chr1_156412888_156413388	NES	0.9277761329786	8.32753983740319e-41
11975975	KLF6	21412	chr1_156421527_156422027	NES	0.911477475003769	6.0154707989946305e-37
11975982	KLF6	21434	chr1_156439756_156440256	NES	0.922422414177821	1.89537525493591e-39
11976003	KLF6	21551	chr1_156624991_156625491	NES	0.908027874559822	3.1850526182104196e-36
11976004	KLF6	21562	chr1_156641854_156642354	NES	0.905138110240341	1.22274694963891e-35
11976010	KLF6	21593	chr1_156668230_156668730	NES	0.915077264058579	9.82068041732939e-38
11976011	KLF6	21599	chr1_156675329_156675829	NES	0.933366583827827	2.4565538689528297e-42
11976012	KLF6	21600	chr1_156675869_156676369	NES	0.926485967227169	1.8034489944695898e-40
11976013	KLF6	21601	chr1_156676382_156676882	NES	0.946745851038867	1.3473494839083301e-46
11976014	KLF6	21602	chr1_156677159_156677659	NES	0.954410895057755	1.51792019707744e-49
11984109	KLF6	22446	chr1_161726844_161727344	DDR2	0.915620406671461	7.42150471010741e-38
11984382	KLF6	22824	chr1_164771545_164772045	RXRG	0.915274802787293	8.874338742600651e-38
11985333	KLF6	23321	chr1_168136759_168137259	CD247	0.907094716211728	4.9377535038144395e-36
11985688	KLF6	23320	chr1_168136208_168136708	GPR161	0.973042951098508	1.79901052554852e-59
11985689	KLF6	23321	chr1_168136759_168137259	GPR161	0.961704673508342	7.54494464985707e-53
11987648	KLF6	24761	chr1_179121175_179121675	ABL2	0.923794239647337	8.68753090833685e-40
11988739	KLF6	25188	chr1_181646796_181647296	CACNA1E	0.917140399060927	3.36104659161327e-38		True
11988985	KLF6	25367	chr1_182604186_182604686	LINC01344	0.929223389567546	3.43833205378597e-41
11989117	KLF6	25367	chr1_182604186_182604686	RGS16	0.921916699512531	2.52191390293893e-39
11989503	KLF6	25498	chr1_183349112_183349612	SMG7	0.911478672986579	6.01205905821824e-37
11989683	KLF6	25688	chr1_184036636_184037136	COLGALT2	0.951479873719358	2.2969163081348198e-48
11990110	KLF6	26070	chr1_190478678_190479178	LINC01351	0.925401342102886	3.4228947929988195e-40
11990298	KLF6	26449	chr1_197774825_197775325	CRB1	0.913634754181529	2.04937702301079e-37
11993689	KLF6	27010	chr1_201602768_201603268	PPP1R12B	0.90349788220192	2.58102575345379e-35
11993724	KLF6	27299	chr1_202405790_202406290	PPP1R12B	0.94088274165816	1.2993354228899202e-44
11994043	KLF6	27299	chr1_202405790_202406290	KDM5B	0.924252040484444	6.673755186507729e-40
11994086	KLF6	27637	chr1_203512950_203513450	KDM5B	0.928926593605447	4.12659889420355e-41
11994087	KLF6	27638	chr1_203513931_203514431	KDM5B	0.909437957363246	1.6218801915122598e-36
11994870	KLF6	27485	chr1_203167277_203167777	ADORA1	0.937646059299784	1.3493363743591998e-43
11995882	KLF6	27637	chr1_203512950_203513450	ATP2B4	0.974098939584572	3.28624689385854e-60	UP
11995883	KLF6	27638	chr1_203513931_203514431	ATP2B4	0.947453050740313	7.485635329774911e-47	UP
11995890	KLF6	27692	chr1_203626573_203627073	ATP2B4	0.938487437666557	7.45673990825893e-44	UP
11995915	KLF6	27837	chr1_204250056_204250556	ATP2B4	0.942164031843938	4.98931347114061e-45	UP
11996339	KLF6	27902	chr1_204359686_204360186	SNRPE	0.916663898222027	4.31178623986684e-38
11997382	KLF6	27837	chr1_204250056_204250556	GOLT1A	0.901479152377716	6.35635903686399e-35
11998025	KLF6	27945	chr1_204455276_204455776	PIK3C2B	0.911931369985347	4.81148670851671e-37
11998064	KLF6	28261	chr1_205246172_205246672	PIK3C2B	0.901145666717017	7.35982667754669e-35
11998410	KLF6	28390	chr1_205504268_205504768	LRRN2	0.908276764898187	2.8306479013646196e-36
12001056	KLF6	28176	chr1_205041339_205041839	AC119673.2	0.932001984666637	5.987486925665749e-42
12002294	KLF6	28525	chr1_205832216_205832716	SRGAP2	0.900636778065097	9.199909250226861e-35	DOWN
12002317	KLF6	28683	chr1_206507807_206508307	SRGAP2	0.908143570911436	3.01613069045102e-36	DOWN
12005022	KLF6	29247	chr1_209397331_209397831	SERTAD4	0.909455026675682	1.60842083743013e-36
12005499	KLF6	29543	chr1_210882449_210882949	SLC30A1	0.95481049264735	1.04189678226797e-49
12006615	KLF6	29889	chr1_212700116_212700616	BATF3	0.906638150490056	6.11262251817256e-36
12006842	KLF6	29888	chr1_212699144_212699644	RPS6KC1	0.905045022963081	1.27624774796305e-35
12006912	KLF6	29976	chr1_213381654_213382154	PROX1-AS1	0.950473996689863	5.6398223800278e-48
12006914	KLF6	29998	chr1_213980463_213980963	PROX1-AS1	0.938528702710124	7.23938293458469e-44
12006915	KLF6	30002	chr1_213986001_213986501	PROX1-AS1	0.914236642813102	1.50887759113167e-37
12006916	KLF6	30064	chr1_214280691_214281191	PROX1-AS1	0.910955814096106	7.76563717140462e-37
12006925	KLF6	29976	chr1_213381654_213382154	AC011700.1	0.937444159474124	1.55401570844231e-43
12006927	KLF6	29998	chr1_213980463_213980963	AC011700.1	0.930378611020992	1.67964656703026e-41
12006928	KLF6	30002	chr1_213986001_213986501	AC011700.1	0.905893583382961	8.63469091000944e-36
12006938	KLF6	29976	chr1_213381654_213382154	PROX1	0.944520867455424	8.174145166342831e-46
12006940	KLF6	29998	chr1_213980463_213980963	PROX1	0.9367680598367	2.47911806394444e-43
12006941	KLF6	30002	chr1_213986001_213986501	PROX1	0.920910456989163	4.42034463041879e-39
12006942	KLF6	30064	chr1_214280691_214281191	PROX1	0.919483640106634	9.63251276700272e-39
12007777	KLF6	30658	chr1_221706059_221706559	DUSP10	0.918325188195529	1.79254161811854e-38
12007778	KLF6	30686	chr1_221741388_221741888	DUSP10	0.900657322760966	9.116985002775281e-35
12007780	KLF6	30688	chr1_221742702_221743202	DUSP10	0.951679671746425	1.92258209695604e-48
12007817	KLF6	30688	chr1_221742702_221743202	LINC02257	0.936676529063187	2.64221885091342e-43
12007852	KLF6	30688	chr1_221742702_221743202	LINC01705	0.950632143198377	4.91121355392436e-48
12007869	KLF6	30688	chr1_221742702_221743202	AL356108.1	0.957477872304447	7.2819949091171e-51
12008450	KLF6	30935	chr1_223501686_223502186	CAPN8	0.90036311050138	1.03622435275427e-34
12010563	KLF6	31458	chr1_226549573_226550073	STUM	0.910562676264752	9.40222090357578e-37
12011941	KLF6	31801	chr1_227947808_227948308	WNT9A	0.913287579054272	2.44171729457562e-37
12015620	KLF6	32556	chr1_230808435_230808935	C1orf198	0.942301794303964	4.49198639500495e-45
12015621	KLF6	32602	chr1_230868313_230868813	C1orf198	0.936817095977997	2.39656014452567e-43
12015914	KLF6	32650	chr1_231163554_231164054	FAM89A	0.904815876108932	1.4171212762053602e-35
12015944	KLF6	32602	chr1_230868313_230868813	TRIM67	0.904096160495028	1.96867971272519e-35
12015948	KLF6	32629	chr1_231039168_231039668	TRIM67	0.906306394596643	7.13055807159802e-36
12015949	KLF6	32630	chr1_231040039_231040539	TRIM67	0.91809943928541	2.02157934828715e-38
12015952	KLF6	32650	chr1_231163554_231164054	TRIM67	0.958861370535908	1.71305922864194e-51
12017298	KLF6	33291	chr1_234745543_234746043	LINC01132	0.942974280412565	2.70015879367592e-45
12017363	KLF6	33346	chr1_234931712_234932212	AL391832.4	0.957067172151579	1.09876811511852e-50
12018004	KLF6	33573	chr1_236064917_236065417	NID1	0.942408688348604	4.14320730950023e-45
12019335	KLF6	34386	chr1_243942107_243942607	DESI2	0.91002395899505	1.22160358190525e-36	UP
12019375	KLF6	34386	chr1_243942107_243942607	AL451007.3	0.901114085156456	7.460700200678841e-35
12019657	KLF6	34722	chr1_245687801_245688301	EFCAB2	0.917400992286758	2.92676103561331e-38
12019721	KLF6	34675	chr1_245512160_245512660	KIF26B	0.901687166164218	5.795782742298431e-35
12021677	KLF6	204479	chr10_1651309_1651809	IDI2-AS1	0.905750518396422	9.219730481005701e-36
12021851	KLF6	204448	chr10_1552035_1552535	LINC00200	0.914621651048704	1.23913534588573e-37
12021852	KLF6	204450	chr10_1558724_1559224	LINC00200	0.933937448898393	1.6838563225117697e-42
12021853	KLF6	204479	chr10_1651309_1651809	LINC00200	0.942818548031393	3.03625900768423e-45
12021854	KLF6	204491	chr10_1671965_1672465	LINC00200	0.93994664665184	2.60034931467594e-44
12021894	KLF6	204448	chr10_1552035_1552535	ADARB2	0.928525339002195	5.28657317754455e-41
12021895	KLF6	204450	chr10_1558724_1559224	ADARB2	0.902842040634307	3.46388063319515e-35
12021896	KLF6	204479	chr10_1651309_1651809	ADARB2	0.931488031403442	8.338309991623489e-42
12021897	KLF6	204491	chr10_1671965_1672465	ADARB2	0.920808140091441	4.67771895260951e-39
12021975	KLF6	204375	chr10_1251731_1252231	AL392083.1	0.903075443823474	3.11926325052752e-35
12021979	KLF6	204448	chr10_1552035_1552535	AL392083.1	0.928583231385442	5.09997950051761e-41
12021980	KLF6	204450	chr10_1558724_1559224	AL392083.1	0.930075514391057	2.03020934640416e-41
12021981	KLF6	204479	chr10_1651309_1651809	AL392083.1	0.961881216883307	6.15219784242141e-53
12021982	KLF6	204491	chr10_1671965_1672465	AL392083.1	0.945776476369836	2.9779819426658102e-46
12022056	KLF6	204374	chr10_1243808_1244308	ADARB2-AS1	0.90161387982761	5.987560427137591e-35
12022061	KLF6	204448	chr10_1552035_1552535	ADARB2-AS1	0.916321067482891	5.15708075085365e-38
12022062	KLF6	204450	chr10_1558724_1559224	ADARB2-AS1	0.923215494823963	1.20829899796901e-39
12022063	KLF6	204479	chr10_1651309_1651809	ADARB2-AS1	0.955548781580876	5.031799244884779e-50
12022064	KLF6	204491	chr10_1671965_1672465	ADARB2-AS1	0.956048427537656	3.0565969070735198e-50
12025082	KLF6	205635	chr10_10196692_10197192	CELF2-DT	0.937831456492212	1.186256408688e-43
12025083	KLF6	205660	chr10_10462089_10462589	CELF2-DT	0.955687094096523	4.38270152299242e-50
12025084	KLF6	205662	chr10_10464084_10464584	CELF2-DT	0.950829322982862	4.12273953052617e-48
12025104	KLF6	205635	chr10_10196692_10197192	SFTA1P	0.921570548549975	3.06075772058702e-39
12025105	KLF6	205660	chr10_10462089_10462589	SFTA1P	0.929061913474748	3.80019266603951e-41
12025106	KLF6	205662	chr10_10464084_10464584	SFTA1P	0.92591544999909	2.52876938357756e-40
12025110	KLF6	205849	chr10_11164636_11165136	SFTA1P	0.901594622156444	6.03929609033218e-35
12025134	KLF6	205660	chr10_10462089_10462589	CELF2	0.94355232533762	1.7299777955517902e-45		True
12025135	KLF6	205662	chr10_10464084_10464584	CELF2	0.953281011869141	4.44915842235476e-49		True
12025162	KLF6	205635	chr10_10196692_10197192	LINC00710	0.949893528509184	9.38242927567896e-48
12025163	KLF6	205660	chr10_10462089_10462589	LINC00710	0.960419839593891	3.1584974128396403e-52
12025164	KLF6	205662	chr10_10464084_10464584	LINC00710	0.95233707525415	1.05756351686452e-48
12025168	KLF6	205849	chr10_11164636_11165136	LINC00710	0.915208766439854	9.17948850227502e-38
12025287	KLF6	205660	chr10_10462089_10462589	CELF2-AS2	0.942681084341726	3.36680711072469e-45
12025288	KLF6	205662	chr10_10464084_10464584	CELF2-AS2	0.963099370757779	1.48381881212519e-53
12025301	KLF6	205969	chr10_11339844_11340344	CELF2-AS2	0.92924408702848	3.39473842817559e-41
12025805	KLF6	206318	chr10_13026774_13027274	CDC123	0.906822446634513	5.611764154415219e-36
12025939	KLF6	206318	chr10_13026774_13027274	AL353586.1	0.907924954054573	3.3437085710148896e-36
12026763	KLF6	206406	chr10_13659152_13659652	FRMD4A	0.924422933945218	6.043037047376589e-40	DOWN
12026793	KLF6	206778	chr10_14953344_14953844	FRMD4A	0.909224847148792	1.7977527320400297e-36	DOWN
12026800	KLF6	206803	chr10_15169249_15169749	FRMD4A	0.932712246905063	3.7780236197962095e-42	DOWN
12027389	KLF6	206902	chr10_15719647_15720147	ITGA8	0.973509150587043	8.38586780729221e-60
12027521	KLF6	207036	chr10_17228466_17228966	CUBN	0.907105048255768	4.91426956127682e-36
12027522	KLF6	207038	chr10_17229899_17230399	CUBN	0.915136541345588	9.53175060481988e-38
12027549	KLF6	207036	chr10_17228466_17228966	TRDMT1	0.963837932956673	6.15142129862754e-54	DOWN
12027550	KLF6	207038	chr10_17229899_17230399	TRDMT1	0.914823479886821	1.11855382423723e-37	DOWN
12027563	KLF6	207036	chr10_17228466_17228966	VIM-AS1	0.966623321175225	1.8648198007785497e-55
12027564	KLF6	207038	chr10_17229899_17230399	VIM-AS1	0.920530671590168	5.44947541613487e-39
12027578	KLF6	207038	chr10_17229899_17230399	VIM	0.92935957210187	3.16003357251366e-41
12027620	KLF6	207036	chr10_17228466_17228966	ST8SIA6	0.930943706227764	1.176781370254e-41	DOWN
12027621	KLF6	207038	chr10_17229899_17230399	ST8SIA6	0.908389704807035	2.68188629945727e-36	DOWN
12027840	KLF6	207302	chr10_19817265_19817765	PLXDC2	0.930654449365087	1.41173160690338e-41
12027849	KLF6	207302	chr10_19817265_19817765	AL353147.1	0.921978041747957	2.4360934212646e-39
12027858	KLF6	207302	chr10_19817265_19817765	AC069549.1	0.91349702818084	2.19695524532351e-37
12028730	KLF6	207856	chr10_23343808_23344308	ARMC3	0.92905222313321	3.82134195493929e-41
12028874	KLF6	207856	chr10_23343808_23344308	C10orf67	0.906633385570115	6.12610292274873e-36
12029314	KLF6	208452	chr10_27072080_27072580	PDSS1	0.931939263687284	6.239764272462389e-42
12029372	KLF6	208452	chr10_27072080_27072580	ANKRD26	0.944403980130783	8.95987307141608e-46
12029646	KLF6	208531	chr10_28302199_28302699	MPP7	0.900819762379203	8.486823555953281e-35	DOWN
12029648	KLF6	208542	chr10_28398742_28399242	MPP7	0.922324146572245	2.00506338924636e-39	DOWN
12029925	KLF6	208741	chr10_29735171_29735671	SVIL	0.938111287522335	9.749944460281791e-44
12029957	KLF6	208824	chr10_30115511_30116011	JCAD	0.927994322394209	7.30481247413238e-41
12030602	KLF6	209145	chr10_31928597_31929097	ARHGAP12	0.918250382290396	1.86563326170984e-38
12031927	KLF6	209774	chr10_43076689_43077189	RET	0.970634022775612	7.28356003631153e-58
12031928	KLF6	209781	chr10_43105391_43105891	RET	0.922494345107625	1.82007631076521e-39
12031935	KLF6	209814	chr10_43215162_43215662	RET	0.908944398187238	2.0565622490662697e-36
12032464	KLF6	209752	chr10_42866589_42867089	ZNF487	0.922394977501759	1.92561151685174e-39
12032468	KLF6	209774	chr10_43076689_43077189	ZNF487	0.906822897439831	5.6108361562440396e-36
12033927	KLF6	210116	chr10_44977324_44977824	RASSF4	0.906393906410394	6.8481152688483e-36
12033928	KLF6	210117	chr10_44977888_44978388	RASSF4	0.900526629288279	9.652305279747641e-35
12036659	KLF6	212001	chr10_62816460_62816960	ZNF365	0.907214968982993	4.6666808281351e-36
12037413	KLF6	212690	chr10_69481177_69481677	CCAR1	0.919930965906352	7.55703190858016e-39
12038200	KLF6	212856	chr10_70363840_70364340	AC016821.1	0.941165290733125	1.05482212408032e-44
12040165	KLF6	212856	chr10_70363840_70364340	UNC5B	0.925379305208768	3.46547377171352e-40
12040205	KLF6	213128	chr10_71279097_71279597	UNC5B	0.924604483967382	5.44178624569766e-40
12040265	KLF6	213508	chr10_72073431_72073931	UNC5B	0.903662718043256	2.39636450187272e-35
12040267	KLF6	213519	chr10_72083872_72084372	UNC5B	0.910002387421276	1.23458915086288e-36
12041171	KLF6	213444	chr10_71981135_71981635	CHST3	0.91911983233241	1.1717064894668e-38
12041298	KLF6	213069	chr10_71212325_71212825	SPOCK2	0.909664944839361	1.4527127235119999e-36
12044434	KLF6	214110	chr10_75401497_75401997	ZNF503	0.910691301130207	8.83848815653598e-37
12045818	KLF6	214997	chr10_79317349_79317849	ZMIZ1-AS1	0.908003859823333	3.221711131581e-36
12046294	KLF6	214736	chr10_78913801_78914301	ZCCHC24	0.911537998392606	5.83959168825878e-37
12050565	KLF6	215988	chr10_87659615_87660115	PAPSS2	0.904222911609909	1.8597200422411602e-35
12050875	KLF6	216209	chr10_89207052_89207552	LIPA	0.907224115907613	4.64680580231234e-36
12051351	KLF6	216553	chr10_91681587_91682087	TNKS2	0.952781355012528	7.041694445524389e-49
12051360	KLF6	216663	chr10_92591455_92591955	TNKS2	0.930708218031404	1.36501355448817e-41
12051939	KLF6	216868	chr10_93993565_93994065	PLCE1	0.917020871968203	3.57874101585932e-38
12054925	KLF6	217715	chr10_98267903_98268403	CRTAC1	0.903146284945033	3.02202900702377e-35
12054942	KLF6	217499	chr10_97325739_97326239	R3HCC1L	0.947858789247374	5.32115659503864e-47
12055201	KLF6	217717	chr10_98269477_98269977	HPSE2	0.947717250014754	5.99476014103482e-47
12058090	KLF6	218088	chr10_101311008_101311508	BTRC	0.906241370783683	7.349363954886139e-36
12058129	KLF6	218283	chr10_102175316_102175816	BTRC	0.931473265494908	8.411490069899509e-42
12058998	KLF6	218088	chr10_101311008_101311508	OGA	0.938998934940733	5.18125036547629e-44
12059126	KLF6	218088	chr10_101311008_101311508	KCNIP2-AS1	0.912556698017665	3.52228656070184e-37
12059366	KLF6	218150	chr10_101595721_101596221	ARMH3	0.919393095191918	1.01142446542036e-38
12059436	KLF6	218453	chr10_102668640_102669140	ARMH3	0.903758116850395	2.29532420568036e-35
12059437	KLF6	218454	chr10_102669432_102669932	ARMH3	0.910402092064735	1.01776011108626e-36
12059438	KLF6	218456	chr10_102670771_102671271	ARMH3	0.921200426687544	3.76313576079171e-39
12059443	KLF6	218480	chr10_102729181_102729681	ARMH3	0.905375196026939	1.0965430671134801e-35
12061167	KLF6	218454	chr10_102669432_102669932	SUFU	0.900818456648058	8.49160289942711e-35
12061173	KLF6	218480	chr10_102729181_102729681	SUFU	0.907533804024046	4.01980105790608e-36
12061909	KLF6	218334	chr10_102419488_102419988	BORCS7	0.921202305080258	3.75928639040973e-39
12062375	KLF6	218456	chr10_102670771_102671271	CNNM2	0.902289134792128	4.4337469589749803e-35
12062432	KLF6	218801	chr10_103855290_103855790	CNNM2	0.90745015222235	4.1806888319159004e-36
12062878	KLF6	218454	chr10_102669432_102669932	PCGF6	0.926489245540599	1.80013558394545e-40
12062913	KLF6	218665	chr10_103590049_103590549	PCGF6	0.916345953149358	5.08926671400133e-38
12062925	KLF6	218748	chr10_103698209_103698709	PCGF6	0.913500402748026	2.19344794806293e-37
12063744	KLF6	218386	chr10_102555915_102556415	NEURL1	0.917038865155645	3.54474809461745e-38
12064133	KLF6	218583	chr10_103295218_103295718	AL121929.2	0.92365601586207	9.39981328653729e-40
12064186	KLF6	218945	chr10_104559273_104559773	AL121929.2	0.907800730203431	3.5439859281151195e-36
12064307	KLF6	218800	chr10_103854586_103855086	SH3PXD2A	0.911804893194761	5.11849362868946e-37
12064308	KLF6	218801	chr10_103855290_103855790	SH3PXD2A	0.950584878197476	5.12113682041768e-48
12064480	KLF6	218583	chr10_103295218_103295718	SLK	0.930500608930097	1.55562384872345e-41
12064814	KLF6	218583	chr10_103295218_103295718	GSTO2	0.927787244786792	8.27448256808377e-41
12065543	KLF6	219391	chr10_110207337_110207837	MXI1	0.920747386740499	4.8366044825189103e-39	UP
12065568	KLF6	219554	chr10_110857827_110858327	MXI1	0.90836228637936	2.71714574729961e-36	UP
12066683	KLF6	219900	chr10_113958699_113959199	ADRB1	0.90964774607374	1.4646809411265399e-36
12066958	KLF6	220174	chr10_115092488_115092988	FAM160B1	0.910154229502236	1.14735038513204e-36
12067051	KLF6	220302	chr10_116804167_116804667	GFRA1	0.900083361187537	1.16994343923396e-34
12068301	KLF6	220500	chr10_118594420_118594920	PRLHR	0.909498199950994	1.5752870692189898e-36
12068302	KLF6	220501	chr10_118595472_118595972	PRLHR	0.922644109993526	1.6722429747963e-39
12068303	KLF6	220502	chr10_118596017_118596517	PRLHR	0.950937963106059	3.73518576818546e-48
12069085	KLF6	220812	chr10_120456925_120457425	PLPP4	0.924362231679933	6.258805264756379e-40
12069118	KLF6	220812	chr10_120456925_120457425	AC023282.1	0.940132479344582	2.27221993279646e-44
12069131	KLF6	220812	chr10_120456925_120457425	WDR11-AS1	0.937842897187768	1.17674081198706e-43
12069373	KLF6	221152	chr10_122460334_122460834	TACC2	0.947786154326633	5.6557300842269605e-47	DOWN
12069374	KLF6	221153	chr10_122461288_122461788	TACC2	0.958891860316259	1.65747783528115e-51	DOWN
12069375	KLF6	221166	chr10_122474141_122474641	TACC2	0.935032860578061	8.078330686343159e-43	DOWN
12069376	KLF6	221171	chr10_122478259_122478759	TACC2	0.926496710631448	1.7923613164519299e-40	DOWN
12069377	KLF6	221172	chr10_122478968_122479468	TACC2	0.942450720111983	4.01473010142797e-45	DOWN
12069514	KLF6	221152	chr10_122460334_122460834	HTRA1	0.959011616387433	1.46381629357348e-51
12069515	KLF6	221153	chr10_122461288_122461788	HTRA1	0.971776736970561	1.31744349965718e-58
12069516	KLF6	221166	chr10_122474141_122474641	HTRA1	0.941728024625952	6.92268012990371e-45
12069517	KLF6	221171	chr10_122478259_122478759	HTRA1	0.934557265546693	1.11454916889998e-42
12069518	KLF6	221172	chr10_122478968_122479468	HTRA1	0.948421660639412	3.3081696563248404e-47
12069521	KLF6	221187	chr10_122494670_122495170	HTRA1	0.907030521668469	5.08956034230256e-36
12069539	KLF6	221152	chr10_122460334_122460834	BX842242.1	0.951684853920443	1.91399850181694e-48
12069540	KLF6	221153	chr10_122461288_122461788	BX842242.1	0.932124111771263	5.5385501874722795e-42
12069541	KLF6	221166	chr10_122474141_122474641	BX842242.1	0.950226138814752	7.02657308980457e-48
12069542	KLF6	221171	chr10_122478259_122478759	BX842242.1	0.940452973228002	1.7903730008773202e-44
12069543	KLF6	221172	chr10_122478968_122479468	BX842242.1	0.974481917298636	1.7358903240474202e-60
12073007	KLF6	222384	chr10_130787184_130787684	TCERG1L	0.952428043387588	9.7192080968425e-49
12076761	KLF6	222781	chr10_132517118_132517618	ADGRA1	0.907103229767541	4.91846465899777e-36
12076793	KLF6	222925	chr10_132904204_132904704	ADGRA1	0.901413761350663	6.541158614988491e-35
12076811	KLF6	222989	chr10_133088821_133089321	ADGRA1	0.955159212315705	7.40587060005023e-50
12076846	KLF6	223115	chr10_133373187_133373687	ADGRA1	0.90243458905438	4.1576072643971803e-35
12081475	KLF6	223338	chr11_590969_591469	SIRT3	0.920585446002352	5.28930448760299e-39
12081546	KLF6	223529	chr11_856867_857367	SIRT3	0.908949723692543	2.0514132141618797e-36
12081549	KLF6	223550	chr11_875681_876181	SIRT3	0.921903970488979	2.5398410390451e-39
12089014	KLF6	223763	chr11_1449721_1450221	DEAF1	0.915638414219761	7.3524340579463e-38
12093738	KLF6	223430	chr11_765214_765714	AP2A2	0.905935869105995	8.46608542200747e-36
12093850	KLF6	223796	chr11_1501441_1501941	AP2A2	0.900197012125072	1.11365986011235e-34
12100698	KLF6	223473	chr11_805055_805555	IFITM10	0.902457403044605	4.11650231199606e-35
12100720	KLF6	223520	chr11_849549_850049	IFITM10	0.926060901746629	2.3210173474307697e-40
12107165	KLF6	223762	chr11_1448810_1449310	KCNQ1	0.916961922155822	3.69036481404438e-38
12107174	KLF6	223796	chr11_1501441_1501941	KCNQ1	0.91254378007687	3.54424997699668e-37
12107191	KLF6	223863	chr11_1717668_1718168	KCNQ1	0.915407470352962	8.28741920238499e-38
12107274	KLF6	224098	chr11_2444702_2445202	KCNQ1	0.907855044593623	3.45508396829308e-36
12107317	KLF6	224233	chr11_2886096_2886596	KCNQ1	0.900491559413043	9.800825165719971e-35
12107319	KLF6	224244	chr11_2901860_2902360	KCNQ1	0.926915118516245	1.39691350813056e-40
12107339	KLF6	224331	chr11_3159885_3160385	KCNQ1	0.921186992626362	3.79185853272535e-39
12107351	KLF6	223871	chr11_1745016_1745516	KCNQ1OT1	0.937472525234525	1.52382314702088e-43
12107352	KLF6	223873	chr11_1747188_1747688	KCNQ1OT1	0.907300963962009	4.48314965227895e-36
12107353	KLF6	223874	chr11_1748064_1748564	KCNQ1OT1	0.90446517120481	1.66468610705086e-35
12107423	KLF6	224080	chr11_2387237_2387737	KCNQ1OT1	0.908131299787818	3.03396204352961e-36
12107431	KLF6	224098	chr11_2444702_2445202	KCNQ1OT1	0.90175716974242	5.61616195333136e-35
12107447	KLF6	224158	chr11_2708871_2709371	KCNQ1OT1	0.900047777510498	1.18798437010295e-34
12107476	KLF6	224244	chr11_2901860_2902360	KCNQ1OT1	0.938159536890683	9.430690850022611e-44
12107496	KLF6	224331	chr11_3159885_3160385	KCNQ1OT1	0.914056104274312	1.65389601804611e-37
12107499	KLF6	224338	chr11_3164464_3164964	KCNQ1OT1	0.924778723747035	4.91639754936817e-40
12110555	KLF6	224244	chr11_2901860_2902360	PGAP2	0.932070959650466	5.7303554953925394e-42
12110589	KLF6	224393	chr11_3808311_3808811	PGAP2	0.919817995959569	8.03599298466838e-39
12110934	KLF6	224491	chr11_4480532_4481032	LINC02749	0.915293462741786	8.79140078340062e-38
12114752	KLF6	224963	chr11_8206750_8207250	ST5	0.916353168759216	5.0709979818467e-38
12114772	KLF6	225130	chr11_9003773_9004273	ST5	0.92482609079973	4.7851209769505395e-40
12115080	KLF6	224963	chr11_8206750_8207250	NRIP3	0.908138338919325	3.02349922852685e-36
12115100	KLF6	225130	chr11_9003773_9004273	NRIP3	0.927375267109302	1.05911480387441e-40
12115147	KLF6	225130	chr11_9003773_9004273	AC079296.1	0.925663764516655	2.9317684844430897e-40
12115309	KLF6	225177	chr11_9203835_9204335	DENND5A	0.916349811718315	5.07933822147333e-38
12115321	KLF6	225248	chr11_9663811_9664311	DENND5A	0.90090810147736	8.16395618696221e-35
12115556	KLF6	225130	chr11_9003773_9004273	SWAP70	0.901200650477205	7.183570876790071e-35
12115573	KLF6	225248	chr11_9663811_9664311	SWAP70	0.924602431452531	5.447780848498269e-40
12115945	KLF6	225253	chr11_9684671_9685171	MTRNR2L8	0.900495086580921	9.78563571189105e-35
12116673	KLF6	225606	chr11_11428760_11429260	DKK3	0.905143338050504	1.2200170150032e-35
12116694	KLF6	225890	chr11_12330274_12330774	DKK3	0.901981395077103	5.08256392976769e-35
12117362	KLF6	226127	chr11_13851636_13852136	BTBD10	0.917614839860029	2.61513199779e-38	DOWN
12117813	KLF6	226430	chr11_16610501_16611001	SOX6	0.914568461604066	1.27362410453727e-37
12118463	KLF6	226560	chr11_17431486_17431986	SERGEF	0.900718766017775	8.87270772142399e-35
12118495	KLF6	226798	chr11_18745183_18745683	SERGEF	0.943004587708493	2.6391554690744402e-45
12119424	KLF6	226798	chr11_18745183_18745683	AC103974.1	0.922388036050418	1.93310013902591e-39
12119467	KLF6	226798	chr11_18745183_18745683	IGSF22	0.912581692062562	3.47850101587596e-37
12119513	KLF6	226798	chr11_18745183_18745683	PTPN5	0.934051781015597	1.5598051303893097e-42	UP
12120497	KLF6	227152	chr11_20669380_20669880	NELL1	0.911416313657294	6.20118617123094e-37	UP
12120675	KLF6	227437	chr11_26477420_26477920	ANO3	0.915610524990506	7.45836697502054e-38	DOWN
12120676	KLF6	227441	chr11_26512113_26512613	ANO3	0.935001766586621	8.25435145428496e-43	DOWN
12120683	KLF6	227437	chr11_26477420_26477920	ANO3-AS1	0.924690390467688	5.17870819617452e-40
12120684	KLF6	227441	chr11_26512113_26512613	ANO3-AS1	0.94845484880371	3.21524534716142e-47
12120687	KLF6	227437	chr11_26477420_26477920	MUC15	0.934472423646823	1.1793317892719798e-42
12120688	KLF6	227441	chr11_26512113_26512613	MUC15	0.954537001533338	1.3473744137366398e-49
12120752	KLF6	227576	chr11_27718387_27718887	CCDC34	0.917948771703917	2.18963941318394e-38
12120948	KLF6	227666	chr11_29773632_29774132	LINC01616	0.940994864077572	1.19680893791235e-44
12120957	KLF6	227666	chr11_29773632_29774132	KCNA4	0.972700869889037	3.1287163563257502e-59
12121098	KLF6	227841	chr11_31798606_31799106	ELP4	0.907772620713232	3.5907818325559794e-36
12121101	KLF6	227852	chr11_31810314_31810814	ELP4	0.90881647167544	2.18648201758816e-36
12121112	KLF6	227841	chr11_31798606_31799106	AC131571.1	0.940378813544592	1.8927578979799802e-44
12121126	KLF6	227841	chr11_31798606_31799106	PAX6	0.96078854172132	2.10198609249361e-52
12121129	KLF6	227852	chr11_31810314_31810814	PAX6	0.910810025978897	8.34020090017042e-37
12121476	KLF6	228151	chr11_33930211_33930711	TCP11L1	0.900719692244678	8.869737337300131e-35
12122155	KLF6	228245	chr11_34438580_34439080	CAT	0.931231721502769	9.81090953499705e-42
12123547	KLF6	229176	chr11_44083801_44084301	C11orf96	0.915320527711267	8.6666167719482e-38
12123787	KLF6	229176	chr11_44083801_44084301	EXT2	0.948462152378529	3.1959572538366303e-47	UP
12124222	KLF6	229258	chr11_44621052_44621552	TSPAN18	0.915026045229802	1.00810819766744e-37
12124225	KLF6	229281	chr11_44726730_44727230	TSPAN18	0.916159488962246	5.60777640784603e-38
12125334	KLF6	229647	chr11_45896652_45897152	AC103855.3	0.922411758232087	1.90704456297879e-39
12125352	KLF6	229727	chr11_46277772_46278272	AC103855.3	0.927658547317006	8.95070521358382e-41
12125357	KLF6	229757	chr11_46339880_46340380	AC103855.3	0.924087359887344	7.342215388743849e-40
12127148	KLF6	229683	chr11_45983008_45983508	PHF21A	0.938471885421339	7.53913986711648e-44
12127180	KLF6	229849	chr11_46529219_46529719	PHF21A	0.916514600330011	4.66153182937049e-38
12128404	KLF6	230021	chr11_47186237_47186737	ATG13	0.906720813062111	5.8819019298627395e-36
12131392	KLF6	230039	chr11_47257582_47258082	FNBP4	0.908696288164965	2.31559869619268e-36
12131465	KLF6	230088	chr11_47400010_47400510	NUP160	0.9093189563731	1.7175946837421097e-36	DOWN
12133143	KLF6	230560	chr11_57597908_57598408	UBE2L6	0.906113155158752	7.80161659330495e-36
12133186	KLF6	230553	chr11_57567458_57567958	SERPING1	0.901367935325715	6.67390633170604e-35
12133187	KLF6	230560	chr11_57597908_57598408	SERPING1	0.957263563850704	9.03257829094426e-51
12134505	KLF6	230710	chr11_59058313_59058813	GLYATL2	0.923522305550453	1.01422319088108e-39
12139937	KLF6	231161	chr11_61508407_61508907	LRRC10B	0.913012416788065	2.80246344554603e-37
12140176	KLF6	231030	chr11_61026168_61026668	SYT7	0.905007961782704	1.29825442568732e-35
12140195	KLF6	231145	chr11_61480879_61481379	SYT7	0.930856366854021	1.24328726737505e-41
12140200	KLF6	231160	chr11_61507815_61508315	SYT7	0.903209503834413	2.9384541372838703e-35
12140211	KLF6	231194	chr11_61564843_61565343	SYT7	0.913010397614196	2.80519626772917e-37
12140220	KLF6	231226	chr11_61597691_61598191	SYT7	0.928896457251298	4.20507418057625e-41
12141996	KLF6	231269	chr11_61698117_61698617	RAB3IL1	0.902880726979909	3.40425171986667e-35
12142036	KLF6	231429	chr11_61917328_61917828	RAB3IL1	0.929818322175893	2.37911588022419e-41
12144438	KLF6	231429	chr11_61917328_61917828	SCGB1A1	0.90398061646161	2.0746938745298602e-35
12148128	KLF6	231740	chr11_62923410_62923910	TMEM179B	0.903325766648205	2.78824688019484e-35
12153597	KLF6	232039	chr11_64078280_64078780	AP000721.2	0.912446818050093	3.72096738289845e-37
12153610	KLF6	232097	chr11_64132881_64133381	AP000721.2	0.938303755806833	8.50246815142998e-44
12153613	KLF6	232109	chr11_64148050_64148550	AP000721.2	0.935664903170551	5.2942960749862695e-43
12154414	KLF6	231976	chr11_64015482_64015982	MACROD1	0.901074781653587	7.59027585320027e-35
12154419	KLF6	231990	chr11_64035534_64036034	MACROD1	0.901701856904789	5.757207611628671e-35
12154429	KLF6	232039	chr11_64078280_64078780	MACROD1	0.910888787716392	8.02327098426222e-37
12154442	KLF6	232097	chr11_64132881_64133381	MACROD1	0.907354529782095	4.37312879028833e-36
12154499	KLF6	232241	chr11_64358838_64359338	MACROD1	0.902608676509548	3.84785125525528e-35
12154557	KLF6	232467	chr11_64863676_64864176	MACROD1	0.919386353940072	1.01506426767452e-38
12154632	KLF6	231990	chr11_64035534_64036034	STIP1	0.919037077254548	1.22606458332468e-38
12154741	KLF6	232393	chr11_64711364_64711864	STIP1	0.922116921679753	2.25362744479323e-39
12158426	KLF6	232471	chr11_64868802_64869302	ESRRA	0.910524083150487	9.584741572553299e-37
12163625	KLF6	231938	chr11_63917745_63918245	EHD1	0.924319423506849	6.417592098942489e-40
12163642	KLF6	231990	chr11_64035534_64036034	EHD1	0.906589798217038	6.25169333779981e-36
12163691	KLF6	232171	chr11_64247290_64247790	EHD1	0.90970119848574	1.4273559892911199e-36
12163839	KLF6	232762	chr11_65558068_65558568	EHD1	0.904845830168177	1.39824428926516e-35
12172410	KLF6	232483	chr11_64887790_64888290	MALAT1	0.905332249214528	1.11839931173365e-35
12172520	KLF6	232932	chr11_66045068_66045568	MALAT1	0.924929105786632	4.50762447843314e-40
12182545	KLF6	232632	chr11_65382193_65382693	RIN1	0.901694321644051	5.776761306266541e-35
12182696	KLF6	233236	chr11_67055643_67056143	RIN1	0.923880162439646	8.27602130273625e-40
12187193	KLF6	232932	chr11_66045068_66045568	PC	0.91297668942645	2.85325753023842e-37
12187277	KLF6	233301	chr11_67303200_67303700	PC	0.914176561758474	1.55501833591318e-37
12187284	KLF6	233335	chr11_67384799_67385299	PC	0.9262206449266	2.11023419357408e-40
12187872	KLF6	233372	chr11_67416316_67416816	KDM2A	0.911465356367408	6.05110043903882e-37
12189265	KLF6	233181	chr11_66863477_66863977	RAD9A	0.902139027459646	4.73696617242969e-35	DOWN
12194281	KLF6	233525	chr11_68047783_68048283	CPT1A	0.908105319368315	3.07081841293485e-36
12194284	KLF6	233562	chr11_68128241_68128741	CPT1A	0.90069099338146	8.9831739075418e-35
12194296	KLF6	233626	chr11_68373430_68373930	CPT1A	0.929950151538185	2.19255554692423e-41
12194305	KLF6	233677	chr11_68839177_68839677	CPT1A	0.956080915110157	2.96023591558549e-50
12194306	KLF6	233680	chr11_68841690_68842190	CPT1A	0.936494517008066	2.9909925911374e-43
12194313	KLF6	233704	chr11_68998410_68998910	CPT1A	0.947251388734728	8.87802464018339e-47
12194314	KLF6	233709	chr11_69010979_69011479	CPT1A	0.948972392289524	2.07208436040376e-47
12196643	KLF6	233709	chr11_69010979_69011479	AP003555.2	0.970266757380078	1.2502022902067699e-57
12196685	KLF6	233919	chr11_69985497_69985997	AP003555.2	0.979468099816443	1.34113275772967e-64
12196696	KLF6	233956	chr11_70301137_70301637	AP003555.2	0.911682289389493	5.43530007316969e-37
12196699	KLF6	233991	chr11_70422289_70422789	AP003555.2	0.924418112164838	6.05868123514491e-40
12196713	KLF6	234068	chr11_70595409_70595909	AP003555.2	0.913629731998997	2.05449531755619e-37
12197009	KLF6	233919	chr11_69985497_69985997	ANO1	0.954136380955563	1.98862499092707e-49
12197020	KLF6	233956	chr11_70301137_70301637	ANO1	0.901830194417682	5.43810858098354e-35
12197023	KLF6	233991	chr11_70422289_70422789	ANO1	0.916092529477081	5.808596684274361e-38
12197037	KLF6	234068	chr11_70595409_70595909	ANO1	0.902409582913034	4.2033572275477504e-35
12197039	KLF6	234076	chr11_70606878_70607378	ANO1	0.920085919699958	6.94622120167229e-39
12197043	KLF6	234110	chr11_70662617_70663117	ANO1	0.91765223188513	2.56434078907931e-38
12199452	KLF6	234512	chr11_72642196_72642696	NUMA1	0.925166380843993	3.92314055099073e-40
12201764	KLF6	234512	chr11_72642196_72642696	FCHSD2	0.927172012621632	1.19774016454355e-40	DOWN
12204505	KLF6	235033	chr11_74311431_74311931	RNF169	0.906032315380473	8.09683085424298e-36
12205344	KLF6	235336	chr11_75525730_75526230	ARRB1	0.91735929650255	2.99109374480462e-38
12205926	KLF6	235179	chr11_75174341_75174841	MAP6	0.937886523975013	1.14122942495471e-43
12207676	KLF6	235593	chr11_76782995_76783495	CAPN5	0.904575212323428	1.58273983688669e-35
12207775	KLF6	235690	chr11_77154306_77154806	MYO7A	0.92577007521561	2.75495077407773e-40
12208493	KLF6	235920	chr11_78417622_78418122	AP003086.1	0.91630794360161	5.19230262498538e-38
12208518	KLF6	235920	chr11_78417622_78418122	GAB2	0.903522052807485	2.5527909288889e-35
12210772	KLF6	237930	chr11_100686972_100687472	ARHGAP42	0.931455413083024	8.507066965630429e-42
12211107	KLF6	238205	chr11_104163409_104163909	AP002989.1	0.935447254308551	6.13557357849608e-43
12211108	KLF6	238206	chr11_104164012_104164512	AP002989.1	0.94789001840077	5.18473838745952e-47
12211118	KLF6	238205	chr11_104163409_104163909	PDGFD	0.953179035242619	4.8847670901510694e-49
12211119	KLF6	238206	chr11_104164012_104164512	PDGFD	0.950395697286884	6.05516389152328e-48
12211121	KLF6	238205	chr11_104163409_104163909	LINC02552	0.912847394258326	3.04347631856964e-37
12211122	KLF6	238206	chr11_104164012_104164512	LINC02552	0.944818389606038	6.43129670576832e-46
12211150	KLF6	238206	chr11_104164012_104164512	CARD18	0.918266346232013	1.85038695668786e-38
12211276	KLF6	238507	chr11_107785199_107785699	ELMOD1	0.936968596177038	2.1582232116328997e-43
12211339	KLF6	238581	chr11_108498175_108498675	RAB39A	0.905129968404386	1.2274429674761e-35
12212536	KLF6	238993	chr11_111911242_111911742	DIXDC1	0.92681693654962	1.48047945416425e-40
12214027	KLF6	239425	chr11_114079638_114080138	HTR3A	0.901206055324848	7.165838889143891e-35
12214051	KLF6	239412	chr11_114059243_114059743	ZBTB16	0.944018064817727	1.20822572225793e-45
12214053	KLF6	239414	chr11_114060535_114061035	ZBTB16	0.914626042132044	1.23629800864059e-37
12214054	KLF6	239415	chr11_114061391_114061891	ZBTB16	0.904819399198838	1.4151567302486802e-35
12214055	KLF6	239416	chr11_114062369_114062869	ZBTB16	0.956646024133891	1.68508180411527e-50
12214056	KLF6	239417	chr11_114063986_114064486	ZBTB16	0.915541182461271	7.730885037861951e-38
12214057	KLF6	239418	chr11_114065025_114065525	ZBTB16	0.958894190610833	1.65513901539005e-51
12214058	KLF6	239425	chr11_114079638_114080138	ZBTB16	0.952487947773899	9.21168116900598e-49
12214059	KLF6	239430	chr11_114083315_114083815	ZBTB16	0.906675928036061	6.0073915459871694e-36
12214060	KLF6	239446	chr11_114109661_114110161	ZBTB16	0.946520423860006	1.61993566648285e-46
12214064	KLF6	239492	chr11_114170453_114170953	ZBTB16	0.93756830246481	1.42538602233895e-43
12214065	KLF6	239511	chr11_114228344_114228844	ZBTB16	0.93243594665557	4.5177268856707695e-42
12214066	KLF6	239518	chr11_114257794_114258294	ZBTB16	0.920153488484862	6.69604654813375e-39
12214067	KLF6	239520	chr11_114259735_114260235	ZBTB16	0.935942598928623	4.37898934819332e-43
12214113	KLF6	239412	chr11_114059243_114059743	NNMT	0.92766957913406	8.89147651152182e-41
12214115	KLF6	239414	chr11_114060535_114061035	NNMT	0.905613249964969	9.820816467351479e-36
12214116	KLF6	239415	chr11_114061391_114061891	NNMT	0.91629105262001	5.23792189639012e-38
12214117	KLF6	239416	chr11_114062369_114062869	NNMT	0.965251401790356	1.08609646107137e-54
12214118	KLF6	239417	chr11_114063986_114064486	NNMT	0.945823938309146	2.86849466929471e-46
12214119	KLF6	239418	chr11_114065025_114065525	NNMT	0.963588027813979	8.32891724709902e-54
12214120	KLF6	239425	chr11_114079638_114080138	NNMT	0.934358841303753	1.2705486682787e-42
12214121	KLF6	239430	chr11_114083315_114083815	NNMT	0.944691754020601	7.13654910297102e-46
12214122	KLF6	239446	chr11_114109661_114110161	NNMT	0.93703024332035	2.0689544093721997e-43
12214126	KLF6	239492	chr11_114170453_114170953	NNMT	0.952748556547208	7.26125228176536e-49
12214127	KLF6	239511	chr11_114228344_114228844	NNMT	0.954443801699791	1.4712499014193499e-49
12214128	KLF6	239518	chr11_114257794_114258294	NNMT	0.915650943911249	7.30561960571058e-38
12214129	KLF6	239520	chr11_114259735_114260235	NNMT	0.965763145808719	5.618763669377589e-55
12214147	KLF6	239416	chr11_114062369_114062869	AP002518.2	0.93973735086224	3.0284292397404e-44
12214148	KLF6	239417	chr11_114063986_114064486	AP002518.2	0.928105832209834	6.83218436098821e-41
12214149	KLF6	239418	chr11_114065025_114065525	AP002518.2	0.935901266305636	4.50374617153833e-43
12214150	KLF6	239425	chr11_114079638_114080138	AP002518.2	0.902186454325082	4.6388995049771905e-35
12214151	KLF6	239430	chr11_114083315_114083815	AP002518.2	0.941429561355259	8.65577043226501e-45
12214152	KLF6	239446	chr11_114109661_114110161	AP002518.2	0.911328225530801	6.4770220566501304e-37
12214156	KLF6	239492	chr11_114170453_114170953	AP002518.2	0.942957994871094	2.73365621983957e-45
12214157	KLF6	239511	chr11_114228344_114228844	AP002518.2	0.943895121394139	1.3296714868534001e-45
12214159	KLF6	239520	chr11_114259735_114260235	AP002518.2	0.953292676500451	4.39963485665143e-49
12216181	KLF6	240064	chr11_117411042_117411542	TAGLN	0.900017531128089	1.20368558300585e-34
12216575	KLF6	240041	chr11_117299456_117299956	BACE1	0.929745090440959	2.48863669412044e-41
12216581	KLF6	240064	chr11_117411042_117411542	BACE1	0.909759680101619	1.38764371300609e-36
12216602	KLF6	240179	chr11_117654823_117655323	BACE1	0.907178814083165	4.74802037642534e-36
12216610	KLF6	240241	chr11_117718005_117718505	BACE1	0.90807001382679	3.1226879728249895e-36
12216618	KLF6	240325	chr11_117869124_117869624	BACE1	0.902653503651817	3.7714953734542603e-35
12216619	KLF6	240326	chr11_117870052_117870552	BACE1	0.926151780171273	2.1985903847267e-40
12216620	KLF6	240327	chr11_117870598_117871098	BACE1	0.919357273925582	1.03102345951226e-38
12216781	KLF6	240064	chr11_117411042_117411542	CEP164	0.934646807220309	1.04884124363467e-42
12216789	KLF6	240094	chr11_117495198_117495698	CEP164	0.901128781712861	7.41372749736538e-35
12216795	KLF6	240141	chr11_117588380_117588880	CEP164	0.928199317654688	6.46166481068842e-41
12216796	KLF6	240151	chr11_117600999_117601499	CEP164	0.920872956819178	4.51233159370646e-39
12216799	KLF6	240159	chr11_117612200_117612700	CEP164	0.922574503023839	1.73953049065311e-39
12216802	KLF6	240179	chr11_117654823_117655323	CEP164	0.924379027238141	6.1984621276837195e-40
12216807	KLF6	240212	chr11_117681900_117682400	CEP164	0.906512068899539	6.48178475155661e-36
12216813	KLF6	240261	chr11_117748700_117749200	CEP164	0.917351668321362	3.00315321254469e-38
12216815	KLF6	240288	chr11_117796971_117797471	CEP164	0.921184312485918	3.79773349493108e-39
12216818	KLF6	240325	chr11_117869124_117869624	CEP164	0.958906854881146	1.63511775871033e-51
12216819	KLF6	240326	chr11_117870052_117870552	CEP164	0.935216948371892	7.1506058189428e-43
12216820	KLF6	240327	chr11_117870598_117871098	CEP164	0.944573167447625	7.849192765648761e-46
12216821	KLF6	240330	chr11_117873268_117873768	CEP164	0.914071016250343	1.64184468508817e-37
12216824	KLF6	240360	chr11_117986075_117986575	CEP164	0.91619483683052	5.50604273064067e-38
12216825	KLF6	240362	chr11_117987732_117988232	CEP164	0.907338288558981	4.4059632059905194e-36
12217118	KLF6	240288	chr11_117796971_117797471	DSCAML1	0.955333576562021	6.23186314980289e-50
12217119	KLF6	240298	chr11_117819029_117819529	DSCAML1	0.926510648319473	1.77768949605906e-40
12217329	KLF6	240151	chr11_117600999_117601499	FXYD2	0.906514287241094	6.47557627175388e-36
12217351	KLF6	240325	chr11_117869124_117869624	FXYD2	0.911468453228183	6.04313684220333e-37
12217352	KLF6	240326	chr11_117870052_117870552	FXYD2	0.918583909593948	1.56160669889319e-38
12217353	KLF6	240327	chr11_117870598_117871098	FXYD2	0.937152932650646	1.90216645443469e-43
12217357	KLF6	240360	chr11_117986075_117986575	FXYD2	0.925620597234822	3.0077980792649696e-40
12217540	KLF6	240064	chr11_117411042_117411542	FXYD6	0.929845522393462	2.33920805655523e-41
12217548	KLF6	240094	chr11_117495198_117495698	FXYD6	0.901261534430071	6.99285225512827e-35
12217554	KLF6	240141	chr11_117588380_117588880	FXYD6	0.938868254285389	5.68340880109711e-44
12217555	KLF6	240151	chr11_117600999_117601499	FXYD6	0.959071685751431	1.37065674736562e-51
12217557	KLF6	240156	chr11_117605731_117606231	FXYD6	0.911465623907082	6.05075333524729e-37
12217558	KLF6	240159	chr11_117612200_117612700	FXYD6	0.924531054983179	5.676317243160559e-40
12217561	KLF6	240179	chr11_117654823_117655323	FXYD6	0.94413125487139	1.10727601931374e-45
12217572	KLF6	240261	chr11_117748700_117749200	FXYD6	0.915114481066998	9.63727325733407e-38
12217574	KLF6	240288	chr11_117796971_117797471	FXYD6	0.947326564762362	8.324360501498911e-47
12217575	KLF6	240298	chr11_117819029_117819529	FXYD6	0.918569649289768	1.57318577052052e-38
12217577	KLF6	240325	chr11_117869124_117869624	FXYD6	0.980342151585198	2.11186097407346e-65
12217578	KLF6	240326	chr11_117870052_117870552	FXYD6	0.948873744519021	2.25586741346484e-47
12217579	KLF6	240327	chr11_117870598_117871098	FXYD6	0.962965400426914	1.7336626778869901e-53
12217580	KLF6	240330	chr11_117873268_117873768	FXYD6	0.938337067782818	8.295480106679741e-44
12217583	KLF6	240360	chr11_117986075_117986575	FXYD6	0.925875186761659	2.58974965337019e-40
12219821	KLF6	240141	chr11_117588380_117588880	KMT2A	0.904241090883607	1.84445585984911e-35
12219822	KLF6	240151	chr11_117600999_117601499	KMT2A	0.902120454388978	4.77617728429539e-35
12219825	KLF6	240159	chr11_117612200_117612700	KMT2A	0.907654675817239	3.7967905018489895e-36
12219828	KLF6	240179	chr11_117654823_117655323	KMT2A	0.903651250556291	2.40858298213823e-35
12219844	KLF6	240325	chr11_117869124_117869624	KMT2A	0.951962276923216	1.49127505351551e-48
12219845	KLF6	240326	chr11_117870052_117870552	KMT2A	0.919719852695862	8.4716168710235e-39
12219846	KLF6	240327	chr11_117870598_117871098	KMT2A	0.934864289962857	9.06061656999399e-43
12219850	KLF6	240360	chr11_117986075_117986575	KMT2A	0.928147897718125	6.66316328296744e-41
12219899	KLF6	240598	chr11_118909215_118909715	KMT2A	0.923787487733535	8.72030100422587e-40
12219918	KLF6	240690	chr11_119148839_119149339	KMT2A	0.934470914557663	1.18026458776267e-42
12222242	KLF6	240499	chr11_118605523_118606023	CCDC84	0.903809142943029	2.24337610587478e-35
12222272	KLF6	240612	chr11_118919251_118919751	CCDC84	0.943635484032834	1.62325032754675e-45
12222287	KLF6	240690	chr11_119148839_119149339	CCDC84	0.947691949902614	6.120347149998421e-47
12222289	KLF6	240692	chr11_119149959_119150459	CCDC84	0.920562743963081	5.35433562939199e-39
12222300	KLF6	240739	chr11_119339847_119340347	CCDC84	0.95764524985238	6.109674640165899e-51
12222303	KLF6	240756	chr11_119363240_119363740	CCDC84	0.917506110139011	2.76968043690763e-38
12226275	KLF6	240612	chr11_118919251_118919751	NECTIN1	0.939713535975147	3.0811909428681903e-44
12226290	KLF6	240690	chr11_119148839_119149339	NECTIN1	0.922670558820343	1.64763521620811e-39
12226303	KLF6	240739	chr11_119339847_119340347	NECTIN1	0.937795860545679	1.2160531161880499e-43
12226306	KLF6	240756	chr11_119363240_119363740	NECTIN1	0.900427630559891	1.00763125746155e-34
12226353	KLF6	241005	chr11_120062206_120062706	NECTIN1	0.926383040591861	1.91891942190918e-40
12226359	KLF6	241055	chr11_120210692_120211192	NECTIN1	0.93334286388911	2.4951993315515598e-42
12228282	KLF6	241677	chr11_122664626_122665126	UBASH3B	0.906924915682048	5.3476544456118893e-36	UP
12228711	KLF6	241746	chr11_122856651_122857151	GRAMD1B	0.906926601811949	5.34345611368948e-36	DOWN
12228722	KLF6	241834	chr11_123359867_123360367	GRAMD1B	0.935084581446506	7.8095787396915e-43	DOWN
12230107	KLF6	242227	chr11_125253782_125254282	TBRG1	0.901453018498165	6.430439267403991e-35
12230272	KLF6	242227	chr11_125253782_125254282	NRGN	0.917710211468316	2.48648780131933e-38
12231337	KLF6	242099	chr11_124876155_124876655	PKNOX2	0.941039988601742	1.15746308285021e-44
12231365	KLF6	242256	chr11_125292391_125292891	PKNOX2	0.924315159802195	6.433114355946889e-40
12231366	KLF6	242259	chr11_125303759_125304259	PKNOX2	0.931696797852524	7.2945715523583e-42
12231374	KLF6	242321	chr11_125404793_125405293	PKNOX2	0.914557405310335	1.28076422882704e-37
12234137	KLF6	242471	chr11_126289462_126289962	AP001993.1	0.930537985687601	1.5193843387252299e-41
12234173	KLF6	242471	chr11_126289462_126289962	AP003121.1	0.921307932140379	3.54662564385129e-39
12234280	KLF6	242892	chr11_128522231_128522731	ETS1	0.968655569945679	1.2501892562977199e-56
12234281	KLF6	242909	chr11_128549150_128549650	ETS1	0.924942439167123	4.47222998281182e-40
12234964	KLF6	243231	chr11_130580203_130580703	ADAMTS8	0.92370640773766	9.134168712380969e-40
12236596	KLF6	244080	chr11_134397983_134398483	B3GAT1	0.968377650220131	1.83374576643933e-56
12240474	KLF6	244966	chr12_3077031_3077531	TSPAN9	0.926464158817301	1.8270548055647699e-40
12240489	KLF6	245026	chr12_3218509_3219009	TSPAN9	0.937394089642214	1.6101427482140299e-43
12240877	KLF6	245126	chr12_3752941_3753441	PRMT8	0.918569266141501	1.57345990801278e-38
12241268	KLF6	244966	chr12_3077031_3077531	AC084375.1	0.904708221536285	1.48909758557074e-35
12241283	KLF6	245026	chr12_3218509_3219009	AC084375.1	0.912890263796062	2.97868532683046e-37
12241930	KLF6	245313	chr12_4909697_4910197	AC005906.2	0.952423969468759	9.75570659062765e-49
12241932	KLF6	245355	chr12_5043607_5044107	AC005906.2	0.906487530873457	6.55503263945618e-36
12241957	KLF6	245313	chr12_4909697_4910197	KCNA1	0.947077803811124	1.0248786210636e-46
12241959	KLF6	245355	chr12_5043607_5044107	KCNA1	0.906929750890093	5.33550455708195e-36
12241984	KLF6	245313	chr12_4909697_4910197	AC006063.2	0.922537380721635	1.77672252693554e-39
12242014	KLF6	245355	chr12_5043607_5044107	KCNA5	0.935457677046671	6.0919979970191795e-43
12243719	KLF6	245886	chr12_6970494_6970994	MRPL51	0.901508230512905	6.27549348933474e-35
12246920	KLF6	245735	chr12_6647212_6647712	LRRC23	0.963039613915714	1.59057809376985e-53
12246947	KLF6	245818	chr12_6867229_6867729	LRRC23	0.913472697479014	2.22421343809056e-37
12246948	KLF6	245825	chr12_6873141_6873641	LRRC23	0.910802685128256	8.37059232157664e-37
12247238	KLF6	245735	chr12_6647212_6647712	ATN1	0.930257550638927	1.81249396467882e-41
12251418	KLF6	246416	chr12_10620289_10620789	STYK1	0.928212083952349	6.4103948117697e-41	DOWN
12251419	KLF6	246418	chr12_10673832_10674332	STYK1	0.942875748246041	2.90761172793954e-45	DOWN
12252326	KLF6	246529	chr12_11766291_11766791	AC008115.2	0.929360950537874	3.1576040011175e-41
12252358	KLF6	246529	chr12_11766291_11766791	GPR19	0.92329659714423	1.15435434787811e-39
12253444	KLF6	247706	chr12_20369366_20369866	LINC02398	0.922122008556311	2.24719689005755e-39
12253476	KLF6	247706	chr12_20369366_20369866	PDE3A	0.940243497179563	2.0917729334710602e-44
12253477	KLF6	247723	chr12_20520615_20521115	PDE3A	0.922872468651203	1.46967572502039e-39
12253490	KLF6	247706	chr12_20369366_20369866	SLCO1C1	0.903940128343168	2.11308841937752e-35
12253491	KLF6	247723	chr12_20520615_20521115	SLCO1C1	0.922392712482711	1.92794087485472e-39
12253865	KLF6	248112	chr12_24561923_24562423	BCAT1	0.948879287283633	2.24537782985463e-47
12253866	KLF6	248113	chr12_24562921_24563421	BCAT1	0.943380959911369	1.9780997201585402e-45
12255636	KLF6	248964	chr12_30795879_30796379	AC010198.2	0.911686564750283	5.42394904870633e-37
12255763	KLF6	249057	chr12_31324215_31324715	SINHCAF	0.934082678199995	1.52763803704843e-42
12256098	KLF6	249284	chr12_32809486_32809986	RESF1	0.926705794025042	1.58135969100596e-40
12256346	KLF6	249284	chr12_32809486_32809986	PKP2	0.950886214556278	3.91626167724074e-48
12256347	KLF6	249293	chr12_32896591_32897091	PKP2	0.919696342848942	8.57936146875855e-39
12256371	KLF6	249319	chr12_33438824_33439324	AC023158.1	0.909035188743939	1.9688589209253e-36
12256393	KLF6	249319	chr12_33438824_33439324	SYT10	0.952199469785933	1.20106306806759e-48
12256457	KLF6	249395	chr12_38905376_38905876	LINC02406	0.916358794966298	5.05618008077448e-38
12256460	KLF6	249409	chr12_39144685_39145185	LINC02406	0.901700107501464	5.761564875900099e-35
12256563	KLF6	249469	chr12_39794571_39795071	LRRK2	0.940831936143725	1.34857593946513e-44	DOWN
12256917	KLF6	249918	chr12_44876133_44876633	AC008124.1	0.95707680971666	1.09010632297209e-50
12259284	KLF6	250413	chr12_48212840_48213340	ZNF641	0.913686274969808	1.99654063309374e-37
12259324	KLF6	250667	chr12_49293588_49294088	ZNF641	0.903599842596367	2.46520084347424e-35
12259366	KLF6	250462	chr12_48788864_48789364	AC090115.1	0.915287049054802	8.81906172927013e-38
12260529	KLF6	250351	chr12_47929458_47929958	CACNB3	0.901609531289012	5.999283912003421e-35
12260830	KLF6	250705	chr12_49534915_49535415	CCDC65	0.910821651594845	8.29177465935376e-37
12260915	KLF6	250705	chr12_49534915_49535415	FKBP11	0.907024286921508	5.10412710970271e-36
12260921	KLF6	250737	chr12_49565000_49565500	FKBP11	0.92033585486382	6.06428620773572e-39
12260975	KLF6	250558	chr12_49000308_49000808	ARF3	0.941981666134982	5.72532420198853e-45
12260999	KLF6	250705	chr12_49534915_49535415	ARF3	0.929106727259318	3.70010117493041e-41
12261417	KLF6	250558	chr12_49000308_49000808	DDN	0.918317561339851	1.7998406448738e-38
12262263	KLF6	250558	chr12_49000308_49000808	TUBA1A	0.912377303817948	3.85252648090044e-37	UP
12263338	KLF6	250558	chr12_49000308_49000808	KCNH3	0.956786415537646	1.45626229237953e-50
12263362	KLF6	250705	chr12_49534915_49535415	KCNH3	0.941466957962954	8.412044189093801e-45
12263368	KLF6	250737	chr12_49565000_49565500	KCNH3	0.937265598674808	1.7602735950793e-43
12263879	KLF6	250776	chr12_49664723_49665223	FMNL3	0.901513333289366	6.26180739777797e-35
12263880	KLF6	250786	chr12_49672975_49673475	FMNL3	0.958298068579911	3.11020190656706e-51
12263884	KLF6	250828	chr12_49825285_49825785	FMNL3	0.900284834936233	1.0722452028403399e-34
12263901	KLF6	250884	chr12_49974711_49975211	FMNL3	0.930735470672003	1.34161262803388e-41
12263908	KLF6	250924	chr12_50063090_50063590	FMNL3	0.943291263988372	2.11857408884996e-45
12266084	KLF6	250786	chr12_49672975_49673475	DIP2B	0.941362673868643	9.10417677588262e-45
12266088	KLF6	250828	chr12_49825285_49825785	DIP2B	0.906723183181224	5.8754579499378895e-36
12266105	KLF6	250884	chr12_49974711_49975211	DIP2B	0.914180243966399	1.5521982055752801e-37
12266112	KLF6	250924	chr12_50063090_50063590	DIP2B	0.943753920071215	1.48243206173744e-45
12266144	KLF6	250828	chr12_49825285_49825785	ATF1	0.901167399416927	7.2903795091175e-35
12268471	KLF6	251367	chr12_52006634_52007134	GRASP	0.905839862372346	8.853532159977659e-36
12274947	KLF6	251827	chr12_53675998_53676498	PFDN5	0.910928619368607	7.86808154606888e-37	UP
12275281	KLF6	251695	chr12_53232127_53232627	SP7	0.907456371140354	4.16835768427366e-36
12275364	KLF6	251685	chr12_53221544_53222044	SP1	0.904988791487131	1.30967750985255e-35
12275370	KLF6	251695	chr12_53232127_53232627	SP1	0.919683053356148	8.64128675504761e-39
12276531	KLF6	251743	chr12_53380363_53380863	ATF7	0.926917669884997	1.39470752159626e-40
12276573	KLF6	251979	chr12_54378978_54379478	ATF7	0.903534971139127	2.53791958195108e-35
12276868	KLF6	251853	chr12_53743538_53744038	AC076968.2	0.936586270794075	2.8087627486360097e-43
12276895	KLF6	251979	chr12_54378978_54379478	AC076968.2	0.920358188641805	5.99093166752992e-39
12279333	KLF6	251827	chr12_53675998_53676498	CBX5	0.90859479885405	2.4294031868555597e-36
12279534	KLF6	251827	chr12_53675998_53676498	HNRNPA1	0.951380160071555	2.51530587500537e-48
12279552	KLF6	251909	chr12_54188728_54189228	HNRNPA1	0.933255233367612	2.64377562994163e-42
12279561	KLF6	251963	chr12_54358949_54359449	HNRNPA1	0.938206324052905	9.11823633555896e-44
12279941	KLF6	251971	chr12_54370168_54370668	ZNF385A	0.925583647690729	3.0747940452401896e-40
12279943	KLF6	251979	chr12_54378978_54379478	ZNF385A	0.960027409395071	4.85724523062407e-52
12279945	KLF6	251985	chr12_54385022_54385522	ZNF385A	0.92070583585835	4.94819456312396e-39
12279946	KLF6	251986	chr12_54385574_54386074	ZNF385A	0.939871514952284	2.7466062277204303e-44
12280258	KLF6	251926	chr12_54249557_54250057	PDE1B	0.946584985202499	1.5362177200191901e-46
12282223	KLF6	252369	chr12_56632308_56632808	SARNP	0.917318671686205	3.05590720292111e-38
12283022	KLF6	252312	chr12_56315838_56316338	RPS26	0.902305421514368	4.40220415384207e-35
12286113	KLF6	252478	chr12_57135965_57136465	RBMS2	0.945324014419718	4.2886245038380804e-46
12290857	KLF6	252494	chr12_57152028_57152528	ARHGEF25	0.908344716363008	2.7401171674234097e-36
12290911	KLF6	252681	chr12_57611148_57611648	ARHGEF25	0.91711951626721	3.39790587801407e-38
12293629	KLF6	253110	chr12_62919201_62919701	PPM1H	0.905231159473774	1.1719026374414401e-35	DOWN
12293999	KLF6	253311	chr12_64569677_64570177	RASSF3	0.938034449195495	1.0290423179013199e-43
12294000	KLF6	253321	chr12_64610134_64610634	RASSF3	0.913778479832637	1.9050770891719202e-37
12294010	KLF6	253397	chr12_65278347_65278847	RASSF3	0.923552296238121	9.971500124849929e-40
12294306	KLF6	253397	chr12_65278347_65278847	WIF1	0.921974265393276	2.44112177964601e-39
12294374	KLF6	253311	chr12_64569677_64570177	MSRB3	0.921877528107682	2.57757427074662e-39
12294385	KLF6	253397	chr12_65278347_65278847	MSRB3	0.962583277675216	2.73901427196983e-53
12294386	KLF6	253398	chr12_65279100_65279600	MSRB3	0.938432582136783	7.74667686805202e-44
12294682	KLF6	253397	chr12_65278347_65278847	IRAK3	0.92176952022265	2.7369203787777302e-39
12294695	KLF6	253469	chr12_66235136_66235636	IRAK3	0.923908851416821	8.141308078263629e-40
12294699	KLF6	253556	chr12_67070220_67070720	IRAK3	0.92538282618519	3.45904929482251e-40
12294747	KLF6	253556	chr12_67070220_67070720	GRIP1	0.957960543202362	4.42391275228943e-51
12294758	KLF6	253556	chr12_67070220_67070720	AC073530.1	0.933563040849837	2.15869719953031e-42
12295007	KLF6	253681	chr12_68375978_68376478	RAP1B	0.937249332649948	1.7789157701337598e-43
12295016	KLF6	253765	chr12_69151835_69152335	RAP1B	0.913780117849501	1.90345485609867e-37
12295421	KLF6	253966	chr12_70609764_70610264	BEST3	0.917432881330493	2.87813618747732e-38
12295444	KLF6	253966	chr12_70609764_70610264	AC025263.1	0.930863051177881	1.23781852886728e-41
12295467	KLF6	253966	chr12_70609764_70610264	RAB3IP	0.949145947599948	1.7860111743092402e-47
12295487	KLF6	253966	chr12_70609764_70610264	MYRFL	0.929124004403312	3.66076733841521e-41
12295967	KLF6	254440	chr12_76258248_76258748	NAP1L1	0.944493400622983	8.35654384192467e-46
12296001	KLF6	254440	chr12_76258248_76258748	OSBPL8	0.907638549163727	3.8262273770823594e-36
12296039	KLF6	254440	chr12_76258248_76258748	ZDHHC17	0.90610440328422	7.83332702157138e-36
12296217	KLF6	254904	chr12_79690364_79690864	PAWR	0.901414525699123	6.53929604147e-35
12296615	KLF6	255540	chr12_89327479_89327979	AC025034.1	0.912880343104099	2.99327562470148e-37
12296627	KLF6	255540	chr12_89327479_89327979	ATP2B1	0.93116771114625	1.02126786599708e-41
12297532	KLF6	256409	chr12_95547953_95548453	NR2C1	0.968698168811908	1.17893270231598e-56	DOWN
12297533	KLF6	256410	chr12_95548579_95549079	NR2C1	0.966707926506484	1.66948761528391e-55	DOWN
12297534	KLF6	256437	chr12_95789387_95789887	NR2C1	0.960601999118704	2.58015330272451e-52	DOWN
12297535	KLF6	256438	chr12_95790338_95790838	NR2C1	0.961131007593424	1.4291708152949999e-52	DOWN
12297673	KLF6	256409	chr12_95547953_95548453	USP44	0.979437653847859	1.4138967948428e-64
12297674	KLF6	256410	chr12_95548579_95549079	USP44	0.97967993748987	8.78452009769552e-65
12297675	KLF6	256437	chr12_95789387_95789887	USP44	0.970909341211127	4.80110426420648e-58
12297676	KLF6	256438	chr12_95790338_95790838	USP44	0.972693637498854	3.15464047123208e-59
12297702	KLF6	256409	chr12_95547953_95548453	NTN4	0.985734198408955	3.01057159470915e-71
12297703	KLF6	256410	chr12_95548579_95549079	NTN4	0.982516991484369	1.5701170281591603e-67
12297704	KLF6	256437	chr12_95789387_95789887	NTN4	0.98569936058239	3.01057159470915e-71
12297705	KLF6	256438	chr12_95790338_95790838	NTN4	0.979033391241133	3.21138269632749e-64
12297731	KLF6	256409	chr12_95547953_95548453	LINC02410	0.935152514660742	7.45874654491135e-43
12297732	KLF6	256410	chr12_95548579_95549079	LINC02410	0.937280972777652	1.74250176912135e-43
12297733	KLF6	256437	chr12_95789387_95789887	LINC02410	0.934029901195164	1.58359170590867e-42
12297734	KLF6	256438	chr12_95790338_95790838	LINC02410	0.922351780982243	1.97347883977595e-39
12298349	KLF6	256882	chr12_98968839_98969339	ANKS1B	0.903013152623715	3.2067876902809704e-35	UP
12298359	KLF6	256772	chr12_98750286_98750786	AC069437.1	0.955867695981175	3.65347710392042e-50
12298365	KLF6	256882	chr12_98968839_98969339	AC069437.1	0.949099001488245	1.85961362608937e-47
12298366	KLF6	256950	chr12_99154597_99155097	AC069437.1	0.938244565027547	8.876316663775371e-44
12298375	KLF6	256772	chr12_98750286_98750786	AC117377.1	0.902520594694953	4.00082817959154e-35
12298382	KLF6	256950	chr12_99154597_99155097	AC117377.1	0.913827910848339	1.8578548062570998e-37
12298890	KLF6	257343	chr12_102957365_102957865	HELLPAR	0.931607484733557	7.722423707317819e-42
12298891	KLF6	257345	chr12_102958461_102958961	HELLPAR	0.91694431158372	3.72402944805112e-38
12298922	KLF6	257343	chr12_102957365_102957865	LINC02456	0.905016228690124	1.29339699884769e-35
12298923	KLF6	257345	chr12_102958461_102958961	LINC02456	0.915828590253772	6.66008537489679e-38
12298924	KLF6	257361	chr12_103013595_103014095	LINC02456	0.912004329506966	4.6397449727103304e-37
12298935	KLF6	257342	chr12_102956180_102956680	IGF1	0.936581757557162	2.81730972745537e-43
12298936	KLF6	257343	chr12_102957365_102957865	IGF1	0.907917636558716	3.35509398929659e-36
12298938	KLF6	257361	chr12_103013595_103014095	IGF1	0.943244120445514	2.19648359575063e-45
12298960	KLF6	257342	chr12_102956180_102956680	PAH	0.9283681043728	5.82344976876193e-41
12298994	KLF6	257361	chr12_103013595_103014095	ASCL1	0.905892111758631	8.640236220164819e-36
12299000	KLF6	257447	chr12_103841116_103841616	ASCL1	0.91338256244066	2.32787940793597e-37
12299262	KLF6	257342	chr12_102956180_102956680	AC025265.1	0.924373948038571	6.21512546059452e-40
12299271	KLF6	257447	chr12_103841116_103841616	AC025265.1	0.926262676830019	2.0589643171341498e-40
12299366	KLF6	257447	chr12_103841116_103841616	NT5DC3	0.91847327762556	1.65620954594562e-38
12299949	KLF6	257447	chr12_103841116_103841616	CHST11	0.940546693457278	1.6702578575463502e-44
12299973	KLF6	257618	chr12_104679185_104679685	CHST11	0.907547490079847	3.99407872190023e-36
12299974	KLF6	257619	chr12_104680385_104680885	CHST11	0.905583487262718	9.9594612302596e-36
12299976	KLF6	257631	chr12_104691723_104692223	CHST11	0.926709903665647	1.57760307925445e-40
12299980	KLF6	257657	chr12_104719646_104720146	CHST11	0.919968470553174	7.40668892671288e-39
12299982	KLF6	257673	chr12_104734200_104734700	CHST11	0.903135159556182	3.03654145696578e-35
12299983	KLF6	257684	chr12_104742861_104743361	CHST11	0.902843758425824	3.4612115411587304e-35
12299988	KLF6	257727	chr12_105084362_105084862	CHST11	0.9327821281783	3.60748733204844e-42
12300696	KLF6	258012	chr12_106760474_106760974	RIC8B	0.943008374431389	2.63216049225529e-45	DOWN
12300988	KLF6	258031	chr12_106903511_106904011	BTBD11	0.929469426229513	2.95215900966722e-41	UP
12300994	KLF6	258058	chr12_107318170_107318670	BTBD11	0.919630528702266	8.89097984884787e-39	UP
12300995	KLF6	258061	chr12_107320313_107320813	BTBD11	0.919714744147624	8.4957528141161e-39	UP
12300998	KLF6	258072	chr12_107405276_107405776	BTBD11	0.908945000700448	2.0560599888823e-36	UP
12301373	KLF6	258233	chr12_108358651_108359151	WSCD2	0.929158309394176	3.58147004152091e-41
12302093	KLF6	258517	chr12_109154368_109154868	CORO1C	0.921416175407761	3.33767989693996e-39
12302106	KLF6	258583	chr12_109606463_109606963	CORO1C	0.945304159998816	4.35653857499174e-46
12302150	KLF6	258404	chr12_108788391_108788891	SSH1	0.943788509213597	1.44324161150028e-45
12302167	KLF6	258517	chr12_109154368_109154868	SSH1	0.919405861345757	1.00455420652691e-38
12302174	KLF6	258535	chr12_109309766_109310266	SSH1	0.923232628652332	1.19654859008808e-39
12302180	KLF6	258583	chr12_109606463_109606963	SSH1	0.943487563416687	1.8187503945203502e-45
12303008	KLF6	258517	chr12_109154368_109154868	ACACB	0.952601802508482	8.29422518456121e-49
12303021	KLF6	258583	chr12_109606463_109606963	ACACB	0.952028771630296	1.40558627391554e-48
12303055	KLF6	258761	chr12_110073396_110073896	ACACB	0.918869414772012	1.34121170623827e-38
12304379	KLF6	258518	chr12_109154908_109155408	GIT2	0.910391403331352	1.0230365339229199e-36
12306016	KLF6	258996	chr12_111200964_111201464	CUX2	0.915127024426532	9.57691235142404e-38
12306229	KLF6	258990	chr12_111193423_111193923	ATXN2	0.904937526863711	1.34061561698129e-35
12306254	KLF6	259138	chr12_111775414_111775914	ATXN2	0.900780041440466	8.63745167823899e-35
12306442	KLF6	258990	chr12_111193423_111193923	ALDH2	0.917301921404137	3.08306494545453e-38
12306465	KLF6	259126	chr12_111756799_111757299	ALDH2	0.926965085881948	1.3560245870702899e-40
12306466	KLF6	259132	chr12_111766654_111767154	ALDH2	0.927327123358342	1.09059136827179e-40
12306472	KLF6	259168	chr12_112111820_112112320	ALDH2	0.922293552180721	2.04023867828241e-39
12306481	KLF6	259266	chr12_112575414_112575914	ALDH2	0.90689657429572	5.4201259207059096e-36
12307043	KLF6	259461	chr12_113334915_113335415	HECTD4	0.924900702642333	4.58140234843378e-40
12307192	KLF6	259126	chr12_111756799_111757299	RPH3A	0.91123646102342	6.77532141664057e-37	DOWN
12307193	KLF6	259132	chr12_111766654_111767154	RPH3A	0.944466435700917	8.531161346133801e-46	DOWN
12307208	KLF6	259266	chr12_112575414_112575914	RPH3A	0.946250133344627	2.02521457498039e-46	DOWN
12307217	KLF6	259337	chr12_113071220_113071720	RPH3A	0.92820622248157	6.43377049387617e-41	DOWN
12307243	KLF6	259461	chr12_113334915_113335415	RPH3A	0.900585321352376	9.410064420420441e-35	DOWN
12307261	KLF6	259266	chr12_112575414_112575914	OAS1	0.900190783931155	1.1166847717279799e-34
12307512	KLF6	259168	chr12_112111820_112112320	DTX1	0.904797121143356	1.4295194640967801e-35
12307530	KLF6	259337	chr12_113071220_113071720	DTX1	0.907194531425418	4.7127743585711297e-36
12307601	KLF6	259371	chr12_113135633_113136133	RASAL1	0.912830618185926	3.06943997690896e-37
12310464	KLF6	260138	chr12_118120756_118121256	TAOK3	0.907535696855429	4.0160827052029796e-36
12310474	KLF6	260212	chr12_118763190_118763690	TAOK3	0.947526954722206	7.04177409861031e-47
12310477	KLF6	260243	chr12_119055917_119056417	TAOK3	0.926243734228703	2.08202287978776e-40
12310788	KLF6	260138	chr12_118120756_118121256	SRRM4	0.922703802981036	1.61685461767792e-39
12310798	KLF6	260212	chr12_118763190_118763690	SRRM4	0.929206379835002	3.47549710001064e-41
12310801	KLF6	260243	chr12_119055917_119056417	SRRM4	0.936330064081495	3.35100387740433e-43
12310802	KLF6	260254	chr12_119153477_119153977	SRRM4	0.92785124885901	7.96356126727232e-41
12311768	KLF6	260504	chr12_120265583_120266083	PXN-AS1	0.926578008144556	1.70829450838721e-40
12311964	KLF6	260504	chr12_120265583_120266083	PXN	0.926436625835904	1.8572822567775797e-40
12312959	KLF6	260857	chr12_121467331_121467831	RNF10	0.901518826515736	6.2466784907883e-35
12314587	KLF6	260910	chr12_121626259_121626759	P2RX7	0.915494856308101	7.92090505108894e-38
12315359	KLF6	260648	chr12_120725542_120726042	KDM2B	0.93407970451149	1.53075767834962e-42
12315369	KLF6	260786	chr12_121240458_121240958	KDM2B	0.944298203331463	9.73410155870718e-46
12315379	KLF6	260856	chr12_121466709_121467209	KDM2B	0.90814931449701	3.00831029891787e-36
12315380	KLF6	260857	chr12_121467331_121467831	KDM2B	0.900719490422043	8.870356173281831e-35
12315384	KLF6	260882	chr12_121537013_121537513	KDM2B	0.933689722884043	1.98454899807383e-42
12315385	KLF6	260883	chr12_121537687_121538187	KDM2B	0.928861298726071	4.29515251693849e-41
12315389	KLF6	260910	chr12_121626259_121626759	KDM2B	0.945692530305856	3.1828639735334103e-46
12315390	KLF6	260911	chr12_121626810_121627310	KDM2B	0.948340349135868	3.5462805110037804e-47
12315421	KLF6	261020	chr12_121970530_121971030	KDM2B	0.914798004637092	1.13344065937016e-37
12315452	KLF6	260648	chr12_120725542_120726042	KDM2B-DT	0.900036421440055	1.19375831392166e-34
12315462	KLF6	260786	chr12_121240458_121240958	KDM2B-DT	0.928122250633652	6.76520415686022e-41
12315472	KLF6	260856	chr12_121466709_121467209	KDM2B-DT	0.903046062609867	3.16000504286174e-35
12315477	KLF6	260882	chr12_121537013_121537513	KDM2B-DT	0.90619074974085	7.526435513998389e-36
12315482	KLF6	260910	chr12_121626259_121626759	KDM2B-DT	0.951675312303641	1.92773688254161e-48
12315483	KLF6	260911	chr12_121626810_121627310	KDM2B-DT	0.944289316018777	9.80288422032947e-46
12316829	KLF6	260958	chr12_121781609_121782109	WDR66	0.914958330261222	1.04376856692176e-37
12317989	KLF6	260910	chr12_121626259_121626759	CLIP1	0.914893777221601	1.07882443406628e-37
12317990	KLF6	260911	chr12_121626810_121627310	CLIP1	0.928659691790241	4.86402110044299e-41
12318077	KLF6	261376	chr12_123150867_123151367	CLIP1	0.901921542980215	5.22131499216332e-35
12318214	KLF6	260910	chr12_121626259_121626759	ZCCHC8	0.906209097100632	7.46114684208356e-36
12318549	KLF6	260911	chr12_121626810_121627310	KNTC1	0.906912385677958	5.37991266235483e-36
12321151	KLF6	261247	chr12_122909963_122910463	RILPL1	0.901705596194646	5.74719071311684e-35
12325131	KLF6	262016	chr12_125015650_125016150	BRI3BP	0.90619766297833	7.50169385971466e-36
12325722	KLF6	262185	chr12_125984059_125984559	TMEM132B	0.910142245900393	1.1536313314074399e-36
12325782	KLF6	262016	chr12_125015650_125016150	LINC02826	0.930636013617909	1.42830647050553e-41
12325834	KLF6	262185	chr12_125984059_125984559	AC007368.1	0.928602876743459	5.03670139561002e-41
12325891	KLF6	262185	chr12_125984059_125984559	LINC00943	0.916648820021442	4.34574463800834e-38
12326992	KLF6	262537	chr12_130013916_130014416	RIMBP2	0.909408721173196	1.64445942320256e-36
12327001	KLF6	262581	chr12_130454711_130455211	RIMBP2	0.926311190357634	2.00230205411023e-40
12327003	KLF6	262583	chr12_130457475_130457975	RIMBP2	0.916672376029597	4.29365832549952e-38
12327007	KLF6	262649	chr12_130685582_130686082	RIMBP2	0.93402084148879	1.59299581055315e-42
12327011	KLF6	262665	chr12_130719560_130720060	RIMBP2	0.962590216438984	2.71739074426319e-53
12327022	KLF6	262736	chr12_131048191_131048691	RIMBP2	0.955343465238956	6.18310042141772e-50
12332101	KLF6	263111	chr12_132506765_132507265	FBRSL1	0.92773001271232	8.56564324194801e-41
12332105	KLF6	263132	chr12_132551467_132551967	FBRSL1	0.909363057520037	1.68145431580406e-36
12332125	KLF6	263190	chr12_132776930_132777430	FBRSL1	0.907955106637269	3.2965476564517397e-36
12332513	KLF6	263004	chr12_132170114_132170614	POLE	0.901432927764103	6.48681847221817e-35
12332607	KLF6	262930	chr12_131895980_131896480	PXMP2	0.909785062108614	1.3711309058219199e-36
12332684	KLF6	263190	chr12_132776930_132777430	PXMP2	0.900054193859208	1.1847580485012199e-34
12334937	KLF6	263490	chr13_21670131_21670631	EEF1AKMT1	0.904375425238544	1.73460065179843e-35
12335357	KLF6	263490	chr13_21670131_21670631	FGF9	0.969572354762023	3.4625011945220497e-57
12335616	KLF6	263597	chr13_23466109_23466609	TNFRSF19	0.923376547140434	1.10309318696575e-39
12336779	KLF6	264253	chr13_27424409_27424909	RPL21	0.926140723449501	2.21331118752696e-40
12337223	KLF6	264320	chr13_28099933_28100433	FLT3	0.938911956983973	5.5079046738177e-44
12337487	KLF6	264813	chr13_30740414_30740914	UBL3	0.908604521150502	2.4179741190298197e-36
12337731	KLF6	264697	chr13_30186964_30187464	KATNAL1	0.94912959483202	1.8107806825512201e-47
12337734	KLF6	264717	chr13_30354829_30355329	KATNAL1	0.923333266464441	1.13071111437103e-39
12337746	KLF6	264813	chr13_30740414_30740914	KATNAL1	0.930179543017082	1.90293932540944e-41
12337759	KLF6	264937	chr13_31269268_31269768	KATNAL1	0.942165007286641	4.98610755450722e-45
12338405	KLF6	264697	chr13_30186964_30187464	HSPH1	0.920340738467931	6.04778526041131e-39	UP
12338433	KLF6	264937	chr13_31269268_31269768	HSPH1	0.939812422604719	2.86678865404079e-44	UP
12339134	KLF6	265718	chr13_36712932_36713432	DCLK1	0.9309861637831	1.14541928447353e-41
12340088	KLF6	266233	chr13_41428080_41428580	DGKH	0.902788658112572	3.54841657521739e-35
12340092	KLF6	266323	chr13_41813718_41814218	DGKH	0.93156570617233	7.93517357561266e-42
12340095	KLF6	266339	chr13_42047412_42047912	DGKH	0.909001273251891	2.00112615752817e-36
12340133	KLF6	266323	chr13_41813718_41814218	AKAP11	0.914744240960714	1.16513184681394e-37
12340261	KLF6	266356	chr13_42271191_42271691	DNAJC15	0.914002368674821	1.7000884603198e-37
12340536	KLF6	266744	chr13_44404834_44405334	CCDC122	0.911890624733683	4.91079866942736e-37
12340590	KLF6	266744	chr13_44404834_44405334	LINC00390	0.952642712062608	7.9811521436463e-49
12340849	KLF6	266744	chr13_44404834_44405334	TSC22D1	0.905392336512805	1.08790733091252e-35
12340864	KLF6	266899	chr13_45302348_45302848	TSC22D1	0.941602912259916	7.59810699278126e-45
12340865	KLF6	266904	chr13_45310971_45311471	TSC22D1	0.902007649547921	5.023154737046961e-35
12341142	KLF6	266899	chr13_45302348_45302848	KCTD4	0.928418277113533	5.64535402808521e-41
12342889	KLF6	267975	chr13_51844980_51845480	DHRS12	0.927387405328791	1.0512245247744e-40
12342890	KLF6	267982	chr13_51874647_51875147	DHRS12	0.937706922842346	1.29225740901923e-43
12342928	KLF6	267975	chr13_51844980_51845480	TMEM272	0.950832165969892	4.1126124444122005e-48
12342929	KLF6	267982	chr13_51874647_51875147	TMEM272	0.936913362859314	2.24185086407361e-43
12343452	KLF6	267982	chr13_51874647_51875147	AL139089.1	0.937085825768368	1.99143346249082e-43
12343493	KLF6	268103	chr13_52652453_52652953	SUGT1	0.900498931894927	9.76943584101597e-35
12343878	KLF6	269190	chr13_75480894_75481394	TBC1D4	0.967519179886267	5.82603954206821e-56
12343957	KLF6	269344	chr13_76825464_76825964	LMO7DN	0.900776263215599	8.65234457291927e-35
12344035	KLF6	269344	chr13_76825464_76825964	KCTD12	0.934685594949896	1.02179983891216e-42
12345329	KLF6	270724	chr13_97113442_97113942	MBNL2	0.92198872093598	2.42175606216132e-39	UP
12345380	KLF6	270724	chr13_97113442_97113942	RAP2A	0.936512788872755	2.95274988484707e-43
12345562	KLF6	270960	chr13_98307723_98308223	FARP1	0.927911259635413	7.67736011277593e-41	UP
12345877	KLF6	271073	chr13_98802009_98802509	DOCK9	0.916614069362825	4.42416198008524e-38
12346506	KLF6	271073	chr13_98802009_98802509	CLYBL	0.909407328471224	1.6455334021308098e-36
12348403	KLF6	272670	chr13_110642412_110642912	COL4A2	0.928879646077556	4.2469145206055697e-41
12348427	KLF6	272767	chr13_111202141_111202641	COL4A2	0.923582188321705	9.80361642385305e-40
12349717	KLF6	272905	chr13_111900489_111900989	AL359649.1	0.90003975310393	1.1920823424298799e-34
12349819	KLF6	272905	chr13_111900489_111900989	LINC00354	0.904857244440526	1.39095266848304e-35
12349872	KLF6	272943	chr13_112058407_112058907	SOX1-OT	0.948962878607882	2.09007425585945e-47
12349881	KLF6	272975	chr13_112103419_112103919	SOX1-OT	0.903395092320522	2.7029644256908703e-35
12349941	KLF6	272930	chr13_111976028_111976528	SOX1	0.961429012627973	1.0273644709489e-52
12349945	KLF6	272949	chr13_112062718_112063218	SOX1	0.957062377286137	1.10404631347373e-50
12349949	KLF6	272961	chr13_112072551_112073051	SOX1	0.951118842909434	3.18426486045306e-48
12349951	KLF6	272971	chr13_112096339_112096839	SOX1	0.936454490842544	3.07554769952569e-43
12349953	KLF6	272975	chr13_112103419_112103919	SOX1	0.935443642072934	6.1492648227862094e-43
12351111	KLF6	273023	chr13_112690338_112690838	MCF2L	0.907198202996784	4.7049380506001294e-36
12351121	KLF6	273111	chr13_112956959_112957459	MCF2L	0.908819901851261	2.1831351531342397e-36
12351122	KLF6	273112	chr13_112958465_112958965	MCF2L	0.904061607992863	2.0004257209285802e-35
12351164	KLF6	273327	chr13_113458210_113458710	MCF2L	0.901939190469928	5.18035578495628e-35
12353817	KLF6	273388	chr13_113758940_113759440	TMEM255B	0.90068174754467	9.01927374902692e-35
12355087	KLF6	273518	chr13_114132403_114132903	UPF3A	0.944303587779962	9.694805860866061e-46
12357033	KLF6	273740	chr14_21024924_21025424	NDRG2	0.923053191104277	1.32447591623326e-39
12357319	KLF6	273763	chr14_21069371_21069871	ARHGEF40	0.912515854078859	3.59433197627137e-37
12357320	KLF6	273764	chr14_21070009_21070509	ARHGEF40	0.932330727965953	4.84225220578384e-42
12357321	KLF6	273766	chr14_21071265_21071765	ARHGEF40	0.95801801793379	4.15516286416209e-51
12371789	KLF6	274192	chr14_23514322_23514822	NYNRIN	0.933303498873382	2.5599976391326097e-42
12371819	KLF6	274365	chr14_24146561_24147061	NYNRIN	0.922928217261836	1.42317946946613e-39
12371844	KLF6	274461	chr14_24398848_24399348	NYNRIN	0.900268857628397	1.0796805620017899e-34
12373036	KLF6	275365	chr14_32934452_32934952	ARHGAP5	0.901132804318131	7.401001594499451e-35	UP
12373090	KLF6	275365	chr14_32934452_32934952	NPAS3	0.915499341542638	7.90250980864038e-38
12373093	KLF6	275426	chr14_33359885_33360385	NPAS3	0.919292641891479	1.06754780483175e-38
12373211	KLF6	275535	chr14_33950885_33951385	SNX6	0.942435910865277	4.05957412380429e-45
12373769	KLF6	275861	chr14_36520031_36520531	AL132857.1	0.914558559289304	1.28000425337513e-37
12373770	KLF6	275868	chr14_36580786_36581286	AL132857.1	0.90470949927454	1.4882083657242402e-35
12373771	KLF6	275869	chr14_36581545_36582045	AL132857.1	0.945779264683996	2.97179594853417e-46
12373772	KLF6	275870	chr14_36582051_36582551	AL132857.1	0.950943262502719	3.7170847012163297e-48
12373786	KLF6	275861	chr14_36520031_36520531	SFTA3	0.942993844676386	2.66113998520125e-45
12373788	KLF6	275869	chr14_36581545_36582045	SFTA3	0.966830089965514	1.43700639318648e-55
12373789	KLF6	275870	chr14_36582051_36582551	SFTA3	0.970613833055314	7.482631175146351e-58
12373820	KLF6	275861	chr14_36520031_36520531	NKX2-1	0.927885484968236	7.79753644307313e-41
12373822	KLF6	275869	chr14_36581545_36582045	NKX2-1	0.951299207449657	2.71322973925502e-48
12373823	KLF6	275870	chr14_36582051_36582551	NKX2-1	0.957284250328029	8.85456169595209e-51
12374683	KLF6	276580	chr14_50336177_50336677	NEMF	0.920829632470651	4.62313016396772e-39
12374915	KLF6	276580	chr14_50336177_50336677	L2HGDH	0.915819486095882	6.69145435170604e-38
12375032	KLF6	276580	chr14_50336177_50336677	CDKL1	0.928657566735479	4.87015174175063e-41
12375196	KLF6	276677	chr14_50762491_50762991	ATL1	0.925089861196137	4.10510518855177e-40
12375369	KLF6	276677	chr14_50762491_50762991	NIN	0.952511058231155	9.021913400481579e-49
12375382	KLF6	276813	chr14_51188546_51189046	NIN	0.945283617114707	4.42551969274897e-46
12375468	KLF6	276677	chr14_50762491_50762991	ABHD12B	0.948109351938331	4.31237121622698e-47
12375481	KLF6	276813	chr14_51188546_51189046	ABHD12B	0.944649855075796	7.38605007356287e-46
12375595	KLF6	276737	chr14_50928754_50929254	AL358334.4	0.901626577325953	5.95449929909154e-35
12375657	KLF6	276677	chr14_50762491_50762991	TRIM9	0.935442581424977	6.15275102414529e-43
12375670	KLF6	276813	chr14_51188546_51189046	TRIM9	0.921754188953689	2.76079897397327e-39
12376301	KLF6	277008	chr14_52791393_52791893	GPR137C	0.905144577757162	1.21935121904457e-35	UP
12376877	KLF6	277189	chr14_54650286_54650786	SAMD4A	0.917386293018357	2.94856119230523e-38	UP
12379505	KLF6	278511	chr14_64685641_64686141	SPTB	0.926981110913148	1.3429613203695299e-40
12380085	KLF6	278786	chr14_65981410_65981910	CCDC196	0.938249824192654	8.84382152196393e-44
12380090	KLF6	278786	chr14_65981410_65981910	GPHN	0.932514562789046	4.2927984153662396e-42
12382186	KLF6	279603	chr14_69879133_69879633	SMOC1	0.907342066820735	4.3987981954411895e-36
12382187	KLF6	279604	chr14_69879904_69880404	SMOC1	0.906893063616334	5.4288559002880496e-36
12382663	KLF6	279604	chr14_69879904_69880404	MAP3K9	0.907261910495031	4.56563616789301e-36
12382801	KLF6	279787	chr14_71143858_71144358	PCNX1	0.900499274332091	9.76865669846242e-35
12383009	KLF6	279787	chr14_71143858_71144358	SIPA1L1	0.931974668629972	6.09543914752471e-42
12383110	KLF6	279787	chr14_71143858_71144358	RGS6	0.924059454197193	7.463435116130139e-40	UP
12383125	KLF6	279949	chr14_71933099_71933599	RGS6	0.920162658477931	6.66264421722155e-39	UP
12383242	KLF6	280009	chr14_72574072_72574572	DPF3	0.947658189488424	6.296392877292911e-47
12383277	KLF6	280267	chr14_73787008_73787508	DPF3	0.957900326705084	4.68670560761427e-51
12383399	KLF6	280267	chr14_73787008_73787508	RBM25	0.93296935854002	3.1885261347272197e-42
12383647	KLF6	280267	chr14_73787008_73787508	NUMB	0.919138748879351	1.1596146233451e-38
12384203	KLF6	280267	chr14_73787008_73787508	AC005225.2	0.914587235042063	1.26146976673551e-37
12384431	KLF6	280267	chr14_73787008_73787508	ELMSAN1	0.907824774011786	3.5042365139163e-36
12385072	KLF6	280267	chr14_73787008_73787508	ALDH6A1	0.938870158652959	5.67722696439332e-44
12385129	KLF6	280267	chr14_73787008_73787508	LIN52	0.907005891124792	5.1482182383082295e-36
12387501	KLF6	280762	chr14_75980452_75980952	TGFB3	0.916726930104273	4.17104526412716e-38
12389928	KLF6	281168	chr14_77250852_77251352	TMED8	0.916666117470239	4.30695824096523e-38
12390878	KLF6	281535	chr14_79278991_79279491	AC008056.1	0.929088154671762	3.74194575332226e-41
12391977	KLF6	282538	chr14_90060951_90061451	KCNK13	0.900764245416397	8.697795714932161e-35
12392960	KLF6	282537	chr14_90060302_90060802	RPS6KA5	0.920974520973805	4.26534895041196e-39
12392980	KLF6	282702	chr14_90560410_90560910	RPS6KA5	0.94998280872558	8.67457968074499e-48
12393003	KLF6	282965	chr14_91370062_91370562	RPS6KA5	0.922505171825763	1.8087405027885e-39
12393339	KLF6	282992	chr14_91416963_91417463	CCDC88C	0.900831343159482	8.444605066536561e-35
12393346	KLF6	283012	chr14_91836387_91836887	CCDC88C	0.935594500914991	5.5469604984459595e-43
12393582	KLF6	282993	chr14_91417645_91418145	TC2N	0.939047939104801	5.00160911805839e-44
12393716	KLF6	283219	chr14_92708772_92709272	TRIP11	0.912169347412621	4.27646035815994e-37
12394068	KLF6	282962	chr14_91367745_91368245	SLC24A4	0.916068111226539	5.88149778073185e-38
12397827	KLF6	284087	chr14_97298637_97299137	GSKIP	0.908339884268046	2.74626414829195e-36
12398921	KLF6	284277	chr14_99272073_99272573	SETD3	0.915244496754113	9.013772508753201e-38
12399358	KLF6	284382	chr14_99585948_99586448	AL160313.1	0.928011061974329	7.23340728265606e-41
12399359	KLF6	284383	chr14_99586654_99587154	AL160313.1	0.907092167860428	4.9436310558543796e-36
12399410	KLF6	284643	chr14_100297306_100297806	AL160313.1	0.930330871126645	1.73079407055966e-41
12399658	KLF6	284718	chr14_100439054_100439554	CYP46A1	0.908381448590877	2.6923470632643897e-36
12399906	KLF6	284718	chr14_100439054_100439554	EML1	0.924013108929988	7.665711787703619e-40
12402388	KLF6	284578	chr14_100132531_100133031	LINC00523	0.900907274069613	8.166517829330831e-35
12402435	KLF6	284778	chr14_100655366_100655866	LINC00523	0.910175235542907	1.1359847660033599e-36
12402701	KLF6	284598	chr14_100158919_100159419	MEG3	0.900971160345079	7.943239994437371e-35
12403314	KLF6	284718	chr14_100439054_100439554	AL132709.7	0.918400323213612	1.72137090318412e-38
12403332	KLF6	284787	chr14_100669348_100669848	AL132709.7	0.929609246227138	2.7090749794011997e-41
12403358	KLF6	284892	chr14_101123519_101124019	AL132709.7	0.916285747891334	5.25263041635722e-38
12404671	KLF6	284927	chr14_101475566_101476066	LINC02320	0.901944684276902	5.167771199252031e-35
12404744	KLF6	284892	chr14_101123519_101124019	PPP2R5C	0.9130116488506	2.80351739627273e-37
12405169	KLF6	285232	chr14_102509005_102509505	DYNC1H1	0.902264475902753	4.4819660785148e-35
12405170	KLF6	285233	chr14_102509572_102510072	DYNC1H1	0.915111550303376	9.65171455655269e-38
12406175	KLF6	285232	chr14_102509005_102509505	TRAF3	0.902578606910544	3.89978765289416e-35
12406571	KLF6	285422	chr14_103311501_103312001	CDC42BPB	0.903484858027463	2.59625865652418e-35
12407904	KLF6	285432	chr14_103334556_103335056	CKB	0.918543530531992	1.59550838826927e-38	UP
12409545	KLF6	285499	chr14_103533929_103534429	XRCC3	0.922553969422934	1.76006152792182e-39
12412584	KLF6	285781	chr14_104424326_104424826	TMEM179	0.902714631266686	3.6674318200080904e-35
12416049	KLF6	286000	chr14_104978203_104978703	AHNAK2	0.90020129067803	1.11155365700512e-34
12429268	KLF6	286766	chr15_26146139_26146639	UBE3A	0.956262114563523	2.46532761902936e-50
12429657	KLF6	286766	chr15_26146139_26146639	AC009878.1	0.916649505167246	4.34425589123836e-38
12429689	KLF6	286766	chr15_26146139_26146639	GABRB3	0.952944597538732	6.0381797352022094e-49
12429745	KLF6	286766	chr15_26146139_26146639	GABRA5	0.966585232010914	1.96044094934625e-55
12429765	KLF6	286997	chr15_27704417_27704917	GABRA5	0.909770334567004	1.38076228199442e-36
12431034	KLF6	287488	chr15_31215362_31215862	CHRFAM7A	0.903256142188194	2.87696496028006e-35
12431052	KLF6	287598	chr15_31391597_31392097	CHRFAM7A	0.906026635319985	8.11731974728792e-36
12431495	KLF6	287488	chr15_31215362_31215862	FAN1	0.91784787578376	2.31051000057689e-38
12431509	KLF6	287573	chr15_31344920_31345420	FAN1	0.903167512175243	2.99331770126378e-35
12431513	KLF6	287598	chr15_31391597_31392097	FAN1	0.91658055923146	4.50393893620997e-38
12431749	KLF6	287488	chr15_31215362_31215862	KLF13	0.915926637218936	6.32648583174516e-38
12431764	KLF6	287579	chr15_31352884_31353384	KLF13	0.906516792978967	6.46844500329099e-36
12431766	KLF6	287593	chr15_31372630_31373130	KLF13	0.916243807296485	5.36683040216671e-38
12431767	KLF6	287598	chr15_31391597_31392097	KLF13	0.925959412146397	2.46386250129053e-40
12431836	KLF6	287488	chr15_31215362_31215862	CHRNA7	0.927229943176881	1.15738762859745e-40
12431851	KLF6	287579	chr15_31352884_31353384	CHRNA7	0.911516144680903	5.90182967452271e-37
12431853	KLF6	287593	chr15_31372630_31373130	CHRNA7	0.924629513191784	5.36508837789098e-40
12431854	KLF6	287598	chr15_31391597_31392097	CHRNA7	0.931732983362764	7.1288045756812e-42
12431855	KLF6	287599	chr15_31392173_31392673	CHRNA7	0.900486503521703	9.82260401782923e-35
12431871	KLF6	287711	chr15_32030260_32030760	CHRNA7	0.920984981884136	4.24172870598024e-39
12431873	KLF6	287739	chr15_32717680_32718180	CHRNA7	0.914523805913287	1.30283267714912e-37
12431874	KLF6	287740	chr15_32718605_32719105	CHRNA7	0.902051343366164	4.92458647493274e-35
12432776	KLF6	287983	chr15_34795209_34795709	AC087457.1	0.933703180479012	1.9668769857157898e-42
12432952	KLF6	288132	chr15_36883613_36884113	AC021351.1	0.904681875849654	1.50727747461103e-35
12432984	KLF6	288132	chr15_36883613_36884113	C15orf41	0.920892651018321	4.46440971388574e-39
12432991	KLF6	288196	chr15_37100261_37100761	C15orf41	0.929819993356455	2.37662500917771e-41
12432992	KLF6	288198	chr15_37101494_37101994	C15orf41	0.909270237279399	1.75867687428049e-36
12433025	KLF6	288132	chr15_36883613_36884113	MEIS2	0.933048065773218	3.0293863676254096e-42
12433026	KLF6	288138	chr15_36887981_36888481	MEIS2	0.938562758120216	7.065729026773861e-44
12433027	KLF6	288139	chr15_36888835_36889335	MEIS2	0.919614142355196	8.97047003554261e-39
12433029	KLF6	288189	chr15_37094757_37095257	MEIS2	0.907314793348785	4.4543405583317005e-36
12433030	KLF6	288193	chr15_37097624_37098124	MEIS2	0.950309013390316	6.53029574699187e-48
12433032	KLF6	288196	chr15_37100261_37100761	MEIS2	0.930845646520946	1.2515049248685099e-41
12433033	KLF6	288198	chr15_37101494_37101994	MEIS2	0.948293981702701	3.68779299121812e-47
12433041	KLF6	288129	chr15_36879976_36880476	AC078909.1	0.91422384894949	1.51887012422051e-37
12433042	KLF6	288132	chr15_36883613_36884113	AC078909.1	0.982654197185536	1.2125414769968901e-67
12433043	KLF6	288138	chr15_36887981_36888481	AC078909.1	0.966464969367666	2.2746864718815798e-55
12433044	KLF6	288139	chr15_36888835_36889335	AC078909.1	0.960646375273825	2.4654023684077402e-52
12433046	KLF6	288189	chr15_37094757_37095257	AC078909.1	0.914636200970278	1.22994648739849e-37
12433047	KLF6	288193	chr15_37097624_37098124	AC078909.1	0.960103185761162	4.4802260623170104e-52
12433049	KLF6	288196	chr15_37100261_37100761	AC078909.1	0.957365596435187	8.14853215743994e-51
12433050	KLF6	288198	chr15_37101494_37101994	AC078909.1	0.965615230570597	6.776535992079109e-55
12433053	KLF6	288240	chr15_37877102_37877602	AC078909.1	0.951837610274511	1.66792586425715e-48
12433059	KLF6	288132	chr15_36883613_36884113	AC078909.2	0.953082389044795	5.3432838008813e-49
12433060	KLF6	288138	chr15_36887981_36888481	AC078909.2	0.900370193386345	1.03310371105756e-34
12433066	KLF6	288196	chr15_37100261_37100761	AC078909.2	0.952137244579515	1.2733883175365799e-48
12433067	KLF6	288198	chr15_37101494_37101994	AC078909.2	0.927949151463899	7.50562913350183e-41
12433082	KLF6	288196	chr15_37100261_37100761	AC068875.1	0.909244317405206	1.7808619331088297e-36
12433229	KLF6	288413	chr15_38690046_38690546	AC116158.2	0.9021080633533	4.80255646867606e-35
12433239	KLF6	288361	chr15_38525478_38525978	RASGRP1	0.918779944892828	1.40738419056954e-38
12433241	KLF6	288384	chr15_38565181_38565681	RASGRP1	0.907577444872398	3.93846161116929e-36
12433243	KLF6	288413	chr15_38690046_38690546	RASGRP1	0.945522424480008	3.65876881196718e-46
12433247	KLF6	288240	chr15_37877102_37877602	LINC02694	0.925931989814568	2.50437232653193e-40
12433439	KLF6	288479	chr15_39641972_39642472	AC109630.1	0.908969319256067	2.0323266734840598e-36
12433458	KLF6	288637	chr15_40282810_40283310	AC109630.1	0.9284071076678	5.68463139050018e-41
12433495	KLF6	288479	chr15_39641972_39642472	AC022196.1	0.901218941130423	7.125867472134281e-35
12433514	KLF6	288637	chr15_40282810_40283310	AC022196.1	0.938525101198418	7.255849218630421e-44
12433795	KLF6	288637	chr15_40282810_40283310	FSIP1	0.93493866049657	8.62083075332958e-43
12433797	KLF6	288646	chr15_40290463_40290963	FSIP1	0.90485953274411	1.3895108593876501e-35
12435089	KLF6	288479	chr15_39641972_39642472	PLCB2	0.900187152381533	1.11844037667116e-34
12435096	KLF6	288543	chr15_40028871_40029371	PLCB2	0.926860105672612	1.4434133729479099e-40
12435108	KLF6	288637	chr15_40282810_40283310	PLCB2	0.944464093298024	8.546533997032311e-46
12438613	KLF6	288825	chr15_40906342_40906842	OIP5-AS1	0.903355068261319	2.75216682598229e-35
12439067	KLF6	288903	chr15_41493582_41494082	ITPKA	0.942395553714858	4.1863895974956e-45
12439068	KLF6	288904	chr15_41494612_41495112	ITPKA	0.94094215253642	1.24450239322933e-44
12439080	KLF6	288986	chr15_41804754_41805254	ITPKA	0.917782684797968	2.39226078074868e-38
12439246	KLF6	288903	chr15_41493582_41494082	TYRO3	0.935251127000502	6.987017897281079e-43
12439247	KLF6	288904	chr15_41494612_41495112	TYRO3	0.941535513124876	7.992374596383311e-45
12440616	KLF6	289165	chr15_42575213_42575713	SNAP23	0.91294638713623	2.89713581980424e-37
12441163	KLF6	289319	chr15_43776805_43777305	TTBK2	0.911942660546143	4.78459106432462e-37
12442233	KLF6	289319	chr15_43776805_43777305	FRMD5	0.902795658384432	3.5369034121578903e-35
12445741	KLF6	290527	chr15_55318955_55319455	RSL24D1	0.923858912982152	8.378709234576529e-40
12445893	KLF6	290565	chr15_55742934_55743434	PRTG	0.908110411450192	3.06347193976188e-36
12446045	KLF6	290729	chr15_57157914_57158414	MNS1	0.91816379539074	1.95410360548479e-38
12446193	KLF6	290729	chr15_57157914_57158414	TCF12	0.940089064382443	2.3426566958523603e-44
12447067	KLF6	291207	chr15_60592363_60592863	ANXA2	0.90389972145559	2.15238946975978e-35
12447123	KLF6	291207	chr15_60592363_60592863	RORA	0.907758813427268	3.61406646172528e-36
12448527	KLF6	291682	chr15_64046274_64046774	DAPK2	0.921739116092479	2.78446047741255e-39
12448550	KLF6	291859	chr15_64841677_64842177	DAPK2	0.91347191309477	2.22491913085399e-37
12450382	KLF6	292009	chr15_65385500_65386000	UBAP1L	0.91774056139054	2.44653311996687e-38
12450386	KLF6	292018	chr15_65422662_65423162	UBAP1L	0.905406707378778	1.08062697464326e-35
12450649	KLF6	292000	chr15_65368008_65368508	PARP16	0.900157438929194	1.1330702139872999e-34
12450650	KLF6	292006	chr15_65377356_65377856	PARP16	0.928059574331864	7.024232268313159e-41
12450651	KLF6	292007	chr15_65378022_65378522	PARP16	0.912470585490641	3.67651869019045e-37
12450654	KLF6	292016	chr15_65420894_65421394	PARP16	0.907954135815491	3.29806907646051e-36
12450656	KLF6	292018	chr15_65422662_65423162	PARP16	0.902699957135778	3.6918082642916603e-35
12450717	KLF6	291997	chr15_65355340_65355840	IGDCC3	0.966147193451325	3.42351155798147e-55
12450718	KLF6	292000	chr15_65368008_65368508	IGDCC3	0.966061253482787	3.85062601143159e-55
12450719	KLF6	292006	chr15_65377356_65377856	IGDCC3	0.987129472929203	3.20949981817732e-73
12450720	KLF6	292007	chr15_65378022_65378522	IGDCC3	0.975530490848084	2.64533387296616e-61
12450721	KLF6	292009	chr15_65385500_65386000	IGDCC3	0.944079361749613	1.15161910763301e-45
12450722	KLF6	292010	chr15_65386251_65386751	IGDCC3	0.942266985910268	4.61388297287396e-45
12450723	KLF6	292016	chr15_65420894_65421394	IGDCC3	0.946729165390469	1.36522883675421e-46
12450724	KLF6	292017	chr15_65421525_65422025	IGDCC3	0.946757797668142	1.33506629337701e-46
12450725	KLF6	292018	chr15_65422662_65423162	IGDCC3	0.945331798389752	4.26216755507364e-46
12450787	KLF6	291997	chr15_65355340_65355840	IGDCC4	0.971093085699999	3.7034686333976304e-58
12450788	KLF6	292000	chr15_65368008_65368508	IGDCC4	0.944136726589908	1.10232390249554e-45
12450789	KLF6	292006	chr15_65377356_65377856	IGDCC4	0.981623532151342	1.23179463308177e-66
12450790	KLF6	292007	chr15_65378022_65378522	IGDCC4	0.970676048726572	6.81807798407378e-58
12450791	KLF6	292009	chr15_65385500_65386000	IGDCC4	0.972993257445526	1.92930268048091e-59
12450792	KLF6	292010	chr15_65386251_65386751	IGDCC4	0.958244088293464	3.28109961384916e-51
12450793	KLF6	292016	chr15_65420894_65421394	IGDCC4	0.950910593879818	3.8314235104983496e-48
12450794	KLF6	292017	chr15_65421525_65422025	IGDCC4	0.966337626403276	2.6829782834074897e-55
12450795	KLF6	292018	chr15_65422662_65423162	IGDCC4	0.970784035637823	5.79603350945663e-58
12450858	KLF6	292000	chr15_65368008_65368508	DPP8	0.957477011766487	7.28493675345293e-51
12450859	KLF6	292006	chr15_65377356_65377856	DPP8	0.915484379379486	7.96382091712053e-38
12450860	KLF6	292007	chr15_65378022_65378522	DPP8	0.900419544548612	1.01124730650237e-34
12450864	KLF6	292017	chr15_65421525_65422025	DPP8	0.926352365120506	1.95443813264176e-40
12451659	KLF6	292016	chr15_65420894_65421394	TIPIN	0.903535909702899	2.53733801934349e-35
12451661	KLF6	292018	chr15_65422662_65423162	TIPIN	0.901743165888696	5.64979772956135e-35
12451682	KLF6	292214	chr15_66252966_66253466	TIPIN	0.909987442154197	1.2435458277454798e-36
12451760	KLF6	292421	chr15_67066406_67066906	MAP2K1	0.921919767830617	2.5176607871066402e-39
12451761	KLF6	292422	chr15_67066947_67067447	MAP2K1	0.909741054612361	1.40005075085312e-36
12452414	KLF6	292421	chr15_67066406_67066906	SMAD3	0.917016810819962	3.5865025954970603e-38	DOWN
12452415	KLF6	292422	chr15_67066947_67067447	SMAD3	0.930060971957863	2.0483149150472899e-41	DOWN
12453379	KLF6	292707	chr15_68635077_68635577	CORO2B	0.913795704723766	1.88812109876907e-37
12453385	KLF6	292756	chr15_68775623_68776123	CORO2B	0.909438483700674	1.62157859866484e-36
12453869	KLF6	292606	chr15_68271707_68272207	GLCE	0.910198186575945	1.1236287747969599e-36
12453878	KLF6	292641	chr15_68479439_68479939	GLCE	0.905465997190721	1.05167950495617e-35
12456234	KLF6	293605	chr15_73927543_73928043	NPTN-IT1	0.917947048821501	2.19130008325641e-38
12456250	KLF6	293715	chr15_74318459_74318959	NPTN-IT1	0.906163133008151	7.62516138158116e-36
12456294	KLF6	293560	chr15_73774663_73775163	NPTN	0.923191262711849	1.22499766153016e-39
12456299	KLF6	293605	chr15_73927543_73928043	NPTN	0.904797646051396	1.42919221822777e-35
12456402	KLF6	293779	chr15_74451303_74451803	CD276	0.90014940554905	1.13687618945783e-34
12456512	KLF6	293552	chr15_73753055_73753555	INSYN1	0.916887330812364	3.83885242133385e-38
12456562	KLF6	293828	chr15_74725725_74726225	INSYN1	0.94804691316589	4.54397293642942e-47
12456563	KLF6	293829	chr15_74726239_74726739	INSYN1	0.94973816377853	1.0727250533731001e-47
12456830	KLF6	293605	chr15_73927543_73928043	LOXL1-AS1	0.91126298157933	6.6866311273607994e-37
12459922	KLF6	293828	chr15_74725725_74726225	CSK	0.921211948478282	3.74007678870537e-39
12459923	KLF6	293829	chr15_74726239_74726739	CSK	0.920030848380744	7.15851047174301e-39
12459928	KLF6	293853	chr15_74788793_74789293	CSK	0.901373830462698	6.656539536453e-35
12459929	KLF6	293856	chr15_74792943_74793443	CSK	0.92084671376807	4.57879121549115e-39
12459933	KLF6	293870	chr15_74826379_74826879	CSK	0.910976798001212	7.68607645857563e-37
12459958	KLF6	293999	chr15_75204714_75205214	CSK	0.909876707756493	1.31203392161183e-36
12459989	KLF6	294138	chr15_75731572_75732072	CSK	0.90107591862017	7.58640609718581e-35
12460156	KLF6	293828	chr15_74725725_74726225	CPLX3	0.937079743887874	1.99965822261477e-43
12460157	KLF6	293829	chr15_74726239_74726739	CPLX3	0.953722369030503	2.94528892137651e-49
12460162	KLF6	293853	chr15_74788793_74789293	CPLX3	0.903354423990621	2.7527991690487803e-35
12460163	KLF6	293856	chr15_74792943_74793443	CPLX3	0.900933763802382	8.07458569204424e-35
12460167	KLF6	293870	chr15_74826379_74826879	CPLX3	0.968831466324364	9.730706602502899e-57
12460192	KLF6	293999	chr15_75204714_75205214	CPLX3	0.90485412950778	1.3929209803202802e-35
12460223	KLF6	294138	chr15_75731572_75732072	CPLX3	0.910306826867554	1.0657781231691598e-36
12460968	KLF6	293828	chr15_74725725_74726225	SCAMP5	0.956577640409567	1.80123575624676e-50
12460969	KLF6	293829	chr15_74726239_74726739	SCAMP5	0.954777004025287	1.07294781582708e-49
12460974	KLF6	293853	chr15_74788793_74789293	SCAMP5	0.942223172695576	4.77201134975484e-45
12460979	KLF6	293870	chr15_74826379_74826879	SCAMP5	0.931626655099793	7.62920883290667e-42
12461004	KLF6	293999	chr15_75204714_75205214	SCAMP5	0.913892374722755	1.79778110151178e-37
12461035	KLF6	294138	chr15_75731572_75732072	SCAMP5	0.912283325267301	4.03946600793929e-37
12461037	KLF6	294144	chr15_75738001_75738501	SCAMP5	0.902163594834655	4.6863846405890205e-35
12463823	KLF6	294144	chr15_75738001_75738501	FBXO22	0.905590832678962	9.92480107405592e-36	DOWN
12464379	KLF6	294282	chr15_77096917_77097417	SCAPER	0.944229266870413	1.0257867068916801e-45
12464417	KLF6	294491	chr15_77738762_77739262	SCAPER	0.917332887837719	3.03294339081009e-38
12466097	KLF6	294629	chr15_78131217_78131717	CIB2	0.911281617623938	6.625185678301699e-37
12468350	KLF6	294890	chr15_79431789_79432289	RASGRF1	0.908645686296942	2.3713943433305698e-36	DOWN
12468351	KLF6	294891	chr15_79432378_79432878	RASGRF1	0.915925213739333	6.33098269440253e-38	DOWN
12468589	KLF6	294890	chr15_79431789_79432289	MINAR1	0.913586945426125	2.09975501612994e-37
12468590	KLF6	294891	chr15_79432378_79432878	MINAR1	0.917277190070628	3.12403269087235e-38
12468596	KLF6	294958	chr15_80152916_80153416	MINAR1	0.901361405788331	6.69264254387873e-35
12468972	KLF6	294957	chr15_80152366_80152866	FAH	0.967569600983201	5.47941260193436e-56
12468973	KLF6	294958	chr15_80152916_80153416	FAH	0.933570395748634	2.1498690914045198e-42
12468974	KLF6	294980	chr15_80252069_80252569	FAH	0.941752606038617	6.79773165577964e-45
12468981	KLF6	295045	chr15_80467280_80467780	FAH	0.953099895686073	5.25759591810287e-49
12469026	KLF6	294890	chr15_79431789_79432289	CTXND1	0.920159496474868	6.6737265468892e-39
12469027	KLF6	294891	chr15_79432378_79432878	CTXND1	0.922795907099228	1.53472552335395e-39
12469032	KLF6	294957	chr15_80152366_80152866	CTXND1	0.973517650968245	8.30015433409389e-60
12469033	KLF6	294958	chr15_80152916_80153416	CTXND1	0.962075560069491	4.88290387511522e-53
12469034	KLF6	294980	chr15_80252069_80252569	CTXND1	0.95939087051721	9.75663591044293e-52
12469039	KLF6	295012	chr15_80414165_80414665	CTXND1	0.946092519930043	2.3032335056580703e-46
12469041	KLF6	295045	chr15_80467280_80467780	CTXND1	0.947353025806054	8.142084335282761e-47
12469123	KLF6	294957	chr15_80152366_80152866	ARNT2	0.950235279488412	6.97123013780788e-48	UP
12469124	KLF6	294958	chr15_80152916_80153416	ARNT2	0.909828282223236	1.3430714189107498e-36	UP
12469125	KLF6	294980	chr15_80252069_80252569	ARNT2	0.948938525201333	2.1343541075461302e-47	UP
12469130	KLF6	295012	chr15_80414165_80414665	ARNT2	0.91813906190216	1.97949489811895e-38	UP
12469502	KLF6	294957	chr15_80152366_80152866	CFAP161	0.963562259011949	8.5598079410681e-54
12469503	KLF6	294958	chr15_80152916_80153416	CFAP161	0.931398291457693	8.823423257355189e-42
12469504	KLF6	294980	chr15_80252069_80252569	CFAP161	0.943887447775722	1.33739380983052e-45
12469509	KLF6	295012	chr15_80414165_80414665	CFAP161	0.932531223268457	4.24635473819819e-42
12469511	KLF6	295045	chr15_80467280_80467780	CFAP161	0.92520276171423	3.84161623185481e-40
12469531	KLF6	294980	chr15_80252069_80252569	IL16	0.93481797096358	9.35397437236363e-43
12469536	KLF6	295012	chr15_80414165_80414665	IL16	0.926620682083412	1.6643819088549298e-40
12469643	KLF6	295012	chr15_80414165_80414665	TMC3-AS1	0.901444211022079	6.455777565960811e-35
12469645	KLF6	295045	chr15_80467280_80467780	TMC3-AS1	0.928988926187452	3.97027352807369e-41
12469745	KLF6	295045	chr15_80467280_80467780	AC060809.1	0.929053015931254	3.82009641665148e-41
12470294	KLF6	295441	chr15_83653515_83654015	WHAMM	0.902622117955654	3.82509453989781e-35
12470354	KLF6	295441	chr15_83653515_83654015	HOMER2	0.948444726294703	3.24391654753638e-47	DOWN
12470355	KLF6	295447	chr15_83694496_83694996	HOMER2	0.920574868031877	5.31955825863656e-39	DOWN
12470752	KLF6	295348	chr15_82952309_82952809	ADAMTSL3	0.904221953366418	1.86043289261708e-35
12470763	KLF6	295441	chr15_83653515_83654015	ADAMTSL3	0.937270834081226	1.75372761393625e-43
12475086	KLF6	296497	chr15_90191703_90192203	SEMA4B	0.927444181815594	1.01712382204923e-40
12475087	KLF6	296500	chr15_90200569_90201069	SEMA4B	0.900029215470462	1.19744870656087e-34
12477656	KLF6	296774	chr15_91099434_91099934	SV2B	0.943718990393163	1.5225622957417e-45
12477657	KLF6	296775	chr15_91100070_91100570	SV2B	0.926388339871318	1.91304386283269e-40
12478849	KLF6	297339	chr15_96321993_96322493	NR2F2-AS1	0.923436822777285	1.06571546386464e-39
12478855	KLF6	297365	chr15_96345474_96345974	NR2F2-AS1	0.902599080903639	3.86453092331056e-35
12478856	KLF6	297374	chr15_96353805_96354305	NR2F2-AS1	0.905642883890534	9.688384299126049e-36
12478859	KLF6	297383	chr15_96360081_96360581	NR2F2-AS1	0.907052614394873	5.0367502307711493e-36
12478958	KLF6	297339	chr15_96321993_96322493	NR2F2	0.917055706631971	3.51427390398567e-38
12478964	KLF6	297365	chr15_96345474_96345974	NR2F2	0.907059355446696	5.0201746137505894e-36
12478965	KLF6	297374	chr15_96353805_96354305	NR2F2	0.916897182213905	3.81916750158625e-38
12479004	KLF6	297365	chr15_96345474_96345974	AC087477.2	0.937609481350382	1.38475851778644e-43
12479005	KLF6	297374	chr15_96353805_96354305	AC087477.2	0.926874148559862	1.43145302883981e-40
12481003	KLF6	297936	chr15_100849482_100849982	AC015712.1	0.940816529533286	1.36410250998693e-44
12485115	KLF6	298280	chr16_275700_276200	LUC7L	0.933196760803721	2.7472367160849497e-42
12485187	KLF6	298483	chr16_660660_661160	LUC7L	0.928953666439414	4.05721119958427e-41
12485188	KLF6	298484	chr16_661315_661815	LUC7L	0.912739283711694	3.21454914884332e-37
12485590	KLF6	298303	chr16_314272_314772	RGS11	0.913886153531138	1.80324883667219e-37
12486280	KLF6	298280	chr16_275700_276200	AXIN1	0.925214186803283	3.8157049087948095e-40
12487787	KLF6	298280	chr16_275700_276200	RAB11FIP3	0.90858309643845	2.4428866670004897e-36
12487859	KLF6	298483	chr16_660660_661160	RAB11FIP3	0.903735064729339	2.31944852780026e-35
12499054	KLF6	298683	chr16_981406_981906	AC009041.2	0.921439292363185	3.29544229404215e-39
12499060	KLF6	298699	chr16_997703_998203	AC009041.2	0.934243085958447	1.3724727778447099e-42
12507176	KLF6	298408	chr16_566007_566507	GNPTG	0.911750055893549	5.25658767430706e-37
12507419	KLF6	299056	chr16_2003803_2004303	GNPTG	0.913228463651803	2.51464510525068e-37
12507871	KLF6	298483	chr16_660660_661160	UNKL	0.909787183281749	1.36980718232841e-36
12524903	KLF6	298782	chr16_1156652_1157152	RAB26	0.905788054228488	9.06866847093812e-36
12525719	KLF6	299070	chr16_2026554_2027054	CASKIN1	0.922087200277148	2.29185850852392e-39
12525749	KLF6	299151	chr16_2159449_2159949	CASKIN1	0.901956547325954	5.13985782317457e-35
12525770	KLF6	299210	chr16_2251402_2251902	CASKIN1	0.911548584820211	5.80986568695402e-37
12525794	KLF6	299274	chr16_2482784_2483284	CASKIN1	0.929232695579541	3.4193693030312995e-41
12525820	KLF6	299351	chr16_2721121_2721621	CASKIN1	0.901155201684103	7.329432886817951e-35
12528443	KLF6	299056	chr16_2003803_2004303	ABCA3	0.935483175925905	5.9877943722118796e-43
12528448	KLF6	299070	chr16_2026554_2027054	ABCA3	0.905000706011258	1.30259258919951e-35
12528499	KLF6	299210	chr16_2251402_2251902	ABCA3	0.905474862837569	1.04735875859079e-35
12533465	KLF6	299056	chr16_2003803_2004303	SRRM2	0.933827103241881	1.80992368543239e-42	UP
12533486	KLF6	299119	chr16_2121738_2122238	SRRM2	0.918489639667723	1.64211578516586e-38	UP
12533521	KLF6	299210	chr16_2251402_2251902	SRRM2	0.939198703190371	4.4794240609592104e-44	UP
12533545	KLF6	299274	chr16_2482784_2483284	SRRM2	0.918940017244922	1.29123147593878e-38	UP
12533549	KLF6	299284	chr16_2498816_2499316	SRRM2	0.927557637942549	9.50887448586964e-41	UP
12533571	KLF6	299351	chr16_2721121_2721621	SRRM2	0.908658690478205	2.3576392892234002e-36	UP
12535532	KLF6	299056	chr16_2003803_2004303	FLYWCH1	0.937273922137229	1.7504623150968798e-43
12535588	KLF6	299210	chr16_2251402_2251902	FLYWCH1	0.912112166528374	4.39917277871365e-37
12548894	KLF6	300006	chr16_5028799_5029299	NAGPA	0.901496693873571	6.30740379736739e-35
12549869	KLF6	300195	chr16_6132112_6132612	AC006112.1	0.904085452211444	1.9785739417644201e-35
12550430	KLF6	300442	chr16_8674249_8674749	LINC02177	0.926766173385047	1.5252139083187698e-40
12550438	KLF6	300494	chr16_8888010_8888510	LINC02177	0.918006017252862	2.12423542250689e-38
12550465	KLF6	300494	chr16_8888010_8888510	AC012178.1	0.95980470102372	6.20606337774227e-52
12550538	KLF6	300442	chr16_8674249_8674749	AC007221.1	0.900343575162286	1.04497699413688e-34
12550546	KLF6	300494	chr16_8888010_8888510	AC007221.1	0.961712987833498	7.48001158239514e-53
12553944	KLF6	301380	chr16_13999835_14000335	MRTFB	0.944596046129204	7.71098464909294e-46
12553999	KLF6	301376	chr16_13957249_13957749	AC130650.1	0.915920453106311	6.34569456525415e-38
12554000	KLF6	301380	chr16_13999835_14000335	AC130650.1	0.956069608342057	2.9926038680807597e-50
12554001	KLF6	301383	chr16_14003180_14003680	AC130650.1	0.926860712286323	1.44294603467209e-40
12554008	KLF6	301419	chr16_14186390_14186890	AC130650.1	0.919649388118183	8.7985673651642e-39
12554860	KLF6	301651	chr16_16150137_16150637	MARF1	0.912406422579037	3.7966417135478995e-37
12555009	KLF6	301651	chr16_16150137_16150637	MYH11	0.937186003412753	1.85937199260505e-43
12555084	KLF6	301651	chr16_16150137_16150637	ABCC1	0.936270387226002	3.49281728020193e-43
12555732	KLF6	301921	chr16_19113702_19114202	TMC7	0.914046438299868	1.66198942449635e-37
12555733	KLF6	301922	chr16_19114296_19114796	TMC7	0.944800028386789	6.5252639733653206e-46
12555737	KLF6	301950	chr16_19167562_19168062	TMC7	0.904912258643125	1.35649487935538e-35
12555738	KLF6	301951	chr16_19168081_19168581	TMC7	0.936009399232015	4.1798327948153495e-43
12555739	KLF6	301964	chr16_19210983_19211483	TMC7	0.912095642527566	4.4341932238058604e-37
12555926	KLF6	301951	chr16_19168081_19168581	ITPRIPL2	0.902175884526151	4.6609767360621904e-35
12555984	KLF6	301921	chr16_19113702_19114202	SYT17	0.94657883121177	1.5440115068671701e-46	DOWN
12555985	KLF6	301922	chr16_19114296_19114796	SYT17	0.97096616497456	4.4551787513018706e-58	DOWN
12555989	KLF6	301950	chr16_19167562_19168062	SYT17	0.949447192231456	1.38043264528651e-47	DOWN
12555990	KLF6	301951	chr16_19168081_19168581	SYT17	0.961578013073099	8.67187413843986e-53	DOWN
12555991	KLF6	301964	chr16_19210983_19211483	SYT17	0.952382089807704	1.01433325508407e-48	DOWN
12555994	KLF6	301997	chr16_19348835_19349335	SYT17	0.921429767196162	3.31236890138147e-39	DOWN
12557323	KLF6	302237	chr16_21159171_21159671	TMEM159	0.907779665006204	3.5792197134890695e-36
12557501	KLF6	302255	chr16_21277566_21278066	CRYM	0.926078167445955	2.29782385589294e-40
12559286	KLF6	302833	chr16_25066634_25067134	CACNG3	0.918271032628944	1.8457493313702e-38
12559724	KLF6	302865	chr16_25691648_25692148	HS3ST4	0.905520038245659	1.0258523037262601e-35
12560557	KLF6	303127	chr16_27776563_27777063	SBK1	0.926350768957085	1.95630910557161e-40
12560576	KLF6	303253	chr16_28301087_28301587	SBK1	0.949216139658361	1.68354413192076e-47
12561695	KLF6	303253	chr16_28301087_28301587	SH2B1	0.938923098289973	5.46681608326267e-44
12562380	KLF6	303253	chr16_28301087_28301587	AC009093.2	0.924057205304988	7.47163872357225e-40
12563308	KLF6	303637	chr16_30526336_30526836	QPRT	0.916164972920243	5.59200877164248e-38
12572729	KLF6	303637	chr16_30526336_30526836	BCL7C	0.934461796761116	1.18747943181421e-42
12572752	KLF6	303732	chr16_30814234_30814734	BCL7C	0.914815887311557	1.12296322983125e-37
12572755	KLF6	303742	chr16_30893935_30894435	BCL7C	0.951316615940938	2.6697764395308798e-48
12572806	KLF6	303920	chr16_31471899_31472399	BCL7C	0.944996875066652	5.57348305088375e-46
12572807	KLF6	303925	chr16_31476821_31477321	BCL7C	0.911500838951623	5.94706162625442e-37
12573161	KLF6	303742	chr16_30893935_30894435	FBXL19	0.910038825796602	1.21268712058262e-36
12573212	KLF6	303920	chr16_31471899_31472399	FBXL19	0.923231049044176	1.19764080113272e-39
12575130	KLF6	303742	chr16_30893935_30894435	KAT8	0.90378580105884	2.2667870617933502e-35
12575181	KLF6	303920	chr16_31471899_31472399	KAT8	0.900288832656239	1.07042360458571e-34
12579116	KLF6	304014	chr16_46893444_46893944	GPT2	0.900904668549841	8.175907003860361e-35
12582082	KLF6	304615	chr16_51151366_51151866	SALL1	0.911231722618378	6.79131467654514e-37
12582083	KLF6	304616	chr16_51152185_51152685	SALL1	0.967257824300583	8.18043905820978e-56
12582084	KLF6	304620	chr16_51154993_51155493	SALL1	0.925406188796499	3.4130663082510098e-40
12582087	KLF6	304678	chr16_51541642_51542142	SALL1	0.906963493525635	5.25212162567619e-36
12582122	KLF6	304615	chr16_51151366_51151866	AC087564.1	0.93352120515168	2.2200262223181397e-42
12582123	KLF6	304616	chr16_51152185_51152685	AC087564.1	0.967657730766765	4.86249859565037e-56
12582124	KLF6	304620	chr16_51154993_51155493	AC087564.1	0.927937864376839	7.55543043422985e-41
12582158	KLF6	304616	chr16_51152185_51152685	AC137494.1	0.938028152261853	1.03376400758911e-43
12582159	KLF6	304620	chr16_51154993_51155493	AC137494.1	0.904143939956215	1.92695565682559e-35
12582183	KLF6	304615	chr16_51151366_51151866	AC007344.1	0.900537121135487	9.60907181058607e-35
12582184	KLF6	304616	chr16_51152185_51152685	AC007344.1	0.932701323288888	3.8047439055852e-42
12582331	KLF6	304758	chr16_52435534_52436034	TOX3	0.943890353435303	1.3345819116791e-45
12582332	KLF6	304779	chr16_52545580_52546080	TOX3	0.923945134835729	7.9734971507189e-40
12582333	KLF6	304780	chr16_52546361_52546861	TOX3	0.953205245199725	4.76992888288997e-49
12582334	KLF6	304781	chr16_52546889_52547389	TOX3	0.978033086891027	2.49510352310316e-63
12583188	KLF6	305005	chr16_55479245_55479745	LPCAT2	0.906925680396365	5.345765065001e-36
12583195	KLF6	305036	chr16_55655939_55656439	LPCAT2	0.921044350762951	4.10456088871552e-39
12586705	KLF6	305506	chr16_57137422_57137922	CPNE2	0.925926190206	2.5133175200724598e-40
12587602	KLF6	305571	chr16_57270302_57270802	PLLP	0.93517147866261	7.365573130918979e-43
12589842	KLF6	305846	chr16_57945745_57946245	CNGB1	0.920757288127048	4.80973861055557e-39
12591345	KLF6	305948	chr16_58464039_58464539	NDRG4	0.917560527820406	2.6917830568719e-38
12591619	KLF6	305789	chr16_57758437_57758937	AC106793.1	0.918780498735518	1.40699980206827e-38
12592180	KLF6	306367	chr16_66325567_66326067	BEAN1	0.927438908785288	1.02026522938549e-40
12592184	KLF6	306408	chr16_66427017_66427517	BEAN1	0.94006715644752	2.38106199806518e-44
12592214	KLF6	306590	chr16_66959826_66960326	BEAN1	0.922151430351706	2.21021737972925e-39
12595067	KLF6	306367	chr16_66325567_66326067	CES2	0.906602994917818	6.213379382772289e-36
12595101	KLF6	306590	chr16_66959826_66960326	CES2	0.901960435443907	5.131697135555081e-35
12595113	KLF6	306659	chr16_67150995_67151495	CES2	0.903748993635857	2.30492360451959e-35
12595160	KLF6	306829	chr16_67525409_67525909	CES2	0.902545670420785	3.95700442586844e-35
12597199	KLF6	306789	chr16_67431069_67431569	LRRC29	0.90917156656971	1.84418998365081e-36
12597472	KLF6	306722	chr16_67236445_67236945	FHOD1	0.902414747365035	4.1936651730089405e-35
12604389	KLF6	306658	chr16_67150228_67150728	NFATC3	0.902746762212756	3.61492331467227e-35
12604390	KLF6	306659	chr16_67150995_67151495	NFATC3	0.941246180009192	9.93944575236756e-45
12604433	KLF6	306796	chr16_67450968_67451468	NFATC3	0.930499961729222	1.55618236306769e-41
12604477	KLF6	306984	chr16_67951508_67952008	NFATC3	0.901596449899741	6.03438284679836e-35
12604489	KLF6	307051	chr16_68236045_68236545	NFATC3	0.900234081825734	1.09613140986311e-34
12605971	KLF6	306919	chr16_67814340_67814840	SMPD3	0.932829372122666	3.49413923239284e-42
12608418	KLF6	307613	chr16_70701224_70701724	WWP2	0.930313715056708	1.7503631356129e-41
12608814	KLF6	307616	chr16_70703633_70704133	AARS	0.905946936366625	8.42367449958112e-36
12608816	KLF6	307628	chr16_70713852_70714352	AARS	0.905359206507639	1.1047461102747301e-35
12608880	KLF6	307616	chr16_70703633_70704133	DDX19B	0.938355726639604	8.18741894647079e-44
12609491	KLF6	307630	chr16_70715306_70715806	MTSS2	0.90248805468547	4.06032865089869e-35
12609550	KLF6	307616	chr16_70703633_70704133	VAC14	0.917391239244666	2.9414617922219e-38
12611363	KLF6	308058	chr16_73504457_73504957	ZFHX3	0.930645436043106	1.42020574862644e-41	UP
12611364	KLF6	308060	chr16_73543669_73544169	ZFHX3	0.913710654825734	1.97202742141395e-37	UP
12611479	KLF6	308058	chr16_73504457_73504957	AC140912.1	0.92965255481287	2.63596420676686e-41
12611507	KLF6	308058	chr16_73504457_73504957	LINC01568	0.918732579548233	1.44293321594164e-38
12611538	KLF6	308058	chr16_73504457_73504957	AC092114.1	0.906006889361439	8.19226305977904e-36
12611539	KLF6	308060	chr16_73543669_73544169	AC092114.1	0.9267892534562	1.5050167358833698e-40
12611927	KLF6	308312	chr16_75256960_75257460	AC009120.2	0.901853605569678	5.38149364562942e-35
12612423	KLF6	308165	chr16_74724769_74725269	FA2H	0.932694201139474	3.8196665442836695e-42
12614335	KLF6	308518	chr16_77212129_77212629	CNTNAP4	0.924091802280376	7.32329433105928e-40	DOWN
12614336	KLF6	308519	chr16_77212792_77213292	CNTNAP4	0.923772983347873	8.794106456592919e-40	DOWN
12614360	KLF6	308518	chr16_77212129_77212629	AC108125.1	0.900173093056304	1.1253274221057e-34
12614368	KLF6	308518	chr16_77212129_77212629	LINC02125	0.913239300774641	2.50071740454933e-37
12614369	KLF6	308519	chr16_77212792_77213292	LINC02125	0.90704733083934	5.0492171562215094e-36
12614374	KLF6	308518	chr16_77212129_77212629	AC106729.1	0.919031631273936	1.22971242696069e-38
12614375	KLF6	308519	chr16_77212792_77213292	AC106729.1	0.921884707554001	2.56713760075232e-39
12614516	KLF6	308518	chr16_77212129_77212629	WWOX	0.909634662452423	1.4739964142032398e-36	DOWN
12614517	KLF6	308519	chr16_77212792_77213292	WWOX	0.914873725632783	1.09003960355442e-37	DOWN
12614526	KLF6	308659	chr16_78770521_78771021	WWOX	0.902803933622971	3.5241136649127403e-35	DOWN
12614528	KLF6	308677	chr16_79022561_79023061	WWOX	0.919564960165383	9.21371985404221e-39	DOWN
12614772	KLF6	308677	chr16_79022561_79023061	AC092376.2	0.964544829937157	2.58362050972493e-54
12614777	KLF6	308714	chr16_79287094_79287594	AC092376.2	0.926260307588876	2.06181776568163e-40
12614786	KLF6	308814	chr16_79589842_79590342	AC092376.2	0.934087840353666	1.5224262619667e-42
12614788	KLF6	308823	chr16_79598732_79599232	AC092376.2	0.967164048224254	9.30446916629119e-56
12614790	KLF6	308840	chr16_79770451_79770951	AC092376.2	0.951948613653938	1.5081494955302e-48
12614795	KLF6	308677	chr16_79022561_79023061	AC092376.3	0.978837888306522	4.72232279673757e-64
12614800	KLF6	308714	chr16_79287094_79287594	AC092376.3	0.925550343479825	3.1365967681991497e-40
12614803	KLF6	308738	chr16_79381548_79382048	AC092376.3	0.901026370469054	7.751901737880411e-35
12614809	KLF6	308814	chr16_79589842_79590342	AC092376.3	0.928523471158587	5.2915463763787e-41
12614811	KLF6	308823	chr16_79598732_79599232	AC092376.3	0.959093460948164	1.33875745262258e-51
12614813	KLF6	308840	chr16_79770451_79770951	AC092376.3	0.953057967262015	5.464835528842949e-49
12614818	KLF6	308677	chr16_79022561_79023061	AC092376.1	0.955423109259113	5.71025268143253e-50
12614823	KLF6	308714	chr16_79287094_79287594	AC092376.1	0.919678759406095	8.6587780729656e-39
12614826	KLF6	308738	chr16_79381548_79382048	AC092376.1	0.936118357966062	3.88026204174026e-43
12614832	KLF6	308814	chr16_79589842_79590342	AC092376.1	0.96219990649234	4.23946232773757e-53
12614834	KLF6	308823	chr16_79598732_79599232	AC092376.1	0.954875361533579	9.79042328882368e-50
12614836	KLF6	308840	chr16_79770451_79770951	AC092376.1	0.935017451102473	8.164635816580789e-43
12614840	KLF6	308677	chr16_79022561_79023061	AC084064.1	0.911858074370403	4.98835163043163e-37
12614845	KLF6	308714	chr16_79287094_79287594	AC084064.1	0.907272647794835	4.542821229061859e-36
12614854	KLF6	308814	chr16_79589842_79590342	AC084064.1	0.914376683806296	1.40520924860026e-37
12614856	KLF6	308823	chr16_79598732_79599232	AC084064.1	0.937084760421616	1.9928020298861e-43
12614858	KLF6	308840	chr16_79770451_79770951	AC084064.1	0.9030846916589	3.10654805593448e-35
12614861	KLF6	308659	chr16_78770521_78771021	MAF	0.903193841516694	2.95855238929079e-35
12614863	KLF6	308677	chr16_79022561_79023061	MAF	0.970230667434125	1.31702932874811e-57
12614868	KLF6	308714	chr16_79287094_79287594	MAF	0.920637155474444	5.14077329001137e-39
12614871	KLF6	308738	chr16_79381548_79382048	MAF	0.936173624535654	3.7348512146457596e-43
12614877	KLF6	308814	chr16_79589842_79590342	MAF	0.962276621347827	3.9045155646602e-53
12614879	KLF6	308823	chr16_79598732_79599232	MAF	0.968606065543519	1.33070728252797e-56
12614881	KLF6	308840	chr16_79770451_79770951	MAF	0.954313909915377	1.6735610165028399e-49
12614954	KLF6	308677	chr16_79022561_79023061	LINC01229	0.959614164008887	7.65095619265823e-52
12614959	KLF6	308714	chr16_79287094_79287594	LINC01229	0.911763962273584	5.22113183782248e-37
12614962	KLF6	308738	chr16_79381548_79382048	LINC01229	0.90730945930148	4.4656448602595096e-36
12614968	KLF6	308814	chr16_79589842_79590342	LINC01229	0.943003127601539	2.6419280099934502e-45
12614970	KLF6	308823	chr16_79598732_79599232	LINC01229	0.950718674149597	4.5433664504333e-48
12614972	KLF6	308840	chr16_79770451_79770951	LINC01229	0.923633227121857	9.519086002316189e-40
12616387	KLF6	309249	chr16_82627372_82627872	CDH13	0.943268391016512	2.15629131699241e-45	DOWN
12616396	KLF6	309249	chr16_82627372_82627872	AC099506.1	0.90980156328552	1.3604504324997499e-36
12621562	KLF6	309954	chr16_85206768_85207268	GSE1	0.901572772827164	6.09800843773452e-35	DOWN
12626829	KLF6	310579	chr16_87687108_87687608	ZCCHC14	0.917521069842189	2.7488982164308903e-38
12626839	KLF6	310635	chr16_87831277_87831777	ZCCHC14	0.902661922384694	3.75667928925863e-35
12626851	KLF6	310703	chr16_87911144_87911644	ZCCHC14	0.909941561213069	1.2715754471418898e-36
12626892	KLF6	310888	chr16_88480581_88481081	ZCCHC14	0.924954750485626	4.4396839543353e-40
12626893	KLF6	310889	chr16_88481404_88481904	ZCCHC14	0.918070979246101	2.05277956993809e-38
12627507	KLF6	310579	chr16_87687108_87687608	KLHDC4	0.901521983699553	6.23797253820451e-35
12627523	KLF6	310660	chr16_87849909_87850409	KLHDC4	0.91235005675081	3.9048759057689204e-37
12627529	KLF6	310703	chr16_87911144_87911644	KLHDC4	0.910776416094853	8.47973629286105e-37
12627533	KLF6	310736	chr16_87966717_87967217	KLHDC4	0.91715353566094	3.3372907696177603e-38
12627563	KLF6	310870	chr16_88452282_88452782	KLHDC4	0.904437572294566	1.68570895753099e-35
12627564	KLF6	310871	chr16_88452892_88453392	KLHDC4	0.942180371939502	4.92896573345669e-45
12627570	KLF6	310888	chr16_88480581_88481081	KLHDC4	0.920176542299172	6.61301091198691e-39
12627571	KLF6	310889	chr16_88481404_88481904	KLHDC4	0.929480160072582	2.93280050588196e-41
12627572	KLF6	310895	chr16_88510209_88510709	KLHDC4	0.909565742285362	1.52471651388686e-36
12628223	KLF6	310736	chr16_87966717_87967217	SLC7A5	0.905379625743438	1.0942446116198e-35
12628858	KLF6	310664	chr16_87854345_87854845	AC134312.4	0.903535449716366	2.53769528763923e-35
12628900	KLF6	310873	chr16_88454189_88454689	AC134312.4	0.903482637732372	2.5987625404483303e-35
12628902	KLF6	310876	chr16_88455875_88456375	AC134312.4	0.920746989093442	4.83724708454287e-39
12628957	KLF6	311049	chr16_88804651_88805151	AC134312.4	0.907921507140025	3.34914184383373e-36
12629902	KLF6	310515	chr16_87436088_87436588	AC138512.1	0.916919843834202	3.77375056726847e-38
12629920	KLF6	310579	chr16_87687108_87687608	AC138512.1	0.921562160593273	3.07489397787683e-39
12629930	KLF6	310635	chr16_87831277_87831777	AC138512.1	0.932419312718763	4.5661707310039896e-42
12629935	KLF6	310656	chr16_87846805_87847305	AC138512.1	0.910622462155972	9.13929294683115e-37
12629936	KLF6	310660	chr16_87849909_87850409	AC138512.1	0.942381516739872	4.2311047529088104e-45
12629937	KLF6	310664	chr16_87854345_87854845	AC138512.1	0.925024812413734	4.260201786798849e-40
12629942	KLF6	310703	chr16_87911144_87911644	AC138512.1	0.937098582653257	1.97443094863186e-43
12629946	KLF6	310736	chr16_87966717_87967217	AC138512.1	0.917352046351455	3.00264192155759e-38
12629977	KLF6	310871	chr16_88452892_88453392	AC138512.1	0.947347376747108	8.18011493041012e-47
12629978	KLF6	310872	chr16_88453446_88453946	AC138512.1	0.901346521945794	6.736240191016641e-35
12629981	KLF6	310876	chr16_88455875_88456375	AC138512.1	0.912245067400874	4.11738024874641e-37
12629983	KLF6	310888	chr16_88480581_88481081	AC138512.1	0.945288041351295	4.41112741443877e-46
12629984	KLF6	310889	chr16_88481404_88481904	AC138512.1	0.949738911495419	1.07226095723994e-47
12629985	KLF6	310895	chr16_88510209_88510709	AC138512.1	0.932013131482483	5.94486502940327e-42
12630036	KLF6	311049	chr16_88804651_88805151	AC138512.1	0.926102164199965	2.2653961433473796e-40
12630062	KLF6	311138	chr16_89048775_89049275	AC138512.1	0.900693705683849	8.97287522838864e-35
12630068	KLF6	311159	chr16_89136224_89136724	AC138512.1	0.914328870839754	1.43991450285284e-37
12630069	KLF6	311160	chr16_89138868_89139368	AC138512.1	0.925247773552761	3.7442830265048794e-40
12630070	KLF6	311161	chr16_89141013_89141513	AC138512.1	0.904290114172666	1.80348427199755e-35
12630071	KLF6	311166	chr16_89167289_89167789	AC138512.1	0.954534386829108	1.3505175851594498e-49
12630104	KLF6	310579	chr16_87687108_87687608	ZNF469	0.921744821512316	2.77536582582964e-39
12630114	KLF6	310635	chr16_87831277_87831777	ZNF469	0.941743811236035	6.8393001765848e-45
12630120	KLF6	310660	chr16_87849909_87850409	ZNF469	0.914585914537548	1.26228392130627e-37
12630121	KLF6	310664	chr16_87854345_87854845	ZNF469	0.910879819174176	8.05722149405661e-37
12630129	KLF6	310733	chr16_87964671_87965171	ZNF469	0.905580986443943	9.971202460210319e-36
12630130	KLF6	310736	chr16_87966717_87967217	ZNF469	0.905140139171424	1.2217019120576701e-35
12630136	KLF6	310778	chr16_88193985_88194485	ZNF469	0.917700582754012	2.49917579467564e-38
12630162	KLF6	310872	chr16_88453446_88453946	ZNF469	0.908148539396317	3.0093742701422e-36
12630167	KLF6	310888	chr16_88480581_88481081	ZNF469	0.908729493949576	2.27928090418829e-36
12630168	KLF6	310889	chr16_88481404_88481904	ZNF469	0.920103630757632	6.88210419956502e-39
12630169	KLF6	310895	chr16_88510209_88510709	ZNF469	0.926587565186706	1.6982827101505098e-40
12630220	KLF6	311049	chr16_88804651_88805151	ZNF469	0.914861921445187	1.09679821522494e-37
12630246	KLF6	311138	chr16_89048775_89049275	ZNF469	0.904616602407918	1.5529061420136402e-35
12630255	KLF6	311166	chr16_89167289_89167789	ZNF469	0.924544113842963	5.633603715117569e-40
12634474	KLF6	310736	chr16_87966717_87967217	GALNS	0.908046949474567	3.1569182456294296e-36
12634599	KLF6	311166	chr16_89167289_89167789	GALNS	0.918182327561493	1.93529048089981e-38
12638465	KLF6	311159	chr16_89136224_89136724	AC137932.1	0.904144633862596	1.9266431856483101e-35
12638466	KLF6	311160	chr16_89138868_89139368	AC137932.1	0.906630919891751	6.13310932824822e-36
12640044	KLF6	311284	chr16_89410695_89411195	CPNE7	0.915607865604362	7.46909474028693e-38
12641857	KLF6	311159	chr16_89136224_89136724	SPIRE2	0.9018518489503	5.385554564645781e-35
12641860	KLF6	311166	chr16_89167289_89167789	SPIRE2	0.901628198233358	5.95061287098557e-35
12641903	KLF6	311364	chr16_89575516_89576016	SPIRE2	0.918370359933723	1.7493768587465e-38
12642796	KLF6	311138	chr16_89048775_89049275	GAS8	0.920806497360705	4.68156062853232e-39
12642802	KLF6	311159	chr16_89136224_89136724	GAS8	0.930145533473669	1.94281022630095e-41
12642805	KLF6	311166	chr16_89167289_89167789	GAS8	0.917332546009811	3.03339739552708e-38
12642848	KLF6	311364	chr16_89575516_89576016	GAS8	0.903112414075059	3.06732369045839e-35
12642849	KLF6	311365	chr16_89576064_89576564	GAS8	0.925921792955176	2.51961793568038e-40
12645822	KLF6	312117	chr17_1714648_1715148	NXN	0.928463895971721	5.48827843329948e-41
12647333	KLF6	311690	chr17_797167_797667	CRK	0.90761216381717	3.87461948113834e-36
12647402	KLF6	312018	chr17_1491450_1491950	CRK	0.91556978054742	7.61689019908855e-38
12647422	KLF6	312118	chr17_1715180_1715680	CRK	0.905040020069185	1.27935253713644e-35
12647436	KLF6	312197	chr17_1940584_1941084	CRK	0.901393237132543	6.600343410512991e-35
12647437	KLF6	312199	chr17_1941832_1942332	CRK	0.903855867077288	2.1958934746512702e-35
12647438	KLF6	312201	chr17_1943436_1943936	CRK	0.929631526168563	2.67090060978749e-41
12647602	KLF6	312197	chr17_1940584_1941084	MYO1C	0.911192146933565	6.92375137925756e-37
12648086	KLF6	312118	chr17_1715180_1715680	PITPNA	0.901350718397451	6.72376286068517e-35
12648164	KLF6	311690	chr17_797167_797667	SLC43A2	0.905896425775408	8.623030405075659e-36
12648178	KLF6	311777	chr17_1031682_1032182	SLC43A2	0.911811264155728	5.10323281257309e-37
12648230	KLF6	312011	chr17_1485583_1486083	SLC43A2	0.907615236321259	3.8688439384485e-36
12648233	KLF6	312018	chr17_1491450_1491950	SLC43A2	0.909133971710266	1.87731867912372e-36
12648243	KLF6	312084	chr17_1629379_1629879	SLC43A2	0.916786365394624	4.0447682471756e-38
12648267	KLF6	312197	chr17_1940584_1941084	SLC43A2	0.965178349159105	1.19014227667779e-54
12648268	KLF6	312199	chr17_1941832_1942332	SLC43A2	0.914568267365772	1.27370904160253e-37
12648269	KLF6	312201	chr17_1943436_1943936	SLC43A2	0.951809521760563	1.7099834767214698e-48
12648277	KLF6	312225	chr17_1992443_1992943	SLC43A2	0.930615552899137	1.44718764093839e-41
12648278	KLF6	312230	chr17_1997699_1998199	SLC43A2	0.91133434204014	6.45865841394546e-37
12648301	KLF6	312314	chr17_2122252_2122752	SLC43A2	0.90664218620363	6.1008456512312e-36
12648303	KLF6	312324	chr17_2172107_2172607	SLC43A2	0.908021984197883	3.19409575263345e-36
12648304	KLF6	312340	chr17_2215737_2216237	SLC43A2	0.910152540901801	1.1482037594384499e-36
12648416	KLF6	312101	chr17_1648888_1649388	SCARF1	0.907037364789758	5.072864210553829e-36
12648435	KLF6	312197	chr17_1940584_1941084	SCARF1	0.911066715439763	7.356685425105799e-37
12648445	KLF6	312225	chr17_1992443_1992943	SCARF1	0.910916996459257	7.91186361152629e-37
12648472	KLF6	312340	chr17_2215737_2216237	SCARF1	0.911410639760811	6.21851312525811e-37
12650026	KLF6	311777	chr17_1031682_1032182	SMYD4	0.917831013704835	2.33130702445254e-38
12650081	KLF6	312018	chr17_1491450_1491950	SMYD4	0.903380233078676	2.720868689642e-35
12650115	KLF6	312197	chr17_1940584_1941084	SMYD4	0.946704189544039	1.3936491148355702e-46
12650116	KLF6	312199	chr17_1941832_1942332	SMYD4	0.91005136607529	1.2053328855908299e-36
12650117	KLF6	312201	chr17_1943436_1943936	SMYD4	0.937681160280852	1.31612401410164e-43
12650125	KLF6	312225	chr17_1992443_1992943	SMYD4	0.935282606740492	6.84421559741313e-43
12650198	KLF6	311777	chr17_1031682_1032182	RPA1	0.929399058707496	3.08397729912851e-41
12650250	KLF6	312011	chr17_1485583_1486083	RPA1	0.907225007213442	4.6448633097744e-36
12650253	KLF6	312018	chr17_1491450_1491950	RPA1	0.903354208339148	2.75301117293429e-35
12650287	KLF6	312197	chr17_1940584_1941084	RPA1	0.958529210423422	2.44367953036913e-51
12650289	KLF6	312201	chr17_1943436_1943936	RPA1	0.922059917744953	2.32665780373053e-39
12650297	KLF6	312225	chr17_1992443_1992943	RPA1	0.940983688299268	1.20746129495743e-44
12650298	KLF6	312230	chr17_1997699_1998199	RPA1	0.924908594982288	4.5610021424862795e-40
12650321	KLF6	312314	chr17_2122252_2122752	RPA1	0.903152197125978	3.01400838627318e-35
12650324	KLF6	312340	chr17_2215737_2216237	RPA1	0.906041749901103	8.063242037122319e-36
12650922	KLF6	312018	chr17_1491450_1491950	RTN4RL1	0.908820651273343	2.1824077669453002e-36
12650947	KLF6	312146	chr17_1762270_1762770	RTN4RL1	0.900965110419856	7.96397499624808e-35
12650956	KLF6	312197	chr17_1940584_1941084	RTN4RL1	0.951770426791911	1.77104829224859e-48
12650957	KLF6	312199	chr17_1941832_1942332	RTN4RL1	0.918140600597192	1.97783822067416e-38
12650958	KLF6	312201	chr17_1943436_1943936	RTN4RL1	0.9648288273413	1.8249196749730102e-54
12650966	KLF6	312225	chr17_1992443_1992943	RTN4RL1	0.93262976488856	3.9851057081856094e-42
12650994	KLF6	312345	chr17_2237824_2238324	RTN4RL1	0.900336292563358	1.0483565147293799e-34
12652574	KLF6	312011	chr17_1485583_1486083	SMG6	0.906510818274927	6.485252292210469e-36
12652577	KLF6	312018	chr17_1491450_1491950	SMG6	0.947247795836605	8.90182769328633e-47
12652587	KLF6	312084	chr17_1629379_1629879	SMG6	0.905703276112329	9.42336127918698e-36
12652596	KLF6	312117	chr17_1714648_1715148	SMG6	0.900198229228619	1.11308709278434e-34
12652597	KLF6	312118	chr17_1715180_1715680	SMG6	0.937213733800288	1.82401858955489e-43
12652611	KLF6	312197	chr17_1940584_1941084	SMG6	0.929022725359018	3.89011905500587e-41
12652612	KLF6	312199	chr17_1941832_1942332	SMG6	0.931644534668444	7.545804714955649e-42
12652613	KLF6	312201	chr17_1943436_1943936	SMG6	0.936319160570303	3.37656498362423e-43
12657569	KLF6	313065	chr17_4997907_4998407	ZZEF1	0.906617724860312	6.17052340775284e-36
12662073	KLF6	313029	chr17_4901573_4902073	KIF1C	0.901454265722367	6.426814088896431e-35
12662083	KLF6	313062	chr17_4988237_4988737	KIF1C	0.904559018453015	1.5944220879686202e-35
12662086	KLF6	313065	chr17_4997907_4998407	KIF1C	0.917222408190389	3.21684148269386e-38
12665828	KLF6	313314	chr17_6487547_6488047	ALOX12-AS1	0.929214337734349	3.45786528200579e-41
12665842	KLF6	313424	chr17_7019059_7019559	ALOX12-AS1	0.930294509629065	1.77118056316278e-41
12665887	KLF6	313581	chr17_7394332_7394832	ALOX12-AS1	0.918086631134967	2.03574078756531e-38
12673100	KLF6	313569	chr17_7351830_7352330	ZBTB4	0.930321880036758	1.74111027512872e-41
12673110	KLF6	313596	chr17_7438001_7438501	ZBTB4	0.90867966746816	2.33403870810011e-36
12673112	KLF6	313598	chr17_7440226_7440726	ZBTB4	0.912986397474406	2.83902044027662e-37
12673136	KLF6	313677	chr17_7651746_7652246	ZBTB4	0.918695171326232	1.47205334303067e-38
12673186	KLF6	313822	chr17_8124136_8124636	ZBTB4	0.92482714858746	4.78224073461189e-40
12677394	KLF6	313424	chr17_7019059_7019559	KCNAB3	0.955550249696256	5.02618622900151e-50
12677439	KLF6	313581	chr17_7394332_7394832	KCNAB3	0.948192564359604	4.01282931699275e-47
12677467	KLF6	313655	chr17_7581977_7582477	KCNAB3	0.904477996380167	1.65508160198024e-35
12677472	KLF6	313676	chr17_7650680_7651180	KCNAB3	0.902964335272366	3.27754899456445e-35
12677473	KLF6	313677	chr17_7651746_7652246	KCNAB3	0.906875067781889	5.4747584118008194e-36
12677510	KLF6	313772	chr17_7922734_7923234	KCNAB3	0.938062030039211	1.0094197577495999e-43
12677512	KLF6	313776	chr17_7929633_7930133	KCNAB3	0.943581946269609	1.69173737876925e-45
12677523	KLF6	313822	chr17_8124136_8124636	KCNAB3	0.912562789893683	3.51145934762846e-37
12683124	KLF6	314271	chr17_10125715_10126215	STX8	0.930889522444611	1.21761505781248e-41	DOWN
12683125	KLF6	314274	chr17_10127823_10128323	STX8	0.915189625441013	9.27190328076386e-38	DOWN
12683905	KLF6	314274	chr17_10127823_10128323	TMEM220-AS1	0.90122583422658	7.103648507955121e-35
12685289	KLF6	314766	chr17_16407099_16407599	PIGL	0.901654407087365	5.88188958060873e-35	DOWN
12686917	KLF6	315079	chr17_17491541_17492041	AC104024.2	0.949006752586749	2.01382637515498e-47
12686955	KLF6	315260	chr17_17792540_17793040	AC104024.2	0.920638533938064	5.13704351644658e-39
12688043	KLF6	315019	chr17_17351392_17351892	NT5M	0.916629898678521	4.38812572145994e-38
12688656	KLF6	315121	chr17_17554145_17554645	PEMT	0.905439894935313	1.0646405196907901e-35
12694358	KLF6	315696	chr17_19489897_19490397	ALDH3A2	0.952782945407546	7.03874674254457e-49
12695703	KLF6	315976	chr17_21382772_21383272	LINC01563	0.919802156063312	8.10217044307055e-39
12695740	KLF6	315976	chr17_21382772_21383272	DHRS7B	0.93793051659323	1.10659781658869e-43
12695913	KLF6	315975	chr17_21377520_21378020	KCNJ12	0.915209173961592	9.17817102431292e-38
12695914	KLF6	315976	chr17_21382772_21383272	KCNJ12	0.915992873750372	6.116276772049551e-38
12699225	KLF6	316623	chr17_29568384_29568884	ALDOC	0.910685398885838	8.86341217541425e-37
12699775	KLF6	316338	chr17_28711160_28711660	AC005726.1	0.91802818751588	2.0998171925220901e-38
12701479	KLF6	316169	chr17_27793457_27793957	FAM222B	0.903082352268345	3.1095830168856403e-35
12701499	KLF6	316297	chr17_28554473_28554973	FAM222B	0.933065088349568	2.9947852886816e-42
12701558	KLF6	316622	chr17_29567753_29568253	FAM222B	0.921585761277977	3.03455074414781e-39
12701579	KLF6	316680	chr17_29622650_29623150	FAM222B	0.905045425730711	1.27606795877966e-35
12705643	KLF6	316652	chr17_29590569_29591069	BLMH	0.910763417153954	8.53241651254112e-37
12708136	KLF6	317006	chr17_31425519_31426019	RHOT1	0.944781742482333	6.62526105372045e-46
12708144	KLF6	317063	chr17_31558866_31559366	RHOT1	0.900576241443525	9.44608770449556e-35
12709104	KLF6	317168	chr17_32267829_32268329	AC025211.1	0.906083278029754	7.909488651126259e-36
12714074	KLF6	318041	chr17_38428125_38428625	MRPL45	0.909989470419775	1.2423408263714799e-36
12714406	KLF6	318024	chr17_38415200_38415700	ARHGAP23	0.909118993423917	1.8907415618327e-36
12714408	KLF6	318029	chr17_38419073_38419573	ARHGAP23	0.901866495806288	5.3503246366548e-35
12714409	KLF6	318031	chr17_38420199_38420699	ARHGAP23	0.902950103677884	3.29923612764613e-35
12714412	KLF6	318041	chr17_38428125_38428625	ARHGAP23	0.967810435225475	3.9481980210582997e-56
12714415	KLF6	318063	chr17_38453796_38454296	ARHGAP23	0.916596728890489	4.46621713165904e-38
12714468	KLF6	318266	chr17_38893544_38894044	ARHGAP23	0.908127645231738	3.03902988319265e-36
12714624	KLF6	318024	chr17_38415200_38415700	SRCIN1	0.915132562400875	9.55157006301414e-38
12714627	KLF6	318031	chr17_38420199_38420699	SRCIN1	0.919457055341777	9.77216188488784e-39
12714630	KLF6	318041	chr17_38428125_38428625	SRCIN1	0.97239372485469	5.04785509341349e-59
12714633	KLF6	318063	chr17_38453796_38454296	SRCIN1	0.918525411051919	1.61121923249604e-38
12714649	KLF6	318133	chr17_38579809_38580309	SRCIN1	0.907829598371635	3.4966624780231595e-36
12714686	KLF6	318266	chr17_38893544_38894044	SRCIN1	0.927309987998725	1.1017335081846598e-40
12717726	KLF6	318024	chr17_38415200_38415700	PLXDC1	0.911952956734407	4.76053309433025e-37
12717728	KLF6	318029	chr17_38419073_38419573	PLXDC1	0.910699041762382	8.80514473023989e-37
12717771	KLF6	318204	chr17_38729968_38730468	PLXDC1	0.912905978798983	2.95571519311895e-37
12717802	KLF6	318328	chr17_39151319_39151819	PLXDC1	0.953062568870245	5.44513834922049e-49
12718541	KLF6	318024	chr17_38415200_38415700	STAC2	0.902914054386899	3.35317464350312e-35
12718544	KLF6	318031	chr17_38420199_38420699	STAC2	0.900738735386052	8.79591770537343e-35
12718547	KLF6	318041	chr17_38428125_38428625	STAC2	0.93669873865498	2.60244696480571e-43
12718603	KLF6	318266	chr17_38893544_38894044	STAC2	0.922705817535808	1.61505145199336e-39
12718631	KLF6	318382	chr17_39225749_39226249	STAC2	0.901135828587861	7.39177163952882e-35
12718681	KLF6	318616	chr17_40071357_40071857	STAC2	0.927421022665965	1.0308458117007898e-40
12718701	KLF6	318024	chr17_38415200_38415700	FBXL20	0.966536603885827	2.0924128702872097e-55
12718702	KLF6	318028	chr17_38418514_38419014	FBXL20	0.91393407105536	1.7602255963777101e-37
12718703	KLF6	318029	chr17_38419073_38419573	FBXL20	0.937937545616895	1.10079739560738e-43
12718704	KLF6	318031	chr17_38420199_38420699	FBXL20	0.947713304356445	6.012129782278241e-47
12718707	KLF6	318041	chr17_38428125_38428625	FBXL20	0.948567009612361	2.91945819681343e-47
12718710	KLF6	318063	chr17_38453796_38454296	FBXL20	0.937751168354498	1.25395071324534e-43
12718763	KLF6	318266	chr17_38893544_38894044	FBXL20	0.957353977108726	8.24653581988401e-51
12718777	KLF6	318328	chr17_39151319_39151819	FBXL20	0.913488996912367	2.20594409015327e-37
12718791	KLF6	318382	chr17_39225749_39226249	FBXL20	0.944811238582899	6.46489312205794e-46
12718841	KLF6	318616	chr17_40071357_40071857	FBXL20	0.922723958777827	1.59818474280892e-39
12718864	KLF6	318717	chr17_40316556_40317056	FBXL20	0.919778360191124	8.20789747125023e-39
12722755	KLF6	318616	chr17_40071357_40071857	CASC3	0.90639495392872	6.84474194191808e-36
12722989	KLF6	318736	chr17_40341813_40342313	WIPF2	0.902762046537579	3.5912057869584996e-35
12730973	KLF6	319086	chr17_42288134_42288634	STAT5B	0.900736752814101	8.80300444045797e-35
12731123	KLF6	318992	chr17_41992615_41993115	STAT3	0.90566989146749	9.567530279538049e-36
12731135	KLF6	319086	chr17_42288134_42288634	STAT3	0.905011601071517	1.2961572398882802e-35
12731138	KLF6	319113	chr17_42407412_42407912	STAT3	0.914502893282114	1.31692201521768e-37
12731140	KLF6	319124	chr17_42423190_42423690	STAT3	0.930893637796586	1.21429002792493e-41
12731156	KLF6	319203	chr17_42673813_42674313	STAT3	0.916384130650349	4.98861840595734e-38
12732478	KLF6	319086	chr17_42288134_42288634	PLEKHH3	0.908793614688214	2.2110564483083e-36
12732481	KLF6	319113	chr17_42407412_42407912	PLEKHH3	0.943196399691452	2.27742403827667e-45
12732483	KLF6	319124	chr17_42423190_42423690	PLEKHH3	0.923227799497554	1.19989468157246e-39
12732499	KLF6	319203	chr17_42673813_42674313	PLEKHH3	0.936473177392215	3.0349641614735097e-43
12732527	KLF6	319356	chr17_43431609_43432109	PLEKHH3	0.924038967278969	7.55131309861316e-40
12732928	KLF6	318992	chr17_41992615_41993115	EZH1	0.915121563894859	9.60275433167e-38
12732943	KLF6	319113	chr17_42407412_42407912	EZH1	0.900368838330153	1.03370974874501e-34
12732945	KLF6	319124	chr17_42423190_42423690	EZH1	0.915531766135758	7.7682138454285e-38
12732961	KLF6	319203	chr17_42673813_42674313	EZH1	0.935240876288568	7.0343318191508894e-43
12738445	KLF6	319440	chr17_43937979_43938479	HDAC5	0.918132460209965	1.98637017367294e-38
12738446	KLF6	319444	chr17_43994803_43995303	HDAC5	0.905668424175683	9.57420063547862e-36
12738500	KLF6	319637	chr17_44758723_44759223	HDAC5	0.912158860267748	4.29902761440517e-37
12738525	KLF6	319724	chr17_44968196_44968696	HDAC5	0.939232427701175	4.3703685001981103e-44
12738531	KLF6	319740	chr17_45020686_45021186	HDAC5	0.938481125569882	7.49126739444989e-44
12742095	KLF6	319440	chr17_43937979_43938479	ADAM11	0.938715698783867	6.33180142940338e-44
12743991	KLF6	319637	chr17_44758723_44759223	DCAKD	0.927195715812796	1.181501306708e-40
12744016	KLF6	319724	chr17_44968196_44968696	DCAKD	0.916798151996117	4.0207564083001e-38
12744022	KLF6	319740	chr17_45020686_45021186	DCAKD	0.935042603084138	8.026887626652e-43
12744027	KLF6	319785	chr17_45131796_45132296	DCAKD	0.917396732602023	2.93307325872006e-38
12744031	KLF6	319793	chr17_45144229_45144729	DCAKD	0.925818480209799	2.67781814322182e-40
12744038	KLF6	319831	chr17_45228123_45228623	DCAKD	0.940955628375584	1.23215662611149e-44
12744039	KLF6	319832	chr17_45229049_45229549	DCAKD	0.915007020928578	1.01788201614449e-37
12744040	KLF6	319833	chr17_45229572_45230072	DCAKD	0.921504756942326	3.17739034683598e-39
12744056	KLF6	319925	chr17_45430732_45431232	DCAKD	0.94088728155707	1.29593023071415e-44
12744059	KLF6	319946	chr17_45688186_45688686	DCAKD	0.921744327242933	2.77604204050991e-39
12744133	KLF6	319637	chr17_44758723_44759223	NMT1	0.922869156266114	1.47215407587495e-39
12744158	KLF6	319724	chr17_44968196_44968696	NMT1	0.914518312171765	1.3062970868884e-37
12744164	KLF6	319740	chr17_45020686_45021186	NMT1	0.924413671172814	6.0743901087845e-40
12744169	KLF6	319785	chr17_45131796_45132296	NMT1	0.914646514803028	1.22359479728376e-37
12744173	KLF6	319793	chr17_45144229_45144729	NMT1	0.916642220218912	4.36060868402718e-38
12744180	KLF6	319831	chr17_45228123_45228623	NMT1	0.944896466832803	6.044278784384111e-46
12744182	KLF6	319833	chr17_45229572_45230072	NMT1	0.908787508130316	2.2174661542835097e-36
12744198	KLF6	319925	chr17_45430732_45431232	NMT1	0.929534628026371	2.83612314963116e-41
12744201	KLF6	319946	chr17_45688186_45688686	NMT1	0.912102295996904	4.42011348097534e-37
12744312	KLF6	319831	chr17_45228123_45228623	PLCD3	0.902182566738941	4.6470131569255503e-35
12744333	KLF6	319946	chr17_45688186_45688686	PLCD3	0.912342595260785	3.91932432898034e-37
12746071	KLF6	319637	chr17_44758723_44759223	ARHGAP27	0.92511627071567	4.04192405218004e-40
12746102	KLF6	319740	chr17_45020686_45021186	ARHGAP27	0.902281811746137	4.44820967309431e-35
12746135	KLF6	319920	chr17_45425687_45426187	ARHGAP27	0.900374063683182	1.03136713488067e-34
12746137	KLF6	319926	chr17_45431814_45432314	ARHGAP27	0.902189188150785	4.63346564768999e-35
12746139	KLF6	319946	chr17_45688186_45688686	ARHGAP27	0.908681683197695	2.33178173834395e-36
12746343	KLF6	319946	chr17_45688186_45688686	PLEKHM1	0.904279064553846	1.81281702146727e-35
12747219	KLF6	320164	chr17_46818580_46819080	MAPT-AS1	0.902154186721401	4.70522381913614e-35
12747820	KLF6	320173	chr17_46851886_46852386	ARL17B	0.915134152817752	9.54395577404854e-38
12760710	KLF6	321015	chr17_50954130_50954630	LUC7L3	0.925990735369841	2.41860164756606e-40
12761858	KLF6	320972	chr17_50863065_50863565	SPAG9	0.918018647487466	2.11017031154311e-38
12763423	KLF6	321687	chr17_57585594_57586094	AKAP1	0.910188263936615	1.1288380806332499e-36
12763424	KLF6	321696	chr17_57604692_57605192	AKAP1	0.919616922927136	8.95720726306055e-39
12763425	KLF6	321698	chr17_57606163_57606663	AKAP1	0.909534220153868	1.5481844980810698e-36
12763607	KLF6	321647	chr17_57519133_57519633	MSI2	0.91076600054255	8.52263885611649e-37
12763608	KLF6	321654	chr17_57527749_57528249	MSI2	0.900949033061193	8.020512398161999e-35
12763611	KLF6	321678	chr17_57563862_57564362	MSI2	0.940726353970358	1.46129819945293e-44
12763612	KLF6	321682	chr17_57570956_57571456	MSI2	0.950377270378454	6.15637819276911e-48
12763613	KLF6	321687	chr17_57585594_57586094	MSI2	0.952698958519243	7.57498511744755e-49
12763614	KLF6	321696	chr17_57604692_57605192	MSI2	0.980466030791442	1.6798570725407801e-65
12763615	KLF6	321698	chr17_57606163_57606663	MSI2	0.932238839941763	5.1437552537569597e-42
12763616	KLF6	321710	chr17_57653247_57653747	MSI2	0.948700840759403	2.6080775548289203e-47
12763620	KLF6	321743	chr17_57783181_57783681	MSI2	0.947380605821229	7.955648864356891e-47
12763623	KLF6	321774	chr17_57874414_57874914	MSI2	0.900435764555465	1.00405480546341e-34
12763630	KLF6	321849	chr17_57955119_57955619	MSI2	0.9166687688885	4.30127465542582e-38
12764066	KLF6	321678	chr17_57563862_57564362	CUEDC1	0.913473549963436	2.22337368492693e-37
12764067	KLF6	321682	chr17_57570956_57571456	CUEDC1	0.91005106164247	1.2054421990059798e-36
12764068	KLF6	321687	chr17_57585594_57586094	CUEDC1	0.915819734622533	6.69080781247033e-38
12764069	KLF6	321696	chr17_57604692_57605192	CUEDC1	0.941127167050845	1.0849100821935601e-44
12764071	KLF6	321710	chr17_57653247_57653747	CUEDC1	0.931296959757698	9.41190856198364e-42
12764078	KLF6	321774	chr17_57874414_57874914	CUEDC1	0.911236879920025	6.77406424571792e-37
12764079	KLF6	321775	chr17_57875202_57875702	CUEDC1	0.93129522620741	9.420697487257889e-42
12764084	KLF6	321848	chr17_57954364_57954864	CUEDC1	0.907772497315893	3.5908939891426795e-36
12765483	KLF6	321696	chr17_57604692_57605192	SEPTIN4	0.907269586942023	4.5494123446838796e-36
12766979	KLF6	322210	chr17_60149672_60150172	BCAS3	0.910290157562945	1.0744989749048098e-36
12766982	KLF6	322239	chr17_60327046_60327546	BCAS3	0.920770563356895	4.77393637090883e-39
12767972	KLF6	322428	chr17_62712084_62712584	AC005972.3	0.90070481274192	8.92849773696121e-35
12769116	KLF6	322440	chr17_62773166_62773666	LIMD2	0.914916540075361	1.06638335008374e-37
12770922	KLF6	323001	chr17_65190643_65191143	DDX5	0.940434892918764	1.81510779617943e-44	UP
12771335	KLF6	323001	chr17_65190643_65191143	RGS9	0.954823225028328	1.02837523622383e-49
12771491	KLF6	323068	chr17_65583762_65584262	PRKCA	0.909883209616616	1.30805279190669e-36
12771631	KLF6	323307	chr17_66859326_66859826	CACNG5	0.933665937033773	2.0158497818156e-42
12771642	KLF6	323357	chr17_66983384_66983884	CACNG5	0.913398724551562	2.30840063349124e-37
12772152	KLF6	323224	chr17_66580096_66580596	PITPNC1	0.940192856114839	2.17159312995304e-44
12772154	KLF6	323239	chr17_66675844_66676344	PITPNC1	0.914376950896313	1.40505944327397e-37
12772155	KLF6	323282	chr17_66788974_66789474	PITPNC1	0.94279057037868	3.1020962539016303e-45
12772162	KLF6	323332	chr17_66958086_66958586	PITPNC1	0.919268992008484	1.08115348410112e-38
12772182	KLF6	323429	chr17_67377994_67378494	PITPNC1	0.90130788275401	6.85098857648414e-35
12774732	KLF6	324048	chr17_72476638_72477138	CDC42EP4	0.942314626574269	4.44610905599312e-45
12778593	KLF6	324774	chr17_74859117_74859617	RAB37	0.911290346432757	6.59777406563094e-37
12778615	KLF6	324830	chr17_74987976_74988476	RAB37	0.935093434446349	7.76164511155938e-43
12780924	KLF6	325238	chr17_75834899_75835399	CDR2L	0.911434147758157	6.14631012245675e-37
12780932	KLF6	325269	chr17_75877232_75877732	CDR2L	0.918523855488293	1.6125147499421e-38
12789463	KLF6	325425	chr17_76414379_76414879	EXOC7	0.922590266879258	1.72372892590158e-39
12789836	KLF6	325198	chr17_75764940_75765440	RNF157	0.937910201193775	1.1221902193515099e-43
12789842	KLF6	325238	chr17_75834899_75835399	RNF157	0.910276669371258	1.0814569970831898e-36
12789850	KLF6	325269	chr17_75877232_75877732	RNF157	0.920949828059118	4.32335006944239e-39
12789853	KLF6	325280	chr17_75896752_75897252	RNF157	0.902772053535209	3.57468641098205e-35
12789870	KLF6	325373	chr17_76240341_76240841	RNF157	0.910617753782898	9.15963771038187e-37
12789872	KLF6	325379	chr17_76259355_76259855	RNF157	0.902093204208433	4.83425128557467e-35
12789883	KLF6	325414	chr17_76383697_76384197	RNF157	0.917033057716168	3.55602030714278e-38
12789884	KLF6	325415	chr17_76384266_76384766	RNF157	0.923855530518998	8.394787528384849e-40
12789885	KLF6	325425	chr17_76414379_76414879	RNF157	0.957150373788397	1.01591431102645e-50
12789895	KLF6	325503	chr17_76501151_76501651	RNF157	0.910876410192062	8.07109810904587e-37
12789897	KLF6	325526	chr17_76537425_76537925	RNF157	0.950993387633834	3.55504826715516e-48
12789898	KLF6	325527	chr17_76537977_76538477	RNF157	0.962824554466969	2.0534777360203e-53
12789900	KLF6	325534	chr17_76543983_76544483	RNF157	0.917427493161766	2.88619771658186e-38
12789903	KLF6	325552	chr17_76585097_76585597	RNF157	0.933148574569394	2.83552538263176e-42
12789905	KLF6	325572	chr17_76688095_76688595	RNF157	0.905391036744316	1.0885736795072901e-35
12789935	KLF6	325786	chr17_77212464_77212964	RNF157	0.901932983166103	5.194496269975399e-35
12789937	KLF6	325799	chr17_77227423_77227923	RNF157	0.90800169148807	3.22505835451522e-36
12790123	KLF6	325198	chr17_75764940_75765440	QRICH2	0.945356515981248	4.17626175225037e-46
12790129	KLF6	325238	chr17_75834899_75835399	QRICH2	0.928460833615846	5.49737321209481e-41
12790137	KLF6	325269	chr17_75877232_75877732	QRICH2	0.902294115740238	4.42432789238105e-35
12790140	KLF6	325280	chr17_75896752_75897252	QRICH2	0.911685339757591	5.4272784614188996e-37
12790157	KLF6	325373	chr17_76240341_76240841	QRICH2	0.903227701026652	2.9143801231776603e-35
12790159	KLF6	325379	chr17_76259355_76259855	QRICH2	0.927884887690147	7.80003164552013e-41
12790172	KLF6	325425	chr17_76414379_76414879	QRICH2	0.934414913272515	1.2240065184448799e-42
12790182	KLF6	325503	chr17_76501151_76501651	QRICH2	0.910551619944509	9.45416698901721e-37
12790184	KLF6	325526	chr17_76537425_76537925	QRICH2	0.946335681062342	1.8883087990945702e-46
12790185	KLF6	325527	chr17_76537977_76538477	QRICH2	0.960787880751445	2.10198609249361e-52
12790190	KLF6	325552	chr17_76585097_76585597	QRICH2	0.909767782032333	1.38235926918742e-36
12790264	KLF6	325198	chr17_75764940_75765440	PRPSAP1	0.937038438049544	2.05764888896751e-43
12790281	KLF6	325280	chr17_75896752_75897252	PRPSAP1	0.931919147479586	6.3221121453143e-42
12790286	KLF6	325308	chr17_76000366_76000866	PRPSAP1	0.916277974668132	5.27332402026424e-38
12790298	KLF6	325373	chr17_76240341_76240841	PRPSAP1	0.903484389606628	2.59677571245438e-35
12790299	KLF6	325374	chr17_76240894_76241394	PRPSAP1	0.908624024508408	2.39581862076216e-36
12790311	KLF6	325414	chr17_76383697_76384197	PRPSAP1	0.912830771653839	3.06930173679007e-37
12790313	KLF6	325425	chr17_76414379_76414879	PRPSAP1	0.91967827467668	8.66080983054609e-39
12790323	KLF6	325503	chr17_76501151_76501651	PRPSAP1	0.917191182187775	3.27172409162045e-38
12790325	KLF6	325526	chr17_76537425_76537925	PRPSAP1	0.945880337814301	2.73970448455603e-46
12790326	KLF6	325527	chr17_76537977_76538477	PRPSAP1	0.958121316909765	3.73195717321399e-51
12790331	KLF6	325552	chr17_76585097_76585597	PRPSAP1	0.923834689076967	8.49276697840777e-40
12790575	KLF6	325280	chr17_75896752_75897252	UBE2O	0.911554297394064	5.79377196507463e-37
12791028	KLF6	325198	chr17_75764940_75765440	CYGB	0.920387053920183	5.89770084890755e-39
12791045	KLF6	325280	chr17_75896752_75897252	CYGB	0.915642816370121	7.33506069578734e-38
12791062	KLF6	325373	chr17_76240341_76240841	CYGB	0.933446614238436	2.3309450948696297e-42
12791077	KLF6	325425	chr17_76414379_76414879	CYGB	0.913018397526332	2.79429088343201e-37
12791089	KLF6	325526	chr17_76537425_76537925	CYGB	0.938367818350163	8.116608903311081e-44
12791090	KLF6	325527	chr17_76537977_76538477	CYGB	0.968327485104556	1.9621532808419298e-56
12791092	KLF6	325534	chr17_76543983_76544483	CYGB	0.913877983208239	1.81107653444572e-37
12791127	KLF6	325786	chr17_77212464_77212964	CYGB	0.921266925344774	3.62911601771867e-39
12791142	KLF6	325839	chr17_77372773_77373273	CYGB	0.934637584403293	1.05566820629434e-42
12791143	KLF6	325841	chr17_77374290_77374790	CYGB	0.933611059274359	2.0925928256891297e-42
12791160	KLF6	325903	chr17_77476347_77476847	CYGB	0.907899369651576	3.38282731869012e-36
12791181	KLF6	325198	chr17_75764940_75765440	PRCD	0.935040450116214	8.03868262867719e-43
12791187	KLF6	325238	chr17_75834899_75835399	PRCD	0.916481159921804	4.74031947026144e-38
12791215	KLF6	325373	chr17_76240341_76240841	PRCD	0.931533523565153	8.099460107226239e-42
12791230	KLF6	325425	chr17_76414379_76414879	PRCD	0.942881924122389	2.8946277194425404e-45
12791240	KLF6	325503	chr17_76501151_76501651	PRCD	0.900445889073158	9.9968338841486e-35
12791242	KLF6	325526	chr17_76537425_76537925	PRCD	0.92634226978775	1.96595305898466e-40
12791243	KLF6	325527	chr17_76537977_76538477	PRCD	0.963928003037519	5.4936083228159e-54
12791245	KLF6	325534	chr17_76543983_76544483	PRCD	0.921066316022816	4.0556094987521803e-39
12791280	KLF6	325786	chr17_77212464_77212964	PRCD	0.93520538070051	7.20688770835406e-43
12791282	KLF6	325799	chr17_77227423_77227923	PRCD	0.901760843706883	5.60710798830414e-35
12791295	KLF6	325839	chr17_77372773_77373273	PRCD	0.937526772023557	1.4673256689808899e-43
12791296	KLF6	325841	chr17_77374290_77374790	PRCD	0.956497465538874	1.94684272456718e-50
12791304	KLF6	325859	chr17_77409379_77409879	PRCD	0.905415277024144	1.07650234297001e-35
12791313	KLF6	325903	chr17_77476347_77476847	PRCD	0.921754103106564	2.76079897397327e-39
12792299	KLF6	325415	chr17_76384266_76384766	ST6GALNAC2	0.908627413679245	2.39189874849011e-36
12792300	KLF6	325425	chr17_76414379_76414879	ST6GALNAC2	0.916948919191033	3.71531760726587e-38
12792310	KLF6	325503	chr17_76501151_76501651	ST6GALNAC2	0.902124441319871	4.76798864197851e-35
12792313	KLF6	325527	chr17_76537977_76538477	ST6GALNAC2	0.902221647115218	4.5681925528221104e-35
12792365	KLF6	325839	chr17_77372773_77373273	ST6GALNAC2	0.924331910500612	6.370919088399389e-40
12792366	KLF6	325841	chr17_77374290_77374790	ST6GALNAC2	0.925976259690212	2.4399183524148796e-40
12793440	KLF6	325198	chr17_75764940_75765440	MFSD11	0.94860868903825	2.81638424947751e-47
12793446	KLF6	325238	chr17_75834899_75835399	MFSD11	0.930256241655005	1.81395763662166e-41
12793457	KLF6	325280	chr17_75896752_75897252	MFSD11	0.916648501382567	4.34633636835444e-38
12793474	KLF6	325373	chr17_76240341_76240841	MFSD11	0.908184641456429	2.9581500799105596e-36
12793476	KLF6	325379	chr17_76259355_76259855	MFSD11	0.932700852311822	3.8053086442630295e-42
12793489	KLF6	325425	chr17_76414379_76414879	MFSD11	0.941633579414974	7.42424642905131e-45
12793499	KLF6	325503	chr17_76501151_76501651	MFSD11	0.930828352676936	1.26461412679523e-41
12793501	KLF6	325526	chr17_76537425_76537925	MFSD11	0.925801547086248	2.70471909099717e-40
12793502	KLF6	325527	chr17_76537977_76538477	MFSD11	0.950989150295137	3.5686749854207697e-48
12793541	KLF6	325799	chr17_77227423_77227923	MFSD11	0.903438180264473	2.65177690454496e-35
12793554	KLF6	325839	chr17_77372773_77373273	MFSD11	0.944597536964293	7.70257603793903e-46
12793555	KLF6	325841	chr17_77374290_77374790	MFSD11	0.950324811183987	6.44308654459114e-48
12793556	KLF6	325842	chr17_77374896_77375396	MFSD11	0.913118579097408	2.65790496409046e-37
12793563	KLF6	325859	chr17_77409379_77409879	MFSD11	0.922566870963083	1.74707999690351e-39
12793568	KLF6	325884	chr17_77447008_77447508	MFSD11	0.90053405142116	9.621695174457899e-35
12793572	KLF6	325903	chr17_77476347_77476847	MFSD11	0.921650360246282	2.92655963502832e-39
12795115	KLF6	325414	chr17_76383697_76384197	SEPTIN9	0.930846803120384	1.25061877832528e-41
12795116	KLF6	325415	chr17_76384266_76384766	SEPTIN9	0.933503985531388	2.24465318999315e-42
12795117	KLF6	325425	chr17_76414379_76414879	SEPTIN9	0.963010112413505	1.64596131542385e-53
12795127	KLF6	325503	chr17_76501151_76501651	SEPTIN9	0.914645578164907	1.2241266868812601e-37
12795129	KLF6	325526	chr17_76537425_76537925	SEPTIN9	0.920103825201683	6.88166185851714e-39
12795130	KLF6	325527	chr17_76537977_76538477	SEPTIN9	0.948604147864156	2.82686689582653e-47
12795132	KLF6	325534	chr17_76543983_76544483	SEPTIN9	0.914702834468424	1.18962747204633e-37
12795135	KLF6	325552	chr17_76585097_76585597	SEPTIN9	0.9418130979628	6.49299348889344e-45
12795137	KLF6	325572	chr17_76688095_76688595	SEPTIN9	0.908399690303952	2.66893808767939e-36
12795169	KLF6	325799	chr17_77227423_77227923	SEPTIN9	0.932129025657539	5.52106922189974e-42
12795170	KLF6	325800	chr17_77228427_77228927	SEPTIN9	0.910119646414062	1.1662166929861e-36
12795173	KLF6	325810	chr17_77287482_77287982	SEPTIN9	0.907096535907965	4.9335392814239e-36
[truncated: 12,985 more rows]
