# Supplementary material for: Central amygdala single-nucleus atlas reveals chromatin and gene transcription dynamics in human alcohol use disorder
Source: Nat Commun. 2026 Jan 19;17:1634. doi: 10.1038/s41467-026-68351-1 (PMC12905162; doi:10.1038/s41467-026-68351-1)
Supplement: Supplementary file 3 — Supplementary Data 1-37 [file 41467_2026_68351_MOESM3_ESM.zip › Supplementary Data/Supplementary Data 36.csv]

SNP_ID	Genename	Celltype	Chromosome	Position	Peak	Zhou et al PIP	PIP
rs75120545	AC019129.1	MIC	2			0.613	0.965563526666366
rs75120545	AC019129.1	AST	2			0.613	0.965517675705144
rs75120545	AC019129.1	END	2			0.613	0.965508294884496
rs75120545	AC019129.1	OPC	2			0.613	0.965428959811821
rs75120545	AC019129.1	OLI	2			0.613	0.965489587653828
rs75120545	AC019129.1	EXC	2			0.613	0.970822889539136
rs75120545	AC019129.1	INH	2		chr2_44044163_44044663	0.613	0.998769766530995
rs1155397	AC068610.5	OPC	7			0.868	0.999034966063627
rs1155397	AC068610.5	AST	7			0.868	0.998890810277795
rs1155397	AC068610.5	END	7			0.868	0.999033427778124
rs1155397	AC068610.5	MIC	7			0.868	0.998951050320108
rs1155397	AC068610.5	EXC	7			0.868	0.998994846547266
rs1155397	AC068610.5	INH	7			0.868	0.999012176931944
rs1155397	AC068610.5	OLI	7			0.868	0.999029046352885
rs2245405	AC091962.3	OLI	5			0.254	0.107322667794132
rs2245405	AC091962.3	AST	5			0.254	0.109809131971569
rs2245405	AC091962.3	END	5			0.254	0.107322667794132
rs2245405	AC091962.3	INH	5			0.254	0.128513524648445
rs2245405	AC091962.3	OPC	5			0.254	0.107322667794132
rs13024996	AC096558.1	MIC	2			0.177	0.246581111096852
rs13024996	AC096558.1	AST	2			0.177	0.247015132688175
rs13024996	AC096558.1	END	2			0.177	0.247015132688175
rs13024996	AC096558.1	OPC	2			0.177	0.246946273220855
rs13024996	AC096558.1	OLI	2			0.177	0.247455562725589
rs13024996	AC096558.1	INH	2			0.177	0.247015132688175
rs13024996	AC096558.1	EXC	2			0.177	0.24562378955081
rs9835977	AC144521.1	END	3			0.346	0.101220353441085
rs9835977	AC144521.1	MIC	3			0.346	0.100702381898814
rs9835977	AC144521.1	AST	3			0.346	0.101220353441085
rs9835977	AC144521.1	INH	3			0.346	0.101041193589507
rs9835977	AC144521.1	EXC	3			0.346	0.101156026471132
rs9835977	AC144521.1	OLI	3			0.346	0.100907879207655
rs9835977	AC144521.1	OPC	3			0.346	0.101231509513447
rs12826108	ACSS3	END	12			0.096	0.122529781574708
rs12826108	ACSS3	OPC	12			0.096	0.122542244798376
rs12826108	ACSS3	OLI	12			0.096	0.122279577671479
rs12826108	ACSS3	EXC	12		chr12_81209214_81209714	0.096	0.600680113827964
rs12826108	ACSS3	INH	12			0.096	0.125721644074476
rs12826108	ACSS3	MIC	12			0.096	0.122177489794235
rs12826108	ACSS3	AST	12			0.096	0.120806987035137
rs1229984	ADH1B	OPC	4			1.0	1.0
rs1229984	ADH1B	AST	4			1.0	1.0
rs1229984	ADH1B	MIC	4			1.0	1.0
rs1229984	ADH1B	OLI	4			1.0	1.0
rs1229984	ADH1B	EXC	4			1.0	1.0
rs1229984	ADH1B	END	4			1.0	1.0
rs1229984	ADH1B	INH	4			1.0	1.0
rs1229984	ADH1C	END	4			1.0	1.0
rs1229984	ADH1C	AST	4			1.0	1.0
rs1229984	ADH1C	MIC	4			1.0	1.0
rs1229984	ADH1C	OPC	4			1.0	1.0
rs1229984	ADH1C	OLI	4			1.0	1.0
rs1229984	ADH1C	EXC	4			1.0	1.0
rs1229984	ADH1C	INH	4			1.0	1.0
rs6546862	ALMS1	OLI	2			0.027	0.0221673588401269
rs6546862	ALMS1	OPC	2			0.027	0.0221673588401269
rs6546862	ALMS1	AST	2			0.027	0.0221559789307603
rs13024996	ARHGAP15	OPC	2			0.177	0.251318643949818
rs13024996	ARHGAP15	MIC	2			0.177	0.250871295360588
rs13024996	ARHGAP15	AST	2			0.177	0.251455262833588
rs13024996	ARHGAP15	INH	2			0.177	0.251455262833588
rs13024996	ARHGAP15	EXC	2			0.177	0.250400619917713
rs13024996	ARHGAP15	OLI	2			0.177	0.251751451297456
rs13024996	ARHGAP15	END	2			0.177	0.251519423171565
rs2664299	BCL11B	AST	14			0.69	0.73036501448234
rs2664299	BCL11B	END	14			0.69	0.730474420065707
rs2664299	BCL11B	MIC	14			0.69	0.730167675920108
rs2664299	BCL11B	OPC	14			0.69	0.733354359929296
rs2664299	BCL11B	OLI	14			0.69	0.73048240554816
rs6265	BDNF	AST	11			0.31	0.328498397225543
rs6265	BDNF	INH	11			0.31	0.325243308667066
rs6265	BDNF	MIC	11			0.31	0.324056059566066
rs6265	BDNF	OPC	11			0.31	0.304272644824099
rs6265	BDNF	END	11			0.31	0.324056059566066
rs6265	BDNF-AS	AST	11			0.31	0.317409682250845
rs6265	BDNF-AS	INH	11			0.31	0.307493922152306
rs6265	BDNF-AS	OPC	11			0.31	0.287558932955311
rs6265	BDNF-AS	END	11			0.31	0.306904374682934
rs6265	BDNF-AS	MIC	11			0.31	0.306904374682934
rs10797739	CACNA1E	END	1			0.897	0.932946372768581
rs10797739	CACNA1E	INH	1			0.897	0.930871090462661
rs10797739	CACNA1E	EXC	1			0.897	0.755720931634628
rs10797739	CACNA1E	OLI	1			0.897	0.932443968036584
rs10797739	CACNA1E	OPC	1			0.897	0.940540297311642
rs10797739	CACNA1E	AST	1			0.897	0.932413955307073
rs10797739	CACNA1E	MIC	1			0.897	0.936604153703939
rs11215405	CADM1	EXC	11			0.824	0.773218723919884
rs11215405	CADM1	OLI	11			0.824	0.808673935631954
rs11215405	CADM1	OPC	11			0.824	0.844364867197814
rs11215405	CADM1	END	11			0.824	0.808479204536837
rs11215405	CADM1	MIC	11			0.824	0.808479204536837
rs11215405	CADM1	INH	11			0.824	0.743855879385448
rs11215405	CADM1	AST	11			0.824	0.797656114172616
rs1368742	CADM2	INH	3			0.415	0.11802324837988
rs1368742	CADM2	END	3			0.415	0.117980060441818
rs1368742	CADM2	AST	3			0.415	0.114481940536222
rs1368742	CADM2	MIC	3			0.415	0.117980060441818
rs1368742	CADM2	EXC	3			0.415	0.117190641028064
rs1368742	CADM2	OPC	3			0.415	0.115439540293525
rs1368742	CADM2	OLI	3			0.415	0.0976163168552279
rs7787380	CALN1	OPC	7			0.716	0.626519261427661
rs7787380	CALN1	END	7			0.716	0.625173958475263
rs7787380	CALN1	OLI	7			0.716	0.618927401345889
rs7787380	CALN1	EXC	7			0.716	0.573047515661469
rs7787380	CALN1	INH	7			0.716	0.625022412052912
rs7787380	CALN1	AST	7			0.716	0.625173958475263
rs7787380	CALN1	MIC	7			0.716	0.625609844633174
rs1291854	CELF2	INH	10			0.864	0.921873514136624
rs1291854	CELF2	EXC	10			0.864	0.859439674291133
rs1291854	CELF2	OLI	10			0.864	0.923400368190981
rs1291854	CELF2	OPC	10			0.864	0.922264748522953
rs1291854	CELF2	END	10			0.864	0.924931200021903
rs1291854	CELF2	AST	10			0.864	0.923930695297072
rs1291854	CELF2	MIC	10			0.864	0.918903844496628
rs2696884	CNOT4	END	7			0.292	0.139204119812833
rs2696884	CNOT4	EXC	7			0.292	0.141173261075403
rs2696884	CNOT4	INH	7			0.292	0.139204119501654
rs2696884	CNOT4	MIC	7			0.292	0.139204119762702
rs2696884	CNOT4	OPC	7			0.292	0.139204119797901
rs2696884	CNOT4	OLI	7			0.292	0.139204119815103
rs2696884	CNOT4	AST	7			0.292	0.139204119732041
rs10447987	CSMD3	MIC	8			0.927	0.783606101588632
rs10447987	CSMD3	AST	8			0.927	0.783606101588632
rs10447987	CSMD3	END	8			0.927	0.783606101588632
rs10447987	CSMD3	OPC	8			0.927	0.783606101588632
rs10447987	CSMD3	OLI	8			0.927	0.783606101588632
rs10447987	CSMD3	EXC	8			0.927	0.804358791683111
rs10447987	CSMD3	INH	8			0.927	0.763959829733876
rs825704	CTD-2009A10.1	END	16			0.375	0.421717641885676
rs825704	CTD-2009A10.1	INH	16			0.375	0.420361262419775
rs825704	CTD-2009A10.1	EXC	16			0.375	0.423720816100467
rs825704	CTD-2009A10.1	OLI	16			0.375	0.422018101853341
rs825704	CTD-2009A10.1	OPC	16			0.375	0.421039430453867
rs825704	CTD-2009A10.1	AST	16			0.375	0.421718236773393
rs825704	CTD-2009A10.1	MIC	16			0.375	0.422483113331747
rs34488670	CTD-2050N2.1	MIC	15			0.576	0.132579759566403
rs34488670	CTD-2050N2.1	END	15			0.576	0.132579763036816
rs34488670	CTD-2050N2.1	OPC	15			0.576	0.132579762254649
rs34488670	CTD-2050N2.1	INH	15			0.576	0.132214565994185
rs34488670	CTD-2050N2.1	AST	15			0.576	0.132579762716989
rs34488670	CTD-2050N2.1	OLI	15			0.576	0.132579763036816
rs2098112	DPP6	INH	7			0.999	0.999484829240382
rs2098112	DPP6	MIC	7			0.999	0.99955811589189
rs2098112	DPP6	EXC	7			0.999	0.999524904034752
rs2098112	DPP6	OLI	7			0.999	0.999523473819873
rs2098112	DPP6	OPC	7			0.999	0.999557705015218
rs2098112	DPP6	AST	7			0.999	0.999566664540439
rs2098112	DPP6	END	7			0.999	0.999564823236935
rs61904960	DRD2	END	11			0.738	0.31509372621792
rs61687445	DRD2	INH	11		chr11_113567074_113567574	0.507	0.495863502834968
rs61904960	DRD2	OLI	11			0.738	0.347394444372694
rs61687445	DRD2	MIC	11			0.507	0.285116942456461
rs61904960	DRD2	AST	11			0.738	0.319080632782194
rs61904960	DRD2	OPC	11			0.738	0.315286014543361
rs2022028	ERI3	OPC	1			0.489	0.330159775317184
rs2022028	ERI3	MIC	1			0.489	0.332133600429531
rs2022028	ERI3	END	1			0.489	0.33218961194543
rs2022028	ERI3	AST	1			0.489	0.331819428173475
rs2022028	ERI3	EXC	1			0.489	0.31844705647449
rs2022028	ERI3	INH	1			0.489	0.330640702302991
rs2022028	ERI3	OLI	1			0.489	0.332468062590267
rs713287	GABRA4	MIC	4			0.476	0.100809993093135
rs713287	GABRA4	INH	4			0.476	0.0978029562467371
rs713287	GABRA4	EXC	4			0.476	0.0999165851552017
rs713287	GABRA4	OLI	4			0.476	0.100809993093135
rs713287	GABRA4	OPC	4			0.476	0.100763109159297
rs713287	GABRA4	END	4			0.476	0.100809993093135
rs713287	GABRA4	AST	4			0.476	0.100742107919433
rs1260326	GCKR	EXC	2			0.994	0.99567806850096
rs4413606	HIST1H3PS1	MIC	6			0.512	0.530286529644545
rs13102826	INPP4B	MIC	4			0.826	0.165480956734957
rs13102826	INPP4B	INH	4			0.826	0.166027388530442
rs13102826	INPP4B	EXC	4			0.826	0.166483927046482
rs13102826	INPP4B	OLI	4			0.826	0.1660015470468
rs13102826	INPP4B	OPC	4			0.826	0.166133362387578
rs13102826	INPP4B	END	4			0.826	0.166113941811201
rs13102826	INPP4B	AST	4			0.826	0.166112930321688
rs6449591	KIF2A	EXC	5			0.212	0.145991071405387
rs6449591	KIF2A	OLI	5			0.212	0.146440551487478
rs6449591	KIF2A	OPC	5			0.212	0.144469780821677
rs6449591	KIF2A	END	5			0.212	0.150047389653138
rs6449591	KIF2A	MIC	5			0.212	0.150206240357877
rs6449591	KIF2A	INH	5			0.212	0.150012093892836
rs59899558	LINC00433	MIC	13			0.485	0.271182005276661
rs59899558	LINC00433	AST	13			0.485	0.271182005276661
rs59899558	LINC00433	END	13			0.485	0.270793535676273
rs59899558	LINC00433	OPC	13			0.485	0.271182005276661
rs59899558	LINC00433	OLI	13			0.485	0.271182005276661
rs59899558	LINC00433	EXC	13			0.485	0.271182005276661
rs59899558	LINC00433	INH	13			0.485	0.268784633474434
rs2576589	LINC00968	OLI	8			0.252	0.0598392504402976
rs2576589	LINC00968	OPC	8			0.252	0.0598089774714738
rs2576589	LINC00968	END	8			0.252	0.0598392504402976
rs2576589	LINC00968	AST	8			0.252	0.0598392504402976
rs2576589	LINC00968	INH	8		chr8_56512892_56513392	0.252	0.440448743536328
rs6841654	LINC01094	OPC	4			0.12	0.0638141069416154
rs6841654	LINC01094	OLI	4			0.12	0.0638141069416154
rs6841654	LINC01094	INH	4			0.12	0.0636584071546631
rs10753661	LMX1A	AST	1			0.376	0.156262017686151
rs10753661	LMX1A	END	1			0.376	0.150596225945631
rs10753661	LMX1A	OLI	1			0.376	0.154742804947397
rs10753661	LMX1A	EXC	1			0.376	0.147725622357773
rs10753661	LMX1A	MIC	1			0.376	0.154301568123299
rs10753661	LMX1A	INH	1			0.376	0.156585168478096
rs10753661	LMX1A	OPC	1			0.376	0.144411171313897
rs854784	MYO15A	EXC	17			0.503	0.544714466301823
rs854784	MYO15A	END	17			0.503	0.552639308914813
rs854784	MYO15A	OPC	17			0.503	0.545530600355327
rs854784	MYO15A	INH	17			0.503	0.54238538303874
rs854784	MYO15A	OLI	17			0.503	0.55253428869186
rs854784	MYO15A	AST	17			0.503	0.552451393236289
rs854784	MYO15A	MIC	17			0.503	0.398542401592278
rs6546862	NAT8	END	2			0.027	0.0233314331671133
rs6546862	NAT8	OLI	2			0.027	0.023358391445053
rs6546862	NAT8	AST	2			0.027	0.0232936923012859
rs6546862	NAT8	OPC	2			0.027	0.023358391445053
rs11190658	PAX2	AST	10			0.184	0.116884599364935
rs6421482	PDE4B	EXC	1			0.277	0.234156865459862
rs6421482	PDE4B	MIC	1			0.277	0.234505056401111
rs6421482	PDE4B	OLI	1			0.277	0.17827218550866
rs6421482	PDE4B	OPC	1			0.277	0.231624597370527
rs6421482	PDE4B	AST	1			0.277	0.233306227480264
rs6421482	PDE4B	INH	1			0.277	0.221148655213295
rs6421482	PDE4B	END	1			0.277	0.231143421232124
rs41301394	POR	MIC	7			0.224	0.225775883678852
rs41301394	POR	AST	7			0.224	0.222955020451046
rs41301394	POR	END	7		chr7_75983225_75983725	0.224	0.670578933434317
rs41301394	POR	OLI	7			0.224	0.227644357599856
rs10912807	RABGAP1L	EXC	1			0.402	0.049014647757719
rs10912807	RABGAP1L	AST	1			0.402	0.0490244849347483
rs10912807	RABGAP1L	MIC	1			0.402	0.0490225748690047
rs10912807	RABGAP1L	OPC	1			0.402	0.0490239009141957
rs10912807	RABGAP1L	END	1			0.402	0.0490225260245337
rs10912807	RABGAP1L	OLI	1			0.402	0.0490243960106741
rs2699453	RAPGEF5	OPC	7			0.991	0.996397081466601
rs2699453	RAPGEF5	EXC	7			0.991	0.996715501608607
rs2699453	RAPGEF5	INH	7			0.991	0.996643401437742
rs2699453	RAPGEF5	MIC	7			0.991	0.996411398812673
rs2699453	RAPGEF5	AST	7			0.991	0.996418705193974
rs2699453	RAPGEF5	END	7			0.991	0.996412206474807
rs2699453	RAPGEF5	OLI	7			0.991	0.996322604950392
rs2576589	RP11-17A4.2	OLI	8			0.252	0.0600505496664422
rs2576589	RP11-17A4.2	OPC	8			0.252	0.0600391393776396
rs2576589	RP11-17A4.2	END	8			0.252	0.0600658225382488
rs2576589	RP11-17A4.2	AST	8			0.252	0.0600658225382488
rs2576589	RP11-17A4.2	INH	8		chr8_56512892_56513392	0.252	0.438925940337046
rs7870475	RP11-184B22.2	END	9			0.128	0.149558371962238
rs7870475	RP11-184B22.2	OPC	9			0.128	0.148144873102717
rs7870475	RP11-184B22.2	OLI	9			0.128	0.149787362829006
rs7870475	RP11-184B22.2	AST	9			0.128	0.149646636222611
rs13102826	RP11-223C24.1	END	4			0.826	0.167386002549661
rs13102826	RP11-223C24.1	AST	4			0.826	0.167576750658798
rs13102826	RP11-223C24.1	MIC	4			0.826	0.167407452303717
rs13102826	RP11-223C24.1	OPC	4			0.826	0.167424377551466
rs13102826	RP11-223C24.1	OLI	4			0.826	0.167407452303717
rs13102826	RP11-223C24.1	INH	4			0.826	0.167071366508665
rs4546191	RP11-371F15.3	OPC	4			0.302	0.0858107233028684
rs4546191	RP11-371F15.3	INH	4			0.302	0.0858249972396764
rs4546191	RP11-371F15.3	AST	4			0.302	0.085846158154169
rs73530179	RP11-455F5.3	END	16		chr16_30096021_30096521	0.146	0.873857912790801
rs73530179	RP11-455F5.3	AST	16			0.146	0.147997475648789
rs13024996	RP11-570L15.2	EXC	2			0.177	0.246618904495891
rs13024996	RP11-570L15.2	OLI	2			0.177	0.248344612682361
rs13024996	RP11-570L15.2	OPC	2			0.177	0.247823942810583
rs13024996	RP11-570L15.2	END	2			0.177	0.247914794190135
rs13024996	RP11-570L15.2	INH	2			0.177	0.247914794190135
rs13024996	RP11-570L15.2	AST	2			0.177	0.247914794190135
rs13024996	RP11-570L15.2	MIC	2			0.177	0.247512892556679
rs7912192	RP11-655H13.2	MIC	10			0.223	0.0978918133081516
rs7912192	RP11-655H13.2	AST	10			0.223	0.0979936337377995
rs7912192	RP11-655H13.2	END	10			0.223	0.0978918133081516
rs7912192	RP11-655H13.2	OPC	10			0.223	0.0978918133081516
rs7912192	RP11-655H13.2	OLI	10			0.223	0.0978918133081516
rs7912192	RP11-655H13.2	EXC	10			0.223	0.0984597675342936
rs7912192	RP11-655H13.2	INH	10			0.223	0.098019162704203
rs472140	RP11-89K21.1	AST	2			0.994	0.999999999999997
rs472140	RP11-89K21.1	MIC	2			0.994	0.999999999999998
rs472140	RP11-89K21.1	OPC	2			0.994	0.999999999999998
rs472140	RP11-89K21.1	OLI	2			0.994	0.999999999999998
rs472140	RP11-89K21.1	EXC	2			0.994	0.999999999999998
rs472140	RP11-89K21.1	INH	2			0.994	0.999999999999996
rs472140	RP11-89K21.1	END	2			0.994	0.999999999999998
rs9372196	RP3-354J5.3	EXC	6			0.428	0.263240281889914
rs9372196	RP3-354J5.3	MIC	6			0.428	0.262389639765371
rs9372196	RP3-354J5.3	AST	6			0.428	0.262411293892237
rs9372196	RP3-354J5.3	END	6			0.428	0.263447087557504
rs9372196	RP3-354J5.3	OPC	6			0.428	0.262091725161223
rs9372196	RP3-354J5.3	OLI	6			0.428	0.262368986399593
rs12031120	RP4-598G3.1	AST	1			0.126	0.0254634164118721
rs12031120	RP4-598G3.1	OLI	1			0.126	0.0254634164118721
rs12031120	RP4-598G3.1	MIC	1			0.126	0.0254634164118721
rs12031120	RP4-598G3.1	INH	1			0.126	0.0254881542805191
rs12031120	RP4-598G3.1	OPC	1			0.126	0.0254634164118721
rs12031120	RP4-598G3.1	END	1			0.126	0.0254634164118721
rs2022028	RP4-675G8.2	INH	1			0.489	0.31412704080947
rs2022028	RP4-675G8.2	OLI	1			0.489	0.320573052473743
rs2022028	RP4-675G8.2	OPC	1			0.489	0.316971747621236
rs2022028	RP4-675G8.2	EXC	1			0.489	0.31034356950061
rs2022028	RP4-675G8.2	AST	1			0.489	0.313290754180716
rs2022028	RP4-675G8.2	END	1			0.489	0.313851878544311
rs2022028	RP4-675G8.2	MIC	1			0.489	0.315841686819357
rs34488670	SEMA6D	END	15			0.576	0.134668681095629
rs34488670	SEMA6D	MIC	15			0.576	0.134500517631585
rs34488670	SEMA6D	OPC	15			0.576	0.134655356267168
rs34488670	SEMA6D	AST	15			0.576	0.13550543000528
rs34488670	SEMA6D	OLI	15			0.576	0.134566679287872
rs7301932	SLC4A8	END	12			0.592	0.0832536449943619
rs7301932	SLC4A8	OPC	12			0.592	0.0831781556236897
rs7301932	SLC4A8	AST	12			0.592	0.083359966237332
rs73530179	TBX6	END	16		chr16_30096021_30096521	0.146	0.873004562880826
rs73530179	TBX6	AST	16			0.146	0.149506785445527
rs132902	TEF	END	22			0.084	0.0349347517518647
rs2375518	THSD7B	END	2			0.284	0.239493131752582
rs2375518	THSD7B	OLI	2			0.284	0.239728954176814
rs2375518	THSD7B	EXC	2			0.284	0.235744959975848
rs2375518	THSD7B	INH	2			0.284	0.243095210661991
rs2375518	THSD7B	OPC	2			0.284	0.239703724240604
rs2375518	THSD7B	AST	2			0.284	0.23977259281092
rs2375518	THSD7B	MIC	2			0.284	0.239719045823899
rs61904960	TMPRSS5	OPC	11			0.738	0.367038173070357
rs61904960	TMPRSS5	AST	11			0.738	0.366361821653528
rs61904960	TMPRSS5	END	11			0.738	0.365879535688581
rs61904960	TMPRSS5	MIC	11			0.738	0.325859265019117
rs61904960	TMPRSS5	OLI	11			0.738	0.400592507143354
rs61687445	TMPRSS5	INH	11		chr11_113567074_113567574	0.507	0.493940417300334
rs72768664	TNRC6A	INH	16			0.702	0.580240277816461
rs72768664	TNRC6A	EXC	16			0.702	0.752576050310477
rs72768664	TNRC6A	OLI	16			0.702	0.746430728701117
rs72768664	TNRC6A	OPC	16			0.702	0.749349874423993
rs72768664	TNRC6A	END	16			0.702	0.749502379841596
rs72768664	TNRC6A	AST	16			0.702	0.748588494064668
rs72768664	TNRC6A	MIC	16			0.702	0.749848292178762
rs13276082	XPO7	OPC	8			0.081	0.0911805137700945
rs13276082	XPO7	END	8			0.081	0.0921451131338802
rs13276082	XPO7	INH	8			0.081	0.0891316425428516
rs13276082	XPO7	EXC	8			0.081	0.0891387932527211
rs73530179	YPEL3	AST	16			0.146	0.148754503268277
rs73530179	YPEL3	END	16		chr16_30096021_30096521	0.146	0.873108817619429
rs16859408	ZIC4	OLI	3			0.679	0.483468292394037
rs16859408	ZIC4	EXC	3			0.679	0.482671979330074
rs16859408	ZIC4	INH	3			0.679	0.483383045556693
rs16859408	ZIC4	OPC	3			0.679	0.483317471212798
rs16859408	ZIC4	AST	3			0.679	0.484006869160532
rs16859408	ZIC4	MIC	3			0.679	0.483317471212798
rs16859408	ZIC4	END	3		chr3_147389675_147390175	0.679	0.835221929249491
rs12048727	ZRANB2-AS2	END	1			0.973	0.966580070021855
rs12048727	ZRANB2-AS2	EXC	1			0.973	0.964994538732163
rs12048727	ZRANB2-AS2	INH	1			0.973	0.965571815652205
rs12048727	ZRANB2-AS2	AST	1			0.973	0.966580070021855
rs12048727	ZRANB2-AS2	MIC	1			0.973	0.966530131065481
rs12048727	ZRANB2-AS2	OPC	1			0.973	0.966576838471944
rs12048727	ZRANB2-AS2	OLI	1			0.973	0.965609602816738
