# Supplementary material for: Central amygdala single-nucleus atlas reveals chromatin and gene transcription dynamics in human alcohol use disorder
Source: Nat Commun. 2026 Jan 19;17:1634. doi: 10.1038/s41467-026-68351-1 (PMC12905162; doi:10.1038/s41467-026-68351-1)
Supplement: Supplementary file 3 — Supplementary Data 1-37 [file 41467_2026_68351_MOESM3_ESM.zip › Supplementary Data/Supplementary Data 22.csv]

	Chr	Start	End	Name	Score	Strand
0	chr1	1032962	1033463	.	0	.
1	chr1	1055973	1056474	.	0	.
2	chr1	1106836	1107337	.	0	.
3	chr1	1055973	1056474	.	0	.
4	chr1	1505447	1505948	.	0	.
5	chr1	1745554	1746055	.	0	.
6	chr1	906640	907141	.	0	.
7	chr1	910501	911002	.	0	.
8	chr1	920975	921476	.	0	.
9	chr1	927673	928174	.	0	.
10	chr1	938013	938514	.	0	.
11	chr1	959626	960127	.	0	.
12	chr1	984068	984569	.	0	.
13	chr1	1032962	1033463	.	0	.
14	chr1	1080264	1080765	.	0	.
15	chr1	1287232	1287733	.	0	.
16	chr1	1291794	1292295	.	0	.
17	chr1	1292715	1293216	.	0	.
18	chr1	1303649	1304150	.	0	.
19	chr1	1304682	1305183	.	0	.
20	chr1	1305205	1305706	.	0	.
21	chr1	1324565	1325066	.	0	.
22	chr1	1325105	1325606	.	0	.
23	chr1	1327039	1327540	.	0	.
24	chr1	1331909	1332410	.	0	.
25	chr1	1353334	1353835	.	0	.
26	chr1	1357479	1357980	.	0	.
27	chr1	1420480	1420981	.	0	.
28	chr1	1421130	1421631	.	0	.
29	chr1	1427976	1428477	.	0	.
30	chr1	1430935	1431436	.	0	.
31	chr1	1431884	1432385	.	0	.
32	chr1	1433650	1434151	.	0	.
33	chr1	1435396	1435897	.	0	.
34	chr1	1442301	1442802	.	0	.
35	chr1	1536580	1537081	.	0	.
36	chr1	1537481	1537982	.	0	.
37	chr1	1631422	1631923	.	0	.
38	chr1	1678495	1678996	.	0	.
39	chr1	1779329	1779830	.	0	.
40	chr1	1788112	1788613	.	0	.
41	chr1	919103	919604	.	0	.
42	chr1	984068	984569	.	0	.
43	chr1	1015362	1015863	.	0	.
44	chr1	1304682	1305183	.	0	.
45	chr1	1305205	1305706	.	0	.
46	chr1	1325105	1325606	.	0	.
47	chr1	1420480	1420981	.	0	.
48	chr1	1433047	1433548	.	0	.
49	chr1	1440813	1441314	.	0	.
50	chr1	1758247	1758748	.	0	.
51	chr1	1780232	1780733	.	0	.
52	chr1	1906114	1906615	.	0	.
53	chr1	1840487	1840988	.	0	.
54	chr1	827289	827790	.	0	.
55	chr1	904506	905007	.	0	.
56	chr1	920975	921476	.	0	.
57	chr1	923622	924123	.	0	.
58	chr1	940639	941140	.	0	.
59	chr1	959110	959611	.	0	.
60	chr1	959626	960127	.	0	.
61	chr1	1000630	1001131	.	0	.
62	chr1	1115906	1116407	.	0	.
63	chr1	1116562	1117063	.	0	.
64	chr1	1157326	1157827	.	0	.
65	chr1	1291794	1292295	.	0	.
66	chr1	1304682	1305183	.	0	.
67	chr1	1330673	1331174	.	0	.
68	chr1	1348384	1348885	.	0	.
69	chr1	1356174	1356675	.	0	.
70	chr1	1360499	1361000	.	0	.
71	chr1	1399286	1399787	.	0	.
72	chr1	1406584	1407085	.	0	.
73	chr1	1407127	1407628	.	0	.
74	chr1	1421130	1421631	.	0	.
75	chr1	1434247	1434748	.	0	.
76	chr1	1540378	1540879	.	0	.
77	chr1	1544597	1545098	.	0	.
78	chr1	1692272	1692773	.	0	.
79	chr1	919103	919604	.	0	.
80	chr1	920975	921476	.	0	.
81	chr1	943732	944233	.	0	.
82	chr1	960316	960817	.	0	.
83	chr1	1292715	1293216	.	0	.
84	chr1	1304155	1304656	.	0	.
85	chr1	1325105	1325606	.	0	.
86	chr1	1435396	1435897	.	0	.
87	chr1	1758247	1758748	.	0	.
88	chr1	1800860	1801361	.	0	.
89	chr1	1858514	1859015	.	0	.
90	chr1	1918217	1918718	.	0	.
91	chr1	1946500	1947001	.	0	.
92	chr1	921817	922318	.	0	.
93	chr1	1204949	1205450	.	0	.
94	chr1	910501	911002	.	0	.
95	chr1	920975	921476	.	0	.
96	chr1	943732	944233	.	0	.
97	chr1	1032962	1033463	.	0	.
98	chr1	1325105	1325606	.	0	.
99	chr1	1840487	1840988	.	0	.
100	chr1	1918217	1918718	.	0	.
101	chr1	2086590	2087091	.	0	.
102	chr1	2114969	2115470	.	0	.
103	chr1	2132168	2132669	.	0	.
104	chr1	2142761	2143262	.	0	.
105	chr1	1915465	1915966	.	0	.
106	chr1	2016055	2016556	.	0	.
107	chr1	2319411	2319912	.	0	.
108	chr1	2086590	2087091	.	0	.
109	chr1	3346632	3347133	.	0	.
110	chr1	3543413	3543914	.	0	.
111	chr1	3545741	3546242	.	0	.
112	chr1	3610048	3610549	.	0	.
113	chr1	2786568	2787069	.	0	.
114	chr1	3772371	3772872	.	0	.
115	chr1	2982922	2983423	.	0	.
116	chr1	3067973	3068474	.	0	.
117	chr1	3078265	3078766	.	0	.
118	chr1	3094962	3095463	.	0	.
119	chr1	3127738	3128239	.	0	.
120	chr1	3154967	3155468	.	0	.
121	chr1	3228246	3228747	.	0	.
122	chr1	3237476	3237977	.	0	.
123	chr1	3350963	3351464	.	0	.
124	chr1	3399654	3400155	.	0	.
125	chr1	3432264	3432765	.	0	.
126	chr1	3509858	3510359	.	0	.
127	chr1	3539956	3540457	.	0	.
128	chr1	3577293	3577794	.	0	.
129	chr1	3595016	3595517	.	0	.
130	chr1	3714439	3714940	.	0	.
131	chr1	3731533	3732034	.	0	.
132	chr1	3747123	3747624	.	0	.
133	chr1	3803835	3804336	.	0	.
134	chr1	3185793	3186294	.	0	.
135	chr1	3216245	3216746	.	0	.
136	chr1	3318963	3319464	.	0	.
137	chr1	3795846	3796347	.	0	.
138	chr1	3797198	3797699	.	0	.
139	chr1	4654278	4654779	.	0	.
140	chr1	5891065	5891566	.	0	.
141	chr1	5670558	5671059	.	0	.
142	chr1	5652429	5652930	.	0	.
143	chr1	5897158	5897659	.	0	.
144	chr1	6842151	6842652	.	0	.
145	chr1	6887650	6888151	.	0	.
146	chr1	7386674	7387175	.	0	.
147	chr1	6967406	6967907	.	0	.
148	chr1	7617088	7617589	.	0	.
149	chr1	7669909	7670410	.	0	.
150	chr1	7752167	7752668	.	0	.
151	chr1	7752776	7753277	.	0	.
152	chr1	7760027	7760528	.	0	.
153	chr1	8023122	8023623	.	0	.
154	chr1	8427503	8428004	.	0	.
155	chr1	8456275	8456776	.	0	.
156	chr1	8700876	8701377	.	0	.
157	chr1	8004592	8005093	.	0	.
158	chr1	8274227	8274728	.	0	.
159	chr1	9037359	9037860	.	0	.
160	chr1	9950865	9951366	.	0	.
161	chr1	9235486	9235987	.	0	.
162	chr1	9239636	9240137	.	0	.
163	chr1	9252852	9253353	.	0	.
164	chr1	10059480	10059981	.	0	.
165	chr1	10074974	10075475	.	0	.
166	chr1	8703645	8704146	.	0	.
167	chr1	8874615	8875116	.	0	.
168	chr1	8903875	8904376	.	0	.
169	chr1	9061491	9061992	.	0	.
170	chr1	9884666	9885167	.	0	.
171	chr1	8347603	8348104	.	0	.
172	chr1	8597971	8598472	.	0	.
173	chr1	8754053	8754554	.	0	.
174	chr1	8859343	8859844	.	0	.
175	chr1	8987957	8988458	.	0	.
176	chr1	9005007	9005508	.	0	.
177	chr1	9252852	9253353	.	0	.
178	chr1	9388216	9388717	.	0	.
179	chr1	9596352	9596853	.	0	.
180	chr1	9603052	9603553	.	0	.
181	chr1	9626920	9627421	.	0	.
182	chr1	9689223	9689724	.	0	.
183	chr1	9761461	9761962	.	0	.
184	chr1	10059480	10059981	.	0	.
185	chr1	10074974	10075475	.	0	.
186	chr1	10160524	10161025	.	0	.
187	chr1	10161050	10161551	.	0	.
188	chr1	8597971	8598472	.	0	.
189	chr1	8718837	8719338	.	0	.
190	chr1	8754053	8754554	.	0	.
191	chr1	8914696	8915197	.	0	.
192	chr1	9065890	9066391	.	0	.
193	chr1	9753198	9753699	.	0	.
194	chr1	10063795	10064296	.	0	.
195	chr1	10160524	10161025	.	0	.
196	chr1	8661691	8662192	.	0	.
197	chr1	9490988	9491489	.	0	.
198	chr1	10178935	10179436	.	0	.
199	chr1	11272312	11272813	.	0	.
200	chr1	10074974	10075475	.	0	.
201	chr1	10160524	10161025	.	0	.
202	chr1	10722689	10723190	.	0	.
203	chr1	10776149	10776650	.	0	.
204	chr1	11059388	11059889	.	0	.
205	chr1	11212114	11212615	.	0	.
206	chr1	10649347	10649848	.	0	.
207	chr1	11704957	11705458	.	0	.
208	chr1	12505921	12506422	.	0	.
209	chr1	12053192	12053693	.	0	.
210	chr1	12622077	12622578	.	0	.
211	chr1	11733256	11733757	.	0	.
212	chr1	12013501	12014002	.	0	.
213	chr1	13616433	13616934	.	0	.
214	chr1	14139030	14139531	.	0	.
215	chr1	14671738	14672239	.	0	.
216	chr1	15258109	15258610	.	0	.
217	chr1	15328640	15329141	.	0	.
218	chr1	15799370	15799871	.	0	.
219	chr1	15851178	15851679	.	0	.
220	chr1	16514016	16514517	.	0	.
221	chr1	16189683	16190184	.	0	.
222	chr1	16190192	16190693	.	0	.
223	chr1	16260445	16260946	.	0	.
224	chr1	16960611	16961112	.	0	.
225	chr1	16963397	16963898	.	0	.
226	chr1	19075065	19075566	.	0	.
227	chr1	19209465	19209966	.	0	.
228	chr1	19311278	19311779	.	0	.
229	chr1	19311983	19312484	.	0	.
230	chr1	19442120	19442621	.	0	.
231	chr1	20069926	20070427	.	0	.
232	chr1	20152259	20152760	.	0	.
233	chr1	18962227	18962728	.	0	.
234	chr1	19467246	19467747	.	0	.
235	chr1	19468326	19468827	.	0	.
236	chr1	19646367	19646868	.	0	.
237	chr1	19149881	19150382	.	0	.
238	chr1	19442120	19442621	.	0	.
239	chr1	20212810	20213311	.	0	.
240	chr1	19940759	19941260	.	0	.
241	chr1	20190737	20191238	.	0	.
242	chr1	20492273	20492774	.	0	.
243	chr1	20556147	20556648	.	0	.
244	chr1	21279471	21279972	.	0	.
245	chr1	21293324	21293825	.	0	.
246	chr1	21273651	21274152	.	0	.
247	chr1	21659421	21659922	.	0	.
248	chr1	20493712	20494213	.	0	.
249	chr1	20558095	20558596	.	0	.
250	chr1	20640067	20640568	.	0	.
251	chr1	20660426	20660927	.	0	.
252	chr1	20661815	20662316	.	0	.
253	chr1	21035182	21035683	.	0	.
254	chr1	21149285	21149786	.	0	.
255	chr1	22024406	22024907	.	0	.
256	chr1	22117724	22118225	.	0	.
257	chr1	22142116	22142617	.	0	.
258	chr1	21511888	21512389	.	0	.
259	chr1	20556147	20556648	.	0	.
260	chr1	21279471	21279972	.	0	.
261	chr1	21939552	21940053	.	0	.
262	chr1	21279471	21279972	.	0	.
263	chr1	22530212	22530713	.	0	.
264	chr1	22641943	22642444	.	0	.
265	chr1	22117724	22118225	.	0	.
266	chr1	22456006	22456507	.	0	.
267	chr1	23568761	23569262	.	0	.
268	chr1	24389985	24390486	.	0	.
269	chr1	22815430	22815931	.	0	.
270	chr1	22829521	22830022	.	0	.
271	chr1	23343625	23344126	.	0	.
272	chr1	23344196	23344697	.	0	.
273	chr1	23368703	23369204	.	0	.
274	chr1	23560292	23560793	.	0	.
275	chr1	23691524	23692025	.	0	.
276	chr1	23564542	23565043	.	0	.
277	chr1	23567883	23568384	.	0	.
278	chr1	23565392	23565893	.	0	.
279	chr1	23727163	23727664	.	0	.
280	chr1	24930059	24930560	.	0	.
281	chr1	24932161	24932662	.	0	.
282	chr1	25433401	25433902	.	0	.
283	chr1	24502611	24503112	.	0	.
284	chr1	23838426	23838927	.	0	.
285	chr1	23902553	23903054	.	0	.
286	chr1	24070750	24071251	.	0	.
287	chr1	24187060	24187561	.	0	.
288	chr1	24389985	24390486	.	0	.
289	chr1	24727458	24727959	.	0	.
290	chr1	24847877	24848378	.	0	.
291	chr1	24848535	24849036	.	0	.
292	chr1	24910962	24911463	.	0	.
293	chr1	25568496	25568997	.	0	.
294	chr1	25572695	25573196	.	0	.
295	chr1	25622471	25622972	.	0	.
296	chr1	25657185	25657686	.	0	.
297	chr1	25657185	25657686	.	0	.
298	chr1	24715316	24715817	.	0	.
299	chr1	26158832	26159333	.	0	.
300	chr1	26289692	26290193	.	0	.
301	chr1	25688440	25688941	.	0	.
302	chr1	25689972	25690473	.	0	.
303	chr1	25690497	25690998	.	0	.
304	chr1	25807465	25807966	.	0	.
305	chr1	25895313	25895814	.	0	.
306	chr1	26285015	26285516	.	0	.
307	chr1	26350893	26351394	.	0	.
308	chr1	26501423	26501924	.	0	.
309	chr1	25785493	25785994	.	0	.
310	chr1	25804044	25804545	.	0	.
311	chr1	25690497	25690998	.	0	.
312	chr1	26350893	26351394	.	0	.
313	chr1	25198521	25199022	.	0	.
314	chr1	25233019	25233520	.	0	.
315	chr1	25239826	25240327	.	0	.
316	chr1	25246485	25246986	.	0	.
317	chr1	25337039	25337540	.	0	.
318	chr1	25338298	25338799	.	0	.
319	chr1	25430012	25430513	.	0	.
320	chr1	25430571	25431072	.	0	.
321	chr1	25543868	25544369	.	0	.
322	chr1	25608488	25608989	.	0	.
323	chr1	25615184	25615685	.	0	.
324	chr1	25615710	25616211	.	0	.
325	chr1	25617005	25617506	.	0	.
326	chr1	25743479	25743980	.	0	.
327	chr1	25875439	25875940	.	0	.
328	chr1	25880038	25880539	.	0	.
329	chr1	25895313	25895814	.	0	.
330	chr1	25905304	25905805	.	0	.
331	chr1	25906294	25906795	.	0	.
332	chr1	25997856	25998357	.	0	.
333	chr1	25998373	25998874	.	0	.
334	chr1	26035249	26035750	.	0	.
335	chr1	26035899	26036400	.	0	.
336	chr1	26164125	26164626	.	0	.
337	chr1	26169574	26170075	.	0	.
338	chr1	26225667	26226168	.	0	.
339	chr1	26233925	26234426	.	0	.
340	chr1	26234427	26234928	.	0	.
341	chr1	26275474	26275975	.	0	.
342	chr1	26276152	26276653	.	0	.
343	chr1	26416964	26417465	.	0	.
344	chr1	26431975	26432476	.	0	.
345	chr1	26468877	26469378	.	0	.
346	chr1	26500780	26501281	.	0	.
347	chr1	26619307	26619808	.	0	.
348	chr1	26677433	26677934	.	0	.
349	chr1	26692311	26692812	.	0	.
350	chr1	26696715	26697216	.	0	.
351	chr1	26697400	26697901	.	0	.
352	chr1	26699339	26699840	.	0	.
353	chr1	26723625	26724126	.	0	.
354	chr1	26780608	26781109	.	0	.
355	chr1	26786753	26787254	.	0	.
356	chr1	26787641	26788142	.	0	.
357	chr1	26788151	26788652	.	0	.
358	chr1	26789029	26789530	.	0	.
359	chr1	26793933	26794434	.	0	.
360	chr1	26864887	26865388	.	0	.
361	chr1	26877886	26878387	.	0	.
362	chr1	26890649	26891150	.	0	.
363	chr1	26900197	26900698	.	0	.
364	chr1	26921371	26921872	.	0	.
365	chr1	27044497	27044998	.	0	.
366	chr1	27097333	27097834	.	0	.
367	chr1	27154880	27155381	.	0	.
368	chr1	25837226	25837727	.	0	.
369	chr1	27569081	27569582	.	0	.
370	chr1	27581774	27582275	.	0	.
371	chr1	27600374	27600875	.	0	.
372	chr1	27658761	27659262	.	0	.
373	chr1	25997856	25998357	.	0	.
374	chr1	26788151	26788652	.	0	.
375	chr1	26900197	26900698	.	0	.
376	chr1	27234380	27234881	.	0	.
377	chr1	27299429	27299930	.	0	.
378	chr1	27491700	27492201	.	0	.
379	chr1	27519428	27519929	.	0	.
380	chr1	27527932	27528433	.	0	.
381	chr1	27535976	27536477	.	0	.
382	chr1	27557051	27557552	.	0	.
383	chr1	27571604	27572105	.	0	.
384	chr1	27603914	27604415	.	0	.
385	chr1	27672017	27672518	.	0	.
386	chr1	27772990	27773491	.	0	.
387	chr1	27581774	27582275	.	0	.
388	chr1	27327152	27327653	.	0	.
389	chr1	27487928	27488429	.	0	.
390	chr1	27565691	27566192	.	0	.
391	chr1	27569081	27569582	.	0	.
392	chr1	27597617	27598118	.	0	.
393	chr1	28244489	28244990	.	0	.
394	chr1	28580544	28581045	.	0	.
395	chr1	28579021	28579522	.	0	.
396	chr1	27235458	27235959	.	0	.
397	chr1	27566975	27567476	.	0	.
398	chr1	27830979	27831480	.	0	.
399	chr1	28594654	28595155	.	0	.
400	chr1	28669330	28669831	.	0	.
401	chr1	27521421	27521922	.	0	.
402	chr1	27534620	27535121	.	0	.
403	chr1	28579021	28579522	.	0	.
404	chr1	27569081	27569582	.	0	.
405	chr1	27570316	27570817	.	0	.
406	chr1	27592871	27593372	.	0	.
407	chr1	27599091	27599592	.	0	.
408	chr1	27600374	27600875	.	0	.
409	chr1	27636438	27636939	.	0	.
410	chr1	27669692	27670193	.	0	.
411	chr1	28244489	28244990	.	0	.
412	chr1	28409685	28410186	.	0	.
413	chr1	28581101	28581602	.	0	.
414	chr1	27872274	27872775	.	0	.
415	chr1	27873673	27874174	.	0	.
416	chr1	29121769	29122270	.	0	.
417	chr1	29123669	29124170	.	0	.
418	chr1	28245388	28245889	.	0	.
419	chr1	28580544	28581045	.	0	.
420	chr1	29033791	29034292	.	0	.
421	chr1	28775079	28775580	.	0	.
422	chr1	31672828	31673329	.	0	.
423	chr1	30641342	30641843	.	0	.
424	chr1	31840499	31841000	.	0	.
425	chr1	31182334	31182835	.	0	.
426	chr1	31162590	31163091	.	0	.
427	chr1	31977676	31978177	.	0	.
428	chr1	31991135	31991636	.	0	.
429	chr1	31182334	31182835	.	0	.
430	chr1	32341316	32341817	.	0	.
431	chr1	31182334	31182835	.	0	.
432	chr1	31671998	31672499	.	0	.
433	chr1	31991135	31991636	.	0	.
434	chr1	33081407	33081908	.	0	.
435	chr1	31639531	31640032	.	0	.
436	chr1	31743659	31744160	.	0	.
437	chr1	31798621	31799122	.	0	.
438	chr1	31802889	31803390	.	0	.
439	chr1	31812126	31812627	.	0	.
440	chr1	31955953	31956454	.	0	.
441	chr1	32066328	32066829	.	0	.
442	chr1	32215582	32216083	.	0	.
443	chr1	32222063	32222564	.	0	.
444	chr1	32693518	32694019	.	0	.
445	chr1	32741560	32742061	.	0	.
446	chr1	33126501	33127002	.	0	.
447	chr1	32062451	32062952	.	0	.
448	chr1	31991135	31991636	.	0	.
449	chr1	31991135	31991636	.	0	.
450	chr1	32014333	32014834	.	0	.
451	chr1	32248072	32248573	.	0	.
452	chr1	32500627	32501128	.	0	.
453	chr1	32886214	32886715	.	0	.
454	chr1	33169245	33169746	.	0	.
455	chr1	33903110	33903611	.	0	.
456	chr1	32896500	32897001	.	0	.
457	chr1	33082552	33083053	.	0	.
458	chr1	33972971	33973472	.	0	.
459	chr1	34163761	34164262	.	0	.
460	chr1	35452152	35452653	.	0	.
461	chr1	35807045	35807546	.	0	.
462	chr1	35883544	35884045	.	0	.
463	chr1	36150141	36150642	.	0	.
464	chr1	36368938	36369439	.	0	.
465	chr1	36397659	36398160	.	0	.
466	chr1	36845750	36846251	.	0	.
467	chr1	35882333	35882834	.	0	.
468	chr1	35564599	35565100	.	0	.
469	chr1	35715451	35715952	.	0	.
470	chr1	35726798	35727299	.	0	.
471	chr1	35769757	35770258	.	0	.
472	chr1	35928957	35929458	.	0	.
473	chr1	36084540	36085041	.	0	.
474	chr1	36223265	36223766	.	0	.
475	chr1	36306784	36307285	.	0	.
476	chr1	36366146	36366647	.	0	.
477	chr1	36449615	36450116	.	0	.
478	chr1	36609221	36609722	.	0	.
479	chr1	36857767	36858268	.	0	.
480	chr1	36987722	36988223	.	0	.
481	chr1	37817335	37817836	.	0	.
482	chr1	37032881	37033382	.	0	.
483	chr1	37999488	37999989	.	0	.
484	chr1	38000447	38000948	.	0	.
485	chr1	38000997	38001498	.	0	.
486	chr1	37817335	37817836	.	0	.
487	chr1	39194485	39194986	.	0	.
488	chr1	39754105	39754606	.	0	.
489	chr1	39240726	39241227	.	0	.
490	chr1	39754105	39754606	.	0	.
491	chr1	39272179	39272680	.	0	.
492	chr1	39398680	39399181	.	0	.
493	chr1	39332212	39332713	.	0	.
494	chr1	40654833	40655334	.	0	.
495	chr1	39411511	39412012	.	0	.
496	chr1	39399319	39399820	.	0	.
497	chr1	39609541	39610042	.	0	.
498	chr1	39919438	39919939	.	0	.
499	chr1	40668805	40669306	.	0	.
500	chr1	40692454	40692955	.	0	.
501	chr1	40711551	40712052	.	0	.
502	chr1	40802285	40802786	.	0	.
503	chr1	40668805	40669306	.	0	.
504	chr1	40914720	40915221	.	0	.
505	chr1	41014920	41015421	.	0	.
506	chr1	41732951	41733452	.	0	.
507	chr1	40914720	40915221	.	0	.
508	chr1	41710794	41711295	.	0	.
509	chr1	41647134	41647635	.	0	.
510	chr1	41713794	41714295	.	0	.
511	chr1	41473841	41474342	.	0	.
512	chr1	41732951	41733452	.	0	.
513	chr1	41917862	41918363	.	0	.
514	chr1	42925377	42925878	.	0	.
515	chr1	43293534	43294035	.	0	.
516	chr1	43227158	43227659	.	0	.
517	chr1	43938417	43938918	.	0	.
518	chr1	43949661	43950162	.	0	.
519	chr1	43346748	43347249	.	0	.
520	chr1	43358610	43359111	.	0	.
521	chr1	43568915	43569416	.	0	.
522	chr1	43995418	43995919	.	0	.
523	chr1	44048178	44048679	.	0	.
524	chr1	44032377	44032878	.	0	.
525	chr1	43533494	43533995	.	0	.
526	chr1	43369206	43369707	.	0	.
527	chr1	43452051	43452552	.	0	.
528	chr1	43533494	43533995	.	0	.
529	chr1	43692425	43692926	.	0	.
530	chr1	44355600	44356101	.	0	.
531	chr1	44523180	44523681	.	0	.
532	chr1	44531761	44532262	.	0	.
533	chr1	42766801	42767302	.	0	.
534	chr1	42913298	42913799	.	0	.
535	chr1	43453605	43454106	.	0	.
536	chr1	44501212	44501713	.	0	.
537	chr1	44631456	44631957	.	0	.
538	chr1	43304127	43304628	.	0	.
539	chr1	43839017	43839518	.	0	.
540	chr1	43949661	43950162	.	0	.
541	chr1	44355600	44356101	.	0	.
542	chr1	43369206	43369707	.	0	.
543	chr1	43540756	43541257	.	0	.
544	chr1	43500588	43501089	.	0	.
545	chr1	44032377	44032878	.	0	.
546	chr1	44525111	44525612	.	0	.
547	chr1	45519573	45520074	.	0	.
548	chr1	43838409	43838910	.	0	.
549	chr1	44011070	44011571	.	0	.
550	chr1	44012797	44013298	.	0	.
551	chr1	44362648	44363149	.	0	.
552	chr1	44660083	44660584	.	0	.
553	chr1	44507676	44508177	.	0	.
554	chr1	44048178	44048679	.	0	.
555	chr1	44032377	44032878	.	0	.
556	chr1	44048178	44048679	.	0	.
557	chr1	44405945	44406446	.	0	.
558	chr1	46203965	46204466	.	0	.
559	chr1	46584424	46584925	.	0	.
560	chr1	45334239	45334740	.	0	.
561	chr1	45522222	45522723	.	0	.
562	chr1	46171966	46172467	.	0	.
563	chr1	46223400	46223901	.	0	.
564	chr1	46603450	46603951	.	0	.
565	chr1	51253191	51253692	.	0	.
566	chr1	51606291	51606792	.	0	.
567	chr1	51253191	51253692	.	0	.
568	chr1	51295751	51296252	.	0	.
569	chr1	51606291	51606792	.	0	.
570	chr1	53046714	53047215	.	0	.
571	chr1	53046714	53047215	.	0	.
572	chr1	54246610	54247111	.	0	.
573	chr1	54264143	54264644	.	0	.
574	chr1	54490301	54490802	.	0	.
575	chr1	54277292	54277793	.	0	.
576	chr1	54559699	54560200	.	0	.
577	chr1	54396975	54397476	.	0	.
578	chr1	54410186	54410687	.	0	.
579	chr1	54490301	54490802	.	0	.
580	chr1	54637936	54638437	.	0	.
581	chr1	54766523	54767024	.	0	.
582	chr1	55575832	55576333	.	0	.
583	chr1	55670639	55671140	.	0	.
584	chr1	59141070	59141571	.	0	.
585	chr1	61248592	61249093	.	0	.
586	chr1	60890562	60891063	.	0	.
587	chr1	61103985	61104486	.	0	.
588	chr1	61222162	61222663	.	0	.
589	chr1	62286430	62286931	.	0	.
590	chr1	68984216	68984717	.	0	.
591	chr1	69126823	69127324	.	0	.
592	chr1	69232640	69233141	.	0	.
593	chr1	67767172	67767673	.	0	.
594	chr1	67889065	67889566	.	0	.
595	chr1	68346101	68346602	.	0	.
596	chr1	69662227	69662728	.	0	.
597	chr1	68453270	68453771	.	0	.
598	chr1	68959103	68959604	.	0	.
599	chr1	69410483	69410984	.	0	.
600	chr1	69779706	69780207	.	0	.
601	chr1	69846317	69846818	.	0	.
602	chr1	71936807	71937308	.	0	.
603	chr1	73758979	73759480	.	0	.
604	chr1	74065121	74065622	.	0	.
605	chr1	77940211	77940712	.	0	.
606	chr1	78607277	78607778	.	0	.
607	chr1	84643108	84643609	.	0	.
608	chr1	85297544	85298045	.	0	.
609	chr1	90045904	90046405	.	0	.
610	chr1	90045904	90046405	.	0	.
611	chr1	88983804	88984305	.	0	.
612	chr1	88984957	88985458	.	0	.
613	chr1	90045904	90046405	.	0	.
614	chr1	92040701	92041202	.	0	.
615	chr1	94514000	94514501	.	0	.
616	chr1	104593372	104593873	.	0	.
617	chr1	104854354	104854855	.	0	.
618	chr1	105793494	105793995	.	0	.
619	chr1	106120753	106121254	.	0	.
620	chr1	106879479	106879980	.	0	.
621	chr1	106924400	106924901	.	0	.
622	chr1	107403065	107403566	.	0	.
623	chr1	107408705	107409206	.	0	.
624	chr1	107450615	107451116	.	0	.
625	chr1	108663062	108663563	.	0	.
626	chr1	109126761	109127262	.	0	.
627	chr1	109158358	109158859	.	0	.
628	chr1	109773603	109774104	.	0	.
629	chr1	109149115	109149616	.	0	.
630	chr1	110571719	110572220	.	0	.
631	chr1	110593793	110594294	.	0	.
632	chr1	111490443	111490944	.	0	.
633	chr1	111491016	111491517	.	0	.
634	chr1	111515141	111515642	.	0	.
635	chr1	111846090	111846591	.	0	.
636	chr1	111883104	111883605	.	0	.
637	chr1	111884748	111885249	.	0	.
638	chr1	111907789	111908290	.	0	.
639	chr1	111926510	111927011	.	0	.
640	chr1	111960871	111961372	.	0	.
641	chr1	112004078	112004579	.	0	.
642	chr1	111480585	111481086	.	0	.
643	chr1	111827901	111828402	.	0	.
644	chr1	111887544	111888045	.	0	.
645	chr1	112244573	112245074	.	0	.
646	chr1	112850258	112850759	.	0	.
647	chr1	112924811	112925312	.	0	.
648	chr1	113041628	113042129	.	0	.
649	chr1	111564942	111565443	.	0	.
650	chr1	112267835	112268336	.	0	.
651	chr1	112369592	112370093	.	0	.
652	chr1	112957317	112957818	.	0	.
653	chr1	112508526	112509027	.	0	.
654	chr1	112715082	112715583	.	0	.
655	chr1	114509895	114510396	.	0	.
656	chr1	113812186	113812687	.	0	.
657	chr1	113812724	113813225	.	0	.
658	chr1	113904709	113905210	.	0	.
659	chr1	113905300	113905801	.	0	.
660	chr1	114581519	114582020	.	0	.
661	chr1	114780378	114780879	.	0	.
662	chr1	117670345	117670846	.	0	.
663	chr1	117097454	117097955	.	0	.
664	chr1	144418946	144419447	.	0	.
665	chr1	145863711	145864212	.	0	.
666	chr1	146938791	146939292	.	0	.
667	chr1	150187228	150187729	.	0	.
668	chr1	149712387	149712888	.	0	.
669	chr1	149813448	149813949	.	0	.
670	chr1	149899353	149899854	.	0	.
671	chr1	149995249	149995750	.	0	.
672	chr1	149996773	149997274	.	0	.
673	chr1	150010618	150011119	.	0	.
674	chr1	150213504	150214005	.	0	.
675	chr1	150235929	150236430	.	0	.
676	chr1	150293593	150294094	.	0	.
677	chr1	150568246	150568747	.	0	.
678	chr1	150010618	150011119	.	0	.
679	chr1	150148785	150149286	.	0	.
680	chr1	150176984	150177485	.	0	.
681	chr1	150168921	150169422	.	0	.
682	chr1	150565844	150566345	.	0	.
683	chr1	150562844	150563345	.	0	.
684	chr1	150579965	150580466	.	0	.
685	chr1	150997013	150997514	.	0	.
686	chr1	151028708	151029209	.	0	.
687	chr1	151174961	151175462	.	0	.
688	chr1	151313417	151313918	.	0	.
689	chr1	151174961	151175462	.	0	.
690	chr1	151716674	151717175	.	0	.
691	chr1	151313417	151313918	.	0	.
692	chr1	154182158	154182659	.	0	.
693	chr1	153671680	153672181	.	0	.
694	chr1	154176320	154176821	.	0	.
695	chr1	153261305	153261806	.	0	.
696	chr1	153727104	153727605	.	0	.
697	chr1	154774742	154775243	.	0	.
698	chr1	154429144	154429645	.	0	.
699	chr1	154599127	154599628	.	0	.
700	chr1	154599637	154600138	.	0	.
701	chr1	154779748	154780249	.	0	.
702	chr1	154813086	154813587	.	0	.
703	chr1	154961530	154962031	.	0	.
704	chr1	154972532	154973033	.	0	.
705	chr1	154995621	154996122	.	0	.
706	chr1	155002651	155003152	.	0	.
707	chr1	155004305	155004806	.	0	.
708	chr1	155007854	155008355	.	0	.
709	chr1	155010184	155010685	.	0	.
710	chr1	155084638	155085139	.	0	.
711	chr1	155193936	155194437	.	0	.
712	chr1	155195130	155195631	.	0	.
713	chr1	155196689	155197190	.	0	.
714	chr1	155165856	155166357	.	0	.
715	chr1	156119317	156119818	.	0	.
716	chr1	155243679	155244180	.	0	.
717	chr1	155910627	155911128	.	0	.
718	chr1	156052735	156053236	.	0	.
719	chr1	156592934	156593435	.	0	.
720	chr1	155974221	155974722	.	0	.
721	chr1	155974727	155975228	.	0	.
722	chr1	155011203	155011704	.	0	.
723	chr1	155044801	155045302	.	0	.
724	chr1	155051919	155052420	.	0	.
725	chr1	155129712	155130213	.	0	.
726	chr1	155135009	155135510	.	0	.
727	chr1	155172473	155172974	.	0	.
728	chr1	155185986	155186487	.	0	.
729	chr1	156076196	156076697	.	0	.
730	chr1	156119317	156119818	.	0	.
731	chr1	156126196	156126697	.	0	.
732	chr1	156126855	156127356	.	0	.
733	chr1	156488439	156488940	.	0	.
734	chr1	156489582	156490083	.	0	.
735	chr1	156490241	156490742	.	0	.
736	chr1	156592934	156593435	.	0	.
737	chr1	156675868	156676369	.	0	.
738	chr1	156676381	156676882	.	0	.
739	chr1	156705039	156705540	.	0	.
740	chr1	155044801	155045302	.	0	.
741	chr1	155969448	155969949	.	0	.
742	chr1	155974221	155974722	.	0	.
743	chr1	155979485	155979986	.	0	.
744	chr1	156417637	156418138	.	0	.
745	chr1	155976569	155977070	.	0	.
746	chr1	156454821	156455322	.	0	.
747	chr1	156461383	156461884	.	0	.
748	chr1	156358543	156359044	.	0	.
749	chr1	156813701	156814202	.	0	.
750	chr1	156634839	156635340	.	0	.
751	chr1	156860563	156861064	.	0	.
752	chr1	156281203	156281704	.	0	.
753	chr1	160708072	160708573	.	0	.
754	chr1	161531873	161532374	.	0	.
755	chr1	161196065	161196566	.	0	.
756	chr1	161089088	161089589	.	0	.
757	chr1	161201384	161201885	.	0	.
758	chr1	160579219	160579720	.	0	.
759	chr1	162204642	162205143	.	0	.
760	chr1	161079673	161080174	.	0	.
761	chr1	166972739	166973240	.	0	.
762	chr1	167654797	167655298	.	0	.
763	chr1	167683745	167684246	.	0	.
764	chr1	167805146	167805647	.	0	.
765	chr1	167065339	167065840	.	0	.
766	chr1	167295334	167295835	.	0	.
767	chr1	167302033	167302534	.	0	.
768	chr1	167432581	167433082	.	0	.
769	chr1	167518236	167518737	.	0	.
770	chr1	167538571	167539072	.	0	.
771	chr1	167594793	167595294	.	0	.
772	chr1	167712237	167712738	.	0	.
773	chr1	167805146	167805647	.	0	.
774	chr1	168135102	168135603	.	0	.
775	chr1	168341430	168341931	.	0	.
776	chr1	168424066	168424567	.	0	.
777	chr1	168498229	168498730	.	0	.
778	chr1	168611232	168611733	.	0	.
779	chr1	169821894	169822395	.	0	.
780	chr1	172093157	172093658	.	0	.
781	chr1	175865069	175865570	.	0	.
782	chr1	174965068	174965569	.	0	.
783	chr1	179798712	179799213	.	0	.
784	chr1	181794356	181794857	.	0	.
785	chr1	182299980	182300481	.	0	.
786	chr1	182279785	182280286	.	0	.
787	chr1	183920631	183921132	.	0	.
788	chr1	183564999	183565500	.	0	.
789	chr1	184406630	184407131	.	0	.
790	chr1	185377145	185377646	.	0	.
791	chr1	184694963	184695464	.	0	.
792	chr1	184932615	184933116	.	0	.
793	chr1	185488854	185489355	.	0	.
794	chr1	188444535	188445036	.	0	.
795	chr1	192756854	192757355	.	0	.
796	chr1	198491014	198491515	.	0	.
797	chr1	200830096	200830597	.	0	.
798	chr1	200392139	200392640	.	0	.
799	chr1	200966032	200966533	.	0	.
800	chr1	200975336	200975837	.	0	.
801	chr1	201786762	201787263	.	0	.
802	chr1	201536486	201536987	.	0	.
803	chr1	201981958	201982459	.	0	.
804	chr1	202112930	202113431	.	0	.
805	chr1	200830096	200830597	.	0	.
806	chr1	200959452	200959953	.	0	.
807	chr1	201006461	201006962	.	0	.
808	chr1	201470535	201471036	.	0	.
809	chr1	201724105	201724606	.	0	.
810	chr1	201671566	201672067	.	0	.
811	chr1	201311229	201311730	.	0	.
812	chr1	201718746	201719247	.	0	.
813	chr1	201776282	201776783	.	0	.
814	chr1	201778743	201779244	.	0	.
815	chr1	202809210	202809711	.	0	.
816	chr1	202889234	202889735	.	0	.
817	chr1	202926234	202926735	.	0	.
818	chr1	203129126	203129627	.	0	.
819	chr1	203146551	203147052	.	0	.
820	chr1	203188457	203188958	.	0	.
821	chr1	203198952	203199453	.	0	.
822	chr1	203267443	203267944	.	0	.
823	chr1	203305969	203306470	.	0	.
824	chr1	203307147	203307648	.	0	.
825	chr1	203308135	203308636	.	0	.
826	chr1	203323473	203323974	.	0	.
827	chr1	203545148	203545649	.	0	.
828	chr1	203626572	203627073	.	0	.
829	chr1	201954405	201954906	.	0	.
830	chr1	202328548	202329049	.	0	.
831	chr1	203198952	203199453	.	0	.
832	chr1	203323473	203323974	.	0	.
833	chr1	203167276	203167777	.	0	.
834	chr1	203178855	203179356	.	0	.
835	chr1	203178855	203179356	.	0	.
836	chr1	203516760	203517261	.	0	.
837	chr1	203479123	203479624	.	0	.
838	chr1	204126928	204127429	.	0	.
839	chr1	204114451	204114952	.	0	.
840	chr1	204411049	204411550	.	0	.
841	chr1	204162442	204162943	.	0	.
842	chr1	204398462	204398963	.	0	.
843	chr1	204899133	204899634	.	0	.
844	chr1	204398462	204398963	.	0	.
845	chr1	204870414	204870915	.	0	.
846	chr1	205301747	205302248	.	0	.
847	chr1	204266572	204267073	.	0	.
848	chr1	204332755	204333256	.	0	.
849	chr1	204348741	204349242	.	0	.
850	chr1	204446315	204446816	.	0	.
851	chr1	204624025	204624526	.	0	.
852	chr1	204674131	204674632	.	0	.
853	chr1	204870414	204870915	.	0	.
854	chr1	205016164	205016665	.	0	.
855	chr1	205232353	205232854	.	0	.
856	chr1	205037710	205038211	.	0	.
857	chr1	205008930	205009431	.	0	.
858	chr1	206504860	206505361	.	0	.
859	chr1	204945532	204946033	.	0	.
860	chr1	206739363	206739864	.	0	.
861	chr1	205523179	205523680	.	0	.
862	chr1	206588600	206589101	.	0	.
863	chr1	207969507	207970008	.	0	.
864	chr1	207404887	207405388	.	0	.
865	chr1	207620201	207620702	.	0	.
866	chr1	207404887	207405388	.	0	.
867	chr1	209325210	209325711	.	0	.
868	chr1	209576644	209577145	.	0	.
869	chr1	210400562	210401063	.	0	.
870	chr1	211381891	211382392	.	0	.
871	chr1	213087311	213087812	.	0	.
872	chr1	213110208	213110709	.	0	.
873	chr1	213319120	213319621	.	0	.
874	chr1	213990855	213991356	.	0	.
875	chr1	213997768	213998269	.	0	.
876	chr1	214020105	214020606	.	0	.
877	chr1	214187323	214187824	.	0	.
878	chr1	214196244	214196745	.	0	.
879	chr1	214223963	214224464	.	0	.
880	chr1	214289582	214290083	.	0	.
881	chr1	214354755	214355256	.	0	.
882	chr1	214514440	214514941	.	0	.
883	chr1	214658757	214659258	.	0	.
884	chr1	214739551	214740052	.	0	.
885	chr1	216815457	216815958	.	0	.
886	chr1	217660679	217661180	.	0	.
887	chr1	219464255	219464756	.	0	.
888	chr1	222975667	222976168	.	0	.
889	chr1	226474867	226475368	.	0	.
890	chr1	225652811	225653312	.	0	.
891	chr1	226498477	226498978	.	0	.
892	chr1	226688359	226688860	.	0	.
893	chr1	226688875	226689376	.	0	.
894	chr1	226703338	226703839	.	0	.
895	chr1	226939966	226940467	.	0	.
896	chr1	226825514	226826015	.	0	.
897	chr1	227373218	227373719	.	0	.
898	chr1	227727912	227728413	.	0	.
899	chr1	227728627	227729128	.	0	.
900	chr1	227896034	227896535	.	0	.
901	chr1	228081142	228081643	.	0	.
902	chr1	228087822	228088323	.	0	.
903	chr1	228868104	228868605	.	0	.
904	chr1	228206657	228207158	.	0	.
905	chr1	228139316	228139817	.	0	.
906	chr1	229183978	229184479	.	0	.
907	chr1	228978398	228978899	.	0	.
908	chr1	229579064	229579565	.	0	.
909	chr1	229991250	229991751	.	0	.
910	chr1	230401715	230402216	.	0	.
911	chr1	231419261	231419762	.	0	.
912	chr1	230820461	230820962	.	0	.
913	chr1	230839059	230839560	.	0	.
914	chr1	231591440	231591941	.	0	.
915	chr1	231728127	231728628	.	0	.
916	chr1	232525816	232526317	.	0	.
917	chr1	232621021	232621522	.	0	.
918	chr1	233566773	233567274	.	0	.
919	chr1	232805997	232806498	.	0	.
920	chr1	233006357	233006858	.	0	.
921	chr1	233112964	233113465	.	0	.
922	chr1	233566773	233567274	.	0	.
923	chr1	233614466	233614967	.	0	.
924	chr1	233646868	233647369	.	0	.
925	chr1	233704803	233705304	.	0	.
926	chr1	234518008	234518509	.	0	.
927	chr1	235504914	235505415	.	0	.
928	chr1	235983876	235984377	.	0	.
929	chr1	236280516	236281017	.	0	.
930	chr1	236320643	236321144	.	0	.
931	chr1	236753492	236753993	.	0	.
932	chr1	239805776	239806277	.	0	.
933	chr1	240107088	240107589	.	0	.
934	chr1	240459833	240460334	.	0	.
935	chr1	241063005	241063506	.	0	.
936	chr1	240912752	240913253	.	0	.
937	chr1	241507482	241507983	.	0	.
938	chr1	242448611	242449112	.	0	.
939	chr1	243421727	243422228	.	0	.
940	chr1	245096762	245097263	.	0	.
941	chr1	245857969	245858470	.	0	.
942	chr1	246566212	246566713	.	0	.
943	chr1	246768817	246769318	.	0	.
944	chr1	247104165	247104666	.	0	.
945	chr1	248360456	248360957	.	0	.
946	chr1	248851499	248852000	.	0	.
947	chr1	248863078	248863579	.	0	.
948	chr10	293389	293890	.	0	.
949	chr10	2055266	2055767	.	0	.
950	chr10	3805109	3805610	.	0	.
951	chr10	4821441	4821942	.	0	.
952	chr10	6331326	6331827	.	0	.
953	chr10	6786381	6786882	.	0	.
954	chr10	6926381	6926882	.	0	.
955	chr10	9596377	9596878	.	0	.
956	chr10	10165331	10165832	.	0	.
957	chr10	10642688	10643189	.	0	.
958	chr10	11722169	11722670	.	0	.
959	chr10	11088732	11089233	.	0	.
960	chr10	14575321	14575822	.	0	.
961	chr10	17852349	17852850	.	0	.
962	chr10	18395040	18395541	.	0	.
963	chr10	18308487	18308988	.	0	.
964	chr10	18433255	18433756	.	0	.
965	chr10	17811140	17811641	.	0	.
966	chr10	18200654	18201155	.	0	.
967	chr10	20777015	20777516	.	0	.
968	chr10	21976789	21977290	.	0	.
969	chr10	22715692	22716193	.	0	.
970	chr10	22984715	22985216	.	0	.
971	chr10	25493013	25493514	.	0	.
972	chr10	25812454	25812955	.	0	.
973	chr10	26932912	26933413	.	0	.
974	chr10	29248872	29249373	.	0	.
975	chr10	29081629	29082130	.	0	.
976	chr10	29248872	29249373	.	0	.
977	chr10	28076665	28077166	.	0	.
978	chr10	28564990	28565491	.	0	.
979	chr10	29151046	29151547	.	0	.
980	chr10	29277184	29277685	.	0	.
981	chr10	29448155	29448656	.	0	.
982	chr10	29574850	29575351	.	0	.
983	chr10	29496300	29496801	.	0	.
984	chr10	35516030	35516531	.	0	.
985	chr10	34696385	34696886	.	0	.
986	chr10	44986190	44986691	.	0	.
987	chr10	45424414	45424915	.	0	.
988	chr10	47136767	47137268	.	0	.
989	chr10	47456684	47457185	.	0	.
990	chr10	48649483	48649984	.	0	.
991	chr10	48441916	48442417	.	0	.
992	chr10	48579875	48580376	.	0	.
993	chr10	48900247	48900748	.	0	.
994	chr10	58734638	58735139	.	0	.
995	chr10	61911040	61911541	.	0	.
996	chr10	63540096	63540597	.	0	.
997	chr10	63543861	63544362	.	0	.
998	chr10	62613374	62613875	.	0	.
999	chr10	63644230	63644731	.	0	.
1000	chr10	63929812	63930313	.	0	.
1001	chr10	63977261	63977762	.	0	.
1002	chr10	64033261	64033762	.	0	.
1003	chr10	64419923	64420424	.	0	.
1004	chr10	70133286	70133787	.	0	.
1005	chr10	70833205	70833706	.	0	.
1006	chr10	71242154	71242655	.	0	.
1007	chr10	71581236	71581737	.	0	.
1008	chr10	71766543	71767044	.	0	.
1009	chr10	71347808	71348309	.	0	.
1010	chr10	71337243	71337744	.	0	.
1011	chr10	71347808	71348309	.	0	.
1012	chr10	71598685	71599186	.	0	.
1013	chr10	72003860	72004361	.	0	.
1014	chr10	72253471	72253972	.	0	.
1015	chr10	72259616	72260117	.	0	.
1016	chr10	73773601	73774102	.	0	.
1017	chr10	73876958	73877459	.	0	.
1018	chr10	78807768	78808269	.	0	.
1019	chr10	79148301	79148802	.	0	.
1020	chr10	79205274	79205775	.	0	.
1021	chr10	78905893	78906394	.	0	.
1022	chr10	78905893	78906394	.	0	.
1023	chr10	79323080	79323581	.	0	.
1024	chr10	79402522	79403023	.	0	.
1025	chr10	82654163	82654664	.	0	.
1026	chr10	84308688	84309189	.	0	.
1027	chr10	89085266	89085767	.	0	.
1028	chr10	89232356	89232857	.	0	.
1029	chr10	90319432	90319933	.	0	.
1030	chr10	92380689	92381190	.	0	.
1031	chr10	94125676	94126177	.	0	.
1032	chr10	93766938	93767439	.	0	.
1033	chr10	94402083	94402584	.	0	.
1034	chr10	95467132	95467633	.	0	.
1035	chr10	97196495	97196996	.	0	.
1036	chr10	95499935	95500436	.	0	.
1037	chr10	97180981	97181482	.	0	.
1038	chr10	100966209	100966710	.	0	.
1039	chr10	102461134	102461635	.	0	.
1040	chr10	101629722	101630223	.	0	.
1041	chr10	102415639	102416140	.	0	.
1042	chr10	102813800	102814301	.	0	.
1043	chr10	103719359	103719860	.	0	.
1044	chr10	104052626	104053127	.	0	.
1045	chr10	104693163	104693664	.	0	.
1046	chr10	109965287	109965788	.	0	.
1047	chr10	112434964	112435465	.	0	.
1048	chr10	113007263	113007764	.	0	.
1049	chr10	113060581	113061082	.	0	.
1050	chr10	112434964	112435465	.	0	.
1051	chr10	116073937	116074438	.	0	.
1052	chr10	119006792	119007293	.	0	.
1053	chr10	119206096	119206597	.	0	.
1054	chr10	119831601	119832102	.	0	.
1055	chr10	122181035	122181536	.	0	.
1056	chr10	121910543	121911044	.	0	.
1057	chr10	122484486	122484987	.	0	.
1058	chr10	121900487	121900988	.	0	.
1059	chr10	121994229	121994730	.	0	.
1060	chr10	124066647	124067148	.	0	.
1061	chr10	124608892	124609393	.	0	.
1062	chr10	124636745	124637246	.	0	.
1063	chr10	124693887	124694388	.	0	.
1064	chr10	124717139	124717640	.	0	.
1065	chr10	124729125	124729626	.	0	.
1066	chr10	124105570	124106071	.	0	.
1067	chr10	124416079	124416580	.	0	.
1068	chr10	124631928	124632429	.	0	.
1069	chr10	124641906	124642407	.	0	.
1070	chr10	124918051	124918552	.	0	.
1071	chr10	125009735	125010236	.	0	.
1072	chr10	125057210	125057711	.	0	.
1073	chr10	125059855	125060356	.	0	.
1074	chr10	125081797	125082298	.	0	.
1075	chr10	124091528	124092029	.	0	.
1076	chr10	124710180	124710681	.	0	.
1077	chr10	125117235	125117736	.	0	.
1078	chr10	125085110	125085611	.	0	.
1079	chr10	125742383	125742884	.	0	.
1080	chr10	126421944	126422445	.	0	.
1081	chr10	126666922	126667423	.	0	.
1082	chr10	125021582	125022083	.	0	.
1083	chr10	128051512	128052013	.	0	.
1084	chr10	130181950	130182451	.	0	.
1085	chr10	132151624	132152125	.	0	.
1086	chr10	132962023	132962524	.	0	.
1087	chr10	131900389	131900890	.	0	.
1088	chr10	131962482	131962983	.	0	.
1089	chr10	132151624	132152125	.	0	.
1090	chr10	132152446	132152947	.	0	.
1091	chr10	132156207	132156708	.	0	.
1092	chr10	132256164	132256665	.	0	.
1093	chr10	132444959	132445460	.	0	.
1094	chr10	132578935	132579436	.	0	.
1095	chr10	132588124	132588625	.	0	.
1096	chr10	132904203	132904704	.	0	.
1097	chr10	133205388	133205889	.	0	.
1098	chr10	133319152	133319653	.	0	.
1099	chr10	133376531	133377032	.	0	.
1100	chr10	132521222	132521723	.	0	.
1101	chr10	133088820	133089321	.	0	.
1102	chr10	133157050	133157551	.	0	.
1103	chr11	853731	854232	.	0	.
1104	chr11	1027442	1027943	.	0	.
1105	chr11	448444	448945	.	0	.
1106	chr11	830681	831182	.	0	.
1107	chr11	1081520	1082021	.	0	.
1108	chr11	1202389	1202890	.	0	.
1109	chr11	1075509	1076010	.	0	.
1110	chr11	1433591	1434092	.	0	.
1111	chr11	775911	776412	.	0	.
1112	chr11	404924	405425	.	0	.
1113	chr11	612590	613091	.	0	.
1114	chr11	704221	704722	.	0	.
1115	chr11	721098	721599	.	0	.
1116	chr11	512649	513150	.	0	.
1117	chr11	824244	824745	.	0	.
1118	chr11	206759	207260	.	0	.
1119	chr11	371883	372384	.	0	.
1120	chr11	532554	533055	.	0	.
1121	chr11	537195	537696	.	0	.
1122	chr11	571357	571858	.	0	.
1123	chr11	680904	681405	.	0	.
1124	chr11	843924	844425	.	0	.
1125	chr11	910026	910527	.	0	.
1126	chr11	1533029	1533530	.	0	.
1127	chr11	1540923	1541424	.	0	.
1128	chr11	1755491	1755992	.	0	.
1129	chr11	334189	334690	.	0	.
1130	chr11	355205	355706	.	0	.
1131	chr11	536072	536573	.	0	.
1132	chr11	571357	571858	.	0	.
1133	chr11	747066	747567	.	0	.
1134	chr11	805920	806421	.	0	.
1135	chr11	809944	810445	.	0	.
1136	chr11	843144	843645	.	0	.
1137	chr11	860161	860662	.	0	.
1138	chr11	910662	911163	.	0	.
1139	chr11	1277019	1277520	.	0	.
1140	chr11	1309021	1309522	.	0	.
1141	chr11	1459813	1460314	.	0	.
1142	chr11	1558452	1558953	.	0	.
1143	chr11	1559347	1559848	.	0	.
1144	chr11	1751929	1752430	.	0	.
1145	chr11	1872571	1873072	.	0	.
1146	chr11	1880154	1880655	.	0	.
1147	chr11	815761	816262	.	0	.
1148	chr11	1484981	1485482	.	0	.
1149	chr11	2731922	2732423	.	0	.
1150	chr11	4479897	4480398	.	0	.
1151	chr11	5088245	5088746	.	0	.
1152	chr11	3810129	3810630	.	0	.
1153	chr11	3834416	3834917	.	0	.
1154	chr11	3852206	3852707	.	0	.
1155	chr11	4043908	4044409	.	0	.
1156	chr11	4069868	4070369	.	0	.
1157	chr11	4479897	4480398	.	0	.
1158	chr11	4492358	4492859	.	0	.
1159	chr11	5280541	5281042	.	0	.
1160	chr11	5476140	5476641	.	0	.
1161	chr11	5502202	5502703	.	0	.
1162	chr11	6263932	6264433	.	0	.
1163	chr11	7349002	7349503	.	0	.
1164	chr11	8168169	8168670	.	0	.
1165	chr11	8083497	8083998	.	0	.
1166	chr11	8099254	8099755	.	0	.
1167	chr11	8206153	8206654	.	0	.
1168	chr11	8337965	8338466	.	0	.
1169	chr11	9060795	9061296	.	0	.
1170	chr11	10708722	10709223	.	0	.
1171	chr11	11396128	11396629	.	0	.
1172	chr11	11969040	11969541	.	0	.
1173	chr11	11979796	11980297	.	0	.
1174	chr11	12800197	12800698	.	0	.
1175	chr11	18745182	18745683	.	0	.
1176	chr11	17515820	17516321	.	0	.
1177	chr11	18769773	18770274	.	0	.
1178	chr11	18779755	18780256	.	0	.
1179	chr11	19382283	19382784	.	0	.
1180	chr11	19889008	19889509	.	0	.
1181	chr11	20512525	20513026	.	0	.
1182	chr11	27649589	27650090	.	0	.
1183	chr11	27471075	27471576	.	0	.
1184	chr11	30533432	30533933	.	0	.
1185	chr11	35021528	35022029	.	0	.
1186	chr11	35388044	35388545	.	0	.
1187	chr11	35021528	35022029	.	0	.
1188	chr11	35021528	35022029	.	0	.
1189	chr11	35943204	35943705	.	0	.
1190	chr11	36723446	36723947	.	0	.
1191	chr11	41042243	41042744	.	0	.
1192	chr11	41155673	41156174	.	0	.
1193	chr11	41205886	41206387	.	0	.
1194	chr11	43013235	43013736	.	0	.
1195	chr11	43537784	43538285	.	0	.
1196	chr11	43580101	43580602	.	0	.
1197	chr11	43944655	43945156	.	0	.
1198	chr11	44048104	44048605	.	0	.
1199	chr11	44569020	44569521	.	0	.
1200	chr11	44594708	44595209	.	0	.
1201	chr11	44766335	44766836	.	0	.
1202	chr11	45100363	45100864	.	0	.
1203	chr11	45751356	45751857	.	0	.
1204	chr11	45907497	45907998	.	0	.
1205	chr11	46239068	46239569	.	0	.
1206	chr11	46977374	46977875	.	0	.
1207	chr11	47134407	47134908	.	0	.
1208	chr11	47171794	47172295	.	0	.
1209	chr11	46451045	46451546	.	0	.
1210	chr11	46977374	46977875	.	0	.
1211	chr11	47469276	47469777	.	0	.
1212	chr11	47517350	47517851	.	0	.
1213	chr11	48035410	48035911	.	0	.
1214	chr11	48078641	48079142	.	0	.
1215	chr11	48210092	48210593	.	0	.
1216	chr11	57650236	57650737	.	0	.
1217	chr11	61164836	61165337	.	0	.
1218	chr11	62419858	62420359	.	0	.
1219	chr11	62419858	62420359	.	0	.
1220	chr11	61996877	61997378	.	0	.
1221	chr11	61024475	61024976	.	0	.
1222	chr11	62419858	62420359	.	0	.
1223	chr11	62112390	62112891	.	0	.
1224	chr11	62544184	62544685	.	0	.
1225	chr11	62546639	62547140	.	0	.
1226	chr11	62574571	62575072	.	0	.
1227	chr11	62575716	62576217	.	0	.
1228	chr11	62604593	62605094	.	0	.
1229	chr11	63769036	63769537	.	0	.
1230	chr11	62601734	62602235	.	0	.
1231	chr11	62540622	62541123	.	0	.
1232	chr11	62560503	62561004	.	0	.
1233	chr11	62572881	62573382	.	0	.
1234	chr11	62575716	62576217	.	0	.
1235	chr11	62671379	62671880	.	0	.
1236	chr11	62753374	62753875	.	0	.
1237	chr11	62757060	62757561	.	0	.
1238	chr11	62921122	62921623	.	0	.
1239	chr11	63035595	63036096	.	0	.
1240	chr11	63489792	63490293	.	0	.
1241	chr11	63490401	63490902	.	0	.
1242	chr11	63505765	63506266	.	0	.
1243	chr11	63532788	63533289	.	0	.
1244	chr11	63593066	63593567	.	0	.
1245	chr11	63858637	63859138	.	0	.
1246	chr11	63868354	63868855	.	0	.
1247	chr11	63897770	63898271	.	0	.
1248	chr11	63906525	63907026	.	0	.
1249	chr11	63909688	63910189	.	0	.
1250	chr11	63915081	63915582	.	0	.
1251	chr11	64000362	64000863	.	0	.
1252	chr11	64007779	64008280	.	0	.
1253	chr11	64039448	64039949	.	0	.
1254	chr11	64041782	64042283	.	0	.
1255	chr11	64056165	64056666	.	0	.
1256	chr11	64089925	64090426	.	0	.
1257	chr11	64095797	64096298	.	0	.
1258	chr11	64103041	64103542	.	0	.
1259	chr11	64121177	64121678	.	0	.
1260	chr11	64136728	64137229	.	0	.
1261	chr11	64180891	64181392	.	0	.
1262	chr11	64182615	64183116	.	0	.
1263	chr11	64204458	64204959	.	0	.
1264	chr11	64210513	64211014	.	0	.
1265	chr11	64244106	64244607	.	0	.
1266	chr11	64245153	64245654	.	0	.
1267	chr11	64254380	64254881	.	0	.
1268	chr11	64263657	64264158	.	0	.
1269	chr11	64291116	64291617	.	0	.
1270	chr11	64291902	64292403	.	0	.
1271	chr11	64342428	64342929	.	0	.
1272	chr11	64343044	64343545	.	0	.
1273	chr11	62603196	62603697	.	0	.
1274	chr11	62753374	62753875	.	0	.
1275	chr11	63858637	63859138	.	0	.
1276	chr11	64016999	64017500	.	0	.
1277	chr11	64121177	64121678	.	0	.
1278	chr11	64136728	64137229	.	0	.
1279	chr11	64294266	64294767	.	0	.
1280	chr11	63853435	63853936	.	0	.
1281	chr11	64041245	64041746	.	0	.
1282	chr11	64675356	64675857	.	0	.
1283	chr11	64710389	64710890	.	0	.
1284	chr11	64229529	64230030	.	0	.
1285	chr11	64687206	64687707	.	0	.
1286	chr11	63888535	63889036	.	0	.
1287	chr11	63889277	63889778	.	0	.
1288	chr11	63905097	63905598	.	0	.
1289	chr11	63985288	63985789	.	0	.
1290	chr11	63986839	63987340	.	0	.
1291	chr11	64034996	64035497	.	0	.
1292	chr11	64036247	64036748	.	0	.
1293	chr11	64038190	64038691	.	0	.
1294	chr11	64055650	64056151	.	0	.
1295	chr11	64136728	64137229	.	0	.
1296	chr11	64262900	64263401	.	0	.
1297	chr11	64697505	64698006	.	0	.
1298	chr11	64686022	64686523	.	0	.
1299	chr11	64136728	64137229	.	0	.
1300	chr11	64204458	64204959	.	0	.
1301	chr11	64362062	64362563	.	0	.
1302	chr11	65427171	65427672	.	0	.
1303	chr11	64307434	64307935	.	0	.
1304	chr11	65569521	65570022	.	0	.
1305	chr11	64675356	64675857	.	0	.
1306	chr11	64697505	64698006	.	0	.
1307	chr11	64710389	64710890	.	0	.
1308	chr11	64809607	64810108	.	0	.
1309	chr11	65440729	65441230	.	0	.
1310	chr11	64295165	64295666	.	0	.
1311	chr11	64744341	64744842	.	0	.
1312	chr11	64809607	64810108	.	0	.
1313	chr11	65329850	65330351	.	0	.
1314	chr11	65556694	65557195	.	0	.
1315	chr11	65891685	65892186	.	0	.
1316	chr11	64710389	64710890	.	0	.
1317	chr11	64711900	64712401	.	0	.
1318	chr11	65312023	65312524	.	0	.
1319	chr11	66023832	66024333	.	0	.
1320	chr11	66277908	66278409	.	0	.
1321	chr11	66284825	66285326	.	0	.
1322	chr11	64809607	64810108	.	0	.
1323	chr11	65295986	65296487	.	0	.
1324	chr11	65556694	65557195	.	0	.
1325	chr11	65591404	65591905	.	0	.
1326	chr11	66087004	66087505	.	0	.
1327	chr11	66287267	66287768	.	0	.
1328	chr11	64740411	64740912	.	0	.
1329	chr11	66290232	66290733	.	0	.
1330	chr11	65150083	65150584	.	0	.
1331	chr11	65500446	65500947	.	0	.
1332	chr11	66068718	66069219	.	0	.
1333	chr11	66438133	66438634	.	0	.
1334	chr11	66068167	66068668	.	0	.
1335	chr11	64710389	64710890	.	0	.
1336	chr11	65385028	65385529	.	0	.
1337	chr11	65505738	65506239	.	0	.
1338	chr11	66184317	66184818	.	0	.
1339	chr11	66335595	66336096	.	0	.
1340	chr11	66294446	66294947	.	0	.
1341	chr11	66543233	66543734	.	0	.
1342	chr11	66729034	66729535	.	0	.
1343	chr11	65384253	65384754	.	0	.
1344	chr11	66048006	66048507	.	0	.
1345	chr11	66285545	66286046	.	0	.
1346	chr11	66372458	66372959	.	0	.
1347	chr11	66070891	66071392	.	0	.
1348	chr11	66266850	66267351	.	0	.
1349	chr11	66366378	66366879	.	0	.
1350	chr11	66372458	66372959	.	0	.
1351	chr11	66619083	66619584	.	0	.
1352	chr11	66686622	66687123	.	0	.
1353	chr11	66694628	66695129	.	0	.
1354	chr11	66857195	66857696	.	0	.
1355	chr11	66958918	66959419	.	0	.
1356	chr11	67252799	67253300	.	0	.
1357	chr11	67302117	67302618	.	0	.
1358	chr11	67443302	67443803	.	0	.
1359	chr11	65573999	65574500	.	0	.
1360	chr11	65585260	65585761	.	0	.
1361	chr11	65611361	65611862	.	0	.
1362	chr11	65791561	65792062	.	0	.
1363	chr11	65884546	65885047	.	0	.
1364	chr11	66022343	66022844	.	0	.
1365	chr11	66048006	66048507	.	0	.
1366	chr11	66126598	66127099	.	0	.
1367	chr11	66127099	66127600	.	0	.
1368	chr11	66277908	66278409	.	0	.
1369	chr11	66278475	66278976	.	0	.
1370	chr11	66280379	66280880	.	0	.
1371	chr11	66284825	66285326	.	0	.
1372	chr11	66290232	66290733	.	0	.
1373	chr11	66292130	66292631	.	0	.
1374	chr11	66316849	66317350	.	0	.
1375	chr11	66326270	66326771	.	0	.
1376	chr11	66336213	66336714	.	0	.
1377	chr11	66386086	66386587	.	0	.
1378	chr11	66467740	66468241	.	0	.
1379	chr11	66727317	66727818	.	0	.
1380	chr11	66866613	66867114	.	0	.
1381	chr11	67002165	67002666	.	0	.
1382	chr11	67031554	67032055	.	0	.
1383	chr11	67079327	67079828	.	0	.
1384	chr11	67081375	67081876	.	0	.
1385	chr11	67273676	67274177	.	0	.
1386	chr11	67286016	67286517	.	0	.
1387	chr11	67303858	67304359	.	0	.
1388	chr11	67367021	67367522	.	0	.
1389	chr11	67407639	67408140	.	0	.
1390	chr11	67420488	67420989	.	0	.
1391	chr11	67421039	67421540	.	0	.
1392	chr11	67469626	67470127	.	0	.
1393	chr11	67498550	67499051	.	0	.
1394	chr11	65638421	65638922	.	0	.
1395	chr11	66266850	66267351	.	0	.
1396	chr11	66281692	66282193	.	0	.
1397	chr11	66286635	66287136	.	0	.
1398	chr11	66372458	66372959	.	0	.
1399	chr11	66388976	66389477	.	0	.
1400	chr11	66922472	66922973	.	0	.
1401	chr11	66958918	66959419	.	0	.
1402	chr11	67352761	67353262	.	0	.
1403	chr11	67428629	67429130	.	0	.
1404	chr11	66184317	66184818	.	0	.
1405	chr11	67117106	67117607	.	0	.
1406	chr11	67352761	67353262	.	0	.
1407	chr11	66344333	66344834	.	0	.
1408	chr11	67484654	67485155	.	0	.
1409	chr11	66256025	66256526	.	0	.
1410	chr11	66912945	66913446	.	0	.
1411	chr11	66686622	66687123	.	0	.
1412	chr11	67252799	67253300	.	0	.
1413	chr11	67271760	67272261	.	0	.
1414	chr11	67302117	67302618	.	0	.
1415	chr11	67303858	67304359	.	0	.
1416	chr11	67442782	67443283	.	0	.
1417	chr11	67613877	67614378	.	0	.
1418	chr11	67650346	67650847	.	0	.
1419	chr11	68140734	68141235	.	0	.
1420	chr11	68115186	68115687	.	0	.
1421	chr11	66467740	66468241	.	0	.
1422	chr11	67238664	67239165	.	0	.
1423	chr11	67281005	67281506	.	0	.
1424	chr11	68026524	68027025	.	0	.
1425	chr11	68160342	68160843	.	0	.
1426	chr11	68312937	68313438	.	0	.
1427	chr11	67382488	67382989	.	0	.
1428	chr11	68955224	68955725	.	0	.
1429	chr11	70623084	70623585	.	0	.
1430	chr11	71433082	71433583	.	0	.
1431	chr11	72441653	72442154	.	0	.
1432	chr11	72643447	72643948	.	0	.
1433	chr11	71998615	71999116	.	0	.
1434	chr11	72743474	72743975	.	0	.
1435	chr11	72834979	72835480	.	0	.
1436	chr11	73148265	73148766	.	0	.
1437	chr11	72025049	72025550	.	0	.
1438	chr11	72722353	72722854	.	0	.
1439	chr11	73218259	73218760	.	0	.
1440	chr11	73313929	73314430	.	0	.
1441	chr11	72685579	72686080	.	0	.
1442	chr11	73186048	73186549	.	0	.
1443	chr11	72435661	72436162	.	0	.
1444	chr11	72446899	72447400	.	0	.
1445	chr11	72716219	72716720	.	0	.
1446	chr11	72781676	72782177	.	0	.
1447	chr11	72813417	72813918	.	0	.
1448	chr11	72819534	72820035	.	0	.
1449	chr11	73236862	73237363	.	0	.
1450	chr11	73344842	73345343	.	0	.
1451	chr11	73625632	73626133	.	0	.
1452	chr11	73931226	73931727	.	0	.
1453	chr11	72352790	72353291	.	0	.
1454	chr11	72380069	72380570	.	0	.
1455	chr11	72394869	72395370	.	0	.
1456	chr11	73289320	73289821	.	0	.
1457	chr11	73326685	73327186	.	0	.
1458	chr11	73327589	73328090	.	0	.
1459	chr11	73347875	73348376	.	0	.
1460	chr11	74138509	74139010	.	0	.
1461	chr11	76281635	76282136	.	0	.
1462	chr11	77090169	77090670	.	0	.
1463	chr11	76768876	76769377	.	0	.
1464	chr11	77137835	77138336	.	0	.
1465	chr11	77457261	77457762	.	0	.
1466	chr11	78350145	78350646	.	0	.
1467	chr11	78309551	78310052	.	0	.
1468	chr11	83640025	83640526	.	0	.
1469	chr11	83693217	83693718	.	0	.
1470	chr11	83827885	83828386	.	0	.
1471	chr11	87661206	87661707	.	0	.
1472	chr11	88435435	88435936	.	0	.
1473	chr11	89275865	89276366	.	0	.
1474	chr11	90134276	90134777	.	0	.
1475	chr11	92803267	92803768	.	0	.
1476	chr11	93196992	93197493	.	0	.
1477	chr11	92302698	92303199	.	0	.
1478	chr11	92766057	92766558	.	0	.
1479	chr11	92803267	92803768	.	0	.
1480	chr11	93196992	93197493	.	0	.
1481	chr11	93330295	93330796	.	0	.
1482	chr11	93659682	93660183	.	0	.
1483	chr11	106013316	106013817	.	0	.
1484	chr11	106076420	106076921	.	0	.
1485	chr11	112513725	112514226	.	0	.
1486	chr11	112843917	112844418	.	0	.
1487	chr11	112290549	112291050	.	0	.
1488	chr11	112736152	112736653	.	0	.
1489	chr11	113289503	113290004	.	0	.
1490	chr11	113274603	113275104	.	0	.
1491	chr11	113896215	113896716	.	0	.
1492	chr11	114166158	114166659	.	0	.
1493	chr11	114168653	114169154	.	0	.
1494	chr11	114179524	114180025	.	0	.
1495	chr11	114219962	114220463	.	0	.
1496	chr11	114260971	114261472	.	0	.
1497	chr11	115274762	115275263	.	0	.
1498	chr11	115981621	115982122	.	0	.
1499	chr11	115989838	115990339	.	0	.
1500	chr11	116548055	116548556	.	0	.
1501	chr11	116453976	116454477	.	0	.
1502	chr11	116720865	116721366	.	0	.
1503	chr11	116729201	116729702	.	0	.
1504	chr11	117045030	117045531	.	0	.
1505	chr11	117068413	117068914	.	0	.
1506	chr11	117315507	117316008	.	0	.
1507	chr11	117718004	117718505	.	0	.
1508	chr11	117870597	117871098	.	0	.
1509	chr11	117874401	117874902	.	0	.
1510	chr11	117946834	117947335	.	0	.
1511	chr11	118156376	118156877	.	0	.
1512	chr11	117669021	117669522	.	0	.
1513	chr11	118058281	118058782	.	0	.
1514	chr11	118692908	118693409	.	0	.
1515	chr11	117052610	117053111	.	0	.
1516	chr11	118705425	118705926	.	0	.
1517	chr11	118739458	118739959	.	0	.
1518	chr11	117087404	117087905	.	0	.
1519	chr11	117191865	117192366	.	0	.
1520	chr11	117369406	117369907	.	0	.
1521	chr11	118692908	118693409	.	0	.
1522	chr11	118058281	118058782	.	0	.
1523	chr11	117663701	117664202	.	0	.
1524	chr11	118088473	118088974	.	0	.
1525	chr11	118179763	118180264	.	0	.
1526	chr11	118434330	118434831	.	0	.
1527	chr11	118572140	118572641	.	0	.
1528	chr11	118607311	118607812	.	0	.
1529	chr11	118643415	118643916	.	0	.
1530	chr11	118652871	118653372	.	0	.
1531	chr11	118690020	118690521	.	0	.
1532	chr11	118909937	118910438	.	0	.
1533	chr11	118922046	118922547	.	0	.
1534	chr11	118925701	118926202	.	0	.
1535	chr11	119066971	119067472	.	0	.
1536	chr11	119085207	119085708	.	0	.
1537	chr11	119356052	119356553	.	0	.
1538	chr11	119374073	119374574	.	0	.
1539	chr11	119592607	119593108	.	0	.
1540	chr11	118690020	118690521	.	0	.
1541	chr11	118176401	118176902	.	0	.
1542	chr11	118534016	118534517	.	0	.
1543	chr11	118565840	118566341	.	0	.
1544	chr11	118572140	118572641	.	0	.
1545	chr11	118690020	118690521	.	0	.
1546	chr11	118705425	118705926	.	0	.
1547	chr11	118739458	118739959	.	0	.
1548	chr11	118918185	118918686	.	0	.
1549	chr11	118997170	118997671	.	0	.
1550	chr11	119206723	119207224	.	0	.
1551	chr11	119352908	119353409	.	0	.
1552	chr11	119362268	119362769	.	0	.
1553	chr11	119364015	119364516	.	0	.
1554	chr11	119374073	119374574	.	0	.
1555	chr11	121561425	121561926	.	0	.
1556	chr11	121692274	121692775	.	0	.
1557	chr11	121722874	121723375	.	0	.
1558	chr11	121930272	121930773	.	0	.
1559	chr11	122069390	122069891	.	0	.
1560	chr11	122070850	122071351	.	0	.
1561	chr11	122080966	122081467	.	0	.
1562	chr11	122097544	122098045	.	0	.
1563	chr11	122104658	122105159	.	0	.
1564	chr11	122158005	122158506	.	0	.
1565	chr11	122158683	122159184	.	0	.
1566	chr11	123905738	123906239	.	0	.
1567	chr11	124301809	124302310	.	0	.
1568	chr11	124479493	124479994	.	0	.
1569	chr11	124751126	124751627	.	0	.
1570	chr11	125301182	125301683	.	0	.
1571	chr11	125372911	125373412	.	0	.
1572	chr11	125075686	125076187	.	0	.
1573	chr11	125268431	125268932	.	0	.
1574	chr11	125434471	125434972	.	0	.
1575	chr11	126372957	126373458	.	0	.
1576	chr11	126624643	126625144	.	0	.
1577	chr11	128718083	128718584	.	0	.
1578	chr11	131531726	131532227	.	0	.
1579	chr11	133339888	133340389	.	0	.
1580	chr11	133920234	133920735	.	0	.
1581	chr11	133964852	133965353	.	0	.
1582	chr11	134032443	134032944	.	0	.
1583	chr11	134253704	134254205	.	0	.
1584	chr11	134331702	134332203	.	0	.
1585	chr11	134481959	134482460	.	0	.
1586	chr12	269179	269680	.	0	.
1587	chr12	638841	639342	.	0	.
1588	chr12	2354033	2354534	.	0	.
1589	chr12	1826723	1827224	.	0	.
1590	chr12	2876940	2877441	.	0	.
1591	chr12	3085864	3086365	.	0	.
1592	chr12	2333493	2333994	.	0	.
1593	chr12	2959018	2959519	.	0	.
1594	chr12	3138936	3139437	.	0	.
1595	chr12	3199993	3200494	.	0	.
1596	chr12	3365879	3366380	.	0	.
1597	chr12	3803815	3804316	.	0	.
1598	chr12	2626955	2627456	.	0	.
1599	chr12	2959018	2959519	.	0	.
1600	chr12	3170641	3171142	.	0	.
1601	chr12	3670005	3670506	.	0	.
1602	chr12	3753503	3754004	.	0	.
1603	chr12	5043606	5044107	.	0	.
1604	chr12	6223807	6224308	.	0	.
1605	chr12	6343422	6343923	.	0	.
1606	chr12	6550299	6550800	.	0	.
1607	chr12	5648665	5649166	.	0	.
1608	chr12	6062377	6062878	.	0	.
1609	chr12	6065732	6066233	.	0	.
1610	chr12	6829875	6830376	.	0	.
1611	chr12	6913423	6913924	.	0	.
1612	chr12	6960046	6960547	.	0	.
1613	chr12	7113217	7113718	.	0	.
1614	chr12	5586172	5586673	.	0	.
1615	chr12	5768537	5769038	.	0	.
1616	chr12	6830452	6830953	.	0	.
1617	chr12	6844356	6844857	.	0	.
1618	chr12	6953664	6954165	.	0	.
1619	chr12	6234866	6235367	.	0	.
1620	chr12	6601886	6602387	.	0	.
1621	chr12	6819905	6820406	.	0	.
1622	chr12	6826572	6827073	.	0	.
1623	chr12	7068515	7069016	.	0	.
1624	chr12	6383341	6383842	.	0	.
1625	chr12	6326225	6326726	.	0	.
1626	chr12	6330098	6330599	.	0	.
1627	chr12	6647211	6647712	.	0	.
1628	chr12	6768386	6768887	.	0	.
1629	chr12	6915536	6916037	.	0	.
1630	chr12	6953664	6954165	.	0	.
1631	chr12	6960046	6960547	.	0	.
1632	chr12	7163816	7164317	.	0	.
1633	chr12	7591543	7592044	.	0	.
1634	chr12	7884733	7885234	.	0	.
1635	chr12	7132763	7133264	.	0	.
1636	chr12	7153204	7153705	.	0	.
1637	chr12	7158261	7158762	.	0	.
1638	chr12	7680311	7680812	.	0	.
1639	chr12	7969933	7970434	.	0	.
1640	chr12	8230522	8231023	.	0	.
1641	chr12	8781382	8781883	.	0	.
1642	chr12	8834561	8835062	.	0	.
1643	chr12	10131049	10131550	.	0	.
1644	chr12	11016890	11017391	.	0	.
1645	chr12	9797935	9798436	.	0	.
1646	chr12	10166133	10166634	.	0	.
1647	chr12	11013932	11014433	.	0	.
1648	chr12	10282956	10283457	.	0	.
1649	chr12	11851273	11851774	.	0	.
1650	chr12	11941903	11942404	.	0	.
1651	chr12	10621375	10621876	.	0	.
1652	chr12	11815492	11815993	.	0	.
1653	chr12	11826804	11827305	.	0	.
1654	chr12	11851273	11851774	.	0	.
1655	chr12	12010133	12010634	.	0	.
1656	chr12	11851273	11851774	.	0	.
1657	chr12	12713554	12714055	.	0	.
1658	chr12	11883989	11884490	.	0	.
1659	chr12	12607094	12607595	.	0	.
1660	chr12	12942774	12943275	.	0	.
1661	chr12	14845211	14845712	.	0	.
1662	chr12	13978021	13978522	.	0	.
1663	chr12	15196514	15197015	.	0	.
1664	chr12	15714693	15715194	.	0	.
1665	chr12	15700526	15701027	.	0	.
1666	chr12	16192264	16192765	.	0	.
1667	chr12	16354246	16354747	.	0	.
1668	chr12	16354804	16355305	.	0	.
1669	chr12	16530612	16531113	.	0	.
1670	chr12	16555728	16556229	.	0	.
1671	chr12	16880531	16881032	.	0	.
1672	chr12	17167669	17168170	.	0	.
1673	chr12	18165266	18165767	.	0	.
1674	chr12	21910597	21911098	.	0	.
1675	chr12	22253035	22253536	.	0	.
1676	chr12	26300612	26301113	.	0	.
1677	chr12	26341184	26341685	.	0	.
1678	chr12	27174505	27175006	.	0	.
1679	chr12	27278157	27278658	.	0	.
1680	chr12	27331281	27331782	.	0	.
1681	chr12	27331867	27332368	.	0	.
1682	chr12	27332670	27333171	.	0	.
1683	chr12	27333219	27333720	.	0	.
1684	chr12	27522572	27523073	.	0	.
1685	chr12	27552192	27552693	.	0	.
1686	chr12	27777114	27777615	.	0	.
1687	chr12	27808728	27809229	.	0	.
1688	chr12	27902015	27902516	.	0	.
1689	chr12	39294518	39295019	.	0	.
1690	chr12	47219099	47219600	.	0	.
1691	chr12	47657453	47657954	.	0	.
1692	chr12	47987677	47988178	.	0	.
1693	chr12	46959394	46959895	.	0	.
1694	chr12	48197387	48197888	.	0	.
1695	chr12	48965396	48965897	.	0	.
1696	chr12	48937886	48938387	.	0	.
1697	chr12	49212736	49213237	.	0	.
1698	chr12	49288231	49288732	.	0	.
1699	chr12	49347573	49348074	.	0	.
1700	chr12	49647999	49648500	.	0	.
1701	chr12	50050195	50050696	.	0	.
1702	chr12	49663411	49663912	.	0	.
1703	chr12	50109216	50109717	.	0	.
1704	chr12	50016992	50017493	.	0	.
1705	chr12	49227857	49228358	.	0	.
1706	chr12	49547445	49547946	.	0	.
1707	chr12	49776282	49776783	.	0	.
1708	chr12	50109216	50109717	.	0	.
1709	chr12	50521078	50521579	.	0	.
1710	chr12	50603733	50604234	.	0	.
1711	chr12	49664047	49664548	.	0	.
1712	chr12	49880906	49881407	.	0	.
1713	chr12	49979162	49979663	.	0	.
1714	chr12	49033924	49034425	.	0	.
1715	chr12	50283338	50283839	.	0	.
1716	chr12	50506648	50507149	.	0	.
1717	chr12	49197232	49197733	.	0	.
1718	chr12	50075106	50075607	.	0	.
1719	chr12	51827820	51828321	.	0	.
1720	chr12	52264432	52264933	.	0	.
1721	chr12	51217369	51217870	.	0	.
1722	chr12	51820124	51820625	.	0	.
1723	chr12	51951240	51951741	.	0	.
1724	chr12	52011230	52011731	.	0	.
1725	chr12	52014838	52015339	.	0	.
1726	chr12	52029636	52030137	.	0	.
1727	chr12	52032313	52032814	.	0	.
1728	chr12	52036815	52037316	.	0	.
1729	chr12	52050545	52051046	.	0	.
1730	chr12	50925506	50926007	.	0	.
1731	chr12	50986872	50987373	.	0	.
1732	chr12	51023648	51024149	.	0	.
1733	chr12	51077855	51078356	.	0	.
1734	chr12	51875176	51875677	.	0	.
1735	chr12	52147120	52147621	.	0	.
1736	chr12	52163828	52164329	.	0	.
1737	chr12	52192134	52192635	.	0	.
1738	chr12	52243958	52244459	.	0	.
1739	chr12	52278904	52279405	.	0	.
1740	chr12	52673316	52673817	.	0	.
1741	chr12	52683281	52683782	.	0	.
1742	chr12	51748256	51748757	.	0	.
1743	chr12	52865250	52865751	.	0	.
1744	chr12	51920971	51921472	.	0	.
1745	chr12	53391662	53392163	.	0	.
1746	chr12	53068494	53068995	.	0	.
1747	chr12	54370832	54371333	.	0	.
1748	chr12	54294387	54294888	.	0	.
1749	chr12	55724535	55725036	.	0	.
1750	chr12	54957193	54957694	.	0	.
1751	chr12	54993142	54993643	.	0	.
1752	chr12	56157498	56157999	.	0	.
1753	chr12	57372111	57372612	.	0	.
1754	chr12	58416133	58416634	.	0	.
1755	chr12	58425898	58426399	.	0	.
1756	chr12	57249648	57250149	.	0	.
1757	chr12	57803231	57803732	.	0	.
1758	chr12	57888346	57888847	.	0	.
1759	chr12	57888916	57889417	.	0	.
1760	chr12	57898865	57899366	.	0	.
1761	chr12	58761235	58761736	.	0	.
1762	chr12	57738281	57738782	.	0	.
1763	chr12	57694339	57694840	.	0	.
1764	chr12	63938981	63939482	.	0	.
1765	chr12	63989536	63990037	.	0	.
1766	chr12	64568328	64568829	.	0	.
1767	chr12	70919073	70919574	.	0	.
1768	chr12	72773346	72773847	.	0	.
1769	chr12	73362664	73363165	.	0	.
1770	chr12	73571413	73571914	.	0	.
1771	chr12	74400413	74400914	.	0	.
1772	chr12	74411260	74411761	.	0	.
1773	chr12	74415600	74416101	.	0	.
1774	chr12	74424760	74425261	.	0	.
1775	chr12	74579849	74580350	.	0	.
1776	chr12	80051968	80052469	.	0	.
1777	chr12	80846901	80847402	.	0	.
1778	chr12	81416632	81417133	.	0	.
1779	chr12	81685031	81685532	.	0	.
1780	chr12	81810715	81811216	.	0	.
1781	chr12	81454835	81455336	.	0	.
1782	chr12	81548881	81549382	.	0	.
1783	chr12	81810195	81810696	.	0	.
1784	chr12	81037850	81038351	.	0	.
1785	chr12	81318414	81318915	.	0	.
1786	chr12	81685031	81685532	.	0	.
1787	chr12	81994381	81994882	.	0	.
1788	chr12	82299591	82300092	.	0	.
1789	chr12	82625398	82625899	.	0	.
1790	chr12	82626332	82626833	.	0	.
1791	chr12	82745427	82745928	.	0	.
1792	chr12	82757228	82757729	.	0	.
1793	chr12	82783610	82784111	.	0	.
1794	chr12	82789703	82790204	.	0	.
1795	chr12	90940790	90941291	.	0	.
1796	chr12	89859779	89860280	.	0	.
1797	chr12	98853363	98853864	.	0	.
1798	chr12	101709476	101709977	.	0	.
1799	chr12	101777968	101778469	.	0	.
1800	chr12	101709476	101709977	.	0	.
1801	chr12	103850573	103851074	.	0	.
1802	chr12	104695144	104695645	.	0	.
1803	chr12	104109119	104109620	.	0	.
1804	chr12	105083552	105084053	.	0	.
1805	chr12	103636891	103637392	.	0	.
1806	chr12	103819281	103819782	.	0	.
1807	chr12	104329994	104330495	.	0	.
1808	chr12	104519556	104520057	.	0	.
1809	chr12	104675354	104675855	.	0	.
1810	chr12	107027533	107028034	.	0	.
1811	chr12	106757603	106758104	.	0	.
1812	chr12	108157833	108158334	.	0	.
1813	chr12	109115714	109116215	.	0	.
1814	chr12	109617481	109617982	.	0	.
1815	chr12	108686615	108687116	.	0	.
1816	chr12	109714329	109714830	.	0	.
1817	chr12	110512334	110512835	.	0	.
1818	chr12	108840586	108841087	.	0	.
1819	chr12	109114965	109115466	.	0	.
1820	chr12	109440217	109440718	.	0	.
1821	chr12	109714329	109714830	.	0	.
1822	chr12	109715946	109716447	.	0	.
1823	chr12	109879188	109879689	.	0	.
1824	chr12	109937334	109937835	.	0	.
1825	chr12	110253156	110253657	.	0	.
1826	chr12	110676373	110676874	.	0	.
1827	chr12	110826540	110827041	.	0	.
1828	chr12	111454253	111454754	.	0	.
1829	chr12	110744056	110744557	.	0	.
1830	chr12	112488147	112488648	.	0	.
1831	chr12	111403297	111403798	.	0	.
1832	chr12	111775413	111775914	.	0	.
1833	chr12	111454253	111454754	.	0	.
1834	chr12	111766024	111766525	.	0	.
1835	chr12	111643039	111643540	.	0	.
1836	chr12	112978226	112978727	.	0	.
1837	chr12	113175029	113175530	.	0	.
1838	chr12	113312465	113312966	.	0	.
1839	chr12	112992783	112993284	.	0	.
1840	chr12	116435123	116435624	.	0	.
1841	chr12	116521042	116521543	.	0	.
1842	chr12	116521042	116521543	.	0	.
1843	chr12	116710359	116710860	.	0	.
1844	chr12	116532552	116533053	.	0	.
1845	chr12	117052097	117052598	.	0	.
1846	chr12	117062511	117063012	.	0	.
1847	chr12	118137092	118137593	.	0	.
1848	chr12	119191085	119191586	.	0	.
1849	chr12	120094555	120095056	.	0	.
1850	chr12	118299544	118300045	.	0	.
1851	chr12	118300193	118300694	.	0	.
1852	chr12	119115249	119115750	.	0	.
1853	chr12	119183109	119183610	.	0	.
1854	chr12	119191085	119191586	.	0	.
1855	chr12	119302498	119302999	.	0	.
1856	chr12	119667501	119668002	.	0	.
1857	chr12	120094555	120095056	.	0	.
1858	chr12	120224813	120225314	.	0	.
1859	chr12	120228254	120228755	.	0	.
1860	chr12	120230224	120230725	.	0	.
1861	chr12	120261934	120262435	.	0	.
1862	chr12	120468227	120468728	.	0	.
1863	chr12	120476161	120476662	.	0	.
1864	chr12	120491750	120492251	.	0	.
1865	chr12	120316755	120317256	.	0	.
1866	chr12	120583359	120583860	.	0	.
1867	chr12	120775807	120776308	.	0	.
1868	chr12	121334710	121335211	.	0	.
1869	chr12	121499805	121500306	.	0	.
1870	chr12	120529912	120530413	.	0	.
1871	chr12	121801224	121801725	.	0	.
1872	chr12	121801749	121802250	.	0	.
1873	chr12	120302685	120303186	.	0	.
1874	chr12	120583359	120583860	.	0	.
1875	chr12	120600816	120601317	.	0	.
1876	chr12	120721258	120721759	.	0	.
1877	chr12	120841500	120842001	.	0	.
1878	chr12	121131967	121132468	.	0	.
1879	chr12	121334710	121335211	.	0	.
1880	chr12	121795420	121795921	.	0	.
1881	chr12	121798788	121799289	.	0	.
1882	chr12	120600816	120601317	.	0	.
1883	chr12	122035233	122035734	.	0	.
1884	chr12	122096179	122096680	.	0	.
1885	chr12	121189640	121190141	.	0	.
1886	chr12	120368483	120368984	.	0	.
1887	chr12	120600312	120600813	.	0	.
1888	chr12	120841500	120842001	.	0	.
1889	chr12	121352911	121353412	.	0	.
1890	chr12	121798788	121799289	.	0	.
1891	chr12	121110246	121110747	.	0	.
1892	chr12	121917382	121917883	.	0	.
1893	chr12	121173321	121173822	.	0	.
1894	chr12	122088231	122088732	.	0	.
1895	chr12	122097495	122097996	.	0	.
1896	chr12	122312854	122313355	.	0	.
1897	chr12	120721258	120721759	.	0	.
1898	chr12	121110246	121110747	.	0	.
1899	chr12	121233664	121234165	.	0	.
1900	chr12	121499805	121500306	.	0	.
1901	chr12	121576185	121576686	.	0	.
1902	chr12	122035233	122035734	.	0	.
1903	chr12	122077878	122078379	.	0	.
1904	chr12	122225398	122225899	.	0	.
1905	chr12	122350384	122350885	.	0	.
1906	chr12	121576905	121577406	.	0	.
1907	chr12	122035233	122035734	.	0	.
1908	chr12	122080482	122080983	.	0	.
1909	chr12	122205535	122206036	.	0	.
1910	chr12	122080482	122080983	.	0	.
1911	chr12	123075459	123075960	.	0	.
1912	chr12	123994965	123995466	.	0	.
1913	chr12	124007249	124007750	.	0	.
1914	chr12	122819149	122819650	.	0	.
1915	chr12	124451689	124452190	.	0	.
1916	chr12	123999479	123999980	.	0	.
1917	chr12	124007249	124007750	.	0	.
1918	chr12	123994965	123995466	.	0	.
1919	chr12	123994965	123995466	.	0	.
1920	chr12	124498227	124498728	.	0	.
1921	chr12	124663201	124663702	.	0	.
1922	chr12	124498227	124498728	.	0	.
1923	chr12	125245497	125245998	.	0	.
1924	chr12	125453747	125454248	.	0	.
1925	chr12	125455582	125456083	.	0	.
1926	chr12	125528267	125528768	.	0	.
1927	chr12	129862111	129862612	.	0	.
1928	chr12	130761623	130762124	.	0	.
1929	chr12	131048190	131048691	.	0	.
1930	chr12	131407362	131407863	.	0	.
1931	chr12	131623282	131623783	.	0	.
1932	chr12	132494594	132495095	.	0	.
1933	chr12	132776929	132777430	.	0	.
1934	chr12	132280820	132281321	.	0	.
1935	chr12	132828256	132828757	.	0	.
1936	chr13	20440727	20441228	.	0	.
1937	chr13	21033866	21034367	.	0	.
1938	chr13	25203137	25203638	.	0	.
1939	chr13	27170653	27171154	.	0	.
1940	chr13	28352683	28353184	.	0	.
1941	chr13	28451980	28452481	.	0	.
1942	chr13	27321296	27321797	.	0	.
1943	chr13	27341681	27342182	.	0	.
1944	chr13	27361912	27362413	.	0	.
1945	chr13	27374578	27375079	.	0	.
1946	chr13	27728240	27728741	.	0	.
1947	chr13	27783039	27783540	.	0	.
1948	chr13	27826482	27826983	.	0	.
1949	chr13	27960717	27961218	.	0	.
1950	chr13	28324165	28324666	.	0	.
1951	chr13	28336238	28336739	.	0	.
1952	chr13	28353763	28354264	.	0	.
1953	chr13	28568244	28568745	.	0	.
1954	chr13	29266770	29267271	.	0	.
1955	chr13	29605788	29606289	.	0	.
1956	chr13	29890298	29890799	.	0	.
1957	chr13	29943924	29944425	.	0	.
1958	chr13	30178424	30178925	.	0	.
1959	chr13	30824652	30825153	.	0	.
1960	chr13	30151535	30152036	.	0	.
1961	chr13	30421385	30421886	.	0	.
1962	chr13	30465154	30465655	.	0	.
1963	chr13	30674446	30674947	.	0	.
1964	chr13	31775639	31776140	.	0	.
1965	chr13	31859939	31860440	.	0	.
1966	chr13	32446435	32446936	.	0	.
1967	chr13	33636388	33636889	.	0	.
1968	chr13	34064468	34064969	.	0	.
1969	chr13	32617072	32617573	.	0	.
1970	chr13	34064468	34064969	.	0	.
1971	chr13	35722936	35723437	.	0	.
1972	chr13	38589749	38590250	.	0	.
1973	chr13	39365607	39366108	.	0	.
1974	chr13	39552131	39552632	.	0	.
1975	chr13	44220206	44220707	.	0	.
1976	chr13	44249406	44249907	.	0	.
1977	chr13	44430048	44430549	.	0	.
1978	chr13	44107019	44107520	.	0	.
1979	chr13	44065823	44066324	.	0	.
1980	chr13	43986658	43987159	.	0	.
1981	chr13	44576518	44577019	.	0	.
1982	chr13	44431752	44432253	.	0	.
1983	chr13	45602587	45603088	.	0	.
1984	chr13	45926845	45927346	.	0	.
1985	chr13	46525659	46526160	.	0	.
1986	chr13	46598982	46599483	.	0	.
1987	chr13	46665750	46666251	.	0	.
1988	chr13	46455850	46456351	.	0	.
1989	chr13	46597697	46598198	.	0	.
1990	chr13	46385850	46386351	.	0	.
1991	chr13	46764009	46764510	.	0	.
1992	chr13	51759567	51760068	.	0	.
1993	chr13	51759567	51760068	.	0	.
1994	chr13	75300127	75300628	.	0	.
1995	chr13	76872763	76873264	.	0	.
1996	chr13	76965572	76966073	.	0	.
1997	chr13	77363885	77364386	.	0	.
1998	chr13	77588136	77588637	.	0	.
[truncated: 6,768 more rows]
