# Supplementary material for: Central amygdala single-nucleus atlas reveals chromatin and gene transcription dynamics in human alcohol use disorder
Source: Nat Commun. 2026 Jan 19;17:1634. doi: 10.1038/s41467-026-68351-1 (PMC12905162; doi:10.1038/s41467-026-68351-1)
Supplement: Supplementary file 3 — Supplementary Data 1-37 [file 41467_2026_68351_MOESM3_ESM.zip › Supplementary Data/Supplementary Data 23.csv]

	Chr	Start	End	Name	Score	Strand
0	chr1	1151557	1152058	.	0	.
1	chr1	1631422	1631923	.	0	.
2	chr1	1758247	1758748	.	0	.
3	chr1	1798018	1798519	.	0	.
4	chr1	1631422	1631923	.	0	.
5	chr1	1014180	1014681	.	0	.
6	chr1	1260133	1260634	.	0	.
7	chr1	1398671	1399172	.	0	.
8	chr1	1399286	1399787	.	0	.
9	chr1	1658887	1659388	.	0	.
10	chr1	1745554	1746055	.	0	.
11	chr1	1966316	1966817	.	0	.
12	chr1	1990248	1990749	.	0	.
13	chr1	1996182	1996683	.	0	.
14	chr1	1422772	1423273	.	0	.
15	chr1	1021826	1022327	.	0	.
16	chr1	1212776	1213277	.	0	.
17	chr1	1924596	1925097	.	0	.
18	chr1	1746196	1746697	.	0	.
19	chr1	928832	929333	.	0	.
20	chr1	1746196	1746697	.	0	.
21	chr1	1857020	1857521	.	0	.
22	chr1	2234335	2234836	.	0	.
23	chr1	2305507	2306008	.	0	.
24	chr1	2310373	2310874	.	0	.
25	chr1	1294910	1295411	.	0	.
26	chr1	904506	905007	.	0	.
27	chr1	959626	960127	.	0	.
28	chr1	1013203	1013704	.	0	.
29	chr1	1014180	1014681	.	0	.
30	chr1	1259009	1259510	.	0	.
31	chr1	1260133	1260634	.	0	.
32	chr1	1311090	1311591	.	0	.
33	chr1	1325804	1326305	.	0	.
34	chr1	1398671	1399172	.	0	.
35	chr1	1399286	1399787	.	0	.
36	chr1	1471388	1471889	.	0	.
37	chr1	1511720	1512221	.	0	.
38	chr1	1607052	1607553	.	0	.
39	chr1	1658887	1659388	.	0	.
40	chr1	1724160	1724661	.	0	.
41	chr1	1745554	1746055	.	0	.
42	chr1	1746196	1746697	.	0	.
43	chr1	1778256	1778757	.	0	.
44	chr1	1780232	1780733	.	0	.
45	chr1	1798018	1798519	.	0	.
46	chr1	1857020	1857521	.	0	.
47	chr1	1860893	1861394	.	0	.
48	chr1	1890900	1891401	.	0	.
49	chr1	1966316	1966817	.	0	.
50	chr1	1990248	1990749	.	0	.
51	chr1	1996182	1996683	.	0	.
52	chr1	2019634	2020135	.	0	.
53	chr1	2098235	2098736	.	0	.
54	chr1	2234335	2234836	.	0	.
55	chr1	2235328	2235829	.	0	.
56	chr1	2278010	2278511	.	0	.
57	chr1	2290756	2291257	.	0	.
58	chr1	2301122	2301623	.	0	.
59	chr1	2304343	2304844	.	0	.
60	chr1	2305507	2306008	.	0	.
61	chr1	2359660	2360161	.	0	.
62	chr1	2391369	2391870	.	0	.
63	chr1	2398708	2399209	.	0	.
64	chr1	2414308	2414809	.	0	.
65	chr1	2548683	2549184	.	0	.
66	chr1	2554841	2555342	.	0	.
67	chr1	2556144	2556645	.	0	.
68	chr1	2577473	2577974	.	0	.
69	chr1	2578140	2578641	.	0	.
70	chr1	2585335	2585836	.	0	.
71	chr1	2305507	2306008	.	0	.
72	chr1	2349775	2350276	.	0	.
73	chr1	2610949	2611450	.	0	.
74	chr1	1037262	1037763	.	0	.
75	chr1	2349775	2350276	.	0	.
76	chr1	2821898	2822399	.	0	.
77	chr1	1294910	1295411	.	0	.
78	chr1	2089774	2090275	.	0	.
79	chr1	1574590	1575091	.	0	.
80	chr1	1724160	1724661	.	0	.
81	chr1	1780232	1780733	.	0	.
82	chr1	2271267	2271768	.	0	.
83	chr1	2300038	2300539	.	0	.
84	chr1	2546751	2547252	.	0	.
85	chr1	2643050	2643551	.	0	.
86	chr1	1658887	1659388	.	0	.
87	chr1	2305507	2306008	.	0	.
88	chr1	2786568	2787069	.	0	.
89	chr1	3186459	3186960	.	0	.
90	chr1	1575141	1575642	.	0	.
91	chr1	2019634	2020135	.	0	.
92	chr1	2127288	2127789	.	0	.
93	chr1	2290756	2291257	.	0	.
94	chr1	2303449	2303950	.	0	.
95	chr1	2414308	2414809	.	0	.
96	chr1	2556144	2556645	.	0	.
97	chr1	2586527	2587028	.	0	.
98	chr1	2480960	2481461	.	0	.
99	chr1	2205756	2206257	.	0	.
100	chr1	3395376	3395877	.	0	.
101	chr1	3004628	3005129	.	0	.
102	chr1	3080457	3080958	.	0	.
103	chr1	3454680	3455181	.	0	.
104	chr1	3170438	3170939	.	0	.
105	chr1	3181870	3182371	.	0	.
106	chr1	3724324	3724825	.	0	.
107	chr1	3160631	3161132	.	0	.
108	chr1	3170438	3170939	.	0	.
109	chr1	3171045	3171546	.	0	.
110	chr1	3181870	3182371	.	0	.
111	chr1	3186459	3186960	.	0	.
112	chr1	3424645	3425146	.	0	.
113	chr1	3597397	3597898	.	0	.
114	chr1	3599430	3599931	.	0	.
115	chr1	3624739	3625240	.	0	.
116	chr1	3796372	3796873	.	0	.
117	chr1	3864904	3865405	.	0	.
118	chr1	4796562	4797063	.	0	.
119	chr1	4166686	4167187	.	0	.
120	chr1	5993503	5994004	.	0	.
121	chr1	6485016	6485517	.	0	.
122	chr1	6959192	6959693	.	0	.
123	chr1	8420250	8420751	.	0	.
124	chr1	8420950	8421451	.	0	.
125	chr1	8598619	8599120	.	0	.
126	chr1	6996350	6996851	.	0	.
127	chr1	7667508	7668009	.	0	.
128	chr1	8348903	8349404	.	0	.
129	chr1	8363675	8364176	.	0	.
130	chr1	8395264	8395765	.	0	.
131	chr1	8424405	8424906	.	0	.
132	chr1	8598619	8599120	.	0	.
133	chr1	8629420	8629921	.	0	.
134	chr1	7827142	7827643	.	0	.
135	chr1	8363675	8364176	.	0	.
136	chr1	9163586	9164087	.	0	.
137	chr1	9028865	9029366	.	0	.
138	chr1	8815522	8816023	.	0	.
139	chr1	8858009	8858510	.	0	.
140	chr1	9069545	9070046	.	0	.
141	chr1	9074907	9075408	.	0	.
142	chr1	9100894	9101395	.	0	.
143	chr1	9425569	9426070	.	0	.
144	chr1	9426157	9426658	.	0	.
145	chr1	9644412	9644913	.	0	.
146	chr1	9724944	9725445	.	0	.
147	chr1	9764471	9764972	.	0	.
148	chr1	9867391	9867892	.	0	.
149	chr1	9910890	9911391	.	0	.
150	chr1	9950865	9951366	.	0	.
151	chr1	10378439	10378940	.	0	.
152	chr1	10415278	10415779	.	0	.
153	chr1	10427956	10428457	.	0	.
154	chr1	10429915	10430416	.	0	.
155	chr1	10430447	10430948	.	0	.
156	chr1	9724944	9725445	.	0	.
157	chr1	9764471	9764972	.	0	.
158	chr1	9850927	9851428	.	0	.
159	chr1	9860006	9860507	.	0	.
160	chr1	9874796	9875297	.	0	.
161	chr1	10966547	10967048	.	0	.
162	chr1	11461494	11461995	.	0	.
163	chr1	10733949	10734450	.	0	.
164	chr1	10378439	10378940	.	0	.
165	chr1	10415278	10415779	.	0	.
166	chr1	10427956	10428457	.	0	.
167	chr1	10429915	10430416	.	0	.
168	chr1	10430447	10430948	.	0	.
169	chr1	10472266	10472767	.	0	.
170	chr1	10941919	10942420	.	0	.
171	chr1	10966547	10967048	.	0	.
172	chr1	10969268	10969769	.	0	.
173	chr1	11157754	11158255	.	0	.
174	chr1	11175253	11175754	.	0	.
175	chr1	11650352	11650853	.	0	.
176	chr1	11671429	11671930	.	0	.
177	chr1	11730257	11730758	.	0	.
178	chr1	11749124	11749625	.	0	.
179	chr1	11772346	11772847	.	0	.
180	chr1	11789220	11789721	.	0	.
181	chr1	11790230	11790731	.	0	.
182	chr1	11791414	11791915	.	0	.
183	chr1	11791934	11792435	.	0	.
184	chr1	11802752	11803253	.	0	.
185	chr1	11814479	11814980	.	0	.
186	chr1	11815217	11815718	.	0	.
187	chr1	11842138	11842639	.	0	.
188	chr1	11842693	11843194	.	0	.
189	chr1	11843609	11844110	.	0	.
190	chr1	11907929	11908430	.	0	.
191	chr1	11908702	11909203	.	0	.
192	chr1	11909653	11910154	.	0	.
193	chr1	11960681	11961182	.	0	.
194	chr1	12132946	12133447	.	0	.
195	chr1	12140296	12140797	.	0	.
196	chr1	12141028	12141529	.	0	.
197	chr1	12142662	12143163	.	0	.
198	chr1	10941919	10942420	.	0	.
199	chr1	10969268	10969769	.	0	.
200	chr1	11179117	11179618	.	0	.
201	chr1	11730257	11730758	.	0	.
202	chr1	11749124	11749625	.	0	.
203	chr1	11772346	11772847	.	0	.
204	chr1	11791414	11791915	.	0	.
205	chr1	11815217	11815718	.	0	.
206	chr1	12153301	12153802	.	0	.
207	chr1	12170748	12171249	.	0	.
208	chr1	12402117	12402618	.	0	.
209	chr1	12527473	12527974	.	0	.
210	chr1	12597048	12597549	.	0	.
211	chr1	12614013	12614514	.	0	.
212	chr1	11461494	11461995	.	0	.
213	chr1	15384108	15384609	.	0	.
214	chr1	16013110	16013611	.	0	.
215	chr1	15409076	15409577	.	0	.
216	chr1	16204941	16205442	.	0	.
217	chr1	15156029	15156530	.	0	.
218	chr1	15171463	15171964	.	0	.
219	chr1	15325893	15326394	.	0	.
220	chr1	15327955	15328456	.	0	.
221	chr1	15112190	15112691	.	0	.
222	chr1	15156029	15156530	.	0	.
223	chr1	15213335	15213836	.	0	.
224	chr1	15261379	15261880	.	0	.
225	chr1	15275865	15276366	.	0	.
226	chr1	15323463	15323964	.	0	.
227	chr1	15327955	15328456	.	0	.
228	chr1	15328640	15329141	.	0	.
229	chr1	15371362	15371863	.	0	.
230	chr1	15577599	15578100	.	0	.
231	chr1	15579335	15579836	.	0	.
232	chr1	15626214	15626715	.	0	.
233	chr1	15849244	15849745	.	0	.
234	chr1	15975836	15976337	.	0	.
235	chr1	16366906	16367407	.	0	.
236	chr1	16442154	16442655	.	0	.
237	chr1	16500421	16500922	.	0	.
238	chr1	15384108	15384609	.	0	.
239	chr1	15407621	15408122	.	0	.
240	chr1	16709676	16710177	.	0	.
241	chr1	16872075	16872576	.	0	.
242	chr1	16896643	16897144	.	0	.
243	chr1	16905430	16905931	.	0	.
244	chr1	16906944	16907445	.	0	.
245	chr1	16912217	16912718	.	0	.
246	chr1	16912754	16913255	.	0	.
247	chr1	17181593	17182094	.	0	.
248	chr1	16971313	16971814	.	0	.
249	chr1	18926684	18927185	.	0	.
250	chr1	19476603	19477104	.	0	.
251	chr1	19648431	19648932	.	0	.
252	chr1	18584712	18585213	.	0	.
253	chr1	18584712	18585213	.	0	.
254	chr1	20465321	20465822	.	0	.
255	chr1	19336568	19337069	.	0	.
256	chr1	21304362	21304863	.	0	.
257	chr1	21294242	21294743	.	0	.
258	chr1	20531273	20531774	.	0	.
259	chr1	20711218	20711719	.	0	.
260	chr1	21669686	21670187	.	0	.
261	chr1	22652442	22652943	.	0	.
262	chr1	22611429	22611930	.	0	.
263	chr1	22117724	22118225	.	0	.
264	chr1	22117724	22118225	.	0	.
265	chr1	21939552	21940053	.	0	.
266	chr1	22117724	22118225	.	0	.
267	chr1	22611429	22611930	.	0	.
268	chr1	22704377	22704878	.	0	.
269	chr1	22709220	22709721	.	0	.
270	chr1	22735297	22735798	.	0	.
271	chr1	23098697	23099198	.	0	.
272	chr1	23111795	23112296	.	0	.
273	chr1	23122215	23122716	.	0	.
274	chr1	23180482	23180983	.	0	.
275	chr1	22117724	22118225	.	0	.
276	chr1	22611429	22611930	.	0	.
277	chr1	23728029	23728530	.	0	.
278	chr1	23960200	23960701	.	0	.
279	chr1	24125890	24126391	.	0	.
280	chr1	22611429	22611930	.	0	.
281	chr1	24439940	24440441	.	0	.
282	chr1	23989192	23989693	.	0	.
283	chr1	23619564	23620065	.	0	.
284	chr1	24351890	24352391	.	0	.
285	chr1	25099746	25100247	.	0	.
286	chr1	25140155	25140656	.	0	.
287	chr1	25231843	25232344	.	0	.
288	chr1	25618992	25619493	.	0	.
289	chr1	26459651	26460152	.	0	.
290	chr1	25557499	25558000	.	0	.
291	chr1	25810785	25811286	.	0	.
292	chr1	25757861	25758362	.	0	.
293	chr1	25898137	25898638	.	0	.
294	chr1	25907003	25907504	.	0	.
295	chr1	26473774	26474275	.	0	.
296	chr1	27659367	27659868	.	0	.
297	chr1	26921371	26921872	.	0	.
298	chr1	27001815	27002316	.	0	.
299	chr1	27045797	27046298	.	0	.
300	chr1	27135543	27136044	.	0	.
301	chr1	27154880	27155381	.	0	.
302	chr1	27300159	27300660	.	0	.
303	chr1	27322565	27323066	.	0	.
304	chr1	27388340	27388841	.	0	.
305	chr1	27402290	27402791	.	0	.
306	chr1	27414159	27414660	.	0	.
307	chr1	27427297	27427798	.	0	.
308	chr1	27435692	27436193	.	0	.
309	chr1	27436438	27436939	.	0	.
310	chr1	27464867	27465368	.	0	.
311	chr1	27468381	27468882	.	0	.
312	chr1	27471446	27471947	.	0	.
313	chr1	27488538	27489039	.	0	.
314	chr1	27522230	27522731	.	0	.
315	chr1	27522780	27523281	.	0	.
316	chr1	27525383	27525884	.	0	.
317	chr1	27528580	27529081	.	0	.
318	chr1	27772990	27773491	.	0	.
319	chr1	27863025	27863526	.	0	.
320	chr1	27875094	27875595	.	0	.
321	chr1	27885106	27885607	.	0	.
322	chr1	27890068	27890569	.	0	.
323	chr1	27891536	27892037	.	0	.
324	chr1	27914537	27915038	.	0	.
325	chr1	27993190	27993691	.	0	.
326	chr1	28035352	28035853	.	0	.
327	chr1	28124340	28124841	.	0	.
328	chr1	28127645	28128146	.	0	.
329	chr1	28132702	28133203	.	0	.
330	chr1	28135240	28135741	.	0	.
331	chr1	28172536	28173037	.	0	.
332	chr1	28175353	28175854	.	0	.
333	chr1	28248391	28248892	.	0	.
334	chr1	28328795	28329296	.	0	.
335	chr1	28359609	28360110	.	0	.
336	chr1	28517218	28517719	.	0	.
337	chr1	28552827	28553328	.	0	.
338	chr1	28642993	28643494	.	0	.
339	chr1	28648362	28648863	.	0	.
340	chr1	28668441	28668942	.	0	.
341	chr1	28415889	28416390	.	0	.
342	chr1	27633905	27634406	.	0	.
343	chr1	28845745	28846246	.	0	.
344	chr1	28248391	28248892	.	0	.
345	chr1	28328795	28329296	.	0	.
346	chr1	30754539	30755040	.	0	.
347	chr1	31781299	31781800	.	0	.
348	chr1	30749699	30750200	.	0	.
349	chr1	31803407	31803908	.	0	.
350	chr1	32062451	32062952	.	0	.
351	chr1	32068934	32069435	.	0	.
352	chr1	31772396	31772897	.	0	.
353	chr1	31377971	31378472	.	0	.
354	chr1	31752332	31752833	.	0	.
355	chr1	31190070	31190571	.	0	.
356	chr1	31668936	31669437	.	0	.
357	chr1	31803407	31803908	.	0	.
358	chr1	32797107	32797608	.	0	.
359	chr1	31183904	31184405	.	0	.
360	chr1	31651049	31651550	.	0	.
361	chr1	32476230	32476731	.	0	.
362	chr1	32884064	32884565	.	0	.
363	chr1	31651049	31651550	.	0	.
364	chr1	31297410	31297911	.	0	.
365	chr1	31788435	31788936	.	0	.
366	chr1	31936620	31937121	.	0	.
367	chr1	31955389	31955890	.	0	.
368	chr1	31955953	31956454	.	0	.
369	chr1	31980781	31981282	.	0	.
370	chr1	32013317	32013818	.	0	.
371	chr1	32351325	32351826	.	0	.
372	chr1	32539509	32540010	.	0	.
373	chr1	32612109	32612610	.	0	.
374	chr1	32980464	32980965	.	0	.
375	chr1	33061768	33062269	.	0	.
376	chr1	33152991	33153492	.	0	.
377	chr1	31651049	31651550	.	0	.
378	chr1	32888125	32888626	.	0	.
379	chr1	31936620	31937121	.	0	.
380	chr1	32290399	32290900	.	0	.
381	chr1	32980464	32980965	.	0	.
382	chr1	33391551	33392052	.	0	.
383	chr1	32887006	32887507	.	0	.
384	chr1	32882460	32882961	.	0	.
385	chr1	32887006	32887507	.	0	.
386	chr1	33256280	33256781	.	0	.
387	chr1	33363297	33363798	.	0	.
388	chr1	32466208	32466709	.	0	.
389	chr1	34089579	34090080	.	0	.
390	chr1	32476230	32476731	.	0	.
391	chr1	32892774	32893275	.	0	.
392	chr1	33256280	33256781	.	0	.
393	chr1	33350357	33350858	.	0	.
394	chr1	33470412	33470913	.	0	.
395	chr1	34089579	34090080	.	0	.
396	chr1	35454669	35455170	.	0	.
397	chr1	35454669	35455170	.	0	.
398	chr1	36173015	36173516	.	0	.
399	chr1	38134251	38134752	.	0	.
400	chr1	38134251	38134752	.	0	.
401	chr1	39087525	39088026	.	0	.
402	chr1	39107778	39108279	.	0	.
403	chr1	38134251	38134752	.	0	.
404	chr1	39096601	39097102	.	0	.
405	chr1	40039211	40039712	.	0	.
406	chr1	40060049	40060550	.	0	.
407	chr1	38818094	38818595	.	0	.
408	chr1	39106790	39107291	.	0	.
409	chr1	39186071	39186572	.	0	.
410	chr1	39738593	39739094	.	0	.
411	chr1	39845625	39846126	.	0	.
412	chr1	39898878	39899379	.	0	.
413	chr1	40041716	40042217	.	0	.
414	chr1	40396320	40396821	.	0	.
415	chr1	39096601	39097102	.	0	.
416	chr1	39230847	39231348	.	0	.
417	chr1	39899556	39900057	.	0	.
418	chr1	40041716	40042217	.	0	.
419	chr1	40059367	40059868	.	0	.
420	chr1	40386101	40386602	.	0	.
421	chr1	40396320	40396821	.	0	.
422	chr1	40663973	40664474	.	0	.
423	chr1	40691420	40691921	.	0	.
424	chr1	40708984	40709485	.	0	.
425	chr1	40648262	40648763	.	0	.
426	chr1	39845625	39846126	.	0	.
427	chr1	40386101	40386602	.	0	.
428	chr1	40708984	40709485	.	0	.
429	chr1	39429772	39430273	.	0	.
430	chr1	39541242	39541743	.	0	.
431	chr1	39895026	39895527	.	0	.
432	chr1	39898878	39899379	.	0	.
433	chr1	40003044	40003545	.	0	.
434	chr1	40059367	40059868	.	0	.
435	chr1	40064699	40065200	.	0	.
436	chr1	40257927	40258428	.	0	.
437	chr1	40386101	40386602	.	0	.
438	chr1	40663973	40664474	.	0	.
439	chr1	40691420	40691921	.	0	.
440	chr1	40708984	40709485	.	0	.
441	chr1	40948672	40949173	.	0	.
442	chr1	39959295	39959796	.	0	.
443	chr1	40020601	40021102	.	0	.
444	chr1	40385026	40385527	.	0	.
445	chr1	41484922	41485423	.	0	.
446	chr1	41638770	41639271	.	0	.
447	chr1	41681710	41682211	.	0	.
448	chr1	41739442	41739943	.	0	.
449	chr1	40648262	40648763	.	0	.
450	chr1	41395260	41395761	.	0	.
451	chr1	41681710	41682211	.	0	.
452	chr1	42666459	42666960	.	0	.
453	chr1	42955533	42956034	.	0	.
454	chr1	43274167	43274668	.	0	.
455	chr1	42936861	42937362	.	0	.
456	chr1	42335019	42335520	.	0	.
457	chr1	42335535	42336036	.	0	.
458	chr1	43414545	43415046	.	0	.
459	chr1	43764372	43764873	.	0	.
460	chr1	43414545	43415046	.	0	.
461	chr1	43561864	43562365	.	0	.
462	chr1	42955533	42956034	.	0	.
463	chr1	42335019	42335520	.	0	.
464	chr1	42335535	42336036	.	0	.
465	chr1	42457019	42457520	.	0	.
466	chr1	42777812	42778313	.	0	.
467	chr1	42837649	42838150	.	0	.
468	chr1	42838461	42838962	.	0	.
469	chr1	42958719	42959220	.	0	.
470	chr1	43072721	43073222	.	0	.
471	chr1	43577608	43578109	.	0	.
472	chr1	43814280	43814781	.	0	.
473	chr1	43831701	43832202	.	0	.
474	chr1	43832896	43833397	.	0	.
475	chr1	43970334	43970835	.	0	.
476	chr1	43990864	43991365	.	0	.
477	chr1	42955533	42956034	.	0	.
478	chr1	43577608	43578109	.	0	.
479	chr1	43812857	43813358	.	0	.
480	chr1	44047634	44048135	.	0	.
481	chr1	44408555	44409056	.	0	.
482	chr1	43550111	43550612	.	0	.
483	chr1	43935878	43936379	.	0	.
484	chr1	44884600	44885101	.	0	.
485	chr1	43814280	43814781	.	0	.
486	chr1	43831701	43832202	.	0	.
487	chr1	43832896	43833397	.	0	.
488	chr1	43834065	43834566	.	0	.
489	chr1	44221046	44221547	.	0	.
490	chr1	44300689	44301190	.	0	.
491	chr1	44637140	44637641	.	0	.
492	chr1	44730882	44731383	.	0	.
493	chr1	44809614	44810115	.	0	.
494	chr1	44819437	44819938	.	0	.
495	chr1	44819993	44820494	.	0	.
496	chr1	45499868	45500369	.	0	.
497	chr1	45512550	45513051	.	0	.
498	chr1	45521042	45521543	.	0	.
499	chr1	45550246	45550747	.	0	.
500	chr1	45569991	45570492	.	0	.
501	chr1	45687907	45688408	.	0	.
502	chr1	44408555	44409056	.	0	.
503	chr1	45521042	45521543	.	0	.
504	chr1	44634113	44634614	.	0	.
505	chr1	44634113	44634614	.	0	.
506	chr1	46542401	46542902	.	0	.
507	chr1	46585224	46585725	.	0	.
508	chr1	46613754	46614255	.	0	.
509	chr1	46615834	46616335	.	0	.
510	chr1	46718981	46719482	.	0	.
511	chr1	47179013	47179514	.	0	.
512	chr1	47211739	47212240	.	0	.
513	chr1	47213180	47213681	.	0	.
514	chr1	47224547	47225048	.	0	.
515	chr1	47227229	47227730	.	0	.
516	chr1	47228831	47229332	.	0	.
517	chr1	47229563	47230064	.	0	.
518	chr1	47231567	47232068	.	0	.
519	chr1	47232240	47232741	.	0	.
520	chr1	47232873	47233374	.	0	.
521	chr1	47233614	47234115	.	0	.
522	chr1	47234241	47234742	.	0	.
523	chr1	47234765	47235266	.	0	.
524	chr1	47235386	47235887	.	0	.
525	chr1	47236477	47236978	.	0	.
526	chr1	47237521	47238022	.	0	.
527	chr1	48061669	48062170	.	0	.
528	chr1	48196122	48196623	.	0	.
529	chr1	48245071	48245572	.	0	.
530	chr1	48214743	48215244	.	0	.
531	chr1	48750045	48750546	.	0	.
532	chr1	48776621	48777122	.	0	.
533	chr1	50095441	50095942	.	0	.
534	chr1	50108640	50109141	.	0	.
535	chr1	50109592	50110093	.	0	.
536	chr1	50110126	50110627	.	0	.
537	chr1	50110628	50111129	.	0	.
538	chr1	51551032	51551533	.	0	.
539	chr1	51578284	51578785	.	0	.
540	chr1	51850326	51850827	.	0	.
541	chr1	51878497	51878998	.	0	.
542	chr1	52368871	52369372	.	0	.
543	chr1	52601466	52601967	.	0	.
544	chr1	52663442	52663943	.	0	.
545	chr1	53302066	53302567	.	0	.
546	chr1	52569245	52569746	.	0	.
547	chr1	52695647	52696148	.	0	.
548	chr1	52698160	52698661	.	0	.
549	chr1	53327190	53327691	.	0	.
550	chr1	53297089	53297590	.	0	.
551	chr1	56550827	56551328	.	0	.
552	chr1	57025384	57025885	.	0	.
553	chr1	59422972	59423473	.	0	.
554	chr1	61042845	61043346	.	0	.
555	chr1	61050065	61050566	.	0	.
556	chr1	61051957	61052458	.	0	.
557	chr1	61056830	61057331	.	0	.
558	chr1	61057442	61057943	.	0	.
559	chr1	61077764	61078265	.	0	.
560	chr1	61080676	61081177	.	0	.
561	chr1	61081529	61082030	.	0	.
562	chr1	61082222	61082723	.	0	.
563	chr1	61093635	61094136	.	0	.
564	chr1	61132612	61133113	.	0	.
565	chr1	61254819	61255320	.	0	.
566	chr1	61451325	61451826	.	0	.
567	chr1	61452979	61453480	.	0	.
568	chr1	61612498	61612999	.	0	.
569	chr1	62295989	62296490	.	0	.
570	chr1	62435774	62436275	.	0	.
571	chr1	61427446	61427947	.	0	.
572	chr1	63198871	63199372	.	0	.
573	chr1	62841551	62842052	.	0	.
574	chr1	63367823	63368324	.	0	.
575	chr1	64094164	64094665	.	0	.
576	chr1	63650992	63651493	.	0	.
577	chr1	64505163	64505664	.	0	.
578	chr1	65148687	65149188	.	0	.
579	chr1	64906409	64906910	.	0	.
580	chr1	64975662	64976163	.	0	.
581	chr1	65148687	65149188	.	0	.
582	chr1	65173404	65173905	.	0	.
583	chr1	65401346	65401847	.	0	.
584	chr1	65955012	65955513	.	0	.
585	chr1	67339941	67340442	.	0	.
586	chr1	66137265	66137766	.	0	.
587	chr1	66265865	66266366	.	0	.
588	chr1	67691962	67692463	.	0	.
589	chr1	67732794	67733295	.	0	.
590	chr1	68177818	68178319	.	0	.
591	chr1	68176207	68176708	.	0	.
592	chr1	68329893	68330394	.	0	.
593	chr1	69173965	69174466	.	0	.
594	chr1	71649592	71650093	.	0	.
595	chr1	72064269	72064770	.	0	.
596	chr1	75784852	75785353	.	0	.
597	chr1	75786507	75787008	.	0	.
598	chr1	76673712	76674213	.	0	.
599	chr1	77467100	77467601	.	0	.
600	chr1	77682436	77682937	.	0	.
601	chr1	77412359	77412860	.	0	.
602	chr1	77281727	77282228	.	0	.
603	chr1	78144980	78145481	.	0	.
604	chr1	81414333	81414834	.	0	.
605	chr1	83026295	83026796	.	0	.
606	chr1	85581176	85581677	.	0	.
607	chr1	84944882	84945383	.	0	.
608	chr1	87339265	87339766	.	0	.
609	chr1	89557386	89557887	.	0	.
610	chr1	90004101	90004602	.	0	.
611	chr1	90726670	90727171	.	0	.
612	chr1	94049192	94049693	.	0	.
613	chr1	97849946	97850447	.	0	.
614	chr1	107242796	107243297	.	0	.
615	chr1	108716351	108716852	.	0	.
616	chr1	108738754	108739255	.	0	.
617	chr1	107877039	107877540	.	0	.
618	chr1	108053280	108053781	.	0	.
619	chr1	108199023	108199524	.	0	.
620	chr1	107454759	107455260	.	0	.
621	chr1	107524118	107524619	.	0	.
622	chr1	108512434	108512935	.	0	.
623	chr1	108600469	108600970	.	0	.
624	chr1	108646555	108647056	.	0	.
625	chr1	108660860	108661361	.	0	.
626	chr1	108691961	108692462	.	0	.
627	chr1	108699848	108700349	.	0	.
628	chr1	108700707	108701208	.	0	.
629	chr1	108703370	108703871	.	0	.
630	chr1	108734088	108734589	.	0	.
631	chr1	109162232	109162733	.	0	.
632	chr1	109165487	109165988	.	0	.
633	chr1	109193565	109194066	.	0	.
634	chr1	109213543	109214044	.	0	.
635	chr1	109214119	109214620	.	0	.
636	chr1	109303556	109304057	.	0	.
637	chr1	108715774	108716275	.	0	.
638	chr1	109303556	109304057	.	0	.
639	chr1	110383648	110384149	.	0	.
640	chr1	108600469	108600970	.	0	.
641	chr1	108734088	108734589	.	0	.
642	chr1	109303556	109304057	.	0	.
643	chr1	110229864	110230365	.	0	.
644	chr1	108734088	108734589	.	0	.
645	chr1	109162232	109162733	.	0	.
646	chr1	109291039	109291540	.	0	.
647	chr1	109298526	109299027	.	0	.
648	chr1	109396148	109396649	.	0	.
649	chr1	109546229	109546730	.	0	.
650	chr1	109615822	109616323	.	0	.
651	chr1	109816171	109816672	.	0	.
652	chr1	110012118	110012619	.	0	.
653	chr1	110034364	110034865	.	0	.
654	chr1	110339126	110339627	.	0	.
655	chr1	108946093	108946594	.	0	.
656	chr1	110312507	110313008	.	0	.
657	chr1	111990633	111991134	.	0	.
658	chr1	113758149	113758650	.	0	.
659	chr1	115676520	115677021	.	0	.
660	chr1	115347540	115348041	.	0	.
661	chr1	115656895	115657396	.	0	.
662	chr1	115976268	115976769	.	0	.
663	chr1	116167612	116168113	.	0	.
664	chr1	116372942	116373443	.	0	.
665	chr1	116570818	116571319	.	0	.
666	chr1	116182260	116182761	.	0	.
667	chr1	118151277	118151778	.	0	.
668	chr1	119782865	119783366	.	0	.
669	chr1	119603685	119604186	.	0	.
670	chr1	120665066	120665567	.	0	.
671	chr1	144412372	144412873	.	0	.
672	chr1	147541234	147541735	.	0	.
673	chr1	147625577	147626078	.	0	.
674	chr1	146938083	146938584	.	0	.
675	chr1	147541234	147541735	.	0	.
676	chr1	147625577	147626078	.	0	.
677	chr1	148038389	148038890	.	0	.
678	chr1	150615571	150616072	.	0	.
679	chr1	150787739	150788240	.	0	.
680	chr1	149445387	149445888	.	0	.
681	chr1	148951822	148952323	.	0	.
682	chr1	149740012	149740513	.	0	.
683	chr1	150007363	150007864	.	0	.
684	chr1	150161273	150161774	.	0	.
685	chr1	150787739	150788240	.	0	.
686	chr1	149740012	149740513	.	0	.
687	chr1	149928154	149928655	.	0	.
688	chr1	150532450	150532951	.	0	.
689	chr1	150787739	150788240	.	0	.
690	chr1	150571475	150571976	.	0	.
691	chr1	149936085	149936586	.	0	.
692	chr1	150187228	150187729	.	0	.
693	chr1	150321302	150321803	.	0	.
694	chr1	151033488	151033989	.	0	.
695	chr1	151457793	151458294	.	0	.
696	chr1	150982841	150983342	.	0	.
697	chr1	150474931	150475432	.	0	.
698	chr1	151711276	151711777	.	0	.
699	chr1	150365885	150366386	.	0	.
700	chr1	150806389	150806890	.	0	.
701	chr1	151921464	151921965	.	0	.
702	chr1	150875210	150875711	.	0	.
703	chr1	150909746	150910247	.	0	.
704	chr1	150925959	150926460	.	0	.
705	chr1	150970496	150970997	.	0	.
706	chr1	150978962	150979463	.	0	.
707	chr1	151070274	151070775	.	0	.
708	chr1	151070909	151071410	.	0	.
709	chr1	151156949	151157450	.	0	.
710	chr1	151165680	151166181	.	0	.
711	chr1	151166268	151166769	.	0	.
712	chr1	151198266	151198767	.	0	.
713	chr1	151281872	151282373	.	0	.
714	chr1	151327443	151327944	.	0	.
715	chr1	151347048	151347549	.	0	.
716	chr1	151399213	151399714	.	0	.
717	chr1	151399725	151400226	.	0	.
718	chr1	151457793	151458294	.	0	.
719	chr1	151459276	151459777	.	0	.
720	chr1	151611719	151612220	.	0	.
721	chr1	151612589	151613090	.	0	.
722	chr1	151654185	151654686	.	0	.
723	chr1	151783673	151784174	.	0	.
724	chr1	151921464	151921965	.	0	.
725	chr1	152036101	152036602	.	0	.
726	chr1	152036791	152037292	.	0	.
727	chr1	152047831	152048332	.	0	.
728	chr1	152160464	152160965	.	0	.
729	chr1	152165028	152165529	.	0	.
730	chr1	152169286	152169787	.	0	.
731	chr1	152185466	152185967	.	0	.
732	chr1	151611139	151611640	.	0	.
733	chr1	150909746	150910247	.	0	.
734	chr1	150925959	150926460	.	0	.
735	chr1	150978962	150979463	.	0	.
736	chr1	151156949	151157450	.	0	.
737	chr1	151165680	151166181	.	0	.
738	chr1	151166268	151166769	.	0	.
739	chr1	151198266	151198767	.	0	.
740	chr1	151281872	151282373	.	0	.
741	chr1	151347048	151347549	.	0	.
742	chr1	151399213	151399714	.	0	.
743	chr1	151457793	151458294	.	0	.
744	chr1	151459276	151459777	.	0	.
745	chr1	151611719	151612220	.	0	.
746	chr1	151612589	151613090	.	0	.
747	chr1	151783673	151784174	.	0	.
748	chr1	151921464	151921965	.	0	.
749	chr1	152036101	152036602	.	0	.
750	chr1	152047831	152048332	.	0	.
751	chr1	152169286	152169787	.	0	.
752	chr1	153566502	153567003	.	0	.
753	chr1	153566502	153567003	.	0	.
754	chr1	153929701	153930202	.	0	.
755	chr1	154862757	154863258	.	0	.
756	chr1	154495446	154495947	.	0	.
757	chr1	153929701	153930202	.	0	.
758	chr1	154831381	154831882	.	0	.
759	chr1	155122178	155122679	.	0	.
760	chr1	154221597	154222098	.	0	.
761	chr1	154406234	154406735	.	0	.
762	chr1	154408278	154408779	.	0	.
763	chr1	154479761	154480262	.	0	.
764	chr1	154495446	154495947	.	0	.
765	chr1	154557020	154557521	.	0	.
766	chr1	154608001	154608502	.	0	.
767	chr1	155001894	155002395	.	0	.
768	chr1	155061412	155061913	.	0	.
769	chr1	155167785	155168286	.	0	.
770	chr1	155485967	155486468	.	0	.
771	chr1	155637425	155637926	.	0	.
772	chr1	155687887	155688388	.	0	.
773	chr1	155911171	155911672	.	0	.
774	chr1	155978941	155979442	.	0	.
775	chr1	155979485	155979986	.	0	.
776	chr1	155989928	155990429	.	0	.
777	chr1	156020106	156020607	.	0	.
778	chr1	154479761	154480262	.	0	.
779	chr1	154557020	154557521	.	0	.
780	chr1	154557020	154557521	.	0	.
781	chr1	154329579	154330080	.	0	.
782	chr1	154733285	154733786	.	0	.
783	chr1	154354649	154355150	.	0	.
784	chr1	154614805	154615306	.	0	.
785	chr1	154791129	154791630	.	0	.
786	chr1	155093606	155094107	.	0	.
787	chr1	155136581	155137082	.	0	.
788	chr1	155466884	155467385	.	0	.
789	chr1	156114452	156114953	.	0	.
790	chr1	156115062	156115563	.	0	.
791	chr1	156247817	156248318	.	0	.
792	chr1	154733285	154733786	.	0	.
793	chr1	156456543	156457044	.	0	.
794	chr1	156079601	156080102	.	0	.
795	chr1	156050309	156050810	.	0	.
796	chr1	155873796	155874297	.	0	.
797	chr1	157046641	157047142	.	0	.
798	chr1	157148988	157149489	.	0	.
799	chr1	157148988	157149489	.	0	.
800	chr1	156404970	156405471	.	0	.
801	chr1	156867002	156867503	.	0	.
802	chr1	155859261	155859762	.	0	.
803	chr1	155911171	155911672	.	0	.
804	chr1	155934322	155934823	.	0	.
805	chr1	155946220	155946721	.	0	.
806	chr1	155974727	155975228	.	0	.
807	chr1	155976067	155976568	.	0	.
808	chr1	155978941	155979442	.	0	.
809	chr1	155979485	155979986	.	0	.
810	chr1	156020106	156020607	.	0	.
811	chr1	156054503	156055004	.	0	.
812	chr1	156055662	156056163	.	0	.
813	chr1	156193736	156194237	.	0	.
814	chr1	156212692	156213193	.	0	.
815	chr1	156338097	156338598	.	0	.
816	chr1	156398464	156398965	.	0	.
817	chr1	156444348	156444849	.	0	.
818	chr1	156456543	156457044	.	0	.
819	chr1	156501174	156501675	.	0	.
820	chr1	156502795	156503296	.	0	.
821	chr1	156503381	156503882	.	0	.
822	chr1	156504740	156505241	.	0	.
823	chr1	156505245	156505746	.	0	.
824	chr1	156505821	156506322	.	0	.
825	chr1	156507200	156507701	.	0	.
826	chr1	156583971	156584472	.	0	.
827	chr1	156656808	156657309	.	0	.
828	chr1	156726544	156727045	.	0	.
829	chr1	156751545	156752046	.	0	.
830	chr1	156931412	156931913	.	0	.
831	chr1	157046641	157047142	.	0	.
832	chr1	157074131	157074632	.	0	.
833	chr1	157148297	157148798	.	0	.
834	chr1	157148988	157149489	.	0	.
835	chr1	157154205	157154706	.	0	.
836	chr1	156438953	156439454	.	0	.
837	chr1	156505245	156505746	.	0	.
838	chr1	156931934	156932435	.	0	.
839	chr1	157969682	157970183	.	0	.
840	chr1	160092837	160093338	.	0	.
841	chr1	159171342	159171843	.	0	.
842	chr1	160262268	160262769	.	0	.
843	chr1	159184164	159184665	.	0	.
844	chr1	159436300	159436801	.	0	.
845	chr1	159441250	159441751	.	0	.
846	chr1	160284912	160285413	.	0	.
847	chr1	160837457	160837958	.	0	.
848	chr1	159918003	159918504	.	0	.
849	chr1	160173011	160173512	.	0	.
850	chr1	160429253	160429754	.	0	.
851	chr1	160415729	160416230	.	0	.
852	chr1	159793422	159793923	.	0	.
853	chr1	160084885	160085386	.	0	.
854	chr1	160262784	160263285	.	0	.
855	chr1	160437822	160438323	.	0	.
856	chr1	160566209	160566710	.	0	.
857	chr1	160704204	160704705	.	0	.
858	chr1	161098121	161098622	.	0	.
859	chr1	161133247	161133748	.	0	.
860	chr1	161153715	161154216	.	0	.
861	chr1	161210338	161210839	.	0	.
862	chr1	161399507	161400008	.	0	.
863	chr1	161499594	161500095	.	0	.
864	chr1	161505188	161505689	.	0	.
865	chr1	160415729	160416230	.	0	.
866	chr1	160262268	160262769	.	0	.
867	chr1	160262784	160263285	.	0	.
868	chr1	160284912	160285413	.	0	.
869	chr1	160310102	160310603	.	0	.
870	chr1	160343097	160343598	.	0	.
871	chr1	160544589	160545090	.	0	.
872	chr1	160564928	160565429	.	0	.
873	chr1	160575003	160575504	.	0	.
874	chr1	160575533	160576034	.	0	.
875	chr1	160579219	160579720	.	0	.
876	chr1	160580166	160580667	.	0	.
877	chr1	160704204	160704705	.	0	.
878	chr1	160837457	160837958	.	0	.
879	chr1	160863232	160863733	.	0	.
880	chr1	160863759	160864260	.	0	.
881	chr1	160886999	160887500	.	0	.
882	chr1	161020076	161020577	.	0	.
883	chr1	161044882	161045383	.	0	.
884	chr1	161045727	161046228	.	0	.
885	chr1	161069533	161070034	.	0	.
886	chr1	161131938	161132439	.	0	.
887	chr1	161139714	161140215	.	0	.
888	chr1	161153715	161154216	.	0	.
889	chr1	161185339	161185840	.	0	.
890	chr1	161185932	161186433	.	0	.
891	chr1	161186479	161186980	.	0	.
892	chr1	161195081	161195582	.	0	.
893	chr1	161202568	161203069	.	0	.
894	chr1	161210338	161210839	.	0	.
895	chr1	161225537	161226038	.	0	.
896	chr1	161227302	161227803	.	0	.
897	chr1	161306018	161306519	.	0	.
898	chr1	161314083	161314584	.	0	.
899	chr1	161399507	161400008	.	0	.
900	chr1	161499594	161500095	.	0	.
901	chr1	161505805	161506306	.	0	.
902	chr1	161523712	161524213	.	0	.
903	chr1	161531873	161532374	.	0	.
904	chr1	161532874	161533375	.	0	.
905	chr1	161539984	161540485	.	0	.
906	chr1	161642603	161643104	.	0	.
907	chr1	161643774	161644275	.	0	.
908	chr1	161738682	161739183	.	0	.
909	chr1	161739793	161740294	.	0	.
910	chr1	161766075	161766576	.	0	.
911	chr1	161771773	161772274	.	0	.
912	chr1	161784938	161785439	.	0	.
913	chr1	161988407	161988908	.	0	.
914	chr1	161999277	161999778	.	0	.
915	chr1	162003641	162004142	.	0	.
916	chr1	162139234	162139735	.	0	.
917	chr1	162146273	162146774	.	0	.
918	chr1	161953939	161954440	.	0	.
919	chr1	160262784	160263285	.	0	.
920	chr1	161133247	161133748	.	0	.
921	chr1	161784938	161785439	.	0	.
922	chr1	160401484	160401985	.	0	.
923	chr1	160415729	160416230	.	0	.
924	chr1	160415729	160416230	.	0	.
925	chr1	162019342	162019843	.	0	.
926	chr1	161953153	161953654	.	0	.
927	chr1	161642603	161643104	.	0	.
928	chr1	162392029	162392530	.	0	.
929	chr1	165600171	165600672	.	0	.
930	chr1	165600823	165601324	.	0	.
931	chr1	165768687	165769188	.	0	.
932	chr1	165623922	165624423	.	0	.
933	chr1	166384931	166385432	.	0	.
934	chr1	167790970	167791471	.	0	.
935	chr1	167220477	167220978	.	0	.
936	chr1	167548265	167548766	.	0	.
937	chr1	167563535	167564036	.	0	.
938	chr1	167630575	167631076	.	0	.
939	chr1	168031066	168031567	.	0	.
940	chr1	167790970	167791471	.	0	.
941	chr1	168437706	168438207	.	0	.
942	chr1	169004350	169004851	.	0	.
943	chr1	169869350	169869851	.	0	.
944	chr1	168315198	168315699	.	0	.
945	chr1	168960617	168961118	.	0	.
946	chr1	169119260	169119761	.	0	.
947	chr1	173580700	173581201	.	0	.
948	chr1	172818239	172818740	.	0	.
949	chr1	172821540	172822041	.	0	.
950	chr1	176207047	176207548	.	0	.
951	chr1	176976234	176976735	.	0	.
952	chr1	177256156	177256657	.	0	.
953	chr1	177256156	177256657	.	0	.
954	chr1	178055871	178056372	.	0	.
955	chr1	179294469	179294970	.	0	.
956	chr1	179365711	179366212	.	0	.
957	chr1	179369683	179370184	.	0	.
958	chr1	177813367	177813868	.	0	.
959	chr1	178161561	178162062	.	0	.
960	chr1	178528886	178529387	.	0	.
961	chr1	180249608	180250109	.	0	.
962	chr1	180937777	180938278	.	0	.
963	chr1	180166368	180166869	.	0	.
964	chr1	181057051	181057552	.	0	.
965	chr1	181483634	181484135	.	0	.
966	chr1	182384272	182384773	.	0	.
967	chr1	183297685	183298186	.	0	.
968	chr1	182662502	182663003	.	0	.
969	chr1	183297685	183298186	.	0	.
970	chr1	183418152	183418653	.	0	.
971	chr1	184024114	184024615	.	0	.
972	chr1	184152203	184152704	.	0	.
973	chr1	183996187	183996688	.	0	.
974	chr1	184563217	184563718	.	0	.
975	chr1	183530742	183531243	.	0	.
976	chr1	183590342	183590843	.	0	.
977	chr1	184806356	184806857	.	0	.
978	chr1	187067074	187067575	.	0	.
979	chr1	186763008	186763509	.	0	.
980	chr1	186374568	186375069	.	0	.
981	chr1	186375162	186375663	.	0	.
982	chr1	199084134	199084635	.	0	.
983	chr1	199173368	199173869	.	0	.
984	chr1	199283565	199284066	.	0	.
985	chr1	201493689	201494190	.	0	.
986	chr1	201562584	201563085	.	0	.
987	chr1	201562584	201563085	.	0	.
988	chr1	201570869	201571370	.	0	.
989	chr1	202618983	202619484	.	0	.
990	chr1	202618983	202619484	.	0	.
991	chr1	202616098	202616599	.	0	.
992	chr1	202618983	202619484	.	0	.
993	chr1	202888549	202889050	.	0	.
994	chr1	202967915	202968416	.	0	.
995	chr1	203057202	203057703	.	0	.
996	chr1	201501689	201502190	.	0	.
997	chr1	203134577	203135078	.	0	.
998	chr1	202688341	202688842	.	0	.
999	chr1	203610054	203610555	.	0	.
1000	chr1	204262777	204263278	.	0	.
1001	chr1	202884933	202885434	.	0	.
1002	chr1	202811840	202812341	.	0	.
1003	chr1	202952315	202952816	.	0	.
1004	chr1	203172144	203172645	.	0	.
1005	chr1	203205777	203206278	.	0	.
1006	chr1	203309820	203310321	.	0	.
1007	chr1	203629954	203630455	.	0	.
1008	chr1	203637684	203638185	.	0	.
1009	chr1	203673843	203674344	.	0	.
1010	chr1	204248619	204249120	.	0	.
1011	chr1	204474533	204475034	.	0	.
1012	chr1	204065100	204065601	.	0	.
1013	chr1	204874260	204874761	.	0	.
1014	chr1	205013910	205014411	.	0	.
1015	chr1	205032473	205032974	.	0	.
1016	chr1	203513930	203514431	.	0	.
1017	chr1	205251593	205252094	.	0	.
1018	chr1	205518835	205519336	.	0	.
1019	chr1	204258324	204258825	.	0	.
1020	chr1	204411601	204412102	.	0	.
1021	chr1	204506339	204506840	.	0	.
1022	chr1	204506861	204507362	.	0	.
1023	chr1	204512969	204513470	.	0	.
1024	chr1	204516065	204516566	.	0	.
1025	chr1	204516581	204517082	.	0	.
1026	chr1	204992158	204992659	.	0	.
1027	chr1	205121761	205122262	.	0	.
1028	chr1	205212323	205212824	.	0	.
1029	chr1	205287811	205288312	.	0	.
1030	chr1	205430176	205430677	.	0	.
1031	chr1	205430677	205431178	.	0	.
1032	chr1	205504267	205504768	.	0	.
1033	chr1	205593542	205594043	.	0	.
1034	chr1	205626122	205626623	.	0	.
1035	chr1	205631748	205632249	.	0	.
1036	chr1	205777932	205778433	.	0	.
1037	chr1	205991201	205991702	.	0	.
1038	chr1	206011995	206012496	.	0	.
1039	chr1	206048497	206048998	.	0	.
1040	chr1	206065672	206066173	.	0	.
1041	chr1	206066384	206066885	.	0	.
1042	chr1	204961758	204962259	.	0	.
1043	chr1	205341181	205341682	.	0	.
1044	chr1	204684122	204684623	.	0	.
1045	chr1	206474626	206475127	.	0	.
1046	chr1	206495492	206495993	.	0	.
1047	chr1	204988629	204989130	.	0	.
1048	chr1	205050089	205050590	.	0	.
1049	chr1	205348800	205349301	.	0	.
1050	chr1	205842153	205842654	.	0	.
1051	chr1	206615601	206616102	.	0	.
1052	chr1	207499442	207499943	.	0	.
1053	chr1	207817114	207817615	.	0	.
1054	chr1	206921652	206922153	.	0	.
1055	chr1	206949066	206949567	.	0	.
1056	chr1	206955985	206956486	.	0	.
1057	chr1	207018023	207018524	.	0	.
1058	chr1	207053444	207053945	.	0	.
1059	chr1	207811982	207812483	.	0	.
1060	chr1	207941534	207942035	.	0	.
1061	chr1	207963313	207963814	.	0	.
1062	chr1	206243273	206243774	.	0	.
1063	chr1	206489968	206490469	.	0	.
1064	chr1	206495492	206495993	.	0	.
1065	chr1	206579859	206580360	.	0	.
1066	chr1	206612263	206612764	.	0	.
1067	chr1	206673114	206673615	.	0	.
1068	chr1	206734504	206735005	.	0	.
1069	chr1	206770929	206771430	.	0	.
1070	chr1	206771430	206771931	.	0	.
1071	chr1	206832541	206833042	.	0	.
1072	chr1	206833058	206833559	.	0	.
1073	chr1	206921652	206922153	.	0	.
1074	chr1	206947158	206947659	.	0	.
1075	chr1	206947943	206948444	.	0	.
1076	chr1	206949066	206949567	.	0	.
1077	chr1	206955985	206956486	.	0	.
1078	chr1	206967686	206968187	.	0	.
1079	chr1	207077738	207078239	.	0	.
1080	chr1	207811982	207812483	.	0	.
1081	chr1	207813374	207813875	.	0	.
1082	chr1	207825607	207826108	.	0	.
1083	chr1	207890237	207890738	.	0	.
1084	chr1	207942306	207942807	.	0	.
1085	chr1	207963313	207963814	.	0	.
1086	chr1	208065670	208066171	.	0	.
1087	chr1	206289278	206289779	.	0	.
1088	chr1	206474626	206475127	.	0	.
1089	chr1	206495492	206495993	.	0	.
1090	chr1	206662688	206663189	.	0	.
1091	chr1	207018023	207018524	.	0	.
1092	chr1	207077738	207078239	.	0	.
1093	chr1	207941534	207942035	.	0	.
1094	chr1	206591806	206592307	.	0	.
1095	chr1	206635270	206635771	.	0	.
1096	chr1	207861550	207862051	.	0	.
1097	chr1	207922357	207922858	.	0	.
1098	chr1	207937994	207938495	.	0	.
1099	chr1	207959115	207959616	.	0	.
1100	chr1	208236242	208236743	.	0	.
1101	chr1	206707165	206707666	.	0	.
1102	chr1	207942306	207942807	.	0	.
1103	chr1	207962717	207963218	.	0	.
1104	chr1	207018023	207018524	.	0	.
1105	chr1	208267641	208268142	.	0	.
1106	chr1	208598940	208599441	.	0	.
1107	chr1	208598940	208599441	.	0	.
1108	chr1	209202740	209203241	.	0	.
1109	chr1	209206938	209207439	.	0	.
1110	chr1	209207567	209208068	.	0	.
1111	chr1	209392759	209393260	.	0	.
1112	chr1	209393701	209394202	.	0	.
1113	chr1	209395092	209395593	.	0	.
1114	chr1	209397861	209398362	.	0	.
1115	chr1	209398460	209398961	.	0	.
1116	chr1	209399477	209399978	.	0	.
1117	chr1	209409095	209409596	.	0	.
1118	chr1	209409678	209410179	.	0	.
1119	chr1	209410232	209410733	.	0	.
1120	chr1	209410843	209411344	.	0	.
1121	chr1	209411386	209411887	.	0	.
1122	chr1	209428362	209428863	.	0	.
1123	chr1	209435635	209436136	.	0	.
1124	chr1	209755749	209756250	.	0	.
1125	chr1	209756701	209757202	.	0	.
1126	chr1	209784439	209784940	.	0	.
1127	chr1	209827603	209828104	.	0	.
1128	chr1	209828173	209828674	.	0	.
1129	chr1	209202740	209203241	.	0	.
1130	chr1	209206938	209207439	.	0	.
1131	chr1	209398460	209398961	.	0	.
1132	chr1	209399477	209399978	.	0	.
1133	chr1	209428362	209428863	.	0	.
1134	chr1	209755749	209756250	.	0	.
1135	chr1	209756701	209757202	.	0	.
1136	chr1	209784439	209784940	.	0	.
1137	chr1	210448232	210448733	.	0	.
1138	chr1	210645755	210646256	.	0	.
1139	chr1	209409678	209410179	.	0	.
1140	chr1	210448232	210448733	.	0	.
1141	chr1	210236912	210237413	.	0	.
1142	chr1	210251227	210251728	.	0	.
1143	chr1	211705354	211705855	.	0	.
1144	chr1	211815486	211815987	.	0	.
1145	chr1	212975848	212976349	.	0	.
1146	chr1	211890309	211890810	.	0	.
1147	chr1	214444174	214444675	.	0	.
1148	chr1	222654834	222655335	.	0	.
1149	chr1	222546915	222547416	.	0	.
1150	chr1	223642232	223642733	.	0	.
1151	chr1	223642232	223642733	.	0	.
1152	chr1	224387499	224388000	.	0	.
1153	chr1	224727936	224728437	.	0	.
1154	chr1	228209707	228210208	.	0	.
1155	chr1	228285227	228285728	.	0	.
1156	chr1	227431858	227432359	.	0	.
1157	chr1	228913633	228914134	.	0	.
1158	chr1	228082285	228082786	.	0	.
1159	chr1	228089450	228089951	.	0	.
1160	chr1	228104096	228104597	.	0	.
1161	chr1	228164215	228164716	.	0	.
1162	chr1	228165386	228165887	.	0	.
1163	chr1	228527510	228528011	.	0	.
1164	chr1	228735223	228735724	.	0	.
1165	chr1	228986287	228986788	.	0	.
1166	chr1	228986857	228987358	.	0	.
1167	chr1	229129898	229130399	.	0	.
1168	chr1	229131437	229131938	.	0	.
1169	chr1	229557955	229558456	.	0	.
1170	chr1	229625843	229626344	.	0	.
1171	chr1	230135698	230136199	.	0	.
1172	chr1	231036345	231036846	.	0	.
1173	chr1	230136350	230136851	.	0	.
1174	chr1	231065578	231066079	.	0	.
1175	chr1	229981656	229982157	.	0	.
1176	chr1	229984615	229985116	.	0	.
1177	chr1	229989500	229990001	.	0	.
1178	chr1	230003223	230003724	.	0	.
1179	chr1	230149350	230149851	.	0	.
1180	chr1	230169697	230170198	.	0	.
1181	chr1	230212331	230212832	.	0	.
1182	chr1	230213021	230213522	.	0	.
1183	chr1	231053349	231053850	.	0	.
1184	chr1	231241598	231242099	.	0	.
1185	chr1	231337773	231338274	.	0	.
1186	chr1	231590483	231590984	.	0	.
1187	chr1	232519158	232519659	.	0	.
1188	chr1	231920063	231920564	.	0	.
1189	chr1	232448747	232449248	.	0	.
1190	chr1	233127295	233127796	.	0	.
1191	chr1	235090465	235090966	.	0	.
1192	chr1	234396730	234397231	.	0	.
1193	chr1	234613029	234613530	.	0	.
1194	chr1	234841634	234842135	.	0	.
1195	chr1	234843206	234843707	.	0	.
1196	chr1	234844422	234844923	.	0	.
1197	chr1	234925964	234926465	.	0	.
1198	chr1	234955155	234955656	.	0	.
1199	chr1	234963232	234963733	.	0	.
1200	chr1	235161038	235161539	.	0	.
1201	chr1	235503064	235503565	.	0	.
1202	chr1	234854131	234854632	.	0	.
1203	chr1	234843206	234843707	.	0	.
1204	chr1	235842111	235842612	.	0	.
1205	chr1	235650319	235650820	.	0	.
1206	chr1	236705199	236705700	.	0	.
1207	chr1	236753492	236753993	.	0	.
1208	chr1	237659164	237659665	.	0	.
1209	chr1	239810172	239810673	.	0	.
1210	chr1	240098522	240099023	.	0	.
1211	chr1	240539792	240540293	.	0	.
1212	chr1	241051519	241052020	.	0	.
1213	chr1	242245212	242245713	.	0	.
1214	chr1	241299212	241299713	.	0	.
1215	chr1	244672935	244673436	.	0	.
1216	chr1	244837438	244837939	.	0	.
1217	chr1	246955230	246955731	.	0	.
1218	chr1	246365677	246366178	.	0	.
1219	chr1	247322178	247322679	.	0	.
1220	chr1	247415357	247415858	.	0	.
1221	chr1	247416534	247417035	.	0	.
1222	chr1	247857338	247857839	.	0	.
1223	chr1	246955230	246955731	.	0	.
1224	chr1	246955230	246955731	.	0	.
1225	chr1	246955230	246955731	.	0	.
1226	chr1	247127847	247128348	.	0	.
1227	chr1	247322178	247322679	.	0	.
1228	chr1	247390017	247390518	.	0	.
1229	chr1	247415357	247415858	.	0	.
1230	chr1	247417691	247418192	.	0	.
1231	chr1	247856829	247857330	.	0	.
1232	chr1	247857338	247857839	.	0	.
1233	chr10	460750	461251	.	0	.
1234	chr10	1110001	1110502	.	0	.
1235	chr10	73861	74362	.	0	.
1236	chr10	127729	128230	.	0	.
1237	chr10	129811	130312	.	0	.
1238	chr10	132551	133052	.	0	.
1239	chr10	135103	135604	.	0	.
1240	chr10	135635	136136	.	0	.
1241	chr10	257643	258144	.	0	.
1242	chr10	260947	261448	.	0	.
1243	chr10	386684	387185	.	0	.
1244	chr10	387925	388426	.	0	.
1245	chr10	392623	393124	.	0	.
1246	chr10	460750	461251	.	0	.
1247	chr10	484490	484991	.	0	.
1248	chr10	485160	485661	.	0	.
1249	chr10	498543	499044	.	0	.
1250	chr10	944461	944962	.	0	.
1251	chr10	1056510	1057011	.	0	.
1252	chr10	1057288	1057789	.	0	.
1253	chr10	338403	338904	.	0	.
1254	chr10	547762	548263	.	0	.
1255	chr10	628322	628823	.	0	.
1256	chr10	636493	636994	.	0	.
1257	chr10	1737224	1737725	.	0	.
1258	chr10	3104484	3104985	.	0	.
1259	chr10	3126919	3127420	.	0	.
1260	chr10	3351050	3351551	.	0	.
1261	chr10	3828405	3828906	.	0	.
1262	chr10	3106853	3107354	.	0	.
1263	chr10	3126919	3127420	.	0	.
1264	chr10	3324079	3324580	.	0	.
1265	chr10	3720471	3720972	.	0	.
1266	chr10	3721126	3721627	.	0	.
1267	chr10	3760860	3761361	.	0	.
1268	chr10	3781347	3781848	.	0	.
1269	chr10	3803741	3804242	.	0	.
1270	chr10	3828405	3828906	.	0	.
1271	chr10	3851638	3852139	.	0	.
1272	chr10	4005993	4006494	.	0	.
1273	chr10	4050922	4051423	.	0	.
1274	chr10	4131501	4132002	.	0	.
1275	chr10	4141168	4141669	.	0	.
1276	chr10	4175762	4176263	.	0	.
1277	chr10	4206282	4206783	.	0	.
1278	chr10	4514328	4514829	.	0	.
1279	chr10	4688547	4689048	.	0	.
1280	chr10	4825850	4826351	.	0	.
1281	chr10	5447554	5448055	.	0	.
1282	chr10	5449837	5450338	.	0	.
1283	chr10	4050922	4051423	.	0	.
1284	chr10	4623309	4623810	.	0	.
1285	chr10	5942507	5943008	.	0	.
1286	chr10	6204734	6205235	.	0	.
1287	chr10	5896643	5897144	.	0	.
1288	chr10	6053953	6054454	.	0	.
1289	chr10	6164664	6165165	.	0	.
1290	chr10	7086556	7087057	.	0	.
1291	chr10	7132929	7133430	.	0	.
1292	chr10	7219814	7220315	.	0	.
1293	chr10	6383778	6384279	.	0	.
1294	chr10	7132929	7133430	.	0	.
1295	chr10	7219814	7220315	.	0	.
1296	chr10	7086556	7087057	.	0	.
1297	chr10	7300385	7300886	.	0	.
1298	chr10	7132929	7133430	.	0	.
1299	chr10	7441432	7441933	.	0	.
1300	chr10	7468747	7469248	.	0	.
1301	chr10	7472575	7473076	.	0	.
1302	chr10	7516563	7517064	.	0	.
1303	chr10	7666723	7667224	.	0	.
1304	chr10	11162980	11163481	.	0	.
1305	chr10	11170393	11170894	.	0	.
1306	chr10	11170898	11171399	.	0	.
1307	chr10	11175076	11175577	.	0	.
1308	chr10	11195053	11195554	.	0	.
1309	chr10	11197331	11197832	.	0	.
1310	chr10	11337423	11337924	.	0	.
1311	chr10	11560268	11560769	.	0	.
1312	chr10	11611459	11611960	.	0	.
1313	chr10	11624944	11625445	.	0	.
1314	chr10	11631556	11632057	.	0	.
1315	chr10	11662391	11662892	.	0	.
1316	chr10	11668764	11669265	.	0	.
1317	chr10	11685001	11685502	.	0	.
1318	chr10	11710545	11711046	.	0	.
1319	chr10	12042605	12043106	.	0	.
1320	chr10	12043146	12043647	.	0	.
1321	chr10	13912801	13913302	.	0	.
1322	chr10	13302225	13302726	.	0	.
1323	chr10	13657090	13657591	.	0	.
1324	chr10	13731775	13732276	.	0	.
1325	chr10	13833799	13834300	.	0	.
1326	chr10	13888182	13888683	.	0	.
1327	chr10	14021978	14022479	.	0	.
1328	chr10	14089237	14089738	.	0	.
1329	chr10	14172679	14173180	.	0	.
1330	chr10	14172679	14173180	.	0	.
1331	chr10	13252366	13252867	.	0	.
1332	chr10	13633665	13634166	.	0	.
1333	chr10	13657090	13657591	.	0	.
1334	chr10	13788678	13789179	.	0	.
1335	chr10	13791909	13792410	.	0	.
1336	chr10	13834367	13834868	.	0	.
1337	chr10	13846186	13846687	.	0	.
1338	chr10	13853710	13854211	.	0	.
1339	chr10	13857440	13857941	.	0	.
1340	chr10	13873989	13874490	.	0	.
1341	chr10	13883831	13884332	.	0	.
1342	chr10	13888182	13888683	.	0	.
1343	chr10	13985063	13985564	.	0	.
1344	chr10	13993074	13993575	.	0	.
1345	chr10	14008138	14008639	.	0	.
1346	chr10	14015438	14015939	.	0	.
1347	chr10	14016241	14016742	.	0	.
1348	chr10	14018915	14019416	.	0	.
1349	chr10	14021454	14021955	.	0	.
1350	chr10	14021978	14022479	.	0	.
1351	chr10	14024870	14025371	.	0	.
1352	chr10	14041024	14041525	.	0	.
1353	chr10	14088675	14089176	.	0	.
1354	chr10	14092159	14092660	.	0	.
1355	chr10	14093680	14094181	.	0	.
1356	chr10	14648160	14648661	.	0	.
1357	chr10	14837996	14838497	.	0	.
1358	chr10	14878573	14879074	.	0	.
1359	chr10	14926714	14927215	.	0	.
1360	chr10	14951483	14951984	.	0	.
1361	chr10	14952806	14953307	.	0	.
1362	chr10	14011159	14011660	.	0	.
1363	chr10	15313009	15313510	.	0	.
1364	chr10	14172679	14173180	.	0	.
1365	chr10	15257038	15257539	.	0	.
1366	chr10	17228465	17228966	.	0	.
1367	chr10	17201190	17201691	.	0	.
1368	chr10	17643912	17644413	.	0	.
1369	chr10	17779703	17780204	.	0	.
1370	chr10	17808852	17809353	.	0	.
1371	chr10	17809488	17809989	.	0	.
1372	chr10	17814977	17815478	.	0	.
1373	chr10	17816156	17816657	.	0	.
1374	chr10	18400299	18400800	.	0	.
1375	chr10	18414043	18414544	.	0	.
1376	chr10	18417880	18418381	.	0	.
1377	chr10	18449465	18449966	.	0	.
1378	chr10	18651428	18651929	.	0	.
1379	chr10	19809928	19810429	.	0	.
1380	chr10	19819379	19819880	.	0	.
1381	chr10	22316117	22316618	.	0	.
1382	chr10	21518012	21518513	.	0	.
1383	chr10	21524812	21525313	.	0	.
1384	chr10	21518012	21518513	.	0	.
1385	chr10	22335771	22336272	.	0	.
1386	chr10	22562470	22562971	.	0	.
1387	chr10	21524812	21525313	.	0	.
1388	chr10	21527585	21528086	.	0	.
1389	chr10	21528411	21528912	.	0	.
1390	chr10	22251595	22252096	.	0	.
1391	chr10	22316117	22316618	.	0	.
1392	chr10	22321206	22321707	.	0	.
1393	chr10	22335026	22335527	.	0	.
1394	chr10	22340198	22340699	.	0	.
1395	chr10	22365125	22365626	.	0	.
1396	chr10	22374644	22375145	.	0	.
1397	chr10	22436724	22437225	.	0	.
1398	chr10	22437295	22437796	.	0	.
1399	chr10	22606190	22606691	.	0	.
1400	chr10	22615816	22616317	.	0	.
1401	chr10	22723255	22723756	.	0	.
1402	chr10	22742694	22743195	.	0	.
1403	chr10	22984715	22985216	.	0	.
1404	chr10	23431266	23431767	.	0	.
1405	chr10	24483662	24484163	.	0	.
1406	chr10	24889673	24890174	.	0	.
1407	chr10	24901080	24901581	.	0	.
1408	chr10	24921317	24921818	.	0	.
1409	chr10	24951119	24951620	.	0	.
1410	chr10	26858983	26859484	.	0	.
1411	chr10	27257847	27258348	.	0	.
1412	chr10	29537830	29538331	.	0	.
1413	chr10	29563002	29563503	.	0	.
1414	chr10	29563542	29564043	.	0	.
1415	chr10	29590151	29590652	.	0	.
1416	chr10	30285650	30286151	.	0	.
1417	chr10	30348832	30349333	.	0	.
1418	chr10	30488197	30488698	.	0	.
1419	chr10	30493480	30493981	.	0	.
1420	chr10	30494051	30494552	.	0	.
1421	chr10	30530102	30530603	.	0	.
1422	chr10	30807832	30808333	.	0	.
1423	chr10	31083722	31084223	.	0	.
1424	chr10	31146233	31146734	.	0	.
1425	chr10	31242569	31243070	.	0	.
1426	chr10	30642185	30642686	.	0	.
1427	chr10	30779633	30780134	.	0	.
1428	chr10	31073868	31074369	.	0	.
1429	chr10	33270404	33270905	.	0	.
1430	chr10	35211434	35211935	.	0	.
1431	chr10	35564632	35565133	.	0	.
1432	chr10	35413901	35414402	.	0	.
1433	chr10	43361663	43362164	.	0	.
1434	chr10	43395664	43396165	.	0	.
1435	chr10	43410361	43410862	.	0	.
1436	chr10	44977323	44977824	.	0	.
1437	chr10	44990830	44991331	.	0	.
1438	chr10	44198431	44198932	.	0	.
1439	chr10	44870006	44870507	.	0	.
1440	chr10	44990830	44991331	.	0	.
1441	chr10	44198431	44198932	.	0	.
1442	chr10	46749474	46749975	.	0	.
1443	chr10	46750606	46751107	.	0	.
1444	chr10	46787158	46787659	.	0	.
1445	chr10	47034764	47035265	.	0	.
1446	chr10	47047512	47048013	.	0	.
1447	chr10	47165656	47166157	.	0	.
1448	chr10	47552709	47553210	.	0	.
1449	chr10	47590439	47590940	.	0	.
1450	chr10	47705782	47706283	.	0	.
1451	chr10	48439586	48440087	.	0	.
1452	chr10	48444258	48444759	.	0	.
1453	chr10	48517879	48518380	.	0	.
1454	chr10	48579875	48580376	.	0	.
1455	chr10	48582866	48583367	.	0	.
1456	chr10	48583446	48583947	.	0	.
1457	chr10	48584030	48584531	.	0	.
1458	chr10	49177302	49177803	.	0	.
1459	chr10	48593478	48593979	.	0	.
1460	chr10	48596716	48597217	.	0	.
1461	chr10	49397207	49397708	.	0	.
1462	chr10	49508179	49508680	.	0	.
1463	chr10	49526571	49527072	.	0	.
1464	chr10	48579875	48580376	.	0	.
1465	chr10	48582866	48583367	.	0	.
1466	chr10	48584030	48584531	.	0	.
1467	chr10	48634355	48634856	.	0	.
1468	chr10	48702977	48703478	.	0	.
1469	chr10	48710805	48711306	.	0	.
1470	chr10	48800336	48800837	.	0	.
1471	chr10	49187640	49188141	.	0	.
1472	chr10	49257137	49257638	.	0	.
1473	chr10	49300388	49300889	.	0	.
1474	chr10	49311490	49311991	.	0	.
1475	chr10	49827188	49827689	.	0	.
1476	chr10	48911445	48911946	.	0	.
1477	chr10	50370621	50371122	.	0	.
1478	chr10	50503519	50504020	.	0	.
1479	chr10	49257137	49257638	.	0	.
1480	chr10	50651172	50651673	.	0	.
1481	chr10	49300388	49300889	.	0	.
1482	chr10	49526571	49527072	.	0	.
1483	chr10	50651747	50652248	.	0	.
1484	chr10	58352139	58352640	.	0	.
1485	chr10	59015068	59015569	.	0	.
1486	chr10	58980277	58980778	.	0	.
1487	chr10	59274232	59274733	.	0	.
1488	chr10	59361609	59362110	.	0	.
1489	chr10	60368701	60369202	.	0	.
1490	chr10	62637831	62638332	.	0	.
1491	chr10	62637831	62638332	.	0	.
1492	chr10	61628483	61628984	.	0	.
1493	chr10	62869967	62870468	.	0	.
1494	chr10	68154107	68154608	.	0	.
1495	chr10	69414971	69415472	.	0	.
1496	chr10	69328550	69329051	.	0	.
1497	chr10	69334994	69335495	.	0	.
1498	chr10	69337142	69337643	.	0	.
1499	chr10	69348896	69349397	.	0	.
1500	chr10	69479355	69479856	.	0	.
1501	chr10	69479993	69480494	.	0	.
1502	chr10	69960971	69961472	.	0	.
1503	chr10	70170882	70171383	.	0	.
1504	chr10	70355264	70355765	.	0	.
1505	chr10	70382386	70382887	.	0	.
1506	chr10	70480058	70480559	.	0	.
1507	chr10	70493137	70493638	.	0	.
1508	chr10	70509268	70509769	.	0	.
1509	chr10	70510632	70511133	.	0	.
1510	chr10	70549798	70550299	.	0	.
1511	chr10	70564390	70564891	.	0	.
1512	chr10	70672176	70672677	.	0	.
1513	chr10	70752971	70753472	.	0	.
1514	chr10	71045371	71045872	.	0	.
1515	chr10	71106091	71106592	.	0	.
1516	chr10	71108013	71108514	.	0	.
1517	chr10	71278213	71278714	.	0	.
1518	chr10	71998639	71999140	.	0	.
1519	chr10	72000927	72001428	.	0	.
1520	chr10	72074096	72074597	.	0	.
1521	chr10	71278213	71278714	.	0	.
1522	chr10	71968378	71968879	.	0	.
1523	chr10	72109143	72109644	.	0	.
1524	chr10	72227780	72228281	.	0	.
1525	chr10	73854566	73855067	.	0	.
1526	chr10	73768914	73769415	.	0	.
1527	chr10	73768914	73769415	.	0	.
1528	chr10	73768914	73769415	.	0	.
1529	chr10	73856874	73857375	.	0	.
1530	chr10	73768914	73769415	.	0	.
1531	chr10	76883488	76883989	.	0	.
1532	chr10	77245941	77246442	.	0	.
1533	chr10	77602779	77603280	.	0	.
1534	chr10	77622707	77623208	.	0	.
1535	chr10	77624522	77625023	.	0	.
1536	chr10	77625312	77625813	.	0	.
1537	chr10	77719400	77719901	.	0	.
1538	chr10	78029397	78029898	.	0	.
1539	chr10	78029906	78030407	.	0	.
1540	chr10	78250257	78250758	.	0	.
1541	chr10	78299718	78300219	.	0	.
1542	chr10	78532556	78533057	.	0	.
1543	chr10	78556680	78557181	.	0	.
1544	chr10	78776636	78777137	.	0	.
1545	chr10	78511240	78511741	.	0	.
1546	chr10	78532556	78533057	.	0	.
1547	chr10	78959677	78960178	.	0	.
1548	chr10	79185975	79186476	.	0	.
1549	chr10	79467605	79468106	.	0	.
1550	chr10	79938656	79939157	.	0	.
1551	chr10	80155204	80155705	.	0	.
1552	chr10	80444624	80445125	.	0	.
1553	chr10	79825680	79826181	.	0	.
1554	chr10	80519194	80519695	.	0	.
1555	chr10	79391934	79392435	.	0	.
1556	chr10	79185975	79186476	.	0	.
1557	chr10	79281432	79281933	.	0	.
1558	chr10	79442935	79443436	.	0	.
1559	chr10	80222565	80223066	.	0	.
1560	chr10	86078982	86079483	.	0	.
1561	chr10	86225088	86225589	.	0	.
1562	chr10	86868281	86868782	.	0	.
1563	chr10	86974556	86975057	.	0	.
1564	chr10	88080194	88080695	.	0	.
1565	chr10	89889517	89890018	.	0	.
1566	chr10	89092653	89093154	.	0	.
1567	chr10	89887806	89888307	.	0	.
1568	chr10	93390548	93391049	.	0	.
1569	chr10	94107245	94107746	.	0	.
1570	chr10	95505560	95506061	.	0	.
1571	chr10	97067180	97067681	.	0	.
1572	chr10	96129741	96130242	.	0	.
1573	chr10	96130260	96130761	.	0	.
1574	chr10	96236150	96236651	.	0	.
1575	chr10	96257939	96258440	.	0	.
1576	chr10	96259057	96259558	.	0	.
1577	chr10	96270507	96271008	.	0	.
1578	chr10	96271259	96271760	.	0	.
1579	chr10	96645270	96645771	.	0	.
1580	chr10	96651839	96652340	.	0	.
1581	chr10	96673190	96673691	.	0	.
1582	chr10	96673739	96674240	.	0	.
1583	chr10	96705614	96706115	.	0	.
1584	chr10	96708556	96709057	.	0	.
1585	chr10	96717068	96717569	.	0	.
1586	chr10	96720944	96721445	.	0	.
1587	chr10	96747913	96748414	.	0	.
1588	chr10	96758288	96758789	.	0	.
1589	chr10	96984797	96985298	.	0	.
1590	chr10	97278461	97278962	.	0	.
1591	chr10	97318035	97318536	.	0	.
1592	chr10	97318995	97319496	.	0	.
1593	chr10	97334770	97335271	.	0	.
1594	chr10	97445928	97446429	.	0	.
1595	chr10	97058426	97058927	.	0	.
1596	chr10	97133056	97133557	.	0	.
1597	chr10	96984275	96984776	.	0	.
1598	chr10	96984797	96985298	.	0	.
1599	chr10	96986083	96986584	.	0	.
1600	chr10	98244084	98244585	.	0	.
1601	chr10	99536751	99537252	.	0	.
1602	chr10	101319288	101319789	.	0	.
1603	chr10	100362433	100362934	.	0	.
1604	chr10	100364814	100365315	.	0	.
1605	chr10	100373107	100373608	.	0	.
1606	chr10	100448931	100449432	.	0	.
1607	chr10	100561963	100562464	.	0	.
1608	chr10	100987244	100987745	.	0	.
1609	chr10	100994206	100994707	.	0	.
1610	chr10	101059921	101060422	.	0	.
1611	chr10	101063529	101064030	.	0	.
1612	chr10	101067787	101068288	.	0	.
1613	chr10	101617514	101618015	.	0	.
1614	chr10	101783188	101783689	.	0	.
1615	chr10	101817347	101817848	.	0	.
1616	chr10	102002366	102002867	.	0	.
1617	chr10	102055199	102055700	.	0	.
1618	chr10	102117684	102118185	.	0	.
1619	chr10	102151982	102152483	.	0	.
1620	chr10	102624024	102624525	.	0	.
1621	chr10	102917950	102918451	.	0	.
1622	chr10	102624024	102624525	.	0	.
1623	chr10	103082563	103083064	.	0	.
1624	chr10	104209561	104210062	.	0	.
1625	chr10	104321941	104322442	.	0	.
1626	chr10	103660621	103661122	.	0	.
1627	chr10	104045405	104045906	.	0	.
1628	chr10	110812356	110812857	.	0	.
1629	chr10	111360290	111360791	.	0	.
1630	chr10	110842230	110842731	.	0	.
1631	chr10	110842230	110842731	.	0	.
1632	chr10	112463256	112463757	.	0	.
1633	chr10	112955744	112956245	.	0	.
1634	chr10	114099303	114099804	.	0	.
1635	chr10	114099303	114099804	.	0	.
1636	chr10	114345559	114346060	.	0	.
1637	chr10	114801504	114802005	.	0	.
1638	chr10	114403535	114404036	.	0	.
1639	chr10	116980468	116980969	.	0	.
1640	chr10	118342067	118342568	.	0	.
1641	chr10	118792497	118792998	.	0	.
1642	chr10	117164998	117165499	.	0	.
1643	chr10	119136701	119137202	.	0	.
1644	chr10	119495011	119495512	.	0	.
1645	chr10	119251737	119252238	.	0	.
1646	chr10	119136701	119137202	.	0	.
1647	chr10	119031736	119032237	.	0	.
1648	chr10	119657725	119658226	.	0	.
1649	chr10	119859326	119859827	.	0	.
1650	chr10	122112633	122113134	.	0	.
1651	chr10	121157904	121158405	.	0	.
1652	chr10	121526056	121526557	.	0	.
1653	chr10	122475992	122476493	.	0	.
1654	chr10	122476771	122477272	.	0	.
1655	chr10	122485605	122486106	.	0	.
1656	chr10	122486955	122487456	.	0	.
1657	chr10	122495291	122495792	.	0	.
1658	chr10	122565610	122566111	.	0	.
1659	chr10	122371943	122372444	.	0	.
1660	chr10	122371943	122372444	.	0	.
1661	chr10	124590255	124590756	.	0	.
1662	chr10	124324793	124325294	.	0	.
1663	chr10	124048751	124049252	.	0	.
1664	chr10	125005802	125006303	.	0	.
1665	chr10	124043104	124043605	.	0	.
1666	chr10	124062611	124063112	.	0	.
1667	chr10	124066647	124067148	.	0	.
1668	chr10	124092090	124092591	.	0	.
1669	chr10	124093946	124094447	.	0	.
1670	chr10	124216674	124217175	.	0	.
1671	chr10	124285765	124286266	.	0	.
1672	chr10	124389033	124389534	.	0	.
1673	chr10	124534291	124534792	.	0	.
1674	chr10	124545292	124545793	.	0	.
1675	chr10	124547536	124548037	.	0	.
1676	chr10	124636745	124637246	.	0	.
1677	chr10	124641269	124641770	.	0	.
1678	chr10	124648776	124649277	.	0	.
1679	chr10	124680575	124681076	.	0	.
1680	chr10	124687005	124687506	.	0	.
1681	chr10	124690322	124690823	.	0	.
1682	chr10	124691956	124692457	.	0	.
1683	chr10	124702319	124702820	.	0	.
1684	chr10	124719411	124719912	.	0	.
1685	chr10	124790880	124791381	.	0	.
1686	chr10	124792219	124792720	.	0	.
1687	chr10	124830321	124830822	.	0	.
1688	chr10	124976074	124976575	.	0	.
1689	chr10	125018724	125019225	.	0	.
1690	chr10	125048008	125048509	.	0	.
1691	chr10	125054670	125055171	.	0	.
1692	chr10	125056387	125056888	.	0	.
1693	chr10	125057210	125057711	.	0	.
1694	chr10	125061013	125061514	.	0	.
1695	chr10	125061792	125062293	.	0	.
1696	chr10	125062790	125063291	.	0	.
1697	chr10	125158636	125159137	.	0	.
1698	chr10	125159151	125159652	.	0	.
1699	chr10	125159917	125160418	.	0	.
1700	chr10	125160423	125160924	.	0	.
1701	chr10	125277053	125277554	.	0	.
1702	chr10	125279644	125280145	.	0	.
1703	chr10	125283045	125283546	.	0	.
1704	chr10	125823037	125823538	.	0	.
1705	chr10	124790880	124791381	.	0	.
1706	chr10	125450130	125450631	.	0	.
1707	chr10	126525336	126525837	.	0	.
1708	chr10	127905838	127906339	.	0	.
1709	chr10	127918679	127919180	.	0	.
1710	chr10	127889575	127890076	.	0	.
1711	chr10	128010434	128010935	.	0	.
1712	chr10	132993459	132993960	.	0	.
1713	chr10	133332062	133332563	.	0	.
1714	chr10	133257428	133257929	.	0	.
1715	chr10	132352552	132353053	.	0	.
1716	chr10	132407857	132408358	.	0	.
1717	chr10	132588124	132588625	.	0	.
1718	chr10	133013778	133014279	.	0	.
1719	chr10	133308664	133309165	.	0	.
1720	chr10	132973885	132974386	.	0	.
1721	chr10	133213987	133214488	.	0	.
1722	chr11	221536	222037	.	0	.
1723	chr11	375328	375829	.	0	.
1724	chr11	892063	892564	.	0	.
1725	chr11	746483	746984	.	0	.
1726	chr11	274741	275242	.	0	.
1727	chr11	581799	582300	.	0	.
1728	chr11	643616	644117	.	0	.
1729	chr11	782642	783143	.	0	.
1730	chr11	1340058	1340559	.	0	.
1731	chr11	1488809	1489310	.	0	.
1732	chr11	354569	355070	.	0	.
1733	chr11	390962	391463	.	0	.
1734	chr11	827381	827882	.	0	.
1735	chr11	1299705	1300206	.	0	.
1736	chr11	1548288	1548789	.	0	.
1737	chr11	1565739	1566240	.	0	.
1738	chr11	1072046	1072547	.	0	.
1739	chr11	209261	209762	.	0	.
1740	chr11	209261	209762	.	0	.
1741	chr11	396304	396805	.	0	.
1742	chr11	1842208	1842709	.	0	.
1743	chr11	1027442	1027943	.	0	.
1744	chr11	1151107	1151608	.	0	.
1745	chr11	1467400	1467901	.	0	.
1746	chr11	737304	737805	.	0	.
1747	chr11	1939669	1940170	.	0	.
1748	chr11	2389972	2390473	.	0	.
1749	chr11	2170242	2170743	.	0	.
1750	chr11	2777969	2778470	.	0	.
1751	chr11	3867664	3868165	.	0	.
1752	chr11	3226718	3227219	.	0	.
1753	chr11	3123286	3123787	.	0	.
1754	chr11	3838468	3838969	.	0	.
1755	chr11	3854885	3855386	.	0	.
1756	chr11	4455466	4455967	.	0	.
1757	chr11	4607981	4608482	.	0	.
1758	chr11	4607981	4608482	.	0	.
1759	chr11	6320771	6321272	.	0	.
1760	chr11	6263932	6264433	.	0	.
1761	chr11	6380960	6381461	.	0	.
1762	chr11	7457161	7457662	.	0	.
1763	chr11	8671202	8671703	.	0	.
1764	chr11	8259152	8259653	.	0	.
1765	chr11	7986927	7987428	.	0	.
1766	chr11	8168796	8169297	.	0	.
1767	chr11	8201922	8202423	.	0	.
1768	chr11	8202493	8202994	.	0	.
1769	chr11	8206749	8207250	.	0	.
1770	chr11	8258176	8258677	.	0	.
1771	chr11	8259152	8259653	.	0	.
1772	chr11	8259750	8260251	.	0	.
1773	chr11	8829512	8830013	.	0	.
1774	chr11	8914330	8914831	.	0	.
1775	chr11	9535047	9535548	.	0	.
1776	chr11	9709793	9710294	.	0	.
1777	chr11	9719870	9720371	.	0	.
1778	chr11	9732344	9732845	.	0	.
1779	chr11	10309183	10309684	.	0	.
1780	chr11	9070762	9071263	.	0	.
1781	chr11	9674983	9675484	.	0	.
1782	chr11	9624402	9624903	.	0	.
1783	chr11	9718840	9719341	.	0	.
1784	chr11	9783215	9783716	.	0	.
1785	chr11	10309183	10309684	.	0	.
1786	chr11	10540407	10540908	.	0	.
1787	chr11	10573192	10573693	.	0	.
1788	chr11	10643056	10643557	.	0	.
1789	chr11	10656653	10657154	.	0	.
1790	chr11	11294066	11294567	.	0	.
1791	chr11	9783215	9783716	.	0	.
1792	chr11	11982909	11983410	.	0	.
1793	chr11	11467232	11467733	.	0	.
1794	chr11	12237734	12238235	.	0	.
1795	chr11	12599408	12599909	.	0	.
1796	chr11	12114557	12115058	.	0	.
1797	chr11	13357684	13358185	.	0	.
1798	chr11	13962456	13962957	.	0	.
1799	chr11	13357684	13358185	.	0	.
1800	chr11	13357684	13358185	.	0	.
1801	chr11	13970912	13971413	.	0	.
1802	chr11	13776088	13776589	.	0	.
1803	chr11	14237643	14238144	.	0	.
1804	chr11	14271016	14271517	.	0	.
1805	chr11	14499557	14500058	.	0	.
1806	chr11	14500341	14500842	.	0	.
1807	chr11	14520150	14520651	.	0	.
1808	chr11	14545278	14545779	.	0	.
1809	chr11	14554957	14555458	.	0	.
1810	chr11	14578490	14578991	.	0	.
1811	chr11	14626361	14626862	.	0	.
1812	chr11	14636996	14637497	.	0	.
1813	chr11	14643491	14643992	.	0	.
1814	chr11	14891465	14891966	.	0	.
1815	chr11	14904772	14905273	.	0	.
1816	chr11	15258761	15259262	.	0	.
1817	chr11	15327669	15328170	.	0	.
1818	chr11	15484401	15484902	.	0	.
1819	chr11	15764247	15764748	.	0	.
1820	chr11	15800058	15800559	.	0	.
1821	chr11	15800616	15801117	.	0	.
1822	chr11	17598912	17599413	.	0	.
1823	chr11	17743399	17743900	.	0	.
1824	chr11	20033212	20033713	.	0	.
1825	chr11	20023510	20024011	.	0	.
1826	chr11	19345480	19345981	.	0	.
1827	chr11	19422272	19422773	.	0	.
1828	chr11	19433380	19433881	.	0	.
1829	chr11	19436805	19437306	.	0	.
1830	chr11	21799567	21800068	.	0	.
1831	chr11	21814099	21814600	.	0	.
1832	chr11	22130612	22131113	.	0	.
1833	chr11	23540012	23540513	.	0	.
1834	chr11	26778110	26778611	.	0	.
1835	chr11	27451445	27451946	.	0	.
1836	chr11	33690551	33691052	.	0	.
1837	chr11	35006619	35007120	.	0	.
1838	chr11	35412255	35412756	.	0	.
1839	chr11	35993409	35993910	.	0	.
1840	chr11	41284521	41285022	.	0	.
1841	chr11	43010050	43010551	.	0	.
1842	chr11	43012629	43013130	.	0	.
1843	chr11	43082307	43082808	.	0	.
1844	chr11	43358644	43359145	.	0	.
1845	chr11	44116367	44116868	.	0	.
1846	chr11	43419261	43419762	.	0	.
1847	chr11	44811783	44812284	.	0	.
1848	chr11	45339477	45339978	.	0	.
1849	chr11	46414459	46414960	.	0	.
1850	chr11	45908213	45908714	.	0	.
1851	chr11	45948333	45948834	.	0	.
1852	chr11	46762192	46762693	.	0	.
1853	chr11	45830577	45831078	.	0	.
1854	chr11	46294746	46295247	.	0	.
1855	chr11	46295412	46295913	.	0	.
1856	chr11	46318612	46319113	.	0	.
1857	chr11	46354721	46355222	.	0	.
1858	chr11	46560144	46560645	.	0	.
1859	chr11	46677694	46678195	.	0	.
1860	chr11	46678597	46679098	.	0	.
1861	chr11	46699660	46700161	.	0	.
1862	chr11	46700365	46700866	.	0	.
1863	chr11	46700993	46701494	.	0	.
1864	chr11	47611447	47611948	.	0	.
1865	chr11	47642419	47642920	.	0	.
1866	chr11	47523467	47523968	.	0	.
1867	chr11	48153564	48154065	.	0	.
1868	chr11	47523467	47523968	.	0	.
1869	chr11	48089870	48090371	.	0	.
1870	chr11	57647326	57647827	.	0	.
1871	chr11	57566073	57566574	.	0	.
1872	chr11	57711969	57712470	.	0	.
1873	chr11	57756804	57757305	.	0	.
1874	chr11	57761541	57762042	.	0	.
1875	chr11	57791613	57792114	.	0	.
1876	chr11	57792215	57792716	.	0	.
1877	chr11	57792819	57793320	.	0	.
1878	chr11	57504838	57505339	.	0	.
1879	chr11	59247683	59248184	.	0	.
1880	chr11	61070362	61070863	.	0	.
1881	chr11	60349041	60349542	.	0	.
1882	chr11	61705137	61705638	.	0	.
1883	chr11	62033892	62034393	.	0	.
1884	chr11	62033892	62034393	.	0	.
1885	chr11	60834472	60834973	.	0	.
1886	chr11	60841776	60842277	.	0	.
1887	chr11	60906390	60906891	.	0	.
1888	chr11	61026167	61026668	.	0	.
1889	chr11	61161489	61161990	.	0	.
1890	chr11	61332964	61333465	.	0	.
1891	chr11	61357124	61357625	.	0	.
1892	chr11	61357737	61358238	.	0	.
1893	chr11	61567136	61567637	.	0	.
1894	chr11	61816692	61817193	.	0	.
1895	chr11	61827680	61828181	.	0	.
1896	chr11	61908877	61909378	.	0	.
1897	chr11	61911748	61912249	.	0	.
1898	chr11	61916584	61917085	.	0	.
1899	chr11	61971889	61972390	.	0	.
1900	chr11	62033310	62033811	.	0	.
1901	chr11	62033892	62034393	.	0	.
1902	chr11	62123614	62124115	.	0	.
1903	chr11	62508438	62508939	.	0	.
1904	chr11	62540052	62540553	.	0	.
1905	chr11	62540622	62541123	.	0	.
1906	chr11	62591444	62591945	.	0	.
1907	chr11	62672191	62672692	.	0	.
1908	chr11	62709443	62709944	.	0	.
1909	chr11	62728210	62728711	.	0	.
1910	chr11	61747031	61747532	.	0	.
1911	chr11	62025299	62025800	.	0	.
1912	chr11	61277654	61278155	.	0	.
1913	chr11	61705137	61705638	.	0	.
1914	chr11	61851022	61851523	.	0	.
1915	chr11	61549860	61550361	.	0	.
1916	chr11	61564842	61565343	.	0	.
1917	chr11	62061838	62062339	.	0	.
1918	chr11	62905178	62905679	.	0	.
1919	chr11	61766490	61766991	.	0	.
1920	chr11	63511244	63511745	.	0	.
1921	chr11	62886898	62887399	.	0	.
1922	chr11	61916584	61917085	.	0	.
1923	chr11	62033892	62034393	.	0	.
1924	chr11	63638126	63638627	.	0	.
1925	chr11	62727420	62727921	.	0	.
1926	chr11	62770589	62771090	.	0	.
1927	chr11	62841545	62842046	.	0	.
1928	chr11	63023954	63024455	.	0	.
1929	chr11	63478765	63479266	.	0	.
1930	chr11	63511244	63511745	.	0	.
1931	chr11	63974207	63974708	.	0	.
1932	chr11	63986160	63986661	.	0	.
1933	chr11	64156592	64157093	.	0	.
1934	chr11	64185768	64186269	.	0	.
1935	chr11	64205447	64205948	.	0	.
1936	chr11	62541301	62541802	.	0	.
1937	chr11	62758352	62758853	.	0	.
1938	chr11	63511244	63511745	.	0	.
1939	chr11	63593066	63593567	.	0	.
1940	chr11	63920197	63920698	.	0	.
1941	chr11	63940720	63941221	.	0	.
1942	chr11	64017938	64018439	.	0	.
1943	chr11	64231847	64232348	.	0	.
1944	chr11	64239961	64240462	.	0	.
1945	chr11	64354455	64354956	.	0	.
1946	chr11	64396182	64396683	.	0	.
1947	chr11	62679666	62680167	.	0	.
1948	chr11	63610876	63611377	.	0	.
1949	chr11	63768132	63768633	.	0	.
1950	chr11	64443801	64444302	.	0	.
1951	chr11	64492482	64492983	.	0	.
1952	chr11	64555452	64555953	.	0	.
1953	chr11	64619717	64620218	.	0	.
1954	chr11	63511244	63511745	.	0	.
1955	chr11	65205193	65205694	.	0	.
1956	chr11	63511244	63511745	.	0	.
1957	chr11	63511244	63511745	.	0	.
1958	chr11	63875653	63876154	.	0	.
1959	chr11	63940720	63941221	.	0	.
1960	chr11	64184429	64184930	.	0	.
1961	chr11	64233590	64234091	.	0	.
1962	chr11	64239961	64240462	.	0	.
1963	chr11	64354455	64354956	.	0	.
1964	chr11	64442259	64442760	.	0	.
1965	chr11	64443801	64444302	.	0	.
1966	chr11	64554722	64555223	.	0	.
1967	chr11	65122703	65123204	.	0	.
1968	chr11	65221643	65222144	.	0	.
1969	chr11	63621045	63621546	.	0	.
1970	chr11	63768132	63768633	.	0	.
1971	chr11	63998317	63998818	.	0	.
1972	chr11	64148555	64149056	.	0	.
1973	chr11	64185768	64186269	.	0	.
1974	chr11	64205447	64205948	.	0	.
1975	chr11	64233590	64234091	.	0	.
1976	chr11	64239961	64240462	.	0	.
1977	chr11	64240485	64240986	.	0	.
1978	chr11	64354455	64354956	.	0	.
1979	chr11	64443801	64444302	.	0	.
1980	chr11	64652127	64652628	.	0	.
1981	chr11	64771813	64772314	.	0	.
1982	chr11	64879136	64879637	.	0	.
1983	chr11	65083947	65084448	.	0	.
1984	chr11	65117602	65118103	.	0	.
1985	chr11	65225279	65225780	.	0	.
1986	chr11	64263657	64264158	.	0	.
1987	chr11	64264873	64265374	.	0	.
1988	chr11	63511244	63511745	.	0	.
1989	chr11	64101976	64102477	.	0	.
1990	chr11	64017938	64018439	.	0	.
1991	chr11	64619717	64620218	.	0	.
1992	chr11	64239961	64240462	.	0	.
1993	chr11	64396182	64396683	.	0	.
1994	chr11	64619717	64620218	.	0	.
1995	chr11	64652127	64652628	.	0	.
1996	chr11	65226240	65226741	.	0	.
1997	chr11	65588077	65588578	.	0	.
1998	chr11	65641911	65642412	.	0	.
[truncated: 9,690 more rows]
