# Supplementary material for: Central amygdala single-nucleus atlas reveals chromatin and gene transcription dynamics in human alcohol use disorder
Source: Nat Commun. 2026 Jan 19;17:1634. doi: 10.1038/s41467-026-68351-1 (PMC12905162; doi:10.1038/s41467-026-68351-1)
Supplement: Supplementary file 3 — Supplementary Data 1-37 [file 41467_2026_68351_MOESM3_ESM.zip › Supplementary Data/Supplementary Data 37.csv]

Sample	Before	After	# Scrublet	# DoubletDetection	n_genes
RT00255N	5849	2121	693	33	2275.3955681282414
RT00256N	3537	458	193	8	1532.401746724891
RT00257N	5648	1561	4	28	2079.126201153107
RT00258N	7967	4462	905	269	1744.4251456745853
RT00260N	8385	1836	914	123	1895.2058823529412
RT00261NRP	10817	69	2270	772	637.072463768116
RT00262N	11717	3263	6820	11	2276.052712228011
RT00263N	11705	6988	3	1363	2127.6104751001717
RT00264N	16431	5382	1718	1117	2224.5815681902636
RT00265NRP	6776	223	5	23	619.152466367713
RT00269N	9254	2950	1254	278	2331.199661016949
RT00270N	12305	5901	1942	268	2447.6017624131505
RT00271N	8991	2932	899	390	1740.794338335607
RT00273N	10569	2361	8	1663	1759.8873358746293
RT00274N	5111	2193	336	5	1855.5093479252166
RT00275N	11505	3447	1626	132	1772.9213809109372
RT00276N	5446	1356	0	0	1888.0457227138643
RT00277N	6020	1516	541	7	1861.7941952506596
RT00278N	9464	2412	3659	27	1833.189054726368
RT00279NRP	5194	178	0	0	683.3932584269663
RT00280N	10913	4881	1074	872	1953.4349518541283
RT00281N	14892	5963	122	1156	2105.1772597685726
RT00282N	10499	4383	0	645	1742.9936116814968
RT00283N	10101	4739	2	1174	1653.6003376239712
RT00284N	6207	3047	1711	61	2625.4876928126027
RT00285N	13198	6594	1	1912	1719.43949044586
RT00287N	6537	2778	527	147	2008.1573074154069
RT00288N	13255	5669	1021	1344	2089.5852884106544
RT00291N	15632	6014	2435	557	1914.5445626870635
RT00292N	19085	5615	5333	345	1646.954051647373
RT00293NRP	17840	274	2522	2268	754.1131386861314
RT00294N	13402	7114	1683	745	1831.2229406803485
RT00295N	10266	5793	0	1246	1892.3766614880028
RT00483	5229	224	433	62	2527.504464285714
RT00484	9615	3528	984	191	2405.9954648526077
RT00485	8620	4339	574	380	2270.3973265729433
RT00487N	7134	2333	5	213	1742.5083583369053
RT00488N	5944	1339	332	13	2215.035847647498
RT00489N	5729	1236	386	4	2610.747572815534
RT00490N	5210	1703	1	95	2503.2736347621844
RT00491N	12973	6474	1163	345	2220.495983935743
RT00493N	12207	5290	1374	120	2119.971266540643
RT00495N	8974	4408	1235	83	2724.8627495462797
RT00496N	11734	6129	1009	315	2384.8153042910753
RT00497N	13747	5837	2645	323	2278.184855233853
RT00498N	12019	4301	1931	191	2049.5189490816088
RT00499N	9614	4753	869	488	2316.7586787292234
RT00500N	7727	4160	847	99	2399.885096153846
RT0479N	2457	532	68	0	1850.2086466165413
RT0480N	7433	3129	657	38	2630.71907957814
