# Supplementary material for: Central amygdala single-nucleus atlas reveals chromatin and gene transcription dynamics in human alcohol use disorder
Source: Nat Commun. 2026 Jan 19;17:1634. doi: 10.1038/s41467-026-68351-1 (PMC12905162; doi:10.1038/s41467-026-68351-1)
Supplement: Supplementary file 3 — Supplementary Data 1-37 [file 41467_2026_68351_MOESM3_ESM.zip › Supplementary Data/Supplementary Data 21.csv]

	Chr	Start	End	Name	Score	Strand
0	chr1	1629283	1629784	.	0	.
1	chr1	944263	944764	.	0	.
2	chr1	995406	995907	.	0	.
3	chr1	999940	1000441	.	0	.
4	chr1	1000630	1001131	.	0	.
5	chr1	1001183	1001684	.	0	.
6	chr1	1355358	1355859	.	0	.
7	chr1	1746196	1746697	.	0	.
8	chr1	1838249	1838750	.	0	.
9	chr1	1988450	1988951	.	0	.
10	chr1	817075	817576	.	0	.
11	chr1	1059416	1059917	.	0	.
12	chr1	1745554	1746055	.	0	.
13	chr1	1978084	1978585	.	0	.
14	chr1	2046413	2046914	.	0	.
15	chr1	2112305	2112806	.	0	.
16	chr1	1250153	1250654	.	0	.
17	chr1	1304155	1304656	.	0	.
18	chr1	1427352	1427853	.	0	.
19	chr1	1594504	1595005	.	0	.
20	chr1	1833916	1834417	.	0	.
21	chr1	2074028	2074529	.	0	.
22	chr1	2075921	2076422	.	0	.
23	chr1	2087719	2088220	.	0	.
24	chr1	2088487	2088988	.	0	.
25	chr1	2091546	2092047	.	0	.
26	chr1	2209200	2209701	.	0	.
27	chr1	2237652	2238153	.	0	.
28	chr1	1946500	1947001	.	0	.
29	chr1	2199216	2199717	.	0	.
30	chr1	2279174	2279675	.	0	.
31	chr1	827289	827790	.	0	.
32	chr1	905265	905766	.	0	.
33	chr1	959110	959611	.	0	.
34	chr1	960316	960817	.	0	.
35	chr1	966153	966654	.	0	.
36	chr1	980686	981187	.	0	.
37	chr1	995406	995907	.	0	.
38	chr1	999940	1000441	.	0	.
39	chr1	1000630	1001131	.	0	.
40	chr1	1019870	1020371	.	0	.
41	chr1	1021106	1021607	.	0	.
42	chr1	1032962	1033463	.	0	.
43	chr1	1036720	1037221	.	0	.
44	chr1	1063723	1064224	.	0	.
45	chr1	1115906	1116407	.	0	.
46	chr1	1122029	1122530	.	0	.
47	chr1	1157326	1157827	.	0	.
48	chr1	1158058	1158559	.	0	.
49	chr1	1212776	1213277	.	0	.
50	chr1	1273789	1274290	.	0	.
51	chr1	1308185	1308686	.	0	.
52	chr1	1324565	1325066	.	0	.
53	chr1	1333059	1333560	.	0	.
54	chr1	1351658	1352159	.	0	.
55	chr1	1374608	1375109	.	0	.
56	chr1	1399286	1399787	.	0	.
57	chr1	1429492	1429993	.	0	.
58	chr1	1431884	1432385	.	0	.
59	chr1	1433047	1433548	.	0	.
60	chr1	1435396	1435897	.	0	.
61	chr1	1435967	1436468	.	0	.
62	chr1	1471388	1471889	.	0	.
63	chr1	1540378	1540879	.	0	.
64	chr1	1552014	1552515	.	0	.
65	chr1	1573736	1574237	.	0	.
66	chr1	1625939	1626440	.	0	.
67	chr1	1663052	1663553	.	0	.
68	chr1	1724160	1724661	.	0	.
69	chr1	1777482	1777983	.	0	.
70	chr1	1858514	1859015	.	0	.
71	chr1	1859066	1859567	.	0	.
72	chr1	1890057	1890558	.	0	.
73	chr1	1890900	1891401	.	0	.
74	chr1	1891434	1891935	.	0	.
75	chr1	1906114	1906615	.	0	.
76	chr1	1908882	1909383	.	0	.
77	chr1	1946500	1947001	.	0	.
78	chr1	2189423	2189924	.	0	.
79	chr1	2194529	2195030	.	0	.
80	chr1	2195116	2195617	.	0	.
81	chr1	2199216	2199717	.	0	.
82	chr1	2204344	2204845	.	0	.
83	chr1	2205057	2205558	.	0	.
84	chr1	2207328	2207829	.	0	.
85	chr1	2213061	2213562	.	0	.
86	chr1	2227134	2227635	.	0	.
87	chr1	2227683	2228184	.	0	.
88	chr1	2231783	2232284	.	0	.
89	chr1	2232367	2232868	.	0	.
90	chr1	2233078	2233579	.	0	.
91	chr1	2315026	2315527	.	0	.
92	chr1	2381664	2382165	.	0	.
93	chr1	2391369	2391870	.	0	.
94	chr1	943199	943700	.	0	.
95	chr1	2289052	2289553	.	0	.
96	chr1	2593881	2594382	.	0	.
97	chr1	2441118	2441619	.	0	.
98	chr1	1299556	1300057	.	0	.
99	chr1	2608881	2609382	.	0	.
100	chr1	2315733	2316234	.	0	.
101	chr1	943199	943700	.	0	.
102	chr1	944263	944764	.	0	.
103	chr1	1893902	1894403	.	0	.
104	chr1	1782881	1783382	.	0	.
105	chr1	943199	943700	.	0	.
106	chr1	1309445	1309946	.	0	.
107	chr1	1353334	1353835	.	0	.
108	chr1	1838249	1838750	.	0	.
109	chr1	2272223	2272724	.	0	.
110	chr1	1119626	1120127	.	0	.
111	chr1	2347066	2347567	.	0	.
112	chr1	1235977	1236478	.	0	.
113	chr1	2044200	2044701	.	0	.
114	chr1	2250575	2251076	.	0	.
115	chr1	2540434	2540935	.	0	.
116	chr1	1838249	1838750	.	0	.
117	chr1	2311990	2312491	.	0	.
118	chr1	2444901	2445402	.	0	.
119	chr1	2537590	2538091	.	0	.
120	chr1	2272223	2272724	.	0	.
121	chr1	1309445	1309946	.	0	.
122	chr1	1353334	1353835	.	0	.
123	chr1	2272223	2272724	.	0	.
124	chr1	2276223	2276724	.	0	.
125	chr1	2906590	2907091	.	0	.
126	chr1	1746196	1746697	.	0	.
127	chr1	2308786	2309287	.	0	.
128	chr1	2315733	2316234	.	0	.
129	chr1	2316752	2317253	.	0	.
130	chr1	2019082	2019583	.	0	.
131	chr1	2182586	2183087	.	0	.
132	chr1	2408917	2409418	.	0	.
133	chr1	1614448	1614949	.	0	.
134	chr1	2238334	2238835	.	0	.
135	chr1	2425881	2426382	.	0	.
136	chr1	2441118	2441619	.	0	.
137	chr1	2451678	2452179	.	0	.
138	chr1	2481665	2482166	.	0	.
139	chr1	3012396	3012897	.	0	.
140	chr1	3216245	3216746	.	0	.
141	chr1	3304268	3304769	.	0	.
142	chr1	3350401	3350902	.	0	.
143	chr1	3445370	3445871	.	0	.
144	chr1	1782881	1783382	.	0	.
145	chr1	2539575	2540076	.	0	.
146	chr1	2610219	2610720	.	0	.
147	chr1	3101317	3101818	.	0	.
148	chr1	3564297	3564798	.	0	.
149	chr1	3313068	3313569	.	0	.
150	chr1	2532684	2533185	.	0	.
151	chr1	3012396	3012897	.	0	.
152	chr1	3068610	3069111	.	0	.
153	chr1	3083062	3083563	.	0	.
154	chr1	3117427	3117928	.	0	.
155	chr1	3130835	3131336	.	0	.
156	chr1	3161411	3161912	.	0	.
157	chr1	3164799	3165300	.	0	.
158	chr1	3170438	3170939	.	0	.
159	chr1	3283864	3284365	.	0	.
160	chr1	3369729	3370230	.	0	.
161	chr1	2419570	2420071	.	0	.
162	chr1	2443247	2443748	.	0	.
163	chr1	2443802	2444303	.	0	.
164	chr1	2450369	2450870	.	0	.
165	chr1	2451678	2452179	.	0	.
166	chr1	2624375	2624876	.	0	.
167	chr1	2801516	2802017	.	0	.
168	chr1	2969818	2970319	.	0	.
169	chr1	3012396	3012897	.	0	.
170	chr1	3078265	3078766	.	0	.
171	chr1	3094962	3095463	.	0	.
172	chr1	3242889	3243390	.	0	.
173	chr1	3713097	3713598	.	0	.
174	chr1	3722041	3722542	.	0	.
175	chr1	3788976	3789477	.	0	.
176	chr1	3863166	3863667	.	0	.
177	chr1	3885429	3885930	.	0	.
178	chr1	3319887	3320388	.	0	.
179	chr1	3415474	3415975	.	0	.
180	chr1	3531293	3531794	.	0	.
181	chr1	3598249	3598750	.	0	.
182	chr1	3467127	3467628	.	0	.
183	chr1	2949866	2950367	.	0	.
184	chr1	4826015	4826516	.	0	.
185	chr1	3441262	3441763	.	0	.
186	chr1	4483664	4484165	.	0	.
187	chr1	4659798	4660299	.	0	.
188	chr1	6508113	6508614	.	0	.
189	chr1	6842151	6842652	.	0	.
190	chr1	6072917	6073418	.	0	.
191	chr1	6831345	6831846	.	0	.
192	chr1	6351954	6352455	.	0	.
193	chr1	7247969	7248470	.	0	.
194	chr1	6490942	6491443	.	0	.
195	chr1	7537176	7537677	.	0	.
196	chr1	5771039	5771540	.	0	.
197	chr1	6007330	6007831	.	0	.
198	chr1	6204493	6204994	.	0	.
199	chr1	6831345	6831846	.	0	.
200	chr1	6924330	6924831	.	0	.
201	chr1	7509043	7509544	.	0	.
202	chr1	7680801	7681302	.	0	.
203	chr1	8363103	8363604	.	0	.
204	chr1	8378104	8378605	.	0	.
205	chr1	8646731	8647232	.	0	.
206	chr1	8703645	8704146	.	0	.
207	chr1	8703112	8703613	.	0	.
208	chr1	7705229	7705730	.	0	.
209	chr1	7953932	7954433	.	0	.
210	chr1	8351620	8352121	.	0	.
211	chr1	8448850	8449351	.	0	.
212	chr1	8818213	8818714	.	0	.
213	chr1	9292559	9293060	.	0	.
214	chr1	8646731	8647232	.	0	.
215	chr1	8903875	8904376	.	0	.
216	chr1	8869068	8869569	.	0	.
217	chr1	8987957	8988458	.	0	.
218	chr1	9065890	9066391	.	0	.
219	chr1	9590224	9590725	.	0	.
220	chr1	9909470	9909971	.	0	.
221	chr1	10066906	10067407	.	0	.
222	chr1	9826731	9827232	.	0	.
223	chr1	9399270	9399771	.	0	.
224	chr1	10074317	10074818	.	0	.
225	chr1	9865695	9866196	.	0	.
226	chr1	10399718	10400219	.	0	.
227	chr1	10765690	10766191	.	0	.
228	chr1	11109361	11109862	.	0	.
229	chr1	10693974	10694475	.	0	.
230	chr1	11735148	11735649	.	0	.
231	chr1	11980020	11980521	.	0	.
232	chr1	12168396	12168897	.	0	.
233	chr1	12402117	12402618	.	0	.
234	chr1	12453274	12453775	.	0	.
235	chr1	11185910	11186411	.	0	.
236	chr1	11069514	11070015	.	0	.
237	chr1	12435474	12435975	.	0	.
238	chr1	11069514	11070015	.	0	.
239	chr1	11124912	11125413	.	0	.
240	chr1	11138936	11139437	.	0	.
241	chr1	11272312	11272813	.	0	.
242	chr1	11664510	11665011	.	0	.
243	chr1	11735841	11736342	.	0	.
244	chr1	11791414	11791915	.	0	.
245	chr1	11797728	11798229	.	0	.
246	chr1	11803400	11803901	.	0	.
247	chr1	11804025	11804526	.	0	.
248	chr1	11934926	11935427	.	0	.
249	chr1	12146614	12147115	.	0	.
250	chr1	12178056	12178557	.	0	.
251	chr1	12229727	12230228	.	0	.
252	chr1	12340650	12341151	.	0	.
253	chr1	12401372	12401873	.	0	.
254	chr1	12402117	12402618	.	0	.
255	chr1	12435474	12435975	.	0	.
256	chr1	12453274	12453775	.	0	.
257	chr1	12618137	12618638	.	0	.
258	chr1	12618971	12619472	.	0	.
259	chr1	12380475	12380976	.	0	.
260	chr1	12597685	12598186	.	0	.
261	chr1	11909653	11910154	.	0	.
262	chr1	12169012	12169513	.	0	.
263	chr1	12376676	12377177	.	0	.
264	chr1	12378135	12378636	.	0	.
265	chr1	13585263	13585764	.	0	.
266	chr1	15014382	15014883	.	0	.
267	chr1	14253505	14254006	.	0	.
268	chr1	15156029	15156530	.	0	.
269	chr1	15337470	15337971	.	0	.
270	chr1	15831482	15831983	.	0	.
271	chr1	16079359	16079860	.	0	.
272	chr1	16152105	16152606	.	0	.
273	chr1	14626102	14626603	.	0	.
274	chr1	15168338	15168839	.	0	.
275	chr1	15180105	15180606	.	0	.
276	chr1	15469782	15470283	.	0	.
277	chr1	15501381	15501882	.	0	.
278	chr1	15578794	15579295	.	0	.
279	chr1	15736369	15736870	.	0	.
280	chr1	15810160	15810661	.	0	.
281	chr1	15825634	15826135	.	0	.
282	chr1	16068248	16068749	.	0	.
283	chr1	16118799	16119300	.	0	.
284	chr1	16191931	16192432	.	0	.
285	chr1	16207908	16208409	.	0	.
286	chr1	16250981	16251482	.	0	.
287	chr1	15060073	15060574	.	0	.
288	chr1	15153978	15154479	.	0	.
289	chr1	15409076	15409577	.	0	.
290	chr1	15526565	15527066	.	0	.
291	chr1	15831482	15831983	.	0	.
292	chr1	15846893	15847394	.	0	.
293	chr1	15847415	15847916	.	0	.
294	chr1	15849244	15849745	.	0	.
295	chr1	15966842	15967343	.	0	.
296	chr1	16004556	16005057	.	0	.
297	chr1	16008947	16009448	.	0	.
298	chr1	16032781	16033282	.	0	.
299	chr1	16146915	16147416	.	0	.
300	chr1	16153759	16154260	.	0	.
301	chr1	16155310	16155811	.	0	.
302	chr1	16155910	16156411	.	0	.
303	chr1	16181898	16182399	.	0	.
304	chr1	16187649	16188150	.	0	.
305	chr1	16237034	16237535	.	0	.
306	chr1	15429608	15430109	.	0	.
307	chr1	15577599	15578100	.	0	.
308	chr1	15579335	15579836	.	0	.
309	chr1	15696814	15697315	.	0	.
310	chr1	15836873	15837374	.	0	.
311	chr1	14626102	14626603	.	0	.
312	chr1	14627171	14627672	.	0	.
313	chr1	14628061	14628562	.	0	.
314	chr1	14660721	14661222	.	0	.
315	chr1	14969096	14969597	.	0	.
316	chr1	15180105	15180606	.	0	.
317	chr1	15569034	15569535	.	0	.
318	chr1	15843698	15844199	.	0	.
319	chr1	16055504	16056005	.	0	.
320	chr1	16068248	16068749	.	0	.
321	chr1	15256949	15257450	.	0	.
322	chr1	16043407	16043908	.	0	.
323	chr1	15758454	15758955	.	0	.
324	chr1	16152105	16152606	.	0	.
325	chr1	16155310	16155811	.	0	.
326	chr1	15691413	15691914	.	0	.
327	chr1	15429608	15430109	.	0	.
328	chr1	15825634	15826135	.	0	.
329	chr1	15260264	15260765	.	0	.
330	chr1	15966842	15967343	.	0	.
331	chr1	16155310	16155811	.	0	.
332	chr1	16440980	16441481	.	0	.
333	chr1	16961728	16962229	.	0	.
334	chr1	16961728	16962229	.	0	.
335	chr1	16062688	16063189	.	0	.
336	chr1	17141273	17141774	.	0	.
337	chr1	16062688	16063189	.	0	.
338	chr1	16513480	16513981	.	0	.
339	chr1	17119265	17119766	.	0	.
340	chr1	17000019	17000520	.	0	.
341	chr1	16207318	16207819	.	0	.
342	chr1	18043014	18043515	.	0	.
343	chr1	17181593	17182094	.	0	.
344	chr1	18108347	18108848	.	0	.
345	chr1	19478359	19478860	.	0	.
346	chr1	19352419	19352920	.	0	.
347	chr1	19596711	19597212	.	0	.
348	chr1	19629223	19629724	.	0	.
349	chr1	19647512	19648013	.	0	.
350	chr1	19390728	19391229	.	0	.
351	chr1	19402375	19402876	.	0	.
352	chr1	20684360	20684861	.	0	.
353	chr1	20733601	20734102	.	0	.
354	chr1	19424645	19425146	.	0	.
355	chr1	20477733	20478234	.	0	.
356	chr1	20485376	20485877	.	0	.
357	chr1	20710276	20710777	.	0	.
358	chr1	21173386	21173887	.	0	.
359	chr1	20427664	20428165	.	0	.
360	chr1	20286532	20287033	.	0	.
361	chr1	20411132	20411633	.	0	.
362	chr1	20417642	20418143	.	0	.
363	chr1	20786517	20787018	.	0	.
364	chr1	20992333	20992834	.	0	.
365	chr1	21261660	21262161	.	0	.
366	chr1	21293324	21293825	.	0	.
367	chr1	21326883	21327384	.	0	.
368	chr1	21341463	21341964	.	0	.
369	chr1	20781320	20781821	.	0	.
370	chr1	21645530	21646031	.	0	.
371	chr1	21783652	21784153	.	0	.
372	chr1	21591166	21591667	.	0	.
373	chr1	21906065	21906566	.	0	.
374	chr1	22841930	22842431	.	0	.
375	chr1	22634732	22635233	.	0	.
376	chr1	23167104	23167605	.	0	.
377	chr1	23394705	23395206	.	0	.
378	chr1	23481420	23481921	.	0	.
379	chr1	23793325	23793826	.	0	.
380	chr1	23167104	23167605	.	0	.
381	chr1	22962406	22962907	.	0	.
382	chr1	23371914	23372415	.	0	.
383	chr1	23548034	23548535	.	0	.
384	chr1	22976339	22976840	.	0	.
385	chr1	23102360	23102861	.	0	.
386	chr1	23113180	23113681	.	0	.
387	chr1	23167104	23167605	.	0	.
388	chr1	22704377	22704878	.	0	.
389	chr1	24364725	24365226	.	0	.
390	chr1	22841261	22841762	.	0	.
391	chr1	24536386	24536887	.	0	.
392	chr1	22801827	22802328	.	0	.
393	chr1	22850609	22851110	.	0	.
394	chr1	23801044	23801545	.	0	.
395	chr1	23802523	23803024	.	0	.
396	chr1	24419289	24419790	.	0	.
397	chr1	24502611	24503112	.	0	.
398	chr1	24536386	24536887	.	0	.
399	chr1	22830025	22830526	.	0	.
400	chr1	23184635	23185136	.	0	.
401	chr1	23759187	23759688	.	0	.
402	chr1	23760990	23761491	.	0	.
403	chr1	24743871	24744372	.	0	.
404	chr1	24502015	24502516	.	0	.
405	chr1	24536386	24536887	.	0	.
406	chr1	24070750	24071251	.	0	.
407	chr1	23167104	23167605	.	0	.
408	chr1	23557257	23557758	.	0	.
409	chr1	24730296	24730797	.	0	.
410	chr1	24930059	24930560	.	0	.
411	chr1	24728679	24729180	.	0	.
412	chr1	23916132	23916633	.	0	.
413	chr1	24070750	24071251	.	0	.
414	chr1	24926557	24927058	.	0	.
415	chr1	24641428	24641929	.	0	.
416	chr1	25020393	25020894	.	0	.
417	chr1	25037643	25038144	.	0	.
418	chr1	25033803	25034304	.	0	.
419	chr1	24743871	24744372	.	0	.
420	chr1	23793325	23793826	.	0	.
421	chr1	24705953	24706454	.	0	.
422	chr1	24805455	24805956	.	0	.
423	chr1	25565566	25566067	.	0	.
424	chr1	24199217	24199718	.	0	.
425	chr1	24733233	24733734	.	0	.
426	chr1	25621846	25622347	.	0	.
427	chr1	25747071	25747572	.	0	.
428	chr1	26028405	26028906	.	0	.
429	chr1	24747230	24747731	.	0	.
430	chr1	24849631	24850132	.	0	.
431	chr1	25431725	25432226	.	0	.
432	chr1	25704221	25704722	.	0	.
433	chr1	26290560	26291061	.	0	.
434	chr1	26315408	26315909	.	0	.
435	chr1	26546436	26546937	.	0	.
436	chr1	26598901	26599402	.	0	.
437	chr1	26627824	26628325	.	0	.
438	chr1	26028405	26028906	.	0	.
439	chr1	26408461	26408962	.	0	.
440	chr1	26692858	26693359	.	0	.
441	chr1	26787641	26788142	.	0	.
442	chr1	26788151	26788652	.	0	.
443	chr1	26543901	26544402	.	0	.
444	chr1	25252167	25252668	.	0	.
445	chr1	27006105	27006606	.	0	.
446	chr1	25861162	25861663	.	0	.
447	chr1	26621979	26622480	.	0	.
448	chr1	27559158	27559659	.	0	.
449	chr1	26556878	26557379	.	0	.
450	chr1	27087471	27087972	.	0	.
451	chr1	27388340	27388841	.	0	.
452	chr1	26677433	26677934	.	0	.
453	chr1	26857033	26857534	.	0	.
454	chr1	27725025	27725526	.	0	.
455	chr1	26797700	26798201	.	0	.
456	chr1	27161471	27161972	.	0	.
457	chr1	27115317	27115818	.	0	.
458	chr1	26789029	26789530	.	0	.
459	chr1	26797700	26798201	.	0	.
460	chr1	27366770	27367271	.	0	.
461	chr1	27136917	27137418	.	0	.
462	chr1	27300159	27300660	.	0	.
463	chr1	27861916	27862417	.	0	.
464	chr1	27864218	27864719	.	0	.
465	chr1	27869144	27869645	.	0	.
466	chr1	27885106	27885607	.	0	.
467	chr1	28123313	28123814	.	0	.
468	chr1	28176433	28176934	.	0	.
469	chr1	27632659	27633160	.	0	.
470	chr1	27423397	27423898	.	0	.
471	chr1	28160727	28161228	.	0	.
472	chr1	27873165	27873666	.	0	.
473	chr1	28655489	28655990	.	0	.
474	chr1	27563341	27563842	.	0	.
475	chr1	27559158	27559659	.	0	.
476	chr1	27632659	27633160	.	0	.
477	chr1	27789417	27789918	.	0	.
478	chr1	28877113	28877614	.	0	.
479	chr1	27772990	27773491	.	0	.
480	chr1	27914537	27915038	.	0	.
481	chr1	28247072	28247573	.	0	.
482	chr1	28247589	28248090	.	0	.
483	chr1	28259254	28259755	.	0	.
484	chr1	28517922	28518423	.	0	.
485	chr1	28642993	28643494	.	0	.
486	chr1	29124661	29125162	.	0	.
487	chr1	29181221	29181722	.	0	.
488	chr1	29181742	29182243	.	0	.
489	chr1	29236793	29237294	.	0	.
490	chr1	28123313	28123814	.	0	.
491	chr1	27890987	27891488	.	0	.
492	chr1	27960897	27961398	.	0	.
493	chr1	27655980	27656481	.	0	.
494	chr1	28259254	28259755	.	0	.
495	chr1	28437836	28438337	.	0	.
496	chr1	29124661	29125162	.	0	.
497	chr1	29259665	29260166	.	0	.
498	chr1	28926770	28927271	.	0	.
499	chr1	29519664	29520165	.	0	.
500	chr1	29933118	29933619	.	0	.
501	chr1	28582869	28583370	.	0	.
502	chr1	29213075	29213576	.	0	.
503	chr1	29469417	29469918	.	0	.
504	chr1	29477900	29478401	.	0	.
505	chr1	29519664	29520165	.	0	.
506	chr1	29687644	29688145	.	0	.
507	chr1	29930598	29931099	.	0	.
508	chr1	29754516	29755017	.	0	.
509	chr1	30747338	30747839	.	0	.
510	chr1	31217313	31217814	.	0	.
511	chr1	30780350	30780851	.	0	.
512	chr1	30744320	30744821	.	0	.
513	chr1	31380164	31380665	.	0	.
514	chr1	31761892	31762393	.	0	.
515	chr1	31723727	31724228	.	0	.
516	chr1	31296757	31297258	.	0	.
517	chr1	31383207	31383708	.	0	.
518	chr1	31573870	31574371	.	0	.
519	chr1	31580398	31580899	.	0	.
520	chr1	31651049	31651550	.	0	.
521	chr1	31937603	31938104	.	0	.
522	chr1	32014994	32015495	.	0	.
523	chr1	32108381	32108882	.	0	.
524	chr1	32215582	32216083	.	0	.
525	chr1	32240911	32241412	.	0	.
526	chr1	32241419	32241920	.	0	.
527	chr1	32242429	32242930	.	0	.
528	chr1	31627807	31628308	.	0	.
529	chr1	31726048	31726549	.	0	.
530	chr1	31839728	31840229	.	0	.
531	chr1	30798598	30799099	.	0	.
532	chr1	31065607	31066108	.	0	.
533	chr1	31296757	31297258	.	0	.
534	chr1	31573870	31574371	.	0	.
535	chr1	31579797	31580298	.	0	.
536	chr1	31588762	31589263	.	0	.
537	chr1	31612594	31613095	.	0	.
538	chr1	31617465	31617966	.	0	.
539	chr1	31618005	31618506	.	0	.
540	chr1	31644139	31644640	.	0	.
541	chr1	31644650	31645151	.	0	.
542	chr1	32013317	32013818	.	0	.
543	chr1	32066328	32066829	.	0	.
544	chr1	32072627	32073128	.	0	.
545	chr1	32107805	32108306	.	0	.
546	chr1	32291713	32292214	.	0	.
547	chr1	32360362	32360863	.	0	.
548	chr1	32500627	32501128	.	0	.
549	chr1	32501147	32501648	.	0	.
550	chr1	32539509	32540010	.	0	.
551	chr1	30900433	30900934	.	0	.
552	chr1	31370348	31370849	.	0	.
553	chr1	32352764	32353265	.	0	.
554	chr1	30762266	30762767	.	0	.
555	chr1	31823934	31824435	.	0	.
556	chr1	32357686	32358187	.	0	.
557	chr1	31837593	31838094	.	0	.
558	chr1	31933635	31934136	.	0	.
559	chr1	31958194	31958695	.	0	.
560	chr1	32291713	32292214	.	0	.
561	chr1	31694202	31694703	.	0	.
562	chr1	31723727	31724228	.	0	.
563	chr1	31842862	31843363	.	0	.
564	chr1	31726601	31727102	.	0	.
565	chr1	31839728	31840229	.	0	.
566	chr1	31930678	31931179	.	0	.
567	chr1	32061480	32061981	.	0	.
568	chr1	32330521	32331022	.	0	.
569	chr1	32454684	32455185	.	0	.
570	chr1	32935999	32936500	.	0	.
571	chr1	33085601	33086102	.	0	.
572	chr1	32981199	32981700	.	0	.
573	chr1	33218623	33219124	.	0	.
574	chr1	32520325	32520826	.	0	.
575	chr1	32981199	32981700	.	0	.
576	chr1	33218623	33219124	.	0	.
577	chr1	33337347	33337848	.	0	.
578	chr1	32939754	32940255	.	0	.
579	chr1	32962187	32962688	.	0	.
580	chr1	32872580	32873081	.	0	.
581	chr1	33985014	33985515	.	0	.
582	chr1	34057426	34057927	.	0	.
583	chr1	32471221	32471722	.	0	.
584	chr1	35268382	35268883	.	0	.
585	chr1	35894034	35894535	.	0	.
586	chr1	34793568	34794069	.	0	.
587	chr1	34859602	34860103	.	0	.
588	chr1	34866278	34866779	.	0	.
589	chr1	35268382	35268883	.	0	.
590	chr1	35808310	35808811	.	0	.
591	chr1	36149408	36149909	.	0	.
592	chr1	36224679	36225180	.	0	.
593	chr1	36323474	36323975	.	0	.
594	chr1	36365404	36365905	.	0	.
595	chr1	35120626	35121127	.	0	.
596	chr1	35506671	35507172	.	0	.
597	chr1	36481660	36482161	.	0	.
598	chr1	35269068	35269569	.	0	.
599	chr1	36247199	36247700	.	0	.
600	chr1	36981692	36982193	.	0	.
601	chr1	35555603	35556104	.	0	.
602	chr1	36449615	36450116	.	0	.
603	chr1	36247199	36247700	.	0	.
604	chr1	36449615	36450116	.	0	.
605	chr1	35885988	35886489	.	0	.
606	chr1	36401579	36402080	.	0	.
607	chr1	36301277	36301778	.	0	.
608	chr1	36869043	36869544	.	0	.
609	chr1	37307574	37308075	.	0	.
610	chr1	37741149	37741650	.	0	.
611	chr1	38433006	38433507	.	0	.
612	chr1	36824308	36824809	.	0	.
613	chr1	36864654	36865155	.	0	.
614	chr1	36814004	36814505	.	0	.
615	chr1	37266001	37266502	.	0	.
616	chr1	37308141	37308642	.	0	.
617	chr1	37317651	37318152	.	0	.
618	chr1	37813491	37813992	.	0	.
619	chr1	37814916	37815417	.	0	.
620	chr1	37234746	37235247	.	0	.
621	chr1	38433006	38433507	.	0	.
622	chr1	38608990	38609491	.	0	.
623	chr1	38852918	38853419	.	0	.
624	chr1	38217236	38217737	.	0	.
625	chr1	38292158	38292659	.	0	.
626	chr1	38433006	38433507	.	0	.
627	chr1	38608990	38609491	.	0	.
628	chr1	38433006	38433507	.	0	.
629	chr1	38608990	38609491	.	0	.
630	chr1	38138518	38139019	.	0	.
631	chr1	39970313	39970814	.	0	.
632	chr1	38872712	38873213	.	0	.
633	chr1	39410932	39411433	.	0	.
634	chr1	40097015	40097516	.	0	.
635	chr1	40374318	40374819	.	0	.
636	chr1	38926032	38926533	.	0	.
637	chr1	39559422	39559923	.	0	.
638	chr1	39787998	39788499	.	0	.
639	chr1	39940232	39940733	.	0	.
640	chr1	40078473	40078974	.	0	.
641	chr1	40352062	40352563	.	0	.
642	chr1	39544374	39544875	.	0	.
643	chr1	39689074	39689575	.	0	.
644	chr1	40078473	40078974	.	0	.
645	chr1	39689074	39689575	.	0	.
646	chr1	40049133	40049634	.	0	.
647	chr1	39940232	39940733	.	0	.
648	chr1	40394732	40395233	.	0	.
649	chr1	40087769	40088270	.	0	.
650	chr1	39540612	39541113	.	0	.
651	chr1	39691237	39691738	.	0	.
652	chr1	39787998	39788499	.	0	.
653	chr1	40919419	40919920	.	0	.
654	chr1	40078473	40078974	.	0	.
655	chr1	40094348	40094849	.	0	.
656	chr1	40383698	40384199	.	0	.
657	chr1	40860713	40861214	.	0	.
658	chr1	40915416	40915917	.	0	.
659	chr1	41399100	41399601	.	0	.
660	chr1	41427065	41427566	.	0	.
661	chr1	40049862	40050363	.	0	.
662	chr1	40877585	40878086	.	0	.
663	chr1	41387660	41388161	.	0	.
664	chr1	39960262	39960763	.	0	.
665	chr1	39973428	39973929	.	0	.
666	chr1	40034303	40034804	.	0	.
667	chr1	39955843	39956344	.	0	.
668	chr1	39970313	39970814	.	0	.
669	chr1	40032228	40032729	.	0	.
670	chr1	41241229	41241730	.	0	.
671	chr1	41387660	41388161	.	0	.
672	chr1	41639541	41640042	.	0	.
673	chr1	41764526	41765027	.	0	.
674	chr1	41916996	41917497	.	0	.
675	chr1	41395260	41395761	.	0	.
676	chr1	40986106	40986607	.	0	.
677	chr1	41804184	41804685	.	0	.
678	chr1	41683942	41684443	.	0	.
679	chr1	41455592	41456093	.	0	.
680	chr1	43317540	43318041	.	0	.
681	chr1	41683942	41684443	.	0	.
682	chr1	41719550	41720051	.	0	.
683	chr1	43683551	43684052	.	0	.
684	chr1	43054985	43055486	.	0	.
685	chr1	43452937	43453438	.	0	.
686	chr1	42941711	42942212	.	0	.
687	chr1	43056095	43056596	.	0	.
688	chr1	43381163	43381664	.	0	.
689	chr1	43563920	43564421	.	0	.
690	chr1	42318978	42319479	.	0	.
691	chr1	42943091	42943592	.	0	.
692	chr1	43066010	43066511	.	0	.
693	chr1	43272025	43272526	.	0	.
694	chr1	43293534	43294035	.	0	.
695	chr1	43440596	43441097	.	0	.
696	chr1	43536136	43536637	.	0	.
697	chr1	43957306	43957807	.	0	.
698	chr1	44012159	44012660	.	0	.
699	chr1	44014337	44014838	.	0	.
700	chr1	44017339	44017840	.	0	.
701	chr1	44019417	44019918	.	0	.
702	chr1	44220376	44220877	.	0	.
703	chr1	42913298	42913799	.	0	.
704	chr1	42943638	42944139	.	0	.
705	chr1	43054985	43055486	.	0	.
706	chr1	43291011	43291512	.	0	.
707	chr1	44032377	44032878	.	0	.
708	chr1	44036519	44037020	.	0	.
709	chr1	44484995	44485496	.	0	.
710	chr1	44249517	44250018	.	0	.
711	chr1	44332829	44333330	.	0	.
712	chr1	43536136	43536637	.	0	.
713	chr1	43271213	43271714	.	0	.
714	chr1	43536136	43536637	.	0	.
715	chr1	43570773	43571274	.	0	.
716	chr1	43573314	43573815	.	0	.
717	chr1	44220376	44220877	.	0	.
718	chr1	44316336	44316837	.	0	.
719	chr1	44408555	44409056	.	0	.
720	chr1	44499613	44500114	.	0	.
721	chr1	44502007	44502508	.	0	.
722	chr1	44522629	44523130	.	0	.
723	chr1	44531197	44531698	.	0	.
724	chr1	44536245	44536746	.	0	.
725	chr1	44536826	44537327	.	0	.
726	chr1	44540119	44540620	.	0	.
727	chr1	44544862	44545363	.	0	.
728	chr1	44565835	44566336	.	0	.
729	chr1	44573782	44574283	.	0	.
730	chr1	44577050	44577551	.	0	.
731	chr1	44578930	44579431	.	0	.
732	chr1	44591271	44591772	.	0	.
733	chr1	44640095	44640596	.	0	.
734	chr1	44659202	44659703	.	0	.
735	chr1	44660083	44660584	.	0	.
736	chr1	44802540	44803041	.	0	.
737	chr1	44848703	44849204	.	0	.
738	chr1	44839672	44840173	.	0	.
739	chr1	44577050	44577551	.	0	.
740	chr1	44578930	44579431	.	0	.
741	chr1	44659202	44659703	.	0	.
742	chr1	44717611	44718112	.	0	.
743	chr1	44011646	44012147	.	0	.
744	chr1	44506019	44506520	.	0	.
745	chr1	44570788	44571289	.	0	.
746	chr1	44591271	44591772	.	0	.
747	chr1	44717611	44718112	.	0	.
748	chr1	43996232	43996733	.	0	.
749	chr1	45302937	45303438	.	0	.
750	chr1	44818841	44819342	.	0	.
751	chr1	45246851	45247352	.	0	.
752	chr1	45864696	45865197	.	0	.
753	chr1	44810115	44810616	.	0	.
754	chr1	45238906	45239407	.	0	.
755	chr1	45864696	45865197	.	0	.
756	chr1	44508293	44508794	.	0	.
757	chr1	44514959	44515460	.	0	.
758	chr1	44542768	44543269	.	0	.
759	chr1	44565835	44566336	.	0	.
760	chr1	45485873	45486374	.	0	.
761	chr1	45511126	45511627	.	0	.
762	chr1	46223400	46223901	.	0	.
763	chr1	44819993	44820494	.	0	.
764	chr1	45238906	45239407	.	0	.
765	chr1	44786181	44786682	.	0	.
766	chr1	45647362	45647863	.	0	.
767	chr1	45864696	45865197	.	0	.
768	chr1	45238906	45239407	.	0	.
769	chr1	45300184	45300685	.	0	.
770	chr1	45348776	45349277	.	0	.
771	chr1	45550770	45551271	.	0	.
772	chr1	45584477	45584978	.	0	.
773	chr1	45685705	45686206	.	0	.
774	chr1	45686993	45687494	.	0	.
775	chr1	45750458	45750959	.	0	.
776	chr1	46132253	46132754	.	0	.
777	chr1	46169821	46170322	.	0	.
778	chr1	46171366	46171867	.	0	.
779	chr1	46203054	46203555	.	0	.
780	chr1	46302037	46302538	.	0	.
781	chr1	46613754	46614255	.	0	.
782	chr1	46725150	46725651	.	0	.
783	chr1	46747653	46748154	.	0	.
784	chr1	45505066	45505567	.	0	.
785	chr1	45566601	45567102	.	0	.
786	chr1	46393521	46394022	.	0	.
787	chr1	46563971	46564472	.	0	.
788	chr1	47179013	47179514	.	0	.
789	chr1	46034705	46035206	.	0	.
790	chr1	46718107	46718608	.	0	.
791	chr1	45929383	45929884	.	0	.
792	chr1	46584424	46584925	.	0	.
793	chr1	45864696	45865197	.	0	.
794	chr1	46807113	46807614	.	0	.
795	chr1	47652571	47653072	.	0	.
796	chr1	46246497	46246998	.	0	.
797	chr1	46261239	46261740	.	0	.
798	chr1	46806327	46806828	.	0	.
799	chr1	47262763	47263264	.	0	.
800	chr1	46543191	46543692	.	0	.
801	chr1	46554435	46554936	.	0	.
802	chr1	46585774	46586275	.	0	.
803	chr1	46807113	46807614	.	0	.
804	chr1	47652571	47653072	.	0	.
805	chr1	46554435	46554936	.	0	.
806	chr1	46558002	46558503	.	0	.
807	chr1	46576423	46576924	.	0	.
808	chr1	46584424	46584925	.	0	.
809	chr1	47580536	47581037	.	0	.
810	chr1	46585224	46585725	.	0	.
811	chr1	46448256	46448757	.	0	.
812	chr1	46554435	46554936	.	0	.
813	chr1	46586358	46586859	.	0	.
814	chr1	47934204	47934705	.	0	.
815	chr1	46725150	46725651	.	0	.
816	chr1	46593981	46594482	.	0	.
817	chr1	47237521	47238022	.	0	.
818	chr1	48061669	48062170	.	0	.
819	chr1	48047971	48048472	.	0	.
820	chr1	47996655	47997156	.	0	.
821	chr1	48697022	48697523	.	0	.
822	chr1	48777430	48777931	.	0	.
823	chr1	50023105	50023606	.	0	.
824	chr1	51237567	51238068	.	0	.
825	chr1	51736622	51737123	.	0	.
826	chr1	51785726	51786227	.	0	.
827	chr1	51523357	51523858	.	0	.
828	chr1	52551438	52551939	.	0	.
829	chr1	51421930	51422431	.	0	.
830	chr1	51729379	51729880	.	0	.
831	chr1	52054970	52055471	.	0	.
832	chr1	52055926	52056427	.	0	.
833	chr1	52551438	52551939	.	0	.
834	chr1	53504667	53505168	.	0	.
835	chr1	53061302	53061803	.	0	.
836	chr1	53140222	53140723	.	0	.
837	chr1	53902173	53902674	.	0	.
838	chr1	52351601	52352102	.	0	.
839	chr1	53239057	53239558	.	0	.
840	chr1	53073918	53074419	.	0	.
841	chr1	53049574	53050075	.	0	.
842	chr1	53125627	53126128	.	0	.
843	chr1	53181962	53182463	.	0	.
844	chr1	54328042	54328543	.	0	.
845	chr1	53504667	53505168	.	0	.
846	chr1	53507347	53507848	.	0	.
847	chr1	53508849	53509350	.	0	.
848	chr1	53411901	53412402	.	0	.
849	chr1	54407380	54407881	.	0	.
850	chr1	53411901	53412402	.	0	.
851	chr1	54277292	54277793	.	0	.
852	chr1	55277474	55277975	.	0	.
853	chr1	55274988	55275489	.	0	.
854	chr1	55276569	55277070	.	0	.
855	chr1	55140487	55140988	.	0	.
856	chr1	54407936	54408437	.	0	.
857	chr1	54489255	54489756	.	0	.
858	chr1	54225480	54225981	.	0	.
859	chr1	55584742	55585243	.	0	.
860	chr1	59090631	59091132	.	0	.
861	chr1	58778392	58778893	.	0	.
862	chr1	58883805	58884306	.	0	.
863	chr1	58909190	58909691	.	0	.
864	chr1	59730582	59731083	.	0	.
865	chr1	58882570	58883071	.	0	.
866	chr1	59090631	59091132	.	0	.
867	chr1	58190587	58191088	.	0	.
868	chr1	59670596	59671097	.	0	.
869	chr1	60904452	60904953	.	0	.
870	chr1	60280693	60281194	.	0	.
871	chr1	61238227	61238728	.	0	.
872	chr1	61286934	61287435	.	0	.
873	chr1	61426249	61426750	.	0	.
874	chr1	63198871	63199372	.	0	.
875	chr1	62435774	62436275	.	0	.
876	chr1	62525431	62525932	.	0	.
877	chr1	62527947	62528448	.	0	.
878	chr1	62282994	62283495	.	0	.
879	chr1	62435774	62436275	.	0	.
880	chr1	62525431	62525932	.	0	.
881	chr1	63119929	63120430	.	0	.
882	chr1	63621671	63622172	.	0	.
883	chr1	64137059	64137560	.	0	.
884	chr1	64470526	64471027	.	0	.
885	chr1	63119929	63120430	.	0	.
886	chr1	64654529	64655030	.	0	.
887	chr1	65959713	65960214	.	0	.
888	chr1	66158729	66159230	.	0	.
889	chr1	65321795	65322296	.	0	.
890	chr1	65998917	65999418	.	0	.
891	chr1	66380298	66380799	.	0	.
892	chr1	65253359	65253860	.	0	.
893	chr1	65255430	65255931	.	0	.
894	chr1	65792251	65792752	.	0	.
895	chr1	65948862	65949363	.	0	.
896	chr1	66070386	66070887	.	0	.
897	chr1	66349247	66349748	.	0	.
898	chr1	66375058	66375559	.	0	.
899	chr1	66243577	66244078	.	0	.
900	chr1	66247921	66248422	.	0	.
901	chr1	66292942	66293443	.	0	.
902	chr1	66231819	66232320	.	0	.
903	chr1	65996740	65997241	.	0	.
904	chr1	66652504	66653005	.	0	.
905	chr1	66156547	66157048	.	0	.
906	chr1	67889065	67889566	.	0	.
907	chr1	70138696	70139197	.	0	.
908	chr1	69579484	69579985	.	0	.
909	chr1	71365240	71365741	.	0	.
910	chr1	71227931	71228432	.	0	.
911	chr1	71833635	71834136	.	0	.
912	chr1	71940077	71940578	.	0	.
913	chr1	72037662	72038163	.	0	.
914	chr1	73998261	73998762	.	0	.
915	chr1	74356340	74356841	.	0	.
916	chr1	74398089	74398590	.	0	.
917	chr1	74504089	74504590	.	0	.
918	chr1	75340902	75341403	.	0	.
919	chr1	74496631	74497132	.	0	.
920	chr1	76072807	76073308	.	0	.
921	chr1	76612020	76612521	.	0	.
922	chr1	76142319	76142820	.	0	.
923	chr1	76442164	76442665	.	0	.
924	chr1	76059292	76059793	.	0	.
925	chr1	76279434	76279935	.	0	.
926	chr1	77387534	77388035	.	0	.
927	chr1	77399630	77400131	.	0	.
928	chr1	76869640	76870141	.	0	.
929	chr1	77387534	77388035	.	0	.
930	chr1	77394304	77394805	.	0	.
931	chr1	76868555	76869056	.	0	.
932	chr1	77375433	77375934	.	0	.
933	chr1	76868555	76869056	.	0	.
934	chr1	77148141	77148642	.	0	.
935	chr1	77349223	77349724	.	0	.
936	chr1	77448464	77448965	.	0	.
937	chr1	78618181	78618682	.	0	.
938	chr1	84763726	84764227	.	0	.
939	chr1	83489490	83489991	.	0	.
940	chr1	83954331	83954832	.	0	.
941	chr1	84763726	84764227	.	0	.
942	chr1	84772293	84772794	.	0	.
943	chr1	83413278	83413779	.	0	.
944	chr1	84254591	84255092	.	0	.
945	chr1	83583561	83584062	.	0	.
946	chr1	84164423	84164924	.	0	.
947	chr1	84506901	84507402	.	0	.
948	chr1	83997614	83998115	.	0	.
949	chr1	83861534	83862035	.	0	.
950	chr1	84688563	84689064	.	0	.
951	chr1	84720363	84720864	.	0	.
952	chr1	85453093	85453594	.	0	.
953	chr1	84164423	84164924	.	0	.
954	chr1	84182699	84183200	.	0	.
955	chr1	84253166	84253667	.	0	.
956	chr1	84253803	84254304	.	0	.
957	chr1	84301372	84301873	.	0	.
958	chr1	84433661	84434162	.	0	.
959	chr1	85258768	85259269	.	0	.
960	chr1	85276382	85276883	.	0	.
961	chr1	85373925	85374426	.	0	.
962	chr1	85428394	85428895	.	0	.
963	chr1	86155748	86156249	.	0	.
964	chr1	86953306	86953807	.	0	.
965	chr1	87151010	87151511	.	0	.
966	chr1	87167319	87167820	.	0	.
967	chr1	85707169	85707670	.	0	.
968	chr1	86687509	86688010	.	0	.
969	chr1	86968468	86968969	.	0	.
970	chr1	86470754	86471255	.	0	.
971	chr1	86549065	86549566	.	0	.
972	chr1	87167319	87167820	.	0	.
973	chr1	87871724	87872225	.	0	.
974	chr1	88303048	88303549	.	0	.
975	chr1	89455062	89455563	.	0	.
976	chr1	89575332	89575833	.	0	.
977	chr1	88877332	88877833	.	0	.
978	chr1	89724609	89725110	.	0	.
979	chr1	89272623	89273124	.	0	.
980	chr1	89272623	89273124	.	0	.
981	chr1	89022223	89022724	.	0	.
982	chr1	89575332	89575833	.	0	.
983	chr1	89822155	89822656	.	0	.
984	chr1	89942074	89942575	.	0	.
985	chr1	90108049	90108550	.	0	.
986	chr1	89598987	89599488	.	0	.
987	chr1	89615626	89616127	.	0	.
988	chr1	89624240	89624741	.	0	.
989	chr1	89626520	89627021	.	0	.
990	chr1	89712380	89712881	.	0	.
991	chr1	89724609	89725110	.	0	.
992	chr1	89149161	89149662	.	0	.
993	chr1	89615626	89616127	.	0	.
994	chr1	89565314	89565815	.	0	.
995	chr1	89838813	89839314	.	0	.
996	chr1	89901618	89902119	.	0	.
997	chr1	92997676	92998177	.	0	.
998	chr1	93784283	93784784	.	0	.
999	chr1	92997676	92998177	.	0	.
1000	chr1	93471829	93472330	.	0	.
1001	chr1	92997676	92998177	.	0	.
1002	chr1	93841458	93841959	.	0	.
1003	chr1	93972370	93972871	.	0	.
1004	chr1	94537097	94537598	.	0	.
1005	chr1	93471829	93472330	.	0	.
1006	chr1	94299669	94300170	.	0	.
1007	chr1	93471829	93472330	.	0	.
1008	chr1	94033090	94033591	.	0	.
1009	chr1	94171399	94171900	.	0	.
1010	chr1	94281406	94281907	.	0	.
1011	chr1	94299669	94300170	.	0	.
1012	chr1	95244126	95244627	.	0	.
1013	chr1	94417282	94417783	.	0	.
1014	chr1	94592082	94592583	.	0	.
1015	chr1	95227505	95228006	.	0	.
1016	chr1	95228978	95229479	.	0	.
1017	chr1	94299669	94300170	.	0	.
1018	chr1	94033090	94033591	.	0	.
1019	chr1	94797940	94798441	.	0	.
1020	chr1	95230184	95230685	.	0	.
1021	chr1	94923737	94924238	.	0	.
1022	chr1	97005979	97006480	.	0	.
1023	chr1	96966481	96966982	.	0	.
1024	chr1	97005979	97006480	.	0	.
1025	chr1	97145660	97146161	.	0	.
1026	chr1	97980454	97980955	.	0	.
1027	chr1	98071820	98072321	.	0	.
1028	chr1	98555208	98555709	.	0	.
1029	chr1	100077571	100078072	.	0	.
1030	chr1	100354821	100355322	.	0	.
1031	chr1	99279711	99280212	.	0	.
1032	chr1	99544433	99544934	.	0	.
1033	chr1	100350711	100351212	.	0	.
1034	chr1	99180804	99181305	.	0	.
1035	chr1	100035141	100035642	.	0	.
1036	chr1	99277099	99277600	.	0	.
1037	chr1	100035141	100035642	.	0	.
1038	chr1	100502577	100503078	.	0	.
1039	chr1	99365294	99365795	.	0	.
1040	chr1	99638906	99639407	.	0	.
1041	chr1	99728875	99729376	.	0	.
1042	chr1	100077571	100078072	.	0	.
1043	chr1	100835834	100836335	.	0	.
1044	chr1	101186669	101187170	.	0	.
1045	chr1	101136120	101136621	.	0	.
1046	chr1	100835834	100836335	.	0	.
1047	chr1	101186669	101187170	.	0	.
1048	chr1	101954881	101955382	.	0	.
1049	chr1	101186669	101187170	.	0	.
1050	chr1	100835834	100836335	.	0	.
1051	chr1	101101555	101102056	.	0	.
1052	chr1	102365018	102365519	.	0	.
1053	chr1	102365018	102365519	.	0	.
1054	chr1	103074995	103075496	.	0	.
1055	chr1	107829143	107829644	.	0	.
1056	chr1	108555621	108556122	.	0	.
1057	chr1	107829143	107829644	.	0	.
1058	chr1	108152701	108153202	.	0	.
1059	chr1	108561655	108562156	.	0	.
1060	chr1	108591032	108591533	.	0	.
1061	chr1	109091684	109092185	.	0	.
1062	chr1	109296791	109297292	.	0	.
1063	chr1	108878693	108879194	.	0	.
1064	chr1	108741162	108741663	.	0	.
1065	chr1	109535286	109535787	.	0	.
1066	chr1	109873581	109874082	.	0	.
1067	chr1	109980824	109981325	.	0	.
1068	chr1	108852956	108853457	.	0	.
1069	chr1	110009087	110009588	.	0	.
1070	chr1	108715774	108716275	.	0	.
1071	chr1	109307645	109308146	.	0	.
1072	chr1	109770752	109771253	.	0	.
1073	chr1	110244031	110244532	.	0	.
1074	chr1	108852956	108853457	.	0	.
1075	chr1	109229474	109229975	.	0	.
1076	chr1	109265560	109266061	.	0	.
1077	chr1	109314617	109315118	.	0	.
1078	chr1	110009087	110009588	.	0	.
1079	chr1	110034364	110034865	.	0	.
1080	chr1	108878693	108879194	.	0	.
1081	chr1	109649338	109649839	.	0	.
1082	chr1	109980824	109981325	.	0	.
1083	chr1	109911903	109912404	.	0	.
1084	chr1	109079717	109080218	.	0	.
1085	chr1	109793720	109794221	.	0	.
1086	chr1	109892611	109893112	.	0	.
1087	chr1	109919968	109920469	.	0	.
1088	chr1	109980824	109981325	.	0	.
1089	chr1	110029498	110029999	.	0	.
1090	chr1	108694360	108694861	.	0	.
1091	chr1	109484375	109484876	.	0	.
1092	chr1	109620767	109621268	.	0	.
1093	chr1	109873581	109874082	.	0	.
1094	chr1	109896261	109896762	.	0	.
1095	chr1	109898832	109899333	.	0	.
1096	chr1	109931020	109931521	.	0	.
1097	chr1	109980824	109981325	.	0	.
1098	chr1	110003904	110004405	.	0	.
1099	chr1	110209417	110209918	.	0	.
1100	chr1	110235578	110236079	.	0	.
1101	chr1	110620660	110621161	.	0	.
1102	chr1	110877152	110877653	.	0	.
1103	chr1	109256086	109256587	.	0	.
1104	chr1	110538835	110539336	.	0	.
1105	chr1	110148889	110149390	.	0	.
1106	chr1	110148889	110149390	.	0	.
1107	chr1	109510098	109510599	.	0	.
1108	chr1	109716147	109716648	.	0	.
1109	chr1	109759718	109760219	.	0	.
1110	chr1	110244031	110244532	.	0	.
1111	chr1	110602472	110602973	.	0	.
1112	chr1	110619272	110619773	.	0	.
1113	chr1	111204345	111204846	.	0	.
1114	chr1	111486321	111486822	.	0	.
1115	chr1	109886803	109887304	.	0	.
1116	chr1	111602856	111603357	.	0	.
1117	chr1	111602856	111603357	.	0	.
1118	chr1	111946088	111946589	.	0	.
1119	chr1	110872289	110872790	.	0	.
1120	chr1	110872289	110872790	.	0	.
1121	chr1	111602232	111602733	.	0	.
1122	chr1	112506246	112506747	.	0	.
1123	chr1	112508526	112509027	.	0	.
1124	chr1	111894452	111894953	.	0	.
1125	chr1	112698473	112698974	.	0	.
1126	chr1	112845807	112846308	.	0	.
1127	chr1	112410596	112411097	.	0	.
1128	chr1	112458670	112459171	.	0	.
1129	chr1	111874468	111874969	.	0	.
1130	chr1	111967928	111968429	.	0	.
1131	chr1	112845807	112846308	.	0	.
1132	chr1	112985111	112985612	.	0	.
1133	chr1	112285680	112286181	.	0	.
1134	chr1	112878177	112878678	.	0	.
1135	chr1	112698473	112698974	.	0	.
1136	chr1	113781307	113781808	.	0	.
1137	chr1	113860213	113860714	.	0	.
1138	chr1	114117710	114118211	.	0	.
1139	chr1	113781307	113781808	.	0	.
1140	chr1	113860213	113860714	.	0	.
1141	chr1	113981060	113981561	.	0	.
1142	chr1	113983353	113983854	.	0	.
1143	chr1	114081435	114081936	.	0	.
1144	chr1	114128235	114128736	.	0	.
1145	chr1	114230636	114231137	.	0	.
1146	chr1	114347467	114347968	.	0	.
1147	chr1	115099300	115099801	.	0	.
1148	chr1	114352764	114353265	.	0	.
1149	chr1	115084238	115084739	.	0	.
1150	chr1	114108305	114108806	.	0	.
1151	chr1	114620336	114620837	.	0	.
1152	chr1	115980570	115981071	.	0	.
1153	chr1	116011407	116011908	.	0	.
1154	chr1	116376416	116376917	.	0	.
1155	chr1	116878147	116878648	.	0	.
1156	chr1	117164050	117164551	.	0	.
1157	chr1	116008909	116009410	.	0	.
1158	chr1	116033172	116033673	.	0	.
1159	chr1	116879113	116879614	.	0	.
1160	chr1	116644125	116644626	.	0	.
1161	chr1	117512675	117513176	.	0	.
1162	chr1	116910462	116910963	.	0	.
1163	chr1	116950829	116951330	.	0	.
1164	chr1	117579757	117580258	.	0	.
1165	chr1	119114661	119115162	.	0	.
1166	chr1	119631413	119631914	.	0	.
1167	chr1	119711633	119712134	.	0	.
1168	chr1	121414739	121415240	.	0	.
1169	chr1	121516490	121516991	.	0	.
1170	chr1	145977415	145977916	.	0	.
1171	chr1	145235401	145235902	.	0	.
1172	chr1	145886760	145887261	.	0	.
1173	chr1	146228691	146229192	.	0	.
1174	chr1	145981885	145982386	.	0	.
1175	chr1	146012953	146013454	.	0	.
1176	chr1	145959620	145960121	.	0	.
1177	chr1	148844072	148844573	.	0	.
1178	chr1	147599705	147600206	.	0	.
1179	chr1	147670333	147670834	.	0	.
1180	chr1	148844072	148844573	.	0	.
1181	chr1	150575452	150575953	.	0	.
1182	chr1	150146797	150147298	.	0	.
1183	chr1	149285665	149286166	.	0	.
1184	chr1	149844995	149845496	.	0	.
1185	chr1	150258653	150259154	.	0	.
1186	chr1	150965842	150966343	.	0	.
1187	chr1	150352846	150353347	.	0	.
1188	chr1	150164980	150165481	.	0	.
1189	chr1	150180393	150180894	.	0	.
1190	chr1	150472729	150473230	.	0	.
1191	chr1	151126055	151126556	.	0	.
1192	chr1	151159229	151159730	.	0	.
1193	chr1	149988494	149988995	.	0	.
1194	chr1	150282034	150282535	.	0	.
1195	chr1	149812797	149813298	.	0	.
1196	chr1	150965842	150966343	.	0	.
1197	chr1	150352846	150353347	.	0	.
1198	chr1	150410745	150411246	.	0	.
1199	chr1	150981112	150981613	.	0	.
1200	chr1	150110289	150110790	.	0	.
1201	chr1	151004664	151005165	.	0	.
1202	chr1	151004664	151005165	.	0	.
1203	chr1	151264318	151264819	.	0	.
1204	chr1	151290986	151291487	.	0	.
1205	chr1	150612638	150613139	.	0	.
1206	chr1	150186576	150187077	.	0	.
1207	chr1	151780645	151781146	.	0	.
1208	chr1	150965842	150966343	.	0	.
1209	chr1	151300818	151301319	.	0	.
1210	chr1	151511564	151512065	.	0	.
1211	chr1	150994688	150995189	.	0	.
1212	chr1	151165138	151165639	.	0	.
1213	chr1	150550729	150551230	.	0	.
1214	chr1	150560576	150561077	.	0	.
1215	chr1	150565844	150566345	.	0	.
1216	chr1	150613422	150613923	.	0	.
1217	chr1	150697045	150697546	.	0	.
1218	chr1	150976149	150976650	.	0	.
1219	chr1	150995349	150995850	.	0	.
1220	chr1	151131766	151132267	.	0	.
1221	chr1	151534601	151535102	.	0	.
1222	chr1	151945643	151946144	.	0	.
1223	chr1	151993027	151993528	.	0	.
1224	chr1	151539327	151539828	.	0	.
1225	chr1	151534601	151535102	.	0	.
1226	chr1	151068518	151069019	.	0	.
1227	chr1	151314115	151314616	.	0	.
1228	chr1	150965842	150966343	.	0	.
1229	chr1	151011143	151011644	.	0	.
1230	chr1	150925427	150925928	.	0	.
1231	chr1	151395405	151395906	.	0	.
1232	chr1	151457793	151458294	.	0	.
1233	chr1	151706613	151707114	.	0	.
1234	chr1	151312044	151312545	.	0	.
1235	chr1	151716674	151717175	.	0	.
1236	chr1	151728017	151728518	.	0	.
1237	chr1	151620213	151620714	.	0	.
1238	chr1	153854233	153854734	.	0	.
1239	chr1	153959254	153959755	.	0	.
1240	chr1	152442899	152443400	.	0	.
1241	chr1	153357376	153357877	.	0	.
1242	chr1	153386295	153386796	.	0	.
1243	chr1	153854233	153854734	.	0	.
1244	chr1	153959254	153959755	.	0	.
1245	chr1	153945051	153945552	.	0	.
1246	chr1	154496875	154497376	.	0	.
1247	chr1	154577788	154578289	.	0	.
1248	chr1	154577788	154578289	.	0	.
1249	chr1	153598442	153598943	.	0	.
1250	chr1	153566502	153567003	.	0	.
1251	chr1	153540696	153541197	.	0	.
1252	chr1	154192078	154192579	.	0	.
1253	chr1	154410089	154410590	.	0	.
1254	chr1	154428302	154428803	.	0	.
1255	chr1	154432538	154433039	.	0	.
1256	chr1	154463090	154463591	.	0	.
1257	chr1	154484938	154485439	.	0	.
1258	chr1	154496875	154497376	.	0	.
1259	chr1	154499322	154499823	.	0	.
1260	chr1	154577788	154578289	.	0	.
1261	chr1	155166521	155167022	.	0	.
1262	chr1	154410089	154410590	.	0	.
1263	chr1	153920182	153920683	.	0	.
1264	chr1	154385567	154386068	.	0	.
1265	chr1	153658929	153659430	.	0	.
1266	chr1	153609717	153610218	.	0	.
1267	chr1	154410089	154410590	.	0	.
1268	chr1	154499322	154499823	.	0	.
1269	chr1	154577788	154578289	.	0	.
1270	chr1	155232299	155232800	.	0	.
1271	chr1	155486846	155487347	.	0	.
1272	chr1	154757252	154757753	.	0	.
1273	chr1	154751527	154752028	.	0	.
1274	chr1	155651081	155651582	.	0	.
1275	chr1	154180356	154180857	.	0	.
1276	chr1	154350291	154350792	.	0	.
1277	chr1	154422699	154423200	.	0	.
1278	chr1	154428302	154428803	.	0	.
1279	chr1	154428302	154428803	.	0	.
1280	chr1	154943164	154943665	.	0	.
1281	chr1	154623267	154623768	.	0	.
1282	chr1	154192078	154192579	.	0	.
1283	chr1	154623267	154623768	.	0	.
1284	chr1	155991287	155991788	.	0	.
1285	chr1	154428302	154428803	.	0	.
1286	chr1	154484254	154484755	.	0	.
1287	chr1	154709912	154710413	.	0	.
1288	chr1	154410089	154410590	.	0	.
1289	chr1	156080815	156081316	.	0	.
1290	chr1	154325175	154325676	.	0	.
1291	chr1	154463618	154464119	.	0	.
1292	chr1	154484938	154485439	.	0	.
1293	chr1	154499322	154499823	.	0	.
1294	chr1	155227865	155228366	.	0	.
1295	chr1	155232299	155232800	.	0	.
1296	chr1	155272708	155273209	.	0	.
1297	chr1	155486846	155487347	.	0	.
1298	chr1	156251332	156251833	.	0	.
1299	chr1	154828896	154829397	.	0	.
1300	chr1	155540277	155540778	.	0	.
1301	chr1	156438953	156439454	.	0	.
1302	chr1	155486846	155487347	.	0	.
1303	chr1	156126196	156126697	.	0	.
1304	chr1	156368110	156368611	.	0	.
1305	chr1	156099363	156099864	.	0	.
1306	chr1	155318453	155318954	.	0	.
1307	chr1	155789792	155790293	.	0	.
1308	chr1	156008649	156009150	.	0	.
1309	chr1	156859993	156860494	.	0	.
1310	chr1	156055662	156056163	.	0	.
1311	chr1	156249797	156250298	.	0	.
1312	chr1	156368110	156368611	.	0	.
1313	chr1	156439755	156440256	.	0	.
1314	chr1	156615096	156615597	.	0	.
1315	chr1	156492448	156492949	.	0	.
1316	chr1	156422584	156423085	.	0	.
1317	chr1	156897099	156897600	.	0	.
1318	chr1	156927705	156928206	.	0	.
1319	chr1	156112326	156112827	.	0	.
1320	chr1	156281203	156281704	.	0	.
1321	chr1	156402355	156402856	.	0	.
1322	chr1	156423842	156424343	.	0	.
1323	chr1	156488439	156488940	.	0	.
1324	chr1	156493156	156493657	.	0	.
1325	chr1	156508513	156509014	.	0	.
1326	chr1	156616442	156616943	.	0	.
1327	chr1	156789872	156790373	.	0	.
1328	chr1	156945985	156946486	.	0	.
1329	chr1	155991287	155991788	.	0	.
1330	chr1	156399699	156400200	.	0	.
1331	chr1	157489281	157489782	.	0	.
1332	chr1	156514894	156515395	.	0	.
1333	chr1	157007757	157008258	.	0	.
1334	chr1	156147659	156148160	.	0	.
1335	chr1	156151270	156151771	.	0	.
1336	chr1	156524952	156525453	.	0	.
1337	chr1	156524952	156525453	.	0	.
1338	chr1	156080815	156081316	.	0	.
1339	chr1	156126196	156126697	.	0	.
1340	chr1	156471237	156471738	.	0	.
1341	chr1	156927705	156928206	.	0	.
1342	chr1	156514894	156515395	.	0	.
1343	chr1	156591503	156592004	.	0	.
1344	chr1	157190527	157191028	.	0	.
1345	chr1	158501796	158502297	.	0	.
1346	chr1	157099510	157100011	.	0	.
1347	chr1	158819522	158820023	.	0	.
1348	chr1	158007903	158008404	.	0	.
1349	chr1	158043215	158043716	.	0	.
1350	chr1	158069623	158070124	.	0	.
1351	chr1	158290383	158290884	.	0	.
1352	chr1	158811020	158811521	.	0	.
1353	chr1	158043215	158043716	.	0	.
1354	chr1	158819522	158820023	.	0	.
1355	chr1	159792321	159792822	.	0	.
1356	chr1	159067908	159068409	.	0	.
1357	chr1	160578120	160578621	.	0	.
1358	chr1	159646574	159647075	.	0	.
1359	chr1	160203884	160204385	.	0	.
1360	chr1	160291737	160292238	.	0	.
1361	chr1	160544589	160545090	.	0	.
1362	chr1	160070673	160071174	.	0	.
1363	chr1	160094311	160094812	.	0	.
1364	chr1	160864354	160864855	.	0	.
1365	chr1	159172743	159173244	.	0	.
1366	chr1	160061457	160061958	.	0	.
1367	chr1	160064783	160065284	.	0	.
1368	chr1	160092287	160092788	.	0	.
1369	chr1	160093546	160094047	.	0	.
1370	chr1	160095588	160096089	.	0	.
1371	chr1	160410535	160411036	.	0	.
1372	chr1	160864354	160864855	.	0	.
1373	chr1	159160901	159161402	.	0	.
1374	chr1	159925291	159925792	.	0	.
1375	chr1	160098785	160099286	.	0	.
1376	chr1	160112064	160112565	.	0	.
1377	chr1	160205107	160205608	.	0	.
1378	chr1	160260616	160261117	.	0	.
1379	chr1	160997348	160997849	.	0	.
1380	chr1	160540126	160540627	.	0	.
1381	chr1	159945397	159945898	.	0	.
1382	chr1	160143608	160144109	.	0	.
1383	chr1	160564928	160565429	.	0	.
1384	chr1	160576219	160576720	.	0	.
1385	chr1	160578120	160578621	.	0	.
1386	chr1	160707408	160707909	.	0	.
1387	chr1	160935814	160936315	.	0	.
1388	chr1	161068310	161068811	.	0	.
1389	chr1	161121894	161122395	.	0	.
1390	chr1	161185932	161186433	.	0	.
1391	chr1	161195081	161195582	.	0	.
1392	chr1	161214968	161215469	.	0	.
1393	chr1	161500205	161500706	.	0	.
1394	chr1	161505188	161505689	.	0	.
1395	chr1	159704763	159705264	.	0	.
1396	chr1	159737360	159737861	.	0	.
1397	chr1	159791391	159791892	.	0	.
1398	chr1	159792321	159792822	.	0	.
1399	chr1	159861294	159861795	.	0	.
1400	chr1	159932720	159933221	.	0	.
1401	chr1	160162219	160162720	.	0	.
1402	chr1	160371765	160372266	.	0	.
1403	chr1	160402049	160402550	.	0	.
1404	chr1	160429847	160430348	.	0	.
1405	chr1	160837457	160837958	.	0	.
1406	chr1	161196065	161196566	.	0	.
1407	chr1	161267245	161267746	.	0	.
1408	chr1	161314610	161315111	.	0	.
1409	chr1	161215998	161216499	.	0	.
1410	chr1	161545242	161545743	.	0	.
1411	chr1	159704763	159705264	.	0	.
1412	chr1	159791391	159791892	.	0	.
1413	chr1	159932720	159933221	.	0	.
1414	chr1	160371765	160372266	.	0	.
1415	chr1	160402049	160402550	.	0	.
1416	chr1	160429847	160430348	.	0	.
1417	chr1	161190491	161190992	.	0	.
1418	chr1	161642603	161643104	.	0	.
1419	chr1	160579219	160579720	.	0	.
1420	chr1	161019039	161019540	.	0	.
1421	chr1	159826373	159826874	.	0	.
1422	chr1	160346384	160346885	.	0	.
1423	chr1	160346913	160347414	.	0	.
1424	chr1	160564928	160565429	.	0	.
1425	chr1	160576782	160577283	.	0	.
1426	chr1	160681425	160681926	.	0	.
1427	chr1	161038645	161039146	.	0	.
1428	chr1	161121894	161122395	.	0	.
1429	chr1	161185932	161186433	.	0	.
1430	chr1	161501175	161501676	.	0	.
1431	chr1	161505805	161506306	.	0	.
1432	chr1	161523712	161524213	.	0	.
1433	chr1	161524253	161524754	.	0	.
1434	chr1	161529546	161530047	.	0	.
1435	chr1	161739793	161740294	.	0	.
1436	chr1	161740823	161741324	.	0	.
1437	chr1	160575003	160575504	.	0	.
1438	chr1	161114522	161115023	.	0	.
1439	chr1	161566029	161566530	.	0	.
1440	chr1	160550382	160550883	.	0	.
1441	chr1	160862030	160862531	.	0	.
1442	chr1	160398630	160399131	.	0	.
1443	chr1	160416331	160416832	.	0	.
1444	chr1	161706970	161707471	.	0	.
1445	chr1	162175372	162175873	.	0	.
1446	chr1	160863759	160864260	.	0	.
1447	chr1	161196820	161197321	.	0	.
1448	chr1	160868070	160868571	.	0	.
1449	chr1	161071788	161072289	.	0	.
1450	chr1	161215998	161216499	.	0	.
1451	chr1	161217262	161217763	.	0	.
1452	chr1	161747685	161748186	.	0	.
1453	chr1	162002874	162003375	.	0	.
1454	chr1	162028781	162029282	.	0	.
1455	chr1	161545242	161545743	.	0	.
1456	chr1	160859083	160859584	.	0	.
1457	chr1	161988407	161988908	.	0	.
1458	chr1	160862604	160863105	.	0	.
1459	chr1	160935814	160936315	.	0	.
1460	chr1	161195081	161195582	.	0	.
1461	chr1	161214968	161215469	.	0	.
1462	chr1	161500205	161500706	.	0	.
1463	chr1	161549593	161550094	.	0	.
1464	chr1	161738682	161739183	.	0	.
1465	chr1	161747685	161748186	.	0	.
1466	chr1	162024166	162024667	.	0	.
1467	chr1	161531873	161532374	.	0	.
1468	chr1	161986181	161986682	.	0	.
1469	chr1	160837457	160837958	.	0	.
1470	chr1	162715997	162716498	.	0	.
1471	chr1	162228961	162229462	.	0	.
1472	chr1	162166618	162167119	.	0	.
1473	chr1	165600171	165600672	.	0	.
1474	chr1	164670785	164671286	.	0	.
1475	chr1	165828770	165829271	.	0	.
1476	chr1	165560796	165561297	.	0	.
1477	chr1	166384931	166385432	.	0	.
1478	chr1	166859649	166860150	.	0	.
1479	chr1	166089156	166089657	.	0	.
1480	chr1	166859649	166860150	.	0	.
1481	chr1	166947418	166947919	.	0	.
1482	chr1	166949433	166949934	.	0	.
1483	chr1	166976399	166976900	.	0	.
1484	chr1	167556020	167556521	.	0	.
1485	chr1	167115591	167116092	.	0	.
1486	chr1	167166354	167166855	.	0	.
1487	chr1	167369261	167369762	.	0	.
1488	chr1	167542494	167542995	.	0	.
1489	chr1	167683745	167684246	.	0	.
1490	chr1	167754599	167755100	.	0	.
1491	chr1	167757696	167758197	.	0	.
1492	chr1	167430626	167431127	.	0	.
1493	chr1	167263986	167264487	.	0	.
1494	chr1	167563535	167564036	.	0	.
1495	chr1	167627558	167628059	.	0	.
1496	chr1	167642398	167642899	.	0	.
1497	chr1	167642398	167642899	.	0	.
1498	chr1	168304795	168305296	.	0	.
1499	chr1	168073039	168073540	.	0	.
1500	chr1	169043541	169044042	.	0	.
1501	chr1	168603422	168603923	.	0	.
1502	chr1	168618341	168618842	.	0	.
1503	chr1	168676799	168677300	.	0	.
1504	chr1	168709421	168709922	.	0	.
1505	chr1	168804074	168804575	.	0	.
1506	chr1	168919143	168919644	.	0	.
1507	chr1	169090856	169091357	.	0	.
1508	chr1	169105510	169106011	.	0	.
1509	chr1	169106043	169106544	.	0	.
1510	chr1	169107636	169108137	.	0	.
1511	chr1	169108766	169109267	.	0	.
1512	chr1	169160982	169161483	.	0	.
1513	chr1	168431867	168432368	.	0	.
1514	chr1	168708773	168709274	.	0	.
1515	chr1	169873749	169874250	.	0	.
1516	chr1	168675965	168676466	.	0	.
1517	chr1	168804074	168804575	.	0	.
1518	chr1	169048095	169048596	.	0	.
1519	chr1	169085804	169086305	.	0	.
1520	chr1	169088514	169089015	.	0	.
1521	chr1	169945173	169945674	.	0	.
1522	chr1	171019968	171020469	.	0	.
1523	chr1	169869350	169869851	.	0	.
1524	chr1	170694077	170694578	.	0	.
1525	chr1	170531140	170531641	.	0	.
1526	chr1	170691682	170692183	.	0	.
1527	chr1	171019968	171020469	.	0	.
1528	chr1	172004566	172005067	.	0	.
1529	chr1	172168284	172168785	.	0	.
1530	chr1	172181374	172181875	.	0	.
1531	chr1	172239803	172240304	.	0	.
1532	chr1	172185077	172185578	.	0	.
1533	chr1	171805686	171806187	.	0	.
1534	chr1	172168284	172168785	.	0	.
1535	chr1	172270487	172270988	.	0	.
1536	chr1	171654097	171654598	.	0	.
1537	chr1	172960436	172960937	.	0	.
1538	chr1	173853565	173854066	.	0	.
1539	chr1	173868976	173869477	.	0	.
1540	chr1	174159717	174160218	.	0	.
1541	chr1	174713788	174714289	.	0	.
1542	chr1	175482983	175483484	.	0	.
1543	chr1	175681566	175682067	.	0	.
1544	chr1	175701501	175702002	.	0	.
1545	chr1	175755428	175755929	.	0	.
1546	chr1	174927965	174928466	.	0	.
1547	chr1	174931086	174931587	.	0	.
1548	chr1	175459434	175459935	.	0	.
1549	chr1	175541106	175541607	.	0	.
1550	chr1	175683633	175684134	.	0	.
1551	chr1	175850638	175851139	.	0	.
1552	chr1	175857176	175857677	.	0	.
1553	chr1	175863623	175864124	.	0	.
1554	chr1	176374895	176375396	.	0	.
1555	chr1	177088953	177089454	.	0	.
1556	chr1	175433420	175433921	.	0	.
1557	chr1	175877876	175878377	.	0	.
1558	chr1	176843657	176844158	.	0	.
1559	chr1	176959115	176959616	.	0	.
1560	chr1	177600944	177601445	.	0	.
1561	chr1	177022180	177022681	.	0	.
1562	chr1	177164988	177165489	.	0	.
1563	chr1	177206802	177207303	.	0	.
1564	chr1	177281881	177282382	.	0	.
1565	chr1	177305004	177305505	.	0	.
1566	chr1	177753724	177754225	.	0	.
1567	chr1	177943953	177944454	.	0	.
1568	chr1	177984085	177984586	.	0	.
1569	chr1	177069329	177069830	.	0	.
1570	chr1	176959115	176959616	.	0	.
1571	chr1	177069329	177069830	.	0	.
1572	chr1	177355496	177355997	.	0	.
1573	chr1	177943953	177944454	.	0	.
1574	chr1	178053069	178053570	.	0	.
1575	chr1	178109185	178109686	.	0	.
1576	chr1	177959651	177960152	.	0	.
1577	chr1	180039919	180040420	.	0	.
1578	chr1	179022351	179022852	.	0	.
1579	chr1	179310666	179311167	.	0	.
1580	chr1	180927743	180928244	.	0	.
1581	chr1	181129631	181130132	.	0	.
1582	chr1	181137170	181137671	.	0	.
1583	chr1	180842804	180843305	.	0	.
1584	chr1	181319957	181320458	.	0	.
1585	chr1	181357639	181358140	.	0	.
1586	chr1	181508900	181509401	.	0	.
1587	chr1	181547384	181547885	.	0	.
1588	chr1	181786178	181786679	.	0	.
1589	chr1	182059939	182060440	.	0	.
1590	chr1	182382399	182382900	.	0	.
1591	chr1	181119573	181120074	.	0	.
1592	chr1	181748005	181748506	.	0	.
1593	chr1	182241488	182241989	.	0	.
1594	chr1	181617860	181618361	.	0	.
1595	chr1	182003060	182003561	.	0	.
1596	chr1	182004478	182004979	.	0	.
1597	chr1	182087749	182088250	.	0	.
1598	chr1	182143104	182143605	.	0	.
1599	chr1	183024536	183025037	.	0	.
1600	chr1	182059939	182060440	.	0	.
1601	chr1	182147034	182147535	.	0	.
1602	chr1	182382399	182382900	.	0	.
1603	chr1	183567445	183567946	.	0	.
1604	chr1	182241488	182241989	.	0	.
1605	chr1	183090319	183090820	.	0	.
1606	chr1	182658013	182658514	.	0	.
1607	chr1	182632544	182633045	.	0	.
1608	chr1	182829389	182829890	.	0	.
1609	chr1	183892292	183892793	.	0	.
1610	chr1	183871617	183872118	.	0	.
1611	chr1	184021712	184022213	.	0	.
1612	chr1	184029280	184029781	.	0	.
1613	chr1	184387812	184388313	.	0	.
1614	chr1	184882514	184883015	.	0	.
1615	chr1	184031379	184031880	.	0	.
1616	chr1	183834565	183835066	.	0	.
1617	chr1	183933060	183933561	.	0	.
1618	chr1	183996187	183996688	.	0	.
1619	chr1	184881887	184882388	.	0	.
1620	chr1	184882514	184883015	.	0	.
1621	chr1	185050980	185051481	.	0	.
1622	chr1	183547453	183547954	.	0	.
1623	chr1	183568480	183568981	.	0	.
1624	chr1	183604703	183605204	.	0	.
1625	chr1	183810131	183810632	.	0	.
1626	chr1	183822303	183822804	.	0	.
1627	chr1	184004902	184005403	.	0	.
1628	chr1	184021189	184021690	.	0	.
1629	chr1	184627204	184627705	.	0	.
1630	chr1	184661994	184662495	.	0	.
1631	chr1	184689266	184689767	.	0	.
1632	chr1	184974014	184974515	.	0	.
1633	chr1	185045745	185046246	.	0	.
1634	chr1	185060370	185060871	.	0	.
1635	chr1	185404175	185404676	.	0	.
1636	chr1	183806601	183807102	.	0	.
1637	chr1	185442011	185442512	.	0	.
1638	chr1	185491560	185492061	.	0	.
1639	chr1	190251986	190252487	.	0	.
1640	chr1	192080640	192081141	.	0	.
1641	chr1	192445814	192446315	.	0	.
1642	chr1	192654622	192655123	.	0	.
1643	chr1	197267978	197268479	.	0	.
1644	chr1	197102357	197102858	.	0	.
1645	chr1	197775363	197775864	.	0	.
1646	chr1	197189562	197190063	.	0	.
1647	chr1	197277188	197277689	.	0	.
1648	chr1	198693990	198694491	.	0	.
1649	chr1	198550009	198550510	.	0	.
1650	chr1	198638846	198639347	.	0	.
1651	chr1	198693990	198694491	.	0	.
1652	chr1	198597584	198598085	.	0	.
1653	chr1	198651651	198652152	.	0	.
1654	chr1	198672358	198672859	.	0	.
1655	chr1	198681101	198681602	.	0	.
1656	chr1	198681733	198682234	.	0	.
1657	chr1	198693257	198693758	.	0	.
1658	chr1	199080656	199081157	.	0	.
1659	chr1	200321006	200321507	.	0	.
1660	chr1	200362421	200362922	.	0	.
1661	chr1	200365208	200365709	.	0	.
1662	chr1	200366033	200366534	.	0	.
1663	chr1	200372467	200372968	.	0	.
1664	chr1	200873199	200873700	.	0	.
1665	chr1	200958842	200959343	.	0	.
1666	chr1	201009780	201010281	.	0	.
1667	chr1	201021786	201022287	.	0	.
1668	chr1	201041514	201042015	.	0	.
1669	chr1	201138030	201138531	.	0	.
1670	chr1	201206031	201206532	.	0	.
1671	chr1	201275302	201275803	.	0	.
1672	chr1	200410653	200411154	.	0	.
1673	chr1	200889487	200889988	.	0	.
1674	chr1	200362421	200362922	.	0	.
1675	chr1	200372467	200372968	.	0	.
1676	chr1	200076068	200076569	.	0	.
1677	chr1	200306972	200307473	.	0	.
1678	chr1	200373684	200374185	.	0	.
1679	chr1	200639920	200640421	.	0	.
1680	chr1	201018156	201018657	.	0	.
1681	chr1	201019404	201019905	.	0	.
1682	chr1	201693889	201694390	.	0	.
1683	chr1	201740762	201741263	.	0	.
1684	chr1	201759395	201759896	.	0	.
1685	chr1	201761173	201761674	.	0	.
1686	chr1	201893188	201893689	.	0	.
1687	chr1	201489169	201489670	.	0	.
1688	chr1	201501186	201501687	.	0	.
1689	chr1	201551887	201552388	.	0	.
1690	chr1	201693177	201693678	.	0	.
1691	chr1	201900599	201901100	.	0	.
1692	chr1	202132879	202133380	.	0	.
1693	chr1	201136695	201137196	.	0	.
1694	chr1	201740093	201740594	.	0	.
1695	chr1	201897105	201897606	.	0	.
1696	chr1	202200584	202201085	.	0	.
1697	chr1	202589166	202589667	.	0	.
1698	chr1	201456905	201457406	.	0	.
1699	chr1	202589166	202589667	.	0	.
1700	chr1	201788381	201788882	.	0	.
1701	chr1	201849632	201850133	.	0	.
1702	chr1	201464407	201464908	.	0	.
1703	chr1	202154776	202155277	.	0	.
1704	chr1	203057961	203058462	.	0	.
1705	chr1	201630983	201631484	.	0	.
1706	chr1	203282920	203283421	.	0	.
1707	chr1	203131104	203131605	.	0	.
1708	chr1	203174254	203174755	.	0	.
1709	chr1	203379789	203380290	.	0	.
1710	chr1	203521491	203521992	.	0	.
1711	chr1	202133456	202133957	.	0	.
1712	chr1	202642452	202642953	.	0	.
1713	chr1	203025720	203026221	.	0	.
1714	chr1	203027950	203028451	.	0	.
1715	chr1	203776609	203777110	.	0	.
1716	chr1	203508726	203509227	.	0	.
1717	chr1	203263303	203263804	.	0	.
1718	chr1	203508726	203509227	.	0	.
1719	chr1	202643380	202643881	.	0	.
1720	chr1	204032626	204033127	.	0	.
1721	chr1	202623372	202623873	.	0	.
1722	chr1	202721592	202722093	.	0	.
1723	chr1	203666193	203666694	.	0	.
1724	chr1	204103877	204104378	.	0	.
1725	chr1	203057961	203058462	.	0	.
1726	chr1	203172870	203173371	.	0	.
1727	chr1	203627248	203627749	.	0	.
1728	chr1	204151394	204151895	.	0	.
1729	chr1	204461859	204462360	.	0	.
1730	chr1	204087732	204088233	.	0	.
1731	chr1	204417502	204418003	.	0	.
1732	chr1	204584191	204584692	.	0	.
1733	chr1	203263303	203263804	.	0	.
1734	chr1	203668963	203669464	.	0	.
1735	chr1	205012609	205013110	.	0	.
1736	chr1	205033331	205033832	.	0	.
1737	chr1	204922099	204922600	.	0	.
1738	chr1	204512969	204513470	.	0	.
1739	chr1	204672377	204672878	.	0	.
1740	chr1	205251593	205252094	.	0	.
1741	chr1	205493174	205493675	.	0	.
1742	chr1	204072048	204072549	.	0	.
1743	chr1	204466551	204467052	.	0	.
1744	chr1	204829152	204829653	.	0	.
1745	chr1	205043525	205044026	.	0	.
1746	chr1	205071707	205072208	.	0	.
1747	chr1	205076533	205077034	.	0	.
1748	chr1	205247406	205247907	.	0	.
1749	chr1	205259371	205259872	.	0	.
1750	chr1	205505641	205506142	.	0	.
1751	chr1	205510021	205510522	.	0	.
1752	chr1	205516967	205517468	.	0	.
1753	chr1	205519379	205519880	.	0	.
1754	chr1	205711066	205711567	.	0	.
1755	chr1	205071707	205072208	.	0	.
1756	chr1	205984087	205984588	.	0	.
1757	chr1	204853628	204854129	.	0	.
1758	chr1	205038284	205038785	.	0	.
1759	chr1	205230871	205231372	.	0	.
1760	chr1	205261862	205262363	.	0	.
1761	chr1	205276241	205276742	.	0	.
1762	chr1	205354844	205355345	.	0	.
1763	chr1	205505641	205506142	.	0	.
1764	chr1	205524227	205524728	.	0	.
1765	chr1	205285697	205286198	.	0	.
1766	chr1	204605372	204605873	.	0	.
1767	chr1	204873450	204873951	.	0	.
1768	chr1	204947323	204947824	.	0	.
1769	chr1	204950211	204950712	.	0	.
1770	chr1	205256088	205256589	.	0	.
1771	chr1	205504267	205504768	.	0	.
1772	chr1	205524227	205524728	.	0	.
1773	chr1	205578035	205578536	.	0	.
1774	chr1	205972893	205973394	.	0	.
1775	chr1	205783100	205783601	.	0	.
1776	chr1	204663992	204664493	.	0	.
1777	chr1	204987904	204988405	.	0	.
1778	chr1	205360052	205360553	.	0	.
1779	chr1	204969054	204969555	.	0	.
1780	chr1	204987904	204988405	.	0	.
1781	chr1	205038284	205038785	.	0	.
1782	chr1	205191136	205191637	.	0	.
1783	chr1	205230871	205231372	.	0	.
1784	chr1	205244944	205245445	.	0	.
1785	chr1	205276241	205276742	.	0	.
1786	chr1	205354844	205355345	.	0	.
1787	chr1	205505641	205506142	.	0	.
1788	chr1	205510829	205511330	.	0	.
1789	chr1	205668212	205668713	.	0	.
1790	chr1	205791526	205792027	.	0	.
1791	chr1	205520155	205520656	.	0	.
1792	chr1	205998430	205998931	.	0	.
1793	chr1	205510021	205510522	.	0	.
1794	chr1	205932683	205933184	.	0	.
1795	chr1	206101597	206102098	.	0	.
1796	chr1	206467827	206468328	.	0	.
1797	chr1	206922281	206922782	.	0	.
1798	chr1	206923701	206924202	.	0	.
1799	chr1	206969012	206969513	.	0	.
1800	chr1	206739363	206739864	.	0	.
1801	chr1	206588600	206589101	.	0	.
1802	chr1	206588600	206589101	.	0	.
1803	chr1	206608018	206608519	.	0	.
1804	chr1	207830612	207831113	.	0	.
1805	chr1	206574993	206575494	.	0	.
1806	chr1	206923129	206923630	.	0	.
1807	chr1	206930410	206930911	.	0	.
1808	chr1	207844317	207844818	.	0	.
1809	chr1	206608018	206608519	.	0	.
1810	chr1	207050804	207051305	.	0	.
1811	chr1	207321280	207321781	.	0	.
1812	chr1	207800939	207801440	.	0	.
1813	chr1	207823894	207824395	.	0	.
1814	chr1	207871018	207871519	.	0	.
1815	chr1	207886262	207886763	.	0	.
1816	chr1	207890237	207890738	.	0	.
1817	chr1	207922357	207922858	.	0	.
1818	chr1	207937994	207938495	.	0	.
1819	chr1	207949503	207950004	.	0	.
1820	chr1	207963313	207963814	.	0	.
1821	chr1	207964022	207964523	.	0	.
1822	chr1	206723847	206724348	.	0	.
1823	chr1	206559991	206560492	.	0	.
1824	chr1	208131575	208132076	.	0	.
1825	chr1	206588600	206589101	.	0	.
1826	chr1	206814890	206815391	.	0	.
1827	chr1	207051386	207051887	.	0	.
1828	chr1	207316840	207317341	.	0	.
1829	chr1	207309869	207310370	.	0	.
1830	chr1	207321891	207322392	.	0	.
1831	chr1	207892694	207893195	.	0	.
1832	chr1	208176644	208177145	.	0	.
1833	chr1	208207881	208208382	.	0	.
1834	chr1	207882807	207883308	.	0	.
1835	chr1	207949503	207950004	.	0	.
1836	chr1	207853332	207853833	.	0	.
1837	chr1	207889277	207889778	.	0	.
1838	chr1	207890237	207890738	.	0	.
1839	chr1	207937994	207938495	.	0	.
1840	chr1	208207881	208208382	.	0	.
1841	chr1	208226036	208226537	.	0	.
1842	chr1	208236242	208236743	.	0	.
1843	chr1	207800939	207801440	.	0	.
1844	chr1	207869598	207870099	.	0	.
1845	chr1	207886262	207886763	.	0	.
1846	chr1	207890237	207890738	.	0	.
1847	chr1	207949503	207950004	.	0	.
1848	chr1	208202685	208203186	.	0	.
1849	chr1	208218918	208219419	.	0	.
1850	chr1	207309869	207310370	.	0	.
1851	chr1	207321891	207322392	.	0	.
1852	chr1	207838553	207839054	.	0	.
1853	chr1	207849051	207849552	.	0	.
1854	chr1	207892694	207893195	.	0	.
1855	chr1	207948911	207949412	.	0	.
1856	chr1	208090326	208090827	.	0	.
1857	chr1	208207881	208208382	.	0	.
1858	chr1	209100436	209100937	.	0	.
1859	chr1	209862929	209863430	.	0	.
1860	chr1	210755315	210755816	.	0	.
1861	chr1	209937895	209938396	.	0	.
1862	chr1	209769159	209769660	.	0	.
1863	chr1	210770991	210771492	.	0	.
1864	chr1	211606322	211606823	.	0	.
1865	chr1	211607378	211607879	.	0	.
1866	chr1	212238522	212239023	.	0	.
1867	chr1	210914300	210914801	.	0	.
1868	chr1	212205848	212206349	.	0	.
1869	chr1	211632280	211632781	.	0	.
1870	chr1	211676353	211676854	.	0	.
1871	chr1	212432589	212433090	.	0	.
1872	chr1	211740934	211741435	.	0	.
1873	chr1	212471184	212471685	.	0	.
1874	chr1	212466756	212467257	.	0	.
1875	chr1	212026906	212027407	.	0	.
1876	chr1	212671722	212672223	.	0	.
1877	chr1	213244478	213244979	.	0	.
1878	chr1	212475132	212475633	.	0	.
1879	chr1	211664319	211664820	.	0	.
1880	chr1	212430865	212431366	.	0	.
1881	chr1	211632280	211632781	.	0	.
1882	chr1	211829966	211830467	.	0	.
1883	chr1	212207755	212208256	.	0	.
1884	chr1	212605567	212606068	.	0	.
1885	chr1	213473987	213474488	.	0	.
1886	chr1	213245113	213245614	.	0	.
1887	chr1	212671150	212671651	.	0	.
1888	chr1	213418406	213418907	.	0	.
1889	chr1	214514440	214514941	.	0	.
1890	chr1	214303431	214303932	.	0	.
1891	chr1	213979576	213980077	.	0	.
1892	chr1	214427821	214428322	.	0	.
1893	chr1	216812801	216813302	.	0	.
1894	chr1	219783779	219784280	.	0	.
1895	chr1	219926570	219927071	.	0	.
1896	chr1	220045469	220045970	.	0	.
1897	chr1	219926570	219927071	.	0	.
1898	chr1	219876640	219877141	.	0	.
1899	chr1	220300374	220300875	.	0	.
1900	chr1	221716808	221717309	.	0	.
1901	chr1	221722208	221722709	.	0	.
1902	chr1	222767714	222768215	.	0	.
1903	chr1	223182021	223182522	.	0	.
1904	chr1	223109589	223110090	.	0	.
1905	chr1	222770507	222771008	.	0	.
1906	chr1	223617665	223618166	.	0	.
1907	chr1	222767714	222768215	.	0	.
1908	chr1	223621243	223621744	.	0	.
1909	chr1	222767144	222767645	.	0	.
1910	chr1	222767714	222768215	.	0	.
1911	chr1	223621243	223621744	.	0	.
1912	chr1	222783649	222784150	.	0	.
1913	chr1	222771540	222772041	.	0	.
1914	chr1	222774777	222775278	.	0	.
1915	chr1	223803983	223804484	.	0	.
1916	chr1	224644531	224645032	.	0	.
1917	chr1	224379954	224380455	.	0	.
1918	chr1	223339225	223339726	.	0	.
1919	chr1	223764639	223765140	.	0	.
1920	chr1	223364973	223365474	.	0	.
1921	chr1	225444904	225445405	.	0	.
1922	chr1	225465027	225465528	.	0	.
1923	chr1	225694021	225694522	.	0	.
1924	chr1	225755010	225755511	.	0	.
1925	chr1	225437138	225437639	.	0	.
1926	chr1	225437981	225438482	.	0	.
1927	chr1	225849880	225850381	.	0	.
1928	chr1	225846287	225846788	.	0	.
1929	chr1	226127179	226127680	.	0	.
1930	chr1	226664968	226665469	.	0	.
1931	chr1	226673615	226674116	.	0	.
1932	chr1	226739574	226740075	.	0	.
1933	chr1	226717233	226717734	.	0	.
1934	chr1	225429017	225429518	.	0	.
1935	chr1	226739574	226740075	.	0	.
1936	chr1	226816709	226817210	.	0	.
1937	chr1	225857163	225857664	.	0	.
1938	chr1	226726144	226726645	.	0	.
1939	chr1	225772232	225772733	.	0	.
1940	chr1	226002042	226002543	.	0	.
1941	chr1	226109747	226110248	.	0	.
1942	chr1	226127179	226127680	.	0	.
1943	chr1	226127738	226128239	.	0	.
1944	chr1	226220220	226220721	.	0	.
1945	chr1	226634662	226635163	.	0	.
1946	chr1	226649726	226650227	.	0	.
1947	chr1	226656440	226656941	.	0	.
1948	chr1	226660573	226661074	.	0	.
1949	chr1	226688875	226689376	.	0	.
1950	chr1	226697197	226697698	.	0	.
1951	chr1	226723505	226724006	.	0	.
1952	chr1	226666039	226666540	.	0	.
1953	chr1	226739574	226740075	.	0	.
1954	chr1	226498477	226498978	.	0	.
1955	chr1	226548518	226549019	.	0	.
1956	chr1	226640759	226641260	.	0	.
1957	chr1	226650972	226651473	.	0	.
1958	chr1	226667738	226668239	.	0	.
1959	chr1	226688359	226688860	.	0	.
1960	chr1	228089450	228089951	.	0	.
1961	chr1	226739574	226740075	.	0	.
1962	chr1	228141605	228142106	.	0	.
1963	chr1	228105366	228105867	.	0	.
1964	chr1	228415181	228415682	.	0	.
1965	chr1	228464525	228465026	.	0	.
1966	chr1	228109803	228110304	.	0	.
1967	chr1	228405984	228406485	.	0	.
1968	chr1	228158505	228159006	.	0	.
1969	chr1	228457064	228457565	.	0	.
1970	chr1	228985688	228986189	.	0	.
1971	chr1	229159969	229160470	.	0	.
1972	chr1	228992875	228993376	.	0	.
1973	chr1	229127290	229127791	.	0	.
1974	chr1	229340434	229340935	.	0	.
1975	chr1	229341240	229341741	.	0	.
1976	chr1	228405984	228406485	.	0	.
1977	chr1	228865445	228865946	.	0	.
1978	chr1	228835755	228836256	.	0	.
1979	chr1	230073531	230074032	.	0	.
1980	chr1	229139147	229139648	.	0	.
1981	chr1	229851530	229852031	.	0	.
1982	chr1	228413525	228414026	.	0	.
1983	chr1	228992875	228993376	.	0	.
1984	chr1	229238315	229238816	.	0	.
1985	chr1	230074182	230074683	.	0	.
1986	chr1	230370682	230371183	.	0	.
1987	chr1	230696343	230696844	.	0	.
1988	chr1	230375054	230375555	.	0	.
1989	chr1	230393088	230393589	.	0	.
1990	chr1	230807860	230808361	.	0	.
1991	chr1	230917682	230918183	.	0	.
1992	chr1	230991763	230992264	.	0	.
1993	chr1	231162961	231163462	.	0	.
1994	chr1	231694038	231694539	.	0	.
1995	chr1	231613105	231613606	.	0	.
1996	chr1	232171936	232172437	.	0	.
1997	chr1	231849863	231850364	.	0	.
1998	chr1	230642232	230642733	.	0	.
[truncated: 20,915 more rows]
