# Supplementary material for: Central amygdala single-nucleus atlas reveals chromatin and gene transcription dynamics in human alcohol use disorder
Source: Nat Commun. 2026 Jan 19;17:1634. doi: 10.1038/s41467-026-68351-1 (PMC12905162; doi:10.1038/s41467-026-68351-1)
Supplement: Supplementary file 3 — Supplementary Data 1-37 [file 41467_2026_68351_MOESM3_ESM.zip › Supplementary Data/Supplementary Data 35.csv]

SNP_ID	Genename	Celltype	Chromosome	Position	Peak	PIP
rs7582785	AC018880.2	INH	2		chr2_103524526_103525026	0.0656432555933887
rs1368549	AC018880.2	MIC	2			0.0279418572377633
rs13032356	AC018880.2	EXC	2		chr2_103453825_103454325	0.148646655661761
rs1368549	AC018880.2	OLI	2			0.0279418572377633
rs1368549	AC018880.2	END	2			0.0279418572377633
rs1368549	AC018880.2	OPC	2			0.0279418572377633
rs114514153	AC018880.2	AST	2		chr2_103788360_103788860	0.0645913877416535
rs1105542	AC068138.1	OPC	2		chr2_226031167_226031667	0.199595373595851
rs72617135	AC068138.1	OLI	2			0.0729921531421585
rs72617135	AC068138.1	MIC	2			0.0729600980069371
rs72617135	AC068138.1	INH	2			0.0727783068288322
rs72617135	AC068138.1	AST	2			0.0729600980069371
rs113403741	AC068138.1	EXC	2		chr2_226030623_226031123	0.119496471367686
rs72617135	AC068138.1	END	2			0.0696814258763711
rs73139146	AC091493.2	EXC	3		chr3_16872532_16873032	0.136589699994859
rs11711008	AC091493.2	END	3			0.107644870669601
rs11711008	AC091493.2	INH	3			0.107946212760899
rs11711008	AC091493.2	OLI	3			0.107076600878728
rs148153072	AC091493.2	MIC	3		chr3_16884939_16885439	0.247589645010685
rs11711008	AC091493.2	OPC	3			0.107145348259632
rs11711008	AC091493.2	AST	3			0.107083264705895
rs115589542	AC091962.3	MIC	5		chr5_153652283_153652783	0.147051326991604
rs898709	AC091962.3	EXC	5		chr5_153907384_153907884	0.256698297406545
rs200386447	ADGRL3	INH	4			0.177761497782787
rs200386447	ADGRL3	END	4			0.181275060575476
rs200386447	ADGRL3	AST	4			0.181076842777657
rs200386447	ADGRL3	OLI	4			0.1798881949307
rs200386447	ADGRL3	MIC	4			0.181275060575476
rs200386447	ADGRL3	OPC	4			0.18100494354867
rs200386447	ADGRL3	EXC	4			0.176647190273892
rs143567812	ADORA2A-AS1	INH	22		chr22_24271120_24271620	0.155944444786514
rs149971103	ADORA2A-AS1	OLI	22			0.0735647245659546
rs743367	ADORA2A-AS1	OPC	22		chr22_24544924_24545424	0.108132388560279
rs116704292	ADORA2A-AS1	EXC	22		chr22_24425717_24426217	0.129534200154246
rs149971103	ADORA2A-AS1	AST	22			0.0740970279659525
rs138019862	ADORA2A-AS1	END	22		chr22_24425072_24425572	0.183881513251788
rs149161616	ADORA2A-AS1	MIC	22		chr22_24270600_24271100	0.404691876023812
rs3781624	AGBL2	END	11			0.0711373704297331
rs12223593	AGBL2	MIC	11		chr11_47767088_47767588	0.767005953730583
rs3781624	AGBL2	OLI	11			0.0712065645507897
rs2293578	AGBL2	AST	11		chr11_47415796_47416296	0.371838852917246
rs186661957	AGBL2	INH	11		chr11_47553035_47553535	0.187249980319648
rs3781624	AGBL2	OPC	11			0.0712074936331774
rs10742814	AGBL2	EXC	11		chr11_47532758_47533258	0.283653721015612
rs11126399	ALMS1	EXC	2		chr2_73386014_73386514	0.210375887059384
rs4577304	ALMS1	END	2		chr2_73175634_73176134	0.0560435706130573
rs41285977	ALMS1	INH	2		chr2_73234012_73234512	0.24158435449164
rs11891140	ALMS1	MIC	2		chr2_73716575_73717075	0.133369332756951
rs6015611	ARHGAP40	MIC	20			0.999134138501195
rs6015611	ARHGAP40	OLI	20			0.978501095084995
rs6015611	ARHGAP40	INH	20			0.825334036568799
rs6015611	ARHGAP40	END	20			0.998870692762333
rs6015611	ARHGAP40	AST	20			0.998960111805662
rs6015611	ARHGAP40	OPC	20			0.998676063257364
rs6015611	ARHGAP40	EXC	20			0.946035032955471
rs57044214	ARID4A	OLI	14			0.347316316738695
rs57044214	ARID4A	EXC	14			0.342015056053779
rs57044214	ARID4A	MIC	14			0.346177835367962
rs57044214	ARID4A	INH	14			0.350707447221387
rs57044214	ARID4A	AST	14			0.347661492330596
rs57044214	ARID4A	END	14			0.346898160816523
rs57044214	ARID4A	OPC	14			0.349546197278039
rs2614464	BCL11B	EXC	14		chr14_99276684_99277184	0.896529370874132
rs1405238	BCL11B	INH	14		chr14_99267407_99267907	0.668412772953243
rs55951611	BCL7B	OLI	7			0.097801072381097
rs55951611	BCL7B	OPC	7			0.0830490559385836
rs61751896	BCL7B	INH	7		chr7_73683178_73683678	0.258207870388749
rs55951611	BCL7B	AST	7			0.097648774479673
rs55951611	BCL7B	END	7			0.097165826624573
rs13234157	BCL7B	MIC	7		chr7_73557098_73557598	0.344436190734997
rs13246490	BCL7B	EXC	7		chr7_73577954_73578454	0.458951530732137
rs11030084	BDNF	OLI	11		chr11_27621911_27622411	0.350199122022965
rs10767650	BDNF	EXC	11		chr11_27603607_27604107	0.289063050217009
rs10767650	BDNF-AS	EXC	11		chr11_27603607_27604107	0.271920565778805
rs11030084	BDNF-AS	OLI	11		chr11_27621911_27622411	0.343936650119408
rs4766572	BRAP	END	12			0.0
rs4766572	BRAP	AST	12			0.0
rs4766572	BRAP	EXC	12			0.0
rs4766572	BRAP	OLI	12			0.0
rs2238151	BRAP	MIC	12		chr12_111773919_111774419	0.107767618349071
rs4766572	BRAP	INH	12			0.0
rs4766572	BRAP	OPC	12			0.0
rs392134	BRD3	OPC	9			0.119881590132291
rs392134	BRD3	END	9			0.119497034702355
rs392134	BRD3	OLI	9			0.119451183042378
rs142664716	BRD3	EXC	9			0.178675266956429
rs392134	BRD3	MIC	9			0.120492469077929
rs392134	BRD3	INH	9		chr9_134043535_134044035	0.378288856674651
rs2157770	BRD3	AST	9		chr9_134055852_134056352	0.457243905192155
rs57044214	C14orf37	END	14			0.351549530792563
rs57044214	C14orf37	MIC	14			0.352116376749193
rs57044214	C14orf37	EXC	14			0.349148716132381
rs57044214	C14orf37	INH	14			0.359714379687792
rs57044214	C14orf37	OLI	14			0.35168206062415
rs57044214	C14orf37	AST	14			0.351557867685512
rs57044214	C14orf37	OPC	14			0.355750261927381
rs1860434	CACNA1C	MIC	12		chr12_2878197_2878697	0.0947947018444816
rs12582464	CACNA1C	EXC	12		chr12_2876941_2877441	0.236861130794602
rs1108073	CACNA1C	OPC	12			0.0729033108511709
rs9669556	CACNA1C	OLI	12		chr12_1936328_1936828	0.0831001250859381
rs12424245	CACNA1C	INH	12		chr12_2213339_2213839	0.39143411466462
rs1108073	CACNA1C	END	12			0.0743886519217705
rs10774034	CACNA1C	AST	12		chr12_2221139_2221639	0.404319788456578
rs13258332	CSMD1	AST	8			0.150937345829627
rs13258332	CSMD1	MIC	8			0.15103285731062
rs13258332	CSMD1	INH	8			0.150305686197682
rs13258332	CSMD1	OPC	8			0.149797837836342
rs13258332	CSMD1	OLI	8			0.150619079994349
rs13258332	CSMD1	END	8			0.151072977278451
rs13258332	CSMD1	EXC	8			0.146527991142827
rs8040191	CTD-2050N2.1	EXC	15		chr15_47384332_47384832	0.241838156630668
rs61990289	CTD-2298J14.2	MIC	14			0.126527981057029
rs1137567	CTD-2298J14.2	EXC	14		chr14_41608006_41608506	0.716466851578672
rs61990289	CTD-2298J14.2	END	14			0.126527981057029
rs61990289	CTD-2298J14.2	OPC	14			0.126479908914602
rs61990289	CTD-2298J14.2	OLI	14			0.126527981057029
rs61990289	CTD-2298J14.2	INH	14		chr14_41606822_41607322	0.627964182009966
rs61990289	CTD-2298J14.2	AST	14			0.126393331407482
rs11602109	CTNND1	EXC	11		chr11_57667612_57668112	0.793309052488429
rs7121169	CTNND1	INH	11			0.21196923050362
rs7121169	CTNND1	OLI	11			0.198557507177616
rs7121169	CTNND1	OPC	11			0.201459243299139
rs7121169	CTNND1	END	11			0.204964863683194
rs2278108	CTNND1	MIC	11		chr11_57657287_57657787	0.429372198311766
rs7121169	CTNND1	AST	11			0.204697296790585
rs6774724	DAG1	OPC	3			0.999999896287815
rs940045	DAG1	EXC	3		chr3_49411995_49412495	0.630482891096574
rs6774724	DAG1	AST	3			0.99999989677337
rs34519883	DAG1	END	3			0.211095258606518
rs6774724	DAG1	MIC	3		chr3_49344325_49344825	1.0
rs6774724	DAG1	INH	3			0.999999926033138
rs6774724	DAG1	OLI	3			0.999999897084779
rs12873833	DNAJA1P1	OLI	13			0.116487632152927
rs12873833	DNAJA1P1	OPC	13			0.116487632152927
rs12873833	DNAJA1P1	EXC	13			0.114470741443013
rs12873833	DNAJA1P1	INH	13			0.116487632152927
rs12873833	DNAJA1P1	AST	13			0.116487632152927
rs12873833	DNAJA1P1	END	13			0.116487632152927
rs12873833	DNAJA1P1	MIC	13			0.116487632152927
rs3897854	DPYD	MIC	1			0.196524355279573
rs3897854	DPYD	INH	1			0.195731208273424
rs3897854	DPYD	END	1			0.196523781378998
rs3897854	DPYD	OPC	1			0.196524355279573
rs3897854	DPYD	OLI	1			0.195955166113976
rs3897854	DPYD	EXC	1			0.195691014802656
rs3897854	DPYD	AST	1			0.197845869400397
rs17529477	DRD2	EXC	11		chr11_113446091_113446591	0.957717144624619
rs898709	FAM114A2	EXC	5		chr5_153907384_153907884	0.287181416230664
rs2560038	FAM114A2	END	5			0.0957808121426073
rs2099044	FAM114A2	AST	5		chr5_154168359_154168859	0.125871811280766
rs2560038	FAM114A2	OLI	5			0.0963849108464822
rs114870830	FAM114A2	INH	5		chr5_153964958_153965458	0.113621656939011
rs142644360	FAM114A2	OPC	5		chr5_154287960_154288460	0.125428810907222
rs763939	FAM114A2	MIC	5			0.106247028651796
rs12879871	FAM177A1	OPC	14			0.291720324984614
rs12879871	FAM177A1	END	14			0.293415024312665
rs12879871	FAM177A1	OLI	14			0.304397628813178
rs2236167	FAM177A1	EXC	14		chr14_35122289_35122789	0.524506500542997
rs12879871	FAM177A1	MIC	14			0.313128877755068
rs12879871	FAM177A1	AST	14			0.292706863886732
rs12879871	FAM177A1	INH	14			0.272566495706991
rs8047587	FTO	EXC	16			0.999999992102828
rs8047587	FTO	OLI	16			0.999999992049175
rs8047587	FTO	MIC	16			0.99999999205923
rs8047587	FTO	END	16			0.999999992040111
rs8047587	FTO	AST	16			0.999999991570228
rs8047587	FTO	OPC	16			0.999999991967501
rs8047587	FTO	INH	16			0.999999990403231
rs8110610	FUT2	OLI	19			0.124041201001167
rs79983034	FUT2	AST	19		chr19_48812119_48812619	0.125462833134833
rs973579	FUT2	END	19		chr19_48738578_48739078	0.838591246815283
rs2287921	FUT2	MIC	19		chr19_48724793_48725293	0.414119042918914
rs11672905	FUT2	OPC	19		chr19_48804400_48804900	0.454077018784147
rs736170	FUT2	EXC	19		chr19_48809397_48809897	0.359800865202282
rs638050	FUT2	INH	19		chr19_48872110_48872610	0.201414272380022
rs2463948	GAPDHP21	OPC	10		chr10_55631117_55631617	0.11885945205121
rs72790963	GAPDHP21	END	10			0.0708175926140855
rs72790963	GAPDHP21	MIC	10			0.0708175926140855
rs72790963	GAPDHP21	INH	10			0.0708175926140855
rs72790963	GAPDHP21	EXC	10			0.0699657848176815
rs72790963	GAPDHP21	OLI	10			0.0708175926140855
rs72790963	GAPDHP21	AST	10			0.0708175926140855
rs4665987	GCKR	OLI	2			0.999934024710989
rs4665987	GCKR	AST	2			0.999933835814304
rs4665987	GCKR	OPC	2			0.999934024710989
rs4665987	GCKR	INH	2			0.999923853655988
rs4665987	GCKR	END	2			0.999934126929908
rs4665987	GCKR	MIC	2			0.999932955934126
rs4143866	GINS2	OPC	16			0.248616593452569
rs4143866	GINS2	END	16			0.258078503957104
rs4143866	GINS2	AST	16			0.255392545421982
rs4143866	GINS2	INH	16			0.216822045029538
rs385270	GINS2	EXC	16		chr16_85699644_85700144	0.211362163159552
rs4143866	GINS2	OLI	16			0.257684116054111
rs4143866	GINS2	MIC	16			0.248480503356715
rs403598	HDHD1P3	OLI	20			0.952938631276199
rs403598	HDHD1P3	OPC	20			0.950953498302153
rs403598	HDHD1P3	INH	20			0.951543558347701
rs403598	HDHD1P3	MIC	20			0.954101763120957
rs403598	HDHD1P3	EXC	20			0.95121541063822
rs403598	HDHD1P3	END	20			0.9517786212626
rs403598	HDHD1P3	AST	20			0.951799294036844
rs72843784	HIST1H3PS1	END	6			0.635511670455072
rs72843784	HIST1H3PS1	AST	6			0.637538805513744
rs6939048	HIST1H3PS1	EXC	6		chr6_26327382_26327882	0.594456842057254
rs72843784	HIST1H3PS1	INH	6			0.617070759130044
rs72843784	HIST1H3PS1	OPC	6			0.63622574881848
rs72843784	HIST1H3PS1	OLI	6			0.637499127289721
rs2904783	HLA-C	AST	6			0.0313476047836255
rs2844585	HLA-C	OPC	6		chr6_31353087_31353587	0.0626745735496665
rs2904783	HLA-C	EXC	6		chr6_31491866_31492366	0.203047098443481
rs2904783	HLA-C	OLI	6			0.0313327127362527
rs3130456	HLA-C	MIC	6		chr6_31158083_31158583	0.137966028468169
rs3094609	HLA-C	INH	6		chr6_31197438_31197938	0.22677180823534
rs2395043	HLA-C	END	6		chr6_31493704_31494204	0.184617541663352
rs9556559	HS6ST3	INH	13			0.0477660713176252
rs9556559	HS6ST3	MIC	13			0.0477330232965516
rs9513181	HS6ST3	OPC	13		chr13_96781197_96781697	0.0630435255377012
rs9556559	HS6ST3	END	13			0.0478331862504291
rs12871890	HS6ST3	EXC	13		chr13_96335309_96335809	0.282190538588503
rs2277419	HS6ST3	AST	13		chr13_96053203_96053703	0.0507156390711037
rs9556559	HS6ST3	OLI	13			0.0478219733486748
rs141968809	KIF2A	AST	5		chr5_62305931_62306431	0.189454356667681
rs13146907	KLB	MIC	4			0.233532459192967
rs13146907	KLB	OLI	4			0.232994147413271
rs13146907	KLB	END	4			0.233701184652431
rs13146907	KLB	INH	4			0.232382864864768
rs13146907	KLB	OPC	4			0.229993843026725
rs28450192	KLB	EXC	4		chr4_39697759_39698259	0.280826012918742
rs13146907	KLB	AST	4			0.233830064280134
rs1834417	LINC00968	MIC	8		chr8_56757456_56757956	0.0977318971140472
rs35500854	LINC00968	EXC	8		chr8_56511402_56511902	0.155451571817184
rs6533842	LINC01094	MIC	4		chr4_78643006_78643506	0.186568341650475
rs10212636	LINC01094	AST	4		chr4_78641840_78642340	0.0747589791323884
rs1108907	LINC01094	EXC	4		chr4_78621760_78622260	0.211644011223778
rs187998228	LINC01094	END	4		chr4_78551807_78552307	0.104563144763206
rs17651857	MAPT	AST	17		chr17_45992239_45992739	0.0047831055761865
rs12150516	MAPT	OPC	17		chr17_45867149_45867649	0.0219628951309692
rs11575895	MAPT	INH	17		chr17_45894251_45894751	0.0828335210650992
rs62056906	MAPT	EXC	17		chr17_45705333_45705833	0.0159166843987318
rs62061708	MAPT	END	17			0.0020043224531035
rs2158257	MAPT	MIC	17		chr17_46026656_46027156	0.014847495921516
rs62062770	MAPT	OLI	17		chr17_45942245_45942745	0.0642985401028601
rs13246490	MLXIPL	EXC	7		chr7_73577954_73578454	0.459534258728671
rs61751896	MLXIPL	INH	7		chr7_73683178_73683678	0.211478606292757
rs55951611	MLXIPL	AST	7			0.088577188291204
rs55951611	MLXIPL	END	7			0.0889101571382241
rs13234157	MLXIPL	MIC	7		chr7_73557098_73557598	0.329822997049112
rs55951611	MLXIPL	OLI	7			0.0902486346316049
rs55951611	MLXIPL	OPC	7			0.0734597238374934
rs62149777	NAT8	INH	2		chr2_73567977_73568477	0.0316778826324435
rs2272051	NAT8	EXC	2		chr2_73779892_73780392	0.155555565015795
rs11891140	NAT8	MIC	2		chr2_73716575_73717075	0.151250974061641
rs4936275	NCAM1	MIC	11			0.275406032423076
rs11214352	NCAM1	OLI	11		chr11_112757306_112757806	0.344493581145428
rs4936275	NCAM1	OPC	11			0.275378800420534
rs4936275	NCAM1	EXC	11			0.275186645715
rs4936275	NCAM1	AST	11			0.274718871613769
rs4936275	NCAM1	END	11			0.275409881040867
rs4936275	NCAM1	INH	11			0.27496346091719
rs9530922	NDFIP2-AS1	MIC	13		chr13_79468799_79469299	0.215967447814871
rs145388495	NDFIP2-AS1	AST	13		chr13_79477928_79478428	0.115256281142109
rs9545073	NDFIP2-AS1	END	13			0.0939812121509933
rs9545073	NDFIP2-AS1	INH	13			0.0918503114320044
rs2763810	NDFIP2-AS1	EXC	13		chr13_79405411_79405911	0.124869855533128
rs9545073	NDFIP2-AS1	OPC	13			0.0939812121509933
rs2783119	NDFIP2-AS1	OLI	13		chr13_79524795_79525295	0.0970558867105981
rs2214538	NF1	MIC	17		chr17_31309419_31309919	0.219680182286816
rs9912298	NF1	OPC	17			0.111205587192224
rs7220483	NF1	EXC	17		chr17_31249755_31250255	0.118237447658361
rs9912298	NF1	AST	17			0.111651768382989
rs9912298	NF1	END	17			0.109780333762968
rs8065496	NF1	INH	17		chr17_31392768_31393268	0.329473443801949
rs11080149	NF1	OLI	17		chr17_31296246_31296746	0.34841344356144
rs6774724	NICN1	EXC	3			0.999999999913009
rs6774724	NICN1	END	3			0.999999999846202
rs6774724	NICN1	INH	3			0.999999999904319
rs6774724	NICN1	MIC	3		chr3_49344325_49344825	1.0
rs6774724	NICN1	AST	3			0.999999999845281
rs6774724	NICN1	OPC	3			0.999999999842185
rs6774724	NICN1	OLI	3			0.999999999845961
rs6774724	NICN1-AS1	AST	3			0.999999999785655
rs6774724	NICN1-AS1	INH	3			0.999999999866254
rs6774724	NICN1-AS1	END	3			0.999999999786827
rs6774724	NICN1-AS1	OPC	3			0.999999999790173
rs6774724	NICN1-AS1	MIC	3		chr3_49344325_49344825	1.0
rs6774724	NICN1-AS1	EXC	3			0.999999999877417
rs6774724	NICN1-AS1	OLI	3			0.99999999978657
rs1799971	OPRM1	AST	6			0.927044165661211
rs1799971	OPRM1	END	6			0.927091161053664
rs1799971	OPRM1	OPC	6			0.926938486391775
rs1799971	OPRM1	OLI	6			0.925755218064852
rs1799971	OPRM1	INH	6			0.914964383272543
rs1799971	OPRM1	EXC	6		chr6_154039518_154040018	0.985586880197431
rs1799971	OPRM1	MIC	6			0.919336920440647
rs7121169	OR5AZ1P	OLI	11			0.247529971372752
rs7121169	OR5AZ1P	AST	11			0.251955718957295
rs11602109	OR5AZ1P	EXC	11		chr11_57667612_57668112	0.809799948147112
rs11570181	OR5AZ1P	MIC	11		chr11_57788283_57788783	0.271787208574764
rs7121169	OR5AZ1P	OPC	11			0.250157310800226
rs7121169	OR5AZ1P	END	11			0.252898130571991
rs7121169	OR5AZ1P	INH	11			0.252534901384476
rs962961	OTX2-AS1	OLI	14			0.664580353721941
rs962961	OTX2-AS1	INH	14			0.662140610201647
rs962961	OTX2-AS1	EXC	14			0.653145613514327
rs962961	OTX2-AS1	MIC	14			0.619973694043084
rs962961	OTX2-AS1	AST	14			0.664659178947099
rs962961	OTX2-AS1	END	14			0.66444304246634
rs962961	OTX2-AS1	OPC	14			0.659470735985932
rs807019	PAX2	OLI	10		chr10_101012743_101013243	0.41466160999408
rs373979754	PAX2	MIC	10		chr10_101060898_101061398	0.206334750897034
rs11594686	PAX2	END	10		chr10_100999551_101000051	0.158025572346714
rs3802724	PAX2	EXC	10		chr10_100912570_100913070	0.374662359417212
rs187213541	PAX2	INH	10		chr10_100987245_100987745	0.203095412172482
rs4917916	PAX2	OPC	10		chr10_100913071_100913571	0.2121557412342
rs17685	POR	EXC	7		chr7_75986592_75987092	0.333063172818978
rs62475483	POR	OPC	7		chr7_75738950_75739450	0.23425416054773
rs72553971	POR	INH	7		chr7_75914824_75915324	0.293747204035337
rs2403193	PPP1R13B	OLI	14		chr14_103543180_103543680	0.153851207077978
rs10083370	PPP1R13B	OPC	14		chr14_103847358_103847858	0.189004760572755
rs2223937	PPP1R13B	END	14		chr14_103819812_103820312	0.152257261932306
rs1040813	PPP1R13B	EXC	14		chr14_103839919_103840419	0.385261915264164
rs11160760	PPP1R13B	INH	14		chr14_103782329_103782829	0.330078148973878
rs11627529	PPP1R13B	AST	14		chr14_103538196_103538696	0.0631682434338828
rs745079	PPP1R13B	MIC	14		chr14_103606944_103607444	0.116721048431895
rs12879871	PPP2R3C	INH	14			0.274159228238177
rs12879871	PPP2R3C	AST	14			0.295029668190102
rs12879871	PPP2R3C	END	14			0.300371803274897
rs12879871	PPP2R3C	OPC	14			0.293945469691252
rs12879871	PPP2R3C	OLI	14			0.309271288751028
rs12879871	PPP2R3C	MIC	14			0.317680552541421
rs2236167	PPP2R3C	EXC	14		chr14_35122289_35122789	0.528647134209724
rs57919173	RABGAP1L	INH	1		chr1_174159718_174160218	0.193488823701409
rs8110610	RASIP1	OLI	19			0.12398472027874
rs638050	RASIP1	INH	19		chr19_48872110_48872610	0.220398343207687
rs11672905	RASIP1	OPC	19		chr19_48804400_48804900	0.453856869027488
rs79983034	RASIP1	AST	19		chr19_48812119_48812619	0.129018375589726
rs736170	RASIP1	EXC	19		chr19_48809397_48809897	0.360058007548588
rs973579	RASIP1	END	19		chr19_48738578_48739078	0.838683443806611
rs2287921	RASIP1	MIC	19		chr19_48724793_48725293	0.413007157737767
rs13198716	RNU6-1259P	END	6			0.434445462798142
rs13198716	RNU6-1259P	OLI	6			0.435479759282775
rs13198716	RNU6-1259P	OPC	6			0.43485864485014
rs13198716	RNU6-1259P	MIC	6			0.433330395082196
rs13198716	RNU6-1259P	AST	6			0.435648775763297
rs3999544	RNU6-1259P	INH	6		chr6_26285389_26285889	0.447733482584816
rs13198716	RNU6-1259P	EXC	6			0.430710445199815
rs962961	RP11-1085N6.5	AST	14			0.658742238777328
rs962961	RP11-1085N6.5	OLI	14			0.658083002804775
rs962961	RP11-1085N6.5	END	14			0.658796861758539
rs962961	RP11-1085N6.5	INH	14			0.657063561418796
rs962961	RP11-1085N6.5	OPC	14			0.653117747229888
rs73298552	RP11-1085N6.5	MIC	14			0.614626909224249
rs962961	RP11-1085N6.5	EXC	14			0.64667666472252
rs1834417	RP11-17A4.2	MIC	8		chr8_56757456_56757956	0.100288143874716
rs35500854	RP11-17A4.2	EXC	8		chr8_56511402_56511902	0.153794355068745
rs372225	RP11-184B22.2	MIC	9		chr9_125261506_125262006	0.156076214183219
rs12380566	RP11-184B22.2	EXC	9		chr9_125166392_125166892	0.142366086302892
rs5015933	RP11-184B22.2	INH	9		chr9_125374666_125375166	0.638221656631021
rs11876458	RP11-188I24.1	END	18			0.113339489771362
rs11876458	RP11-188I24.1	MIC	18			0.113339489771362
rs7242858	RP11-188I24.1	EXC	18		chr18_41721159_41721659	0.472477514597602
rs11876458	RP11-188I24.1	AST	18			0.113339489771362
rs11876458	RP11-188I24.1	INH	18			0.11326242579794
rs11876458	RP11-188I24.1	OLI	18			0.113306628550033
rs11876458	RP11-188I24.1	OPC	18			0.113636026553734
rs146004837	RP11-223C24.1	EXC	4		chr4_142883746_142884246	0.203334929367721
rs7932749	RP11-313M3.1	INH	11			0.0348868534997648
rs7932749	RP11-313M3.1	EXC	11			0.0348868417001031
rs7932749	RP11-313M3.1	AST	11			0.0348868534997648
rs7932749	RP11-313M3.1	MIC	11			0.0348868534997648
rs7932749	RP11-313M3.1	OLI	11			0.0348868534997648
rs7932749	RP11-313M3.1	OPC	11			0.0348868534997648
rs7932749	RP11-313M3.1	END	11			0.0348868534997648
rs11777872	RP11-32K4.1	OPC	8			0.10851008453014
rs117762345	RP11-32K4.1	EXC	8		chr8_63702789_63703289	0.180759447416841
rs11777872	RP11-32K4.1	OLI	8			0.108149478395244
rs11777872	RP11-32K4.1	MIC	8			0.10828060319294
rs11777872	RP11-32K4.1	AST	8			0.108305283011101
rs117080831	RP11-32K4.1	INH	8		chr8_64368284_64368784	0.175160335236581
rs11777872	RP11-32K4.1	END	8			0.10828060319294
rs57044214	RP11-349A22.5	INH	14			0.34947734165198
rs57044214	RP11-349A22.5	END	14			0.346372831402575
rs57044214	RP11-349A22.5	OLI	14			0.346501688678047
rs57044214	RP11-349A22.5	OPC	14			0.348627245903981
rs57044214	RP11-349A22.5	AST	14			0.346845922953277
rs57044214	RP11-349A22.5	EXC	14			0.343405542717264
rs57044214	RP11-349A22.5	MIC	14			0.346160088148057
rs1471928	RP11-371F15.3	MIC	4		chr4_139178296_139178796	0.105569238458321
rs72724749	RP11-371F15.3	OLI	4		chr4_139177144_139177644	0.157161206116163
rs3749515	RP11-371F15.3	EXC	4		chr4_139015485_139015985	0.463582036476187
rs13127848	RP11-371F15.3	END	4		chr4_139177697_139178197	0.512899849609216
rs7201519	RP11-455F5.3	OLI	16		chr16_29848496_29848996	0.173967631905656
rs11644459	RP11-455F5.3	INH	16		chr16_30083546_30084046	0.247107973416307
rs3809627	RP11-455F5.3	MIC	16		chr16_30091773_30092273	0.63886101101908
rs12928610	RP11-455F5.3	EXC	16		chr16_30004560_30005060	0.34747066209487
rs9928448	RP11-455F5.3	OPC	16		chr16_30061152_30061652	0.248227309276937
rs144065289	RP11-495O10.1	EXC	8		chr8_38540001_38540501	0.116574255476651
rs17580578	RP11-495O10.1	MIC	8			0.0
rs117665817	RP11-495O10.1	INH	8		chr8_38766815_38767315	0.125655666613004
rs17580578	RP11-495O10.1	OPC	8			0.0
rs13267903	RP11-495O10.1	AST	8		chr8_38799055_38799555	0.0524614042735509
rs62505793	RP11-495O10.1	OLI	8		chr8_38757406_38757906	0.155640555196926
rs16887720	RP11-495O10.1	END	8		chr8_38728346_38728846	0.103481811316335
rs62305737	RP11-622J8.1	OLI	4			0.232814988801337
rs62305737	RP11-622J8.1	OPC	4			0.244840403882433
rs62305737	RP11-622J8.1	MIC	4			0.244840403882433
rs62305737	RP11-622J8.1	END	4			0.244840403882433
rs62305737	RP11-622J8.1	INH	4			0.244840403882433
rs62305737	RP11-622J8.1	EXC	4			0.244840403882433
rs62305737	RP11-622J8.1	AST	4			0.244840403882433
rs7121169	RP11-691N7.6	OPC	11			0.18921506112651
rs7121169	RP11-691N7.6	OLI	11			0.187767442496285
rs7121169	RP11-691N7.6	AST	11			0.194006610889164
rs2278108	RP11-691N7.6	MIC	11		chr11_57657287_57657787	0.433116330285925
rs11602109	RP11-691N7.6	EXC	11		chr11_57667612_57668112	0.790908517487588
rs7121169	RP11-691N7.6	END	11			0.193231723154087
rs7121169	RP11-691N7.6	INH	11			0.201197786505542
rs2967262	RP11-98C8.1	END	16			0.196577674876917
rs3743775	RP11-98C8.1	OPC	16		chr16_49281668_49282168	0.21521755191666
rs2967262	RP11-98C8.1	INH	16			0.19652450303076
rs2967262	RP11-98C8.1	OLI	16			0.195110438427007
rs2967262	RP11-98C8.1	EXC	16			0.196616623251721
rs2967262	RP11-98C8.1	MIC	16			0.196577674876917
rs2967262	RP11-98C8.1	AST	16			0.196577674876917
rs6908184	RP3-354J5.3	INH	6		chr6_109009377_109009877	0.496704659854562
rs10789370	RP4-598G3.1	EXC	1		chr1_73383364_73383864	0.185425850415365
rs887314	RPS6KA4	END	11		chr11_64285503_64286003	0.820090744388782
rs11231771	RPS6KA4	EXC	11		chr11_64372855_64373355	0.321274247013137
rs111799725	RPS6KA4	AST	11		chr11_64251266_64251766	0.117078874455999
rs113738296	RPS6KA4	OPC	11		chr11_64141239_64141739	0.117331945129759
rs11603384	RPS6KA4	OLI	11		chr11_64181482_64181982	0.111892358504296
rs2510066	RPS6KA4	INH	11		chr11_64284500_64285000	0.803419281502611
rs516124	RPS6KA4	MIC	11		chr11_64360590_64361090	0.299675357133681
rs1714512	RSRC1	MIC	3			0.0229057946065366
rs7609656	RSRC1	OPC	3		chr3_158731927_158732427	0.026798296911004
rs827189	RSRC1	INH	3		chr3_158330028_158330528	0.098759704183578
rs76335368	RSRC1	EXC	3		chr3_158492612_158493112	0.347486817018804
rs4680459	RSRC1	END	3		chr3_158725581_158726081	0.0327962559393706
rs16829118	RSRC1	OLI	3		chr3_158570902_158571402	0.0680687277836437
rs1714512	RSRC1	AST	3			0.0229304934973057
rs72671424	RUNX1T1	OLI	8			0.162723033675914
rs72671424	RUNX1T1	MIC	8			0.162723033675914
rs72671424	RUNX1T1	EXC	8			0.155331657587904
rs72671424	RUNX1T1	END	8			0.158318489885009
rs72671424	RUNX1T1	AST	8			0.146125801299332
rs72671424	RUNX1T1	OPC	8			0.16250577190934
rs72671424	RUNX1T1	INH	8			0.136607709437134
rs1045688	SEMA6D	INH	15		chr15_47773064_47773564	0.176651621887296
rs8040191	SEMA6D	EXC	15		chr15_47384332_47384832	0.261488012282961
rs2942194	SLC25A37	OPC	8			0.37453789498319
rs2942194	SLC25A37	END	8			0.351126180325474
rs2942194	SLC25A37	INH	8			0.358598773867778
rs2942194	SLC25A37	AST	8			0.366717626429529
rs2942194	SLC25A37	EXC	8			0.372154864868334
rs2942194	SLC25A37	OLI	8			0.364553211216647
rs2942194	SLC25A37	MIC	8			0.214461119951712
rs170869	SLC39A8	INH	4			0.999815629656068
rs13135092	SLC39A8	OPC	4			0.999999991189257
rs13135092	SLC39A8	MIC	4			0.999999990999439
rs13135092	SLC39A8	OLI	4			0.99999999119029
rs13135092	SLC39A8	END	4			0.999999990987505
rs13135092	SLC39A8	EXC	4			0.999999988130159
rs13135092	SLC39A8	AST	4			0.99999999098747
rs2279952	SLC4A8	EXC	12		chr12_51424516_51425016	0.148009031271258
rs113368091	SLC4A8	INH	12		chr12_51590671_51591171	0.173736597290393
rs3782473	SLC4A8	OLI	12		chr12_51362320_51362820	0.253076149322132
rs10783448	SLC4A8	MIC	12		chr12_51496829_51497329	0.399560354228334
rs76728843	SLC9A8	OPC	20			0.349082174038182
rs76728843	SLC9A8	AST	20			0.341000319148447
rs76728843	SLC9A8	OLI	20			0.280230205784096
rs76728843	SLC9A8	END	20			0.345502403829087
rs76728843	SLC9A8	INH	20			0.323097078608546
rs76728843	SLC9A8	MIC	20			0.382625892518008
rs76728843	SLC9A8	EXC	20			0.289970870914308
rs1125629	SORL1	MIC	11			0.993501516178262
rs1125629	SORL1	OPC	11		chr11_121698873_121699373	0.998864942763909
rs1125629	SORL1	INH	11			0.996463284201528
rs1125629	SORL1	AST	11			0.996352042493776
rs1125629	SORL1	END	11			0.996381255590828
rs1125629	SORL1	OLI	11			0.996263967969104
rs1125629	SORL1	EXC	11			0.996279083391573
rs7201519	TBX6	OLI	16		chr16_29848496_29848996	0.164626432434467
rs3809627	TBX6	MIC	16		chr16_30091773_30092273	0.63412368650935
rs11644459	TBX6	INH	16		chr16_30083546_30084046	0.24828257707401
rs12928610	TBX6	EXC	16		chr16_30004560_30005060	0.342686376653068
rs9928448	TBX6	OPC	16		chr16_30061152_30061652	0.248974293925278
rs72926954	TCF4	OLI	18		chr18_55402651_55403151	0.23395981019752
rs12458015	TCF4	EXC	18			0.13011317934456
rs12458015	TCF4	AST	18			0.131009749402486
rs72930740	TCF4	END	18		chr18_55477415_55477915	0.151754578516435
rs72940580	TCF4	MIC	18			0.181010242686152
rs72940580	TCF4	OPC	18			0.17118229065331
rs72940580	TCF4	INH	18			0.183289064703907
rs12484228	TEF	AST	22		chr22_41543692_41544192	0.113705009758527
rs202665	TEF	OLI	22		chr22_41417996_41418496	0.559282757705064
rs106860	TEF	EXC	22		chr22_41444235_41444735	0.426052108821735
rs149681037	TEF	MIC	22		chr22_41334787_41335287	0.0865131626563322
rs169407	TEF	OPC	22		chr22_41538603_41539103	0.110141199331078
rs143715682	TEF	INH	22		chr22_41589745_41590245	0.616427434899349
rs17529477	TMPRSS5	EXC	11		chr11_113446091_113446591	0.901428039494809
rs7121169	TMX2-CTNND1	OPC	11			0.190078789658844
rs7121169	TMX2-CTNND1	INH	11			0.201871091323278
rs7121169	TMX2-CTNND1	END	11			0.194055504858261
rs2278108	TMX2-CTNND1	MIC	11		chr11_57657287_57657787	0.432885403174595
rs7121169	TMX2-CTNND1	AST	11			0.194807842493608
rs7121169	TMX2-CTNND1	OLI	11			0.188643702558019
rs11602109	TMX2-CTNND1	EXC	11		chr11_57667612_57668112	0.790801580227538
rs12484228	TOB2	AST	22		chr22_41543692_41544192	0.114905617140299
rs169407	TOB2	OPC	22		chr22_41538603_41539103	0.111743753897234
rs73161344	TOB2	END	22		chr22_41688048_41688548	0.069794438193755
rs150185470	TOB2	MIC	22		chr22_41696961_41697461	0.169538880382961
rs106860	TOB2	EXC	22		chr22_41444235_41444735	0.408315088309388
rs143715682	TOB2	INH	22		chr22_41589745_41590245	0.600678449423942
rs202665	TOB2	OLI	22		chr22_41417996_41418496	0.561173352730872
rs7014279	TSNARE1	EXC	8			0.4641929958268
rs73375434	TSNARE1	INH	8		chr8_142175840_142176340	0.588218470361735
rs7014279	TSNARE1	OPC	8			0.4884938286445
rs7014279	TSNARE1	AST	8			0.512933802545773
rs7014279	TSNARE1	MIC	8			0.505498216557553
rs7014279	TSNARE1	END	8			0.510763963226481
rs7014279	TSNARE1	OLI	8			0.45041714296525
rs190800998	UPB1	OLI	22			0.0714294889915231
rs149161616	UPB1	MIC	22		chr22_24270600_24271100	0.403891443875803
rs138019862	UPB1	END	22		chr22_24425072_24425572	0.185858292400314
rs143567812	UPB1	INH	22		chr22_24271120_24271620	0.156514865137027
rs116704292	UPB1	EXC	22		chr22_24425717_24426217	0.131170316426521
rs743367	UPB1	OPC	22		chr22_24544924_24545424	0.0918308969606227
rs190800998	UPB1	AST	22			0.0712974629902499
rs2312143	VRK2	OPC	2			0.12935868887838
rs2312143	VRK2	MIC	2			0.134995771395896
rs2312143	VRK2	AST	2			0.136090997301563
rs2312143	VRK2	EXC	2			0.13597194031348
rs2312143	VRK2	INH	2			0.136040459288909
rs2312143	VRK2	END	2			0.136090997301563
rs2312143	VRK2	OLI	2			0.135857370623301
rs8192308	XPO7	OLI	8		chr8_22158196_22158696	0.163393594996334
rs147102913	XPO7	MIC	8		chr8_22139034_22139534	0.231129460242028
rs11774438	XPO7	AST	8		chr8_21893073_21893573	0.133845213498767
rs11644459	YPEL3	INH	16		chr16_30083546_30084046	0.247661069644817
rs9928448	YPEL3	OPC	16		chr16_30061152_30061652	0.248412684240666
rs7201519	YPEL3	OLI	16		chr16_29848496_29848996	0.171963454843775
rs3809627	YPEL3	MIC	16		chr16_30091773_30092273	0.638696844749807
rs12928610	YPEL3	EXC	16		chr16_30004560_30005060	0.347278293146382
rs4804923	ZNF536	OPC	19		chr19_30265022_30265522	0.428944745934541
rs4804923	ZNF536	EXC	19			0.242771575921472
rs4804923	ZNF536	MIC	19			0.243885006541142
rs4804923	ZNF536	INH	19			0.244696334257352
rs4804923	ZNF536	AST	19			0.244238544887109
rs4804923	ZNF536	END	19			0.244221611386605
rs4804923	ZNF536	OLI	19			0.214861245391215
rs2059924	ZNF804A	AST	2			0.1463759874075
rs2059924	ZNF804A	END	2			0.1463759874075
rs2059924	ZNF804A	INH	2			0.146082406418049
rs2059924	ZNF804A	MIC	2			0.1463759874075
rs2059924	ZNF804A	OLI	2			0.1463759874075
rs2059924	ZNF804A	OPC	2			0.146443479574649
rs2059924	ZNF804A	EXC	2			0.143976189842374
rs35147679	snoU13	INH	1			0.237923594423076
rs35147679	snoU13	OLI	1			0.275818687351613
rs35147679	snoU13	END	1			0.276704323253097
rs35147679	snoU13	MIC	1			0.277900815449085
rs35147679	snoU13	AST	1			0.274964468840329
rs35147679	snoU13	OPC	1			0.276009002575481
rs35147679	snoU13	EXC	1			0.253140354464022
