# Supplementary material for: Central amygdala single-nucleus atlas reveals chromatin and gene transcription dynamics in human alcohol use disorder
Source: Nat Commun. 2026 Jan 19;17:1634. doi: 10.1038/s41467-026-68351-1 (PMC12905162; doi:10.1038/s41467-026-68351-1)
Supplement: Supplementary file 3 — Supplementary Data 1-37 [file 41467_2026_68351_MOESM3_ESM.zip › Supplementary Data/Supplementary Data 34.csv]

	Category	Prop._SNPs	Prop._h2	Prop._h2_std_error	Enrichment	Enrichment_std_error	Enrichment_p	Coefficient	Coefficient_std_error	Coefficient_z.score
PAU_trans_ancestry.Distal.	L2_0	0.00378399569613896	0.0441885802563137	0.0164772535853394	11.6777564787936	4.35445886002252	0.0151005766680995	7.98900777499679e-08	3.72410077883004e-08	2.14521793298693
PAU_trans_ancestry.Exonic.	L2_0	0.00100064433778733	0.0116102998617724	0.00679402762583574	11.6028237240072	6.78965279597642	0.107117620482214	6.20554763030135e-08	5.69936840407403e-08	1.08881321408623
PAU_trans_ancestry.Intronic.	L2_0	0.00680790430183124	0.0877488803615217	0.0168892714081754	12.8892646651802	2.48083267028774	1.35407227404931e-06	8.91950712805983e-08	2.09061459926543e-08	4.26645213861695
PAU_trans_ancestry.Promoter.	L2_0	0.00123650451195816	0.0204017704964838	0.00767008280783301	16.4995520025843	6.20303665183273	0.0117278929312187	1.10259779111153e-07	5.46585681963791e-08	2.01724601923358
