# Supplementary material for: Central amygdala single-nucleus atlas reveals chromatin and gene transcription dynamics in human alcohol use disorder
Source: Nat Commun. 2026 Jan 19;17:1634. doi: 10.1038/s41467-026-68351-1 (PMC12905162; doi:10.1038/s41467-026-68351-1)
Supplement: Supplementary file 3 — Supplementary Data 1-37 [file 41467_2026_68351_MOESM3_ESM.zip › Supplementary Data/Supplementary Data 20.csv]

	Chr	Start	End	Name	Score	Strand
0	chr1	1923541	1924042	.	0	.
1	chr1	918273	918774	.	0	.
2	chr1	1470769	1471270	.	0	.
3	chr1	1692272	1692773	.	0	.
4	chr1	1907571	1908072	.	0	.
5	chr1	1031904	1032405	.	0	.
6	chr1	1432431	1432932	.	0	.
7	chr1	1567673	1568174	.	0	.
8	chr1	1907571	1908072	.	0	.
9	chr1	1031904	1032405	.	0	.
10	chr1	1284924	1285425	.	0	.
11	chr1	1782881	1783382	.	0	.
12	chr1	1782881	1783382	.	0	.
13	chr1	1358234	1358735	.	0	.
14	chr1	2193064	2193565	.	0	.
15	chr1	920975	921476	.	0	.
16	chr1	923622	924123	.	0	.
17	chr1	999940	1000441	.	0	.
18	chr1	1020605	1021106	.	0	.
19	chr1	1031216	1031717	.	0	.
20	chr1	1032962	1033463	.	0	.
21	chr1	1274327	1274828	.	0	.
22	chr1	1306350	1306851	.	0	.
23	chr1	1349307	1349808	.	0	.
24	chr1	1353334	1353835	.	0	.
25	chr1	1374608	1375109	.	0	.
26	chr1	1399286	1399787	.	0	.
27	chr1	1430320	1430821	.	0	.
28	chr1	1470769	1471270	.	0	.
29	chr1	1692272	1692773	.	0	.
30	chr1	1692916	1693417	.	0	.
31	chr1	1890057	1890558	.	0	.
32	chr1	2199216	2199717	.	0	.
33	chr1	2279809	2280310	.	0	.
34	chr1	2192097	2192598	.	0	.
35	chr1	2322155	2322656	.	0	.
36	chr1	2322826	2323327	.	0	.
37	chr1	1082262	1082763	.	0	.
38	chr1	2271267	2271768	.	0	.
39	chr1	959626	960127	.	0	.
40	chr1	1505447	1505948	.	0	.
41	chr1	1358234	1358735	.	0	.
42	chr1	1470769	1471270	.	0	.
43	chr1	921817	922318	.	0	.
44	chr1	1031904	1032405	.	0	.
45	chr1	1291122	1291623	.	0	.
46	chr1	2137448	2137949	.	0	.
47	chr1	2199216	2199717	.	0	.
48	chr1	2445584	2446085	.	0	.
49	chr1	1058762	1059263	.	0	.
50	chr1	1255066	1255567	.	0	.
51	chr1	1683190	1683691	.	0	.
52	chr1	2239550	2240051	.	0	.
53	chr1	2271267	2271768	.	0	.
54	chr1	2311406	2311907	.	0	.
55	chr1	1168773	1169274	.	0	.
56	chr1	1441604	1442105	.	0	.
57	chr1	2297483	2297984	.	0	.
58	chr1	1406584	1407085	.	0	.
59	chr1	1567673	1568174	.	0	.
60	chr1	2174719	2175220	.	0	.
61	chr1	2230721	2231222	.	0	.
62	chr1	2256042	2256543	.	0	.
63	chr1	1300833	1301334	.	0	.
64	chr1	1352260	1352761	.	0	.
65	chr1	1600801	1601302	.	0	.
66	chr1	2209200	2209701	.	0	.
67	chr1	2246618	2247119	.	0	.
68	chr1	2271267	2271768	.	0	.
69	chr1	1470769	1471270	.	0	.
70	chr1	2126427	2126928	.	0	.
71	chr1	2174719	2175220	.	0	.
72	chr1	2207328	2207829	.	0	.
73	chr1	2308786	2309287	.	0	.
74	chr1	2316752	2317253	.	0	.
75	chr1	3078885	3079386	.	0	.
76	chr1	2087174	2087675	.	0	.
77	chr1	2308786	2309287	.	0	.
78	chr1	1692272	1692773	.	0	.
79	chr1	1692916	1693417	.	0	.
80	chr1	2174719	2175220	.	0	.
81	chr1	2199216	2199717	.	0	.
82	chr1	2308786	2309287	.	0	.
83	chr1	2313679	2314180	.	0	.
84	chr1	2322155	2322656	.	0	.
85	chr1	2507897	2508398	.	0	.
86	chr1	2542084	2542585	.	0	.
87	chr1	2545442	2545943	.	0	.
88	chr1	2987796	2988297	.	0	.
89	chr1	3161411	3161912	.	0	.
90	chr1	3218714	3219215	.	0	.
91	chr1	3333970	3334471	.	0	.
92	chr1	3347480	3347981	.	0	.
93	chr1	2683985	2684486	.	0	.
94	chr1	1924596	1925097	.	0	.
95	chr1	1600801	1601302	.	0	.
96	chr1	1853851	1854352	.	0	.
97	chr1	2073389	2073890	.	0	.
98	chr1	2074028	2074529	.	0	.
99	chr1	2099170	2099671	.	0	.
100	chr1	2133597	2134098	.	0	.
101	chr1	2134236	2134737	.	0	.
102	chr1	2136800	2137301	.	0	.
103	chr1	2193064	2193565	.	0	.
104	chr1	2195116	2195617	.	0	.
105	chr1	2199216	2199717	.	0	.
106	chr1	2227134	2227635	.	0	.
107	chr1	2256042	2256543	.	0	.
108	chr1	2258333	2258834	.	0	.
109	chr1	2290756	2291257	.	0	.
110	chr1	2312975	2313476	.	0	.
111	chr1	2381664	2382165	.	0	.
112	chr1	2425881	2426382	.	0	.
113	chr1	2459704	2460205	.	0	.
114	chr1	2494071	2494572	.	0	.
115	chr1	2542084	2542585	.	0	.
116	chr1	2546122	2546623	.	0	.
117	chr1	2546751	2547252	.	0	.
118	chr1	2928563	2929064	.	0	.
119	chr1	2972929	2973430	.	0	.
120	chr1	2987796	2988297	.	0	.
121	chr1	3221367	3221868	.	0	.
122	chr1	3304268	3304769	.	0	.
123	chr1	3313583	3314084	.	0	.
124	chr1	3345800	3346301	.	0	.
125	chr1	3347480	3347981	.	0	.
126	chr1	3348091	3348592	.	0	.
127	chr1	3348747	3349248	.	0	.
128	chr1	3350401	3350902	.	0	.
129	chr1	3350963	3351464	.	0	.
130	chr1	3357774	3358275	.	0	.
131	chr1	3359305	3359806	.	0	.
132	chr1	3432264	3432765	.	0	.
133	chr1	3491192	3491693	.	0	.
134	chr1	3618932	3619433	.	0	.
135	chr1	3668762	3669263	.	0	.
136	chr1	2302916	2303417	.	0	.
137	chr1	3722041	3722542	.	0	.
138	chr1	3083062	3083563	.	0	.
139	chr1	2789394	2789895	.	0	.
140	chr1	3156937	3157438	.	0	.
141	chr1	3164799	3165300	.	0	.
142	chr1	3215628	3216129	.	0	.
143	chr1	3221367	3221868	.	0	.
144	chr1	3313068	3313569	.	0	.
145	chr1	3719221	3719722	.	0	.
146	chr1	3801374	3801875	.	0	.
147	chr1	3395376	3395877	.	0	.
148	chr1	3409252	3409753	.	0	.
149	chr1	3118097	3118598	.	0	.
150	chr1	4659207	4659708	.	0	.
151	chr1	3283000	3283501	.	0	.
152	chr1	3350963	3351464	.	0	.
153	chr1	3357774	3358275	.	0	.
154	chr1	3359305	3359806	.	0	.
155	chr1	3423847	3424348	.	0	.
156	chr1	3432264	3432765	.	0	.
157	chr1	3544136	3544637	.	0	.
158	chr1	3575464	3575965	.	0	.
159	chr1	3890417	3890918	.	0	.
160	chr1	3755687	3756188	.	0	.
161	chr1	4696252	4696753	.	0	.
162	chr1	6015905	6016406	.	0	.
163	chr1	6082175	6082676	.	0	.
164	chr1	6430000	6430501	.	0	.
165	chr1	5486272	5486773	.	0	.
166	chr1	5929059	5929560	.	0	.
167	chr1	6200387	6200888	.	0	.
168	chr1	6351120	6351621	.	0	.
169	chr1	6430000	6430501	.	0	.
170	chr1	6603270	6603771	.	0	.
171	chr1	6603811	6604312	.	0	.
172	chr1	6612543	6613044	.	0	.
173	chr1	6019153	6019654	.	0	.
174	chr1	7194543	7195044	.	0	.
175	chr1	6404599	6405100	.	0	.
176	chr1	6912484	6912985	.	0	.
177	chr1	5885312	5885813	.	0	.
178	chr1	6013612	6014113	.	0	.
179	chr1	6612543	6613044	.	0	.
180	chr1	6701577	6702078	.	0	.
181	chr1	7037193	7037694	.	0	.
182	chr1	7501176	7501677	.	0	.
183	chr1	7702276	7702777	.	0	.
184	chr1	7727985	7728486	.	0	.
185	chr1	7954652	7955153	.	0	.
186	chr1	8169700	8170201	.	0	.
187	chr1	8348903	8349404	.	0	.
188	chr1	8438335	8438836	.	0	.
189	chr1	8455384	8455885	.	0	.
190	chr1	8524578	8525079	.	0	.
191	chr1	8727929	8728430	.	0	.
192	chr1	7702276	7702777	.	0	.
193	chr1	8837127	8837628	.	0	.
194	chr1	8671247	8671748	.	0	.
195	chr1	8814870	8815371	.	0	.
196	chr1	9007680	9008181	.	0	.
197	chr1	9372591	9373092	.	0	.
198	chr1	10127120	10127621	.	0	.
199	chr1	9007680	9008181	.	0	.
200	chr1	9910890	9911391	.	0	.
201	chr1	10129125	10129626	.	0	.
202	chr1	10431005	10431506	.	0	.
203	chr1	10474689	10475190	.	0	.
204	chr1	10978788	10979289	.	0	.
205	chr1	11011662	11012163	.	0	.
206	chr1	11110271	11110772	.	0	.
207	chr1	11179117	11179618	.	0	.
208	chr1	11193262	11193763	.	0	.
209	chr1	11195389	11195890	.	0	.
210	chr1	10597960	10598461	.	0	.
211	chr1	11185910	11186411	.	0	.
212	chr1	11730257	11730758	.	0	.
213	chr1	11175253	11175754	.	0	.
214	chr1	10475321	10475822	.	0	.
215	chr1	11927932	11928433	.	0	.
216	chr1	11188302	11188803	.	0	.
217	chr1	10756833	10757334	.	0	.
218	chr1	11182760	11183261	.	0	.
219	chr1	11468621	11469122	.	0	.
220	chr1	11157754	11158255	.	0	.
221	chr1	11355458	11355959	.	0	.
222	chr1	11837915	11838416	.	0	.
223	chr1	11908702	11909203	.	0	.
224	chr1	12593701	12594202	.	0	.
225	chr1	11339344	11339845	.	0	.
226	chr1	11182760	11183261	.	0	.
227	chr1	11186537	11187038	.	0	.
228	chr1	11468621	11469122	.	0	.
229	chr1	10962439	10962940	.	0	.
230	chr1	11013335	11013836	.	0	.
231	chr1	11157754	11158255	.	0	.
232	chr1	11182760	11183261	.	0	.
233	chr1	11110271	11110772	.	0	.
234	chr1	11195389	11195890	.	0	.
235	chr1	11501379	11501880	.	0	.
236	chr1	11978246	11978747	.	0	.
237	chr1	11979483	11979984	.	0	.
238	chr1	12525520	12526021	.	0	.
239	chr1	12528390	12528891	.	0	.
240	chr1	11790230	11790731	.	0	.
241	chr1	12525520	12526021	.	0	.
242	chr1	12447239	12447740	.	0	.
243	chr1	13699381	13699882	.	0	.
244	chr1	14037530	14038031	.	0	.
245	chr1	14689756	14690257	.	0	.
246	chr1	14700247	14700748	.	0	.
247	chr1	15154786	15155287	.	0	.
248	chr1	14660721	14661222	.	0	.
249	chr1	14437709	14438210	.	0	.
250	chr1	14689756	14690257	.	0	.
251	chr1	15682781	15683282	.	0	.
252	chr1	14869215	14869716	.	0	.
253	chr1	15214262	15214763	.	0	.
254	chr1	14689756	14690257	.	0	.
255	chr1	15962074	15962575	.	0	.
256	chr1	15210603	15211104	.	0	.
257	chr1	15953769	15954270	.	0	.
258	chr1	15602707	15603208	.	0	.
259	chr1	15682781	15683282	.	0	.
260	chr1	16710530	16711031	.	0	.
261	chr1	15851178	15851679	.	0	.
262	chr1	16929482	16929983	.	0	.
263	chr1	15384108	15384609	.	0	.
264	chr1	15836348	15836849	.	0	.
265	chr1	15885592	15886093	.	0	.
266	chr1	16927290	16927791	.	0	.
267	chr1	17119265	17119766	.	0	.
268	chr1	15682781	15683282	.	0	.
269	chr1	16056030	16056531	.	0	.
270	chr1	16117277	16117778	.	0	.
271	chr1	16241047	16241548	.	0	.
272	chr1	16710530	16711031	.	0	.
273	chr1	16906431	16906932	.	0	.
274	chr1	16628579	16629080	.	0	.
275	chr1	16494073	16494574	.	0	.
276	chr1	16888744	16889245	.	0	.
277	chr1	16910941	16911442	.	0	.
278	chr1	15617279	15617780	.	0	.
279	chr1	15617807	15618308	.	0	.
280	chr1	15714348	15714849	.	0	.
281	chr1	15803315	15803816	.	0	.
282	chr1	15815461	15815962	.	0	.
283	chr1	15832559	15833060	.	0	.
284	chr1	15834142	15834643	.	0	.
285	chr1	15834657	15835158	.	0	.
286	chr1	15835681	15836182	.	0	.
287	chr1	15836348	15836849	.	0	.
288	chr1	15843698	15844199	.	0	.
289	chr1	15847415	15847916	.	0	.
290	chr1	15849244	15849745	.	0	.
291	chr1	15849928	15850429	.	0	.
292	chr1	15885592	15886093	.	0	.
293	chr1	15886233	15886734	.	0	.
294	chr1	15900479	15900980	.	0	.
295	chr1	15949740	15950241	.	0	.
296	chr1	15964620	15965121	.	0	.
297	chr1	15965320	15965821	.	0	.
298	chr1	15975836	15976337	.	0	.
299	chr1	16150987	16151488	.	0	.
300	chr1	16174780	16175281	.	0	.
301	chr1	16187649	16188150	.	0	.
302	chr1	16206422	16206923	.	0	.
303	chr1	16210046	16210547	.	0	.
304	chr1	16216131	16216632	.	0	.
305	chr1	16256455	16256956	.	0	.
306	chr1	16352266	16352767	.	0	.
307	chr1	16363305	16363806	.	0	.
308	chr1	16366906	16367407	.	0	.
309	chr1	16367454	16367955	.	0	.
310	chr1	16440394	16440895	.	0	.
311	chr1	16458851	16459352	.	0	.
312	chr1	16498536	16499037	.	0	.
313	chr1	16499062	16499563	.	0	.
314	chr1	16872590	16873091	.	0	.
315	chr1	16888744	16889245	.	0	.
316	chr1	16889268	16889769	.	0	.
317	chr1	16889973	16890474	.	0	.
318	chr1	16895422	16895923	.	0	.
319	chr1	16895977	16896478	.	0	.
320	chr1	16903004	16903505	.	0	.
321	chr1	16903863	16904364	.	0	.
322	chr1	16904674	16905175	.	0	.
323	chr1	16905430	16905931	.	0	.
324	chr1	16913718	16914219	.	0	.
325	chr1	16914946	16915447	.	0	.
326	chr1	17045070	17045571	.	0	.
327	chr1	17053234	17053735	.	0	.
328	chr1	17053841	17054342	.	0	.
329	chr1	17058959	17059460	.	0	.
330	chr1	17088914	17089415	.	0	.
331	chr1	17089441	17089942	.	0	.
332	chr1	17109162	17109663	.	0	.
333	chr1	17109826	17110327	.	0	.
334	chr1	17119265	17119766	.	0	.
335	chr1	17239330	17239831	.	0	.
336	chr1	17438338	17438839	.	0	.
337	chr1	17439008	17439509	.	0	.
338	chr1	17531753	17532254	.	0	.
339	chr1	17538304	17538805	.	0	.
340	chr1	17539460	17539961	.	0	.
341	chr1	17540206	17540707	.	0	.
342	chr1	17606751	17607252	.	0	.
343	chr1	15803315	15803816	.	0	.
344	chr1	15834142	15834643	.	0	.
345	chr1	15835681	15836182	.	0	.
346	chr1	15847415	15847916	.	0	.
347	chr1	15849928	15850429	.	0	.
348	chr1	15975836	15976337	.	0	.
349	chr1	16078830	16079331	.	0	.
350	chr1	16187649	16188150	.	0	.
351	chr1	16363305	16363806	.	0	.
352	chr1	16458851	16459352	.	0	.
353	chr1	16765613	16766114	.	0	.
354	chr1	16888744	16889245	.	0	.
355	chr1	16889268	16889769	.	0	.
356	chr1	16895422	16895923	.	0	.
357	chr1	16904674	16905175	.	0	.
358	chr1	16905430	16905931	.	0	.
359	chr1	17053841	17054342	.	0	.
360	chr1	17058959	17059460	.	0	.
361	chr1	17088914	17089415	.	0	.
362	chr1	17089441	17089942	.	0	.
363	chr1	17438338	17438839	.	0	.
364	chr1	17531753	17532254	.	0	.
365	chr1	17538304	17538805	.	0	.
366	chr1	16204387	16204888	.	0	.
367	chr1	15963768	15964269	.	0	.
368	chr1	16765613	16766114	.	0	.
369	chr1	17210369	17210870	.	0	.
370	chr1	18194971	18195472	.	0	.
371	chr1	18234711	18235212	.	0	.
372	chr1	19241186	19241687	.	0	.
373	chr1	19341379	19341880	.	0	.
374	chr1	19257386	19257887	.	0	.
375	chr1	19433669	19434170	.	0	.
376	chr1	19366873	19367374	.	0	.
377	chr1	19688977	19689478	.	0	.
378	chr1	20057955	20058456	.	0	.
379	chr1	20058459	20058960	.	0	.
380	chr1	20325956	20326457	.	0	.
381	chr1	18884625	18885126	.	0	.
382	chr1	19406173	19406674	.	0	.
383	chr1	19644940	19645441	.	0	.
384	chr1	20168433	20168934	.	0	.
385	chr1	20373754	20374255	.	0	.
386	chr1	20787649	20788150	.	0	.
387	chr1	21116623	21117124	.	0	.
388	chr1	21436949	21437450	.	0	.
389	chr1	21319318	21319819	.	0	.
390	chr1	21177381	21177882	.	0	.
391	chr1	21503602	21504103	.	0	.
392	chr1	21639672	21640173	.	0	.
393	chr1	21641309	21641810	.	0	.
394	chr1	21703244	21703745	.	0	.
395	chr1	22774595	22775096	.	0	.
396	chr1	21666834	21667335	.	0	.
397	chr1	21667959	21668460	.	0	.
398	chr1	21668539	21669040	.	0	.
399	chr1	21669101	21669602	.	0	.
400	chr1	22916377	22916878	.	0	.
401	chr1	23019781	23020282	.	0	.
402	chr1	23467845	23468346	.	0	.
403	chr1	21645530	21646031	.	0	.
404	chr1	21651195	21651696	.	0	.
405	chr1	21651728	21652229	.	0	.
406	chr1	21652506	21653007	.	0	.
407	chr1	21653097	21653598	.	0	.
408	chr1	21653768	21654269	.	0	.
409	chr1	21654465	21654966	.	0	.
410	chr1	21655216	21655717	.	0	.
411	chr1	21659421	21659922	.	0	.
412	chr1	21662135	21662636	.	0	.
413	chr1	21666834	21667335	.	0	.
414	chr1	21667959	21668460	.	0	.
415	chr1	21668539	21669040	.	0	.
416	chr1	21669101	21669602	.	0	.
417	chr1	21670862	21671363	.	0	.
418	chr1	21782364	21782865	.	0	.
419	chr1	21783009	21783510	.	0	.
420	chr1	21783652	21784153	.	0	.
421	chr1	21936525	21937026	.	0	.
422	chr1	21937154	21937655	.	0	.
423	chr1	21939552	21940053	.	0	.
424	chr1	22025178	22025679	.	0	.
425	chr1	22052422	22052923	.	0	.
426	chr1	22090767	22091268	.	0	.
427	chr1	22105566	22106067	.	0	.
428	chr1	22114179	22114680	.	0	.
429	chr1	22122154	22122655	.	0	.
430	chr1	22142681	22143182	.	0	.
431	chr1	22143196	22143697	.	0	.
432	chr1	22207821	22208322	.	0	.
433	chr1	22416502	22417003	.	0	.
434	chr1	22451554	22452055	.	0	.
435	chr1	22452313	22452814	.	0	.
436	chr1	22500505	22501006	.	0	.
437	chr1	22676887	22677388	.	0	.
438	chr1	22704377	22704878	.	0	.
439	chr1	22710540	22711041	.	0	.
440	chr1	22711082	22711583	.	0	.
441	chr1	22778771	22779272	.	0	.
442	chr1	22801827	22802328	.	0	.
443	chr1	22804375	22804876	.	0	.
444	chr1	22807274	22807775	.	0	.
445	chr1	22814718	22815219	.	0	.
446	chr1	22815936	22816437	.	0	.
447	chr1	22830025	22830526	.	0	.
448	chr1	22916377	22916878	.	0	.
449	chr1	22976339	22976840	.	0	.
450	chr1	23019112	23019613	.	0	.
451	chr1	23019781	23020282	.	0	.
452	chr1	23098697	23099198	.	0	.
453	chr1	23167639	23168140	.	0	.
454	chr1	23168620	23169121	.	0	.
455	chr1	23177572	23178073	.	0	.
456	chr1	23178115	23178616	.	0	.
457	chr1	23343625	23344126	.	0	.
458	chr1	23344196	23344697	.	0	.
459	chr1	23356317	23356818	.	0	.
460	chr1	23368093	23368594	.	0	.
461	chr1	23368703	23369204	.	0	.
462	chr1	23369576	23370077	.	0	.
463	chr1	23467845	23468346	.	0	.
464	chr1	23482837	23483338	.	0	.
465	chr1	23483368	23483869	.	0	.
466	chr1	23496987	23497488	.	0	.
467	chr1	23539759	23540260	.	0	.
468	chr1	23545056	23545557	.	0	.
469	chr1	23554300	23554801	.	0	.
470	chr1	23554816	23555317	.	0	.
471	chr1	23555409	23555910	.	0	.
472	chr1	23559304	23559805	.	0	.
473	chr1	23562242	23562743	.	0	.
474	chr1	23567121	23567622	.	0	.
475	chr1	23567883	23568384	.	0	.
476	chr1	23581055	23581556	.	0	.
477	chr1	23598249	23598750	.	0	.
478	chr1	23637331	23637832	.	0	.
479	chr1	22774595	22775096	.	0	.
480	chr1	22500505	22501006	.	0	.
481	chr1	22710038	22710539	.	0	.
482	chr1	22801827	22802328	.	0	.
483	chr1	22814718	22815219	.	0	.
484	chr1	22815936	22816437	.	0	.
485	chr1	22830025	22830526	.	0	.
486	chr1	22916377	22916878	.	0	.
487	chr1	22976339	22976840	.	0	.
488	chr1	23019781	23020282	.	0	.
489	chr1	23424028	23424529	.	0	.
490	chr1	23466388	23466889	.	0	.
491	chr1	23496987	23497488	.	0	.
492	chr1	23902553	23903054	.	0	.
493	chr1	23483368	23483869	.	0	.
494	chr1	23902553	23903054	.	0	.
495	chr1	22644089	22644590	.	0	.
496	chr1	23567121	23567622	.	0	.
497	chr1	22815936	22816437	.	0	.
498	chr1	23567121	23567622	.	0	.
499	chr1	24735526	24736027	.	0	.
500	chr1	23563101	23563602	.	0	.
501	chr1	23178115	23178616	.	0	.
502	chr1	23567121	23567622	.	0	.
503	chr1	23799471	23799972	.	0	.
504	chr1	24157793	24158294	.	0	.
505	chr1	24575835	24576336	.	0	.
506	chr1	24441986	24442487	.	0	.
507	chr1	25505038	25505539	.	0	.
508	chr1	25505038	25505539	.	0	.
509	chr1	25694427	25694928	.	0	.
510	chr1	24547666	24548167	.	0	.
511	chr1	24777010	24777511	.	0	.
512	chr1	25758423	25758924	.	0	.
513	chr1	25810785	25811286	.	0	.
514	chr1	24641995	24642496	.	0	.
515	chr1	24743871	24744372	.	0	.
516	chr1	24929547	24930048	.	0	.
517	chr1	25167976	25168477	.	0	.
518	chr1	25267756	25268257	.	0	.
519	chr1	25617005	25617506	.	0	.
520	chr1	25682998	25683499	.	0	.
521	chr1	25896112	25896613	.	0	.
522	chr1	25998373	25998874	.	0	.
523	chr1	24641428	24641929	.	0	.
524	chr1	24718447	24718948	.	0	.
525	chr1	25543302	25543803	.	0	.
526	chr1	25570821	25571322	.	0	.
527	chr1	25658854	25659355	.	0	.
528	chr1	25682998	25683499	.	0	.
529	chr1	25727822	25728323	.	0	.
530	chr1	25876020	25876521	.	0	.
531	chr1	25902305	25902806	.	0	.
532	chr1	25608488	25608989	.	0	.
533	chr1	25758423	25758924	.	0	.
534	chr1	26285015	26285516	.	0	.
535	chr1	25562944	25563445	.	0	.
536	chr1	25926611	25927112	.	0	.
537	chr1	25232344	25232845	.	0	.
538	chr1	25247349	25247850	.	0	.
539	chr1	25430571	25431072	.	0	.
540	chr1	25433401	25433902	.	0	.
541	chr1	25819023	25819524	.	0	.
542	chr1	25819664	25820165	.	0	.
543	chr1	26110870	26111371	.	0	.
544	chr1	26233925	26234426	.	0	.
545	chr1	26471446	26471947	.	0	.
546	chr1	26500780	26501281	.	0	.
547	chr1	26620356	26620857	.	0	.
548	chr1	26620986	26621487	.	0	.
549	chr1	26692858	26693359	.	0	.
550	chr1	26693573	26694074	.	0	.
551	chr1	26786135	26786636	.	0	.
552	chr1	26921371	26921872	.	0	.
553	chr1	26997025	26997526	.	0	.
554	chr1	27012711	27013212	.	0	.
555	chr1	26890649	26891150	.	0	.
556	chr1	26554824	26555325	.	0	.
557	chr1	26556878	26557379	.	0	.
558	chr1	25876020	25876521	.	0	.
559	chr1	26865636	26866137	.	0	.
560	chr1	26783861	26784362	.	0	.
561	chr1	27360340	27360841	.	0	.
562	chr1	27513966	27514467	.	0	.
563	chr1	26997025	26997526	.	0	.
564	chr1	27360340	27360841	.	0	.
565	chr1	27365343	27365844	.	0	.
566	chr1	27235458	27235959	.	0	.
567	chr1	27001815	27002316	.	0	.
568	chr1	27071068	27071569	.	0	.
569	chr1	27233162	27233663	.	0	.
570	chr1	28171030	28171531	.	0	.
571	chr1	26783861	26784362	.	0	.
572	chr1	27149606	27150107	.	0	.
573	chr1	27233751	27234252	.	0	.
574	chr1	27234926	27235427	.	0	.
575	chr1	27322565	27323066	.	0	.
576	chr1	27369058	27369559	.	0	.
577	chr1	27402290	27402791	.	0	.
578	chr1	27489344	27489845	.	0	.
579	chr1	27513966	27514467	.	0	.
580	chr1	27549148	27549649	.	0	.
581	chr1	27596182	27596683	.	0	.
582	chr1	27601096	27601597	.	0	.
583	chr1	27603914	27604415	.	0	.
584	chr1	27606316	27606817	.	0	.
585	chr1	27915122	27915623	.	0	.
586	chr1	27979541	27980042	.	0	.
587	chr1	28087718	28088219	.	0	.
588	chr1	28090206	28090707	.	0	.
589	chr1	28232776	28233277	.	0	.
590	chr1	28234126	28234627	.	0	.
591	chr1	28247589	28248090	.	0	.
592	chr1	28258513	28259014	.	0	.
593	chr1	28647861	28648362	.	0	.
594	chr1	28669330	28669831	.	0	.
595	chr1	27560119	27560620	.	0	.
596	chr1	27360340	27360841	.	0	.
597	chr1	27513966	27514467	.	0	.
598	chr1	27560119	27560620	.	0	.
599	chr1	27966093	27966594	.	0	.
600	chr1	28329366	28329867	.	0	.
601	chr1	28785028	28785529	.	0	.
602	chr1	27772046	27772547	.	0	.
603	chr1	28236573	28237074	.	0	.
604	chr1	28775079	28775580	.	0	.
605	chr1	27369058	27369559	.	0	.
606	chr1	27513966	27514467	.	0	.
607	chr1	27563341	27563842	.	0	.
608	chr1	27966093	27966594	.	0	.
609	chr1	28785028	28785529	.	0	.
610	chr1	27560119	27560620	.	0	.
611	chr1	27513966	27514467	.	0	.
612	chr1	27560119	27560620	.	0	.
613	chr1	27596713	27597214	.	0	.
614	chr1	27659892	27660393	.	0	.
615	chr1	27913912	27914413	.	0	.
616	chr1	28090206	28090707	.	0	.
617	chr1	28091157	28091658	.	0	.
618	chr1	28236573	28237074	.	0	.
619	chr1	28329366	28329867	.	0	.
620	chr1	28669330	28669831	.	0	.
621	chr1	28785028	28785529	.	0	.
622	chr1	28835225	28835726	.	0	.
623	chr1	29575621	29576122	.	0	.
624	chr1	31219341	31219842	.	0	.
625	chr1	31573870	31574371	.	0	.
626	chr1	31784054	31784555	.	0	.
627	chr1	31573870	31574371	.	0	.
628	chr1	30903305	30903806	.	0	.
629	chr1	30321446	30321947	.	0	.
630	chr1	31621863	31622364	.	0	.
631	chr1	30900433	30900934	.	0	.
632	chr1	31573870	31574371	.	0	.
633	chr1	31889136	31889637	.	0	.
634	chr1	32077454	32077955	.	0	.
635	chr1	30664325	30664826	.	0	.
636	chr1	30719821	30720322	.	0	.
637	chr1	32251068	32251569	.	0	.
638	chr1	30754539	30755040	.	0	.
639	chr1	31239062	31239563	.	0	.
640	chr1	31207622	31208123	.	0	.
641	chr1	31970753	31971254	.	0	.
642	chr1	30714924	30715425	.	0	.
643	chr1	30895581	30896082	.	0	.
644	chr1	31182334	31182835	.	0	.
645	chr1	31297410	31297911	.	0	.
646	chr1	31784054	31784555	.	0	.
647	chr1	32196387	32196888	.	0	.
648	chr1	32251068	32251569	.	0	.
649	chr1	31218674	31219175	.	0	.
650	chr1	32075520	32076021	.	0	.
651	chr1	32741560	32742061	.	0	.
652	chr1	31422660	31423161	.	0	.
653	chr1	32204786	32205287	.	0	.
654	chr1	32754741	32755242	.	0	.
655	chr1	31757219	31757720	.	0	.
656	chr1	31732929	31733430	.	0	.
657	chr1	33073100	33073601	.	0	.
658	chr1	32251068	32251569	.	0	.
659	chr1	32091151	32091652	.	0	.
660	chr1	33324082	33324583	.	0	.
661	chr1	32251068	32251569	.	0	.
662	chr1	33073100	33073601	.	0	.
663	chr1	32251068	32251569	.	0	.
664	chr1	32251068	32251569	.	0	.
665	chr1	32712135	32712636	.	0	.
666	chr1	32204786	32205287	.	0	.
667	chr1	32895975	32896476	.	0	.
668	chr1	33060656	33061157	.	0	.
669	chr1	32888125	32888626	.	0	.
670	chr1	32361229	32361730	.	0	.
671	chr1	33005574	33006075	.	0	.
672	chr1	33126501	33127002	.	0	.
673	chr1	33684418	33684919	.	0	.
674	chr1	32993030	32993531	.	0	.
675	chr1	33986290	33986791	.	0	.
676	chr1	33986290	33986791	.	0	.
677	chr1	34871248	34871749	.	0	.
678	chr1	35562989	35563490	.	0	.
679	chr1	34609570	34610071	.	0	.
680	chr1	35562989	35563490	.	0	.
681	chr1	34867435	34867936	.	0	.
682	chr1	36093115	36093616	.	0	.
683	chr1	35562989	35563490	.	0	.
684	chr1	36207240	36207741	.	0	.
685	chr1	36374419	36374920	.	0	.
686	chr1	34740426	34740927	.	0	.
687	chr1	34871248	34871749	.	0	.
688	chr1	35442607	35443108	.	0	.
689	chr1	35562989	35563490	.	0	.
690	chr1	36207240	36207741	.	0	.
691	chr1	36463633	36464134	.	0	.
692	chr1	35562989	35563490	.	0	.
693	chr1	35883544	35884045	.	0	.
694	chr1	36100674	36101175	.	0	.
695	chr1	36134616	36135117	.	0	.
696	chr1	36203456	36203957	.	0	.
697	chr1	36864654	36865155	.	0	.
698	chr1	35562989	35563490	.	0	.
699	chr1	36931417	36931918	.	0	.
700	chr1	37238253	37238754	.	0	.
701	chr1	36374419	36374920	.	0	.
702	chr1	36174763	36175264	.	0	.
703	chr1	36781024	36781525	.	0	.
704	chr1	37272737	37273238	.	0	.
705	chr1	38565136	38565637	.	0	.
706	chr1	37170156	37170657	.	0	.
707	chr1	38328250	38328751	.	0	.
708	chr1	37272737	37273238	.	0	.
709	chr1	38662151	38662652	.	0	.
710	chr1	39047404	39047905	.	0	.
711	chr1	39076465	39076966	.	0	.
712	chr1	39047404	39047905	.	0	.
713	chr1	38274820	38275321	.	0	.
714	chr1	39398680	39399181	.	0	.
715	chr1	39559422	39559923	.	0	.
716	chr1	39626355	39626856	.	0	.
717	chr1	39658576	39659077	.	0	.
718	chr1	39739214	39739715	.	0	.
719	chr1	40317980	40318481	.	0	.
720	chr1	40661805	40662306	.	0	.
721	chr1	40796805	40797306	.	0	.
722	chr1	40317980	40318481	.	0	.
723	chr1	39548872	39549373	.	0	.
724	chr1	40796805	40797306	.	0	.
725	chr1	40918047	40918548	.	0	.
726	chr1	39846721	39847222	.	0	.
727	chr1	40822373	40822874	.	0	.
728	chr1	40663973	40664474	.	0	.
729	chr1	39957609	39958110	.	0	.
730	chr1	40045190	40045691	.	0	.
731	chr1	40651912	40652413	.	0	.
732	chr1	40823807	40824308	.	0	.
733	chr1	41720137	41720638	.	0	.
734	chr1	41797080	41797581	.	0	.
735	chr1	40796805	40797306	.	0	.
736	chr1	41494710	41495211	.	0	.
737	chr1	41828844	41829345	.	0	.
738	chr1	40651912	40652413	.	0	.
739	chr1	40661805	40662306	.	0	.
740	chr1	41662606	41663107	.	0	.
741	chr1	41668776	41669277	.	0	.
742	chr1	41797080	41797581	.	0	.
743	chr1	41828844	41829345	.	0	.
744	chr1	41797080	41797581	.	0	.
745	chr1	41797080	41797581	.	0	.
746	chr1	42172020	42172521	.	0	.
747	chr1	41475517	41476018	.	0	.
748	chr1	41828844	41829345	.	0	.
749	chr1	42777812	42778313	.	0	.
750	chr1	41917862	41918363	.	0	.
751	chr1	42034373	42034874	.	0	.
752	chr1	42173251	42173752	.	0	.
753	chr1	42322581	42323082	.	0	.
754	chr1	42334238	42334739	.	0	.
755	chr1	42379934	42380435	.	0	.
756	chr1	42682875	42683376	.	0	.
757	chr1	42924119	42924620	.	0	.
758	chr1	42958719	42959220	.	0	.
759	chr1	43068211	43068712	.	0	.
760	chr1	43073587	43074088	.	0	.
761	chr1	43358610	43359111	.	0	.
762	chr1	43453605	43454106	.	0	.
763	chr1	43601243	43601744	.	0	.
764	chr1	43649247	43649748	.	0	.
765	chr1	43368585	43369086	.	0	.
766	chr1	42747071	42747572	.	0	.
767	chr1	42379934	42380435	.	0	.
768	chr1	42455690	42456191	.	0	.
769	chr1	43358610	43359111	.	0	.
770	chr1	43706524	43707025	.	0	.
771	chr1	43980811	43981312	.	0	.
772	chr1	42420831	42421332	.	0	.
773	chr1	42456282	42456783	.	0	.
774	chr1	42462957	42463458	.	0	.
775	chr1	42658083	42658584	.	0	.
776	chr1	42682125	42682626	.	0	.
777	chr1	42682875	42683376	.	0	.
778	chr1	42766801	42767302	.	0	.
779	chr1	42846344	42846845	.	0	.
780	chr1	42924119	42924620	.	0	.
781	chr1	42924814	42925315	.	0	.
782	chr1	42953171	42953672	.	0	.
783	chr1	42958719	42959220	.	0	.
784	chr1	42959220	42959721	.	0	.
785	chr1	43068211	43068712	.	0	.
786	chr1	43073587	43074088	.	0	.
787	chr1	43172373	43172874	.	0	.
788	chr1	43358610	43359111	.	0	.
789	chr1	43389837	43390338	.	0	.
790	chr1	43450433	43450934	.	0	.
791	chr1	43453605	43454106	.	0	.
792	chr1	43601243	43601744	.	0	.
793	chr1	43649247	43649748	.	0	.
794	chr1	43707171	43707672	.	0	.
795	chr1	43861931	43862432	.	0	.
796	chr1	43946449	43946950	.	0	.
797	chr1	43969574	43970075	.	0	.
798	chr1	43975198	43975699	.	0	.
799	chr1	43978920	43979421	.	0	.
800	chr1	44005612	44006113	.	0	.
801	chr1	44011070	44011571	.	0	.
802	chr1	44011646	44012147	.	0	.
803	chr1	44012159	44012660	.	0	.
804	chr1	44014996	44015497	.	0	.
805	chr1	44019417	44019918	.	0	.
806	chr1	44030134	44030635	.	0	.
807	chr1	44030657	44031158	.	0	.
808	chr1	44031319	44031820	.	0	.
809	chr1	44048178	44048679	.	0	.
810	chr1	44217619	44218120	.	0	.
811	chr1	43992837	43993338	.	0	.
812	chr1	44545950	44546451	.	0	.
813	chr1	44562120	44562621	.	0	.
814	chr1	44541874	44542375	.	0	.
815	chr1	43282338	43282839	.	0	.
816	chr1	44508898	44509399	.	0	.
817	chr1	43275077	43275578	.	0	.
818	chr1	43299287	43299788	.	0	.
819	chr1	43653296	43653797	.	0	.
820	chr1	44028854	44029355	.	0	.
821	chr1	43935878	43936379	.	0	.
822	chr1	44012797	44013298	.	0	.
823	chr1	44014337	44014838	.	0	.
824	chr1	44848703	44849204	.	0	.
825	chr1	44659202	44659703	.	0	.
826	chr1	44619463	44619964	.	0	.
827	chr1	44806942	44807443	.	0	.
828	chr1	45502120	45502621	.	0	.
829	chr1	44541874	44542375	.	0	.
830	chr1	44541874	44542375	.	0	.
831	chr1	44633162	44633663	.	0	.
832	chr1	44809050	44809551	.	0	.
833	chr1	45892308	45892809	.	0	.
834	chr1	46039492	46039993	.	0	.
835	chr1	46244828	46245329	.	0	.
836	chr1	44903284	44903785	.	0	.
837	chr1	45502120	45502621	.	0	.
838	chr1	46042785	46043286	.	0	.
839	chr1	46069780	46070281	.	0	.
840	chr1	45012503	45013004	.	0	.
841	chr1	46244828	46245329	.	0	.
842	chr1	44809050	44809551	.	0	.
843	chr1	46039492	46039993	.	0	.
844	chr1	45490274	45490775	.	0	.
845	chr1	47434324	47434825	.	0	.
846	chr1	47491177	47491678	.	0	.
847	chr1	46341127	46341628	.	0	.
848	chr1	48687148	48687649	.	0	.
849	chr1	50702487	50702988	.	0	.
850	chr1	50666838	50667339	.	0	.
851	chr1	51253191	51253692	.	0	.
852	chr1	50666838	50667339	.	0	.
853	chr1	50702487	50702988	.	0	.
854	chr1	51261208	51261709	.	0	.
855	chr1	52551438	52551939	.	0	.
856	chr1	51261208	51261709	.	0	.
857	chr1	51420797	51421298	.	0	.
858	chr1	51910256	51910757	.	0	.
859	chr1	52553819	52554320	.	0	.
860	chr1	52927548	52928049	.	0	.
861	chr1	53390142	53390643	.	0	.
862	chr1	53407937	53408438	.	0	.
863	chr1	53047980	53048481	.	0	.
864	chr1	53057667	53058168	.	0	.
865	chr1	53871136	53871637	.	0	.
866	chr1	54499969	54500470	.	0	.
867	chr1	53871136	53871637	.	0	.
868	chr1	53871136	53871637	.	0	.
869	chr1	56899472	56899973	.	0	.
870	chr1	57879704	57880205	.	0	.
871	chr1	59316028	59316529	.	0	.
872	chr1	61242017	61242518	.	0	.
873	chr1	62395272	62395773	.	0	.
874	chr1	62436372	62436873	.	0	.
875	chr1	63087906	63088407	.	0	.
876	chr1	63124524	63125025	.	0	.
877	chr1	62530446	62530947	.	0	.
878	chr1	62295989	62296490	.	0	.
879	chr1	62407340	62407841	.	0	.
880	chr1	63107854	63108355	.	0	.
881	chr1	64308623	64309124	.	0	.
882	chr1	64669829	64670330	.	0	.
883	chr1	65401346	65401847	.	0	.
884	chr1	65981112	65981613	.	0	.
885	chr1	65401346	65401847	.	0	.
886	chr1	66231819	66232320	.	0	.
887	chr1	66652504	66653005	.	0	.
888	chr1	67767172	67767673	.	0	.
889	chr1	67779100	67779601	.	0	.
890	chr1	67869094	67869595	.	0	.
891	chr1	67635215	67635716	.	0	.
892	chr1	67749647	67750148	.	0	.
893	chr1	68104103	68104604	.	0	.
894	chr1	68342657	68343158	.	0	.
895	chr1	67307743	67308244	.	0	.
896	chr1	67749647	67750148	.	0	.
897	chr1	68347369	68347870	.	0	.
898	chr1	68442773	68443274	.	0	.
899	chr1	68808551	68809052	.	0	.
900	chr1	67307743	67308244	.	0	.
901	chr1	67749647	67750148	.	0	.
902	chr1	68808551	68809052	.	0	.
903	chr1	68206835	68207336	.	0	.
904	chr1	68293109	68293610	.	0	.
905	chr1	67779100	67779601	.	0	.
906	chr1	68962517	68963018	.	0	.
907	chr1	69638431	69638932	.	0	.
908	chr1	70504698	70505199	.	0	.
909	chr1	71427634	71428135	.	0	.
910	chr1	71427634	71428135	.	0	.
911	chr1	71592782	71593283	.	0	.
912	chr1	71940077	71940578	.	0	.
913	chr1	71948446	71948947	.	0	.
914	chr1	72062595	72063096	.	0	.
915	chr1	72117440	72117941	.	0	.
916	chr1	72278420	72278921	.	0	.
917	chr1	73674911	73675412	.	0	.
918	chr1	74144594	74145095	.	0	.
919	chr1	74199463	74199964	.	0	.
920	chr1	74382848	74383349	.	0	.
921	chr1	74398089	74398590	.	0	.
922	chr1	74423642	74424143	.	0	.
923	chr1	74508603	74509104	.	0	.
924	chr1	74572877	74573378	.	0	.
925	chr1	73674911	73675412	.	0	.
926	chr1	74144594	74145095	.	0	.
927	chr1	74423642	74424143	.	0	.
928	chr1	74474818	74475319	.	0	.
929	chr1	74506360	74506861	.	0	.
930	chr1	75203586	75204087	.	0	.
931	chr1	76673712	76674213	.	0	.
932	chr1	76076833	76077334	.	0	.
933	chr1	76268324	76268825	.	0	.
934	chr1	76903788	76904289	.	0	.
935	chr1	76109371	76109872	.	0	.
936	chr1	77394304	77394805	.	0	.
937	chr1	76147900	76148401	.	0	.
938	chr1	76422703	76423204	.	0	.
939	chr1	77034434	77034935	.	0	.
940	chr1	77353404	77353905	.	0	.
941	chr1	77469993	77470494	.	0	.
942	chr1	76674440	76674941	.	0	.
943	chr1	77272271	77272772	.	0	.
944	chr1	77683916	77684417	.	0	.
945	chr1	77682436	77682937	.	0	.
946	chr1	77978905	77979406	.	0	.
947	chr1	78005616	78006117	.	0	.
948	chr1	84147845	84148346	.	0	.
949	chr1	84289409	84289910	.	0	.
950	chr1	84620864	84621365	.	0	.
951	chr1	84936178	84936679	.	0	.
952	chr1	85330766	85331267	.	0	.
953	chr1	85405594	85406095	.	0	.
954	chr1	85417304	85417805	.	0	.
955	chr1	85417304	85417805	.	0	.
956	chr1	86546897	86547398	.	0	.
957	chr1	85417304	85417805	.	0	.
958	chr1	87339265	87339766	.	0	.
959	chr1	88327576	88328077	.	0	.
960	chr1	88333279	88333780	.	0	.
961	chr1	88655635	88656136	.	0	.
962	chr1	89125890	89126391	.	0	.
963	chr1	89556876	89557377	.	0	.
964	chr1	89605758	89606259	.	0	.
965	chr1	89708840	89709341	.	0	.
966	chr1	89835527	89836028	.	0	.
967	chr1	89868779	89869280	.	0	.
968	chr1	89905303	89905804	.	0	.
969	chr1	88998615	88999116	.	0	.
970	chr1	89527193	89527694	.	0	.
971	chr1	89575332	89575833	.	0	.
972	chr1	89602662	89603163	.	0	.
973	chr1	89693203	89693704	.	0	.
974	chr1	89739046	89739547	.	0	.
975	chr1	89884041	89884542	.	0	.
976	chr1	89884731	89885232	.	0	.
977	chr1	88727971	88728472	.	0	.
978	chr1	88783945	88784446	.	0	.
979	chr1	88889559	88890060	.	0	.
980	chr1	89127288	89127789	.	0	.
981	chr1	89483258	89483759	.	0	.
982	chr1	89556876	89557377	.	0	.
983	chr1	89598415	89598916	.	0	.
984	chr1	89837057	89837558	.	0	.
985	chr1	89855571	89856072	.	0	.
986	chr1	91732228	91732729	.	0	.
987	chr1	90876027	90876528	.	0	.
988	chr1	91754372	91754873	.	0	.
989	chr1	92853287	92853788	.	0	.
990	chr1	93576240	93576741	.	0	.
991	chr1	93616227	93616728	.	0	.
992	chr1	93668873	93669374	.	0	.
993	chr1	93730055	93730556	.	0	.
994	chr1	93751563	93752064	.	0	.
995	chr1	93758044	93758545	.	0	.
996	chr1	93972370	93972871	.	0	.
997	chr1	94027612	94028113	.	0	.
998	chr1	94848855	94849356	.	0	.
999	chr1	94962810	94963311	.	0	.
1000	chr1	95002477	95002978	.	0	.
1001	chr1	95228978	95229479	.	0	.
1002	chr1	95974484	95974985	.	0	.
1003	chr1	96968521	96969022	.	0	.
1004	chr1	97047816	97048317	.	0	.
1005	chr1	98044558	98045059	.	0	.
1006	chr1	98452208	98452709	.	0	.
1007	chr1	98468084	98468585	.	0	.
1008	chr1	98675254	98675755	.	0	.
1009	chr1	97649693	97650194	.	0	.
1010	chr1	97047816	97048317	.	0	.
1011	chr1	97649693	97650194	.	0	.
1012	chr1	98069185	98069686	.	0	.
1013	chr1	98761200	98761701	.	0	.
1014	chr1	98044558	98045059	.	0	.
1015	chr1	98315246	98315747	.	0	.
1016	chr1	98406638	98407139	.	0	.
1017	chr1	99681549	99682050	.	0	.
1018	chr1	100034403	100034904	.	0	.
1019	chr1	98766203	98766704	.	0	.
1020	chr1	99227178	99227679	.	0	.
1021	chr1	99294543	99295044	.	0	.
1022	chr1	99548850	99549351	.	0	.
1023	chr1	100077571	100078072	.	0	.
1024	chr1	100152223	100152724	.	0	.
1025	chr1	100187870	100188371	.	0	.
1026	chr1	100404751	100405252	.	0	.
1027	chr1	100463659	100464160	.	0	.
1028	chr1	100610920	100611421	.	0	.
1029	chr1	98997478	98997979	.	0	.
1030	chr1	100035691	100036192	.	0	.
1031	chr1	100360646	100361147	.	0	.
1032	chr1	101437598	101438099	.	0	.
1033	chr1	102366080	102366581	.	0	.
1034	chr1	102990675	102991176	.	0	.
1035	chr1	103134688	103135189	.	0	.
1036	chr1	103344381	103344882	.	0	.
1037	chr1	107451707	107452208	.	0	.
1038	chr1	106727101	106727602	.	0	.
1039	chr1	107590905	107591406	.	0	.
1040	chr1	108644801	108645302	.	0	.
1041	chr1	109112595	109113096	.	0	.
1042	chr1	108719304	108719805	.	0	.
1043	chr1	109265010	109265511	.	0	.
1044	chr1	109649338	109649839	.	0	.
1045	chr1	109712602	109713103	.	0	.
1046	chr1	108561655	108562156	.	0	.
1047	chr1	109664459	109664960	.	0	.
1048	chr1	109783342	109783843	.	0	.
1049	chr1	109807401	109807902	.	0	.
1050	chr1	109371373	109371874	.	0	.
1051	chr1	110171461	110171962	.	0	.
1052	chr1	109649338	109649839	.	0	.
1053	chr1	110171461	110171962	.	0	.
1054	chr1	109089888	109090389	.	0	.
1055	chr1	109133269	109133770	.	0	.
1056	chr1	109578659	109579160	.	0	.
1057	chr1	109466224	109466725	.	0	.
1058	chr1	110150278	110150779	.	0	.
1059	chr1	109784467	109784968	.	0	.
1060	chr1	109712602	109713103	.	0	.
1061	chr1	110557211	110557712	.	0	.
1062	chr1	110581379	110581880	.	0	.
1063	chr1	111734742	111735243	.	0	.
1064	chr1	112011155	112011656	.	0	.
1065	chr1	111734742	111735243	.	0	.
1066	chr1	113111260	113111761	.	0	.
1067	chr1	111750810	111751311	.	0	.
1068	chr1	112011155	112011656	.	0	.
1069	chr1	112711588	112712089	.	0	.
1070	chr1	112904884	112905385	.	0	.
1071	chr1	112446324	112446825	.	0	.
1072	chr1	113927812	113928313	.	0	.
1073	chr1	114106980	114107481	.	0	.
1074	chr1	114108869	114109370	.	0	.
1075	chr1	114126098	114126599	.	0	.
1076	chr1	114386681	114387182	.	0	.
1077	chr1	116311756	116312257	.	0	.
1078	chr1	115706767	115707268	.	0	.
1079	chr1	116409667	116410168	.	0	.
1080	chr1	116923275	116923776	.	0	.
1081	chr1	117007139	117007640	.	0	.
1082	chr1	116504377	116504878	.	0	.
1083	chr1	117007139	117007640	.	0	.
1084	chr1	117321523	117322024	.	0	.
1085	chr1	118117446	118117947	.	0	.
1086	chr1	117002929	117003430	.	0	.
1087	chr1	119663095	119663596	.	0	.
1088	chr1	119978269	119978770	.	0	.
1089	chr1	121184377	121184878	.	0	.
1090	chr1	144551381	144551882	.	0	.
1091	chr1	144551919	144552420	.	0	.
1092	chr1	145978480	145978981	.	0	.
1093	chr1	145997087	145997588	.	0	.
1094	chr1	146039791	146040292	.	0	.
1095	chr1	146051961	146052462	.	0	.
1096	chr1	145287433	145287934	.	0	.
1097	chr1	145919368	145919869	.	0	.
1098	chr1	145997087	145997588	.	0	.
1099	chr1	146472318	146472819	.	0	.
1100	chr1	145721089	145721590	.	0	.
1101	chr1	145425383	145425884	.	0	.
1102	chr1	145751703	145752204	.	0	.
1103	chr1	145859629	145860130	.	0	.
1104	chr1	145891768	145892269	.	0	.
1105	chr1	145918733	145919234	.	0	.
1106	chr1	145919368	145919869	.	0	.
1107	chr1	145927929	145928430	.	0	.
1108	chr1	145960364	145960865	.	0	.
1109	chr1	145961166	145961667	.	0	.
1110	chr1	145977415	145977916	.	0	.
1111	chr1	146036812	146037313	.	0	.
1112	chr1	146039791	146040292	.	0	.
1113	chr1	146051449	146051950	.	0	.
1114	chr1	146174472	146174973	.	0	.
1115	chr1	146377823	146378324	.	0	.
1116	chr1	146472318	146472819	.	0	.
1117	chr1	146486437	146486938	.	0	.
1118	chr1	146792762	146793263	.	0	.
1119	chr1	147351244	147351745	.	0	.
1120	chr1	148402988	148403489	.	0	.
1121	chr1	147821836	147822337	.	0	.
1122	chr1	149607374	149607875	.	0	.
1123	chr1	150011342	150011843	.	0	.
1124	chr1	150283234	150283735	.	0	.
1125	chr1	150320777	150321278	.	0	.
1126	chr1	149445387	149445888	.	0	.
1127	chr1	149885437	149885938	.	0	.
1128	chr1	149886546	149887047	.	0	.
1129	chr1	149887077	149887578	.	0	.
1130	chr1	149887768	149888269	.	0	.
1131	chr1	150067464	150067965	.	0	.
1132	chr1	150067975	150068476	.	0	.
1133	chr1	150235929	150236430	.	0	.
1134	chr1	150321302	150321803	.	0	.
1135	chr1	150362801	150363302	.	0	.
1136	chr1	150363825	150364326	.	0	.
1137	chr1	150473538	150474039	.	0	.
1138	chr1	150515949	150516450	.	0	.
1139	chr1	150697045	150697546	.	0	.
1140	chr1	150255822	150256323	.	0	.
1141	chr1	150808701	150809202	.	0	.
1142	chr1	149176605	149177106	.	0	.
1143	chr1	149285665	149286166	.	0	.
1144	chr1	149607374	149607875	.	0	.
1145	chr1	149792816	149793317	.	0	.
1146	chr1	149812797	149813298	.	0	.
1147	chr1	149885437	149885938	.	0	.
1148	chr1	149899914	149900415	.	0	.
1149	chr1	149927621	149928122	.	0	.
1150	chr1	149928154	149928655	.	0	.
1151	chr1	149961966	149962467	.	0	.
1152	chr1	150067464	150067965	.	0	.
1153	chr1	150067975	150068476	.	0	.
1154	chr1	150148785	150149286	.	0	.
1155	chr1	150149648	150150149	.	0	.
1156	chr1	150150590	150151091	.	0	.
1157	chr1	150234264	150234765	.	0	.
1158	chr1	150255822	150256323	.	0	.
1159	chr1	150321302	150321803	.	0	.
1160	chr1	150332902	150333403	.	0	.
1161	chr1	150364381	150364882	.	0	.
1162	chr1	150365337	150365838	.	0	.
1163	chr1	150469165	150469666	.	0	.
1164	chr1	150568905	150569406	.	0	.
1165	chr1	150577633	150578134	.	0	.
1166	chr1	150578382	150578883	.	0	.
1167	chr1	150628684	150629185	.	0	.
1168	chr1	150629394	150629895	.	0	.
1169	chr1	150808121	150808622	.	0	.
1170	chr1	150808701	150809202	.	0	.
1171	chr1	150255822	150256323	.	0	.
1172	chr1	149938945	149939446	.	0	.
1173	chr1	150987927	150988428	.	0	.
1174	chr1	150008686	150009187	.	0	.
1175	chr1	151061919	151062420	.	0	.
1176	chr1	149938945	149939446	.	0	.
1177	chr1	149938945	149939446	.	0	.
1178	chr1	149945153	149945654	.	0	.
1179	chr1	150583640	150584141	.	0	.
1180	chr1	150987927	150988428	.	0	.
1181	chr1	150549115	150549616	.	0	.
1182	chr1	151836353	151836854	.	0	.
1183	chr1	151158155	151158656	.	0	.
1184	chr1	150067975	150068476	.	0	.
1185	chr1	150214020	150214521	.	0	.
1186	chr1	150256879	150257380	.	0	.
1187	chr1	150268190	150268691	.	0	.
1188	chr1	150568905	150569406	.	0	.
1189	chr1	150925427	150925928	.	0	.
1190	chr1	151004664	151005165	.	0	.
1191	chr1	151005403	151005904	.	0	.
1192	chr1	151007507	151008008	.	0	.
1193	chr1	151061919	151062420	.	0	.
1194	chr1	151072108	151072609	.	0	.
1195	chr1	151728680	151729181	.	0	.
1196	chr1	150978962	150979463	.	0	.
1197	chr1	150924618	150925119	.	0	.
1198	chr1	150987927	150988428	.	0	.
1199	chr1	152047831	152048332	.	0	.
1200	chr1	150532450	150532951	.	0	.
1201	chr1	150578382	150578883	.	0	.
1202	chr1	150987927	150988428	.	0	.
1203	chr1	151579348	151579849	.	0	.
1204	chr1	151251653	151252154	.	0	.
1205	chr1	151993027	151993528	.	0	.
1206	chr1	151993027	151993528	.	0	.
1207	chr1	150808121	150808622	.	0	.
1208	chr1	150925427	150925928	.	0	.
1209	chr1	150974577	150975078	.	0	.
1210	chr1	151004664	151005165	.	0	.
1211	chr1	151047480	151047981	.	0	.
1212	chr1	151069741	151070242	.	0	.
1213	chr1	151131183	151131684	.	0	.
1214	chr1	151165138	151165639	.	0	.
1215	chr1	151254528	151255029	.	0	.
1216	chr1	151281064	151281565	.	0	.
1217	chr1	151294002	151294503	.	0	.
1218	chr1	151295013	151295514	.	0	.
1219	chr1	151346450	151346951	.	0	.
1220	chr1	151371538	151372039	.	0	.
1221	chr1	151728680	151729181	.	0	.
1222	chr1	152111555	152112056	.	0	.
1223	chr1	152112087	152112588	.	0	.
1224	chr1	150966391	150966892	.	0	.
1225	chr1	150972841	150973342	.	0	.
1226	chr1	151175931	151176432	.	0	.
1227	chr1	150924618	150925119	.	0	.
1228	chr1	152047831	152048332	.	0	.
1229	chr1	152182419	152182920	.	0	.
1230	chr1	150978962	150979463	.	0	.
1231	chr1	151993027	151993528	.	0	.
1232	chr1	150925427	150925928	.	0	.
1233	chr1	151459276	151459777	.	0	.
1234	chr1	151004664	151005165	.	0	.
1235	chr1	151061919	151062420	.	0	.
1236	chr1	151398599	151399100	.	0	.
1237	chr1	154219586	154220087	.	0	.
1238	chr1	153671680	153672181	.	0	.
1239	chr1	154466006	154466507	.	0	.
1240	chr1	153249610	153250111	.	0	.
1241	chr1	153565692	153566193	.	0	.
1242	chr1	154352308	154352809	.	0	.
1243	chr1	154575918	154576419	.	0	.
1244	chr1	153220481	153220982	.	0	.
1245	chr1	153295410	153295911	.	0	.
1246	chr1	153568547	153569048	.	0	.
1247	chr1	153592641	153593142	.	0	.
1248	chr1	153633683	153634184	.	0	.
1249	chr1	153634187	153634688	.	0	.
1250	chr1	153649736	153650237	.	0	.
1251	chr1	153652938	153653439	.	0	.
1252	chr1	153658392	153658893	.	0	.
1253	chr1	153670983	153671484	.	0	.
1254	chr1	153671680	153672181	.	0	.
1255	chr1	153727104	153727605	.	0	.
1256	chr1	153727616	153728117	.	0	.
1257	chr1	153728171	153728672	.	0	.
1258	chr1	153763428	153763929	.	0	.
1259	chr1	153783526	153784027	.	0	.
1260	chr1	153790235	153790736	.	0	.
1261	chr1	153880818	153881319	.	0	.
1262	chr1	153922016	153922517	.	0	.
1263	chr1	153922823	153923324	.	0	.
1264	chr1	153923489	153923990	.	0	.
1265	chr1	153928944	153929445	.	0	.
1266	chr1	153958385	153958886	.	0	.
1267	chr1	153963386	153963887	.	0	.
1268	chr1	153963901	153964402	.	0	.
1269	chr1	153966404	153966905	.	0	.
1270	chr1	153966975	153967476	.	0	.
1271	chr1	153967517	153968018	.	0	.
1272	chr1	153977422	153977923	.	0	.
1273	chr1	153986118	153986619	.	0	.
1274	chr1	153990463	153990964	.	0	.
1275	chr1	154183037	154183538	.	0	.
1276	chr1	154220344	154220845	.	0	.
1277	chr1	154221050	154221551	.	0	.
1278	chr1	154272086	154272587	.	0	.
1279	chr1	154324531	154325032	.	0	.
1280	chr1	154325175	154325676	.	0	.
1281	chr1	154325712	154326213	.	0	.
1282	chr1	154406234	154406735	.	0	.
1283	chr1	154408278	154408779	.	0	.
1284	chr1	154419320	154419821	.	0	.
1285	chr1	154453448	154453949	.	0	.
1286	chr1	154459018	154459519	.	0	.
1287	chr1	154474797	154475298	.	0	.
1288	chr1	154479761	154480262	.	0	.
1289	chr1	154558107	154558608	.	0	.
1290	chr1	154558631	154559132	.	0	.
1291	chr1	154567723	154568224	.	0	.
1292	chr1	154608001	154608502	.	0	.
1293	chr1	154608599	154609100	.	0	.
1294	chr1	154626779	154627280	.	0	.
1295	chr1	154627350	154627851	.	0	.
1296	chr1	154627982	154628483	.	0	.
1297	chr1	154744256	154744757	.	0	.
1298	chr1	154767726	154768227	.	0	.
1299	chr1	154868561	154869062	.	0	.
1300	chr1	154869401	154869902	.	0	.
1301	chr1	154870086	154870587	.	0	.
1302	chr1	154878418	154878919	.	0	.
1303	chr1	154935944	154936445	.	0	.
1304	chr1	154937029	154937530	.	0	.
1305	chr1	154955105	154955606	.	0	.
1306	chr1	154955986	154956487	.	0	.
1307	chr1	154956504	154957005	.	0	.
1308	chr1	154961530	154962031	.	0	.
1309	chr1	153422395	153422896	.	0	.
1310	chr1	153566502	153567003	.	0	.
1311	chr1	154492209	154492710	.	0	.
1312	chr1	154812428	154812929	.	0	.
1313	chr1	154857903	154858404	.	0	.
1314	chr1	154983508	154984009	.	0	.
1315	chr1	155218792	155219293	.	0	.
1316	chr1	154219586	154220087	.	0	.
1317	chr1	154944624	154945125	.	0	.
1318	chr1	155129712	155130213	.	0	.
1319	chr1	154627982	154628483	.	0	.
1320	chr1	155651081	155651582	.	0	.
1321	chr1	154784721	154785222	.	0	.
1322	chr1	155009532	155010033	.	0	.
1323	chr1	155504130	155504631	.	0	.
1324	chr1	154627982	154628483	.	0	.
1325	chr1	154627982	154628483	.	0	.
1326	chr1	154744825	154745326	.	0	.
1327	chr1	154983508	154984009	.	0	.
1328	chr1	155069102	155069603	.	0	.
1329	chr1	155167174	155167675	.	0	.
1330	chr1	155967818	155968319	.	0	.
1331	chr1	155167174	155167675	.	0	.
1332	chr1	155061412	155061913	.	0	.
1333	chr1	155069102	155069603	.	0	.
1334	chr1	155093606	155094107	.	0	.
1335	chr1	155167174	155167675	.	0	.
1336	chr1	156139981	156140482	.	0	.
1337	chr1	154779748	154780249	.	0	.
1338	chr1	154784721	154785222	.	0	.
1339	chr1	155004945	155005446	.	0	.
1340	chr1	156050309	156050810	.	0	.
1341	chr1	156394709	156395210	.	0	.
1342	chr1	154983508	154984009	.	0	.
1343	chr1	156394709	156395210	.	0	.
1344	chr1	156369058	156369559	.	0	.
1345	chr1	155651081	155651582	.	0	.
1346	chr1	156050309	156050810	.	0	.
1347	chr1	156496478	156496979	.	0	.
1348	chr1	156248707	156249208	.	0	.
1349	chr1	156394709	156395210	.	0	.
1350	chr1	155322955	155323456	.	0	.
1351	chr1	155655723	155656224	.	0	.
1352	chr1	155718643	155719144	.	0	.
1353	chr1	155858497	155858998	.	0	.
1354	chr1	155873796	155874297	.	0	.
1355	chr1	155910627	155911128	.	0	.
1356	chr1	155911171	155911672	.	0	.
1357	chr1	155930998	155931499	.	0	.
1358	chr1	155974727	155975228	.	0	.
1359	chr1	155976067	155976568	.	0	.
1360	chr1	156020775	156021276	.	0	.
1361	chr1	156057085	156057586	.	0	.
1362	chr1	156248707	156249208	.	0	.
1363	chr1	156390967	156391468	.	0	.
1364	chr1	156392762	156393263	.	0	.
1365	chr1	156394709	156395210	.	0	.
1366	chr1	156402965	156403466	.	0	.
1367	chr1	156405647	156406148	.	0	.
1368	chr1	156408028	156408529	.	0	.
1369	chr1	156435366	156435867	.	0	.
1370	chr1	156443826	156444327	.	0	.
1371	chr1	156445766	156446267	.	0	.
1372	chr1	156463417	156463918	.	0	.
1373	chr1	156502795	156503296	.	0	.
1374	chr1	156514894	156515395	.	0	.
1375	chr1	156592934	156593435	.	0	.
1376	chr1	156594186	156594687	.	0	.
1377	chr1	156600644	156601145	.	0	.
1378	chr1	156601795	156602296	.	0	.
1379	chr1	156609000	156609501	.	0	.
1380	chr1	156619013	156619514	.	0	.
1381	chr1	156634839	156635340	.	0	.
1382	chr1	156639785	156640286	.	0	.
1383	chr1	156640541	156641042	.	0	.
1384	chr1	156642921	156643422	.	0	.
1385	chr1	156644943	156645444	.	0	.
1386	chr1	156651897	156652398	.	0	.
1387	chr1	156655993	156656494	.	0	.
1388	chr1	156661252	156661753	.	0	.
1389	chr1	156727952	156728453	.	0	.
1390	chr1	156747057	156747558	.	0	.
1391	chr1	156747798	156748299	.	0	.
1392	chr1	156750174	156750675	.	0	.
1393	chr1	156750842	156751343	.	0	.
1394	chr1	157044996	157045497	.	0	.
1395	chr1	157138843	157139344	.	0	.
1396	chr1	155974221	155974722	.	0	.
1397	chr1	155976067	155976568	.	0	.
1398	chr1	156163069	156163570	.	0	.
1399	chr1	156439755	156440256	.	0	.
1400	chr1	156443826	156444327	.	0	.
1401	chr1	156476380	156476881	.	0	.
1402	chr1	156514894	156515395	.	0	.
1403	chr1	156609000	156609501	.	0	.
1404	chr1	156637402	156637903	.	0	.
1405	chr1	156639785	156640286	.	0	.
1406	chr1	156747798	156748299	.	0	.
1407	chr1	156750174	156750675	.	0	.
1408	chr1	155858497	155858998	.	0	.
1409	chr1	155911171	155911672	.	0	.
1410	chr1	155976067	155976568	.	0	.
1411	chr1	156082948	156083449	.	0	.
1412	chr1	156090648	156091149	.	0	.
1413	chr1	156194266	156194767	.	0	.
1414	chr1	156245567	156246068	.	0	.
1415	chr1	156281941	156282442	.	0	.
1416	chr1	156291845	156292346	.	0	.
1417	chr1	156390967	156391468	.	0	.
1418	chr1	156394709	156395210	.	0	.
1419	chr1	156398464	156398965	.	0	.
1420	chr1	156405647	156406148	.	0	.
1421	chr1	156428684	156429185	.	0	.
1422	chr1	156443826	156444327	.	0	.
1423	chr1	156501765	156502266	.	0	.
1424	chr1	156514894	156515395	.	0	.
1425	chr1	156601795	156602296	.	0	.
1426	chr1	156609000	156609501	.	0	.
1427	chr1	156637402	156637903	.	0	.
1428	chr1	156639785	156640286	.	0	.
1429	chr1	156647298	156647799	.	0	.
1430	chr1	156651897	156652398	.	0	.
1431	chr1	156654619	156655120	.	0	.
1432	chr1	156655993	156656494	.	0	.
1433	chr1	156658682	156659183	.	0	.
1434	chr1	156667614	156668115	.	0	.
1435	chr1	156675868	156676369	.	0	.
1436	chr1	156747057	156747558	.	0	.
1437	chr1	156750174	156750675	.	0	.
1438	chr1	156394709	156395210	.	0	.
1439	chr1	156248707	156249208	.	0	.
1440	chr1	155651081	155651582	.	0	.
1441	chr1	156291845	156292346	.	0	.
1442	chr1	156390967	156391468	.	0	.
1443	chr1	156425000	156425501	.	0	.
1444	chr1	156609000	156609501	.	0	.
1445	chr1	155873796	155874297	.	0	.
1446	chr1	155899187	155899688	.	0	.
1447	chr1	156112326	156112827	.	0	.
1448	chr1	156394709	156395210	.	0	.
1449	chr1	156498831	156499332	.	0	.
1450	chr1	156651897	156652398	.	0	.
1451	chr1	156248707	156249208	.	0	.
1452	chr1	156394709	156395210	.	0	.
1453	chr1	156514894	156515395	.	0	.
1454	chr1	157044996	157045497	.	0	.
1455	chr1	155939984	155940485	.	0	.
1456	chr1	156535702	156536203	.	0	.
1457	chr1	157117395	157117896	.	0	.
1458	chr1	157831746	157832247	.	0	.
1459	chr1	156394709	156395210	.	0	.
1460	chr1	158998628	158999129	.	0	.
1461	chr1	159000566	159001067	.	0	.
1462	chr1	159141562	159142063	.	0	.
1463	chr1	159160901	159161402	.	0	.
1464	chr1	159171958	159172459	.	0	.
1465	chr1	160115358	160115859	.	0	.
1466	chr1	160116838	160117339	.	0	.
1467	chr1	160128134	160128635	.	0	.
1468	chr1	160048586	160049087	.	0	.
1469	chr1	160189515	160190016	.	0	.
1470	chr1	160416331	160416832	.	0	.
1471	chr1	160544589	160545090	.	0	.
1472	chr1	159171958	159172459	.	0	.
1473	chr1	160099444	160099945	.	0	.
1474	chr1	160116273	160116774	.	0	.
1475	chr1	160116838	160117339	.	0	.
1476	chr1	161046529	161047030	.	0	.
1477	chr1	160250830	160251331	.	0	.
1478	chr1	160115358	160115859	.	0	.
1479	chr1	160116838	160117339	.	0	.
1480	chr1	160291228	160291729	.	0	.
1481	chr1	160399582	160400083	.	0	.
1482	chr1	161209748	161210249	.	0	.
1483	chr1	161046529	161047030	.	0	.
1484	chr1	161133247	161133748	.	0	.
1485	chr1	161046529	161047030	.	0	.
1486	chr1	160375353	160375854	.	0	.
1487	chr1	161505805	161506306	.	0	.
1488	chr1	161532874	161533375	.	0	.
1489	chr1	161561227	161561728	.	0	.
1490	chr1	161784938	161785439	.	0	.
1491	chr1	161532874	161533375	.	0	.
1492	chr1	161209748	161210249	.	0	.
1493	chr1	161046529	161047030	.	0	.
1494	chr1	161726843	161727344	.	0	.
1495	chr1	162144814	162145315	.	0	.
1496	chr1	162111983	162112484	.	0	.
1497	chr1	162987639	162988140	.	0	.
1498	chr1	161523712	161524213	.	0	.
1499	chr1	161530593	161531094	.	0	.
1500	chr1	161611727	161612228	.	0	.
1501	chr1	161726843	161727344	.	0	.
1502	chr1	162145316	162145817	.	0	.
1503	chr1	162213458	162213959	.	0	.
1504	chr1	162279117	162279618	.	0	.
1505	chr1	162372354	162372855	.	0	.
1506	chr1	162405788	162406289	.	0	.
1507	chr1	162834975	162835476	.	0	.
1508	chr1	163174762	163175263	.	0	.
1509	chr1	163367031	163367532	.	0	.
1510	chr1	164755454	164755955	.	0	.
1511	chr1	165871302	165871803	.	0	.
1512	chr1	165695878	165696379	.	0	.
1513	chr1	166854657	166855158	.	0	.
1514	chr1	166931130	166931631	.	0	.
1515	chr1	167121214	167121715	.	0	.
1516	chr1	165855268	165855769	.	0	.
1517	chr1	166184878	166185379	.	0	.
1518	chr1	166902332	166902833	.	0	.
1519	chr1	166905014	166905515	.	0	.
1520	chr1	168079740	168080241	.	0	.
1521	chr1	167137440	167137941	.	0	.
1522	chr1	167447603	167448104	.	0	.
1523	chr1	167649312	167649813	.	0	.
1524	chr1	167662113	167662614	.	0	.
1525	chr1	167752154	167752655	.	0	.
1526	chr1	167880527	167881028	.	0	.
1527	chr1	167904626	167905127	.	0	.
1528	chr1	168079740	168080241	.	0	.
1529	chr1	168081239	168081740	.	0	.
1530	chr1	168420121	168420622	.	0	.
1531	chr1	168610108	168610609	.	0	.
1532	chr1	168688491	168688992	.	0	.
1533	chr1	168708773	168709274	.	0	.
1534	chr1	168738368	168738869	.	0	.
1535	chr1	168081239	168081740	.	0	.
1536	chr1	168386295	168386796	.	0	.
1537	chr1	168387099	168387600	.	0	.
1538	chr1	168392837	168393338	.	0	.
1539	chr1	169044272	169044773	.	0	.
1540	chr1	169136940	169137441	.	0	.
1541	chr1	167803270	167803771	.	0	.
1542	chr1	168226296	168226797	.	0	.
1543	chr1	168649299	168649800	.	0	.
1544	chr1	169092006	169092507	.	0	.
1545	chr1	169095075	169095576	.	0	.
1546	chr1	169511630	169512131	.	0	.
1547	chr1	172181374	172181875	.	0	.
1548	chr1	170694740	170695241	.	0	.
1549	chr1	170700724	170701225	.	0	.
1550	chr1	171100271	171100772	.	0	.
1551	chr1	171150077	171150578	.	0	.
1552	chr1	171229614	171230115	.	0	.
1553	chr1	171485982	171486483	.	0	.
1554	chr1	171501573	171502074	.	0	.
1555	chr1	171911888	171912389	.	0	.
1556	chr1	171954611	171955112	.	0	.
1557	chr1	172395011	172395512	.	0	.
1558	chr1	171954611	171955112	.	0	.
1559	chr1	171100271	171100772	.	0	.
1560	chr1	171150077	171150578	.	0	.
1561	chr1	171802166	171802667	.	0	.
1562	chr1	172270487	172270988	.	0	.
1563	chr1	172658652	172659153	.	0	.
1564	chr1	174217638	174218139	.	0	.
1565	chr1	174352064	174352565	.	0	.
1566	chr1	174797787	174798288	.	0	.
1567	chr1	175319040	175319541	.	0	.
1568	chr1	175328849	175329350	.	0	.
1569	chr1	175373739	175374240	.	0	.
1570	chr1	175380852	175381353	.	0	.
1571	chr1	175496197	175496698	.	0	.
1572	chr1	175582956	175583457	.	0	.
1573	chr1	175731451	175731952	.	0	.
1574	chr1	174874168	174874669	.	0	.
1575	chr1	174939294	174939795	.	0	.
1576	chr1	174976862	174977363	.	0	.
1577	chr1	175470820	175471321	.	0	.
1578	chr1	177206802	177207303	.	0	.
1579	chr1	179448367	179448868	.	0	.
1580	chr1	181488054	181488555	.	0	.
1581	chr1	181611778	181612279	.	0	.
1582	chr1	182002396	182002897	.	0	.
1583	chr1	182257322	182257823	.	0	.
1584	chr1	182299980	182300481	.	0	.
1585	chr1	182675599	182676100	.	0	.
1586	chr1	182392101	182392602	.	0	.
1587	chr1	182762494	182762995	.	0	.
1588	chr1	182879249	182879750	.	0	.
1589	chr1	183547453	183547954	.	0	.
1590	chr1	183869023	183869524	.	0	.
1591	chr1	183869682	183870183	.	0	.
1592	chr1	183922984	183923485	.	0	.
1593	chr1	183318397	183318898	.	0	.
1594	chr1	184890512	184891013	.	0	.
1595	chr1	183874245	183874746	.	0	.
1596	chr1	183922984	183923485	.	0	.
1597	chr1	184824820	184825321	.	0	.
1598	chr1	184890512	184891013	.	0	.
1599	chr1	186440778	186441279	.	0	.
1600	chr1	186440778	186441279	.	0	.
1601	chr1	186904328	186904829	.	0	.
1602	chr1	192170185	192170686	.	0	.
1603	chr1	197189562	197190063	.	0	.
1604	chr1	197276228	197276729	.	0	.
1605	chr1	197320905	197321406	.	0	.
1606	chr1	197356845	197357346	.	0	.
1607	chr1	197419154	197419655	.	0	.
1608	chr1	197277188	197277689	.	0	.
1609	chr1	197465799	197466300	.	0	.
1610	chr1	197145894	197146395	.	0	.
1611	chr1	197314687	197315188	.	0	.
1612	chr1	197315325	197315826	.	0	.
1613	chr1	197442037	197442538	.	0	.
1614	chr1	199082804	199083305	.	0	.
1615	chr1	200362421	200362922	.	0	.
1616	chr1	201119738	201120239	.	0	.
1617	chr1	201171344	201171845	.	0	.
1618	chr1	200371291	200371792	.	0	.
1619	chr1	201094029	201094530	.	0	.
1620	chr1	201128494	201128995	.	0	.
1621	chr1	201489169	201489670	.	0	.
1622	chr1	201744849	201745350	.	0	.
1623	chr1	201824368	201824869	.	0	.
1624	chr1	200146209	200146710	.	0	.
1625	chr1	200240616	200241117	.	0	.
1626	chr1	200369170	200369671	.	0	.
1627	chr1	200372467	200372968	.	0	.
1628	chr1	200401631	200402132	.	0	.
1629	chr1	200512195	200512696	.	0	.
1630	chr1	201006461	201006962	.	0	.
1631	chr1	201011579	201012080	.	0	.
1632	chr1	201020947	201021448	.	0	.
1633	chr1	201099129	201099630	.	0	.
1634	chr1	201137526	201138027	.	0	.
1635	chr1	201138030	201138531	.	0	.
1636	chr1	201140133	201140634	.	0	.
1637	chr1	201283183	201283684	.	0	.
1638	chr1	201309270	201309771	.	0	.
1639	chr1	201319687	201320188	.	0	.
1640	chr1	201444537	201445038	.	0	.
1641	chr1	201456155	201456656	.	0	.
1642	chr1	201461736	201462237	.	0	.
1643	chr1	201489169	201489670	.	0	.
1644	chr1	201628439	201628940	.	0	.
1645	chr1	201673048	201673549	.	0	.
1646	chr1	201868614	201869115	.	0	.
1647	chr1	201904525	201905026	.	0	.
1648	chr1	201986129	201986630	.	0	.
1649	chr1	201822657	201823158	.	0	.
1650	chr1	201566356	201566857	.	0	.
1651	chr1	201826716	201827217	.	0	.
1652	chr1	202125237	202125738	.	0	.
1653	chr1	201744849	201745350	.	0	.
1654	chr1	202125237	202125738	.	0	.
1655	chr1	201788381	201788882	.	0	.
1656	chr1	201822657	201823158	.	0	.
1657	chr1	201826716	201827217	.	0	.
1658	chr1	201744849	201745350	.	0	.
1659	chr1	201752302	201752803	.	0	.
1660	chr1	202125237	202125738	.	0	.
1661	chr1	201512922	201513423	.	0	.
1662	chr1	201539925	201540426	.	0	.
1663	chr1	201551887	201552388	.	0	.
1664	chr1	201565846	201566347	.	0	.
1665	chr1	201566356	201566857	.	0	.
1666	chr1	201582287	201582788	.	0	.
1667	chr1	201648198	201648699	.	0	.
1668	chr1	201649680	201650181	.	0	.
1669	chr1	201650325	201650826	.	0	.
1670	chr1	201696151	201696652	.	0	.
1671	chr1	201720893	201721394	.	0	.
1672	chr1	201730541	201731042	.	0	.
1673	chr1	201731058	201731559	.	0	.
1674	chr1	201736522	201737023	.	0	.
1675	chr1	201737046	201737547	.	0	.
1676	chr1	201737677	201738178	.	0	.
1677	chr1	201739557	201740058	.	0	.
1678	chr1	201742358	201742859	.	0	.
1679	chr1	201761173	201761674	.	0	.
1680	chr1	201778218	201778719	.	0	.
1681	chr1	201783505	201784006	.	0	.
1682	chr1	201791204	201791705	.	0	.
1683	chr1	201791751	201792252	.	0	.
1684	chr1	201792923	201793424	.	0	.
1685	chr1	201828877	201829378	.	0	.
1686	chr1	201888293	201888794	.	0	.
1687	chr1	201955124	201955625	.	0	.
1688	chr1	201972524	201973025	.	0	.
1689	chr1	201982782	201983283	.	0	.
1690	chr1	202123329	202123830	.	0	.
1691	chr1	202124399	202124900	.	0	.
1692	chr1	202132879	202133380	.	0	.
1693	chr1	202134507	202135008	.	0	.
1694	chr1	202135074	202135575	.	0	.
1695	chr1	202144520	202145021	.	0	.
1696	chr1	202348300	202348801	.	0	.
1697	chr1	202806829	202807330	.	0	.
1698	chr1	202807393	202807894	.	0	.
1699	chr1	202808185	202808686	.	0	.
1700	chr1	202810122	202810623	.	0	.
1701	chr1	202810663	202811164	.	0	.
1702	chr1	202811248	202811749	.	0	.
1703	chr1	202842989	202843490	.	0	.
1704	chr1	202860773	202861274	.	0	.
1705	chr1	202861415	202861916	.	0	.
1706	chr1	202888549	202889050	.	0	.
1707	chr1	202958152	202958653	.	0	.
1708	chr1	203007719	203008220	.	0	.
1709	chr1	203026230	203026731	.	0	.
1710	chr1	203039267	203039768	.	0	.
1711	chr1	203127453	203127954	.	0	.
1712	chr1	203128046	203128547	.	0	.
1713	chr1	203129702	203130203	.	0	.
1714	chr1	203143595	203144096	.	0	.
1715	chr1	203144597	203145098	.	0	.
1716	chr1	203145374	203145875	.	0	.
1717	chr1	203147251	203147752	.	0	.
1718	chr1	203148991	203149492	.	0	.
1719	chr1	203153045	203153546	.	0	.
1720	chr1	201449743	201450244	.	0	.
1721	chr1	201738727	201739228	.	0	.
1722	chr1	201778218	201778719	.	0	.
1723	chr1	201826716	201827217	.	0	.
1724	chr1	202810122	202810623	.	0	.
1725	chr1	203304397	203304898	.	0	.
1726	chr1	203322534	203323035	.	0	.
1727	chr1	203292192	203292693	.	0	.
1728	chr1	203487601	203488102	.	0	.
1729	chr1	202125237	202125738	.	0	.
1730	chr1	203186882	203187383	.	0	.
1731	chr1	203292192	203292693	.	0	.
1732	chr1	203610054	203610555	.	0	.
1733	chr1	203636262	203636763	.	0	.
1734	chr1	203287861	203288362	.	0	.
1735	chr1	203292192	203292693	.	0	.
1736	chr1	203487601	203488102	.	0	.
1737	chr1	203081112	203081613	.	0	.
1738	chr1	203476058	203476559	.	0	.
1739	chr1	203487601	203488102	.	0	.
1740	chr1	203304397	203304898	.	0	.
1741	chr1	204455275	204455776	.	0	.
1742	chr1	204255049	204255550	.	0	.
1743	chr1	204265623	204266124	.	0	.
1744	chr1	203179556	203180057	.	0	.
1745	chr1	203479994	203480495	.	0	.
1746	chr1	203823318	203823819	.	0	.
1747	chr1	204277620	204278121	.	0	.
1748	chr1	204963143	204963644	.	0	.
1749	chr1	203477734	203478235	.	0	.
1750	chr1	203304397	203304898	.	0	.
1751	chr1	203478235	203478736	.	0	.
1752	chr1	203627248	203627749	.	0	.
1753	chr1	204371450	204371951	.	0	.
1754	chr1	203638761	203639262	.	0	.
1755	chr1	204277620	204278121	.	0	.
1756	chr1	204463139	204463640	.	0	.
1757	chr1	204848835	204849336	.	0	.
1758	chr1	204992158	204992659	.	0	.
1759	chr1	203638761	203639262	.	0	.
1760	chr1	203823318	203823819	.	0	.
1761	chr1	204277620	204278121	.	0	.
1762	chr1	204066638	204067139	.	0	.
1763	chr1	204277620	204278121	.	0	.
1764	chr1	204287477	204287978	.	0	.
1765	chr1	204992158	204992659	.	0	.
1766	chr1	205184007	205184508	.	0	.
1767	chr1	205513693	205514194	.	0	.
1768	chr1	205543431	205543932	.	0	.
1769	chr1	205049391	205049892	.	0	.
1770	chr1	206104110	206104611	.	0	.
1771	chr1	204722937	204723438	.	0	.
1772	chr1	204505761	204506262	.	0	.
1773	chr1	205255502	205256003	.	0	.
1774	chr1	205247942	205248443	.	0	.
1775	chr1	205049391	205049892	.	0	.
1776	chr1	205230117	205230618	.	0	.
1777	chr1	205255502	205256003	.	0	.
1778	chr1	205519379	205519880	.	0	.
1779	chr1	204996329	204996830	.	0	.
1780	chr1	205962843	205963344	.	0	.
1781	chr1	205973945	205974446	.	0	.
1782	chr1	206470168	206470669	.	0	.
1783	chr1	206513346	206513847	.	0	.
1784	chr1	206580563	206581064	.	0	.
1785	chr1	206659666	206660167	.	0	.
1786	chr1	206674765	206675266	.	0	.
1787	chr1	206688007	206688508	.	0	.
1788	chr1	207025324	207025825	.	0	.
1789	chr1	207058880	207059381	.	0	.
1790	chr1	207321280	207321781	.	0	.
1791	chr1	207335769	207336270	.	0	.
1792	chr1	205973945	205974446	.	0	.
1793	chr1	206659666	206660167	.	0	.
1794	chr1	207817114	207817615	.	0	.
1795	chr1	207873227	207873728	.	0	.
1796	chr1	208044755	208045256	.	0	.
1797	chr1	206784382	206784883	.	0	.
1798	chr1	206923129	206923630	.	0	.
1799	chr1	207620201	207620702	.	0	.
1800	chr1	207711210	207711711	.	0	.
1801	chr1	206784382	206784883	.	0	.
1802	chr1	206962294	206962795	.	0	.
1803	chr1	207711210	207711711	.	0	.
1804	chr1	208151904	208152405	.	0	.
1805	chr1	206770929	206771430	.	0	.
1806	chr1	206924779	206925280	.	0	.
1807	chr1	207398946	207399447	.	0	.
1808	chr1	207808813	207809314	.	0	.
1809	chr1	207818887	207819388	.	0	.
1810	chr1	208155365	208155866	.	0	.
1811	chr1	208167488	208167989	.	0	.
1812	chr1	208204740	208205241	.	0	.
1813	chr1	208241557	208242058	.	0	.
1814	chr1	209565986	209566487	.	0	.
1815	chr1	209569375	209569876	.	0	.
1816	chr1	210252694	210253195	.	0	.
1817	chr1	210347059	210347560	.	0	.
1818	chr1	210369341	210369842	.	0	.
1819	chr1	210433351	210433852	.	0	.
1820	chr1	210448232	210448733	.	0	.
1821	chr1	210598054	210598555	.	0	.
1822	chr1	210620821	210621322	.	0	.
1823	chr1	210690790	210691291	.	0	.
1824	chr1	210776598	210777099	.	0	.
1825	chr1	210842093	210842594	.	0	.
1826	chr1	210850426	210850927	.	0	.
1827	chr1	211013816	211014317	.	0	.
1828	chr1	211210630	211211131	.	0	.
1829	chr1	211527933	211528434	.	0	.
1830	chr1	211642884	211643385	.	0	.
1831	chr1	211750009	211750510	.	0	.
1832	chr1	212076938	212077439	.	0	.
1833	chr1	210302345	210302846	.	0	.
1834	chr1	210816118	210816619	.	0	.
1835	chr1	210842093	210842594	.	0	.
1836	chr1	210882448	210882949	.	0	.
1837	chr1	210908118	210908619	.	0	.
1838	chr1	210908765	210909266	.	0	.
1839	chr1	210935802	210936303	.	0	.
1840	chr1	210951232	210951733	.	0	.
1841	chr1	210951854	210952355	.	0	.
1842	chr1	211066817	211067318	.	0	.
1843	chr1	211527933	211528434	.	0	.
1844	chr1	211548003	211548504	.	0	.
1845	chr1	211611756	211612257	.	0	.
1846	chr1	211620385	211620886	.	0	.
1847	chr1	211743077	211743578	.	0	.
1848	chr1	212076938	212077439	.	0	.
1849	chr1	210935802	210936303	.	0	.
1850	chr1	212242485	212242986	.	0	.
1851	chr1	212488504	212489005	.	0	.
1852	chr1	212498085	212498586	.	0	.
1853	chr1	212532660	212533161	.	0	.
1854	chr1	210697378	210697879	.	0	.
1855	chr1	211703420	211703921	.	0	.
1856	chr1	211639479	211639980	.	0	.
1857	chr1	211781188	211781689	.	0	.
1858	chr1	211935339	211935840	.	0	.
1859	chr1	212119288	212119789	.	0	.
1860	chr1	212457744	212458245	.	0	.
1861	chr1	212487787	212488288	.	0	.
1862	chr1	212516947	212517448	.	0	.
1863	chr1	212749808	212750309	.	0	.
1864	chr1	212759541	212760042	.	0	.
1865	chr1	213086036	213086537	.	0	.
1866	chr1	213087311	213087812	.	0	.
1867	chr1	212034900	212035401	.	0	.
1868	chr1	212414693	212415194	.	0	.
1869	chr1	212415544	212416045	.	0	.
1870	chr1	211625005	211625506	.	0	.
1871	chr1	211639479	211639980	.	0	.
1872	chr1	211750009	211750510	.	0	.
1873	chr1	211781188	211781689	.	0	.
1874	chr1	212234517	212235018	.	0	.
1875	chr1	212464965	212465466	.	0	.
1876	chr1	212487787	212488288	.	0	.
1877	chr1	212507359	212507860	.	0	.
1878	chr1	212543426	212543927	.	0	.
1879	chr1	212183989	212184490	.	0	.
1880	chr1	212543426	212543927	.	0	.
1881	chr1	212915169	212915670	.	0	.
1882	chr1	213051054	213051555	.	0	.
1883	chr1	213985193	213985694	.	0	.
1884	chr1	213670536	213671037	.	0	.
1885	chr1	213884237	213884738	.	0	.
1886	chr1	214001653	214002154	.	0	.
1887	chr1	214006957	214007458	.	0	.
1888	chr1	214223963	214224464	.	0	.
1889	chr1	214282389	214282890	.	0	.
1890	chr1	214497988	214498489	.	0	.
1891	chr1	214966301	214966802	.	0	.
1892	chr1	217020725	217021226	.	0	.
1893	chr1	218364444	218364945	.	0	.
1894	chr1	218460379	218460880	.	0	.
1895	chr1	218686185	218686686	.	0	.
1896	chr1	219188861	219189362	.	0	.
1897	chr1	219271436	219271937	.	0	.
1898	chr1	217673976	217674477	.	0	.
1899	chr1	218299298	218299799	.	0	.
1900	chr1	219188861	219189362	.	0	.
1901	chr1	218686185	218686686	.	0	.
1902	chr1	218783281	218783782	.	0	.
1903	chr1	219088920	219089421	.	0	.
1904	chr1	219798267	219798768	.	0	.
1905	chr1	219989198	219989699	.	0	.
1906	chr1	222096072	222096573	.	0	.
1907	chr1	222631610	222632111	.	0	.
1908	chr1	222733704	222734205	.	0	.
1909	chr1	223344025	223344526	.	0	.
1910	chr1	223501685	223502186	.	0	.
1911	chr1	223506164	223506665	.	0	.
1912	chr1	223737300	223737801	.	0	.
1913	chr1	223745706	223746207	.	0	.
1914	chr1	223813511	223814012	.	0	.
1915	chr1	223860294	223860795	.	0	.
1916	chr1	224168899	224169400	.	0	.
1917	chr1	224457402	224457903	.	0	.
1918	chr1	223609481	223609982	.	0	.
1919	chr1	223745706	223746207	.	0	.
1920	chr1	223860294	223860795	.	0	.
1921	chr1	224457402	224457903	.	0	.
1922	chr1	224751594	224752095	.	0	.
1923	chr1	226419121	226419622	.	0	.
1924	chr1	226734365	226734866	.	0	.
1925	chr1	225544654	225545155	.	0	.
1926	chr1	225735768	225736269	.	0	.
1927	chr1	225745069	225745570	.	0	.
1928	chr1	225914836	225915337	.	0	.
1929	chr1	225941458	225941959	.	0	.
1930	chr1	225944835	225945336	.	0	.
1931	chr1	226606661	226607162	.	0	.
1932	chr1	226645199	226645700	.	0	.
1933	chr1	226691263	226691764	.	0	.
1934	chr1	226821275	226821776	.	0	.
1935	chr1	226882547	226883048	.	0	.
1936	chr1	226419121	226419622	.	0	.
1937	chr1	226419121	226419622	.	0	.
1938	chr1	225715561	225716062	.	0	.
1939	chr1	226356148	226356649	.	0	.
1940	chr1	226547667	226548168	.	0	.
1941	chr1	225823855	225824356	.	0	.
1942	chr1	226645199	226645700	.	0	.
1943	chr1	226697197	226697698	.	0	.
1944	chr1	227357390	227357891	.	0	.
1945	chr1	226644329	226644830	.	0	.
1946	chr1	227357390	227357891	.	0	.
1947	chr1	226546910	226547411	.	0	.
1948	chr1	226638988	226639489	.	0	.
1949	chr1	226731412	226731913	.	0	.
1950	chr1	228155198	228155699	.	0	.
1951	chr1	228812065	228812566	.	0	.
1952	chr1	227767954	227768455	.	0	.
1953	chr1	227792061	227792562	.	0	.
1954	chr1	228212835	228213336	.	0	.
1955	chr1	228155198	228155699	.	0	.
1956	chr1	228178755	228179256	.	0	.
1957	chr1	227735602	227736103	.	0	.
1958	chr1	228406530	228407031	.	0	.
1959	chr1	229003603	229004104	.	0	.
1960	chr1	229004265	229004766	.	0	.
1961	chr1	228850402	228850903	.	0	.
1962	chr1	228457680	228458181	.	0	.
1963	chr1	228646556	228647057	.	0	.
1964	chr1	227857224	227857725	.	0	.
1965	chr1	228378523	228379024	.	0	.
1966	chr1	228458407	228458908	.	0	.
1967	chr1	228900266	228900767	.	0	.
1968	chr1	228911747	228912248	.	0	.
1969	chr1	228913633	228914134	.	0	.
1970	chr1	229163188	229163689	.	0	.
1971	chr1	229341802	229342303	.	0	.
1972	chr1	229426729	229427230	.	0	.
1973	chr1	229117782	229118283	.	0	.
1974	chr1	229199838	229200339	.	0	.
1975	chr1	229614617	229615118	.	0	.
1976	chr1	230250553	230251054	.	0	.
1977	chr1	231040659	231041160	.	0	.
1978	chr1	230517808	230518309	.	0	.
1979	chr1	231175013	231175514	.	0	.
1980	chr1	230221255	230221756	.	0	.
1981	chr1	230355079	230355580	.	0	.
1982	chr1	230909620	230910121	.	0	.
1983	chr1	230572360	230572861	.	0	.
1984	chr1	231924018	231924519	.	0	.
1985	chr1	231716829	231717330	.	0	.
1986	chr1	231847924	231848425	.	0	.
1987	chr1	230708572	230709073	.	0	.
1988	chr1	230840187	230840688	.	0	.
1989	chr1	231990372	231990873	.	0	.
1990	chr1	232014611	232015112	.	0	.
1991	chr1	230671101	230671602	.	0	.
1992	chr1	232585324	232585825	.	0	.
1993	chr1	231924018	231924519	.	0	.
1994	chr1	232539415	232539916	.	0	.
1995	chr1	233087090	233087591	.	0	.
1996	chr1	231803367	231803868	.	0	.
1997	chr1	231872502	231873003	.	0	.
1998	chr1	232010884	232011385	.	0	.
[truncated: 20,951 more rows]
