# Supplementary material for: Central amygdala single-nucleus atlas reveals chromatin and gene transcription dynamics in human alcohol use disorder
Source: Nat Commun. 2026 Jan 19;17:1634. doi: 10.1038/s41467-026-68351-1 (PMC12905162; doi:10.1038/s41467-026-68351-1)
Supplement: Supplementary file 3 — Supplementary Data 1-37 [file 41467_2026_68351_MOESM3_ESM.zip › Supplementary Data/Supplementary Data 11.csv]

Term	Adjusted P-value	-log10FDR	GO domains
Neuron Projection	3.45604563785416e-20	19.461420531199696	CC
Dendrite	1.8084870445390968e-12	11.742684598047141	CC
Cell-Substrate Junction	5.7568056277744965e-11	10.239818433773985	CC
Focal Adhesion	8.393660810089589e-11	10.076048584717423	CC
Postsynaptic Density	8.393660810089589e-11	10.076048584717423	CC
Vesicle	5.4338463818780195e-09	8.264892643512116	CC
Axonogenesis	6.023574208022928e-09	8.220145734955043	BP
Axon Guidance	6.023574208022928e-09	8.220145734955043	BP
Regulation Of Neuron Projection Development	2.08343540051081e-08	7.681219960835034	BP
Modulation Of Chemical Synaptic Transmission	2.556584626074125e-08	7.5923398270216484	BP
Axon	2.5824740829684393e-08	7.587964028251816	CC
Neuron Projection Guidance	1.1595638951574533e-07	6.935705315547118	BP
GTPase Regulator Activity	1.220714764883895e-07	6.913385802482986	MF
Asymmetric Synapse	1.933684895395602e-07	6.713614295165318	CC
Nervous System Development	6.833981355635519e-07	6.165326210371271	BP
Neuron Projection Morphogenesis	8.310081151926524e-07	6.080394735101352	BP
Ionotropic Glutamate Receptor Complex	1.6279696051382047e-06	5.788353707827643	CC
Postsynaptic Density Membrane	2.210839897025389e-06	5.655442706700346	CC
Cytoskeleton	2.210839897025389e-06	5.655442706700346	CC
Regulation Of Cell Migration	3.031620353166767e-06	5.518325185905453	BP
Cell-Cell Junction	3.065195195290877e-06	5.513541863873637	CC
Sialyltransferase Activity	4.822105941170236e-06	5.316763252448772	MF
Metal Ion Binding	4.822105941170236e-06	5.316763252448772	MF
Negative Regulation Of Neuron Projection Development	7.4666839621822655e-06	5.126872230402693	BP
Transmembrane Receptor Protein Tyrosine Kinase Signaling Pathway	7.4666839621822655e-06	5.126872230402693	BP
Postsynaptic Specialization Membrane	1.0319080173258764e-05	4.986359013317511	CC
Exocytic Vesicle Membrane	1.0319080173258764e-05	4.986359013317511	CC
Calcium Ion Binding	1.0864585879974445e-05	4.963986822815111	MF
Monoatomic Cation Transmembrane Transport	1.1186575839570943e-05	4.951302828713174	BP
Synaptic Vesicle Membrane	1.323360108885919e-05	4.8783219607849375	CC
Protein Modification Process	1.5046080245335348e-05	4.822576626285713	BP
Protein Tyrosine Phosphatase Activity	2.0531031736965548e-05	4.687589225670217	MF
Adherens Junction	2.4652880566771383e-05	4.608132328266535	CC
Cadherin Binding	2.5482237518156918e-05	4.593762440578264	MF
Regulation Of Intracellular Signal Transduction	2.706200008799857e-05	4.567640108880997	BP
Neuron Projection Development	3.972315347990553e-05	4.400956281713441	BP
Synaptic Transmission, Glutamatergic	3.972315347990553e-05	4.400956281713441	BP
Negative Regulation Of Cell Projection Organization	3.972315347990553e-05	4.400956281713441	BP
Regulation Of Signal Transduction	4.005029975858814e-05	4.397394229067545	BP
Chemical Synaptic Transmission	4.005029975858814e-05	4.397394229067545	BP
Inorganic Cation Transmembrane Transport	5.72832496636543e-05	4.241972352589854	BP
Peptidyl-Tyrosine Dephosphorylation	8.714149890529166e-05	4.059774974114536	BP
Glutamate Receptor Binding	9.004245828230486e-05	4.045552656676114	MF
Calcium Ion Transport	9.578791356560738e-05	4.018689286358932	BP
Negative Regulation Of Protein Kinase Activity	0.00010273412637578868	3.988285267845702	BP
Central Nervous System Development	0.00010273412637578868	3.988285267845702	BP
Sarcolemma	0.00015823600550867294	3.8006946888879316	CC
Bounding Membrane Of Organelle	0.00015823600550867294	3.8006946888879316	CC
Calcium Channel Complex	0.00020015651331511844	3.698630272904418	CC
Regulation Of Trans-Synaptic Signaling	0.00021494208306685627	3.667678546563248	BP
Calcium Ion Transmembrane Transport	0.00022922721089327472	3.6397338298139137	BP
Synapse Organization	0.00022922721089327472	3.6397338298139137	BP
Response To Calcium Ion	0.00027786317504635013	3.556169006061348	BP
Actin Cytoskeleton	0.0003400611964102331	3.4684429215702446	CC
Cell Junction Assembly	0.0003772072465356733	3.4234199726149166	BP
Negative Regulation Of Protein Phosphorylation	0.0004114968471046772	3.3856334880101233	BP
Transmitter-Gated Monoatomic Ion Channel Activity	0.0004464137047548517	3.350262481167148	MF
GTPase Activator Activity	0.0004464137047548517	3.350262481167148	MF
Neurotransmitter Receptor Activity Involved In Regulation Of Postsynaptic Membrane Potential	0.0004464137047548517	3.350262481167148	MF
Plasma Membrane Bounded Cell Projection Morphogenesis	0.0006180680819831058	3.208963683485553	BP
Positive Regulation Of Cell Projection Organization	0.0006435097794895941	3.1914448486879645	BP
Glutamate Receptor Signaling Pathway	0.0007066458222730088	3.1507982042701443	BP
Ubiquitin Protein Ligase Binding	0.0007294005210874794	3.1370339307599178	MF
Protein O-linked Glycosylation	0.0007567681396080631	3.1210371602791946	BP
Cytoskeleton-Dependent Intracellular Transport	0.0009765589641773146	3.0103015290850585	BP
Regulation Of Bone Mineralization	0.0010212792414744	2.9908554954738076	BP
Regulation Of G Protein-Coupled Receptor Signaling Pathway	0.0010375449519383	2.9839930782728894	BP
Synapse Assembly	0.0012627682761157	2.8986763372018642	BP
Phosphorylation	0.0013049235211107	2.8844149406880746	BP
Cellular Response To Organic Cyclic Compound	0.0013166737383483	2.880521826548344	BP
Phosphatidylinositol Binding	0.0013220251676644	2.8787602770185097	MF
Axon Extension	0.0013497943754487	2.869732385882496	BP
Transmembrane Receptor Protein Tyrosine Phosphatase Activity	0.0014578454176622	2.83628852390245	MF
Transmembrane Receptor Protein Phosphatase Activity	0.0014578454176622	2.83628852390245	MF
Ubiquitin-Like Protein Ligase Binding	0.0014578454176622	2.83628852390245	MF
Ionotropic Glutamate Receptor Activity	0.0014578454176622	2.83628852390245	MF
Protein Kinase Binding	0.0015012218955228	2.823555109969464	MF
Kinase Binding	0.0015258552406897	2.8164866663495225	MF
Positive Regulation Of Transmembrane Transport	0.0015443837846741	2.8112447669181844	BP
Protein Glycosylation	0.0016306413317495	2.7876415538412274	BP
Positive Regulation Of Neuron Projection Development	0.0016306413317495	2.7876415538412274	BP
Regulation Of Synaptic Transmission, Glutamatergic	0.0016487616957444	2.7828421107000203	BP
Positive Regulation Of Protein Phosphorylation	0.0018783719240486	2.7262184117665367	BP
AMPA Glutamate Receptor Complex	0.002104323882453	2.6768874158791114	CC
Positive Regulation Of Signal Transduction	0.002529068055225	2.597039483976665	BP
Protein Localization To Plasma Membrane	0.002705297739384	2.567784930388964	BP
Regulation Of Cardiac Muscle Contraction	0.0027352343259238	2.563005461982685	BP
Dendrite Arborization	0.0027352343259238	2.563005461982685	BP
Guanyl-Nucleotide Exchange Factor Activity	0.0027539665736452	2.5600413353098648	MF
Calcium Ion Transmembrane Import Into Cytosol	0.0029059854502765	2.5367065644634783	BP
Vascular Transport	0.0029059854502765	2.5367065644634783	BP
Extracellular Vesicle	0.0032934606563074	2.4823475202748897	CC
Inositol 1,4,5 Trisphosphate Binding	0.0033153980659136	2.4794643202151847	MF
Negative Regulation Of Cellular Response To Growth Factor Stimulus	0.0033450911536389	2.475592043222617	BP
Regulation Of Small GTPase Mediated Signal Transduction	0.0033450911536389	2.475592043222617	BP
Transmembrane-Ephrin Receptor Activity	0.0034478007042009	2.4624578459700954	MF
1-Phosphatidylinositol Binding	0.0034478007042009	2.4624578459700954	MF
Coreceptor Activity Involved In Wnt Signaling Pathway	0.0037747266008062	2.423114498355606	MF
Negative Regulation Of Cell Migration	0.0038841075093793	2.410708757630152	BP
Transport Across Blood-Brain Barrier	0.0038841075093793	2.410708757630152	BP
Regulation Of Protein Phosphorylation	0.0040126134866999	2.3965726714841296	BP
ERBB Signaling Pathway	0.0041977253347343	2.3769859815496455	BP
Regulation Of Phosphoprotein Phosphatase Activity	0.0042755861203374	2.3690043414317135	BP
External Side Of Apical Plasma Membrane	0.0042833810772426	2.3682132862428285	CC
Neuronal Dense Core Vesicle	0.0042833810772426	2.3682132862428285	CC
Plasma Membrane Bounded Cell Projection Assembly	0.0045134314183672	2.345493152262834	BP
Negative Regulation Of BMP Signaling Pathway	0.0046627087684835	2.331361709613158	BP
Glycoprotein Biosynthetic Process	0.0046627087684835	2.331361709613158	BP
Regulation Of MAPK Cascade	0.0046658945206804	2.3310650832885678	BP
Positive Regulation Of Cell Junction Assembly	0.0046658945206804	2.3310650832885678	BP
Positive Regulation Of Nervous System Development	0.0046716846162041	2.3305264839747486	BP
Regulation Of Cell Adhesion	0.0049572258460946	2.3047612946356373	BP
Negative Regulation Of Sodium Ion Transmembrane Transporter Activity	0.0050220916037865	2.299115369947236	BP
Transmembrane Receptor Protein Serine/Threonine Kinase Signaling Pathway	0.0052433838029923	2.2803883518187713	BP
Positive Regulation Of Protein Dephosphorylation	0.0054166364137092	2.2662703150163104	BP
Negative Regulation Of Peptidyl-Threonine Phosphorylation	0.0054166364137092	2.2662703150163104	BP
Cellular Response To Salt	0.0054166364137092	2.2662703150163104	BP
Ephrin Receptor Activity	0.0054641039575673	2.2624810465577934	MF
Anterograde Trans-Synaptic Signaling	0.0054883047126398	2.260561784447019	BP
Positive Regulation Of Phosphorylation	0.0055643398116722	2.254586355705915	BP
Sodium Ion Transmembrane Transport	0.0055643398116722	2.254586355705915	BP
Regulation Of Chemokine-Mediated Signaling Pathway	0.0056361884111706	2.2490144973646626	BP
Sialylation	0.0056361884111706	2.2490144973646626	BP
Brain Development	0.0056361884111706	2.2490144973646626	BP
Peptidyl-Tyrosine Dephosphorylation Involved In Inactivation Of Protein Kinase Activity	0.0056361884111706	2.2490144973646626	BP
Extracellular Membrane-Bounded Organelle	0.0056710412255469	2.2463371956054745	CC
Positive Regulation Of Protein Modification Process	0.0060893594034627	2.215428392453231	BP
Regulation Of Synapse Assembly	0.0060893594034627	2.215428392453231	BP
Negative Regulation Of MAP Kinase Activity	0.0060893594034627	2.215428392453231	BP
Cytoplasmic Vesicle Membrane	0.0062903164300223	2.20132750712134	CC
Membrane Raft	0.0062903164300223	2.20132750712134	CC
Dendrite Membrane	0.0062903164300223	2.20132750712134	CC
Catenin Complex	0.0062903164300223	2.20132750712134	CC
Glutamatergic Synapse	0.0062903164300223	2.20132750712134	CC
Basement Membrane	0.006467233330731	2.1892814698985776	CC
Epidermal Growth Factor Receptor Binding	0.0065228788729274	2.1855606860655334	MF
Actin Binding	0.0065228788729274	2.1855606860655334	MF
Chloride Transport	0.0066289272623394	2.1785567463675863	BP
Positive Regulation Of Synaptic Transmission	0.0066289272623394	2.1785567463675863	BP
Golgi Membrane	0.0068357569740451	2.165213385785608	CC
Regulation Of Protein Dephosphorylation	0.0069808461226006	2.1560919349547856	BP
Negative Regulation Of MAPK Cascade	0.0070307920679348	2.15299574591102	BP
Cell-Cell Junction Assembly	0.0070391234089329	2.152481420739534	BP
Sprouting Angiogenesis	0.0070391234089329	2.152481420739534	BP
Cyclic-Nucleotide Phosphodiesterase Activity	0.0071664523185691	2.1446957843279817	MF
3',5'-Cyclic-Nucleotide Phosphodiesterase Activity	0.0071664523185691	2.1446957843279817	MF
Syntaxin-1 Binding	0.0071664523185691	2.1446957843279817	MF
Glutamate Receptor Activity	0.0071664523185691	2.1446957843279817	MF
Protein Localization To Cell Periphery	0.0072818560115378	2.1377579128798065	BP
Dendrite Morphogenesis	0.0073280538212693	2.1350113496302674	BP
Positive Regulation Of Muscle Cell Differentiation	0.0073280538212693	2.1350113496302674	BP
Ganglioside Biosynthetic Process	0.0073280538212693	2.1350113496302674	BP
Regulation Of Cell-Matrix Adhesion	0.0073280538212693	2.1350113496302674	BP
Adherens Junction Organization	0.0073280538212693	2.1350113496302674	BP
Regulation Of Osteoblast Differentiation	0.0073280538212693	2.1350113496302674	BP
Regulation Of Sodium Ion Transport	0.0073280538212693	2.1350113496302674	BP
Calcium Ion Transmembrane Transporter Activity	0.0075056328865368	2.124612681496393	MF
Adenylate Cyclase Regulator Activity	0.0077772135529339	2.10917597567681	MF
Regulation Of Dendrite Development	0.00786508151826	2.1042967717378307	BP
Actin Cytoskeleton Reorganization	0.00786508151826	2.1042967717378307	BP
Regulation Of GTPase Activity	0.0081025044243854	2.0913807231484967	BP
Ras Protein Signal Transduction	0.0082204624209859	2.0851037516529076	BP
Regulation Of Peptidyl-Threonine Phosphorylation	0.0092085323841605	2.0358095802536584	BP
Monoatomic Anion Transmembrane Transport	0.0093557070752813	2.028923384295598	BP
Protein Localization To Membrane	0.0093883663724099	2.0274099707978515	BP
Oligosaccharide Metabolic Process	0.009513460827026	2.0216614657480227	BP
Calcium Channel Activity	0.0097640167398808	2.010371484679713	MF
Calcium-Release Channel Activity	0.0097640167398808	2.010371484679713	MF
Monoatomic Cation Channel Activity	0.0097640167398808	2.010371484679713	MF
Protein Phosphorylation	0.0097745205907757	2.0099045341762385	BP
Protein Serine/Threonine Kinase Activity	0.0100801818431299	1.996531633291728	MF
Chloride Channel Activity	0.0100801818431299	1.996531633291728	MF
Endocytic Vesicle Membrane	0.0101404055921883	1.9939446739053934	CC
Regulation Of Endothelial Cell Migration	0.0101744633139341	1.9924884898122375	BP
Positive Regulation Of Epithelial Cell Migration	0.0101744633139341	1.9924884898122375	BP
Phospholipid Translocation	0.0101744633139341	1.9924884898122375	BP
Modulation Of Excitatory Postsynaptic Potential	0.0101744633139341	1.9924884898122375	BP
Positive Regulation Of GTPase Activity	0.0102760509158306	1.9881737525557994	BP
Calcium Ion Import Across Plasma Membrane	0.0107425724019112	1.9688917106117527	BP
Regulation Of Sodium Ion Transmembrane Transporter Activity	0.0107425724019112	1.9688917106117527	BP
Regulation Of Potassium Ion Transmembrane Transporter Activity	0.0107425724019112	1.9688917106117527	BP
Retinal Ganglion Cell Axon Guidance	0.0108178026032811	1.9658609475646809	BP
Regulation Of Cell Communication By Electrical Coupling	0.0108178026032811	1.9658609475646809	BP
Ephrin Receptor Signaling Pathway	0.0108178026032811	1.9658609475646809	BP
Regulation Of BMP Signaling Pathway	0.0108178026032811	1.9658609475646809	BP
Voltage-Gated Calcium Channel Complex	0.0108509068351698	1.9645339653128713	CC
Sodium Ion Transport	0.0109380580102903	1.9610597776625902	BP
Cell-Cell Adhesion Via Plasma-Membrane Adhesion Molecules	0.011672744724184	1.9328270121284854	BP
Regulation Of Monoatomic Ion Transmembrane Transporter Activity	0.011672744724184	1.9328270121284854	BP
Cellular Response To Calcium Ion	0.011672744724184	1.9328270121284854	BP
Calcium:Sodium Antiporter Activity	0.0117397285860951	1.9303419435418774	MF
Positive Regulation Of Synapse Assembly	0.0119148304392986	1.9239121337456364	BP
Sodium Channel Regulator Activity	0.0121916696428723	1.9139368139032142	MF
Transmitter-Gated Monoatomic Ion Channel Activity Involved In Regulation Of Postsynaptic Membrane Potential	0.0121916696428723	1.9139368139032142	MF
Calmodulin-Dependent Protein Kinase Activity	0.0121916696428723	1.9139368139032142	MF
Positive Regulation Of Bone Mineralization	0.0127489398707024	1.8945259271865742	BP
Neuron Development	0.0130864469911192	1.883178249675656	BP
Tubulin Binding	0.0133060919238647	1.875949480597673	MF
Positive Regulation Of Cardiac Muscle Hypertrophy	0.0135890150416094	1.8668120206402858	BP
Positive Regulation Of Dendrite Extension	0.0135890150416094	1.8668120206402858	BP
Cell Morphogenesis Involved In Neuron Differentiation	0.0136395410476523	1.8652002428632246	BP
Negative Regulation Of Intracellular Signal Transduction	0.0138294058376727	1.8591964783840538	BP
Regulation Of Release Of Sequestered Calcium Ion Into Cytosol	0.0146066235885303	1.8354501623227601	BP
Regulation Of Potassium Ion Transmembrane Transport	0.0147415659880357	1.8314563791745224	BP
Regulation Of Monoatomic Cation Transmembrane Transport	0.0153114431351139	1.8149838742214224	BP
Memory	0.0159710580969516	1.7966663105086638	BP
Beta-Galactoside (CMP) Alpha-2,3-Sialyltransferase Activity	0.016116103398776	1.7927399548990857	MF
Protein Phosphatase Regulator Activity	0.016216196286662	1.7900510074268972	MF
Microtubule Plus-End Binding	0.016515753680888	1.7821016029000751	MF
Response To Laminar Fluid Shear Stress	0.01664177878927	1.7788002551440398	BP
Negative Regulation Of Sodium Ion Transmembrane Transport	0.01664177878927	1.7788002551440398	BP
Regulation Of Tau-Protein Kinase Activity	0.01664177878927	1.7788002551440398	BP
Golgi Lumen Acidification	0.01664177878927	1.7788002551440398	BP
Clathrin-Sculpted Gamma-Aminobutyric Acid Transport Vesicle	0.0167598149964911	1.775730779646464	CC
Clathrin-Sculpted Gamma-Aminobutyric Acid Transport Vesicle Membrane	0.0167598149964911	1.775730779646464	CC
HFE-transferrin Receptor Complex	0.0167598149964911	1.775730779646464	CC
Transforming Growth Factor Beta Receptor Signaling Pathway	0.0170943329908649	1.7671478404092529	BP
Chloride Transmembrane Transporter Activity	0.0174955606130194	1.7570721367912505	MF
Positive Regulation Of Carbohydrate Metabolic Process	0.0179487792746387	1.7459650831478486	BP
Regulation Of Metal Ion Transport	0.0179487792746387	1.7459650831478486	BP
Regulation Of Nervous System Process	0.0180384076961097	1.7438018015675707	BP
Regulation Of Dendrite Extension	0.0180384076961097	1.7438018015675707	BP
Positive Regulation Of Phosphoprotein Phosphatase Activity	0.0180384076961097	1.7438018015675707	BP
Regulation Of Microtubule Cytoskeleton Organization	0.0180384076961097	1.7438018015675707	BP
Regulation Of ERK1 And ERK2 Cascade	0.0180666240419917	1.7431229928131742	BP
Dephosphorylation	0.018666097957042	1.728946459385657	BP
Potassium Channel Complex	0.0189056415259221	1.7234085811186448	CC
Glycoprotein Metabolic Process	0.019197800306942	1.7167485301133816	BP
Plasma Membrane Bounded Cell Projection Organization	0.0194385271584819	1.7113366443056384	BP
Cation Channel Complex	0.0195268718196061	1.7093673245716838	CC
Maintenance Of Blood-Brain Barrier	0.0201242924829231	1.696279379340899	BP
Regulation Of Neuron Migration	0.0201242924829231	1.696279379340899	BP
Regulation Of Striated Muscle Contraction	0.0201242924829231	1.696279379340899	BP
O-glycan Processing	0.0207906970290614	1.6821309502644612	BP
Negative Regulation Of Cell Motility	0.0207906970290614	1.6821309502644612	BP
Positive Regulation Of Ossification	0.0207906970290614	1.6821309502644612	BP
Macromolecule Modification	0.0207906970290614	1.6821309502644612	BP
Inorganic Cation Import Across Plasma Membrane	0.0213207131764061	1.6711982722816034	BP
Sodium Channel Activity	0.0216527227855844	1.6644874842342325	MF
Cell-Cell Contact Zone	0.0216819099868455	1.6639024628988386	CC
Regulation Of Focal Adhesion Assembly	0.0217167809155468	1.6632045499038592	BP
Regulation Of Ryanodine-Sensitive Calcium-Release Channel Activity	0.0217868411285192	1.6618057334941179	BP
Negative Regulation Of Neuron Projection Regeneration	0.0217868411285192	1.6618057334941179	BP
Neuron Projection Extension Involved In Neuron Projection Guidance	0.0217868411285192	1.6618057334941179	BP
Axon Extension Involved In Axon Guidance	0.0217868411285192	1.6618057334941179	BP
Outflow Tract Septum Morphogenesis	0.0217868411285192	1.6618057334941179	BP
Adrenergic Receptor Binding	0.0220430422887594	1.6567284661705377	MF
Transmembrane Receptor Protein Tyrosine Kinase Activity	0.0220430422887594	1.6567284661705377	MF
Chloride Transmembrane Transport	0.0224806828563152	1.6481905011000617	BP
Regulation Of Protein Kinase Activity	0.0224806828563152	1.6481905011000617	BP
Peptidyl-Serine Modification	0.0224806828563152	1.6481905011000617	BP
Glycosphingolipid Biosynthetic Process	0.0224806828563152	1.6481905011000617	BP
Regulation Of Integrin-Mediated Signaling Pathway	0.0224806828563152	1.6481905011000617	BP
Regulation Of Smooth Muscle Cell Migration	0.0224806828563152	1.6481905011000617	BP
Cellular Response To Oxygen-Containing Compound	0.0224806828563152	1.6481905011000617	BP
Regulation Of Neurotransmitter Receptor Activity	0.0234754556520631	1.6293859694449742	BP
Basolateral Plasma Membrane	0.0235781763967778	1.6274897875124656	CC
Endocytic Vesicle	0.0235781763967778	1.6274897875124656	CC
Positive Regulation Of MAPK Cascade	0.0238183153883119	1.62308895836258	BP
Neuron Migration	0.0238183153883119	1.62308895836258	BP
Caveola	0.024470311325769	1.6113605052618825	CC
Microtubule Binding	0.0257238400538508	1.5896641994448115	MF
cAMP Binding	0.0269600588382255	1.5692791643218522	MF
Ionotropic Glutamate Receptor Binding	0.0269600588382255	1.5692791643218522	MF
Protein Kinase Inhibitor Activity	0.0270418082337368	1.5679642713222157	MF
Cyclic Nucleotide Binding	0.0270418082337368	1.5679642713222157	MF
Regulation Of Hippo Signaling	0.0272138341524115	1.5652102662346434	BP
Carbohydrate Biosynthetic Process	0.0272138341524115	1.5652102662346434	BP
Regulation Of Cell Differentiation	0.0272138341524115	1.5652102662346434	BP
Positive Regulation Of Cell-Matrix Adhesion	0.0276809407189012	1.5578191547468696	BP
Positive Regulation Of Biomineral Tissue Development	0.0276809407189012	1.5578191547468696	BP
Potassium Ion Transmembrane Transport	0.0276809407189012	1.5578191547468696	BP
Sulfur Compound Biosynthetic Process	0.0282380529862054	1.549165251193102	BP
Inorganic Anion Transmembrane Transport	0.0282380529862054	1.549165251193102	BP
Negative Chemotaxis	0.0282380529862054	1.549165251193102	BP
Negative Regulation Of Chemotaxis	0.0282380529862054	1.549165251193102	BP
Negative Regulation Of Developmental Growth	0.0282380529862054	1.549165251193102	BP
Potassium Ion Transport	0.0284875303933127	1.5453451984630484	BP
Regulation Of Cardiac Muscle Contraction By Calcium Ion Signaling	0.0289754619372989	1.5379696316293971	BP
Receptor Tyrosine Kinase Binding	0.0290753031030114	1.5364757491608498	MF
Regulation Of Epithelial Cell Migration	0.0295038991091946	1.5301205857266198	BP
Monoatomic Ion Channel Complex	0.0295518772991202	1.5294149251126066	CC
Early Endosome	0.0309835561974455	1.5088687367288178	CC
Endosome Membrane	0.0309835561974455	1.5088687367288178	CC
Vacuolar Proton-Transporting V-type ATPase Complex	0.0309835561974455	1.5088687367288178	CC
Regulation Of Cell Motility	0.031109281611146	1.507110017689672	BP
Regulation Of Calcium Ion Transport	0.031109281611146	1.507110017689672	BP
Response To Metal Ion	0.031564526333735	1.5008007234343186	BP
Regulation Of Transport	0.0317628554994117	1.4980804611601868	BP
Negative Regulation Of Protein Polymerization	0.032798343347122	1.4841480920619026	BP
miRNA-mediated Gene Silencing	0.032798343347122	1.4841480920619026	BP
Cell-Cell Adhesion Mediated By Cadherin	0.032798343347122	1.4841480920619026	BP
Monoatomic Anion Channel Activity	0.0329219311717655	1.4825146973770746	MF
Phosphatase Binding	0.0331560762385193	1.4794368704253507	MF
Protein Dephosphorylation	0.0335744449568592	1.473991158232315	BP
Negative Regulation Of Osteoblast Differentiation	0.0339183154874849	1.4695657245950435	BP
Voltage-Gated Calcium Channel Activity	0.0349930925359835	1.456017674780209	MF
Calcium-Dependent Phospholipid Binding	0.0349930925359835	1.456017674780209	MF
Kinase Inhibitor Activity	0.0349930925359835	1.456017674780209	MF
Positive Regulation Of Cell Differentiation	0.0353841499052444	1.4511912337423825	BP
Positive Regulation Of Protein Serine/Threonine Kinase Activity	0.0355557367219868	1.4490903182618298	BP
Cellular Response To Fluid Shear Stress	0.0355557367219868	1.4490903182618298	BP
Endosomal Lumen Acidification	0.0355557367219868	1.4490903182618298	BP
Podocyte Differentiation	0.0355557367219868	1.4490903182618298	BP
Negative Regulation Of DNA-templated Transcription	0.0355557367219868	1.4490903182618298	BP
Positive Regulation Of Transcription By RNA Polymerase II	0.0361868370651146	1.4414493750348731	BP
Epidermal Growth Factor Receptor Signaling Pathway	0.0361868370651146	1.4414493750348731	BP
Intracellular Calcium Activated Chloride Channel Activity	0.0362018856602152	1.4412688076298774	MF
Solute:Potassium Antiporter Activity	0.0362018856602152	1.4412688076298774	MF
Regulation Of Dendritic Spine Development	0.0363158589990659	1.4399036787739017	BP
Voltage-Gated Potassium Channel Complex	0.0363761410069449	1.4391833753187997	CC
Negative Regulation Of Cell Differentiation	0.0367857584115258	1.4343202856852229	BP
Positive Regulation Of Vascular Associated Smooth Muscle Cell Migration	0.0367857584115258	1.4343202856852229	BP
Positive Regulation Of Oligodendrocyte Differentiation	0.0367857584115258	1.4343202856852229	BP
Negative Regulation Of Protein Serine/Threonine Kinase Activity	0.037077110296815	1.4308941211039024	BP
Negative Regulation Of Response To Stimulus	0.03709539301785	1.4306800233003862	BP
Mesonephric Tubule Development	0.03709539301785	1.4306800233003862	BP
Regulation Of Cardiac Muscle Contraction By Regulation Of The Release Of Sequestered Calcium Ion	0.03709539301785	1.4306800233003862	BP
Negative Regulation Of Transport	0.03709539301785	1.4306800233003862	BP
Neuron Projection Extension	0.03709539301785	1.4306800233003862	BP
Positive Regulation Of Secretion By Cell	0.03709539301785	1.4306800233003862	BP
Regulation Of Rho Protein Signal Transduction	0.03709539301785	1.4306800233003862	BP
Regulation Of miRNA Transcription	0.0375292795243712	1.4256297729595098	BP
Protein Stabilization	0.037629267745091	1.4244742328457094	BP
Voltage-Gated Monoatomic Cation Channel Activity	0.0377637019619257	1.4229254385574748	MF
Positive Regulation Of Calcium Ion Transmembrane Transporter Activity	0.037967646401658	1.420586323757052	BP
Positive Regulation Of Cell Adhesion	0.0382165733465584	1.4177482561453982	BP
Apical Dendrite	0.039300203471644	1.4056052011160882	CC
Ion Channel Inhibitor Activity	0.0400415665834728	1.3974889395531498	MF
Cellular Response To Transforming Growth Factor Beta Stimulus	0.0402443976548017	1.3952945683880087	BP
Homotypic Cell-Cell Adhesion	0.0402443976548017	1.3952945683880087	BP
Platelet Dense Granule Membrane	0.0411234480736483	1.385910478239984	CC
Nuclear Envelope Lumen	0.0411234480736483	1.385910478239984	CC
Apicolateral Plasma Membrane	0.0411234480736483	1.385910478239984	CC
Positive Regulation Of Hydrolase Activity	0.041416263082709	1.3828290893096196	BP
Homophilic Cell Adhesion Via Plasma Membrane Adhesion Molecules	0.0426224246282803	1.370361848551156	BP
Small GTPase Mediated Signal Transduction	0.0427472914007319	1.369091398292135	BP
Nuclear Glucocorticoid Receptor Binding	0.0428959225236461	1.3675839877602856	MF
Neuromuscular Junction	0.0432081253492444	1.3644345758118892	CC
Protein Tyrosine Kinase Binding	0.0438304158698667	1.358224408672268	MF
Acetylcholine Receptor Signaling Pathway	0.0439136542561389	1.3574004217604945	BP
Positive Regulation Of Excitatory Postsynaptic Potential	0.0439136542561389	1.3574004217604945	BP
Regulation Of Release Of Sequestered Calcium Ion Into Cytosol By Sarcoplasmic Reticulum	0.0439136542561389	1.3574004217604945	BP
Positive Regulation Of Phosphatase Activity	0.0439136542561389	1.3574004217604945	BP
Regulation Of Neuron Apoptotic Process	0.0452221647245841	1.3446486523966736	BP
Cellular Response To Organonitrogen Compound	0.0452221647245841	1.3446486523966736	BP
Regulation Of Neuronal Synaptic Plasticity	0.0453091341525924	1.3438142370118145	BP
Positive Regulation Of Neurogenesis	0.0453925815821662	1.3430151172129325	BP
Positive Regulation Of Cell Migration	0.0457113927458591	1.3399755463189242	BP
Eye Photoreceptor Cell Differentiation	0.0459828564053878	1.3374040543245196	BP
Cell-Cell Junction Organization	0.0459828564053878	1.3374040543245196	BP
Negative Regulation Of JUN Kinase Activity	0.0459828564053878	1.3374040543245196	BP
Negative Regulation Of Hippo Signaling	0.0459828564053878	1.3374040543245196	BP
Positive Regulation Of Integrin-Mediated Signaling Pathway	0.0459828564053878	1.3374040543245196	BP
Hippo Signaling	0.0459828564053878	1.3374040543245196	BP
Relaxation Of Cardiac Muscle	0.0459828564053878	1.3374040543245196	BP
MAPK Cascade	0.0459828564053878	1.3374040543245196	BP
Positive Regulation Of Protein Kinase Activity	0.0459828564053878	1.3374040543245196	BP
G Protein-Coupled Acetylcholine Receptor Signaling Pathway	0.0459828564053878	1.3374040543245196	BP
Positive Regulation Of Peptidyl-Lysine Acetylation	0.0459828564053878	1.3374040543245196	BP
Regulation Of Cartilage Development	0.0459828564053878	1.3374040543245196	BP
Regulation Of Leukocyte Chemotaxis	0.0459828564053878	1.3374040543245196	BP
Sodium Ion Export Across Plasma Membrane	0.0459828564053878	1.3374040543245196	BP
Intracellular Chloride Channel Activity	0.0464533435658872	1.3329830213914393	MF
Synaptic Vesicle Exocytosis	0.0477478182217798	1.321046468182636	BP
Regulation Of MAP Kinase Activity	0.0477478182217798	1.321046468182636	BP
Receptor-Mediated Endocytosis	0.0478957717559402	1.3197028244584106	BP
Early Endosome Membrane	0.0481310868611452	1.3175743312902597	CC
Metal Ion Transport	0.0483222067733097	1.315853240620636	BP
Chemorepellent Activity	0.0488301769220252	1.3113117021725613	MF
3',5'-cyclic-AMP Phosphodiesterase Activity	0.0488301769220252	1.3113117021725613	MF
Cell-Cell Adhesion Mediator Activity	0.0488301769220252	1.3113117021725613	MF
Vacuolar Proton-Transporting V-type ATPase, V1 Domain	0.0497013303033308	1.303631986806631	CC
Proton-Transporting V-type ATPase, V1 Domain	0.0497013303033308	1.303631986806631	CC
Proton-Transporting V-type ATPase Complex	0.0497013303033308	1.303631986806631	CC
Tight Junction	0.0497013303033308	1.303631986806631	CC
Microtubule	0.0497013303033308	1.303631986806631	CC
Axonal Growth Cone	0.0497013303033308	1.303631986806631	CC
Regulation Of Heart Contraction	0.0497981303445019	1.3027869623870392	BP
Negative Regulation Of ERK1 And ERK2 Cascade	0.0500603828290724	1.3005058335148925	BP
Cellular Response To Growth Factor Stimulus	0.0500603828290724	1.3005058335148925	BP
Negative Regulation Of Kinase Activity	0.0505296566089872	1.2964536531436959	BP
Platelet Aggregation	0.0506329700778404	1.2955665965992462	BP
Endocytosis	0.0520804124978	1.2833255846393867	BP
Negative Regulation Of Plasma Membrane Bounded Cell Projection Assembly	0.0524016168806067	1.2806553124152837	BP
Carbohydrate Derivative Biosynthetic Process	0.0524016168806067	1.2806553124152837	BP
Commissural Neuron Axon Guidance	0.0536066799971829	1.270781088942414	BP
Negative Regulation Of Long-Term Synaptic Potentiation	0.0536066799971829	1.270781088942414	BP
Regulation Of Macrophage Migration	0.0536066799971829	1.270781088942414	BP
Sensory Organ Morphogenesis	0.0536066799971829	1.270781088942414	BP
Calcium Channel Regulator Activity	0.0539795440053501	1.2677707884863694	MF
Adenyl Ribonucleotide Binding	0.054193591861554	1.266052063714369	MF
Double-Stranded RNA Binding	0.054193591861554	1.266052063714369	MF
Regulation Of Axonogenesis	0.0543734012331323	1.2646134996159055	BP
Positive Regulation Of Endothelial Cell Migration	0.0547745086117262	1.261421509854396	BP
Integrin-Mediated Signaling Pathway	0.0547745086117262	1.261421509854396	BP
Enzyme-Linked Receptor Protein Signaling Pathway	0.0547745086117262	1.261421509854396	BP
Positive Regulation Of miRNA Metabolic Process	0.0560690506739817	1.25127679704118	BP
Regulation Of Cation Channel Activity	0.0563609038970461	1.2490220504393408	BP
Ureteric Bud Development	0.056781140129241	1.2457958913651666	BP
Heart Trabecula Morphogenesis	0.056781140129241	1.2457958913651666	BP
Membrane Repolarization	0.056781140129241	1.2457958913651666	BP
Positive Regulation Of Cyclin-Dependent Protein Kinase Activity	0.056781140129241	1.2457958913651666	BP
Energy Reserve Metabolic Process	0.056781140129241	1.2457958913651666	BP
Negative Regulation Of Protein Modification Process	0.056781140129241	1.2457958913651666	BP
Skeletal System Development	0.056781140129241	1.2457958913651666	BP
Positive Regulation Of CREB Transcription Factor Activity	0.056781140129241	1.2457958913651666	BP
Extracellular Structure Organization	0.0575501855088478	1.2399532721151783	BP
Peptidyl-Serine Phosphorylation	0.0589519143141806	1.2295020877260303	BP
Positive Regulation Of miRNA Transcription	0.0591223087688415	1.2282486147690188	BP
Inhibitory Synapse Assembly	0.0591223087688415	1.2282486147690188	BP
Negative Regulation Of Axon Extension	0.0591223087688415	1.2282486147690188	BP
Negative Regulation Of Cell Junction Assembly	0.0591223087688415	1.2282486147690188	BP
Regulation Of Calcium-Mediated Signaling	0.0591223087688415	1.2282486147690188	BP
Regulation Of Potassium Ion Transport	0.0591223087688415	1.2282486147690188	BP
Positive Regulation Of Receptor-Mediated Endocytosis	0.0591223087688415	1.2282486147690188	BP
Regulation Of JUN Kinase Activity	0.0591223087688415	1.2282486147690188	BP
Regulation Of Cell-Cell Adhesion	0.0591223087688415	1.2282486147690188	BP
Regulation Of Muscle Cell Differentiation	0.0591223087688415	1.2282486147690188	BP
Positive Regulation Of Peptidyl-Threonine Phosphorylation	0.0591223087688415	1.2282486147690188	BP
Negative Regulation Of Ion Transmembrane Transporter Activity	0.0591223087688415	1.2282486147690188	BP
Negative Regulation Of Calcium Ion Transmembrane Transporter Activity	0.0591223087688415	1.2282486147690188	BP
Activation Of GTPase Activity	0.0597960505765009	1.2233274994476175	BP
External Encapsulating Structure Organization	0.0599010596985417	1.2225654945195654	BP
Monoatomic Anion Transport	0.0599010596985417	1.2225654945195654	BP
Regulation Of JNK Cascade	0.0599010596985417	1.2225654945195654	BP
Dense Core Granule	0.0612527498551845	1.2128744094919972	CC
Proton-Transporting V-type ATPase, V0 Domain	0.0613937067087525	1.211876144848087	CC
Secretory Granule Lumen	0.0613937067087525	1.211876144848087	CC
Secretory Granule Membrane	0.0613937067087525	1.211876144848087	CC
Vacuolar Proton-Transporting V-type ATPase, V0 Domain	0.0613937067087525	1.211876144848087	CC
Regulation Of Transcription By RNA Polymerase II	0.063328940632677	1.198397776795526	BP
Muscle Tissue Development	0.0645050923091828	1.1904059989386726	BP
Regulation Of Vascular Associated Smooth Muscle Cell Proliferation	0.0645050923091828	1.1904059989386726	BP
Regulation Of Ossification	0.0645050923091828	1.1904059989386726	BP
Regulation Of Anatomical Structure Morphogenesis	0.0645802916006403	1.1898999983361522	BP
Protein Phosphorylated Amino Acid Binding	0.0649183174077957	1.1876327450069182	MF
Negative Regulation Of Transmembrane Receptor Protein Serine/Threonine Kinase Signaling Pathway	0.0649765731974467	1.1872431966642123	BP
Bicellular Tight Junction	0.0654577862627639	1.1840386863198418	CC
Platelet Alpha Granule	0.0654577862627639	1.1840386863198418	CC
Neurotrophin TRKA Receptor Binding	0.0655302494676704	1.1835581787213152	MF
Neurotrophin TRK Receptor Binding	0.0655302494676704	1.1835581787213152	MF
Cyclase Activator Activity	0.0655302494676704	1.1835581787213152	MF
Coreceptor Activity Involved In Wnt Signaling Pathway, Planar Cell Polarity Pathway	0.0655302494676704	1.1835581787213152	MF
alpha-N-acetylneuraminate Alpha-2,8-Sialyltransferase Activity	0.0655302494676704	1.1835581787213152	MF
Positive Regulation Of Macromolecule Metabolic Process	0.0673889708035216	1.1714111763299528	BP
Neural Crest Cell Development	0.0673889708035216	1.1714111763299528	BP
Negative Regulation Of Transcription By RNA Polymerase II	0.0678375777249692	1.1685296678188666	BP
N-glycan Processing	0.0684821003816628	1.1644229280888279	BP
Negative Regulation Of Calcium Ion Transmembrane Transport	0.0684821003816628	1.1644229280888279	BP
Cellular Response To Catecholamine Stimulus	0.0684821003816628	1.1644229280888279	BP
Regulation Of Dendrite Morphogenesis	0.0684821003816628	1.1644229280888279	BP
Negative Regulation Of Cell-Matrix Adhesion	0.0684821003816628	1.1644229280888279	BP
Protein Serine/Threonine/Tyrosine Kinase Activity	0.0685952496714411	1.1637059588255099	MF
Actinin Binding	0.0685952496714411	1.1637059588255099	MF
Plasma Membrane Raft	0.0694632882373081	1.1582446620054336	CC
Clathrin-Coated Vesicle Membrane	0.0694632882373081	1.1582446620054336	CC
Polymeric Cytoskeletal Fiber	0.0694632882373081	1.1582446620054336	CC
Regulation Of Cellular Component Organization	0.0698514662639685	1.155824473105032	BP
Regulation Of Postsynapse Organization	0.0704525652948182	1.1521031888839255	BP
Lamellipodium Assembly	0.0704525652948182	1.1521031888839255	BP
Cellular Response To Steroid Hormone Stimulus	0.0704525652948182	1.1521031888839255	BP
Endoplasmic Reticulum Lumen	0.0705028449296408	1.151793358011213	CC
Regulation Of Endocytosis	0.071698663261846	1.1444889411720287	BP
Positive Regulation Of Intracellular Signal Transduction	0.0718361423201721	1.1436569978057574	BP
Positive Regulation Of Sodium Ion Transmembrane Transport	0.0719258173837129	1.143115193974042	BP
Negative Regulation Of Muscle Cell Apoptotic Process	0.0719258173837129	1.143115193974042	BP
Regulation Of Postsynaptic Neurotransmitter Receptor Activity	0.0719258173837129	1.143115193974042	BP
Regulation Of High Voltage-Gated Calcium Channel Activity	0.0719258173837129	1.143115193974042	BP
Protein O-linked Glycosylation Via Threonine	0.0719258173837129	1.143115193974042	BP
Neuron Projection Regeneration	0.0719258173837129	1.143115193974042	BP
Motor Neuron Axon Guidance	0.0719258173837129	1.143115193974042	BP
Lipid Phosphorylation	0.0719258173837129	1.143115193974042	BP
Camera-Type Eye Morphogenesis	0.0719258173837129	1.143115193974042	BP
Regulation Of Neurotransmitter Secretion	0.0719258173837129	1.143115193974042	BP
Smooth Muscle Tissue Development	0.0719258173837129	1.143115193974042	BP
Positive Regulation Of Protein Binding	0.0719296123767447	1.143092280073111	BP
Protein C-linked Glycosylation Via 2'-alpha-mannosyl-L-tryptophan	0.0731018790919104	1.1360714593108279	BP
Protein C-linked Glycosylation Via Tryptophan	0.0731018790919104	1.1360714593108279	BP
Positive Regulation Of Vesicle Fusion	0.0731018790919104	1.1360714593108279	BP
Positive Regulation Of Developmental Process	0.0731018790919104	1.1360714593108279	BP
Positive Regulation Of Tau-Protein Kinase Activity	0.0731018790919104	1.1360714593108279	BP
Regulation Of Focal Adhesion Disassembly	0.0731018790919104	1.1360714593108279	BP
Positive Regulation Of Focal Adhesion Disassembly	0.0731018790919104	1.1360714593108279	BP
Regulation Of Basement Membrane Organization	0.0731018790919104	1.1360714593108279	BP
Renal Filtration Cell Differentiation	0.0731018790919104	1.1360714593108279	BP
Regulation Of Hyaluronan Biosynthetic Process	0.0731018790919104	1.1360714593108279	BP
Regulation Of Peptidyl-Cysteine S-nitrosylation	0.0731018790919104	1.1360714593108279	BP
Regulation Of Relaxation Of Cardiac Muscle	0.0731018790919104	1.1360714593108279	BP
Regulation Of Retinal Ganglion Cell Axon Guidance	0.0731018790919104	1.1360714593108279	BP
Negative Regulation Of Chemokine-Mediated Signaling Pathway	0.0731018790919104	1.1360714593108279	BP
Transmembrane Receptor Protein Tyrosine Phosphatase Signaling Pathway	0.0731018790919104	1.1360714593108279	BP
Negative Regulation Of Lamellipodium Organization	0.0731018790919104	1.1360714593108279	BP
Mesenchymal Cell Migration	0.0731018790919104	1.1360714593108279	BP
Negative Regulation Of Axon Regeneration	0.0731018790919104	1.1360714593108279	BP
Intracellular pH Reduction	0.0731018790919104	1.1360714593108279	BP
Calcium Ion-Regulated Exocytosis Of Neurotransmitter	0.0731018790919104	1.1360714593108279	BP
miRNA-mediated Gene Silencing By Inhibition Of Translation	0.0731018790919104	1.1360714593108279	BP
Regulation Of Autophagy	0.0731018790919104	1.1360714593108279	BP
Glomerular Epithelial Cell Differentiation	0.0731018790919104	1.1360714593108279	BP
Glycosphingolipid Metabolic Process	0.0731018790919104	1.1360714593108279	BP
Regulation Of Phosphorylation	0.0731018790919104	1.1360714593108279	BP
Regulation Of Calcium Ion Transmembrane Transporter Activity	0.0731018790919104	1.1360714593108279	BP
Transition Metal Ion Transport	0.0731018790919104	1.1360714593108279	BP
Axo-Dendritic Transport	0.0731018790919104	1.1360714593108279	BP
Gamma-Aminobutyric Acid Metabolic Process	0.0731018790919104	1.1360714593108279	BP
Recycling Endosome	0.0746872792967832	1.1267533607234779	CC
Intracellular Monoatomic Cation Homeostasis	0.0761715460558997	1.1182072294304863	BP
Purine Ribonucleoside Triphosphate Binding	0.0767750200516096	1.1147800614586185	MF
Regulation Of Calcium Ion Transmembrane Transport	0.0771506251390937	1.1126605505683136	BP
Regulation Of Protein Tyrosine Kinase Activity	0.0771506251390937	1.1126605505683136	BP
Positive Regulation Of Vascular Associated Smooth Muscle Cell Proliferation	0.0771506251390937	1.1126605505683136	BP
Long-Term Synaptic Potentiation	0.0771506251390937	1.1126605505683136	BP
Regulation Of Membrane Depolarization	0.0771506251390937	1.1126605505683136	BP
Protein Sumoylation	0.078057172551654	1.1075871841264338	BP
Epithelial Cell Migration	0.078057172551654	1.1075871841264338	BP
Positive Regulation Of Binding	0.0788291606629264	1.1033130975827474	BP
Positive Regulation Of MAP Kinase Activity	0.0788291606629264	1.1033130975827474	BP
Clathrin-Coated Endocytic Vesicle Membrane	0.0813366411031628	1.089713766286997	CC
Voltage-Gated Monoatomic Ion Channel Activity	0.0832030482679317	1.0798607623908714	MF
Diacylglycerol Kinase Activity	0.0839453916195792	1.0760031404922443	MF
Calcium Channel Inhibitor Activity	0.0839453916195792	1.0760031404922443	MF
Outward Rectifier Potassium Channel Activity	0.0839453916195792	1.0760031404922443	MF
Negative Regulation Of Intrinsic Apoptotic Signaling Pathway	0.0843221499561153	1.0740583288135295	BP
Positive Regulation Of Release Of Sequestered Calcium Ion Into Cytosol	0.0857891752788817	1.0665675071772442	BP
Regulation Of Blood Vessel Endothelial Cell Migration	0.0877678899948216	1.0566643422793978	BP
NMDA Selective Glutamate Receptor Complex	0.0880872491152958	1.05508695242384	CC
Vesicle Membrane	0.0882128093965865	1.0544683463157	CC
Positive Regulation Of Cyclin-Dependent Protein Serine/Threonine Kinase Activity	0.088732008024855	1.0519196901902175	BP
Regulation Of Activin Receptor Signaling Pathway	0.088732008024855	1.0519196901902175	BP
Negative Regulation Of Cell-Substrate Junction Organization	0.088732008024855	1.0519196901902175	BP
Platelet-Derived Growth Factor Receptor Signaling Pathway	0.088732008024855	1.0519196901902175	BP
Negative Regulation Of Focal Adhesion Assembly	0.088732008024855	1.0519196901902175	BP
Dendritic Spine Morphogenesis	0.088732008024855	1.0519196901902175	BP
Positive Regulation Of DNA-binding Transcription Factor Activity	0.088732008024855	1.0519196901902175	BP
Insulin Receptor Signaling Pathway	0.088732008024855	1.0519196901902175	BP
Synaptic Vesicle Endocytosis	0.088732008024855	1.0519196901902175	BP
Vesicle-Mediated Transport	0.088732008024855	1.0519196901902175	BP
Keratan Sulfate Biosynthetic Process	0.088732008024855	1.0519196901902175	BP
Cell Surface Receptor Signaling Pathway Involved In Cell-Cell Signaling	0.0908440784193983	1.0417033764857742	BP
Regulation Of Microtubule Polymerization Or Depolymerization	0.0908440784193983	1.0417033764857742	BP
Regulation Of Wnt Signaling Pathway	0.0919264811837796	1.0365593637461847	BP
Regulation Of Peptidyl-Serine Phosphorylation	0.0926403039021391	1.0332000289317775	BP
Cellular Response To Nerve Growth Factor Stimulus	0.092770222790793	1.0325914004285504	BP
Positive Regulation Of Dendritic Spine Development	0.092770222790793	1.0325914004285504	BP
Negative Regulation Of Exocytosis	0.092770222790793	1.0325914004285504	BP
Protein Localization To Endosome	0.092770222790793	1.0325914004285504	BP
Regulation Of Axon Regeneration	0.092770222790793	1.0325914004285504	BP
Regulation Of Calcium Ion Transmembrane Transport Via High Voltage-Gated Calcium Channel	0.092770222790793	1.0325914004285504	BP
Regulation Of Toll-Like Receptor 9 Signaling Pathway	0.092770222790793	1.0325914004285504	BP
Negative Regulation Of JNK Cascade	0.0966362814343748	1.0148597900598941	BP
Regulation Of Phosphatidylinositol 3-Kinase Activity	0.0966362814343748	1.0148597900598941	BP
Semaphorin-Plexin Signaling Pathway	0.0966362814343748	1.0148597900598941	BP
Amyloid-Beta Binding	0.0985382675603705	1.0063950774942871	MF
Cellular Response To Metal Ion	0.0987558040059977	1.0054373709044853	BP
Golgi-associated Vesicle	0.1012107394123728	0.9947734023176338	CC
Positive Regulation Of DNA-templated Transcription	0.1014892240821193	0.993580067801177	BP
Intracellular Membrane-Bounded Organelle	0.1020056753815842	0.9913756643328309	CC
G Protein-Coupled Neurotransmitter Receptor Activity	0.1038796099872216	0.9834696895848556	MF
Semaphorin Receptor Binding	0.1038796099872216	0.9834696895848556	MF
G Protein-Coupled Acetylcholine Receptor Activity	0.1038796099872216	0.9834696895848556	MF
L-serine Transmembrane Transporter Activity	0.1038796099872216	0.9834696895848556	MF
Roundabout Binding	0.1038796099872216	0.9834696895848556	MF
Nitric-Oxide Synthase Binding	0.1038796099872216	0.9834696895848556	MF
Regulation Of Cilium Assembly	0.1052124442169493	0.9779328900764944	BP
Negative Regulation Of Supramolecular Fiber Organization	0.1052124442169493	0.9779328900764944	BP
Regulation Of Hydrolase Activity	0.1052124442169493	0.9779328900764944	BP
Negative Regulation Of Actin Filament Bundle Assembly	0.1057605753432192	0.9756761952666645	BP
Regulation Of Transforming Growth Factor Beta Receptor Signaling Pathway	0.1057605753432192	0.9756761952666645	BP
Positive Regulation Of ERK1 And ERK2 Cascade	0.1057605753432192	0.9756761952666645	BP
Regulation Of Plasma Membrane Bounded Cell Projection Organization	0.1057605753432192	0.9756761952666645	BP
Regulation Of Sodium Ion Transmembrane Transport	0.1057605753432192	0.9756761952666645	BP
Regulation Of Neuron Differentiation	0.1063364161269136	0.9733179808709442	BP
Protein Autophosphorylation	0.1074201273402157	0.9689143371297593	BP
Regulation Of Secretion	0.1091778044920956	0.9618656433745799	BP
Regulation Of Establishment Of Endothelial Barrier	0.1091778044920956	0.9618656433745799	BP
Lipid Modification	0.1091778044920956	0.9618656433745799	BP
Regulation Of Regulated Secretory Pathway	0.1091778044920956	0.9618656433745799	BP
Oligosaccharide Biosynthetic Process	0.1091778044920956	0.9618656433745799	BP
Regulation Of Protein Kinase C Signaling	0.1091778044920956	0.9618656433745799	BP
Regulation Of Fatty Acid Oxidation	0.1091778044920956	0.9618656433745799	BP
Negative Regulation Of Amyloid-Beta Formation	0.1091778044920956	0.9618656433745799	BP
Protein Localization To Endoplasmic Reticulum	0.1091778044920956	0.9618656433745799	BP
Positive Regulation Of Smooth Muscle Cell Migration	0.1091778044920956	0.9618656433745799	BP
Positive Regulation Of Muscle Hypertrophy	0.1091778044920956	0.9618656433745799	BP
Negative Regulation Of Axonogenesis	0.1091778044920956	0.9618656433745799	BP
Regulation Of Cell Communication	0.1091778044920956	0.9618656433745799	BP
Proton Transmembrane Transport	0.1091778044920956	0.9618656433745799	BP
Substantia Nigra Development	0.1091778044920956	0.9618656433745799	BP
GABA Receptor Binding	0.1109845298654925	0.9547375533059695	MF
Monoatomic Cation:Bicarbonate Symporter Activity	0.1109845298654925	0.9547375533059695	MF
Adenylate Cyclase-Modulating G Protein-Coupled Receptor Signaling Pathway	0.1111104845783406	0.954244958343754	BP
Negative Regulation Of Cell Adhesion	0.1113482004786377	0.9533167972964258	BP
Regulation Of Protein Metabolic Process	0.1123072242611828	0.949592306464673	BP
Generation Of Neurons	0.1123072242611828	0.949592306464673	BP
Cellular Response To Laminar Fluid Shear Stress	0.1123072242611828	0.949592306464673	BP
Negative Regulation Of Establishment Of Protein Localization To Mitochondrion	0.1123072242611828	0.949592306464673	BP
Negative Regulation Of Ruffle Assembly	0.1123072242611828	0.949592306464673	BP
Positive Regulation Of Neurotransmitter Secretion	0.1123072242611828	0.949592306464673	BP
Regulation Of Skeletal Muscle Satellite Cell Proliferation	0.1123072242611828	0.949592306464673	BP
Ribosomal Large Subunit Export From Nucleus	0.1123072242611828	0.949592306464673	BP
Synaptic Vesicle Docking	0.1123072242611828	0.949592306464673	BP
Tertiary Granule Membrane	0.1153502847679414	0.9379813289886362	CC
Cell Chemotaxis	0.1186539544049561	0.9257177833831475	BP
Positive Regulation Of Developmental Growth	0.1186539544049561	0.9257177833831475	BP
Positive Regulation Of Stress-Activated MAPK Cascade	0.1187503631190256	0.9253650537001654	BP
Cardiac Muscle Cell Action Potential	0.1187503631190256	0.9253650537001654	BP
Chondrocyte Differentiation	0.1187503631190256	0.9253650537001654	BP
Positive Regulation Of Dephosphorylation	0.1187503631190256	0.9253650537001654	BP
Negative Regulation Of Ryanodine-Sensitive Calcium-Release Channel Activity	0.1189721242261376	0.9245547840943574	BP
Regulation Of Cell Communication By Electrical Coupling Involved In Cardiac Conduction	0.1189721242261376	0.9245547840943574	BP
Cellular Response To Growth Hormone Stimulus	0.1189721242261376	0.9245547840943574	BP
Central Nervous System Neuron Axonogenesis	0.1189721242261376	0.9245547840943574	BP
Ganglion Development	0.1189721242261376	0.9245547840943574	BP
Negative Regulation Of Microtubule Polymerization	0.1189721242261376	0.9245547840943574	BP
Negative Regulation Of Release Of Sequestered Calcium Ion Into Cytosol	0.1189721242261376	0.9245547840943574	BP
Neurotransmitter Secretion	0.1191276598480529	0.9239873894433467	BP
Intracellular Glucose Homeostasis	0.1191276598480529	0.9239873894433467	BP
Glycolipid Biosynthetic Process	0.1191276598480529	0.9239873894433467	BP
Regulation Of Filopodium Assembly	0.1191276598480529	0.9239873894433467	BP
Apical Junction Complex	0.119322745765257	0.9232767615370995	CC
Negative Regulation Of Sequestering Of Calcium Ion	0.1194663684006875	0.9227543380105229	BP
Neural Crest Cell Migration	0.1194663684006875	0.9227543380105229	BP
Substrate Adhesion-Dependent Cell Spreading	0.1194663684006875	0.9227543380105229	BP
Cytoplasmic Side Of Plasma Membrane	0.1210197244802124	0.9171438401398297	CC
Platelet Dense Granule	0.1210197244802124	0.9171438401398297	CC
Cytoplasmic Vesicle Lumen	0.1210197244802124	0.9171438401398297	CC
Positive Regulation Of Cellular Biosynthetic Process	0.1212076363707642	0.9164700177174979	BP
Regulation Of Cytoskeleton Organization	0.1212076363707642	0.9164700177174979	BP
Glycosaminoglycan Biosynthetic Process	0.1212076363707642	0.9164700177174979	BP
Inorganic Anion Transport	0.1212076363707642	0.9164700177174979	BP
Phosphatidylcholine Transporter Activity	0.1212164963785906	0.9164382729199261	MF
Histone Acetyltransferase Binding	0.1212164963785906	0.9164382729199261	MF
Chemokine Binding	0.1212164963785906	0.9164382729199261	MF
Regulation Of Axon Extension Involved In Axon Guidance	0.1244866909796623	0.9048770770265288	BP
Regulation Of Extracellular Matrix Organization	0.1244866909796623	0.9048770770265288	BP
Negative Regulation Of Actin Filament Polymerization	0.1244866909796623	0.9048770770265288	BP
Positive Regulation Of Cell-Substrate Junction Organization	0.1244866909796623	0.9048770770265288	BP
Cell-Cell Signaling By Wnt	0.1244866909796623	0.9048770770265288	BP
Artery Development	0.1244866909796623	0.9048770770265288	BP
Keratan Sulfate Metabolic Process	0.1252772903152409	0.9021276487556824	BP
Regulation Of Glucose Transmembrane Transport	0.1252772903152409	0.9021276487556824	BP
Regulation Of Establishment Of Cell Polarity	0.1252772903152409	0.9021276487556824	BP
Positive Regulation Of Potassium Ion Transmembrane Transport	0.1252772903152409	0.9021276487556824	BP
Polyol Metabolic Process	0.1252772903152409	0.9021276487556824	BP
Positive Regulation Of Glial Cell Differentiation	0.1252772903152409	0.9021276487556824	BP
Growth Hormone Receptor Signaling Pathway	0.1252772903152409	0.9021276487556824	BP
Rac Protein Signal Transduction	0.1252772903152409	0.9021276487556824	BP
Phosphate-Containing Compound Metabolic Process	0.1252772903152409	0.9021276487556824	BP
Receptor Internalization	0.1252772903152409	0.9021276487556824	BP
Positive Regulation Of Protein Localization To Cell Periphery	0.1252772903152409	0.9021276487556824	BP
Negative Regulation Of Neuron Apoptotic Process	0.1252772903152409	0.9021276487556824	BP
Regulation Of Phosphatidylinositol 3-Kinase Signaling	0.1252772903152409	0.9021276487556824	BP
Aorta Morphogenesis	0.1252772903152409	0.9021276487556824	BP
Chordate Embryonic Development	0.1286576735282163	0.8905643060601107	BP
Positive Regulation Of Lipid Kinase Activity	0.1286576735282163	0.8905643060601107	BP
Positive Regulation Of Phosphate Metabolic Process	0.1286576735282163	0.8905643060601107	BP
Regulation Of Dendritic Spine Morphogenesis	0.1286576735282163	0.8905643060601107	BP
Artery Morphogenesis	0.1286576735282163	0.8905643060601107	BP
Regulation Of Cell-Substrate Adhesion	0.1286576735282163	0.8905643060601107	BP
Cardiac Muscle Cell Action Potential Involved In Contraction	0.1286576735282163	0.8905643060601107	BP
Response To Unfolded Protein	0.1286576735282163	0.8905643060601107	BP
Positive Regulation Of Osteoblast Differentiation	0.1286576735282163	0.8905643060601107	BP
Positive Regulation Of Chemotaxis	0.1286576735282163	0.8905643060601107	BP
Lamellipodium Organization	0.1286576735282163	0.8905643060601107	BP
Extracellular Matrix Organization	0.1288405505437096	0.8899474280809686	BP
Positive Regulation Of Exocytosis	0.1294585281204481	0.8878693350038698	BP
Axon Development	0.1294585281204481	0.8878693350038698	BP
Negative Regulation Of Endothelial Cell Migration	0.1294585281204481	0.8878693350038698	BP
Positive Regulation Of Cell Motility	0.1303682737791161	0.8848280849774536	BP
Negative Regulation Of Phosphorylation	0.1326508684645839	0.8772899023485058	BP
Platelet Alpha Granule Lumen	0.1339229807630077	0.873144893023757	CC
Autophagosome Membrane	0.1368759956534476	0.8636727086908714	CC
Negative Regulation Of Multicellular Organismal Process	0.1369945546742767	0.8632966950473397	BP
Cytoplasmic Dynein Complex	0.1405097491379043	0.8522935415958708	CC
DNA-binding Transcription Repressor Activity, RNA Polymerase II-specific	0.1421666846418009	0.84720216430521	MF
Phosphatidylethanolamine Binding	0.1421666846418009	0.84720216430521	MF
Manganese Ion Transmembrane Transporter Activity	0.1421666846418009	0.84720216430521	MF
NMDA Glutamate Receptor Activity	0.1421666846418009	0.84720216430521	MF
G Protein-Coupled Glutamate Receptor Binding	0.1421666846418009	0.84720216430521	MF
Calcium:Monoatomic Cation Antiporter Activity	0.1421666846418009	0.84720216430521	MF
Transforming Growth Factor Beta Receptor Binding	0.1421666846418009	0.84720216430521	MF
Titin Binding	0.1421666846418009	0.84720216430521	MF
Potassium Channel Regulator Activity	0.1421666846418009	0.84720216430521	MF
Syntaxin Binding	0.1421666846418009	0.84720216430521	MF
ATP Binding	0.1421666846418009	0.84720216430521	MF
Ligand-Gated Monoatomic Anion Channel Activity	0.1421666846418009	0.84720216430521	MF
GABA-gated Chloride Ion Channel Activity	0.1421666846418009	0.84720216430521	MF
Neuromuscular Junction Development	0.1433192951794073	0.8436953362891172	BP
Regulation Of Long-Term Synaptic Potentiation	0.1446273803416488	0.8397494801699368	BP
Regulation Of Transmembrane Receptor Protein Serine/Threonine Kinase Signaling Pathway	0.1446273803416488	0.8397494801699368	BP
Presynaptic Endocytosis	0.1446273803416488	0.8397494801699368	BP
Positive Regulation Of Glucose Transmembrane Transport	0.1446273803416488	0.8397494801699368	BP
Response To Interleukin-6	0.1446273803416488	0.8397494801699368	BP
Signal Release From Synapse	0.1446273803416488	0.8397494801699368	BP
Positive Regulation Of Protein Tyrosine Kinase Activity	0.1446273803416488	0.8397494801699368	BP
Positive Regulation Of Axonogenesis	0.1446273803416488	0.8397494801699368	BP
Calcium-Dependent Cell-Cell Adhesion Via Plasma Membrane Cell Adhesion Molecules	0.1446273803416488	0.8397494801699368	BP
Synaptic Membrane Adhesion	0.1446273803416488	0.8397494801699368	BP
Response To Iron Ion	0.1446273803416488	0.8397494801699368	BP
Central Nervous System Neuron Differentiation	0.1446273803416488	0.8397494801699368	BP
Regulation Of Vascular Associated Smooth Muscle Cell Migration	0.1446273803416488	0.8397494801699368	BP
Positive Regulation Of Nuclear-Transcribed mRNA poly(A) Tail Shortening	0.1446273803416488	0.8397494801699368	BP
Negative Regulation Of Potassium Ion Transport	0.1446273803416488	0.8397494801699368	BP
Myelination In Peripheral Nervous System	0.1446273803416488	0.8397494801699368	BP
Ionotropic Glutamate Receptor Signaling Pathway	0.1446273803416488	0.8397494801699368	BP
Calcium Ion Import	0.1446273803416488	0.8397494801699368	BP
Axonal Fasciculation	0.1446273803416488	0.8397494801699368	BP
Positive Regulation Of Intracellular Protein Transport	0.1446273803416488	0.8397494801699368	BP
Positive Regulation Of Wnt Signaling Pathway	0.1446273803416488	0.8397494801699368	BP
Cell-Matrix Adhesion	0.1446273803416488	0.8397494801699368	BP
Positive Regulation Of Nervous System Process	0.1452126168284846	0.8379956482299825	BP
Negative Regulation Of Amyloid Precursor Protein Catabolic Process	0.1452126168284846	0.8379956482299825	BP
Lysosomal Lumen Acidification	0.1452126168284846	0.8379956482299825	BP
Regulation Of Oligodendrocyte Differentiation	0.1452126168284846	0.8379956482299825	BP
Regulation Of cAMP-mediated Signaling	0.1452126168284846	0.8379956482299825	BP
Regulation Of Establishment Or Maintenance Of Cell Polarity	0.1452126168284846	0.8379956482299825	BP
Carboxylic Acid Transport	0.1452126168284846	0.8379956482299825	BP
Endosome Organization	0.1452126168284846	0.8379956482299825	BP
Associative Learning	0.1452126168284846	0.8379956482299825	BP
Intracellular Sodium Ion Homeostasis	0.1452126168284846	0.8379956482299825	BP
Actin-Based Cell Projection	0.1464277753326139	0.8343765357806778	CC
Adenylate Cyclase-Inhibiting G Protein-Coupled Acetylcholine Receptor Signaling Pathway	0.1466227730432908	0.8337985710391079	BP
Regulation Of Transforming Growth Factor Beta Activation	0.1466227730432908	0.8337985710391079	BP
Negative Regulation Of Amide Metabolic Process	0.1466227730432908	0.8337985710391079	BP
Cellular Response To Angiotensin	0.1466227730432908	0.8337985710391079	BP
Response To Auditory Stimulus	0.1466227730432908	0.8337985710391079	BP
Regulation Of Chaperone-Mediated Autophagy	0.1466227730432908	0.8337985710391079	BP
Regulation Of Dopamine Receptor Signaling Pathway	0.1466227730432908	0.8337985710391079	BP
Cellular Response To Leptin Stimulus	0.1466227730432908	0.8337985710391079	BP
Protein Localization To Ciliary Transition Zone	0.1466227730432908	0.8337985710391079	BP
Negative Regulation Of Neural Precursor Cell Proliferation	0.1466227730432908	0.8337985710391079	BP
Neuron Projection Arborization	0.1466227730432908	0.8337985710391079	BP
Plasma Membrane Phospholipid Scrambling	0.1466227730432908	0.8337985710391079	BP
Positive Regulation Of Ryanodine-Sensitive Calcium-Release Channel Activity	0.1466227730432908	0.8337985710391079	BP
Positive Regulation Of JNK Cascade	0.1479907561841374	0.8297654107104245	BP
Phagocytosis	0.1479907561841374	0.8297654107104245	BP
Actomyosin Structure Organization	0.1479907561841374	0.8297654107104245	BP
Collagen-Containing Extracellular Matrix	0.1492891701875283	0.8259716959480355	CC
Autolysosome	0.1492891701875283	0.8259716959480355	CC
Cation-Transporting ATPase Complex	0.1492891701875283	0.8259716959480355	CC
Sodium:Potassium-Exchanging ATPase Complex	0.1492891701875283	0.8259716959480355	CC
Clathrin-Coated Endocytic Vesicle	0.1492891701875283	0.8259716959480355	CC
Nucleus	0.1492891701875283	0.8259716959480355	CC
Regulation Of Canonical Wnt Signaling Pathway	0.1495307763779025	0.8252694117843173	BP
Lytic Vacuole Membrane	0.1496386080214703	0.824956340378979	CC
MHC Class II Protein Complex Binding	0.1523381092182784	0.817191439061422	MF
Phosphatidylinositol-3,4-Bisphosphate Binding	0.1523381092182784	0.817191439061422	MF
Protein-Containing Complex Assembly	0.1537449475307311	0.8131991473937014	BP
Nitrogen Compound Transport	0.1545856801328223	0.8108307389256806	BP
Regulation Of Synapse Organization	0.1545856801328223	0.8108307389256806	BP
Regulation Of Lysosomal Lumen pH	0.1545856801328223	0.8108307389256806	BP
Positive Regulation Of Interleukin-2 Production	0.1545856801328223	0.8108307389256806	BP
Negative Regulation Of Stress Fiber Assembly	0.1545856801328223	0.8108307389256806	BP
Metanephros Development	0.1545856801328223	0.8108307389256806	BP
Activation Of Protein Kinase B Activity	0.1545856801328223	0.8108307389256806	BP
Release Of Sequestered Calcium Ion Into Cytosol	0.1545856801328223	0.8108307389256806	BP
Cellular Response To Hormone Stimulus	0.1545856801328223	0.8108307389256806	BP
Regulation Of Nitric Oxide Biosynthetic Process	0.1545856801328223	0.8108307389256806	BP
Positive Regulation Of Intracellular Transport	0.1545856801328223	0.8108307389256806	BP
Axonal Transport	0.1545856801328223	0.8108307389256806	BP
Regulation Of Exocytosis	0.1545856801328223	0.8108307389256806	BP
Peptidyl-Tyrosine Modification	0.1545856801328223	0.8108307389256806	BP
Regulation Of Transmembrane Transport	0.1579180047740582	0.8015683517634118	BP
Cell Junction Organization	0.1580614363658534	0.8011740757757025	BP
Potassium Channel Activity	0.1613740342271134	0.7921663438337525	MF
Voltage-Gated Sodium Channel Activity	0.1613740342271134	0.7921663438337525	MF
Protein Homodimerization Activity	0.1613740342271134	0.7921663438337525	MF
R-SMAD Binding	0.1613740342271134	0.7921663438337525	MF
Monoatomic Ion Gated Channel Activity	0.1613740342271134	0.7921663438337525	MF
Transmembrane Receptor Protein Tyrosine Kinase Adaptor Activity	0.1613740342271134	0.7921663438337525	MF
Phosphatidate Phosphatase Activity	0.1613740342271134	0.7921663438337525	MF
Metalloendopeptidase Inhibitor Activity	0.1613740342271134	0.7921663438337525	MF
I-SMAD Binding	0.1613740342271134	0.7921663438337525	MF
RNA Polymerase II-specific DNA-binding Transcription Factor Binding	0.1613740342271134	0.7921663438337525	MF
Hexosyltransferase Activity	0.1626690629676169	0.7886950350164542	MF
Protein Targeting	0.1639770197285576	0.7852170111253299	BP
Sarcoplasmic Reticulum	0.1644164177212941	0.7840548183667471	CC
Regulation Of Interleukin-2 Production	0.1656314529978738	0.7808571882857589	BP
Negative Regulation Of Hydrolase Activity	0.1656314529978738	0.7808571882857589	BP
Bicarbonate Transport	0.1695325983856423	0.7707467816036366	BP
Eye Morphogenesis	0.1695325983856423	0.7707467816036366	BP
Receptor Clustering	0.1695325983856423	0.7707467816036366	BP
Regulation Of Cellular Response To Growth Factor Stimulus	0.1695325983856423	0.7707467816036366	BP
Voltage-Gated Potassium Channel Activity	0.1711005766108236	0.7667485268792567	MF
Intracellular Potassium Ion Homeostasis	0.172280231411098	0.7637645535538802	BP
Positive Regulation Of Cardiac Muscle Cell Proliferation	0.172280231411098	0.7637645535538802	BP
Sodium-Independent Organic Anion Transport	0.172280231411098	0.7637645535538802	BP
Response To Chemokine	0.172280231411098	0.7637645535538802	BP
Relaxation Of Muscle	0.172280231411098	0.7637645535538802	BP
ERBB2 Signaling Pathway	0.172280231411098	0.7637645535538802	BP
Positive Regulation Of Cell-Substrate Adhesion	0.172280231411098	0.7637645535538802	BP
Protein Serine/Threonine Kinase Activator Activity	0.1728376940742369	0.762361536491304	MF
Regulation Of Microtubule Polymerization	0.1728581120547959	0.7623102346464944	BP
Positive Regulation Of Supramolecular Fiber Organization	0.1751642635272285	0.7565544925515372	BP
Positive Regulation Of Cellular Component Organization	0.1751642635272285	0.7565544925515372	BP
Positive Regulation Of Phosphatidylinositol 3-Kinase Activity	0.1770232412028011	0.75196971181042	BP
Positive Regulation Of Nitrogen Compound Metabolic Process	0.1770232412028011	0.75196971181042	BP
Calcium-Ion Regulated Exocytosis	0.1770232412028011	0.75196971181042	BP
Wnt Signaling Pathway, Planar Cell Polarity Pathway	0.1770232412028011	0.75196971181042	BP
Regulation Of Amyloid-Beta Formation	0.1770232412028011	0.75196971181042	BP
cAMP-mediated Signaling	0.1770232412028011	0.75196971181042	BP
Positive Regulation Of RNA Metabolic Process	0.1770232412028011	0.75196971181042	BP
Glycolipid Metabolic Process	0.1770232412028011	0.75196971181042	BP
Negative Regulation Of Epithelial Cell Migration	0.1770232412028011	0.75196971181042	BP
Negative Regulation Of Neuron Death	0.1777162362160919	0.7502728930897951	BP
Serine Transmembrane Transporter Activity	0.1783733417682985	0.7486700512380542	MF
Solute:Sodium Symporter Activity	0.1783733417682985	0.7486700512380542	MF
Sodium Ion Transmembrane Transporter Activity	0.1783733417682985	0.7486700512380542	MF
Phosphatidylinositol-4,5-Bisphosphate Binding	0.1783733417682985	0.7486700512380542	MF
Protein Phosphatase Binding	0.1783733417682985	0.7486700512380542	MF
Adenylate Cyclase Binding	0.1783733417682985	0.7486700512380542	MF
cAMP-dependent Protein Kinase Inhibitor Activity	0.1783733417682985	0.7486700512380542	MF
Phosphatidic Acid Binding	0.1783733417682985	0.7486700512380542	MF
Volume-Sensitive Anion Channel Activity	0.1783733417682985	0.7486700512380542	MF
Regulation Of Apoptotic Process	0.1786381389182472	0.7480258144649765	BP
Protein Targeting To Membrane	0.1851718156515397	0.7324251150541495	BP
Nucleotidyltransferase Activity	0.1871029229403829	0.727919427855609	MF
Solute:Inorganic Anion Antiporter Activity	0.1871029229403829	0.727919427855609	MF
Protein Tyrosine Kinase Activity	0.1871029229403829	0.727919427855609	MF
Cortical Cytoskeleton	0.1889202238322049	0.7237215485440256	CC
Neuron To Neuron Synapse	0.1889202238322049	0.7237215485440256	CC
Microtubule Cytoskeleton	0.1889202238322049	0.7237215485440256	CC
Positive Regulation Of Epithelial Cell Proliferation	0.1897128417131071	0.7219032706064394	BP
Intercalated Disc	0.1904253874625463	0.7202751520655499	CC
Protein Localization To Lysosome	0.1926196072635876	0.7152995069676229	BP
Cellular Response To Chemical Stress	0.1926196072635876	0.7152995069676229	BP
Cholesterol Binding	0.1934662722801426	0.7133947362747726	MF
Xenobiotic Transport	0.1942431440024891	0.7116543010955606	BP
Transport Along Microtubule	0.1942431440024891	0.7116543010955606	BP
Response To ATP	0.1942431440024891	0.7116543010955606	BP
Positive Regulation Of Synapse Maturation	0.1942431440024891	0.7116543010955606	BP
RISC Complex Assembly	0.1942431440024891	0.7116543010955606	BP
Collagen-Activated Signaling Pathway	0.1942431440024891	0.7116543010955606	BP
Glucan Metabolic Process	0.1942431440024891	0.7116543010955606	BP
Negative Regulation Of cAMP-mediated Signaling	0.1942431440024891	0.7116543010955606	BP
Negative Regulation Of Transporter Activity	0.1942431440024891	0.7116543010955606	BP
p38MAPK Cascade	0.1942431440024891	0.7116543010955606	BP
Peripheral Nervous System Axon Ensheathment	0.1942431440024891	0.7116543010955606	BP
Regulation Of Endothelial Cell Development	0.1942431440024891	0.7116543010955606	BP
Regulation Of miRNA Metabolic Process	0.1942431440024891	0.7116543010955606	BP
Gamma-Aminobutyric Acid Signaling Pathway	0.1942431440024891	0.7116543010955606	BP
Long-Term Memory	0.1942431440024891	0.7116543010955606	BP
Phosphatidylserine Metabolic Process	0.1942431440024891	0.7116543010955606	BP
Pulmonary Valve Development	0.1942431440024891	0.7116543010955606	BP
Regulation Of Fibroblast Migration	0.1942431440024891	0.7116543010955606	BP
Regulation Of Macrophage Chemotaxis	0.1942431440024891	0.7116543010955606	BP
Schwann Cell Development	0.1942431440024891	0.7116543010955606	BP
Neurogenesis	0.1951891455688065	0.7095443370312223	BP
Intermediate Filament Cytoskeleton	0.1975774937067759	0.7042625279449432	CC
Excitatory Synapse	0.1975774937067759	0.7042625279449432	CC
Heterotrimeric G-protein Complex	0.1975774937067759	0.7042625279449432	CC
Negative Regulation Of Neurogenesis	0.1995241375451846	0.7000045577788705	BP
Positive Regulation Of Filopodium Assembly	0.1995241375451846	0.7000045577788705	BP
Positive Regulation Of Nitric Oxide Biosynthetic Process	0.1995241375451846	0.7000045577788705	BP
Ventricular Septum Morphogenesis	0.1995241375451846	0.7000045577788705	BP
Monoatomic Ion Transport	0.1995241375451846	0.7000045577788705	BP
Negative Regulation Of Translation	0.1995241375451846	0.7000045577788705	BP
Cell Adhesion Mediator Activity	0.2032828267565735	0.6918993088183424	MF
G Protein-Coupled Serotonin Receptor Activity	0.2032828267565735	0.6918993088183424	MF
GABA Receptor Activity	0.2032828267565735	0.6918993088183424	MF
Lipid Kinase Activity	0.2032828267565735	0.6918993088183424	MF
Positive Regulation Of Nuclear-Transcribed mRNA Catabolic Process, Deadenylation-Dependent Decay	0.2050251824049412	0.6881927930523831	BP
Regulation Of Nuclear-Transcribed mRNA poly(A) Tail Shortening	0.2050251824049412	0.6881927930523831	BP
Bone Morphogenesis	0.2050251824049412	0.6881927930523831	BP
Cellular Response To ATP	0.2050251824049412	0.6881927930523831	BP
Striated Muscle Tissue Development	0.2050251824049412	0.6881927930523831	BP
Synaptic Transmission, GABAergic	0.2050251824049412	0.6881927930523831	BP
Negative Regulation Of Smooth Muscle Cell Migration	0.2050251824049412	0.6881927930523831	BP
Positive Regulation Of Histone Acetylation	0.2050251824049412	0.6881927930523831	BP
Regulation Of Endothelial Cell Chemotaxis	0.2050251824049412	0.6881927930523831	BP
Cellular Response To Insulin Stimulus	0.205503616235669	0.687180531464904	BP
Branching Morphogenesis Of An Epithelial Tube	0.205503616235669	0.687180531464904	BP
Monoatomic Cation Transport	0.205503616235669	0.687180531464904	BP
Positive Regulation Of Calcium Ion Transmembrane Transport	0.205503616235669	0.687180531464904	BP
Stress-Activated MAPK Cascade	0.205503616235669	0.687180531464904	BP
Lysosomal Membrane	0.2062644026901177	0.6855757165212839	CC
Sterol Binding	0.2091865776223854	0.6794661852519159	MF
Glycerophospholipid Biosynthetic Process	0.2102317800657684	0.6773016324374146	BP
Positive Regulation Of Transport	0.2118353386442514	0.6740015886195139	BP
Peptidyl-Threonine Modification	0.2118353386442514	0.6740015886195139	BP
Regulation Of Neuron Death	0.21322615989902	0.6711595144539168	BP
trans-Golgi Network	0.2140422662805461	0.6695004593613735	CC
Sex Chromosome	0.2140422662805461	0.6695004593613735	CC
Sarcoglycan Complex	0.2140422662805461	0.6695004593613735	CC
Multivesicular Body, Internal Vesicle	0.2140422662805461	0.6695004593613735	CC
Store-Operated Calcium Channel Activity	0.2187606923907095	0.6600307107271457	MF
Potassium Ion Binding	0.2187606923907095	0.6600307107271457	MF
Bioactive Lipid Receptor Activity	0.2187606923907095	0.6600307107271457	MF
Omega Peptidase Activity	0.2187606923907095	0.6600307107271457	MF
Sodium-Independent Organic Anion Transmembrane Transporter Activity	0.2187606923907095	0.6600307107271457	MF
Phosphatidylinositol Transfer Activity	0.2187606923907095	0.6600307107271457	MF
Type I Transforming Growth Factor Beta Receptor Binding	0.2187606923907095	0.6600307107271457	MF
Intracellular Vesicle	0.2188035739479342	0.6599455884940458	CC
Metal Ion Transmembrane Transporter Activity	0.2233605524930027	0.6509935248074451	MF
Regulation Of Bone Resorption	0.2235559648922968	0.6506137378503025	BP
Focal Adhesion Assembly	0.2235559648922968	0.6506137378503025	BP
Regulation Of Cardiac Muscle Cell Action Potential	0.2235559648922968	0.6506137378503025	BP
Negative Regulation Of Cytoskeleton Organization	0.2235559648922968	0.6506137378503025	BP
Regulation Of DNA Damage Response, Signal Transduction By P53 Class Mediator	0.2235559648922968	0.6506137378503025	BP
Positive Regulation Of Nitric Oxide Metabolic Process	0.2235559648922968	0.6506137378503025	BP
Cellular Response To Osmotic Stress	0.2235559648922968	0.6506137378503025	BP
Cell-Substrate Junction Assembly	0.2235559648922968	0.6506137378503025	BP
Regulation Of Stress Fiber Assembly	0.2235559648922968	0.6506137378503025	BP
Regulation Of Plasma Membrane Bounded Cell Projection Assembly	0.2235559648922968	0.6506137378503025	BP
Regulation Of Lipid Storage	0.2235559648922968	0.6506137378503025	BP
Positive Regulation Of Signal Transduction By P53 Class Mediator	0.2235559648922968	0.6506137378503025	BP
Negative Regulation Of GTPase Activity	0.2235559648922968	0.6506137378503025	BP
Apoptotic Cell Clearance	0.2235559648922968	0.6506137378503025	BP
Phosphatase Inhibitor Activity	0.225493298634994	0.6468663602564819	MF
Low-Density Lipoprotein Particle Receptor Binding	0.225493298634994	0.6468663602564819	MF
GABA-A Receptor Complex	0.225727022836991	0.6464164463875253	CC
Protein Kinase Regulator Activity	0.2260912470349341	0.6457162507373959	MF
Learning	0.2264106386864966	0.6451031701768424	BP
Positive Regulation Of Ras Protein Signal Transduction	0.2310477209255689	0.6362983110419693	BP
Monoatomic Cation Transmembrane Transporter Activity	0.2322221270454273	0.6340964013248679	MF
Transmembrane Receptor Protein Kinase Activity	0.2322221270454273	0.6340964013248679	MF
Cilium Organization	0.2330641657423752	0.6325244953197756	BP
SNARE Complex Assembly	0.240354573109092	0.6191476103476928	BP
Organic Substance Transport	0.240354573109092	0.6191476103476928	BP
Positive Regulation Of RNA Splicing	0.240354573109092	0.6191476103476928	BP
Regulation Of Glucose Import	0.240354573109092	0.6191476103476928	BP
Regulation Of Receptor Internalization	0.240354573109092	0.6191476103476928	BP
Negative Regulation Of Signal Transduction	0.240354573109092	0.6191476103476928	BP
Calcium Ion Homeostasis	0.240354573109092	0.6191476103476928	BP
Cellular Response To Corticosteroid Stimulus	0.240354573109092	0.6191476103476928	BP
Negative Regulation Of Epithelial Cell Differentiation	0.240354573109092	0.6191476103476928	BP
Negative Regulation Of Synaptic Transmission	0.240354573109092	0.6191476103476928	BP
Positive Regulation Of DNA Damage Response, Signal Transduction By P53 Class Mediator	0.240354573109092	0.6191476103476928	BP
Regulation Of Cellular Response To Heat	0.240354573109092	0.6191476103476928	BP
Retrograde Axonal Transport	0.240354573109092	0.6191476103476928	BP
Actin-Mediated Cell Contraction	0.240354573109092	0.6191476103476928	BP
Protein Localization To Organelle	0.240354573109092	0.6191476103476928	BP
Amino Sugar Metabolic Process	0.240354573109092	0.6191476103476928	BP
cAMP Biosynthetic Process	0.240354573109092	0.6191476103476928	BP
Cellular Response To Purine-Containing Compound	0.240354573109092	0.6191476103476928	BP
Chondroitin Sulfate Proteoglycan Metabolic Process	0.240354573109092	0.6191476103476928	BP
Glycerolipid Metabolic Process	0.240354573109092	0.6191476103476928	BP
Negative Regulation Of Bone Resorption	0.240354573109092	0.6191476103476928	BP
Negative Regulation Of Potassium Ion Transmembrane Transporter Activity	0.240354573109092	0.6191476103476928	BP
Nucleoside Metabolic Process	0.240354573109092	0.6191476103476928	BP
Regulation Of Store-Operated Calcium Entry	0.240354573109092	0.6191476103476928	BP
Positive Regulation Of Establishment Of Protein Localization To Telomere	0.240354573109092	0.6191476103476928	BP
Positive Regulation Of miRNA-mediated Gene Silencing	0.240354573109092	0.6191476103476928	BP
Positive Regulation Of Phagocytosis, Engulfment	0.240354573109092	0.6191476103476928	BP
Protein O-linked Glycosylation Via Serine	0.240354573109092	0.6191476103476928	BP
Positive Regulation Of Cellular Catabolic Process	0.240354573109092	0.6191476103476928	BP
Positive Regulation Of ATP Metabolic Process	0.240354573109092	0.6191476103476928	BP
Regulation Of Complement Activation	0.240354573109092	0.6191476103476928	BP
Regulation Of Transmembrane Transporter Activity	0.240354573109092	0.6191476103476928	BP
Regulation Of ER To Golgi Vesicle-Mediated Transport	0.240354573109092	0.6191476103476928	BP
Synaptic Vesicle Fusion To Presynaptic Active Zone Membrane	0.240354573109092	0.6191476103476928	BP
Positive Regulation Of Canonical Wnt Signaling Pathway	0.2407425272092357	0.6184471847523886	BP
Synaptic Vesicle Recycling	0.2412033268909285	0.6176167063146071	BP
Bone Development	0.2412033268909285	0.6176167063146071	BP
Neurotransmitter Transport	0.2433369416074974	0.6137919547008222	BP
Negative Regulation Of Extrinsic Apoptotic Signaling Pathway In Absence Of Ligand	0.2441448962674008	0.6123523500039514	BP
Regulation Of Vascular Endothelial Growth Factor Receptor Signaling Pathway	0.2441448962674008	0.6123523500039514	BP
Regulation Of Neural Precursor Cell Proliferation	0.2441448962674008	0.6123523500039514	BP
Regulation Of Histone Acetylation	0.2441448962674008	0.6123523500039514	BP
Regulation Of Dopamine Secretion	0.2441448962674008	0.6123523500039514	BP
Positive Regulation Of Synaptic Transmission, Glutamatergic	0.2441448962674008	0.6123523500039514	BP
Positive Regulation Of Receptor Internalization	0.2441448962674008	0.6123523500039514	BP
Negative Regulation Of Signal Transduction In Absence Of Ligand	0.2441448962674008	0.6123523500039514	BP
Negative Regulation Of Myeloid Cell Differentiation	0.2441448962674008	0.6123523500039514	BP
Blood Vessel Endothelial Cell Migration	0.2441448962674008	0.6123523500039514	BP
Negative Regulation Of G Protein-Coupled Receptor Signaling Pathway	0.2441448962674008	0.6123523500039514	BP
Fc-epsilon Receptor Signaling Pathway	0.2441448962674008	0.6123523500039514	BP
Negative Regulation Of Transforming Growth Factor Beta Receptor Signaling Pathway	0.2441448962674008	0.6123523500039514	BP
Embryonic Organ Development	0.2441448962674008	0.6123523500039514	BP
Peptidyl-Lysine Modification	0.2441448962674008	0.6123523500039514	BP
Muscle Contraction	0.2441448962674008	0.6123523500039514	BP
Vacuolar Acidification	0.2441448962674008	0.6123523500039514	BP
Response To Interferon-Beta	0.2441448962674008	0.6123523500039514	BP
JNK Cascade	0.2441448962674008	0.6123523500039514	BP
Sphingolipid Biosynthetic Process	0.2441448962674008	0.6123523500039514	BP
Negative Regulation Of Gene Expression	0.2452795286574576	0.610338697052901	BP
Disordered Domain Specific Binding	0.2481323244695527	0.6053166560247575	MF
Phospholipase C Activity	0.2481323244695527	0.6053166560247575	MF
pre-mRNA Binding	0.2481323244695527	0.6053166560247575	MF
Growth Factor Receptor Binding	0.2481323244695527	0.6053166560247575	MF
Wnt Receptor Activity	0.2481323244695527	0.6053166560247575	MF
Ribosomal Small Subunit Binding	0.2481323244695527	0.6053166560247575	MF
High Voltage-Gated Calcium Channel Activity	0.2481323244695527	0.6053166560247575	MF
Ligand-Gated Monoatomic Ion Channel Activity	0.2481323244695527	0.6053166560247575	MF
Protein Phosphatase 2A Binding	0.2481323244695527	0.6053166560247575	MF
Specific Granule	0.2483435391976705	0.6049471339465855	CC
Vinculin Binding	0.2505445162182845	0.6011150984182203	MF
Glycerophospholipid Flippase Activity	0.2505445162182845	0.6011150984182203	MF
Estrogen Response Element Binding	0.2505445162182845	0.6011150984182203	MF
Dipeptidase Activity	0.2505445162182845	0.6011150984182203	MF
cGMP Binding	0.2505445162182845	0.6011150984182203	MF
cAMP-dependent Protein Kinase Regulator Activity	0.2505445162182845	0.6011150984182203	MF
Guanyl Ribonucleotide Binding	0.2505445162182845	0.6011150984182203	MF
Protein Kinase Activator Activity	0.2505445162182845	0.6011150984182203	MF
Ligand-Gated Monoatomic Ion Channel Activity Involved In Regulation Of Presynaptic Membrane Potential	0.2505445162182845	0.6011150984182203	MF
Inositol Trisphosphate Phosphatase Activity	0.2505445162182845	0.6011150984182203	MF
Positive Regulation Of Phosphatidylinositol 3-Kinase Signaling	0.2507792646336526	0.6007083754468584	BP
Intracellular Calcium Ion Homeostasis	0.2524325763811033	0.5978546001821332	BP
Positive Regulation Of Signaling	0.2548942857003258	0.5936399005708811	BP
SH2 Domain Binding	0.2552429200564678	0.5930462955605509	MF
Pentosyltransferase Activity	0.2605072387983503	0.5841802043164711	MF
Phosphotyrosine Residue Binding	0.2605072387983503	0.5841802043164711	MF
Regulation Of Protein Modification Process	0.2612155040421907	0.5830010497547594	BP
Protein Heterodimerization Activity	0.2618116421601039	0.5820110452815512	MF
Positive Regulation Of Kinase Activity	0.2626578240631857	0.5806096578844477	BP
Cilium	0.2629873036045738	0.5800652176987298	CC
beta-catenin-TCF Complex	0.2629873036045738	0.5800652176987298	CC
Filopodium	0.2638751085974269	0.578601574950972	CC
Positive Regulation Of Multicellular Organismal Process	0.2650178537748098	0.5767248674416995	BP
Negative Regulation Of Nucleic Acid-Templated Transcription	0.2653704995038285	0.5761473580910482	BP
Notch Binding	0.2654382497460346	0.5760364949730643	MF
SUMO Transferase Activity	0.2654382497460346	0.5760364949730643	MF
Cell Projection Membrane	0.2657654782470464	0.5755014326502759	CC
Negative Regulation Of Wnt Signaling Pathway	0.2661377064879626	0.574893590087693	BP
Sarcoplasmic Reticulum Membrane	0.2665362484217404	0.5742437193990722	CC
Negative Regulation Of Macromolecule Metabolic Process	0.2668282631478434	0.5737681707110676	BP
Cadherin Binding Involved In Cell-Cell Adhesion	0.2678907204415058	0.5720423298066738	MF
Phosphatase Activator Activity	0.2678907204415058	0.5720423298066738	MF
Regulation Of Actin Filament Polymerization	0.2708562456449688	0.5672611456116775	BP
B-WICH Complex	0.2713807558492802	0.566420952272404	CC
Dystroglycan Complex	0.2713807558492802	0.566420952272404	CC
Macropinosome	0.2713807558492802	0.566420952272404	CC
Pinosome	0.2713807558492802	0.566420952272404	CC
Phospholipid Dephosphorylation	0.2714647517011191	0.5662865533145416	BP
Phagocytosis, Engulfment	0.2714647517011191	0.5662865533145416	BP
Recycling Endosome Membrane	0.2720532472736096	0.5653460859146905	CC
Cortical Actin Cytoskeleton	0.2720532472736096	0.5653460859146905	CC
Regulation Of Macroautophagy	0.2746536385219741	0.5612146432126253	BP
Intrinsic Apoptotic Signaling Pathway	0.2772528622417793	0.5571239616823399	BP
Phosphatidylinositol-Mediated Signaling	0.2772528622417793	0.5571239616823399	BP
Cell Communication By Electrical Coupling Involved In Cardiac Conduction	0.2772528622417793	0.5571239616823399	BP
Positive Regulation Of Cardiac Muscle Tissue Growth	0.2772528622417793	0.5571239616823399	BP
Regulation Of Transforming Growth Factor Beta Production	0.2772528622417793	0.5571239616823399	BP
Positive Regulation Of Cytoskeleton Organization	0.2784569263063547	0.555241975047634	BP
Positive Regulation Of Catabolic Process	0.2784569263063547	0.555241975047634	BP
Positive Regulation Of Protein Localization To Membrane	0.2784569263063547	0.555241975047634	BP
Protein Serine/Threonine Kinase Inhibitor Activity	0.2785713210199141	0.5550635963252095	MF
Organonitrogen Compound Biosynthetic Process	0.2786973750140431	0.5548671217864622	BP
Cellular Response To Interleukin-6	0.2793745457294763	0.5538131656979199	BP
Protein N-linked Glycosylation Via Asparagine	0.2793745457294763	0.5538131656979199	BP
Regulation Of Cardiac Muscle Hypertrophy	0.2793745457294763	0.5538131656979199	BP
Import Into Cell	0.280066077064151	0.5527394918049612	BP
Negative Regulation Of Protein Catabolic Process	0.2802995522470309	0.5523775959849834	BP
Acetylglucosaminyltransferase Activity	0.2812461591024756	0.5509133998743255	MF
Ribonucleoside Triphosphate Phosphatase Activity	0.2815539904681768	0.5504383130183085	MF
P-type Sodium:Potassium-Exchanging Transporter Activity	0.2815539904681768	0.5504383130183085	MF
Magnesium Ion Binding	0.2815539904681768	0.5504383130183085	MF
Supercoiled DNA Binding	0.2815539904681768	0.5504383130183085	MF
Lysophosphatidic Acid Phosphatase Activity	0.2815539904681768	0.5504383130183085	MF
alpha-N-acetylgalactosaminide Alpha-2,6-Sialyltransferase Activity	0.2815539904681768	0.5504383130183085	MF
glucuronosyl-N-acetylgalactosaminyl-proteoglycan 4-beta-N-acetylgalactosaminyltransferase Activity	0.2815539904681768	0.5504383130183085	MF
P-type Sodium Transporter Activity	0.2815539904681768	0.5504383130183085	MF
DNA-methyltransferase Activity	0.2815539904681768	0.5504383130183085	MF
Regulation Of Fibroblast Proliferation	0.2819787595184975	0.5497836043449306	BP
Positive Regulation Of Blood Vessel Endothelial Cell Migration	0.2819787595184975	0.5497836043449306	BP
Amino Acid Transport	0.2819787595184975	0.5497836043449306	BP
Positive Regulation Of Plasma Membrane Bounded Cell Projection Assembly	0.2828493316816894	0.5484448430762937	BP
Regulation Of Phagocytosis, Engulfment	0.2836870039844843	0.5471605592591509	BP
Regulation Of Establishment Of Protein Localization To Telomere	0.2836870039844843	0.5471605592591509	BP
Regulation Of Inclusion Body Assembly	0.2836870039844843	0.5471605592591509	BP
Regulation Of Lamellipodium Morphogenesis	0.2836870039844843	0.5471605592591509	BP
Regulation Of Long-Term Neuronal Synaptic Plasticity	0.2836870039844843	0.5471605592591509	BP
Response To Forskolin	0.2836870039844843	0.5471605592591509	BP
Regulation Of Protein Localization To Cajal Body	0.2836870039844843	0.5471605592591509	BP
Regulation Of Synapse Maturation	0.2836870039844843	0.5471605592591509	BP
Signal Release	0.2836870039844843	0.5471605592591509	BP
Steroid Hormone Mediated Signaling Pathway	0.2836870039844843	0.5471605592591509	BP
Regulation Of Amyloid Precursor Protein Biosynthetic Process	0.2836870039844843	0.5471605592591509	BP
Regulation Of Cardiac Muscle Cell Apoptotic Process	0.2836870039844843	0.5471605592591509	BP
Cardiac Muscle Cell Membrane Repolarization	0.2836870039844843	0.5471605592591509	BP
Protein Kinase C-activating G Protein-Coupled Receptor Signaling Pathway	0.2836870039844843	0.5471605592591509	BP
Negative Regulation Of Activin Receptor Signaling Pathway	0.2836870039844843	0.5471605592591509	BP
Cellular Response To Cholesterol	0.2836870039844843	0.5471605592591509	BP
Cellular Response To Forskolin	0.2836870039844843	0.5471605592591509	BP
Cellular Response To Interleukin-15	0.2836870039844843	0.5471605592591509	BP
Engulfment Of Apoptotic Cell	0.2836870039844843	0.5471605592591509	BP
Interleukin-15-Mediated Signaling Pathway	0.2836870039844843	0.5471605592591509	BP
Mesonephros Development	0.2836870039844843	0.5471605592591509	BP
Positive Regulation Of Protein Localization To Cajal Body	0.2836870039844843	0.5471605592591509	BP
Basement Membrane Organization	0.2836870039844843	0.5471605592591509	BP
Regulation Of G1/S Transition Of Mitotic Cell Cycle	0.2836870039844843	0.5471605592591509	BP
N-acetylneuraminate Metabolic Process	0.2836870039844843	0.5471605592591509	BP
Negative Regulation Of Response To Cytokine Stimulus	0.2836870039844843	0.5471605592591509	BP
Negative Regulation Of Dephosphorylation	0.2836870039844843	0.5471605592591509	BP
Negative Regulation Of Transmembrane Transport	0.2836870039844843	0.5471605592591509	BP
Neuron Projection Fasciculation	0.2836870039844843	0.5471605592591509	BP
Positive Regulation Of Actin Nucleation	0.2836870039844843	0.5471605592591509	BP
Positive Regulation Of Dendrite Development	0.2836870039844843	0.5471605592591509	BP
Negative Regulation Of Inclusion Body Assembly	0.2836870039844843	0.5471605592591509	BP
Negative Regulation Of Pathway-Restricted SMAD Protein Phosphorylation	0.2836870039844843	0.5471605592591509	BP
Positive Regulation Of Post-Transcriptional Gene Silencing By RNA	0.2836870039844843	0.5471605592591509	BP
Endolysosome	0.2841340776615525	0.5464766759819975	CC
Phosphatidylinositol Metabolic Process	0.2843115613445411	0.5462054796481165	BP
Regulation Of Protein Localization To Plasma Membrane	0.2843115613445411	0.5462054796481165	BP
Regulation Of Cellular Catabolic Process	0.2843115613445411	0.5462054796481165	BP
Phospholipid Scramblase Activity	0.2862523403660468	0.5432509538960566	MF
Phosphatidylinositol Phosphate 5-Phosphatase Activity	0.2862523403660468	0.5432509538960566	MF
Organic Acid:Sodium Symporter Activity	0.2862523403660468	0.5432509538960566	MF
RISC Complex	0.2863052909272058	0.5431706261339808	CC
Cytoplasmic Side Of Endoplasmic Reticulum Membrane	0.2863052909272058	0.5431706261339808	CC
Azurophil Granule	0.2863052909272058	0.5431706261339808	CC
Positive Regulation Of Rho Protein Signal Transduction	0.2880041460876523	0.5406012601226164	BP
Regulation Of Cell Morphogenesis	0.2880041460876523	0.5406012601226164	BP
Regulation Of Protein Autophosphorylation	0.2880041460876523	0.5406012601226164	BP
Regulation Of Protein Localization To Cell Surface	0.2880041460876523	0.5406012601226164	BP
Cellular Response To Peptide Hormone Stimulus	0.2880041460876523	0.5406012601226164	BP
Positive Regulation Of Peptidyl-Serine Phosphorylation	0.2880041460876523	0.5406012601226164	BP
Regulation Of Vesicle-Mediated Transport	0.2880041460876523	0.5406012601226164	BP
Phosphatidylinositol Biosynthetic Process	0.2919629060206291	0.5346723222977502	BP
Transition Metal Ion Transmembrane Transporter Activity	0.2919662606419518	0.5346673323311154	MF
Signal Sequence Binding	0.2919662606419518	0.5346673323311154	MF
Positive Regulation Of Protein Localization To Nucleus	0.2935723939873397	0.5322847856178404	BP
Heart Development	0.2935723939873397	0.5322847856178404	BP
Cognition	0.2935723939873397	0.5322847856178404	BP
Anterograde Axonal Transport	0.2935723939873397	0.5322847856178404	BP
Negative Regulation Of Cell-Substrate Adhesion	0.2935723939873397	0.5322847856178404	BP
Positive Regulation Of ATP-dependent Activity	0.2935723939873397	0.5322847856178404	BP
GABA-A Receptor Activity	0.293621125361942	0.5322127011467537	MF
Specific Granule Membrane	0.2950997950154908	0.5300310921729383	CC
Cellular Response To Lipid	0.2979875471500738	0.5258018846385412	BP
Protein Modification By Small Protein Conjugation	0.2999861931967447	0.5228987331351768	BP
Negative Regulation Of NF-kappaB Transcription Factor Activity	0.3003241676242804	0.5224097179390683	BP
Regulation Of Neuroblast Proliferation	0.3007337971718527	0.5218177621208366	BP
ERK1 And ERK2 Cascade	0.3007337971718527	0.5218177621208366	BP
Iron Ion Transport	0.3007337971718527	0.5218177621208366	BP
Lipid Translocation	0.3007337971718527	0.5218177621208366	BP
Negative Regulation Of Ossification	0.3007337971718527	0.5218177621208366	BP
Positive Regulation Of ERBB Signaling Pathway	0.3007337971718527	0.5218177621208366	BP
Protein N-linked Glycosylation	0.3016372642111525	0.5205150068288789	BP
Regulation Of Protein Sumoylation	0.3019591711443979	0.5200517754051646	BP
Regulation Of Telomerase RNA Localization To Cajal Body	0.3019591711443979	0.5200517754051646	BP
Cell Migration Involved In Sprouting Angiogenesis	0.3019591711443979	0.5200517754051646	BP
Positive Regulation Of Transcription From RNA Polymerase II Promoter In Response To Stress	0.3019591711443979	0.5200517754051646	BP
Positive Regulation By Host Of Viral Process	0.3019591711443979	0.5200517754051646	BP
Neural Tube Development	0.3019591711443979	0.5200517754051646	BP
Negative Regulation Of Oxidative Stress-Induced Intrinsic Apoptotic Signaling Pathway	0.3019591711443979	0.5200517754051646	BP
Negative Regulation Of Fibroblast Proliferation	0.3019591711443979	0.5200517754051646	BP
Microtubule Depolymerization	0.3019591711443979	0.5200517754051646	BP
Filopodium Assembly	0.3019591711443979	0.5200517754051646	BP
Central Nervous System Neuron Development	0.3019591711443979	0.5200517754051646	BP
Embryonic Digit Morphogenesis	0.3019591711443979	0.5200517754051646	BP
Cellular Response To Oxidative Stress	0.3032158531716858	0.518248096031421	BP
Nuclear Receptor Coactivator Activity	0.3114302748950249	0.506639170892036	MF
Regulation Of Actin Cytoskeleton Reorganization	0.3123703753558129	0.5053301605487869	BP
Regulation Of Chondrocyte Differentiation	0.3123703753558129	0.5053301605487869	BP
Proteoglycan Metabolic Process	0.3123703753558129	0.5053301605487869	BP
Negative Regulation Of Smoothened Signaling Pathway	0.3123703753558129	0.5053301605487869	BP
Striated Muscle Contraction	0.3123703753558129	0.5053301605487869	BP
Negative Regulation Of Response To Wounding	0.3123703753558129	0.5053301605487869	BP
Positive Regulation Of Ubiquitin-Dependent Protein Catabolic Process	0.3123703753558129	0.5053301605487869	BP
Sphingomyelin Biosynthetic Process	0.3123703753558129	0.5053301605487869	BP
Membrane Lipid Biosynthetic Process	0.3123703753558129	0.5053301605487869	BP
Negative Regulation Of Cellular Biosynthetic Process	0.3123703753558129	0.5053301605487869	BP
Tight Junction Organization	0.3123703753558129	0.5053301605487869	BP
Sodium Ion Homeostasis	0.3123703753558129	0.5053301605487869	BP
Response To Heparin	0.3123703753558129	0.5053301605487869	BP
Regulation Of Ventricular Cardiac Muscle Cell Membrane Depolarization	0.3123703753558129	0.5053301605487869	BP
Regulation Of Type B Pancreatic Cell Proliferation	0.3123703753558129	0.5053301605487869	BP
Regulation Of Stress Granule Assembly	0.3123703753558129	0.5053301605487869	BP
Regulation Of Myelination	0.3123703753558129	0.5053301605487869	BP
Negative Regulation Of Bone Remodeling	0.3123703753558129	0.5053301605487869	BP
Brain Morphogenesis	0.3123703753558129	0.5053301605487869	BP
Positive Regulation Of Endoplasmic Reticulum Unfolded Protein Response	0.3123703753558129	0.5053301605487869	BP
Regulation Of Resting Membrane Potential	0.3123703753558129	0.5053301605487869	BP
Visual Learning	0.3123703753558129	0.5053301605487869	BP
Regulation Of Response To Oxidative Stress	0.3123703753558129	0.5053301605487869	BP
Regulation Of Protein Exit From Endoplasmic Reticulum	0.3123703753558129	0.5053301605487869	BP
Positive Regulation Of Protein Localization To Chromosome, Telomeric Region	0.3123703753558129	0.5053301605487869	BP
Positive Regulation Of Protein Exit From Endoplasmic Reticulum	0.3123703753558129	0.5053301605487869	BP
Positive Regulation Of Myelination	0.3123703753558129	0.5053301605487869	BP
Neurotransmitter Biosynthetic Process	0.3123703753558129	0.5053301605487869	BP
Cellular Response To Nitrogen Levels	0.3123703753558129	0.5053301605487869	BP
Negative Regulation Of Vascular Permeability	0.3123703753558129	0.5053301605487869	BP
Negative Regulation Of Potassium Ion Transmembrane Transport	0.3123703753558129	0.5053301605487869	BP
Negative Regulation Of Calcineurin-Mediated Signaling	0.3123703753558129	0.5053301605487869	BP
Negative Regulation Of calcineurin-NFAT Signaling Cascade	0.3123703753558129	0.5053301605487869	BP
Intracellular Copper Ion Homeostasis	0.3123703753558129	0.5053301605487869	BP
Central Nervous System Projection Neuron Axonogenesis	0.3123703753558129	0.5053301605487869	BP
Cellular Response To Nitrogen Starvation	0.3123703753558129	0.5053301605487869	BP
Regulation Of Retrograde Transport, Endosome To Golgi	0.3123703753558129	0.5053301605487869	BP
Positive Regulation Of I-kappaB Phosphorylation	0.3123703753558129	0.5053301605487869	BP
Regulation Of Plasma Membrane Repair	0.3123703753558129	0.5053301605487869	BP
Negative Regulation Of Cardiac Muscle Cell Differentiation	0.3123703753558129	0.5053301605487869	BP
Negative Regulation Of Amyloid Precursor Protein Biosynthetic Process	0.3123703753558129	0.5053301605487869	BP
Iron Coordination Entity Transport	0.3123703753558129	0.5053301605487869	BP
Glomerulus Vasculature Development	0.3123703753558129	0.5053301605487869	BP
Dendrite Extension	0.3123703753558129	0.5053301605487869	BP
Centromeric Sister Chromatid Cohesion	0.3123703753558129	0.5053301605487869	BP
Blood Vessel Endothelial Cell Proliferation Involved In Sprouting Angiogenesis	0.3123703753558129	0.5053301605487869	BP
Activation Of Transmembrane Receptor Protein Tyrosine Kinase Activity	0.3123703753558129	0.5053301605487869	BP
CD4-positive, Alpha-Beta T Cell Activation	0.3123703753558129	0.5053301605487869	BP
Import Into Nucleus	0.3123703753558129	0.5053301605487869	BP
Regulation Of Cold-Induced Thermogenesis	0.3123703753558129	0.5053301605487869	BP
Negative Regulation Of Cellular Process	0.3123703753558129	0.5053301605487869	BP
Regulation Of Translation	0.3123703753558129	0.5053301605487869	BP
Positive Regulation Of DNA Biosynthetic Process	0.3123703753558129	0.5053301605487869	BP
Regulation Of Glycolytic Process	0.3123703753558129	0.5053301605487869	BP
Negative Regulation Of Secretion By Cell	0.3123703753558129	0.5053301605487869	BP
Endothelial Cell Migration	0.3123703753558129	0.5053301605487869	BP
Cyclic-Nucleotide-Mediated Signaling	0.3123703753558129	0.5053301605487869	BP
Positive Regulation Of Reactive Oxygen Species Metabolic Process	0.3123703753558129	0.5053301605487869	BP
Cellular Response To Organic Substance	0.3123703753558129	0.5053301605487869	BP
Purine Ribonucleoside Triphosphate Metabolic Process	0.3123703753558129	0.5053301605487869	BP
Proteoglycan Biosynthetic Process	0.3123703753558129	0.5053301605487869	BP
Negative Regulation Of G1/S Transition Of Mitotic Cell Cycle	0.3123703753558129	0.5053301605487869	BP
Muscle Cell Development	0.3123703753558129	0.5053301605487869	BP
Regulation Of Morphogenesis Of A Branching Structure	0.3123703753558129	0.5053301605487869	BP
Chemokine (C-X-C Motif) Ligand 12 Signaling Pathway	0.3123703753558129	0.5053301605487869	BP
Negative Regulation Of Cellular Extravasation	0.3123703753558129	0.5053301605487869	BP
Negative Regulation Of Glial Cell Proliferation	0.3123703753558129	0.5053301605487869	BP
Positive Regulation Of Monoatomic Ion Transmembrane Transport	0.3123703753558129	0.5053301605487869	BP
Positive Regulation Of Receptor Binding	0.3123703753558129	0.5053301605487869	BP
Positive Regulation Of Sterol Biosynthetic Process	0.3123703753558129	0.5053301605487869	BP
Positive Regulation Of Vascular Associated Smooth Muscle Cell Differentiation	0.3123703753558129	0.5053301605487869	BP
Positive Regulation Of Cholesterol Biosynthetic Process	0.3123703753558129	0.5053301605487869	BP
Podocyte Cell Migration	0.3123703753558129	0.5053301605487869	BP
Phagosome Acidification	0.3123703753558129	0.5053301605487869	BP
Nucleotide-Binding Domain, Leucine Rich Repeat Containing Receptor Signaling Pathway	0.3123703753558129	0.5053301605487869	BP
Nephron Tubule Development	0.3123703753558129	0.5053301605487869	BP
Negative Regulation Of Relaxation Of Muscle	0.3123703753558129	0.5053301605487869	BP
Positive Regulation Of Endothelial Cell Development	0.3123703753558129	0.5053301605487869	BP
Negative Regulation Of Lens Fiber Cell Differentiation	0.3123703753558129	0.5053301605487869	BP
Negative Regulation Of Endoplasmic Reticulum Calcium Ion Concentration	0.3123703753558129	0.5053301605487869	BP
Protein Targeting To Vacuole Involved In Autophagy	0.3123703753558129	0.5053301605487869	BP
Negative Regulation Of Cellular Response To Hypoxia	0.3123703753558129	0.5053301605487869	BP
Regulation Of Glomerular Filtration	0.3123703753558129	0.5053301605487869	BP
Regulation Of Hepatocyte Proliferation	0.3123703753558129	0.5053301605487869	BP
Regulation Of Histone Deacetylase Activity	0.3123703753558129	0.5053301605487869	BP
Regulation Of Hormone Biosynthetic Process	0.3123703753558129	0.5053301605487869	BP
Regulation Of Interleukin-1-Mediated Signaling Pathway	0.3123703753558129	0.5053301605487869	BP
Regulation Of Long-Chain Fatty Acid Import Across Plasma Membrane	0.3123703753558129	0.5053301605487869	BP
Regulation Of Macrophage Proliferation	0.3123703753558129	0.5053301605487869	BP
Positive Regulation Of Establishment Of Endothelial Barrier	0.3123703753558129	0.5053301605487869	BP
Positive Regulation Of I-kappaB kinase/NF-kappaB Signaling	0.3131674711644835	0.5042233546199553	BP
Heterophilic Cell-Cell Adhesion Via Plasma Membrane Cell Adhesion Molecules	0.3141918367503847	0.5028051028743964	BP
Negative Regulation Of Protein Metabolic Process	0.3141918367503847	0.5028051028743964	BP
Lipid Droplet	0.3152993078049914	0.5012769826831217	CC
Cellular Response To BMP Stimulus	0.3154619998648066	0.5010529478080115	BP
Negative Regulation Of Endopeptidase Activity	0.3154619998648066	0.5010529478080115	BP
Ventricular Cardiac Muscle Tissue Morphogenesis	0.3175634653302876	0.49816946757407254	BP
ncRNA-mediated Post-Transcriptional Gene Silencing	0.3175634653302876	0.49816946757407254	BP
Regulation Of Synaptic Vesicle Exocytosis	0.3175634653302876	0.49816946757407254	BP
Pulmonary Valve Morphogenesis	0.3175634653302876	0.49816946757407254	BP
Positive Regulation Of Glycolytic Process	0.3175634653302876	0.49816946757407254	BP
Positive Regulation Of Focal Adhesion Assembly	0.3175634653302876	0.49816946757407254	BP
Positive Regulation Of G Protein-Coupled Receptor Signaling Pathway	0.3175634653302876	0.49816946757407254	BP
Negative Regulation Of Lipid Catabolic Process	0.3175634653302876	0.49816946757407254	BP
Detection Of Mechanical Stimulus	0.3175634653302876	0.49816946757407254	BP
Acylglycerol Metabolic Process	0.3175634653302876	0.49816946757407254	BP
Positive Regulation Of Gene Expression	0.3175634653302876	0.49816946757407254	BP
Vesicle-Mediated Transport In Synapse	0.3175634653302876	0.49816946757407254	BP
Negative Regulation Of Blood Vessel Endothelial Cell Migration	0.3175634653302876	0.49816946757407254	BP
Positive Regulation Of Epidermal Growth Factor Receptor Signaling Pathway	0.3175634653302876	0.49816946757407254	BP
Positive Regulation Of Small Molecule Metabolic Process	0.3175634653302876	0.49816946757407254	BP
Signal Transduction By P53 Class Mediator	0.3175634653302876	0.49816946757407254	BP
Branching Involved In Ureteric Bud Morphogenesis	0.3175634653302876	0.49816946757407254	BP
Serotonin Receptor Activity	0.317755351541609	0.49790712645320184	MF
SH3 Domain Binding	0.3201345026872377	0.49466751698621203	MF
Carboxylic Acid Transmembrane Transporter Activity	0.3201345026872377	0.49466751698621203	MF
GTPase Activity	0.3201345026872377	0.49466751698621203	MF
RNA Metabolic Process	0.3226201320751969	0.4913085353464237	BP
Positive Regulation Of Cellular Component Biogenesis	0.3236706555919024	0.4898966725226452	BP
Ciliary Membrane	0.3251460084581019	0.4879215730885322	CC
Autophagosome	0.3252460675656076	0.4877879456345743	CC
Dendritic Spine Membrane	0.3252460675656076	0.4877879456345743	CC
RISC-loading Complex	0.3252460675656076	0.4877879456345743	CC
Potassium:Proton Antiporter Activity	0.333348071779602	0.477102052666513	MF
Intracellular Ligand-Gated Monoatomic Ion Channel Activity	0.333348071779602	0.477102052666513	MF
GTPase Inhibitor Activity	0.333348071779602	0.477102052666513	MF
GDP-dissociation Inhibitor Activity	0.333348071779602	0.477102052666513	MF
DNA Polymerase Binding	0.333348071779602	0.477102052666513	MF
MAP Kinase Kinase Kinase Activity	0.333348071779602	0.477102052666513	MF
Peptidyl-Tyrosine Phosphorylation	0.3349314246285794	0.4750441032737077	BP
Steroid Biosynthetic Process	0.3370493119839811	0.4723065550460783	BP
Regulation Of Myeloid Cell Differentiation	0.3437549520523843	0.4637510367732194	BP
Regulation Of Epidermal Growth Factor-Activated Receptor Activity	0.3437549520523843	0.4637510367732194	BP
Dendritic Spine Organization	0.3437549520523843	0.4637510367732194	BP
Response To Glucocorticoid	0.3437549520523843	0.4637510367732194	BP
Protein Targeting To Lysosome	0.3437549520523843	0.4637510367732194	BP
Lipoprotein Particle Receptor Binding	0.3438681195056147	0.46360808636057144	MF
Inorganic Cation Transmembrane Transporter Activity	0.3438681195056147	0.46360808636057144	MF
Positive Regulation Of Programmed Cell Death	0.3442325925125963	0.4631480123400876	BP
Positive Regulation Of Neuron Differentiation	0.3446306838263726	0.4626460582192883	BP
Regulation Of Ubiquitin-Dependent Protein Catabolic Process	0.3446306838263726	0.4626460582192883	BP
Regulation Of calcineurin-NFAT Signaling Cascade	0.3470437821438127	0.4596157322868981	BP
Heart Morphogenesis	0.3470437821438127	0.4596157322868981	BP
Negative Regulation Of Protein-Containing Complex Assembly	0.3470437821438127	0.4596157322868981	BP
Phospholipid Transport	0.3470437821438127	0.4596157322868981	BP
Cellular Response To Amyloid-Beta	0.3470437821438127	0.4596157322868981	BP
Protein Targeting To Vacuole	0.3470437821438127	0.4596157322868981	BP
Embryonic Limb Morphogenesis	0.3470437821438127	0.4596157322868981	BP
Cell-Matrix Adhesion Mediator Activity	0.3523825722288252	0.45298557861417404	MF
Dopamine Receptor Binding	0.3523825722288252	0.45298557861417404	MF
Phosphatidylinositol 3-Kinase Regulatory Subunit Binding	0.3523825722288252	0.45298557861417404	MF
MHC Class II Protein Binding	0.3523825722288252	0.45298557861417404	MF
P-type Potassium Transmembrane Transporter Activity	0.3523825722288252	0.45298557861417404	MF
Fatty Acid Elongase Activity	0.3523825722288252	0.45298557861417404	MF
Signaling Receptor Complex Adaptor Activity	0.3560067503653044	0.44854176714339344	MF
Phosphoric Diester Hydrolase Activity	0.3560067503653044	0.44854176714339344	MF
Secondary Lysosome	0.3560635961465564	0.44847242621579936	CC
trans-Golgi Network Transport Vesicle	0.3560635961465564	0.44847242621579936	CC
Golgi Stack	0.3560635961465564	0.44847242621579936	CC
H4 Histone Acetyltransferase Complex	0.3560635961465564	0.44847242621579936	CC
Nuclear Inner Membrane	0.3560635961465564	0.44847242621579936	CC
Extrinsic Component Of Cytoplasmic Side Of Plasma Membrane	0.3560635961465564	0.44847242621579936	CC
Ficolin-1-Rich Granule Lumen	0.3560635961465564	0.44847242621579936	CC
Late Endosome Membrane	0.3560635961465564	0.44847242621579936	CC
Azurophil Granule Membrane	0.3560635961465564	0.44847242621579936	CC
Cul5-RING Ubiquitin Ligase Complex	0.3560635961465564	0.44847242621579936	CC
AP-2 Adaptor Complex	0.3560635961465564	0.44847242621579936	CC
Smc5-Smc6 Complex	0.3560635961465564	0.44847242621579936	CC
Clathrin Coat Of Endocytic Vesicle	0.3560635961465564	0.44847242621579936	CC
Dendrite Cytoplasm	0.3560635961465564	0.44847242621579936	CC
Perineuronal Net	0.3560635961465564	0.44847242621579936	CC
Phosphatidylinositol 3-Kinase Complex, Class I	0.3560635961465564	0.44847242621579936	CC
Phosphatidylinositol 3-Kinase Complex, Class IA	0.3560635961465564	0.44847242621579936	CC
Platelet Dense Tubular Network Membrane	0.3560635961465564	0.44847242621579936	CC
Golgi Trans Cisterna	0.3560635961465564	0.44847242621579936	CC
Regulation Of Protein Ubiquitination	0.3567726117793231	0.4476084923274438	BP
Regulation Of Transcription From RNA Polymerase II Promoter In Response To Stress	0.3592941866903448	0.4445498095382652	BP
Sphingomyelin Metabolic Process	0.3592941866903448	0.4445498095382652	BP
Semaphorin-Plexin Signaling Pathway Involved In Neuron Projection Guidance	0.3592941866903448	0.4445498095382652	BP
Morphogenesis Of A Polarized Epithelium	0.3592941866903448	0.4445498095382652	BP
Regulation Of Gene Expression	0.3592941866903448	0.4445498095382652	BP
Regulation Of Monooxygenase Activity	0.3592941866903448	0.4445498095382652	BP
Regulation Of Platelet-Derived Growth Factor Receptor Signaling Pathway	0.3592941866903448	0.4445498095382652	BP
Interleukin-1-Mediated Signaling Pathway	0.3592941866903448	0.4445498095382652	BP
pre-miRNA Processing	0.3592941866903448	0.4445498095382652	BP
Regulation Of Granulocyte Chemotaxis	0.3592941866903448	0.4445498095382652	BP
Positive Regulation Of Endothelial Cell Proliferation	0.3592941866903448	0.4445498095382652	BP
Exocytosis	0.3592941866903448	0.4445498095382652	BP
Positive Regulation Of Protein Localization To Plasma Membrane	0.3592941866903448	0.4445498095382652	BP
Regulated Exocytosis	0.3592941866903448	0.4445498095382652	BP
Regulation Of Stress-Activated MAPK Cascade	0.3592941866903448	0.4445498095382652	BP
Chondroitin Sulfate Proteoglycan Biosynthetic Process	0.3592941866903448	0.4445498095382652	BP
Establishment Of Epithelial Cell Polarity	0.3592941866903448	0.4445498095382652	BP
Ganglioside Metabolic Process	0.3592941866903448	0.4445498095382652	BP
Glycogen Metabolic Process	0.3592941866903448	0.4445498095382652	BP
Negative Regulation Of Axon Extension Involved In Axon Guidance	0.3592941866903448	0.4445498095382652	BP
Negative Regulation Of Protein Dephosphorylation	0.3592941866903448	0.4445498095382652	BP
Positive Regulation Of Regulated Secretory Pathway	0.3592941866903448	0.4445498095382652	BP
Positive Regulation Of Axon Extension	0.3592941866903448	0.4445498095382652	BP
G Protein-Coupled Glutamate Receptor Signaling Pathway	0.3592941866903448	0.4445498095382652	BP
Alanine Transport	0.3592941866903448	0.4445498095382652	BP
Axonal Transport Of Mitochondrion	0.3592941866903448	0.4445498095382652	BP
cAMP Metabolic Process	0.3592941866903448	0.4445498095382652	BP
Cardiac Right Ventricle Morphogenesis	0.3592941866903448	0.4445498095382652	BP
Dendrite Self-Avoidance	0.3592941866903448	0.4445498095382652	BP
Detection Of Calcium Ion	0.3592941866903448	0.4445498095382652	BP
Lipid Droplet Formation	0.3592941866903448	0.4445498095382652	BP
Negative Regulation Of Complement Activation	0.3592941866903448	0.4445498095382652	BP
Positive Regulation Of Alcohol Biosynthetic Process	0.3592941866903448	0.4445498095382652	BP
Positive Regulation Of Fatty Acid Oxidation	0.3592941866903448	0.4445498095382652	BP
Positive Regulation Of Purine Nucleotide Biosynthetic Process	0.3592941866903448	0.4445498095382652	BP
Zinc Ion Import Into Organelle	0.36338144428001	0.4396372532870637	BP
Negative Regulation Of Low-Density Lipoprotein Receptor Activity	0.36338144428001	0.4396372532870637	BP
BMP Signaling Pathway	0.36338144428001	0.4396372532870637	BP
Negative Regulation Of Smooth Muscle Cell Apoptotic Process	0.36338144428001	0.4396372532870637	BP
Vascular Associated Smooth Muscle Contraction	0.36338144428001	0.4396372532870637	BP
Synaptic Signaling	0.36338144428001	0.4396372532870637	BP
Negative Regulation Of Stress-Activated Protein Kinase Signaling Cascade	0.36338144428001	0.4396372532870637	BP
Negative Regulation Of Catecholamine Secretion	0.36338144428001	0.4396372532870637	BP
Neurotransmitter Receptor Transport, Endosome To Postsynaptic Membrane	0.36338144428001	0.4396372532870637	BP
Neurotransmitter Receptor Transport, Postsynaptic Endosome To Lysosome	0.36338144428001	0.4396372532870637	BP
Nose Development	0.36338144428001	0.4396372532870637	BP
Podocyte Development	0.36338144428001	0.4396372532870637	BP
Positive Regulation Of Hormone Metabolic Process	0.36338144428001	0.4396372532870637	BP
Positive Regulation Of Lipopolysaccharide-Mediated Signaling Pathway	0.36338144428001	0.4396372532870637	BP
Positive Regulation Of Pinocytosis	0.36338144428001	0.4396372532870637	BP
Regulation Of I-kappaB Phosphorylation	0.36338144428001	0.4396372532870637	BP
Regulation Of Rab Protein Signal Transduction	0.36338144428001	0.4396372532870637	BP
Regulation Of Blood-Brain Barrier Permeability	0.36338144428001	0.4396372532870637	BP
Regulation Of Endothelial Cell Chemotaxis To Fibroblast Growth Factor	0.36338144428001	0.4396372532870637	BP
Regulation Of Glial Cell Differentiation	0.36338144428001	0.4396372532870637	BP
Regulation Of Inositol Phosphate Biosynthetic Process	0.36338144428001	0.4396372532870637	BP
Regulation Of Lens Fiber Cell Differentiation	0.36338144428001	0.4396372532870637	BP
Regulation Of Striated Muscle Cell Differentiation	0.36338144428001	0.4396372532870637	BP
Regulation Of Transforming Growth Factor Beta2 Production	0.36338144428001	0.4396372532870637	BP
Regulation Of Vascular Associated Smooth Muscle Cell Differentiation	0.36338144428001	0.4396372532870637	BP
Response To Caffeine	0.36338144428001	0.4396372532870637	BP
Response To Hepatocyte Growth Factor	0.36338144428001	0.4396372532870637	BP
Ribosomal Small Subunit Export From Nucleus	0.36338144428001	0.4396372532870637	BP
Serine Transport	0.36338144428001	0.4396372532870637	BP
Negative Regulation Of Dendritic Spine Development	0.36338144428001	0.4396372532870637	BP
Rho Protein Signal Transduction	0.36338144428001	0.4396372532870637	BP
Negative Regulation Of Cardiocyte Differentiation	0.36338144428001	0.4396372532870637	BP
Positive Regulation Of Cell Development	0.36338144428001	0.4396372532870637	BP
Bleb Assembly	0.36338144428001	0.4396372532870637	BP
Autophagosome Membrane Docking	0.36338144428001	0.4396372532870637	BP
Aldehyde Biosynthetic Process	0.36338144428001	0.4396372532870637	BP
SMAD Protein Complex Assembly	0.36338144428001	0.4396372532870637	BP
Cell Cycle G1/S Phase Transition	0.36338144428001	0.4396372532870637	BP
Cartilage Development	0.36338144428001	0.4396372532870637	BP
Cardiac Muscle Tissue Development	0.36338144428001	0.4396372532870637	BP
Adenylate Cyclase-Inhibiting G Protein-Coupled Receptor Signaling Pathway	0.36338144428001	0.4396372532870637	BP
Cellular Response To Cytokine Stimulus	0.36338144428001	0.4396372532870637	BP
Positive Regulation Of NF-kappaB Transcription Factor Activity	0.36338144428001	0.4396372532870637	BP
Regulation Of Postsynaptic Membrane Potential	0.36338144428001	0.4396372532870637	BP
Negative Regulation Of Cell Cycle G1/S Phase Transition	0.36338144428001	0.4396372532870637	BP
Monoacylglycerol Catabolic Process	0.36338144428001	0.4396372532870637	BP
Macrophage Activation	0.36338144428001	0.4396372532870637	BP
Regulation Of Extrinsic Apoptotic Signaling Pathway In Absence Of Ligand	0.36338144428001	0.4396372532870637	BP
Regulation Of Catecholamine Secretion	0.36338144428001	0.4396372532870637	BP
Positive Regulation Of Response To Wounding	0.36338144428001	0.4396372532870637	BP
Negative Regulation Of Cellular Response To Insulin Stimulus	0.36338144428001	0.4396372532870637	BP
Microtubule Polymerization Or Depolymerization	0.36338144428001	0.4396372532870637	BP
Clathrin-Dependent Endocytosis	0.36338144428001	0.4396372532870637	BP
Chaperone Cofactor-Dependent Protein Refolding	0.36338144428001	0.4396372532870637	BP
Establishment Of Protein Localization To Membrane	0.36338144428001	0.4396372532870637	BP
Regulation Of Primary Metabolic Process	0.36338144428001	0.4396372532870637	BP
Intracellular Steroid Hormone Receptor Signaling Pathway	0.36338144428001	0.4396372532870637	BP
Cellular Hyperosmotic Response	0.36338144428001	0.4396372532870637	BP
Negative Regulation Of Response To Reactive Oxygen Species	0.36338144428001	0.4396372532870637	BP
Fatty Acid Elongation, Polyunsaturated Fatty Acid	0.36338144428001	0.4396372532870637	BP
Mitotic Nuclear Membrane Disassembly	0.36338144428001	0.4396372532870637	BP
Membrane Biogenesis	0.36338144428001	0.4396372532870637	BP
Marginal Zone B Cell Differentiation	0.36338144428001	0.4396372532870637	BP
Maintenance Of Lens Transparency	0.36338144428001	0.4396372532870637	BP
Long-Term Synaptic Depression	0.36338144428001	0.4396372532870637	BP
Inositol Metabolic Process	0.36338144428001	0.4396372532870637	BP
Hypotonic Response	0.36338144428001	0.4396372532870637	BP
Hepatocyte Growth Factor Receptor Signaling Pathway	0.36338144428001	0.4396372532870637	BP
Glomerular Epithelial Cell Development	0.36338144428001	0.4396372532870637	BP
Fatty Acid Elongation, Unsaturated Fatty Acid	0.36338144428001	0.4396372532870637	BP
Fatty Acid Elongation, Saturated Fatty Acid	0.36338144428001	0.4396372532870637	BP
Fatty Acid Elongation, Monounsaturated Fatty Acid	0.36338144428001	0.4396372532870637	BP
Dorsal Aorta Morphogenesis	0.36338144428001	0.4396372532870637	BP
Dorsal Aorta Development	0.36338144428001	0.4396372532870637	BP
Detection Of Stimulus Involved In Sensory Perception Of Pain	0.36338144428001	0.4396372532870637	BP
Detection Of Muscle Stretch	0.36338144428001	0.4396372532870637	BP
Clathrin Coat Disassembly	0.36338144428001	0.4396372532870637	BP
Cellular Response To Monoamine Stimulus	0.36338144428001	0.4396372532870637	BP
Cellular Response To Histamine	0.36338144428001	0.4396372532870637	BP
Cellular Response To Hepatocyte Growth Factor Stimulus	0.36338144428001	0.4396372532870637	BP
Cellular Response To Caffeine	0.36338144428001	0.4396372532870637	BP
Cellular Hypotonic Response	0.36338144428001	0.4396372532870637	BP
Mitochondrion-Endoplasmic Reticulum Membrane Tethering	0.36338144428001	0.4396372532870637	BP
Phosphatidylinositol Phospholipase C Activity	0.3637252964003098	0.4392264935424093	MF
Clathrin-Coated Vesicle	0.3649110718387716	0.43781295942094944	CC
Regulation Of Notch Signaling Pathway	0.3673183584192531	0.43495736525412865	BP
Positive Regulation Of Protein Polymerization	0.3673183584192531	0.43495736525412865	BP
Positive Regulation Of Protein Transport	0.3673183584192531	0.43495736525412865	BP
Protein Import Into Nucleus	0.367748832969263	0.43444869680794695	BP
Response To Cytokine	0.367748832969263	0.43444869680794695	BP
Negative Regulation Of Cellular Component Organization	0.367748832969263	0.43444869680794695	BP
Positive Regulation Of Apoptotic Process	0.3690685509561638	0.4328929602990629	BP
G Protein-Coupled Amine Receptor Activity	0.3715666467884569	0.4299632768253995	MF
PDZ Domain Binding	0.372741096026604	0.4285927221008538	MF
Nuclear-Transcribed mRNA poly(A) Tail Shortening	0.3730024767636453	0.42828828443470934	BP
Cilium-Dependent Cell Motility	0.3730024767636453	0.42828828443470934	BP
Limb Morphogenesis	0.3730024767636453	0.42828828443470934	BP
Microglial Cell Activation	0.3730024767636453	0.42828828443470934	BP
Negative Regulation Of miRNA Transcription	0.3730024767636453	0.42828828443470934	BP
Regulation Of Calcium Ion Import	0.3730024767636453	0.42828828443470934	BP
Positive Regulation Of Antigen Receptor-Mediated Signaling Pathway	0.3730024767636453	0.42828828443470934	BP
Cellular Response To Estradiol Stimulus	0.3730024767636453	0.42828828443470934	BP
Regulation Of Cardiac Muscle Cell Proliferation	0.3730024767636453	0.42828828443470934	BP
Regulation Of Phosphatase Activity	0.3730024767636453	0.42828828443470934	BP
Regulation Of Smooth Muscle Contraction	0.3730024767636453	0.42828828443470934	BP
Stress-Activated Protein Kinase Signaling Cascade	0.3730024767636453	0.42828828443470934	BP
Positive Regulation Of Protein Processing	0.3730024767636453	0.42828828443470934	BP
Ubiquitin-Ubiquitin Ligase Activity	0.3753112856260643	0.42560837613732294	MF
Lipid Phosphatase Activity	0.3753112856260643	0.42560837613732294	MF
Insulin-Like Growth Factor Receptor Binding	0.3753112856260643	0.42560837613732294	MF
Chloride Channel Regulator Activity	0.3753112856260643	0.42560837613732294	MF
Platelet Alpha Granule Membrane	0.375892966874015	0.4249358000546916	CC
Condensed Chromosome	0.375892966874015	0.4249358000546916	CC
Positive Regulation Of Myeloid Cell Differentiation	0.3760041451527577	0.42480736728764135	BP
Regulation Of Erythrocyte Differentiation	0.3760041451527577	0.42480736728764135	BP
Negative Regulation Of Apoptotic Process	0.3760404119808457	0.4247654801861989	BP
Negative Regulation Of Macromolecule Biosynthetic Process	0.3785732637584561	0.4218500607688933	BP
Vascular Endothelial Growth Factor Receptor Signaling Pathway	0.3785732637584561	0.4218500607688933	BP
Protein Depolymerization	0.3785732637584561	0.4218500607688933	BP
Negative Regulation Of Signaling	0.3785732637584561	0.4218500607688933	BP
Negative Regulation Of Cation Channel Activity	0.3785732637584561	0.4218500607688933	BP
Membrane Fusion	0.3785732637584561	0.4218500607688933	BP
Limb Development	0.3785732637584561	0.4218500607688933	BP
Positive Regulation Of Cold-Induced Thermogenesis	0.3785732637584561	0.4218500607688933	BP
Positive Regulation Of Protein-Containing Complex Assembly	0.3785732637584561	0.4218500607688933	BP
Regulation Of I-kappaB kinase/NF-kappaB Signaling	0.3788813602866252	0.42149676005566494	BP
Fat Cell Differentiation	0.3799002714573546	0.4203303961204861	BP
Organic Anion Transport	0.3799002714573546	0.4203303961204861	BP
Sensory Perception Of Mechanical Stimulus	0.3799002714573546	0.4203303961204861	BP
Positive Regulation Of DNA Repair	0.3799002714573546	0.4203303961204861	BP
Nucleotide-Sugar Metabolic Process	0.3822290447972132	0.4176763148846433	BP
Positive Regulation Of T Cell Receptor Signaling Pathway	0.3822290447972132	0.4176763148846433	BP
Positive Regulation Of Macrophage Chemotaxis	0.3822290447972132	0.4176763148846433	BP
Positive Regulation Of Keratinocyte Differentiation	0.3822290447972132	0.4176763148846433	BP
Regulation Of Immune Effector Process	0.3822290447972132	0.4176763148846433	BP
Regulation Of Humoral Immune Response	0.3822290447972132	0.4176763148846433	BP
Positive Regulation Of Type 2 Immune Response	0.3822290447972132	0.4176763148846433	BP
Protein Hydroxylation	0.3822290447972132	0.4176763148846433	BP
Protein Localization To Synapse	0.3822290447972132	0.4176763148846433	BP
Regulation Of cAMP-dependent Protein Kinase Activity	0.3822290447972132	0.4176763148846433	BP
Microvillus Organization	0.3822290447972132	0.4176763148846433	BP
Regulation Of Fatty Acid Beta-Oxidation	0.3822290447972132	0.4176763148846433	BP
Neuromuscular Process Controlling Balance	0.3822290447972132	0.4176763148846433	BP
Positive Regulation Of Cyclase Activity	0.3822290447972132	0.4176763148846433	BP
Membrane Depolarization During Action Potential	0.3822290447972132	0.4176763148846433	BP
Intraciliary Retrograde Transport	0.3822290447972132	0.4176763148846433	BP
Cytoplasmic Sequestering Of Protein	0.3822290447972132	0.4176763148846433	BP
Regulation Of Protein Kinase B Signaling	0.3822290447972132	0.4176763148846433	BP
Kidney Development	0.3822290447972132	0.4176763148846433	BP
Membrane Depolarization	0.3822290447972132	0.4176763148846433	BP
Positive Regulation Of Metabolic Process	0.3848115416766186	0.41475191061734135	BP
Cilium Assembly	0.386665077486637	0.4126650504243024	BP
Monoatomic Ion Channel Activity	0.3943985006365573	0.4040647447615244	MF
Regulation Of Peptidyl-Tyrosine Phosphorylation	0.3960900584674673	0.40220605789084385	BP
Regulation Of Protein Binding	0.3973910656617992	0.40078190113510465	BP
Regulation Of p38MAPK Cascade	0.399512267949547	0.39846988012723916	BP
Regulation Of Cellular Component Biogenesis	0.399512267949547	0.39846988012723916	BP
Negative Regulation Of Stress-Activated MAPK Cascade	0.399512267949547	0.39846988012723916	BP
Regulation Of Cellular Localization	0.399512267949547	0.39846988012723916	BP
Synaptic Vesicle Cycle	0.399512267949547	0.39846988012723916	BP
Ventricular Septum Development	0.399512267949547	0.39846988012723916	BP
Negative Regulation Of Smooth Muscle Cell Proliferation	0.399512267949547	0.39846988012723916	BP
Negative Regulation Of Developmental Process	0.4025791294573725	0.39514874359649677	BP
Regulation Of Proteasomal Ubiquitin-Dependent Protein Catabolic Process	0.4025791294573725	0.39514874359649677	BP
Endosome Lumen	0.4035616764421824	0.39409008252415845	CC
methyl-CpG Binding	0.4047516298074904	0.3928113938038053	MF
Regulation Of Monoatomic Ion Transmembrane Transport	0.4057055951289772	0.3917890028530203	BP
Positive Regulation Of T Cell Cytokine Production	0.4057055951289772	0.3917890028530203	BP
Regulation Of Protein Modification By Small Protein Conjugation Or Removal	0.4057055951289772	0.3917890028530203	BP
Lipid Droplet Organization	0.4057055951289772	0.3917890028530203	BP
Sodium Ion Import Across Plasma Membrane	0.4057055951289772	0.3917890028530203	BP
Regulation Of Neurotransmitter Transport	0.4057055951289772	0.3917890028530203	BP
Regulation Of Membrane Protein Ectodomain Proteolysis	0.4057055951289772	0.3917890028530203	BP
Regulation Of Cell-Substrate Junction Assembly	0.4057055951289772	0.3917890028530203	BP
Regulation Of Cardiac Conduction	0.4057055951289772	0.3917890028530203	BP
Protein Mannosylation	0.4057055951289772	0.3917890028530203	BP
Negative Regulation Of Osteoclast Differentiation	0.4057055951289772	0.3917890028530203	BP
Modulation By Host Of Viral Genome Replication	0.4057055951289772	0.3917890028530203	BP
Chaperone-Mediated Protein Complex Assembly	0.4057055951289772	0.3917890028530203	BP
Aminoglycan Biosynthetic Process	0.4057055951289772	0.3917890028530203	BP
Negative Regulation Of miRNA Metabolic Process	0.4057055951289772	0.3917890028530203	BP
Alanine Transmembrane Transporter Activity	0.4078589594463939	0.38948999309595755	MF
Protein Kinase B Binding	0.4078589594463939	0.38948999309595755	MF
Protein Kinase C Activity	0.4078589594463939	0.38948999309595755	MF
3',5'-cyclic-GMP Phosphodiesterase Activity	0.4078589594463939	0.38948999309595755	MF
CD4 Receptor Binding	0.4078589594463939	0.38948999309595755	MF
S-methyltransferase Activity	0.4078589594463939	0.38948999309595755	MF
Acetylcholine Receptor Binding	0.4078589594463939	0.38948999309595755	MF
Inorganic Phosphate Transmembrane Transporter Activity	0.4078589594463939	0.38948999309595755	MF
Iron Ion Transmembrane Transporter Activity	0.4078589594463939	0.38948999309595755	MF
Peptide Transmembrane Transporter Activity	0.4078589594463939	0.38948999309595755	MF
Phosphatidylinositol Phosphate 4-Phosphatase Activity	0.4078589594463939	0.38948999309595755	MF
Sodium Channel Inhibitor Activity	0.4078589594463939	0.38948999309595755	MF
tRNA (Cytosine) Methyltransferase Activity	0.4078589594463939	0.38948999309595755	MF
Thyroid Hormone Transmembrane Transporter Activity	0.4078589594463939	0.38948999309595755	MF
Voltage-Gated Channel Activity	0.4078589594463939	0.38948999309595755	MF
1-Phosphatidylinositol-3-Kinase Regulator Activity	0.4078589594463939	0.38948999309595755	MF
Cyclin-Dependent Protein Serine/Threonine Kinase Activator Activity	0.4078589594463939	0.38948999309595755	MF
MAP Kinase Kinase Activity	0.4078589594463939	0.38948999309595755	MF
Clathrin Adaptor Activity	0.4078589594463939	0.38948999309595755	MF
Alkali Metal Ion Binding	0.4078589594463939	0.38948999309595755	MF
Regulation Of Protein Localization To Cell Cortex	0.4103743095592341	0.38681983494762806	BP
Regulation Of Lipase Activity	0.4103743095592341	0.38681983494762806	BP
Regulation Of Hydrogen Peroxide-Induced Cell Death	0.4103743095592341	0.38681983494762806	BP
Regulation Of Cytoplasmic Translational Elongation	0.4103743095592341	0.38681983494762806	BP
Regulation Of Cyclic-Nucleotide Phosphodiesterase Activity	0.4103743095592341	0.38681983494762806	BP
Regulation Of Nitric Oxide Metabolic Process	0.4103743095592341	0.38681983494762806	BP
Regulation Of Epithelial To Mesenchymal Transition	0.4103743095592341	0.38681983494762806	BP
Cardiac Cell Development	0.4103743095592341	0.38681983494762806	BP
Positive Regulation Of Membrane Protein Ectodomain Proteolysis	0.4103743095592341	0.38681983494762806	BP
Aorta Development	0.4103743095592341	0.38681983494762806	BP
Synaptic Vesicle Membrane Organization	0.4103743095592341	0.38681983494762806	BP
Smooth Muscle Contraction	0.4103743095592341	0.38681983494762806	BP
Response To Muscle Stretch	0.4103743095592341	0.38681983494762806	BP
Regulation Of Non-Canonical Wnt Signaling Pathway	0.4103743095592341	0.38681983494762806	BP
Regulation Of Neuron Projection Arborization	0.4103743095592341	0.38681983494762806	BP
Regulation Of Feeding Behavior	0.4103743095592341	0.38681983494762806	BP
Regulation Of ATP Biosynthetic Process	0.4103743095592341	0.38681983494762806	BP
Protein Localization To Vacuole	0.4103743095592341	0.38681983494762806	BP
Positive Regulation Of Transporter Activity	0.4103743095592341	0.38681983494762806	BP
Positive Regulation Of Telomerase RNA Localization To Cajal Body	0.4103743095592341	0.38681983494762806	BP
Regulation Of Apoptotic Cell Clearance	0.4103743095592341	0.38681983494762806	BP
Positive Regulation Of Lyase Activity	0.4103743095592341	0.38681983494762806	BP
Ceramide Transport	0.4103743095592341	0.38681983494762806	BP
Positive Regulation Of Long-Term Synaptic Potentiation	0.4103743095592341	0.38681983494762806	BP
Positive Regulation Of Heterotypic Cell-Cell Adhesion	0.4103743095592341	0.38681983494762806	BP
Positive Regulation Of Endothelial Cell Chemotaxis	0.4103743095592341	0.38681983494762806	BP
Neuron Cell-Cell Adhesion	0.4103743095592341	0.38681983494762806	BP
Negative Regulation Of Receptor Signaling Pathway Via STAT	0.4103743095592341	0.38681983494762806	BP
Mitochondrion Transport Along Microtubule	0.4103743095592341	0.38681983494762806	BP
Microvillus Assembly	0.4103743095592341	0.38681983494762806	BP
Membrane Repolarization During Cardiac Muscle Cell Action Potential	0.4103743095592341	0.38681983494762806	BP
Membrane Raft Organization	0.4103743095592341	0.38681983494762806	BP
Hyaluronan Metabolic Process	0.4103743095592341	0.38681983494762806	BP
Detection Of Mechanical Stimulus Involved In Sensory Perception	0.4103743095592341	0.38681983494762806	BP
Copper Ion Homeostasis	0.4103743095592341	0.38681983494762806	BP
Regulation Of Collateral Sprouting	0.4103743095592341	0.38681983494762806	BP
Hyperosmotic Response	0.4103743095592341	0.38681983494762806	BP
Regulation Of Cdc42 Protein Signal Transduction	0.4103743095592341	0.38681983494762806	BP
Natural Killer Cell Differentiation	0.4103743095592341	0.38681983494762806	BP
Kidney Mesenchyme Development	0.4103743095592341	0.38681983494762806	BP
Kidney Epithelium Development	0.4103743095592341	0.38681983494762806	BP
Intermediate Filament Bundle Assembly	0.4103743095592341	0.38681983494762806	BP
Regulation Of Transcription From RNA Polymerase II Promoter In Response To Hypoxia	0.4103743095592341	0.38681983494762806	BP
Growth Hormone Receptor Signaling Pathway Via JAK-STAT	0.4103743095592341	0.38681983494762806	BP
Establishment Of Planar Polarity	0.4103743095592341	0.38681983494762806	BP
Cyclic Nucleotide Transport	0.4103743095592341	0.38681983494762806	BP
Coronary Vasculature Morphogenesis	0.4103743095592341	0.38681983494762806	BP
Regulation Of ATPase-coupled Calcium Transmembrane Transporter Activity	0.4103743095592341	0.38681983494762806	BP
Cellular Modified Amino Acid Biosynthetic Process	0.4103743095592341	0.38681983494762806	BP
Cardiac Muscle Hypertrophy	0.4103743095592341	0.38681983494762806	BP
T-helper 17 Cell Lineage Commitment	0.4103743095592341	0.38681983494762806	BP
Cytoskeleton Organization	0.4103743095592341	0.38681983494762806	BP
Positive Regulation Of Peptidyl-Tyrosine Phosphorylation	0.4103743095592341	0.38681983494762806	BP
Positive Regulation Of Protein Catabolic Process	0.4103743095592341	0.38681983494762806	BP
Regulation Of Protein Import Into Nucleus	0.4103743095592341	0.38681983494762806	BP
Regulation Of Intracellular Transport	0.4103743095592341	0.38681983494762806	BP
Positive Regulation Of Cation Channel Activity	0.4103743095592341	0.38681983494762806	BP
Regulation Of Secretion By Cell	0.4103743095592341	0.38681983494762806	BP
Purine Ribonucleotide Biosynthetic Process	0.4103743095592341	0.38681983494762806	BP
Regulation Of Actin Cytoskeleton Organization	0.4103743095592341	0.38681983494762806	BP
Vacuolar Transport	0.4103743095592341	0.38681983494762806	BP
Regulation Of Epidermal Growth Factor Receptor Signaling Pathway	0.4103743095592341	0.38681983494762806	BP
Regulation Of Wound Healing, Spreading Of Epidermal Cells	0.4103743095592341	0.38681983494762806	BP
Response To Epinephrine	0.4103743095592341	0.38681983494762806	BP
Sulfur Amino Acid Transport	0.4103743095592341	0.38681983494762806	BP
Thyroid Hormone Transport	0.4103743095592341	0.38681983494762806	BP
Venous Blood Vessel Development	0.4103743095592341	0.38681983494762806	BP
Ventricular Trabecula Myocardium Morphogenesis	0.4103743095592341	0.38681983494762806	BP
Mitral Valve Development	0.4103743095592341	0.38681983494762806	BP
Cellular Response To Epinephrine Stimulus	0.4103743095592341	0.38681983494762806	BP
Negative Regulation Of B Cell Apoptotic Process	0.4103743095592341	0.38681983494762806	BP
Positive Regulation Of T-helper 2 Cell Cytokine Production	0.4103743095592341	0.38681983494762806	BP
Positive Regulation Of Fibroblast Migration	0.4103743095592341	0.38681983494762806	BP
Positive Regulation Of Melanin Biosynthetic Process	0.4103743095592341	0.38681983494762806	BP
Positive Regulation Of Secondary Metabolite Biosynthetic Process	0.4103743095592341	0.38681983494762806	BP
Postsynaptic Density Organization	0.4103743095592341	0.38681983494762806	BP
Postsynaptic Neurotransmitter Receptor Diffusion Trapping	0.4103743095592341	0.38681983494762806	BP
Purine Ribonucleoside Monophosphate Catabolic Process	0.4103743095592341	0.38681983494762806	BP
Positive Regulation Of Extracellular Matrix Disassembly	0.4103743095592341	0.38681983494762806	BP
Positive Regulation Of Endocytic Recycling	0.4103743095592341	0.38681983494762806	BP
Positive Regulation Of Cardiac Epithelial To Mesenchymal Transition	0.4103743095592341	0.38681983494762806	BP
Positive Regulation Of Adipose Tissue Development	0.4103743095592341	0.38681983494762806	BP
Positive Regulation Of Arp2/3 Complex-Mediated Actin Nucleation	0.4103743095592341	0.38681983494762806	BP
Phosphatidylserine Acyl-Chain Remodeling	0.4103743095592341	0.38681983494762806	BP
Peptidyl-Lysine Deacetylation	0.4103743095592341	0.38681983494762806	BP
Osteoblast Development	0.4103743095592341	0.38681983494762806	BP
Neurotransmitter Receptor Transport, Endosome To Plasma Membrane	0.4103743095592341	0.38681983494762806	BP
Neurotransmitter Receptor Diffusion Trapping	0.4103743095592341	0.38681983494762806	BP
Neuroepithelial Cell Differentiation	0.4103743095592341	0.38681983494762806	BP
Negative Regulation Of Vascular Associated Smooth Muscle Cell Differentiation	0.4103743095592341	0.38681983494762806	BP
Negative Regulation Of Osteoblast Proliferation	0.4103743095592341	0.38681983494762806	BP
Negative Regulation Of Monooxygenase Activity	0.4103743095592341	0.38681983494762806	BP
Negative Regulation Of Fatty Acid Oxidation	0.4103743095592341	0.38681983494762806	BP
Negative Regulation Of Complement Activation, Classical Pathway	0.4103743095592341	0.38681983494762806	BP
Negative Regulation Of cAMP-dependent Protein Kinase Activity	0.4103743095592341	0.38681983494762806	BP
Spindle	0.4111093236174464	0.3860426736704121	CC
Condensed Chromosome, Centromeric Region	0.4111093236174464	0.3860426736704121	CC
Perisynaptic Extracellular Matrix	0.4111093236174464	0.3860426736704121	CC
trans-Golgi Network Membrane	0.4111093236174464	0.3860426736704121	CC
Positive Regulation Of Smooth Muscle Cell Proliferation	0.4129132262507971	0.38414120577693156	BP
Regulation Of Wound Healing	0.4129132262507971	0.38414120577693156	BP
Amino Acid Transmembrane Transporter Activity	0.4143818750595439	0.3825992487593782	MF
mRNA 3'-UTR Binding	0.4150768487824668	0.3818714890411767	MF
Ubiquitin-Like Protein Ligase Activity	0.4150768487824668	0.3818714890411767	MF
poly(U) RNA Binding	0.4150768487824668	0.3818714890411767	MF
Bicarbonate Transmembrane Transporter Activity	0.4150768487824668	0.3818714890411767	MF
Phosphatidylinositol Bisphosphate Binding	0.4150768487824668	0.3818714890411767	MF
Positive Regulation Of JUN Kinase Activity	0.4162325145612606	0.380663997303185	BP
Positive Regulation Of Cell Communication	0.4162325145612606	0.380663997303185	BP
Negative Regulation Of Epithelial To Mesenchymal Transition	0.4162325145612606	0.380663997303185	BP
Negative Regulation Of Cell Population Proliferation	0.4162325145612606	0.380663997303185	BP
Positive Regulation Of Cell Cycle	0.4163595030459824	0.38053151849617917	BP
Cellular Response To Interferon-Beta	0.4212319586471552	0.3754786865426255	BP
Cellular Response To Topologically Incorrect Protein	0.4212319586471552	0.3754786865426255	BP
Inositol Phosphate Metabolic Process	0.4212319586471552	0.3754786865426255	BP
Negative Regulation Of Cell Communication	0.4212319586471552	0.3754786865426255	BP
peptidyl-L-cysteine S-palmitoylation	0.4212319586471552	0.3754786865426255	BP
peptidyl-S-diacylglycerol-L-cysteine Biosynthetic Process From Peptidyl-Cysteine	0.4212319586471552	0.3754786865426255	BP
Positive Regulation Of Protein Autophosphorylation	0.4212319586471552	0.3754786865426255	BP
Regulation Of Mononuclear Cell Migration	0.4212319586471552	0.3754786865426255	BP
Vesicle Transport Along Microtubule	0.4212319586471552	0.3754786865426255	BP
Positive Regulation Of Protein Kinase B Signaling	0.421868841654875	0.3748225495104145	BP
Regulation Of Protein Serine/Threonine Kinase Activity	0.4245923719372427	0.3720278124670558	BP
Ligand-Gated Monoatomic Cation Channel Activity	0.4284383415528534	0.36811167047387633	MF
Positive Regulation Of Cell Population Proliferation	0.4297054539813892	0.3668291340540771	BP
Ubiquitin-Like Protein Transferase Activity	0.4297692724468969	0.36676463883016364	MF
Endoplasmic Reticulum Tubular Network	0.4311821267620018	0.3653392496986679	CC
Zinc Ion Binding	0.4315063812397519	0.36501277743030075	MF
Nuclear Transport	0.4323259794693553	0.3641886659209539	BP
Regulation Of Protein Targeting To Mitochondrion	0.4323259794693553	0.3641886659209539	BP
Regulation Of Protein Catabolic Process	0.433168274804472	0.3633433585607874	BP
Ubiquitin Protein Ligase Activity	0.4350120252996996	0.3614987374152076	MF
Regulation Of Fat Cell Differentiation	0.4350780813587377	0.3614327953207691	BP
GTP Binding	0.4367456291152155	0.35977143267735345	MF
Cytoplasmic Microtubule Organization	0.4399435797601537	0.356603015718245	BP
Regulation Of DNA Binding	0.4399435797601537	0.356603015718245	BP
Circulatory System Development	0.4399435797601537	0.356603015718245	BP
RNA Polymerase II Complex Binding	0.4399607557163959	0.35658606064093123	MF
Actin Monomer Binding	0.4401614294636178	0.3563880165419207	MF
GDP Binding	0.4401614294636178	0.3563880165419207	MF
DNA Nuclease Activity	0.4401614294636178	0.3563880165419207	MF
Insulin-Like Growth Factor Binding	0.4401614294636178	0.3563880165419207	MF
Protein Phosphatase Activator Activity	0.4401614294636178	0.3563880165419207	MF
Acidic Amino Acid Transmembrane Transporter Activity	0.4401614294636178	0.3563880165419207	MF
mRNA 3'-UTR AU-rich Region Binding	0.4401614294636178	0.3563880165419207	MF
Protein-Cysteine S-palmitoyltransferase Activity	0.4401614294636178	0.3563880165419207	MF
Zinc Ion Transmembrane Transporter Activity	0.4401614294636178	0.3563880165419207	MF
Mannosyltransferase Activity	0.4401614294636178	0.3563880165419207	MF
Endosome To Lysosome Transport	0.4412520370980926	0.3553132766218694	BP
Vesicle Organization	0.4424492756179183	0.35413651159204973	BP
Motile Cilium	0.4431461346528521	0.35345303448164495	CC
Bile Acid Metabolic Process	0.45047174334437	0.34633244573817396	BP
Response To Estradiol	0.45047174334437	0.34633244573817396	BP
Negative Regulation Of Microtubule Polymerization Or Depolymerization	0.45047174334437	0.34633244573817396	BP
Endodermal Cell Differentiation	0.45047174334437	0.34633244573817396	BP
Cellular Response To cAMP	0.45047174334437	0.34633244573817396	BP
Cardiac Muscle Tissue Morphogenesis	0.45047174334437	0.34633244573817396	BP
Regulation Of Kinase Activity	0.45047174334437	0.34633244573817396	BP
Establishment Of Protein Localization To Organelle	0.45047174334437	0.34633244573817396	BP
Calcium-Mediated Signaling	0.45047174334437	0.34633244573817396	BP
Negative Regulation Of Phagocytosis	0.4509550926704356	0.34586670418961296	BP
Positive Regulation Of Monoatomic Ion Transport	0.4509550926704356	0.34586670418961296	BP
Negative Regulation Of Cation Transmembrane Transport	0.4509550926704356	0.34586670418961296	BP
miRNA Metabolic Process	0.4509550926704356	0.34586670418961296	BP
Membrane Repolarization During Action Potential	0.4509550926704356	0.34586670418961296	BP
Cellular Response To Sterol	0.4509550926704356	0.34586670418961296	BP
Astrocyte Development	0.4509550926704356	0.34586670418961296	BP
3'-Phosphoadenosine 5'-Phosphosulfate Metabolic Process	0.4509550926704356	0.34586670418961296	BP
Regulation Of Small Molecule Metabolic Process	0.4509550926704356	0.34586670418961296	BP
Regulation Of Cytosolic Calcium Ion Concentration	0.4509550926704356	0.34586670418961296	BP
Protein Localization To Cilium	0.4509550926704356	0.34586670418961296	BP
Protein Localization To Cell-Cell Junction	0.4509550926704356	0.34586670418961296	BP
Negative Regulation Of Mitotic Cell Cycle Phase Transition	0.4509550926704356	0.34586670418961296	BP
Aortic Valve Development	0.4509550926704356	0.34586670418961296	BP
Notch Signaling Pathway	0.4509550926704356	0.34586670418961296	BP
L-alpha-amino Acid Transmembrane Transport	0.4509550926704356	0.34586670418961296	BP
Extrinsic Apoptotic Signaling Pathway	0.4509550926704356	0.34586670418961296	BP
Positive Regulation Of Transferase Activity	0.4509550926704356	0.34586670418961296	BP
Negative Regulation Of Canonical Wnt Signaling Pathway	0.4509550926704356	0.34586670418961296	BP
Regulation Of Ras Protein Signal Transduction	0.4509550926704356	0.34586670418961296	BP
Positive Regulation Of Inflammatory Response	0.4509550926704356	0.34586670418961296	BP
Positive Regulation Of Endothelial Cell Apoptotic Process	0.4509550926704356	0.34586670418961296	BP
Neurotrophin Signaling Pathway	0.4509550926704356	0.34586670418961296	BP
Regulation Of Clathrin-Dependent Endocytosis	0.4509550926704356	0.34586670418961296	BP
Positive Regulation Of Glucose Metabolic Process	0.4509550926704356	0.34586670418961296	BP
Long-Chain fatty-acyl-CoA Metabolic Process	0.4509550926704356	0.34586670418961296	BP
Zinc Ion Transport	0.4509550926704356	0.34586670418961296	BP
Response To BMP	0.4509550926704356	0.34586670418961296	BP
Positive Regulation Of Secretion	0.4509550926704356	0.34586670418961296	BP
Regulation Of Myotube Differentiation	0.4509550926704356	0.34586670418961296	BP
Regulation Of Lipid Catabolic Process	0.4509550926704356	0.34586670418961296	BP
Regulation Of Cellular Response To Transforming Growth Factor Beta Stimulus	0.4509550926704356	0.34586670418961296	BP
Potassium Ion Homeostasis	0.4509550926704356	0.34586670418961296	BP
Positive Regulation Of Neuron Apoptotic Process	0.4509550926704356	0.34586670418961296	BP
Negative Regulation Of Protein Tyrosine Kinase Activity	0.4509550926704356	0.34586670418961296	BP
Negative Regulation Of Oxidative Stress-Induced Cell Death	0.4509550926704356	0.34586670418961296	BP
Negative Regulation Of Epidermal Growth Factor Receptor Signaling Pathway	0.4509550926704356	0.34586670418961296	BP
Regulation Of Nuclear-Transcribed mRNA Catabolic Process, Deadenylation-Dependent Decay	0.4509550926704356	0.34586670418961296	BP
Heparan Sulfate Proteoglycan Biosynthetic Process	0.4509550926704356	0.34586670418961296	BP
Regulation Of Hormone Secretion	0.4509550926704356	0.34586670418961296	BP
Entrainment Of Circadian Clock By Photoperiod	0.4509550926704356	0.34586670418961296	BP
Regulation Of Rac Protein Signal Transduction	0.4509550926704356	0.34586670418961296	BP
Regulation Of Bicellular Tight Junction Assembly	0.4509550926704356	0.34586670418961296	BP
Regulation Of Amyloid Fibril Formation	0.4509550926704356	0.34586670418961296	BP
Regulation Of miRNA-mediated Gene Silencing	0.4509550926704356	0.34586670418961296	BP
Regulation Of Multicellular Organism Growth	0.4509550926704356	0.34586670418961296	BP
Sympathetic Nervous System Development	0.4509550926704356	0.34586670418961296	BP
Diacylglycerol Metabolic Process	0.4509550926704356	0.34586670418961296	BP
Tumor Necrosis Factor Receptor Activity	0.4522426833587736	0.3446284506762523	MF
P-type Calcium Transporter Activity	0.4522426833587736	0.3446284506762523	MF
pre-miRNA Binding	0.4522426833587736	0.3446284506762523	MF
pre-mRNA Intronic Binding	0.4522426833587736	0.3446284506762523	MF
Phosphoserine Residue Binding	0.4522426833587736	0.3446284506762523	MF
Intracellular cAMP-activated Cation Channel Activity	0.4522426833587736	0.3446284506762523	MF
cAMP Response Element Binding Protein Binding	0.4522426833587736	0.3446284506762523	MF
UDP Phosphatase Activity	0.4522426833587736	0.3446284506762523	MF
Beta-Tubulin Binding	0.4522426833587736	0.3446284506762523	MF
L-glutamine Transmembrane Transporter Activity	0.4522426833587736	0.3446284506762523	MF
Nuclear Receptor Binding	0.4522426833587736	0.3446284506762523	MF
Response To Organic Cyclic Compound	0.4522958702183356	0.3445773776522163	BP
Peptidyl-Threonine Phosphorylation	0.4522958702183356	0.3445773776522163	BP
Eye Development	0.4522958702183356	0.3445773776522163	BP
2-Oxoglutarate-Dependent Dioxygenase Activity	0.455631254868994	0.3413864923375257	MF
Translation Initiation Factor Activity	0.455631254868994	0.3413864923375257	MF
Mitotic Spindle	0.4576117161335601	0.3395028649252221	CC
Regulation Of Rhodopsin Mediated Signaling Pathway	0.4599041846596732	0.33733263877052305	BP
Response To Magnesium Ion	0.4599041846596732	0.33733263877052305	BP
Regulation Of Skeletal Muscle Cell Differentiation	0.4599041846596732	0.33733263877052305	BP
Regulation Of Tumor Necrosis Factor Superfamily Cytokine Production	0.4599041846596732	0.33733263877052305	BP
Regulation Of Vesicle Fusion	0.4599041846596732	0.33733263877052305	BP
Response To Leptin	0.4599041846596732	0.33733263877052305	BP
Positive Regulation Of Calcium Ion Transport Into Cytosol	0.4599041846596732	0.33733263877052305	BP
Response To Misfolded Protein	0.4599041846596732	0.33733263877052305	BP
Semaphorin-Plexin Signaling Pathway Involved In Axon Guidance	0.4599041846596732	0.33733263877052305	BP
Sequestering Of Actin Monomers	0.4599041846596732	0.33733263877052305	BP
Skeletal Myofibril Assembly	0.4599041846596732	0.33733263877052305	BP
Sympathetic Ganglion Development	0.4599041846596732	0.33733263877052305	BP
Regulation Of Organ Growth	0.4599041846596732	0.33733263877052305	BP
Regulation Of Protein Localization To Early Endosome	0.4599041846596732	0.33733263877052305	BP
Proline Transport	0.4599041846596732	0.33733263877052305	BP
Regulation Of Nephron Tubule Epithelial Cell Differentiation	0.4599041846596732	0.33733263877052305	BP
Regulation Of Cholesterol Efflux	0.4599041846596732	0.33733263877052305	BP
Glutamine Transport	0.4599041846596732	0.33733263877052305	BP
Embryonic Placenta Development	0.4599041846596732	0.33733263877052305	BP
Bone Resorption	0.4599041846596732	0.33733263877052305	BP
Astral Microtubule Organization	0.4599041846596732	0.33733263877052305	BP
T-helper 17 Cell Differentiation	0.4599041846596732	0.33733263877052305	BP
DNA Topological Change	0.4599041846596732	0.33733263877052305	BP
Positive Regulation Of Telomere Maintenance Via Telomerase	0.4599041846596732	0.33733263877052305	BP
Regulation Of Morphogenesis Of An Epithelium	0.4599041846596732	0.33733263877052305	BP
Phosphatidylinositol 3-Kinase Signaling	0.4599041846596732	0.33733263877052305	BP
miRNA Processing	0.4599041846596732	0.33733263877052305	BP
Amide Transport	0.4599041846596732	0.33733263877052305	BP
'De Novo' Post-Translational Protein Folding	0.4599041846596732	0.33733263877052305	BP
Actin Filament Organization	0.4599041846596732	0.33733263877052305	BP
Positive Regulation Of Calcium Ion-Dependent Exocytosis	0.4599041846596732	0.33733263877052305	BP
Hyaluronan Catabolic Process	0.4599041846596732	0.33733263877052305	BP
Inner Ear Receptor Cell Development	0.4599041846596732	0.33733263877052305	BP
Leptin-Mediated Signaling Pathway	0.4599041846596732	0.33733263877052305	BP
Manganese Ion Transport	0.4599041846596732	0.33733263877052305	BP
Modification-Dependent Macromolecule Catabolic Process	0.4599041846596732	0.33733263877052305	BP
Monocyte Activation	0.4599041846596732	0.33733263877052305	BP
Negative Regulation By Host Of Viral Genome Replication	0.4599041846596732	0.33733263877052305	BP
Negative Regulation Of Alpha-Beta T Cell Differentiation	0.4599041846596732	0.33733263877052305	BP
Negative Regulation Of Cytoplasmic Translation	0.4599041846596732	0.33733263877052305	BP
Negative Regulation Of Glycoprotein Biosynthetic Process	0.4599041846596732	0.33733263877052305	BP
Negative Regulation Of Mitotic Nuclear Division	0.4599041846596732	0.33733263877052305	BP
Negative Regulation Of Regulated Secretory Pathway	0.4599041846596732	0.33733263877052305	BP
Negative Regulation Of Retrograde Protein Transport, ER To Cytosol	0.4599041846596732	0.33733263877052305	BP
Negative Regulation Of Smooth Muscle Cell Differentiation	0.4599041846596732	0.33733263877052305	BP
Negative Regulation Of Triglyceride Metabolic Process	0.4599041846596732	0.33733263877052305	BP
Nuclear Membrane Disassembly	0.4599041846596732	0.33733263877052305	BP
Peroxisomal Transport	0.4599041846596732	0.33733263877052305	BP
Positive Regulation Of Dendritic Spine Morphogenesis	0.4599041846596732	0.33733263877052305	BP
Positive Regulation Of Protein Localization To Endosome	0.4599041846596732	0.33733263877052305	BP
Positive Regulation Of Inositol Phosphate Biosynthetic Process	0.4599041846596732	0.33733263877052305	BP
Regulation Of Aspartic-Type Endopeptidase Activity Involved In Amyloid Precursor Protein Catabolic Process	0.4599041846596732	0.33733263877052305	BP
Positive Regulation Of Extracellular Matrix Assembly	0.4599041846596732	0.33733263877052305	BP
Positive Regulation Of Membrane Invagination	0.4599041846596732	0.33733263877052305	BP
Positive Regulation Of Protein Localization To Early Endosome	0.4599041846596732	0.33733263877052305	BP
Presynaptic Membrane Assembly	0.4599041846596732	0.33733263877052305	BP
Positive Regulation Of ATP Biosynthetic Process	0.4599041846596732	0.33733263877052305	BP
Protein Hexamerization	0.4599041846596732	0.33733263877052305	BP
Regulation Of Cell Killing	0.4599041846596732	0.33733263877052305	BP
Regulation Of Complement Activation, Classical Pathway	0.4599041846596732	0.33733263877052305	BP
Regulation Of Intrinsic Apoptotic Signaling Pathway By P53 Class Mediator	0.4599041846596732	0.33733263877052305	BP
Positive Regulation Of Cell Growth	0.4601996647639428	0.33705370203248364	BP
Ficolin-1-Rich Granule	0.4624248500999084	0.33495883554929456	CC
NSL Complex	0.4624248500999084	0.33495883554929456	CC
Neuron Projection Cytoplasm	0.4624248500999084	0.33495883554929456	CC
Platelet Dense Tubular Network	0.4624248500999084	0.33495883554929456	CC
Visual System Development	0.4642851144854525	0.3332152400910087	BP
Regulation Of Microtubule-Based Process	0.4642851144854525	0.3332152400910087	BP
Regulation Of Heart Rate By Cardiac Conduction	0.4642851144854525	0.3332152400910087	BP
Regulation Of Amide Metabolic Process	0.4642851144854525	0.3332152400910087	BP
Heart Contraction	0.4642851144854525	0.3332152400910087	BP
Positive Regulation Of Actin Filament Polymerization	0.4642851144854525	0.3332152400910087	BP
Nucleocytoplasmic Transport	0.4645200698799921	0.3329955173004039	BP
Positive Regulation Of Fat Cell Differentiation	0.4645200698799921	0.3329955173004039	BP
Supramolecular Fiber Organization	0.4663051416988376	0.3313297957847925	BP
Nuclear Localization Sequence Binding	0.468762843778957	0.3290468197316153	MF
Regulation Of Programmed Cell Death	0.4693370477415036	0.3285151628242469	BP
Cellular Response To Starvation	0.4701586033995223	0.3277556123582776	BP
Regulation Of Protein Localization	0.4701586033995223	0.3277556123582776	BP
Protein-Containing Complex Organization	0.4701586033995223	0.3277556123582776	BP
Response To Purine-Containing Compound	0.4752712318789166	0.3230584727120981	BP
Regulation Of Heterotypic Cell-Cell Adhesion	0.4752712318789166	0.3230584727120981	BP
Regulation Of AMPA Receptor Activity	0.4752712318789166	0.3230584727120981	BP
Positive Regulation Of p38MAPK Cascade	0.4752712318789166	0.3230584727120981	BP
Photoperiodism	0.4752712318789166	0.3230584727120981	BP
Low-Density Lipoprotein Particle Binding	0.478614654882958	0.32001400769215615	MF
Secondary Active Transmembrane Transporter Activity	0.478614654882958	0.32001400769215615	MF
RNA Polymerase Core Enzyme Binding	0.482590459352414	0.3164212681950685	MF
Endoplasmic Reticulum Tubular Network Organization	0.4838096427788575	0.3153254799925056	BP
Intraciliary Anterograde Transport	0.4838096427788575	0.3153254799925056	BP
Apoptotic Nuclear Changes	0.4838096427788575	0.3153254799925056	BP
Membrane Depolarization During Cardiac Muscle Cell Action Potential	0.4838096427788575	0.3153254799925056	BP
Negative Regulation Of Anoikis	0.4838096427788575	0.3153254799925056	BP
Negative Regulation Of Biosynthetic Process	0.4838096427788575	0.3153254799925056	BP
Negative Regulation Of Phosphatase Activity	0.4838096427788575	0.3153254799925056	BP
Pharyngeal System Development	0.4838096427788575	0.3153254799925056	BP
Regulation Of Response To Cytokine Stimulus	0.4838096427788575	0.3153254799925056	BP
Regulation Of Synaptic Transmission, GABAergic	0.4838096427788575	0.3153254799925056	BP
Autonomic Nervous System Development	0.4838096427788575	0.3153254799925056	BP
Activation Of Cysteine-Type Endopeptidase Activity	0.4838096427788575	0.3153254799925056	BP
Negative Regulation Of Peptidase Activity	0.4841930125245684	0.31498148222993	BP
Regulation Of Response To External Stimulus	0.4849553813147382	0.3142982171507244	BP
Negative Regulation Of Endocytosis	0.4871752087782021	0.3123148200565601	BP
Inositol Lipid-Mediated Signaling	0.4871752087782021	0.3123148200565601	BP
Positive Regulation Of Ion Transmembrane Transporter Activity	0.4871752087782021	0.3123148200565601	BP
Positive Regulation Of Notch Signaling Pathway	0.4871752087782021	0.3123148200565601	BP
Positive Regulation Of Telomerase Activity	0.4871752087782021	0.3123148200565601	BP
Regulation Of Protein Polymerization	0.4871752087782021	0.3123148200565601	BP
Regulation Of Lamellipodium Assembly	0.4871752087782021	0.3123148200565601	BP
SMAD Protein Signal Transduction	0.4879024651402812	0.31166698759768124	BP
Regulation Of Smoothened Signaling Pathway	0.4879024651402812	0.31166698759768124	BP
Regulation Of Cell Growth	0.488855805568839	0.3108192228407587	BP
Cardiac Ventricle Morphogenesis	0.488855805568839	0.3108192228407587	BP
Keratinocyte Differentiation	0.488855805568839	0.3108192228407587	BP
Organic Hydroxy Compound Biosynthetic Process	0.488855805568839	0.3108192228407587	BP
Skeletal Muscle Tissue Development	0.488855805568839	0.3108192228407587	BP
Translational Elongation	0.488855805568839	0.3108192228407587	BP
Regulation Of DNA-templated Transcription	0.4973753285073989	0.3033157610018187	BP
MAP Kinase Tyrosine Phosphatase Activity	0.4974288616088795	0.30326901988266053	MF
Protein Tyrosine/Threonine Phosphatase Activity	0.4974288616088795	0.30326901988266053	MF
Transition Metal Ion Binding	0.4974288616088795	0.30326901988266053	MF
Ferrous Iron Binding	0.4974288616088795	0.30326901988266053	MF
Single-Stranded RNA Binding	0.4974288616088795	0.30326901988266053	MF
ATPase Activity, Coupled To Transmembrane Movement Of Ions, Rotational Mechanism	0.4974288616088795	0.30326901988266053	MF
MAP Kinase Tyrosine/Serine/Threonine Phosphatase Activity	0.4974288616088795	0.30326901988266053	MF
GDP Phosphatase Activity	0.4974288616088795	0.30326901988266053	MF
JUN Kinase Binding	0.4974288616088795	0.30326901988266053	MF
Pyrophosphate Hydrolysis-Driven Proton Transmembrane Transporter Activity	0.4974288616088795	0.30326901988266053	MF
Phosphoric Ester Hydrolase Activity	0.4974288616088795	0.30326901988266053	MF
Proton-Transporting ATPase Activity, Rotational Mechanism	0.4974288616088795	0.30326901988266053	MF
Phospholipase Inhibitor Activity	0.4974288616088795	0.30326901988266053	MF
Phosphate Ion Binding	0.4974288616088795	0.30326901988266053	MF
Oxalate Transmembrane Transporter Activity	0.4974288616088795	0.30326901988266053	MF
Non-Membrane Spanning Protein Tyrosine Phosphatase Activity	0.4974288616088795	0.30326901988266053	MF
Mitogen-Activated Protein Kinase Kinase Kinase Binding	0.4974288616088795	0.30326901988266053	MF
Histone H3K36 Demethylase Activity	0.4974288616088795	0.30326901988266053	MF
co-SMAD Binding	0.4974288616088795	0.30326901988266053	MF
Benzodiazepine Receptor Activity	0.4974288616088795	0.30326901988266053	MF
Aromatic Amino Acid Transmembrane Transporter Activity	0.4974288616088795	0.30326901988266053	MF
Amino Acid:Monoatomic Cation Symporter Activity	0.4974288616088795	0.30326901988266053	MF
Poly-Pyrimidine Tract Binding	0.4974288616088795	0.30326901988266053	MF
Regulation Of Actin Filament-Based Process	0.4975195021080361	0.3031898908139267	BP
Regulation Of Cellular Biosynthetic Process	0.4975195021080361	0.3031898908139267	BP
Carboxylic Acid Binding	0.4988777846684726	0.3020058350279628	MF
Phosphatidylinositol 3-Kinase Regulator Activity	0.4988777846684726	0.3020058350279628	MF
DNA-binding Transcription Factor Binding	0.4999259319467826	0.3010943351231926	MF
mRNA Binding	0.4999259319467826	0.3010943351231926	MF
G Protein-Coupled Receptor Binding	0.4999259319467826	0.3010943351231926	MF
Regulation Of Organelle Assembly	0.5117871977954677	0.2909105820602518	BP
Regulation Of Sequestering Of Calcium Ion	0.5120852294955817	0.29065775070549055	BP
Response To Histamine	0.5120852294955817	0.29065775070549055	BP
Regulation Of Cellular Response To Oxidative Stress	0.5120852294955817	0.29065775070549055	BP
Regulation Of Endoplasmic Reticulum Unfolded Protein Response	0.5120852294955817	0.29065775070549055	BP
Regulation Of Complement-Dependent Cytotoxicity	0.5120852294955817	0.29065775070549055	BP
Positive Regulation Of Protein Acetylation	0.5120852294955817	0.29065775070549055	BP
Regulation Of Cellular Extravasation	0.5120852294955817	0.29065775070549055	BP
Regulation Of Cardiac Muscle Cell Differentiation	0.5120852294955817	0.29065775070549055	BP
Regulation Of Actin Filament-Based Movement	0.5120852294955817	0.29065775070549055	BP
Regulation Of PERK-mediated Unfolded Protein Response	0.5120852294955817	0.29065775070549055	BP
Protein Localization To Microtubule Cytoskeleton	0.5120852294955817	0.29065775070549055	BP
Protein Localization To Microtubule	0.5120852294955817	0.29065775070549055	BP
Presynaptic Membrane Organization	0.5120852294955817	0.29065775070549055	BP
Positive Regulation Of Vascular Endothelial Growth Factor Receptor Signaling Pathway	0.5120852294955817	0.29065775070549055	BP
Positive Regulation Of Protein Sumoylation	0.5120852294955817	0.29065775070549055	BP
Vasoconstriction	0.5120852294955817	0.29065775070549055	BP
Positive Regulation Of Keratinocyte Migration	0.5120852294955817	0.29065775070549055	BP
Positive Regulation Of RNA Biosynthetic Process	0.5120852294955817	0.29065775070549055	BP
Phosphatidylethanolamine Biosynthetic Process	0.5120852294955817	0.29065775070549055	BP
Neurotransmitter Receptor Transport To Postsynaptic Membrane	0.5120852294955817	0.29065775070549055	BP
Skeletal Muscle Tissue Regeneration	0.5120852294955817	0.29065775070549055	BP
Embryonic Axis Specification	0.5120852294955817	0.29065775070549055	BP
Activation Of Protein Kinase Activity	0.5120852294955817	0.29065775070549055	BP
Glycerophospholipid Metabolic Process	0.5120852294955817	0.29065775070549055	BP
Positive Regulation Of Small GTPase Mediated Signal Transduction	0.5120852294955817	0.29065775070549055	BP
Regulation Of DNA Methylation-Dependent Heterochromatin Formation	0.5120852294955817	0.29065775070549055	BP
Regulation Of Adenylate Cyclase Activity	0.5120852294955817	0.29065775070549055	BP
Regulation Of Receptor Signaling Pathway Via STAT	0.5120852294955817	0.29065775070549055	BP
Ventricular Cardiac Muscle Cell Action Potential	0.5120852294955817	0.29065775070549055	BP
Positive Regulation Of Dendrite Morphogenesis	0.5120852294955817	0.29065775070549055	BP
Positive Regulation Of Cartilage Development	0.5120852294955817	0.29065775070549055	BP
Positive Regulation Of Amyloid-Beta Formation	0.5120852294955817	0.29065775070549055	BP
Neuron Maturation	0.5120852294955817	0.29065775070549055	BP
Negative Regulation Of Vascular Associated Smooth Muscle Cell Proliferation	0.5120852294955817	0.29065775070549055	BP
Negative Regulation Of Striated Muscle Cell Differentiation	0.5120852294955817	0.29065775070549055	BP
Negative Regulation Of Rho Protein Signal Transduction	0.5120852294955817	0.29065775070549055	BP
Long-Chain fatty-acyl-CoA Biosynthetic Process	0.5120852294955817	0.29065775070549055	BP
Intracellular Zinc Ion Homeostasis	0.5120852294955817	0.29065775070549055	BP
Negative Regulation Of Transcription By Competitive Promoter Binding	0.5120852294955817	0.29065775070549055	BP
Cellular Response To Unfolded Protein	0.5120852294955817	0.29065775070549055	BP
Cellular Response To Glucocorticoid Stimulus	0.5120852294955817	0.29065775070549055	BP
Cellular Response To Alkaloid	0.5120852294955817	0.29065775070549055	BP
Androgen Receptor Signaling Pathway	0.5120852294955817	0.29065775070549055	BP
Negative Regulation Of Tyrosine Phosphorylation Of STAT Protein	0.5120852294955817	0.29065775070549055	BP
Adherens Junction Assembly	0.5120852294955817	0.29065775070549055	BP
Negative Regulation Of Protein Exit From Endoplasmic Reticulum	0.5120852294955817	0.29065775070549055	BP
Embryonic Skeletal System Development	0.5120852294955817	0.29065775070549055	BP
Negative Regulation Of Necroptotic Process	0.5120852294955817	0.29065775070549055	BP
Skeletal System Morphogenesis	0.5120852294955817	0.29065775070549055	BP
Response To Amyloid-Beta	0.5120852294955817	0.29065775070549055	BP
Positive Regulation Of Cell Division	0.5120852294955817	0.29065775070549055	BP
mRNA Catabolic Process	0.5120852294955817	0.29065775070549055	BP
SCF-dependent Proteasomal Ubiquitin-Dependent Protein Catabolic Process	0.5120852294955817	0.29065775070549055	BP
Negative Regulation Of DNA-binding Transcription Factor Activity	0.5120852294955817	0.29065775070549055	BP
Positive Regulation Of Proteasomal Protein Catabolic Process	0.5120852294955817	0.29065775070549055	BP
Regulation Of Biomineral Tissue Development	0.5120852294955817	0.29065775070549055	BP
Purine Ribonucleotide Catabolic Process	0.5120852294955817	0.29065775070549055	BP
Positive Regulation Of Glucose Import	0.5120852294955817	0.29065775070549055	BP
Positive Regulation Of T Cell Migration	0.5120852294955817	0.29065775070549055	BP
Peptide Hormone Secretion	0.5120852294955817	0.29065775070549055	BP
Negative Regulation Of Proteolysis Involved In Protein Catabolic Process	0.5120852294955817	0.29065775070549055	BP
Negative Regulation Of Lipid Biosynthetic Process	0.5120852294955817	0.29065775070549055	BP
Cellular Response To Hexose Stimulus	0.5120852294955817	0.29065775070549055	BP
Bile Acid Biosynthetic Process	0.5120852294955817	0.29065775070549055	BP
Cellular Response To Glucose Stimulus	0.5120852294955817	0.29065775070549055	BP
ATP Metabolic Process	0.5120852294955817	0.29065775070549055	BP
Glial Cell Differentiation	0.5120852294955817	0.29065775070549055	BP
Ectoderm Development	0.5120852294955817	0.29065775070549055	BP
Negative Regulation Of Lymphocyte Apoptotic Process	0.5120852294955817	0.29065775070549055	BP
[truncated: 3,201 more rows]
