# Supplementary material for: Central amygdala single-nucleus atlas reveals chromatin and gene transcription dynamics in human alcohol use disorder
Source: Nat Commun. 2026 Jan 19;17:1634. doi: 10.1038/s41467-026-68351-1 (PMC12905162; doi:10.1038/s41467-026-68351-1)
Supplement: Supplementary file 3 — Supplementary Data 1-37 [file 41467_2026_68351_MOESM3_ESM.zip › Supplementary Data/Supplementary Data 10.csv]

Genename	Celltype	MAST FC	MAST FDR
NKAIN2	EXC	1.03830088580584	1.01946222305488e-48
MMP16	EXC	0.726955859742624	1.3316346960589e-45
NRXN1	EXC	0.507026362372205	1.3316346960589e-45
NELL2	EXC	0.589188424209327	1.0078135536524701e-37
KIAA0319	EXC	0.548900111652383	3.44875245513458e-35
RUNX1T1	EXC	0.739526473328304	3.44875245513458e-35
CHSY3	EXC	0.600508139706248	7.969538736624261e-35
TBL1XR1	EXC	0.574606889130489	8.19061788882456e-35
GRM5	EXC	0.516371044235362	3.93996216258185e-34
LMO3	EXC	0.592241513647512	3.32171792018e-33
EPHA3	EXC	1.9241955505013	9.231635969012659e-33
HECW2	EXC	0.556981475556402	1.36375961282429e-30
SATB2	EXC	1.46826382935976	3.29899694977258e-27
FAM13C	EXC	0.585407081825505	3.97823333032163e-27
KHDRBS3	EXC	0.626238951888558	6.327525590658701e-26
SLC35F1	EXC	0.631912259368193	3.89082713585816e-25
PBX1	EXC	0.552119964677496	2.0367035206068102e-24
ZC2HC1A	EXC	0.435850766661003	1.4425012798548e-23
FMN1	EXC	0.493079138201548	2.35845356484351e-23
OLFM3	EXC	0.47887173589722	2.78081988785943e-23
THRB	EXC	0.503479528854594	1.2772660590506e-22
SHISA6	EXC	1.98187012089859	2.14990682526079e-22
ZNF804B	EXC	1.12693647296572	9.02840791864091e-22
SETBP1	EXC	0.480843525408348	2.94653011716394e-21
HS3ST4	EXC	1.41175502160121	4.01521399626505e-21
ZNF385B	EXC	0.555293070834214	8.77840109891578e-21
ARHGAP20	EXC	0.541141888279832	2.4114557907359702e-20
SOX5	EXC	0.835159089074599	9.62522355149363e-20
MAMDC2	EXC	0.843576437820798	1.01364949609573e-19
GAB2	EXC	1.15976577871611	1.30205701165435e-19
CLSTN2	EXC	0.611727551743027	1.69834300997415e-19
CNTNAP4	EXC	2.3104290356624	5.47022904605859e-19
ELAVL4	EXC	0.719820139021154	6.910532921283392e-19
GRIK3	EXC	2.05823492829901	7.001690416136982e-19
DPP10	EXC	0.841091430921521	8.84627985018058e-19
ARPP21	EXC	0.416011428928519	2.28814294933658e-18
HECW1	EXC	0.423738142673681	2.44160330218033e-18
PCSK5	EXC	1.09309287129957	2.61681759260915e-18
PDZRN3	EXC	0.818849747139527	2.88919307639076e-18
CTDSPL	EXC	0.400617241821017	3.35401675984218e-18
CHN1	EXC	0.400850409751945	3.41032527452758e-18
KCNQ3	EXC	0.490059597107708	4.18914419738919e-18
EFNA5	EXC	0.936217558645613	5.0998185069046004e-18
CSRNP3	EXC	0.447255895624677	6.73104027652573e-18
SV2B	EXC	0.344024760816854	7.092670547105489e-18
NRG1	EXC	0.762946967622666	2.98338517400821e-17
PRICKLE2	EXC	0.493288541353769	5.4427262094116e-17
ELAVL2	EXC	1.17770107052654	6.253443319182391e-17
CHRM2	EXC	1.79559455856592	6.41435968623858e-17
RASGRP1	EXC	0.793855793400994	7.2391162718383e-17
FRMD4A	EXC	0.287959573889557	8.04201050717559e-17
HIVEP1	EXC	0.543222757742992	1.6395735052986e-16
GFOD1	EXC	0.483165227474306	1.78559714912508e-16
GNB4	EXC	0.904568250079793	2.40504413548525e-16
SCD5	EXC	0.546062606070286	4.80133078027468e-16
RALYL	EXC	0.475037496319363	9.40643200843833e-16
PPM1A	EXC	0.35575971051535	1.5936598170468402e-15
PRUNE2	EXC	0.452725364207005	2.1253136542437707e-15
DLC1	EXC	0.894761360494075	2.30079506559085e-15
LRRC3B	EXC	0.830581501405775	2.3613498401111604e-15
DIRAS2	EXC	1.66787609491027	6.121657201764661e-15
CDH11	EXC	1.46706727070717	6.5019176670685e-15
CDH10	EXC	0.589821310172386	9.839268295236171e-15
MGAT4C	EXC	0.654381078468633	1.64445270500569e-14
MLIP	EXC	0.518398630884414	2.03703300849144e-14
SYT16	EXC	0.352797739904329	2.62114234046068e-14
TMEM163	EXC	1.51261698778385	3.03093093759664e-14
STAMBPL1	EXC	0.624821137868999	4.8658205964371904e-14
MAP6	EXC	0.641070561099842	7.461082732027092e-14
BMPER	EXC	1.64819230073559	9.2652335870646e-14
KLF7	EXC	0.470178283707126	1.03136470740707e-13
HMGCLL1	EXC	0.430668731430696	1.67464923409253e-13
STOX2	EXC	0.397615605244386	1.78041468769373e-13
MYRIP	EXC	0.565827370646378	2.09810559116773e-13
TRIM2	EXC	0.317605985628431	2.81967345957461e-13
PRKCB	EXC	0.536441396236905	4.18323453312811e-13
PDE4D	EXC	0.415541094990237	1.5068043409910098e-12
MBOAT2	EXC	0.421618058898028	1.50928716558731e-12
EMB	EXC	1.37702350053193	2.13069852728758e-12
PHACTR3	EXC	0.354361099587983	2.24247893214657e-12
VWC2L	EXC	0.822990547633776	2.28343311879104e-12
SYNPO2	EXC	0.814699703505358	2.83416897408971e-12
KCNK2	EXC	1.44133524066838	3.15981024934802e-12
CACNA2D3	EXC	0.359998052348667	5.44525782403818e-12
PTPRT	EXC	0.385375472152591	1.93224695201658e-11
KCNB2	EXC	0.953886295022929	2.29943205711826e-11
CDH12	EXC	1.08789149364098	2.83561610137812e-11
EPHA5	EXC	0.440340391138941	4.46133171530033e-11
NIM1K	EXC	0.455011939922562	7.13577992539473e-11
PKD2	EXC	0.316337025677453	1.02699572436928e-10
DCHS2	EXC	2.21422310129354	1.0916412687257e-10
PLCB1	EXC	0.440213405821817	1.77850093553317e-10
ADD3	EXC	0.563839172298719	2.06150247027728e-10
STRBP	EXC	0.462760923094082	2.08019659015488e-10
ST7	EXC	0.337857924285184	2.11472329141126e-10
KCNC2	EXC	0.940594217562037	2.14050437154132e-10
FRMD3	EXC	0.728797253503832	2.1663833927106e-10
PIK3R1	EXC	0.33993821985338	2.27639472951428e-10
ADCY2	EXC	0.594451296467588	3.46797345835108e-10
SEMA3E	EXC	0.725279151030618	3.48215599406867e-10
MCHR2	EXC	1.54416179440602	4.35298082971039e-10
POU6F2	EXC	0.591036303854589	6.11166219544874e-10
GALNT14	EXC	0.622069081053779	8.49949854760311e-10
GALK2	EXC	0.286878322208056	1.23732587047187e-09
NCALD	EXC	1.04265347272293	1.87280099914494e-09
DSCAM	EXC	0.280599316919664	1.8987905170824803e-09
URI1	EXC	0.314835734103636	2.25913395975661e-09
BCL11A	EXC	1.47370453040205	3.25217164803536e-09
TRHDE	EXC	0.691779805653086	3.9119133453999e-09
PLEKHA1	EXC	0.931910985339774	4.6682201601029605e-09
SEMA3A	EXC	1.46028412211006	5.80829945373119e-09
NUAK1	EXC	0.515888641297394	5.874007208959411e-09
STAU2	EXC	0.362237497108358	6.5644197971206115e-09
RIMS2	EXC	0.292197184765593	7.053989947529861e-09
TRPC1	EXC	0.375566420903743	8.054570275229921e-09
CDH6	EXC	0.78642375527248	9.54449897240276e-09
COL5A2	EXC	1.71821323889672	1.04656216713353e-08
NAALAD2	EXC	0.74679930284779	1.69181903709538e-08
GARNL3	EXC	0.395003830430229	1.76462573327903e-08
EPHA7	EXC	0.398652623821232	3.21575186009456e-08
FBXW8	EXC	0.40682184688607	3.43044161774806e-08
ST3GAL6	EXC	0.849849269743701	3.98600533435278e-08
PDE10A	EXC	0.484369866029025	4.09542761061996e-08
ARL15	EXC	0.385986820745613	4.63433090811286e-08
HTR2A	EXC	1.0550865380877	4.88807778220682e-08
IL12RB2	EXC	0.688593196131803	5.5637951496418e-08
REEP1	EXC	0.268832291321313	6.45012528679131e-08
LMO4	EXC	0.313813794023972	6.93643463124716e-08
KCNK10	EXC	0.978343113695856	7.78690705974621e-08
ASTN2	EXC	0.685717297723285	8.18328070384031e-08
AIG1	EXC	0.346836830722532	8.80239674420212e-08
CPEB1	EXC	0.291949383517345	9.72059693188551e-08
PIK3CA	EXC	0.758812235653222	1.04059147614795e-07
FAM102B	EXC	0.592263118639639	1.04961637039842e-07
LRRC28	EXC	0.305690716950732	1.08656139221638e-07
SKAP2	EXC	0.712917610964745	1.1278995391274e-07
ST5	EXC	0.393766962194546	1.15533787028467e-07
GABRB2	EXC	0.887486409633826	1.74709574107308e-07
KIAA1217	EXC	1.17132556810424	1.77518064193298e-07
RGMA	EXC	2.41697478327368	1.82496554243969e-07
CUX2	EXC	0.858160524195215	2.6854604484956e-07
PPFIBP1	EXC	0.58749674025481	3.03638085204225e-07
STARD13	EXC	1.05495816709183	3.28914733915133e-07
VPS41	EXC	0.33844480035194	3.60023230603172e-07
SLC36A1	EXC	1.06435940872802	3.67634001284152e-07
GRM3	EXC	0.703109115797596	5.42234611321953e-07
FRAS1	EXC	0.484848715263209	5.81167021158673e-07
UST	EXC	1.91674522660544	6.97906434090461e-07
SNX7	EXC	0.857618232143024	8.61407479205314e-07
RSPO2	EXC	1.2325872215216	1.43674475711706e-06
RASGEF1C	EXC	0.462737918568261	1.84907274649046e-06
ST8SIA1	EXC	0.851007844522344	1.87271075903344e-06
RXFP1	EXC	0.835173756686788	1.98106459379183e-06
LHFPL2	EXC	1.04390628768025	1.98240815097457e-06
OPCML	EXC	0.284843959150768	2.25676903679917e-06
SLC8A3	EXC	0.604172775425948	2.29063292244562e-06
ADRA1B	EXC	0.523072460539383	2.61560925067734e-06
CACNB4	EXC	0.275666803066773	3.02972333808238e-06
CENPP	EXC	0.698060379008179	3.1365192283281e-06
TTC39B	EXC	0.801975565069248	3.15960847549817e-06
TRMT11	EXC	0.354049062406249	3.25101684615219e-06
KSR1	EXC	0.928684275992158	3.76319316100655e-06
B3GAT2	EXC	0.803205807362586	4.05342366136318e-06
OCA2	EXC	0.851500853164839	4.15166255022296e-06
SLC15A5	EXC	0.660852472088747	4.90950406494022e-06
ALCAM	EXC	0.421549446481603	5.32655180526247e-06
KCND2	EXC	0.393173197300218	5.45658999469627e-06
VAV2	EXC	0.9293739180495	5.45658999469627e-06
STXBP6	EXC	0.585875098107969	7.25267859259373e-06
FUT9	EXC	0.699374299935632	8.35453281801092e-06
CDYL	EXC	0.512189502815079	8.83963064091957e-06
C1orf21	EXC	0.387959338415173	9.9099772886039e-06
PCOLCE2	EXC	1.41586166857577	1.10495968955527e-05
NREP	EXC	0.836130761245148	1.34092648216333e-05
LIMS1	EXC	0.916414355765309	1.38317201143632e-05
NGLY1	EXC	0.337915629268912	1.41910632055205e-05
GABRG3	EXC	0.664184495471774	1.45504052782281e-05
ATXN7L1	EXC	0.275817653058391	1.5616066671181e-05
NRXN3	EXC	0.375556765767513	1.71857260121885e-05
CRTAC1	EXC	1.56400469876329	1.7767593445865e-05
FAM117B	EXC	0.346106529417808	1.91348753681753e-05
CDON	EXC	0.583078802143612	1.98320366983343e-05
PELI2	EXC	1.0935200810262	2.11494329338464e-05
CREBRF	EXC	0.806044475584646	2.15743784012769e-05
TM6SF1	EXC	1.13997425890633	2.25123722436667e-05
RYK	EXC	0.3021554394896	2.32602262247881e-05
C2orf88	EXC	0.803376576010489	2.75854055778819e-05
GPRIN3	EXC	1.11768961808862	2.87625719126627e-05
ZNF462	EXC	0.927043298488827	3.06056518702762e-05
HS3ST5	EXC	0.830695646016037	3.36779978130581e-05
TVP23C	EXC	0.58740292913784	3.43546939505126e-05
LNPEP	EXC	0.612942912606057	3.50578416338274e-05
ARRB1	EXC	0.877388941209913	3.60969742962721e-05
TNFRSF21	EXC	0.894021695987714	3.66993884868451e-05
PLCXD2	EXC	1.62220363198151	3.72278293674211e-05
TM7SF3	EXC	0.444906765700606	4.07162302959427e-05
FCHO2	EXC	0.762327337793955	5.81917224442513e-05
CCND3	EXC	0.783698689056228	6.35899993687405e-05
SPARCL1	EXC	0.380009785207013	6.38532010419224e-05
ATP2B2	EXC	0.32289705310094	6.58414793033933e-05
NGEF	EXC	0.660637644880114	6.80445295677923e-05
RFTN1	EXC	0.372234513687228	8.5949085720632e-05
ARNTL2	EXC	0.296064399280576	9.21411963292617e-05
TTN	EXC	1.21711142912504	0.0001089265534515
LRCH1	EXC	0.319832407682744	0.0001200645661203
TMEM150C	EXC	0.497150790858841	0.0001347743548128
KLHL8	EXC	0.58430276359704	0.0001464762741365
RPH3A	EXC	0.57400973497517	0.0001468657585787
LHFPL5	EXC	0.454739920754021	0.0001565531341521
SULF1	EXC	0.693005612995114	0.0001753680097306
ANKRD30B	EXC	0.387883696163433	0.000176231856407
UNC13B	EXC	0.355392701910237	0.0001773535428411
HERC6	EXC	0.29318291114024	0.0001777197656219
ETV6	EXC	0.623891052192511	0.0001965251594203
SDK2	EXC	0.518529380251016	0.0001972865024164
CEP63	EXC	0.267556411432966	0.0002068126194677
RHOBTB1	EXC	0.985127814864819	0.0002184133743566
KIAA1671	EXC	0.526297237665908	0.000250541677719
OSBPL3	EXC	0.367653323885117	0.000254728285102
STX3	EXC	0.554979339452315	0.0002909520200775
TMEM245	EXC	0.40863518263722	0.0003081859757134
ADAMTS19	EXC	0.419398973211754	0.000336471478045
TLE4	EXC	0.472468426183769	0.0004104272049515
SMIM17	EXC	0.864459345052909	0.0004518892912667
NME9	EXC	0.718899654024352	0.0004979331139887
CRYL1	EXC	0.577516829347501	0.0005197356228988
PPM1L	EXC	0.703588311632189	0.0005623237931136
DPY19L1	EXC	0.664004856367091	0.0006200495841779
GLIS1	EXC	0.410341055706881	0.000669171382441
TLL1	EXC	0.519552475220242	0.0007031028567622
CNNM1	EXC	0.506450412458306	0.0007052009586863
NWD2	EXC	0.610293946256936	0.0007213051146683
PTN	EXC	0.871182431631271	0.000747743703177
ATP10A	EXC	0.565499621527178	0.0007780840648197
GHR	EXC	0.500973489921146	0.0008084102940593
GATAD1	EXC	0.798251917473178	0.0008107593488653
COL21A1	EXC	0.577794826080052	0.0008556337996902
KIF13A	EXC	0.722377368844472	0.0008646426477861
SEMA6D	EXC	0.538728508210139	0.0008759203102223
ST6GAL1	EXC	0.36072836473295	0.0008854587748047
BCAT1	EXC	0.637250252936904	0.0008937035065578
TSHZ3	EXC	0.638423826960022	0.0009301964038305
DIXDC1	EXC	0.587468027123786	0.0009312271204782
P3H2	EXC	0.705697271911623	0.0015519063586378
CDH20	EXC	0.831640663197532	0.001574768774968
GNA14	EXC	0.766107056624055	0.001646150270258
NT5DC1	EXC	0.431705646224779	0.0018308711724977
SEL1L3	EXC	0.299835446684771	0.0018894333652428
RNF24	EXC	0.424043294151475	0.0022590734742322
NRG2	EXC	0.456961746782829	0.0024697367447048
GAB1	EXC	0.647641436838551	0.0026135634970435
PLCB4	EXC	0.488756109613534	0.0030391888414695
RIPOR2	EXC	0.574810945397902	0.0033029263575195
B3GLCT	EXC	0.353048733685285	0.003405098077454
MCTP2	EXC	0.697544518828005	0.0036228815179432
PITPNC1	EXC	0.597332073426024	0.00368553028232
AFF1	EXC	0.434389925900864	0.0039146185052029
CALCRL	EXC	0.291803044427457	0.0039559502486319
ZNRF1	EXC	0.441341002433216	0.004200725064333
MKX	EXC	0.709150184947735	0.0047678352529195
ZNF827	EXC	0.349079695980797	0.0048408525020222
RUNX1	EXC	0.264164172849902	0.0052458804765255
COLGALT2	EXC	0.49213194466758	0.0054445042386947
MGLL	EXC	0.446177948972446	0.0069757036881889
BORCS5	EXC	0.633264355840553	0.0081812511609168
PLCG2	EXC	-0.688581913236213	8.21830946261749e-63
PAM	EXC	-0.655465400158741	3.53934661805176e-40
FNDC3A	EXC	-0.83222852428358	5.721551498738719e-36
HSPH1	EXC	-0.472301483166778	5.623077723585761e-35
AHI1	EXC	-0.533124156542248	3.0382430596615397e-34
PRRC2C	EXC	-0.79621078708845	2.5861769191846903e-31
ZFHX3	EXC	-1.56269061273414	1.15642200149815e-28
BAIAP2	EXC	-0.692956176366165	1.66247375154467e-27
ATF7IP2	EXC	-0.317736587415508	7.24532646058552e-27
DOK5	EXC	-0.639753702839033	3.63263193858493e-24
PLA2G4C	EXC	-0.328570886652741	1.05438235878384e-23
PDE4DIP	EXC	-0.94359052808828	1.8387679661874896e-22
PSME4	EXC	-0.347145879552063	1.8387679661874896e-22
BACH2	EXC	-0.321542940587939	8.59744064262588e-22
TET3	EXC	-0.603072441517821	9.02840791864091e-22
MAN1A1	EXC	-0.974211426092327	2.6476751090630902e-20
RABGEF1	EXC	-0.97956395907752	5.4128155539054303e-20
ABR	EXC	-0.674230882698159	3.07937183303736e-18
HMGCS1	EXC	-0.550703085572548	4.5803456938751295e-18
ZDHHC14	EXC	-0.727870638215381	5.69850496235108e-17
CACNA1A	EXC	-1.57091895010787	4.74202567555282e-16
ARID4B	EXC	-0.705539872933989	5.547954304085239e-16
GALNT13	EXC	-0.591298890830713	7.145189539138169e-16
ESYT2	EXC	-0.474704477441973	1.00923984579931e-15
HOMER1	EXC	-0.683606036485076	1.5818361178942502e-15
RTN4	EXC	-0.377685097589012	4.13743403617264e-15
GNAL	EXC	-0.868823595202064	4.237272617579121e-15
TCF25	EXC	-0.970216909361353	4.409685299859771e-15
USP34	EXC	-1.4660970471545	5.472459043657411e-15
SENP5	EXC	-0.843333805114255	7.3451135175211e-15
ANKRD33B	EXC	-0.488975790683322	7.60827652194076e-15
GOLGA4	EXC	-0.804226600707856	1.31769368784702e-14
UNC13A	EXC	-0.473844617454352	2.47684801168406e-14
ATP1B3	EXC	-0.461744169196082	3.65864059670136e-14
TOP1	EXC	-0.612305768040382	4.01505596047143e-14
RLF	EXC	-0.467182629101208	4.979354529658541e-14
VPS37B	EXC	-0.42585841262	6.36628211879986e-14
CCDC88A	EXC	-0.345167567079756	6.79924571714969e-14
DENND4A	EXC	-0.403164933864963	7.45053869723771e-14
CIT	EXC	-0.393283684813114	7.90599089266254e-14
ATP13A3	EXC	-0.331393306873205	1.34002472634225e-13
ARNT2	EXC	-0.712247183218831	2.02679803552895e-13
HNRNPU	EXC	-0.542543189229973	2.81282480792067e-13
LONRF2	EXC	-0.418689457654944	3.0430537466533097e-13
NXNL2	EXC	-1.19752595581159	4.03052058973803e-13
JARID2	EXC	-0.493377980507779	5.021518321031599e-13
LRRFIP1	EXC	-0.580397108623683	5.43582179957173e-13
DIP2C	EXC	-0.341797354285568	6.28759957488439e-13
SORBS1	EXC	-0.420970618342165	6.85381727098851e-13
ATP1A3	EXC	-0.724289172752112	7.50740164548586e-13
HNRNPA2B1	EXC	-0.701963308321553	1.20864026862568e-12
ADGRB1	EXC	-0.339402329552974	1.72199411359818e-12
VMP1	EXC	-0.584066838866608	2.97283348287938e-12
DDX5	EXC	-0.388220510455758	3.10131900633568e-12
PHLPP1	EXC	-0.610026161644035	3.58060128297861e-12
COL25A1	EXC	-0.509127489882319	5.20339945993404e-12
SIPA1L2	EXC	-0.291024964012494	8.52685282969252e-12
DGKB	EXC	-0.494438664404313	1.03516570077606e-11
RALGAPA1	EXC	-0.86585626118542	1.7640895963328098e-11
TUBA1A	EXC	-0.970251581158433	1.7845092212123698e-11
USP32	EXC	-0.493352757063585	2.12514605756237e-11
PFKP	EXC	-0.512587739639916	2.38909783634018e-11
ANKRD12	EXC	-0.854442554926843	3.5035547045050296e-11
NPTX1	EXC	-0.448652209549105	4.5655790676816296e-11
SHANK1	EXC	-0.30955439576826	9.83175164396905e-11
BTAF1	EXC	-0.682040150154285	9.84151113252952e-11
PFKFB3	EXC	-0.286689199478563	1.17395766750832e-10
GRB2	EXC	-0.289329377819543	1.18915102101577e-10
VPS53	EXC	-0.581250325183235	1.5900638492381202e-10
ZDBF2	EXC	-0.574535507479228	1.66785370564073e-10
AP2A2	EXC	-0.767902130879731	2.47230596672069e-10
ARPC2	EXC	-0.760601740857417	3.47731427755716e-10
WDR37	EXC	-0.611949594333896	4.99950824867189e-10
SPAG9	EXC	-1.16549794585794	5.987481518896971e-10
AFAP1	EXC	-0.299221183131617	6.09636350563699e-10
ZFC3H1	EXC	-0.501212997757002	6.34733152809119e-10
FAM153A	EXC	-0.753452974744872	6.611585739466401e-10
SLC16A10	EXC	-0.317732011685293	1.45037117848266e-09
TAF1D	EXC	-0.738706113657634	1.6577131783651e-09
CCNH	EXC	-0.401404490084657	2.1644075012314904e-09
EIF5B	EXC	-0.33132177252876	2.6297005547035e-09
ATP11B	EXC	-0.45559534164408	3.6034473204298205e-09
NEBL	EXC	-0.304148382499046	3.85548528281795e-09
SLC24A4	EXC	-1.17621166376746	4.07286448797789e-09
SYN3	EXC	-0.628700566599089	4.4928373036078305e-09
ANKRD11	EXC	-0.327201882271487	5.378341900326151e-09
ATCAY	EXC	-0.449611757868273	5.5149845837562806e-09
NCS1	EXC	-0.282261097004937	8.8984913297082e-09
PIP5K1A	EXC	-0.721024702533549	1.14891920790749e-08
PRKAR2A	EXC	-0.455780163128377	1.45763289453629e-08
SMC5	EXC	-0.398425837773453	1.85751064619261e-08
ZNF331	EXC	-0.361665654739677	2.27771541069993e-08
GAK	EXC	-0.412036736469106	2.71236705843278e-08
KCTD8	EXC	-1.45144306268366	2.93965770370881e-08
PCNT	EXC	-0.533228295056046	3.38080134258506e-08
VCL	EXC	-0.372849560621435	3.6478221931976e-08
TM9SF3	EXC	-0.343927243256078	5.5124590656035e-08
ACTB	EXC	-0.4224725669781	7.24528144511911e-08
HOOK3	EXC	-0.462226273528427	7.29691185270898e-08
RIF1	EXC	-0.919940312079904	8.96291394770945e-08
DGKG	EXC	-0.820755269471661	8.98795186720974e-08
LHFPL3	EXC	-0.359645335718004	9.12788821102847e-08
FAM126A	EXC	-0.432864162300011	9.4522209811377e-08
WDFY2	EXC	-0.422242337342441	9.69637221040989e-08
PEAK1	EXC	-0.315602188514209	1.0097316677482e-07
KCNQ2	EXC	-0.719596040044775	1.04477708280495e-07
RANBP2	EXC	-0.576582255280963	1.16061630823959e-07
SIPA1L3	EXC	-0.611305683912439	1.16370637727504e-07
GRIK4	EXC	-0.595499818934689	1.5200043431665e-07
CACNB2	EXC	-0.288801586524229	1.53434952109884e-07
UBR1	EXC	-0.881666146320364	1.61883432840936e-07
SIK3	EXC	-0.332264669195396	1.91260077111335e-07
MEIS2	EXC	-0.406331016136313	2.51865303755661e-07
CAMSAP2	EXC	-0.855368869839575	2.54440680594896e-07
UBE2H	EXC	-0.638337685837876	2.96335068054274e-07
SNTB2	EXC	-0.356995151802582	3.38994019776944e-07
SMAP2	EXC	-0.443634843649375	3.41736948272729e-07
ANO4	EXC	-0.478451248680621	4.20492773529248e-07
FAM133B	EXC	-0.267130994747411	5.71487772021561e-07
CDH4	EXC	-0.833390992000711	7.95312682424098e-07
GABRA2	EXC	-0.275453467751453	7.99813183433836e-07
ARFGEF3	EXC	-0.269301931368563	8.16779956720401e-07
RAB1A	EXC	-0.354627898600972	8.80203372743038e-07
DDX24	EXC	-0.86308339239331	9.68836593687027e-07
SAMD8	EXC	-0.581675553119379	9.68836593687027e-07
HNRNPL	EXC	-0.318702405847351	9.77717557659531e-07
FBXW7	EXC	-0.268615062202449	1.05101740250105e-06
PRKCG	EXC	-0.620877467036804	1.37777954119604e-06
EPB41L3	EXC	-0.301104686316225	1.54286948040729e-06
PIK3C2A	EXC	-0.367458176049088	1.71464834158049e-06
SMURF1	EXC	-0.339281841135212	1.87271075903344e-06
L3MBTL4	EXC	-0.275852815143708	1.87583463596898e-06
TMEM41B	EXC	-0.586508169996347	2.0134714287842e-06
PAK1	EXC	-0.303307872042012	2.38180747590195e-06
EIF4A1	EXC	-0.296124710590144	2.44819144703601e-06
HECTD2	EXC	-0.521756213822608	2.85450438008388e-06
BCLAF1	EXC	-0.835210620714311	3.04857999920317e-06
AMZ1	EXC	-0.671278166733549	3.35423142827892e-06
SON	EXC	-0.75282761523515	3.49749267679874e-06
HSP90AA1	EXC	-0.734858932442834	3.59689546369853e-06
KIAA0513	EXC	-0.526642466723479	3.607538537965e-06
PPP1R13B	EXC	-0.28168858445563	3.63389620564701e-06
ACTG1	EXC	-0.695327846003519	4.76489685861187e-06
ROBO2	EXC	-0.611325879808108	5.18559293863983e-06
CELF5	EXC	-0.451391753060577	6.40090427744197e-06
XPR1	EXC	-0.264497175820983	6.49248169578363e-06
RRAS2	EXC	-0.468521282657839	7.13920878376899e-06
STAC	EXC	-0.729884727914153	7.25267859259373e-06
LRRK1	EXC	-0.411322169274435	8.06198353909785e-06
TMSB10	EXC	-0.297601769285679	1.13425632413412e-05
MORF4L1	EXC	-0.708410962292861	1.15305376792441e-05
NSUN6	EXC	-0.47378099135162	1.17841426977094e-05
SAFB	EXC	-0.33818227861838	1.19213056810208e-05
NACA	EXC	-0.310138719873853	1.32276461341622e-05
RAP1B	EXC	-0.427034538744298	1.70999823078318e-05
RHBDD2	EXC	-0.535985156430202	1.83879897377745e-05
LUC7L3	EXC	-0.886568394667825	1.89263393813439e-05
KIAA1324	EXC	-0.495414784820453	1.90730068851714e-05
SRRM2	EXC	-0.841272974312298	2.07547736222995e-05
EP400	EXC	-0.6675323643715	2.12812279694013e-05
VSTM2B	EXC	-0.381027793325874	2.18271329281668e-05
SYT4	EXC	-0.297313818316522	2.45150414532978e-05
FNDC3B	EXC	-0.329375665668758	2.51665351948176e-05
GOLGA8B	EXC	-0.810395219799129	2.87625719126627e-05
LHX2	EXC	-0.570651790473524	2.9001395036612e-05
TBC1D32	EXC	-0.517177191578287	3.41686446603324e-05
JAG1	EXC	-0.263434744184596	3.43616551759791e-05
GALNT18	EXC	-0.310611441974387	3.53981281485621e-05
GTF2I	EXC	-0.268923201156226	3.5499002074142e-05
FDFT1	EXC	-0.735883426808328	4.10748762185996e-05
SYT11	EXC	-0.876198133803975	4.8519769277666e-05
ZNF451	EXC	-0.537664463905011	5.53606203241472e-05
MALT1	EXC	-0.310441836038873	5.89770243781848e-05
DIP2B	EXC	-0.436290837838623	6.33436337212423e-05
APBB2	EXC	-0.276899563794141	6.38817601599744e-05
ATP9B	EXC	-0.589777859972559	6.82404907842803e-05
ACAP2	EXC	-0.404084076220006	6.9441761106301e-05
RTF1	EXC	-0.85704068632684	6.95222580269161e-05
NRXN2	EXC	-0.577133734395859	7.60935541957415e-05
TTYH1	EXC	-0.383691430732655	8.92462451316475e-05
IQGAP1	EXC	-0.338272458721654	8.97559228701473e-05
FOXO1	EXC	-0.355150596932446	9.04810122630801e-05
PARD3	EXC	-0.916429385297979	9.69025766567013e-05
EFR3B	EXC	-0.427239464392235	0.000105945847164
RBM25	EXC	-0.279566120248832	0.00011131344412
RAB40B	EXC	-0.707773854715129	0.0001609782241575
NCOR2	EXC	-0.619884053858727	0.0001675431002518
CAPZB	EXC	-0.642027594373238	0.0001794895967379
GSPT1	EXC	-0.329798841504567	0.0001797410259676
DPM1	EXC	-0.391311829953539	0.000190488576396
ATP6V0B	EXC	-0.353455596540624	0.0001950684774067
KNDC1	EXC	-0.714321880537247	0.0002092446832274
IGF2BP3	EXC	-1.09904928588179	0.000213497242681
INO80	EXC	-0.761437559317818	0.000213497242681
SEZ6L2	EXC	-0.412867261474969	0.0002154639391838
GABBR1	EXC	-0.574553879507853	0.0002201136431467
APLP2	EXC	-0.504318394021097	0.0002573894376319
MAPRE2	EXC	-0.279281300582896	0.0003166140836672
SLC4A4	EXC	-0.278880910577941	0.00035092184325
PRPF4B	EXC	-0.592168967140937	0.000359774387853
NEFL	EXC	-0.554562808818647	0.0003768486772146
SCYL2	EXC	-0.336596171096569	0.0003838659914786
RIMBP2	EXC	-0.772565718016335	0.0004273308000086
HMGCR	EXC	-0.626960297113381	0.0004361757205974
SMCHD1	EXC	-0.563313781282985	0.0004615743374908
ANKRD42	EXC	-0.394194929226834	0.0004661834768553
NKTR	EXC	-0.530449175912578	0.0004991784746753
EEF1A2	EXC	-0.417361400492686	0.0005225906104825
UBE2G1	EXC	-0.517764684181381	0.0005656418018689
MPHOSPH8	EXC	-0.456895307711627	0.0005656592706001
GRIK5	EXC	-0.44198787843919	0.0005836168003455
TERF2IP	EXC	-0.328731533272741	0.0005876025138257
KIF5B	EXC	-0.549303179135223	0.0006403664117557
BSCL2	EXC	-0.657244353733101	0.0006641648491585
MAP1A	EXC	-0.686977961549009	0.000689689147297
TUBB2A	EXC	-0.267922375662261	0.0007213051146683
ATP6V0C	EXC	-0.431640843387111	0.0007891848740813
ENOSF1	EXC	-0.672182930088728	0.0007891848740813
PRRT2	EXC	-0.473468789929264	0.0008339576262356
ENO2	EXC	-0.437059024755231	0.0008745037581763
DCTN1	EXC	-0.704828333992275	0.0010146137712157
KCNN3	EXC	-0.396341087143362	0.0011421743303327
PTPRO	EXC	-0.281620389937629	0.0011440366338603
RTN4RL1	EXC	-0.428255881854467	0.0011482321081715
ZMIZ2	EXC	-0.422967767444562	0.0011633993577862
DPY19L3	EXC	-0.268468843610028	0.0011689245238364
C1orf52	EXC	-0.280888909896518	0.001212819636198
CHKA	EXC	-0.599664717581123	0.0012323509907638
CYP46A1	EXC	-0.721314299000593	0.0012828534949488
CDH8	EXC	-1.20004759386226	0.001353826438994
LENG8	EXC	-0.66787580623515	0.0013542869962507
SARS	EXC	-0.371563728813125	0.0014200766524762
KCNIP2	EXC	-0.372370183871344	0.0015902248788562
KCNG3	EXC	-0.439035522102926	0.0017816518848225
SMARCC1	EXC	-0.513392100055702	0.0020315378332606
ATP1A1	EXC	-0.398781666514626	0.0020398846623871
ABCA5	EXC	-0.607140733523369	0.0020695860202837
SUZ12	EXC	-0.460432120044793	0.0020695860202837
STK4	EXC	-0.361914261961886	0.0021169658431926
ZNF883	EXC	-0.620357461186211	0.0021751324897916
RIN2	EXC	-0.268427413160556	0.0022260412978002
FAM135B	EXC	-1.23413302699783	0.0022739379840488
GPR158	EXC	-0.584969717814007	0.0023225574241881
NOL10	EXC	-0.416965280506049	0.00236739589175
MEIS3	EXC	-0.535728349493311	0.0023890518981403
LRRC49	EXC	-0.296947159833006	0.0025426856298155
OAZ1	EXC	-0.425254703962278	0.0026590694985193
SEC63	EXC	-0.269811761201844	0.0027761487365757
YWHAG	EXC	-0.495866320676109	0.0029246658891505
HDDC2	EXC	-0.307554394268755	0.0031024155817847
ADGRV1	EXC	-0.273647399374959	0.0031428207294208
TMEM30A	EXC	-0.334918525327268	0.0032955114356461
SLIT3	EXC	-0.641700122305117	0.0033772473985021
RAC1	EXC	-0.600879325196011	0.0034444439988639
MIA3	EXC	-0.281363362006059	0.0036066143369455
PLXNA4	EXC	-0.772719656075784	0.0036342116544756
PPP6C	EXC	-0.317984509915847	0.0036463865412349
PTH2R	EXC	-0.731253015473388	0.0040059487025609
HYDIN	EXC	-0.625633101012282	0.0040695094731289
GNA12	EXC	-0.328598986612031	0.0041029329337589
GGT7	EXC	-0.439524508116621	0.0041643448165832
NPM1	EXC	-0.38746559096703	0.004257860482447
CKB	EXC	-0.454367764907489	0.0044010377975318
ERC1	EXC	-0.485414454582981	0.004430971905179
NTM	EXC	-0.430743522836514	0.0048722604674794
GABRA4	EXC	-0.422627835840258	0.0058029257867917
FKBP1A	EXC	-0.300656097855854	0.0062007942761477
SAFB2	EXC	-0.463292113398013	0.0063518697021011
CCSAP	EXC	-0.438978808470451	0.0068617016088192
SFMBT2	EXC	-0.47464948182204	0.0070843820092474
PPA1	EXC	-0.365598113733673	0.007293306125473
PSD	EXC	-0.606626075073356	0.0077683001948193
SUPT6H	EXC	-0.415668920944793	0.0078515070741197
RNPC3	EXC	-0.664961995274576	0.0078881929626159
ZNF10	EXC	-0.540245504112835	0.0079715207898775
GREB1L	EXC	-0.911411244231999	0.008101415284812
CCDC92	EXC	-0.418577539987177	0.0085327289232862
CCDC85A	EXC	-0.866753086222479	0.0087972978234723
ATP2A2	EXC	-0.488048772130387	0.0088615721680602
ROCK1	EXC	-0.495201554999327	0.0089210696976835
PTDSS1	EXC	-0.293204069948078	0.0092268375536653
ZNF540	EXC	-0.540756115811361	0.0093884933977887
FBXO22	EXC	-0.632800578437005	0.0095946190772088
PDE1A	OLI	0.94084187156994	7.89565678468251e-262
PARD3B	OLI	0.459456153359023	2.96364780127379e-56
CALN1	OLI	0.499719828353478	7.3414229438406715e-53
CNTN1	OLI	1.23598696521244	8.81442556754756e-37
DYSF	OLI	0.6089606361246	3.6456744792362e-30
CNTNAP2	OLI	0.650028031953358	5.70531616578377e-27
WWOX	OLI	0.669018375974393	2.68166346595473e-19
ADARB2	OLI	0.302337947494756	1.84381496105575e-10
DUSP16	OLI	-0.280531053867516	2.22210373301397e-258
HSP90AA1	OLI	-0.525864041159497	1.01950501789304e-189
SEMA4D	OLI	-0.717792444109132	7.11059134385458e-168
PSD3	OLI	-1.19956701124079	1.10110404398045e-161
PLCG2	OLI	-0.608164999424776	3.7136307038503503e-151
TF	OLI	-0.438174857914156	9.82142612621694e-124
CCDC88A	OLI	-0.328790707739657	4.88510889907154e-116
TIAM1	OLI	-0.954594047935571	8.74618830899669e-108
JAM3	OLI	-0.564664996829785	1.5324568026004602e-104
PLA2G4C	OLI	-0.61942082911331	2.67316254795119e-96
NPC1	OLI	-0.473849893559093	8.77271294916004e-88
DST	OLI	-0.308428900746932	4.0563226016717998e-81
ARHGEF10	OLI	-0.424204804286791	2.88316182434445e-80
FARP2	OLI	-0.263073176234671	4.16640098352637e-79
DIXDC1	OLI	-0.368880851859781	1.07163491999e-74
PROX1	OLI	-0.304981433911072	1.17147689958935e-74
GOLGA4	OLI	-0.69298586785096	1.38379529609598e-71
ROR1	OLI	-0.740949982047147	1.8773112151642894e-70
CNDP1	OLI	-0.510330038322483	3.9421498416145796e-70
GNG7	OLI	-0.646139591540675	1.8827873976152e-68
MAL	OLI	-0.344601388705114	3.10084998842605e-66
NKAIN1	OLI	-0.472960431572103	4.93679427937388e-66
MGAT5	OLI	-0.283572943817696	4.06708464650301e-65
UBL3	OLI	-0.273255492079694	2.25004686939955e-64
MACF1	OLI	-0.725016012801984	1.65108571992503e-63
SORCS2	OLI	-0.901116119199282	2.4300776397774698e-62
PER3	OLI	-0.297531353570389	9.024855083045853e-60
CNTN2	OLI	-0.398637422178476	2.9698535659969107e-58
GPBP1	OLI	-0.310516036359236	1.4207890234346698e-57
PADI2	OLI	-0.374710822593993	2.35144970147838e-56
CPEB4	OLI	-0.283067858070221	2.85249302752428e-55
SREBF2	OLI	-0.423413892565508	2.9026316946766e-55
TESK2	OLI	-0.451168016584312	4.35408585418108e-55
ARGLU1	OLI	-0.718792718269557	5.33218480771771e-54
RABGEF1	OLI	-0.616324893578701	1.90488673840253e-53
ENOSF1	OLI	-0.399936190563465	4.4599577249677e-53
SEC14L5	OLI	-0.455110707553347	1.06753159476818e-51
SLC20A2	OLI	-0.301012720375413	6.16586888655873e-50
SPECC1	OLI	-0.542450943927421	1.85865915858563e-49
IQGAP1	OLI	-0.302282375546782	2.40508936082776e-49
GCLC	OLI	-0.324605280929302	5.282481022990029e-49
AFF4	OLI	-0.343096378376108	7.584720016070619e-49
ATP11A	OLI	-0.295495834564353	7.6744969583769e-48
MYO1E	OLI	-0.338168900843479	9.236416788440379e-48
CLIP2	OLI	-0.555522894172622	1.0272347790663e-47
DNM2	OLI	-0.531425283454311	8.92804042791926e-47
PLEKHH1	OLI	-0.275566996174142	1.02330785146753e-46
SYNJ2	OLI	-0.347972721758529	1.38824712537126e-46
ANKRD12	OLI	-0.465877418235396	2.0892534709962303e-46
USP32	OLI	-0.312130447026749	1.08902784598622e-45
ARHGAP23	OLI	-0.456745322242276	1.29765074642264e-44
CDH13	OLI	-0.328488074410277	3.2334009879470304e-44
PNISR	OLI	-0.649674848742285	6.85057500663308e-43
FAXDC2	OLI	-0.370761161763791	1.00842652853208e-42
MYO9B	OLI	-0.653350830562743	3.37717288292712e-41
AKAP9	OLI	-0.625174859314575	9.72997091996666e-41
TAOK3	OLI	-0.402520963396161	1.7879995882102499e-40
TCP11L2	OLI	-0.266194600154795	5.13951792435921e-40
IWS1	OLI	-0.376819763264643	1.50565041720655e-39
FAM126A	OLI	-0.386918616823588	2.83141974719379e-39
DAPK2	OLI	-0.417882931895819	5.03473492994545e-39
RIF1	OLI	-0.56560159566989	5.82030214265726e-39
PDZD2	OLI	-0.497009085525932	1.85643874323783e-37
DDX17	OLI	-0.287862004931752	3.68572821394948e-37
PHACTR1	OLI	-0.270454142680239	6.92480141036641e-37
PACS2	OLI	-0.428628681752899	9.1332859716275e-37
KANSL1	OLI	-0.575328096447642	9.24788309565008e-37
HIP1	OLI	-0.353305067501079	1.16823173218826e-36
ARHGEF7	OLI	-0.291246277723331	2.54082796657799e-35
NFE2L2	OLI	-0.272652391636006	4.37508513011957e-35
AHI1	OLI	-0.41060442827351	2.24637931204279e-34
ELAVL3	OLI	-0.415054952098369	6.967731567312009e-34
PIK3C2B	OLI	-0.38150049811686	1.7892725680966e-33
GNB1	OLI	-0.386379402456983	2.14703625346845e-33
ANKRD36C	OLI	-0.591052146716952	1.23207319395767e-32
SAMD12	OLI	-0.410357628981625	9.70567859807582e-32
PPP2R3A	OLI	-0.333784716557425	1.0630085652968402e-31
ACSS2	OLI	-0.272807965510773	1.09831837594878e-31
BPTF	OLI	-0.34072641976769	3.5206508940136504e-31
TUBA1A	OLI	-0.502031892966597	1.78241564657115e-29
ZKSCAN1	OLI	-0.485595148835084	3.75244310750189e-29
SETX	OLI	-0.321481277610329	5.69099134882694e-29
ADD1	OLI	-0.366584514578945	9.485526745115787e-29
BIN1	OLI	-0.300437111104198	1.90830967990476e-28
ARL17B	OLI	-0.964426761171594	8.29457546464195e-28
ABCA2	OLI	-0.300359830131395	7.95893745139665e-27
NFIX	OLI	-0.275005738173416	1.21995219611338e-26
HERC1	OLI	-0.302165216780631	1.69931389978875e-26
BOD1L1	OLI	-0.484869556755707	1.8926554914827e-26
DDX5	OLI	-0.424465149156463	2.2209112647293496e-26
MYO18A	OLI	-0.520213281466068	5.28003856019243e-26
STARD9	OLI	-0.311888878027492	3.45250788891247e-25
SGIP1	OLI	-0.293087963225773	4.419829811769e-25
CDK18	OLI	-0.290302396716211	1.0062773952372e-24
NAIP	OLI	-0.512567742160347	1.29459726529118e-24
AATK	OLI	-0.278783521459797	5.07796530940025e-24
ZHX3	OLI	-0.376385197025094	6.41442517253356e-24
SRRM1	OLI	-0.44850540134752	1.1588920093956e-23
EVA1C	OLI	-0.37370150210595	1.54391649058172e-23
PTPN13	OLI	-0.401520203587972	7.04466853912338e-23
PRPF4B	OLI	-0.311015967852304	8.36392234460314e-23
CCP110	OLI	-0.330512253148115	3.7545253617544697e-22
MATN2	OLI	-0.461783161503563	5.76544741511361e-22
PRRC2C	OLI	-0.368222824798931	1.35009029114482e-21
SYTL2	OLI	-0.339738525030024	4.517249219858181e-21
ASPA	OLI	-0.402810153833999	8.471094422729101e-21
PAFAH1B1	OLI	-0.284834318831104	1.2497195731838e-20
HNRNPDL	OLI	-0.368766147734403	1.32614876903159e-20
CEP350	OLI	-0.285818693221436	3.26823090085526e-20
CTNNA2	OLI	-0.386869076154143	5.20384429873059e-20
SREBF1	OLI	-0.377298403910104	3.69035456505687e-19
KIDINS220	OLI	-0.269647834640219	3.05837221904249e-17
SIPA1L1	OLI	-0.269694452067745	3.84418833975984e-16
SOX2	OLI	-0.34854754933637	3.8601441977627005e-16
PTPRS	OLI	-0.294386471603011	4.06421646745497e-16
P2RX7	OLI	-0.332729941288497	1.4929807923745e-15
ADAM17	OLI	-0.279058352183067	2.3285189308893306e-15
TMC7	OLI	-0.378992122473218	3.7534817535745897e-13
LUC7L3	OLI	-0.352842532223797	1.00580736160907e-12
ATM	OLI	-0.271709500872379	1.18286634729632e-12
RNPC3	OLI	-0.340853951469298	1.6200650527513398e-11
SNX29	OLI	-0.291416915615238	3.85551763416343e-11
SRRM2	OLI	-0.335076359962137	6.38900786990865e-09
SGCD	OLI	-0.330440899653107	1.38170148033663e-06
CDH11	OPC	0.702230491937168	2.26520090911088e-13
DNER	OPC	0.461526507995686	1.74521903395139e-12
PHACTR3	OPC	0.408263687340394	7.08523573494602e-11
ZNF292	OPC	0.608311062916318	5.39277320743111e-10
PLPP4	OPC	0.344191357690546	1.12423337518855e-09
ATP10B	OPC	0.355661687682737	3.7467533427219e-08
ALK	OPC	0.519284004724971	1.98834087041973e-06
BACH1	OPC	0.546883215555775	5.0896812173347e-05
TMEM132C	OPC	0.386362204243736	0.000171971363649
NOL4	OPC	0.473861366433255	0.0004124323620479
SPOCK1	OPC	0.432510440831621	0.0007656169185154
HDAC4	OPC	0.343004374436763	0.0010334496392986
MMD2	OPC	-0.583410855327905	9.42976030186601e-20
SYNE1	OPC	-0.422227560411712	3.19336861364357e-08
ATP2C2	OPC	-0.895698152376536	3.45956303346898e-08
CLIP2	OPC	-0.673109745564961	8.90896865213567e-08
PER3	OPC	-0.540752568518491	4.39489842953988e-07
FRY	OPC	-0.611944456043789	1.34735823339367e-06
AKAP9	OPC	-0.70855473443244	1.91631683083041e-06
DACH1	OPC	-0.388833696885101	2.18827084007967e-06
DYNC1I1	OPC	-0.566957403275676	6.43747057122718e-06
SYNE2	OPC	-0.417913958229698	8.05492728975931e-06
CCSER1	OPC	-0.75689792057818	1.55551443926974e-05
ASH1L	OPC	-0.463059826518641	1.88041730142402e-05
OLFM2	OPC	-0.414230299668354	2.04022600857185e-05
LRP1	OPC	-0.505274517730667	2.38835111935885e-05
RALYL	OPC	-0.619960812336557	7.07211608710172e-05
MTRNR2L12	OPC	-0.827353671445015	7.73019270141979e-05
ZNF131	OPC	-0.484555754486553	8.33920083776096e-05
SHISA9	OPC	-0.751892599913841	0.0001238165733938
CNTN5	OPC	-0.537822349872785	0.0002015894351452
PLEKHH2	OPC	-0.266683167603094	0.000325969317027
ANKRD36C	OPC	-0.40518738129803	0.0005267338545366
ROBO2	OPC	-0.628427897646565	0.0006458351185961
SEMA3E	OPC	-0.612127448610277	0.000812877906883
TMEFF2	OPC	-0.561269676049365	0.0010107689633382
CMYA5	OPC	-0.332772482286297	0.0052135077957843
SNAP91	OPC	-0.416045501778291	0.0089605583692371
ST8SIA6	END	0.602029135231161	9.1071420238738e-09
TNFRSF6B	END	0.694125825790155	9.46364079400751e-09
GAPDH	END	0.747878529422623	9.79812354318398e-08
LMO2	END	0.980045093523906	4.47362235468253e-06
PIAS2	END	0.902295574353389	5.47661487677722e-06
GAB1	END	0.426454244004288	3.76076821374631e-05
SLC12A2	END	0.66772984217868	6.68306427100591e-05
MTSS1	END	0.380308532898113	0.0001156273441752
NR3C2	END	0.415657405618417	0.0001928091599942
ACTB	END	1.10048193204746	0.000262262606072
JAM2	END	1.0625552182856	0.000312258103239
SCAP	END	0.448858107224663	0.0004727162779757
APCDD1	END	1.16591345719352	0.0007817870583629
CGNL1	END	0.486340141420312	0.000824226023145
TGFBR2	END	0.867015955296234	0.0012119337184324
NOVA1	END	1.09420020063207	0.0013142573854068
SOBP	END	0.588988866758498	0.0025864515370803
TIAM1	END	0.55517428526432	0.0029857651685762
LRRC17	END	0.745141610656402	0.0039533806464213
KIF16B	END	0.928042073747698	0.0052319210058371
STK39	END	0.792957132575056	0.0072973300617451
MAP3K7CL	END	1.29369759747033	0.0084957960832019
CSMD1	END	0.85237846345908	0.0088792765092035
PLXNA2	END	-0.654208613199801	7.35181474064447e-10
ZBTB16	END	-0.636556935452477	9.20845210441767e-10
PIK3R3	END	-1.93855690182674	2.29448671518468e-09
PLEKHG1	END	-0.562874738711375	2.35040791884821e-08
RIMKLB	END	-0.718607371837884	3.97891884271062e-08
EVA1C	END	-0.467760168147667	1.51517409521877e-07
PER1	END	-1.70512545798861	3.32813530496264e-07
EGR1	END	-1.00729614297991	4.6178449396886e-07
MLKL	END	-0.857704493609884	8.07720244388203e-07
PICALM	END	-0.322837463889389	9.12101763562698e-07
ATF3	END	-0.415841499593793	1.28253867947214e-06
CDK17	END	-0.410905994301821	1.28253867947214e-06
HBEGF	END	-1.46447528367979	1.55368278045234e-06
PRSS23	END	-0.278771104454351	1.55368278045234e-06
PLCG2	END	-0.338527775759776	4.47362235468253e-06
ARHGAP26	END	-0.642602524498533	5.32863959384835e-06
BMP6	END	-1.23726923757152	5.47661487677722e-06
EMP1	END	-1.05891988686212	5.47661487677722e-06
MTRNR2L1	END	-2.31544958347172	5.47661487677722e-06
VCL	END	-1.03272646468064	5.47661487677722e-06
SMCHD1	END	-0.734639948469113	1.91967632248883e-05
AKAP12	END	-1.13313812569027	2.64152273220317e-05
EHD4	END	-0.995825458260552	2.76437609930917e-05
BAZ1A	END	-1.05518730472321	6.33729825956441e-05
BTG2	END	-1.40573857455012	0.0001202020555014
COL24A1	END	-1.81194307956295	0.0001599054160155
FRAS1	END	-0.984250825478755	0.0001599054160155
KDM6B	END	-0.41016259250191	0.0001643392506029
TSC22D2	END	-0.477512356115753	0.0001692360389643
SASH1	END	-0.379132191062856	0.0001928091599942
IRAK3	END	-0.39572744475868	0.0001968117126225
LDLR	END	-0.348790548575112	0.0002285328749282
ELOVL5	END	-0.476667067435439	0.0002537979984655
ADIPOR2	END	-1.64295172779169	0.000262262606072
XAF1	END	-0.328965357336397	0.0003601040340078
RASSF1	END	-0.645701695330303	0.0004007787651786
SORBS1	END	-0.408749091332568	0.0004251347794994
FOS	END	-0.870405324814543	0.0004336809295014
PITPNC1	END	-0.778083461814354	0.0005582468249797
NOP58	END	-0.605647828842169	0.0005621562442384
CALD1	END	-1.44068075773672	0.000563306389906
RYR3	END	-0.745738242571406	0.000563306389906
ST6GALNAC3	END	-0.302996454160839	0.000563306389906
VPS37B	END	-0.872025511681116	0.000563306389906
TRA2A	END	-0.884135242212326	0.0005681737944804
ARID5A	END	-1.17487399280044	0.0005682709441257
PELI1	END	-0.498033812407103	0.0005682709441257
ZSWIM6	END	-0.405924413959189	0.0007704369303187
WWTR1	END	-1.22088847590988	0.000824226023145
IL6ST	END	-0.957134247543109	0.0011253132468276
CRIM1	END	-0.389755286167452	0.0011253425996696
EDN1	END	-1.40154401721417	0.0011253425996696
SRGN	END	-1.12068779881597	0.0013142573854068
CREM	END	-0.603994372808549	0.0013604907010597
NR4A1	END	-0.402048952502755	0.0013704406864989
CSRNP1	END	-1.14522041764569	0.0016040544960955
SEC14L1	END	-0.452366185733887	0.0018638340168229
ITGAV	END	-0.748462410661675	0.0020589636700962
ITGA1	END	-0.279836479187866	0.0024852481445246
KLF4	END	-0.638353431702832	0.0028817581203869
SPSB1	END	-1.13669122807738	0.0029857651685762
ISG20	END	-0.855504118359766	0.0030162513972315
KLF6	END	-0.753329257176802	0.0030975246079894
LIMCH1	END	-0.333105280850662	0.0038251208772698
RAPGEF1	END	-0.301415247569489	0.0046836611241663
NFKBIZ	END	-0.950984342891436	0.0052319210058371
COL5A3	END	-1.10917167405082	0.0053781171653072
RABEP1	END	-0.794081818532463	0.0056689067163853
NEDD9	END	-0.500410164503416	0.0062768253402095
ITGA5	END	-0.962998028557019	0.0075807974507973
NR4A3	END	-0.763214722812542	0.0077139458140887
SIK3	END	-0.608392705143117	0.0084957960832019
RAB20	END	-0.390514990624044	0.009190210032962
RASGEF1B	AST	2.18519399168698	4.732809328387571e-47
DIRC3	AST	1.7480014603413	3.62132635170381e-39
COLEC12	AST	1.20579407728822	1.88524086790398e-27
CD44	AST	0.567287197742115	4.74340880467487e-14
MAN1C1	AST	0.560540101559835	2.20294482064153e-12
COL21A1	AST	0.957821022305342	2.88988961269193e-12
RNF19A	AST	0.308672920425368	6.00785036384258e-10
ADAMTSL3	AST	0.849178722969715	2.50318514529622e-09
IFI44L	AST	0.899772932355678	7.523258077557e-09
SMAD9	AST	0.56482726236124	1.76136628749535e-08
DPP6	AST	0.490574038831	5.30220619497284e-07
GFAP	AST	0.431881521171121	0.0010714006312385
CACNB2	AST	-0.775942520463708	8.076493748485771e-54
ZSWIM6	AST	-1.03885587899759	4.55058016212943e-40
ARIH1	AST	-0.341504776470261	1.1984426827108e-38
RIMBP2	AST	-0.635522931959413	4.924376971296891e-35
CCNH	AST	-0.312946025276494	9.4213358859807e-31
SPAG9	AST	-0.489471638002099	5.58900379506396e-27
HNRNPU	AST	-0.321831473771627	3.00509706770193e-24
PDE4D	AST	-0.839755622851682	1.52170491551434e-23
SPARCL1	AST	-0.552832347388973	1.77396456627488e-22
CABLES1	AST	-0.420089920244531	1.72915339974082e-20
LIMS1	AST	-0.427810798876015	1.95624528617952e-20
CLU	AST	-0.280632238321248	9.91651398326419e-16
COL5A3	AST	-0.379509500811444	1.76569040520578e-14
FSTL5	AST	-0.600305658027509	1.82689289052406e-13
HMGB1	AST	-0.543550633041189	3.4984260641255697e-12
OSBPL6	AST	-0.36929482888393	1.9264131234785895e-11
MMD2	AST	-0.288489713120434	4.1560081168221587e-11
SH3PXD2B	AST	-0.315604524380909	1.42796562180804e-10
SCLT1	AST	-0.450816527099221	1.70741811423589e-10
ELAVL3	AST	-0.441025218326651	3.83718467506671e-10
PRRC2C	AST	-0.700653543612475	1.182680265812e-09
LUC7L3	AST	-0.625469737347606	1.22042638692315e-09
OTUD7A	AST	-0.304805486546911	1.52278639347195e-09
CAMK2D	AST	-0.407230031789217	5.217822581530971e-09
KCND2	AST	-0.892895481906089	5.32988638673932e-09
RABGEF1	AST	-0.427120020819864	6.942122516607731e-09
OLFM2	AST	-0.656030369675959	1.14130136093598e-08
GNG7	AST	-0.455111074889367	2.42914622408956e-08
SLC35F1	AST	-0.622304755027843	2.74023073070785e-08
PLCB1	AST	-0.568592291112054	3.94692029187799e-08
CRIM1	AST	-0.363189989954175	1.36797592946804e-07
ARHGAP24	AST	-0.682364290237504	1.90207456676407e-07
LHX2	AST	-0.275734579573841	2.99801709988189e-07
PTGDS	AST	-0.45358759968272	3.36079152661532e-07
PRKD1	AST	-0.37780870653086	5.874449247367e-07
GNA14	AST	-0.324562944125381	6.55941784875223e-07
CEP350	AST	-0.408123589999934	8.50195774180861e-07
AKAP9	AST	-0.529522666786123	9.42293346732969e-07
DLGAP1	AST	-0.561125254378391	1.29583224222952e-06
PIK3C2A	AST	-0.441306003896094	1.61022870816858e-06
LRP4	AST	-0.402745017389626	2.4324782490634e-06
AFF4	AST	-0.301077929014839	3.55585782679561e-06
KCNN3	AST	-0.304338134673739	4.03216465491699e-06
SGK3	AST	-0.288310113354595	4.49871190133805e-06
JMJD1C	AST	-0.413977269838826	7.64556863472619e-06
NRXN1	AST	-0.372331806663819	1.00517008976662e-05
ETNPPL	AST	-0.578758429447903	1.36899427176232e-05
MPPED2	AST	-0.601334024431656	1.71054772949618e-05
ATP9B	AST	-0.276132067008078	2.15846785733782e-05
PDE3A	AST	-0.600773236808031	3.92755142861445e-05
ACSBG1	AST	-0.395465124368931	5.20580067161552e-05
TMTC2	AST	-0.544530095566675	5.27802174595202e-05
MSMO1	AST	-0.395847477096017	7.04863213978085e-05
SON	AST	-0.502708907752889	0.0001298444846563
FRMD5	AST	-0.348596825726877	0.0001798987176544
RNF130	AST	-0.296960975786461	0.0002304148225764
FAM168A	AST	-0.400583303761098	0.0003258804650714
GOLGB1	AST	-0.49446012090275	0.0003987212966593
CAMK2G	AST	-0.419387607966383	0.0004881455520581
VAV3	AST	-0.420012607139253	0.0005014967241789
KCTD8	AST	-0.531652720083091	0.0005843403350091
MIB1	AST	-0.287659649898632	0.0007736350127355
TACC1	AST	-0.355540993703842	0.0008051745477667
UBAP2	AST	-0.267962868364134	0.0008051745477667
TAOK3	AST	-0.357918859150002	0.0009850634912176
LPP	AST	-0.378033056713255	0.0011104930733424
SRRM2	AST	-0.452217537566432	0.0011376116874525
AKAP6	AST	-0.354753485673164	0.0015984383713508
KIF21A	AST	-0.313757084202261	0.0016330556732015
TAOK1	AST	-0.325826856207245	0.0022789750653975
MERTK	AST	-0.333579917728116	0.0024247795347766
ANKDD1A	AST	-0.370934836914714	0.0025723384348402
C20orf194	AST	-0.374702015252867	0.0034306786230432
PTPN13	AST	-0.280038259171915	0.0040700744817193
ME1	AST	-0.397556224528588	0.0043110509323567
PPP6R2	AST	-0.387019832659122	0.0052007195520351
RNPC3	AST	-0.43349588992379	0.005214609921568
DGKB	AST	-0.264884491694326	0.0053438086102157
KATNBL1	AST	-0.377266607551999	0.00685406622902
TTYH1	AST	-0.365196536656787	0.0078492870537267
PTPRG	AST	-0.266050800285479	0.0087462706765037
FGL1	MIC	2.98284955428577	2.30339493545389e-47
RNF150	MIC	0.685950500173764	4.8781268972359786e-40
PREX1	MIC	1.67720566535239	3.9226148286189598e-28
CELF2	MIC	0.956817453168279	5.969592046067869e-28
MGAT4A	MIC	0.355790343969941	2.75419564479222e-24
SSH2	MIC	1.17664714258125	1.63058560086591e-23
SLCO2B1	MIC	1.10001402600129	5.91089846928996e-19
MVB12B	MIC	1.38453975443181	9.81160107737275e-19
ASTN1	MIC	1.9152604622576	1.06700097977901e-18
ZNF292	MIC	1.0292289859949	2.11087817467678e-18
IGSF21	MIC	0.951841158715478	2.33622279640807e-16
CTTNBP2	MIC	0.475892753000687	3.739129308335049e-16
ZMAT3	MIC	1.49051426005298	9.604679717772e-16
SLA	MIC	0.668847926052198	4.00923782029005e-15
CMKLR1	MIC	0.873948188655685	5.149891304583e-15
FAM13A	MIC	0.659143286108708	2.55027826109023e-14
RNASET2	MIC	0.89949434404295	1.65812794285766e-13
VGLL4	MIC	0.56352298664141	6.85896051777768e-11
ETV6	MIC	1.06395484283255	1.49838519383947e-10
SKAP2	MIC	0.982167564009479	3.68998781698932e-10
FMN1	MIC	0.641189059784063	5.63219134005793e-09
CCDC144A	MIC	0.682476114297564	2.22060625366306e-08
FOXP1	MIC	0.584206206088487	7.40319924184111e-08
IL17RA	MIC	0.886972954755032	6.38079695831612e-07
GRID2	MIC	0.95412205218806	1.02254670979847e-06
KCNIP1	MIC	0.821353600797904	1.19720728946075e-06
BACH1	MIC	0.62231824852143	2.40301816352511e-06
ADGRB3	MIC	0.987891197989295	3.20279785717661e-06
LRRC8D	MIC	0.861465765016465	6.1633817290843e-06
HIST1H2AC	MIC	0.764090020486043	1.92398309015136e-05
RUNX1	MIC	0.644258415121644	6.16696723171626e-05
PRKCB	MIC	0.653474133142335	0.0003595431175156
ARHGAP15	MIC	0.591745104924257	0.0007543449985881
STK32B	MIC	0.592679362925234	0.0012141392004215
OLR1	MIC	-1.06229129725214	2.7972350441057e-134
ATP2C1	MIC	-1.03730191170721	3.7899725115821896e-114
GNG7	MIC	-0.633565493778821	1.9373561462247e-88
TAOK3	MIC	-0.413685866588705	5.178358428675841e-65
LIMS1	MIC	-0.537294706330252	3.2498045356691298e-50
B3GNT5	MIC	-0.980485553122307	1.09017139253427e-47
SAMD4A	MIC	-0.604666026579662	2.2737660353910003e-47
TRAF3	MIC	-0.264240513755456	3.62276211278533e-35
MSR1	MIC	-1.04391958422537	6.5852907840607e-33
RASA3	MIC	-0.93445842259403	5.2491736112224e-28
ITGAX	MIC	-1.20847348370464	5.42005673896197e-26
HNRNPC	MIC	-0.295262954657675	5.9375686659212e-25
SESN3	MIC	-0.455868674757157	2.58086853726619e-24
PLEK	MIC	-0.518713122324506	4.2520683261110605e-24
FMNL2	MIC	-0.670042826222384	3.2910535497096e-23
PEAK1	MIC	-0.435400715782206	5.13912059548034e-20
RTN4	MIC	-0.445635634333005	1.39839145071497e-19
SCIN	MIC	-0.734573896925867	3.7860034898033907e-19
CHD2	MIC	-0.321049774519239	7.47949106259116e-19
GNAS	MIC	-0.600340668574505	3.27282781366857e-18
RHOH	MIC	-0.308566776744385	6.15351591832813e-18
FNDC3B	MIC	-0.297315950526727	3.86601904029315e-17
KANSL1L	MIC	-0.266464651592112	4.09066914805207e-17
STRBP	MIC	-0.529321570994763	3.69769941824971e-16
HNRNPA2B1	MIC	-0.297223056976185	6.216642039455259e-16
SMAD3	MIC	-0.676793160967854	1.1472773076234e-15
P2RX7	MIC	-0.788913720213021	1.30089792594909e-15
AFF4	MIC	-0.29954207208172	2.7513311490944207e-15
MYO9B	MIC	-0.630139506198351	2.10255244468576e-14
NPL	MIC	-0.947595692999232	4.78258709848564e-14
BCAR3	MIC	-0.664427417249768	8.69442568028777e-14
PRRC2C	MIC	-0.404819821484534	1.2536522772176e-13
EML4	MIC	-0.45823617426221	1.31382617537629e-13
STK10	MIC	-0.39760581664054	1.82487605791005e-13
CLIP2	MIC	-0.463136844706511	1.32310951404383e-12
NFAT5	MIC	-0.386285218197364	1.98147851662549e-12
CCDC92	MIC	-0.965336032863061	4.11026650530869e-12
LRIG1	MIC	-0.466758680649445	4.17317212021576e-12
UBE2E1	MIC	-0.327108060113046	4.43840564695155e-12
HERC4	MIC	-0.308355978788019	2.0613837066379495e-11
PLCG2	MIC	-0.706133994544944	4.3032003742881394e-11
HERC1	MIC	-0.689739188096107	8.256979283260268e-11
P2RX4	MIC	-0.328391610452582	3.26366759959311e-10
TANK	MIC	-0.271053194377573	3.34569116067859e-10
RHOQ	MIC	-0.704480580646053	8.66714943852618e-10
DYNC1H1	MIC	-0.272963067481251	8.7615864403433e-10
ZEB1	MIC	-0.36940163888393	4.955590339467981e-09
CEP170	MIC	-0.379814426869606	1.74362763733185e-08
ST3GAL1	MIC	-0.264359605412089	2.99084649666648e-08
ANKRD12	MIC	-0.454630732225043	3.76948617843757e-08
GPATCH2L	MIC	-0.558850723471393	5.7354636705633e-08
PER3	MIC	-1.30425937376548	6.58558077857746e-08
CFLAR	MIC	-0.513356178368362	7.08928265802508e-08
SOCS6	MIC	-0.390738533223324	7.27182017514292e-08
SMYD3	MIC	-0.808241327704325	1.42818691935091e-07
SAMSN1	MIC	-0.393717784346956	1.44792885285277e-07
RABGEF1	MIC	-0.752318903267513	1.59398926593068e-07
BIN1	MIC	-1.0159308026489	2.31341523875586e-07
RBM47	MIC	-0.438601298406593	2.22368437963908e-06
SLIT2	MIC	-0.307647104313723	4.30271780600675e-06
CTTNBP2NL	MIC	-0.402984383442244	4.69703870071465e-06
IL6R	MIC	-0.638239062399781	6.18456629513152e-06
PHACTR1	MIC	-0.654307085977485	2.4642257791507e-05
BRAF	MIC	-0.353400257905671	3.09259794998843e-05
BTAF1	MIC	-0.341230053750948	3.45551214239706e-05
GOLGA4	MIC	-0.402450156572756	0.0001365025077017
RAPH1	MIC	-0.517988625447268	0.0001452978909925
CSF3R	MIC	-0.333425192142853	0.0002040723821773
FAM133B	MIC	-0.315082490436847	0.0002191033138243
RAB1A	MIC	-0.354705864516979	0.0002340192410354
SREBF2	MIC	-0.329074887749566	0.0002758818356124
HECA	MIC	-0.264610011691527	0.0004190646439682
SRRM1	MIC	-0.357664702868973	0.000447563271422
ZMYM2	MIC	-0.294856129564724	0.0006302545685856
POU2F1	MIC	-0.370521835814594	0.0009401340015743
CD53	MIC	-0.6618746598866	0.0012207233704942
ZFC3H1	MIC	-0.364876334418793	0.0014083474327698
SOX5	MIC	-0.534214661428662	0.0015373699681682
CC2D2B	MIC	-0.527628536643873	0.0023434649870856
GCC2	MIC	-0.420299470115382	0.0028425962283761
WSB1	MIC	-0.403700214500673	0.0036513766755566
GOLGB1	MIC	-0.373164786048318	0.0048373001827571
KLHL5	MIC	-0.409296061590503	0.008037580887389
HNRNPA3	MIC	-0.295326406486362	0.008971949087971
FGF14	inhib-DRD1	0.378746827216105	6.8870094921823206e-46
NEGR1	inhib-DRD1	0.462225945556128	5.97736845679382e-35
ERBB4	inhib-DRD1	0.438421107612816	2.77719734175384e-34
C1orf21	inhib-DRD1	0.580378639964749	1.75942690391217e-25
PBX1	inhib-DRD1	0.378074188219951	6.2204717775651605e-24
PRKG1	inhib-DRD1	0.643608565341889	3.47692510046257e-21
NEDD4L	inhib-DRD1	1.14093131837362	3.4090218899226604e-20
UNC5D	inhib-DRD1	0.375435117673412	5.29070666761446e-20
TOX	inhib-DRD1	0.483840083189827	8.609780286603201e-20
TNIK	inhib-DRD1	0.353926446684566	1.5716024575807001e-18
PLXDC2	inhib-DRD1	0.44072991977583	1.05828136628248e-17
NLGN1	inhib-DRD1	0.773734994008205	1.60271454068698e-17
PPP3CA	inhib-DRD1	0.275331772872587	1.63348417179883e-17
CLSTN2	inhib-DRD1	1.85039673388435	1.9000323005640006e-17
SORCS3	inhib-DRD1	0.694240895840572	2.15478969461473e-17
MEIS1	inhib-DRD1	0.628177759541195	4.28094354521246e-17
CSGALNACT1	inhib-DRD1	1.13573805015269	6.17861960664134e-17
MVB12B	inhib-DRD1	0.38010367632865	1.17700494379866e-16
PBX3	inhib-DRD1	0.357801192153051	1.09156586878358e-15
PRKCE	inhib-DRD1	0.321974958070282	8.550064315833841e-15
GRB14	inhib-DRD1	0.921800113300804	3.49947754955236e-14
KCND2	inhib-DRD1	0.393896475980352	8.04822984536786e-14
NFIB	inhib-DRD1	0.375877313091125	1.05863225452284e-13
SLC35F4	inhib-DRD1	0.344827774292346	1.88352470161306e-13
GRIK3	inhib-DRD1	0.493839097714493	2.73364500850936e-13
GALNT2	inhib-DRD1	0.462627161169887	2.83029439918656e-13
SAMD12	inhib-DRD1	0.300767833870017	2.83029439918656e-13
HDAC9	inhib-DRD1	0.570022941507586	4.65033337802861e-13
MAML3	inhib-DRD1	0.501527383007067	9.003679778463269e-13
NYAP2	inhib-DRD1	0.381354164000246	1.4071896145228798e-12
LYPD1	inhib-DRD1	1.25050493095091	2.05993890757651e-12
GRIP1	inhib-DRD1	0.364986074310542	2.1799185588742297e-12
CHST9	inhib-DRD1	1.44639287769076	3.14079623699288e-12
ADCY2	inhib-DRD1	0.284433735655501	3.48163883803586e-12
KCND3	inhib-DRD1	0.678669393113555	1.3072375460635398e-11
GABRB2	inhib-DRD1	0.288471753598477	4.3227864494364096e-11
ASIC2	inhib-DRD1	0.338732107845438	6.347721499637029e-11
AHCYL2	inhib-DRD1	0.600503525254898	1.80423680437637e-10
EFNA5	inhib-DRD1	0.570813133728403	1.97848626882116e-10
GREB1L	inhib-DRD1	0.830545837803272	2.08358441714476e-10
MAPK10	inhib-DRD1	0.272992121976534	2.2223933474549003e-10
ANKRD34B	inhib-DRD1	0.795347384181526	2.45361099167756e-10
PRLR	inhib-DRD1	1.03330058326544	3.64329797445188e-10
FAM110B	inhib-DRD1	0.526364062064451	5.61230303328146e-10
PDZRN3	inhib-DRD1	0.656261421154619	6.25402882286359e-10
LRFN2	inhib-DRD1	0.510484802079072	6.54584315900909e-10
SV2B	inhib-DRD1	1.10212561980484	9.87175997890731e-10
STOX2	inhib-DRD1	0.33012499074982	1.24068340833323e-09
SYNPR	inhib-DRD1	0.364220236333031	1.41947752762163e-09
RASSF8	inhib-DRD1	0.617705372900716	4.887831981502991e-09
TACR1	inhib-DRD1	0.643546596906081	5.4999810865214205e-09
L3MBTL4	inhib-DRD1	0.391820439515081	6.9585573160068605e-09
OLFM3	inhib-DRD1	0.462826900517108	9.00518311950709e-09
IQCJ-SCHIP1	inhib-DRD1	0.978547139837593	9.22933290338806e-09
ENOX1	inhib-DRD1	0.393760913747281	1.20513848564286e-08
MMP16	inhib-DRD1	0.510404430668114	1.8371461290493e-08
EPHA3	inhib-DRD1	0.656910939595828	1.93852862704386e-08
SUMF1	inhib-DRD1	0.780626583386073	3.3849448342833e-08
FARP1	inhib-DRD1	0.898915536156436	4.3855372947893e-08
AMOTL1	inhib-DRD1	0.845779221244297	5.56801010775264e-08
VWC2L	inhib-DRD1	0.543355731305162	1.10272314201974e-07
GLCE	inhib-DRD1	0.372149466233304	1.12067185945746e-07
SDK2	inhib-DRD1	0.762278460929777	1.26765378762435e-07
PLCB4	inhib-DRD1	0.945968222591736	1.31697318379969e-07
KHDRBS3	inhib-DRD1	0.559164177602897	1.73004366044227e-07
TBL1XR1	inhib-DRD1	0.652197637026313	2.15846293789149e-07
TMEM196	inhib-DRD1	0.753247140386077	2.29155005585116e-07
MAN1C1	inhib-DRD1	0.79881107923105	3.07161091664688e-07
PDE1A	inhib-DRD1	0.42284590700608	3.95853886290944e-07
DPP10	inhib-DRD1	0.276430691638508	4.16458089145026e-07
FHOD3	inhib-DRD1	0.323192594034108	4.35428380992759e-07
CTBP2	inhib-DRD1	0.637921326559796	5.30075870107913e-07
SNX7	inhib-DRD1	0.677718868280812	6.37852937108587e-07
CERS6	inhib-DRD1	0.351081290559436	8.59938188128022e-07
GPR176	inhib-DRD1	0.548131323526202	9.41874816441883e-07
ADCYAP1R1	inhib-DRD1	0.810414444501919	1.07367515502565e-06
EPB41L4B	inhib-DRD1	0.57505257990899	1.19784960611612e-06
AK5	inhib-DRD1	0.750473892754803	1.59617858796242e-06
TEAD1	inhib-DRD1	0.397017981766962	1.76150311443771e-06
PLEKHG1	inhib-DRD1	0.471560093728101	2.03607733378866e-06
GFOD1	inhib-DRD1	0.723473970755006	2.8037850858213e-06
KCNJ3	inhib-DRD1	0.304842289129986	3.62252403229846e-06
CUX2	inhib-DRD1	0.597465806061086	4.41541428990551e-06
SLC35F1	inhib-DRD1	0.606232706079481	5.39408459174699e-06
CDH12	inhib-DRD1	0.766508706178339	7.5062210727528e-06
RALYL	inhib-DRD1	0.321125409123445	9.11606646602443e-06
KIF13B	inhib-DRD1	0.832478699068438	1.17302772723231e-05
P3H2	inhib-DRD1	0.915361397326854	1.31918753521959e-05
PLPPR5	inhib-DRD1	0.375942674541006	1.6744709349429e-05
SHC3	inhib-DRD1	0.602748377647118	1.6744709349429e-05
UNC5C	inhib-DRD1	0.627179568463991	1.83330882710252e-05
SYNPO2	inhib-DRD1	0.79717756196474	2.16205798034732e-05
TRHDE	inhib-DRD1	0.402518643080909	2.62796971462919e-05
GREB1	inhib-DRD1	0.673318006517818	3.12418213095946e-05
CDON	inhib-DRD1	0.694264133179712	4.24923499707496e-05
IGF1R	inhib-DRD1	0.994196514133235	4.38412607595751e-05
CCDC6	inhib-DRD1	0.52970416899223	5.25799055923615e-05
OPRM1	inhib-DRD1	0.806518167390587	5.40383822948467e-05
ADD3	inhib-DRD1	0.344585798770019	6.54605202352964e-05
TPRG1	inhib-DRD1	1.07383860928696	6.71491398657729e-05
ZFPM2	inhib-DRD1	0.339450739862336	7.38639385981385e-05
MAML2	inhib-DRD1	0.812828595077267	8.46196061404399e-05
C12orf40	inhib-DRD1	0.924147048031124	9.73751267942634e-05
LMO3	inhib-DRD1	0.655664093956821	9.73751267942634e-05
NFIX	inhib-DRD1	0.817917202128112	0.0001216264000338
FSTL4	inhib-DRD1	0.278025632514614	0.0001322980138339
PPP1R14C	inhib-DRD1	0.655709972051566	0.0001601822259851
RIMBP2	inhib-DRD1	0.509062714668721	0.0001602956219421
SPOCK1	inhib-DRD1	0.552702657036507	0.000180296888768
RPH3A	inhib-DRD1	0.613833367783453	0.0002008914534248
PDZD2	inhib-DRD1	0.633160067804105	0.0002145284872263
TET3	inhib-DRD1	0.769251043695996	0.0002616878749062
LRP12	inhib-DRD1	0.441629830553943	0.0002634835066416
SNX25	inhib-DRD1	0.718097408415576	0.000268626438374
SEMA6A	inhib-DRD1	0.730324137592269	0.0002812600121054
EML6	inhib-DRD1	0.334101687330531	0.000321723598226
SH3D19	inhib-DRD1	0.651848647357509	0.0003932246578432
ZCCHC17	inhib-DRD1	0.629926501639195	0.0004746105988821
STON2	inhib-DRD1	0.623489623467187	0.0005070068214332
FAM160A1	inhib-DRD1	0.789783768020838	0.0005391636006336
LRRC8D	inhib-DRD1	0.533241835713558	0.000724908467125
STK39	inhib-DRD1	0.442663525507477	0.0007467628234304
DPY19L2	inhib-DRD1	0.641308006490026	0.0008239634518723
RHOJ	inhib-DRD1	0.550230292249952	0.0008928985944512
GPR135	inhib-DRD1	0.466358325228374	0.000901387913213
APBA2	inhib-DRD1	0.587982036433448	0.0009830086152918
GLDN	inhib-DRD1	0.752672190905161	0.0010180257539523
LRRN1	inhib-DRD1	0.606446686817324	0.0012540974795836
TLL1	inhib-DRD1	0.284785202195746	0.0012548322360546
STARD13	inhib-DRD1	0.641707675615193	0.0012610127533504
STIM1	inhib-DRD1	0.654870943924276	0.0015476558010051
BMPR1A	inhib-DRD1	0.593599664925753	0.0016977518481633
MEF2C	inhib-DRD1	0.697435721753634	0.0017261086145642
UBASH3B	inhib-DRD1	0.611355949596736	0.0017966687335335
KCNH5	inhib-DRD1	0.610556843323126	0.0019048049177681
ITGA6	inhib-DRD1	0.52092051158691	0.0019352649898888
PPM1A	inhib-DRD1	0.501081531481611	0.0022831616906674
SESN3	inhib-DRD1	0.320127271005795	0.0026946336890399
FBXW7	inhib-DRD1	0.319254938788792	0.0027422178063691
TRPC4	inhib-DRD1	0.569311510372844	0.0028746110855664
NPFFR2	inhib-DRD1	0.472292992272545	0.0082697676808462
PLCG2	inhib-DRD1	-0.468713759186557	6.98278152091235e-39
LDB2	inhib-DRD1	-0.547585527725609	8.947159842323159e-12
TUBA1A	inhib-DRD1	-0.54396300474855	4.5439034335741197e-11
NEK1	inhib-DRD1	-0.711290440493796	7.00629828158575e-11
NAV3	inhib-DRD1	-2.56584085754184	1.38749817767581e-10
PEBP1	inhib-DRD1	-0.354240447793674	5.43737143906617e-10
PLA2G4C	inhib-DRD1	-0.714878735075503	8.74977345269488e-10
PENK	inhib-DRD1	-0.333063390098501	1.24068340833323e-09
CAMK2N1	inhib-DRD1	-0.741807833668913	1.25039930517167e-09
ARPP21	inhib-DRD1	-0.524248905537217	4.56926817510985e-09
MPP6	inhib-DRD1	-0.792243853917228	4.84557362925963e-09
ZNF737	inhib-DRD1	-0.458782164028548	4.84557362925963e-09
ZNF714	inhib-DRD1	-0.728531681345638	9.00518311950709e-09
ENSA	inhib-DRD1	-0.356943202299889	3.21243295372935e-08
TUBA1B	inhib-DRD1	-0.377914037509341	4.78021420481696e-08
COL25A1	inhib-DRD1	-0.299283982463824	1.37426745132705e-07
CALY	inhib-DRD1	-0.493097414026737	1.65848019738668e-07
ENO2	inhib-DRD1	-0.376849265313804	1.74130405375224e-07
UCHL1	inhib-DRD1	-0.616004608934481	1.84706224097783e-07
EIF4A2	inhib-DRD1	-0.440336036210674	2.2243892925765e-07
PTH2R	inhib-DRD1	-0.532416055869252	3.3112225422695e-07
TMTC2	inhib-DRD1	-0.758169446754852	5.76223212473338e-07
BTBD8	inhib-DRD1	-0.706100200106346	1.14874084313723e-06
PDE10A	inhib-DRD1	-0.341864969968332	1.77094064967249e-06
DDX24	inhib-DRD1	-0.468078615377465	2.42794605757882e-06
CKB	inhib-DRD1	-0.593932132423062	2.47660407442036e-06
ARAP2	inhib-DRD1	-0.552692927886173	4.13984739971508e-06
PTPRD	inhib-DRD1	-0.377395223285162	5.47502233811305e-06
ADGRL2	inhib-DRD1	-0.45242013022746	6.67976947219833e-06
CPNE4	inhib-DRD1	-0.642548331528117	7.38488774375383e-06
ITM2B	inhib-DRD1	-0.764175939942033	9.61415563957154e-06
ACTG1	inhib-DRD1	-0.309524080566754	1.078470851003e-05
RNPC3	inhib-DRD1	-0.376555712580491	1.34274812419126e-05
EID1	inhib-DRD1	-0.279482514953211	1.40667729023014e-05
SPATA7	inhib-DRD1	-0.960544986854238	1.55068987188386e-05
TAOK3	inhib-DRD1	-0.728782458094698	1.6744709349429e-05
VAMP2	inhib-DRD1	-0.430668384571021	2.76141558900252e-05
NR6A1	inhib-DRD1	-0.561754089871042	2.82667840573848e-05
SCG5	inhib-DRD1	-0.60786940404386	3.48365235784235e-05
NRGN	inhib-DRD1	-0.491464040482509	4.35004759976283e-05
NDST3	inhib-DRD1	-0.411475178065663	5.15767280904199e-05
TMEM59L	inhib-DRD1	-0.373642085216408	7.11543964556939e-05
ZNF721	inhib-DRD1	-0.265067699173295	7.13451907440744e-05
SEMA3E	inhib-DRD1	-0.42382307003679	8.15790211394695e-05
ATP6V0C	inhib-DRD1	-0.378769457785886	0.0001489523232516
STMN1	inhib-DRD1	-0.338559962911242	0.0001749856415313
PSMD11	inhib-DRD1	-0.558442377954524	0.0001937075423817
GALNT18	inhib-DRD1	-0.590678194395632	0.0002042586465706
FRA10AC1	inhib-DRD1	-0.652505322235715	0.0003228577402943
EPHA4	inhib-DRD1	-0.328535343631638	0.0004054588695671
KCNT2	inhib-DRD1	-0.862765316472744	0.0005281391616461
PPP4R4	inhib-DRD1	-0.729957712443471	0.0005573572366087
ATP1A3	inhib-DRD1	-0.580670679195563	0.0005998247914992
CCDC14	inhib-DRD1	-0.66200334699058	0.000766889016833
RSPH3	inhib-DRD1	-0.602627398282896	0.0008493307129895
PCDH7	inhib-DRD1	-0.734970202285278	0.0009611268970416
SCLT1	inhib-DRD1	-0.343203319019321	0.0013324111956008
OCA2	inhib-DRD1	-0.541118637031225	0.0013901634082296
CWF19L2	inhib-DRD1	-0.675567823570707	0.0016949438651039
MAP1A	inhib-DRD1	-0.535475863279754	0.0019470175652517
CC2D1A	inhib-DRD1	-0.340131999720782	0.0019757963438047
LINGO2	inhib-DRD1	-0.574409576718031	0.002284689433617
RYR3	inhib-DRD1	-0.289319126438059	0.0033092834807885
KIAA1217	inhib-DRD1	-0.824309742689899	0.003342735383498
STAT4	inhib-DRD1	-0.679567112961437	0.0036156365336609
ADAMTS3	inhib-DRD1	-0.660587532008005	0.0045832352417858
HTR1E	inhib-DRD1	-0.619868915620263	0.0056533346186878
GRIA4	inhib-DRD1	-0.820289488109695	0.0058792744720285
FMN1	inhib-DRD1	-0.572303589073907	0.0059060248556958
CDR2	inhib-DRD1	-0.323684189258758	0.0063011387537032
SCN9A	inhib-DRD1	-0.512527263508615	0.0071729558883134
SETX	inhib-DRD1	-0.316072280460314	0.0074368510975813
ZNF780B	inhib-DRD1	-0.298330750603546	0.0087756623923932
TARSL2	inhib-DRD1	-0.532904475692029	0.009940606330665
NRXN1	inhib-LHX9	0.419083628461726	2.09566261194652e-18
FGF14	inhib-LHX9	0.394470337171578	3.01736099692656e-17
PBX1	inhib-LHX9	0.552570658847205	1.07466889208009e-12
NKAIN2	inhib-LHX9	0.535445492715848	1.09619802676752e-11
PLEKHH2	inhib-LHX9	1.02719923717189	3.08594368497557e-11
RUNX1	inhib-LHX9	0.990247132092476	8.02416936157448e-11
SLC8A1	inhib-LHX9	0.402122850251523	9.10457697546819e-11
MCTP1	inhib-LHX9	0.527567024172953	4.0683787583079e-10
SETBP1	inhib-LHX9	0.546125244667435	3.75528484992126e-09
GRM7	inhib-LHX9	0.439548174815762	4.0737144945178305e-09
HS3ST4	inhib-LHX9	0.774256665725771	1.30511412314506e-08
KCNJ3	inhib-LHX9	1.2724564293083	3.57122602966764e-08
BCL11B	inhib-LHX9	0.405173857803983	1.5430631249751e-07
RAB27B	inhib-LHX9	0.723956866399877	2.62451049926093e-07
SPRED2	inhib-LHX9	1.06340229592744	2.62451049926093e-07
BCL11A	inhib-LHX9	0.398458769730954	4.34529172063831e-07
NRG2	inhib-LHX9	0.421178603003852	4.89980303739801e-07
DCDC2C	inhib-LHX9	0.355151000881159	1.69833296003643e-06
KCND3	inhib-LHX9	0.599366716962066	2.70794209246239e-06
NXPH1	inhib-LHX9	0.629655320895468	2.85974602030183e-06
TRHDE	inhib-LHX9	0.338106840372591	1.35083623717403e-05
NEGR1	inhib-LHX9	0.714493887433685	3.10123823384183e-05
ST3GAL6	inhib-LHX9	0.473715583795267	6.39667182308627e-05
KCNC2	inhib-LHX9	0.493665052013666	0.000209511707299
TSHZ2	inhib-LHX9	0.731906767242616	0.0004599473160776
PTPN20	inhib-LHX9	0.40823516796302	0.0004925501541311
UTRN	inhib-LHX9	0.859102692905513	0.0006963802541443
BMPER	inhib-LHX9	0.500171664941823	0.0008807979322717
FAT3	inhib-LHX9	0.410708835880376	0.0019355702463209
SPOCK1	inhib-LHX9	0.524469758598725	0.00231881568354
IQCJ-SCHIP1	inhib-LHX9	0.327829361121728	0.0026816048124921
MARCH11	inhib-LHX9	0.654336996621407	0.0033840838784019
UNC5D	inhib-LHX9	0.438174563100419	0.0066588401651935
NPAS2	inhib-LHX9	0.693970520459926	0.0070946361676996
ARID5B	inhib-LHX9	0.599332572805285	0.009425121275449
RUNX1T1	inhib-LHX9	0.547182924298409	0.0099418301998101
PLCG2	inhib-LHX9	-0.518220283335618	6.301892722126029e-30
NIPA2	inhib-LHX9	-0.391302338764453	2.00722315657185e-09
ZNF675	inhib-LHX9	-0.361034406564628	2.46572208405848e-09
ZNF626	inhib-LHX9	-0.334338003233716	1.29797893711379e-08
EEF1A2	inhib-LHX9	-0.300662468960023	3.61348153247311e-08
LY6H	inhib-LHX9	-0.391102189737192	3.7939749527167e-08
ZNF714	inhib-LHX9	-0.865476342424103	8.85264997118998e-08
FNTB	inhib-LHX9	-0.458611282958242	4.69189488174949e-07
ZNF737	inhib-LHX9	-0.63792315944374	1.26526089876361e-06
ARL17B	inhib-LHX9	-0.351451730535313	1.27823300667703e-06
ACTB	inhib-LHX9	-0.603938941144623	1.48159933347897e-06
VPS13A	inhib-LHX9	-0.354375342108379	2.99635548338424e-06
UPF3A	inhib-LHX9	-0.548849509685651	4.84851554660885e-06
TUBE1	inhib-LHX9	-0.622084529532333	5.58611081766626e-06
PLA2G4C	inhib-LHX9	-0.635298213395252	6.52009351443369e-06
TUBA1B	inhib-LHX9	-0.579130777202382	8.33590215102043e-06
TUBA1A	inhib-LHX9	-0.638625765930868	3.45933729190779e-05
MALT1	inhib-LHX9	-0.454349370693	3.51850058872413e-05
TMSB10	inhib-LHX9	-0.390149098382612	0.0001102805914445
NAA35	inhib-LHX9	-0.294564467860091	0.000138371984475
HEATR5A	inhib-LHX9	-0.312986618442498	0.0002315056430093
ATP1A3	inhib-LHX9	-0.572346469746897	0.0002494753684484
EIF4A2	inhib-LHX9	-0.335299711674913	0.0002874565370574
PDS5A	inhib-LHX9	-0.383687054709024	0.0002947851844227
ACAT2	inhib-LHX9	-0.581393726496709	0.0003330106207532
LCORL	inhib-LHX9	-0.512919263469229	0.0004313814222774
CASP8AP2	inhib-LHX9	-0.573756866165736	0.0004385775058331
SCGB2B2	inhib-LHX9	-0.339746134407879	0.0004673612429591
CASC1	inhib-LHX9	-0.359054370550358	0.0005158108477775
CNGB1	inhib-LHX9	-0.268329451358575	0.000582976382943
ANAPC5	inhib-LHX9	-0.421123831568473	0.0005997513710533
ANKS6	inhib-LHX9	-0.399202047135139	0.0006429338138635
DEAF1	inhib-LHX9	-0.311800109039344	0.0006529880869148
EID1	inhib-LHX9	-0.263946767960409	0.0006871106284764
RAB3IP	inhib-LHX9	-0.301114453051957	0.0007129097567676
USP54	inhib-LHX9	-0.428744870845115	0.0007946308594244
SLC13A3	inhib-LHX9	-0.346714404236254	0.0010230412576741
NVL	inhib-LHX9	-0.65854731039266	0.0010347885005982
GPC1	inhib-LHX9	-0.356868401562616	0.0011013514556725
PTGES3	inhib-LHX9	-0.372707446843948	0.0011544705330406
ASAH1	inhib-LHX9	-0.400464878419547	0.0012739672860302
ERCC8	inhib-LHX9	-0.309419136175669	0.0012893681012425
HFM1	inhib-LHX9	-0.306382083316338	0.0012893681012425
EEF1A1	inhib-LHX9	-0.421370643787844	0.0013664266463242
SCAF11	inhib-LHX9	-0.271970517400547	0.0013824183610578
ZNF846	inhib-LHX9	-0.322475078507784	0.0014490031270608
CCDC14	inhib-LHX9	-0.336598101242192	0.0014936595738804
KIAA2026	inhib-LHX9	-0.618143427036975	0.0014936595738804
MAML2	inhib-LHX9	-0.62943305683138	0.0015056678494361
TRIP11	inhib-LHX9	-0.452718613837178	0.0018924979599617
CKAP2	inhib-LHX9	-0.310622613863281	0.0019015658407722
CD2AP	inhib-LHX9	-0.443039802501285	0.0020740809053292
HMGCS1	inhib-LHX9	-0.277337094784395	0.0021356547826831
POMT1	inhib-LHX9	-0.431576123265641	0.0022550468548581
IQCB1	inhib-LHX9	-0.278759805391533	0.0022980200290052
PEBP1	inhib-LHX9	-0.569387886676004	0.0023672472626398
COLQ	inhib-LHX9	-0.275535396758495	0.002485032414384
MSMO1	inhib-LHX9	-0.383965885435828	0.0025960080406888
HERC2	inhib-LHX9	-0.329996579910314	0.0029931292364825
ATP6V0C	inhib-LHX9	-0.369602767134896	0.0030770138765463
CNOT10	inhib-LHX9	-0.332337518606536	0.0032154225955712
RIF1	inhib-LHX9	-0.383915917161966	0.0032561249144586
RBX1	inhib-LHX9	-0.418632274019298	0.003545035165749
HTT	inhib-LHX9	-0.389710704860049	0.0035765041392419
ARHGEF10L	inhib-LHX9	-0.505625996056722	0.0036581127392279
BBS7	inhib-LHX9	-0.379147553502821	0.0038759859781747
LMF1	inhib-LHX9	-0.682172499648109	0.0039541205243868
DYNC1LI2	inhib-LHX9	-0.583433917039065	0.0040123327468667
CEP78	inhib-LHX9	-0.390133320788271	0.0042230452171859
CCDC82	inhib-LHX9	-0.341670580543574	0.0051298810088077
HACD3	inhib-LHX9	-0.495917428131734	0.0052504122520058
ZNF429	inhib-LHX9	-0.34003278945331	0.0057457884981072
CDK12	inhib-LHX9	-0.576630375911413	0.0058713059469376
NQO2	inhib-LHX9	-0.46963341327897	0.0060713137944683
POLR3A	inhib-LHX9	-0.29954444122417	0.0060848528134677
QRICH1	inhib-LHX9	-0.526943769819876	0.0061341805897494
PRMT7	inhib-LHX9	-0.375368425187936	0.0062347587755531
TPI1	inhib-LHX9	-0.334816568558053	0.0064183844177524
XPO4	inhib-LHX9	-0.336371762326051	0.0069008363259218
NIPA1	inhib-LHX9	-0.40921819860945	0.0069554186016608
CAMLG	inhib-LHX9	-0.265093630580006	0.0069792399554108
OAZ1	inhib-LHX9	-0.598565190718985	0.0071968219659498
APLP2	inhib-LHX9	-0.752346628278784	0.0074228927099989
TBC1D32	inhib-LHX9	-0.269057249516767	0.0074228927099989
MARS	inhib-LHX9	-0.431308057546883	0.0074560948863441
ERICH1	inhib-LHX9	-0.499804364613061	0.0076981476889036
CASC4	inhib-LHX9	-0.283568111303129	0.0077593749330123
VCP	inhib-LHX9	-0.419248858247179	0.0079773761454954
ANKDD1A	inhib-LHX9	-0.425468686588214	0.0089655840200872
GLMN	inhib-LHX9	-0.468732800630716	0.0094025941099819
ZNF98	inhib-LHX9	-0.623595191124453	0.0095414809099907
AFF1	inhib-LHX9	-0.459136553159827	0.0095918879421846
NDRG3	inhib-LHX9	-0.403768411694831	0.0096553297895327
NME5	inhib-LHX9	-0.43187647039279	0.009692905185464
DDX24	inhib-LHX9	-0.451192979687005	0.0099836310286257
NEGR1	inhib-SST	0.544413916540801	6.33737680734368e-06
SYT14	inhib-SST	0.362467300702169	1.47882529622586e-05
TRPC4	inhib-SST	1.67810691239549	3.36251748918348e-05
ADGRL3	inhib-SST	0.444248429064935	0.0015521956428232
KCND2	inhib-SST	0.861865434577911	0.0015521956428232
SYT16	inhib-SST	0.316173710627107	0.0024846372539324
CADM2	inhib-SST	0.304149534459183	0.0044184715476401
ELAVL2	inhib-SST	0.584855919448967	0.0055201791952018
MARCH11	inhib-SST	0.983093765736506	0.0060253873524585
PLCG2	inhib-SST	-0.557726863522452	1.5050252512127602e-14
PNISR	inhib-SST	-0.4198633419661	0.0039133078190474
ERC2	inhib-PENK	0.851561417994493	3.77873230918619e-13
RGS7	inhib-PENK	0.688480649994265	8.07029218514518e-12
GABRG1	inhib-PENK	0.979345952108866	1.78423809278888e-11
SLC26A4	inhib-PENK	4.1747736670646	5.39505285198047e-10
ACTN2	inhib-PENK	0.842454729687788	2.16796234105135e-09
FAM160A1	inhib-PENK	2.40812396684615	1.10951608107802e-08
PBX1	inhib-PENK	0.595772597771367	1.6555872417183e-08
CCDC85A	inhib-PENK	1.5185471716963	2.39329108747257e-07
PRKD1	inhib-PENK	1.16147433912282	2.88882396445104e-07
STXBP4	inhib-PENK	0.500334799695093	5.36633257538811e-07
PTPRR	inhib-PENK	1.29803921196491	6.57366509473152e-07
FGFR2	inhib-PENK	1.15381583850188	1.09856491652787e-06
NRG3	inhib-PENK	1.17581778869393	2.32489576686523e-06
OPCML	inhib-PENK	1.14095947697469	4.64964732073046e-06
KLHL32	inhib-PENK	1.03169701251402	4.94464038891875e-06
ZBTB20	inhib-PENK	1.59098096229885	5.21403002543386e-06
FERMT2	inhib-PENK	0.294517745062465	6.7140108432918e-06
PTPN13	inhib-PENK	0.778739705518657	1.30332325676369e-05
ADK	inhib-PENK	0.461179037323884	1.67762504805805e-05
KCNQ5	inhib-PENK	0.822214181869271	1.67762504805805e-05
APPL2	inhib-PENK	1.17442286665403	2.29641306011161e-05
CACNA1D	inhib-PENK	0.461191351537407	4.10625454049125e-05
TCF4	inhib-PENK	0.411935524208294	4.28154101365452e-05
PALMD	inhib-PENK	1.27027277630258	5.03572391267091e-05
LIN7A	inhib-PENK	0.297008253786415	5.38162681249989e-05
RABGAP1L	inhib-PENK	0.691019582014214	5.38162681249989e-05
THSD7A	inhib-PENK	1.02359924660117	5.38162681249989e-05
NYAP2	inhib-PENK	0.528058389672229	5.7679342600106e-05
ADCY2	inhib-PENK	0.789393991206931	6.81118539822115e-05
FOXO1	inhib-PENK	1.30912664947738	7.24951799305693e-05
ITGA9	inhib-PENK	0.531134908407556	7.84178699824536e-05
PLXDC2	inhib-PENK	0.533021001846848	0.0001104126946482
EPS8	inhib-PENK	0.897602522505074	0.0001425412927211
NOX5	inhib-PENK	1.78921649476028	0.0001739643422379
CTDSPL	inhib-PENK	0.533332897583637	0.0001937827251515
TTC23L	inhib-PENK	1.05475705432918	0.0001937827251515
CCDC3	inhib-PENK	1.53774423913399	0.0002350727761906
RFX3	inhib-PENK	0.756536380739307	0.000247965980895
TMEM232	inhib-PENK	0.97052013175657	0.0002543988801481
RANBP17	inhib-PENK	0.724836602999296	0.0002791851423666
NUMB	inhib-PENK	0.646860261785975	0.0004862825760492
AK5	inhib-PENK	0.36818377341325	0.0006229616781533
SPATA6L	inhib-PENK	0.900772163391467	0.0006557973182067
CFAP54	inhib-PENK	0.737633840987884	0.0007217215973462
DOCK10	inhib-PENK	0.423806507020763	0.0007516293384779
GABRA2	inhib-PENK	0.424998363491081	0.0007787518957094
CADM2	inhib-PENK	0.346417266926483	0.000797064814912
HLCS	inhib-PENK	0.538595144251603	0.0008773366944476
TNRC6B	inhib-PENK	0.390972050985507	0.0008773366944476
ANKRD13A	inhib-PENK	0.448336477255379	0.0010451152107839
TPD52	inhib-PENK	0.928941029719594	0.0011275295593142
PTPDC1	inhib-PENK	0.974306545926117	0.0012870830507507
GDA	inhib-PENK	0.420254943205588	0.0012954689603762
STK32B	inhib-PENK	0.461694401417922	0.001373752454217
MEF2A	inhib-PENK	0.370481583255108	0.0013802432219266
MAN1C1	inhib-PENK	1.25326844321148	0.0014941789063649
CDK17	inhib-PENK	0.463534991077145	0.0018170652664862
TRIM26	inhib-PENK	1.14639130203673	0.0018749765258104
GALNT16	inhib-PENK	0.414835915289687	0.0019747509124747
PXYLP1	inhib-PENK	0.428674342358453	0.0019747509124747
NR3C2	inhib-PENK	0.832737506557304	0.0022178607748971
SLIT3	inhib-PENK	1.51014201971104	0.0023268620989943
SYT1	inhib-PENK	0.335743143567525	0.0023268620989943
MYRIP	inhib-PENK	0.290066310029206	0.0024829367235702
CDK14	inhib-PENK	0.265173976312039	0.0029925292257029
ITGA8	inhib-PENK	5.2141369576325	0.0032987271884425
KIAA0825	inhib-PENK	1.64071921562901	0.0032987271884425
ADGRL2	inhib-PENK	0.38979536419518	0.0033124066219412
SPECC1	inhib-PENK	0.815558204478013	0.0035531498789335
PDE7A	inhib-PENK	0.387147494220501	0.0035610842276863
ANKUB1	inhib-PENK	1.29111024322121	0.0036519779213527
PPFIBP1	inhib-PENK	0.429908382559683	0.0039326631708292
PDE8B	inhib-PENK	0.390947509250896	0.0041058897848225
CFAP61	inhib-PENK	0.583975925731257	0.0044248730573242
CIT	inhib-PENK	0.478292052261775	0.0046909719502415
IGSF11	inhib-PENK	1.11171073060809	0.0050426552864594
DYNC1I1	inhib-PENK	0.292464571415804	0.0051069437300947
MARCH1	inhib-PENK	0.559700069230441	0.0058784743678216
CD36	inhib-PENK	0.514306995316366	0.0067958586486649
TANK	inhib-PENK	0.332627348826645	0.0071379848613607
LRRFIP2	inhib-PENK	0.513463529150417	0.0076235585351563
WASL	inhib-PENK	0.936577060102255	0.0077168378281764
JAKMIP2	inhib-PENK	0.423204034294312	0.008203855099136
FAXC	inhib-PENK	0.5012642726754	0.0082338775477751
ZEB1	inhib-PENK	0.265663899348758	0.0084042255650284
GCLC	inhib-PENK	0.508172136383002	0.0084371632320012
FUT8	inhib-PENK	0.284944868357168	0.0091162578259279
CCDC138	inhib-PENK	0.910758727949398	0.0093173262288191
LCORL	inhib-PENK	0.722345580205106	0.0093173262288191
REV1	inhib-PENK	0.361427201109794	0.0094214099679143
PRKG2	inhib-PENK	0.403782441640684	0.0097823242878187
PLCG2	inhib-PENK	-0.931180873348177	1.56905577302748e-32
PDE10A	inhib-PENK	-0.857313985415994	9.89693889172933e-13
NRG1	inhib-PENK	-0.837838909249241	1.98270480006194e-11
PDE4B	inhib-PENK	-0.858221483401485	4.79218041568275e-09
SV2C	inhib-PENK	-0.30703332462115	1.2074226956883e-08
GRIN2A	inhib-PENK	-0.426693513589507	4.44063411331339e-07
GUCY1A2	inhib-PENK	-0.293039683028438	7.15174176938653e-07
HS6ST3	inhib-PENK	-0.537168307413671	7.15174176938653e-07
PTPRD	inhib-PENK	-0.761064149344769	8.44392699818762e-07
NETO1	inhib-PENK	-0.699303364281089	9.47835149283236e-07
LDLRAD4	inhib-PENK	-0.508710054906727	1.62114777151089e-06
ARL15	inhib-PENK	-0.589221214742947	2.29109839615243e-06
TRPM3	inhib-PENK	-0.42488273397109	2.41018932856808e-06
LHFPL3	inhib-PENK	-0.548752005262473	8.53343547119304e-06
STARD13	inhib-PENK	-2.05134854483138	8.53343547119304e-06
PCDH7	inhib-PENK	-2.14147494967424	9.06390035173975e-06
RYR3	inhib-PENK	-0.615606413814005	1.17577007097088e-05
KIRREL3	inhib-PENK	-0.652331691429804	2.25363459106822e-05
PEG10	inhib-PENK	-0.853838067929743	4.10625454049125e-05
SLC27A6	inhib-PENK	-0.77664202753842	4.28154101365452e-05
CABP1	inhib-PENK	-0.744828346961503	6.59175863229316e-05
PTPRK	inhib-PENK	-0.573054298498874	0.0001149117803949
MAML3	inhib-PENK	-0.654973690707322	0.0001425412927211
CDH4	inhib-PENK	-0.941995954619955	0.0001500994330188
PAG1	inhib-PENK	-0.318114863008935	0.0001932243245932
ARPP21	inhib-PENK	-0.540861185264065	0.0002768675622003
CDH13	inhib-PENK	-0.61380473412517	0.0002768675622003
BCL11A	inhib-PENK	-1.20699420570278	0.0003644486597423
EPS15	inhib-PENK	-1.05665582797556	0.0004878182554092
HECTD2	inhib-PENK	-1.01488151952057	0.0005299816018143
TENM3	inhib-PENK	-0.403758826514252	0.0005566790239749
FOXP1	inhib-PENK	-0.549486984711818	0.0006557973182067
NEB	inhib-PENK	-0.840280867485233	0.0006682246086745
PHACTR1	inhib-PENK	-0.635010403143218	0.0006711554590232
LRRN1	inhib-PENK	-0.358301314540531	0.0009461085460793
FSTL5	inhib-PENK	-0.278874761423456	0.0012611127727546
HTR1E	inhib-PENK	-0.313007461473664	0.0013294689675549
KAZN	inhib-PENK	-0.451981713941674	0.0017818174882134
DCC	inhib-PENK	-0.353399105983849	0.0020822301139576
DLC1	inhib-PENK	-0.696396276425563	0.0022549710198665
SIX3	inhib-PENK	-0.905149559245943	0.0023268620989943
CAP2	inhib-PENK	-0.428551206533722	0.0024909730186229
LINGO1	inhib-PENK	-1.32841450916779	0.0024909730186229
SRGAP1	inhib-PENK	-0.902390290015679	0.0024909730186229
CPNE5	inhib-PENK	-0.622738793634515	0.0025499709052693
FAT4	inhib-PENK	-1.46587343675514	0.0030167738938879
SGCG	inhib-PENK	-1.1081964417902	0.0031316489394896
TAF2	inhib-PENK	-0.77457622792487	0.0032987271884425
CCND2	inhib-PENK	-0.776992153703768	0.0034110955100024
COL25A1	inhib-PENK	-0.542425901668853	0.0034110955100024
ARL5A	inhib-PENK	-0.691643382241927	0.0037546418616525
SLC35F4	inhib-PENK	-0.28761331242467	0.0041058897848225
KCNH7	inhib-PENK	-0.585831389613278	0.0043568752110352
DCBLD2	inhib-PENK	-0.431443274533033	0.004481744817132
PER2	inhib-PENK	-0.73539857795404	0.0045590926449763
HOMER1	inhib-PENK	-0.462839151232115	0.0059694433254665
LPGAT1	inhib-PENK	-1.22071181738188	0.0064314366856422
BMPER	inhib-PENK	-0.376192916650082	0.0072206330901083
SLC2A13	inhib-PENK	-0.45134479763427	0.0072206330901083
SDC2	inhib-PENK	-1.49905247012524	0.0072271634051194
SLC8A3	inhib-PENK	-0.291818741506401	0.0072920325335968
DLGAP2	inhib-PENK	-0.597141210865523	0.0079001180848254
SYCE1	inhib-PENK	-1.59775721319035	0.0090615410506748
OLFM3	inhib-PENK	-0.353627121239557	0.0091162578259279
UGGT2	inhib-PENK	-0.492776083122035	0.0094977057610134
PLCG2	inhib-FREM1	-0.479341345926162	1.59693324930474e-06
