# Supplementary material for: Central amygdala single-nucleus atlas reveals chromatin and gene transcription dynamics in human alcohol use disorder
Source: Nat Commun. 2026 Jan 19;17:1634. doi: 10.1038/s41467-026-68351-1 (PMC12905162; doi:10.1038/s41467-026-68351-1)
Supplement: Supplementary file 3 — Supplementary Data 1-37 [file 41467_2026_68351_MOESM3_ESM.zip › Supplementary Data/Supplementary Data 12.csv]

Term	Adjusted P-value	-log10FDR	GO domains	Celltype
Neuron Projection	2.4746971721745353e-14	13.606477937942554	CC	INH
Dendrite	1.635758062711366e-07	6.786280930370926	CC	INH
Axon	2.128156337920971e-06	5.671996471206676	CC	INH
Glutamate Receptor Binding	3.5575849164839734e-06	5.448844724885203	MF	INH
Axonogenesis	1.0099028908589907e-05	4.995720384624958	BP	INH
Exocytic Vesicle Membrane	3.9266359722639046e-05	4.40597935912304	CC	INH
Synaptic Vesicle Membrane	3.9266359722639046e-05	4.40597935912304	CC	INH
Vesicle	6.091441372887464e-05	4.215279931303907	CC	INH
Axon Guidance	0.00025131695326387795	3.599778213911956	BP	INH
Neuron Projection Guidance	0.00025131695326387795	3.599778213911956	BP	INH
Postsynaptic Density	0.0007838817581233041	3.1057494419933347	CC	INH
Regulation Of Protein Dephosphorylation	0.0013669487485059	2.864247768283926	BP	INH
Regulation Of Transport	0.0027849485632358	2.5551828216425507	BP	INH
Adenylate Cyclase Regulator Activity	0.0029964682242879	2.523390323370331	MF	INH
Syntaxin-1 Binding	0.0034631940979691	2.460523167325887	MF	INH
Calcium-Release Channel Activity	0.0038837652067902	2.4107470332639362	MF	INH
GTPase Regulator Activity	0.0053416917561714	2.2723211766771003	MF	INH
Asymmetric Synapse	0.0061354761356761	2.2121517287686	CC	INH
Vacuolar Proton-Transporting V-type ATPase Complex	0.0069048262891362	2.160847242880942	CC	INH
Postsynaptic Density Membrane	0.0069223845811565	2.159744276634713	CC	INH
Sialyltransferase Activity	0.0073451841522988	2.1339973114700976	MF	INH
Transmembrane-Ephrin Receptor Activity	0.0101216511287576	1.9947486359529967	MF	INH
Postsynaptic Specialization Membrane	0.0109308247333448	1.9613470691913701	CC	INH
Platelet Dense Granule Membrane	0.0109308247333448	1.9613470691913701	CC	INH
Neuronal Dense Core Vesicle	0.0109308247333448	1.9613470691913701	CC	INH
GTPase Activator Activity	0.0123755227081162	1.9074364485999435	MF	INH
Ephrin Receptor Activity	0.0123755227081162	1.9074364485999435	MF	INH
Vacuolar Proton-Transporting V-type ATPase, V0 Domain	0.0161186374574916	1.7926716728102563	CC	INH
Proton-Transporting V-type ATPase Complex	0.0161186374574916	1.7926716728102563	CC	INH
Proton-Transporting V-type ATPase, V0 Domain	0.0161186374574916	1.7926716728102563	CC	INH
Cytoskeleton	0.0161186374574916	1.7926716728102563	CC	INH
Regulation Of Neuron Projection Development	0.0196308248063716	1.7070614527519812	BP	INH
Response To Calcium Ion	0.0199551975640846	1.6999439681772754	BP	INH
Chemical Synaptic Transmission	0.0199551975640846	1.6999439681772754	BP	INH
Ionotropic Glutamate Receptor Complex	0.0209735722945862	1.6783275926297148	CC	INH
Bounding Membrane Of Organelle	0.0209735722945862	1.6783275926297148	CC	INH
Clathrin-Sculpted Gamma-Aminobutyric Acid Transport Vesicle	0.0221826093620385	1.653987368697209	CC	INH
Clathrin-Sculpted Gamma-Aminobutyric Acid Transport Vesicle Membrane	0.0221826093620385	1.653987368697209	CC	INH
Modulation Of Chemical Synaptic Transmission	0.0234815673276059	1.6292729185397004	BP	INH
Neuron Projection Extension	0.0246689329525213	1.6078496353847747	BP	INH
Monoatomic Cation Transmembrane Transport	0.0246689329525213	1.6078496353847747	BP	INH
Voltage-Gated Monoatomic Ion Channel Activity	0.0249023209470335	1.6037601738875833	MF	INH
Guanyl Ribonucleotide Binding	0.0249023209470335	1.6037601738875833	MF	INH
Metal Ion Transmembrane Transporter Activity	0.0251264501513466	1.5998688639175869	MF	INH
Ionotropic Glutamate Receptor Binding	0.0251264501513466	1.5998688639175869	MF	INH
Cyclase Activator Activity	0.0251264501513466	1.5998688639175869	MF	INH
Transmitter-Gated Monoatomic Ion Channel Activity	0.0251264501513466	1.5998688639175869	MF	INH
Ubiquitin Protein Ligase Binding	0.0251264501513466	1.5998688639175869	MF	INH
Titin Binding	0.0251264501513466	1.5998688639175869	MF	INH
Ubiquitin-Like Protein Ligase Binding	0.0251264501513466	1.5998688639175869	MF	INH
Syntaxin Binding	0.0251264501513466	1.5998688639175869	MF	INH
Tubulin Binding	0.0251264501513466	1.5998688639175869	MF	INH
Axonal Growth Cone	0.025299478246192	1.5968884352327297	CC	INH
Neurotransmitter Receptor Activity Involved In Regulation Of Postsynaptic Membrane Potential	0.0274133243229543	1.5620382958150039	MF	INH
Calcium Ion-Regulated Exocytosis Of Neurotransmitter	0.0285995835329676	1.5436402910195923	BP	INH
Golgi Lumen Acidification	0.0295416715665884	1.5295649344943913	BP	INH
Regulation Of Tau-Protein Kinase Activity	0.0295416715665884	1.5295649344943913	BP	INH
Regulation Of Ryanodine-Sensitive Calcium-Release Channel Activity	0.0295416715665884	1.5295649344943913	BP	INH
Neuron Migration	0.0295416715665884	1.5295649344943913	BP	INH
Synaptic Vesicle Exocytosis	0.0295416715665884	1.5295649344943913	BP	INH
Plasma Membrane Bounded Cell Projection Organization	0.0295416715665884	1.5295649344943913	BP	INH
Regulation Of Signal Transduction	0.0295416715665884	1.5295649344943913	BP	INH
Axon Extension	0.0295416715665884	1.5295649344943913	BP	INH
Positive Regulation Of Protein Dephosphorylation	0.0295416715665884	1.5295649344943913	BP	INH
Regulation Of Synaptic Transmission, Glutamatergic	0.0295416715665884	1.5295649344943913	BP	INH
Dense Core Granule	0.0312928485315021	1.5045549020118245	CC	INH
Regulation Of Neuronal Synaptic Plasticity	0.0314767849614183	1.5020096328828711	BP	INH
Inorganic Cation Transmembrane Transport	0.0315754790595128	1.5006500516570456	BP	INH
Low-Density Lipoprotein Particle Receptor Binding	0.0328016240479466	1.4841046533126878	MF	INH
Glutamatergic Synapse	0.0328499837868152	1.4834648404511845	CC	INH
Regulation Of Postsynapse Organization	0.0331014460342201	1.4801530336875723	BP	INH
Regulation Of Cardiac Muscle Contraction	0.033662569874394	1.4728527321015696	BP	INH
Nervous System Development	0.0349518056940909	1.4565303826444105	BP	INH
Cation Channel Complex	0.0376895075738721	1.4237795367172073	CC	INH
Potassium Channel Complex	0.0376895075738721	1.4237795367172073	CC	INH
Dendrite Membrane	0.0376895075738721	1.4237795367172073	CC	INH
Autolysosome	0.0376895075738721	1.4237795367172073	CC	INH
Synaptic Transmission, Glutamatergic	0.0379887558863105	1.4203449291501384	BP	INH
Plasma Membrane Bounded Cell Projection Assembly	0.0379887558863105	1.4203449291501384	BP	INH
Oligosaccharide Metabolic Process	0.0379887558863105	1.4203449291501384	BP	INH
Regulation Of Phosphoprotein Phosphatase Activity	0.0379887558863105	1.4203449291501384	BP	INH
Neuron Projection Development	0.0379887558863105	1.4203449291501384	BP	INH
Positive Regulation Of Nitric Oxide Biosynthetic Process	0.0379887558863105	1.4203449291501384	BP	INH
Synapse Organization	0.0379887558863105	1.4203449291501384	BP	INH
Positive Regulation Of Tau-Protein Kinase Activity	0.0379887558863105	1.4203449291501384	BP	INH
Cilium Organization	0.0379887558863105	1.4203449291501384	BP	INH
Endosomal Lumen Acidification	0.0379887558863105	1.4203449291501384	BP	INH
Ganglion Development	0.0379887558863105	1.4203449291501384	BP	INH
Negative Regulation Of Microtubule Polymerization	0.0379887558863105	1.4203449291501384	BP	INH
Positive Regulation Of Nitric Oxide Metabolic Process	0.0379887558863105	1.4203449291501384	BP	INH
Regulation Of Cardiac Muscle Cell Action Potential	0.0379887558863105	1.4203449291501384	BP	INH
Neuron Projection Morphogenesis	0.0379887558863105	1.4203449291501384	BP	INH
Focal Adhesion	0.0397012143631197	1.4011962090269094	CC	INH
Anterograde Trans-Synaptic Signaling	0.0397342815384449	1.4008346353389154	BP	INH
Regulation Of Nitric Oxide Biosynthetic Process	0.0397342815384449	1.4008346353389154	BP	INH
Negative Regulation Of Transport	0.0397342815384449	1.4008346353389154	BP	INH
Regulation Of Release Of Sequestered Calcium Ion Into Cytosol	0.0397342815384449	1.4008346353389154	BP	INH
Regulation Of Neuron Migration	0.0397342815384449	1.4008346353389154	BP	INH
Regulation Of Striated Muscle Contraction	0.0397342815384449	1.4008346353389154	BP	INH
Positive Regulation Of Dephosphorylation	0.0397342815384449	1.4008346353389154	BP	INH
Regulation Of Microtubule Cytoskeleton Organization	0.0410786314207904	1.386384033825968	BP	INH
Cytoplasmic Vesicle Lumen	0.0420619461552354	1.376110636905854	CC	INH
Microtubule	0.0426431265518671	1.3701509607721936	CC	INH
Proton-Transporting V-type ATPase, V1 Domain	0.0426431265518671	1.3701509607721936	CC	INH
Cell-Substrate Junction	0.0426431265518671	1.3701509607721936	CC	INH
Secretory Granule Membrane	0.0426431265518671	1.3701509607721936	CC	INH
Cilium	0.0426431265518671	1.3701509607721936	CC	INH
Vacuolar Proton-Transporting V-type ATPase, V1 Domain	0.0426431265518671	1.3701509607721936	CC	INH
Regulation Of Cardiac Muscle Contraction By Calcium Ion Signaling	0.0430084655406401	1.3664460519616168	BP	INH
Chemorepellent Activity	0.0435722595589052	1.3607899179499643	MF	INH
Coreceptor Activity Involved In Wnt Signaling Pathway	0.0435722595589052	1.3607899179499643	MF	INH
Metal Ion Binding	0.0435722595589052	1.3607899179499643	MF	INH
Calcium Ion Binding	0.0435722595589052	1.3607899179499643	MF	INH
Regulation Of Cell Communication By Electrical Coupling	0.044512025846765	1.35152263950652	BP	INH
Regulation Of Neuron Differentiation	0.0454688108893861	1.342286403413778	BP	INH
Platelet Dense Granule	0.0458334636346768	1.3388173218826753	CC	INH
Voltage-Gated Potassium Channel Complex	0.0462923540260475	1.3344907342198125	CC	INH
Endosome Membrane	0.0462923540260475	1.3344907342198125	CC	INH
Sarcoplasmic Reticulum	0.0467531202169606	1.3301893998120171	CC	INH
Calcium Channel Complex	0.0467531202169606	1.3301893998120171	CC	INH
Protein Phosphatase Regulator Activity	0.0472482851531767	1.3256139493140324	MF	INH
MHC Class II Protein Complex Binding	0.0472670791701199	1.3254412337345656	MF	INH
Ficolin-1-Rich Granule Lumen	0.0483202934904201	1.3158704365375278	CC	INH
Cytoplasmic Dynein Complex	0.0483202934904201	1.3158704365375278	CC	INH
Ribosomal Large Subunit Export From Nucleus	0.0485721935247999	1.3136122833046944	BP	INH
Modulation Of Excitatory Postsynaptic Potential	0.0485721935247999	1.3136122833046944	BP	INH
Synaptic Vesicle Docking	0.0485721935247999	1.3136122833046944	BP	INH
Cellular Response To Salt	0.0485721935247999	1.3136122833046944	BP	INH
Negative Regulation Of Establishment Of Protein Localization To Mitochondrion	0.0485721935247999	1.3136122833046944	BP	INH
Negative Regulation Of Neuron Projection Development	0.0485721935247999	1.3136122833046944	BP	INH
Sodium Channel Activity	0.048855615919222	1.3110855072257603	MF	INH
Ionotropic Glutamate Receptor Activity	0.048855615919222	1.3110855072257603	MF	INH
Cyclic-Nucleotide Phosphodiesterase Activity	0.048855615919222	1.3110855072257603	MF	INH
Nuclear Glucocorticoid Receptor Binding	0.048855615919222	1.3110855072257603	MF	INH
Positive Regulation Of Cellular Biosynthetic Process	0.0502027711140229	1.2992723098208538	BP	INH
Positive Regulation Of Cell-Matrix Adhesion	0.0502027711140229	1.2992723098208538	BP	INH
Neurotransmitter Secretion	0.0502027711140229	1.2992723098208538	BP	INH
Ephrin Receptor Signaling Pathway	0.0502027711140229	1.2992723098208538	BP	INH
Positive Regulation Of Protein Modification Process	0.0502027711140229	1.2992723098208538	BP	INH
Endocytic Vesicle Membrane	0.0511407043622409	1.2912332947193845	CC	INH
Intracellular pH Reduction	0.0518065705404975	1.285615155920441	BP	INH
Cellular Response To Calcium Ion	0.0518562298206074	1.2851990615664077	BP	INH
Regulation Of Cation Channel Activity	0.0518562298206074	1.2851990615664077	BP	INH
Calcium Ion Transport	0.0518562298206074	1.2851990615664077	BP	INH
Lipoprotein Particle Receptor Binding	0.055512343003128	1.2556104420636467	MF	INH
Potassium Channel Activity	0.055512343003128	1.2556104420636467	MF	INH
Caveola	0.0556494692558914	1.2545389732939958	CC	INH
Regulation Of Calcium Ion Transport	0.0569092196559442	1.2448173694336873	BP	INH
Positive Regulation Of Release Of Sequestered Calcium Ion Into Cytosol	0.0569092196559442	1.2448173694336873	BP	INH
Transmembrane Receptor Protein Tyrosine Kinase Signaling Pathway	0.0592287939508198	1.2274671106114046	BP	INH
Positive Regulation Of Cell-Substrate Junction Organization	0.0600910707202228	1.2211900575320838	BP	INH
Negative Regulation Of Peptidyl-Threonine Phosphorylation	0.0602967612705901	1.219706014561107	BP	INH
Cell Adhesion Mediator Activity	0.063603499414888	1.1965189891508545	MF	INH
Positive Regulation Of Ryanodine-Sensitive Calcium-Release Channel Activity	0.0658358862315908	1.1815373139248329	BP	INH
Positive Regulation Of Protein Serine/Threonine Kinase Activity	0.0673685136254532	1.1715430345292406	BP	INH
Ficolin-1-Rich Granule	0.0679321148341394	1.1679248649249485	CC	INH
Regulation Of Regulated Secretory Pathway	0.0710362732773261	1.1485198306971787	BP	INH
Glutamate Receptor Signaling Pathway	0.0710362732773261	1.1485198306971787	BP	INH
Positive Regulation Of Muscle Cell Differentiation	0.0746280549548465	1.1270978773315703	BP	INH
Negative Regulation Of Intrinsic Apoptotic Signaling Pathway	0.0758463971111709	1.1200650444342801	BP	INH
Chloride Transmembrane Transport	0.0758463971111709	1.1200650444342801	BP	INH
Cellular Response To Organic Cyclic Compound	0.0758463971111709	1.1200650444342801	BP	INH
Positive Regulation Of Cell Junction Assembly	0.0758463971111709	1.1200650444342801	BP	INH
Regulation Of Lysosomal Lumen pH	0.0763183658413456	1.1173709374874565	BP	INH
Carbohydrate Biosynthetic Process	0.0763183658413456	1.1173709374874565	BP	INH
Multivesicular Body, Internal Vesicle	0.0767565029265847	1.1148848202091606	CC	INH
Early Endosome Membrane	0.0769932024832509	1.1135476157928217	CC	INH
GTP Binding	0.077241038762126	1.1121518943226552	MF	INH
Outward Rectifier Potassium Channel Activity	0.0810872184590856	1.0910475969621678	MF	INH
Inositol 1,4,5 Trisphosphate Binding	0.0810872184590856	1.0910475969621678	MF	INH
Calcium Channel Inhibitor Activity	0.0810872184590856	1.0910475969621678	MF	INH
Proton Transmembrane Transport	0.0817484237928924	1.08752061230252	BP	INH
Metal Ion Transport	0.0817484237928924	1.08752061230252	BP	INH
Negative Regulation Of Protein Polymerization	0.0826799844865773	1.0825996135323461	BP	INH
Regulation Of Sodium Ion Transmembrane Transporter Activity	0.0826799844865773	1.0825996135323461	BP	INH
Commissural Neuron Axon Guidance	0.0826799844865773	1.0825996135323461	BP	INH
Cell Morphogenesis Involved In Neuron Differentiation	0.0826799844865773	1.0825996135323461	BP	INH
Regulation Of Cardiac Muscle Contraction By Regulation Of The Release Of Sequestered Calcium Ion	0.0826799844865773	1.0825996135323461	BP	INH
Protein Localization To Endoplasmic Reticulum	0.0826799844865773	1.0825996135323461	BP	INH
Calcium-Ion Regulated Exocytosis	0.0826799844865773	1.0825996135323461	BP	INH
Lytic Vacuole Membrane	0.0838004596751372	1.0767535991044728	CC	INH
Negative Regulation Of Cell Projection Organization	0.0840091263293583	1.0756735318049708	BP	INH
Neuromuscular Junction	0.0854754286288433	1.0681587126936996	CC	INH
Signal Release From Synapse	0.0888257890531739	1.0514609259166834	BP	INH
Regulation Of Synapse Assembly	0.0915517712676345	1.038333248912059	BP	INH
Central Nervous System Development	0.0915517712676345	1.038333248912059	BP	INH
Positive Regulation Of Calcium Ion Transmembrane Transporter Activity	0.0926251665277159	1.0332709982082637	BP	INH
Protein Localization To Cell Periphery	0.0926251665277159	1.0332709982082637	BP	INH
Secondary Lysosome	0.0943751265216572	1.0251424531363105	CC	INH
Protein Kinase Activator Activity	0.095102280734121	1.0218090677275053	MF	INH
Positive Regulation Of Dendrite Extension	0.0954684172580325	1.0201402774120598	BP	INH
Sarcoplasmic Reticulum Membrane	0.0955751369250606	1.019655071119495	CC	INH
Regulation Of Monoatomic Cation Transmembrane Transport	0.0955860929037059	1.0196052898842627	BP	INH
Glycoprotein Biosynthetic Process	0.0960646731029784	1.0174362907610468	BP	INH
Negative Regulation Of Response To Stimulus	0.0961218809327379	1.0171777394212334	BP	INH
Endocytic Vesicle	0.0973050594988444	1.0118645774572153	CC	INH
Regulation Of Endocytosis	0.0980051753694886	1.008750989868075	BP	INH
Lysosomal Membrane	0.0982491355075507	1.0076712622853818	CC	INH
Regulation Of Transmembrane Transporter Activity	0.100327849691424	0.998578495808586	BP	INH
Regulation Of Macroautophagy	0.100327849691424	0.998578495808586	BP	INH
Macromolecule Modification	0.100327849691424	0.998578495808586	BP	INH
Synaptic Vesicle Endocytosis	0.100327849691424	0.998578495808586	BP	INH
Regulation Of High Voltage-Gated Calcium Channel Activity	0.100327849691424	0.998578495808586	BP	INH
Regulation Of Store-Operated Calcium Entry	0.100327849691424	0.998578495808586	BP	INH
Catenin Complex	0.1022979123698143	0.9901332290006548	CC	INH
GABA Receptor Binding	0.1030514183808406	0.9869460262939573	MF	INH
Motile Cilium	0.1034574463577333	0.98523824549423	CC	INH
Positive Regulation Of Phosphoprotein Phosphatase Activity	0.1035247091612676	0.9849559809157464	BP	INH
Positive Regulation Of Focal Adhesion Assembly	0.1035247091612676	0.9849559809157464	BP	INH
Lysosomal Lumen Acidification	0.1035247091612676	0.9849559809157464	BP	INH
Vesicle-Mediated Transport In Synapse	0.1035247091612676	0.9849559809157464	BP	INH
Regulation Of Dendrite Extension	0.1035247091612676	0.9849559809157464	BP	INH
Phosphatidylinositol Binding	0.1041064799635478	0.9825222375900734	MF	INH
Regulation Of Focal Adhesion Assembly	0.1048635547321721	0.9793754243793018	BP	INH
Monoatomic Anion Transmembrane Transport	0.1048635547321721	0.9793754243793018	BP	INH
Negative Regulation Of Plasma Membrane Bounded Cell Projection Assembly	0.105198944281822	0.9779886184986271	BP	INH
Vacuolar Acidification	0.105198944281822	0.9779886184986271	BP	INH
Calcium Ion Transmembrane Import Into Cytosol	0.105198944281822	0.9779886184986271	BP	INH
Azurophil Granule Membrane	0.1090265126022141	0.9624678793370587	CC	INH
Microtubule Cytoskeleton	0.1101595111738357	0.9579779999023381	CC	INH
Regulation Of Heart Contraction	0.110925263450519	0.9549695311489709	BP	INH
Regulation Of Calcium-Mediated Signaling	0.1137796023906458	0.9439355882326013	BP	INH
Negative Regulation Of Calcium Ion Transmembrane Transporter Activity	0.1137796023906458	0.9439355882326013	BP	INH
Regulation Of Dendritic Spine Morphogenesis	0.1137796023906458	0.9439355882326013	BP	INH
Regulation Of G Protein-Coupled Receptor Signaling Pathway	0.1137796023906458	0.9439355882326013	BP	INH
Substantia Nigra Development	0.1137796023906458	0.9439355882326013	BP	INH
Regulation Of Axonogenesis	0.1137796023906458	0.9439355882326013	BP	INH
Neuron Development	0.1137796023906458	0.9439355882326013	BP	INH
Glycosphingolipid Biosynthetic Process	0.1137796023906458	0.9439355882326013	BP	INH
Regulation Of Calcium Ion Transmembrane Transport Via High Voltage-Gated Calcium Channel	0.1151746550119493	0.9386430799359828	BP	INH
Regulation Of Amyloid Precursor Protein Biosynthetic Process	0.1151746550119493	0.9386430799359828	BP	INH
Negative Regulation Of Transmembrane Transport	0.1151746550119493	0.9386430799359828	BP	INH
Negative Regulation Of Sodium Ion Transmembrane Transporter Activity	0.1151746550119493	0.9386430799359828	BP	INH
Calcium-Dependent Phospholipid Binding	0.115913585032822	0.9358656618876193	MF	INH
Transmitter-Gated Monoatomic Ion Channel Activity Involved In Regulation Of Postsynaptic Membrane Potential	0.115913585032822	0.9358656618876193	MF	INH
Semaphorin Receptor Binding	0.115913585032822	0.9358656618876193	MF	INH
Synapse Assembly	0.1183329487740351	0.9268943130357168	BP	INH
Negative Regulation Of Supramolecular Fiber Organization	0.1183329487740351	0.9268943130357168	BP	INH
GABA-gated Chloride Ion Channel Activity	0.1190043295457325	0.9244372380728776	MF	INH
Activation Of GTPase Activity	0.119309797127256	0.9233238927621148	BP	INH
Cellular Response To Metal Ion	0.1193773357935699	0.9230781177132538	BP	INH
Presynaptic Endocytosis	0.1211183002053811	0.9167902327631192	BP	INH
Positive Regulation Of Glucose Transmembrane Transport	0.1211183002053811	0.9167902327631192	BP	INH
Negative Regulation Of Chemotaxis	0.1211183002053811	0.9167902327631192	BP	INH
Cilium Assembly	0.1215209879155949	0.9153487084956037	BP	INH
NMDA Selective Glutamate Receptor Complex	0.1219954834206964	0.9136562477004853	CC	INH
Cytoplasmic Vesicle Membrane	0.1226757912217099	0.9112411322701002	CC	INH
Regulation Of Calcium Ion Transmembrane Transport	0.1242382012535641	0.905744845039531	BP	INH
Neural Crest Cell Development	0.1242382012535641	0.905744845039531	BP	INH
Early Endosome	0.1248807847046724	0.9035043809911351	CC	INH
Ion Channel Inhibitor Activity	0.1254736407619795	0.901447500270486	MF	INH
Cell-Cell Adhesion Via Plasma-Membrane Adhesion Molecules	0.1265832404371712	0.8976237909021952	BP	INH
Generation Of Neurons	0.1265832404371712	0.8976237909021952	BP	INH
Protein Stabilization	0.1265832404371712	0.8976237909021952	BP	INH
Protein Localization To Plasma Membrane	0.1265832404371712	0.8976237909021952	BP	INH
Calmodulin-Dependent Protein Kinase Activity	0.1272779720967607	0.8952467528633818	MF	INH
Protein Tetramerization	0.127577661475501	0.8942253628188379	BP	INH
GABA-A Receptor Complex	0.1278626589482499	0.893256268504175	CC	INH
Regulation Of Cell Communication By Electrical Coupling Involved In Cardiac Conduction	0.1292844915022138	0.8884535683830503	BP	INH
Negative Regulation Of Ryanodine-Sensitive Calcium-Release Channel Activity	0.1292844915022138	0.8884535683830503	BP	INH
Negative Regulation Of Release Of Sequestered Calcium Ion Into Cytosol	0.1292844915022138	0.8884535683830503	BP	INH
Cellular Response To Nitrogen Starvation	0.1292844915022138	0.8884535683830503	BP	INH
Cellular Response To Nitrogen Levels	0.1292844915022138	0.8884535683830503	BP	INH
Cellular Response To Fluid Shear Stress	0.1292844915022138	0.8884535683830503	BP	INH
Receptor-Mediated Endocytosis	0.1292844915022138	0.8884535683830503	BP	INH
Protein Localization To Membrane	0.1292844915022138	0.8884535683830503	BP	INH
Regulation Of Vesicle-Mediated Transport	0.1292844915022138	0.8884535683830503	BP	INH
Mesenchymal Cell Migration	0.1292844915022138	0.8884535683830503	BP	INH
Chordate Embryonic Development	0.1292844915022138	0.8884535683830503	BP	INH
Positive Regulation Of Signal Transduction By P53 Class Mediator	0.1320038663345728	0.8794133483155178	BP	INH
Cellular Response To Nerve Growth Factor Stimulus	0.1320038663345728	0.8794133483155178	BP	INH
Insulin-Like Growth Factor Receptor Binding	0.1329935930649614	0.8761692805634042	MF	INH
Hexosyltransferase Activity	0.1329935930649614	0.8761692805634042	MF	INH
Voltage-Gated Potassium Channel Activity	0.1329935930649614	0.8761692805634042	MF	INH
Transmembrane Receptor Protein Tyrosine Kinase Activity	0.1329935930649614	0.8761692805634042	MF	INH
Spindle	0.1353979664039195	0.8683878584439954	CC	INH
Lysosome	0.1353979664039195	0.8683878584439954	CC	INH
Platelet Dense Tubular Network Membrane	0.1355886801932512	0.8677765666254187	CC	INH
Phosphatidylinositol 3-Kinase Complex, Class I	0.1355886801932512	0.8677765666254187	CC	INH
Cortical Cytoskeleton	0.1355886801932512	0.8677765666254187	CC	INH
Dendrite Cytoplasm	0.1355886801932512	0.8677765666254187	CC	INH
Phosphatidylinositol 3-Kinase Complex, Class IA	0.1355886801932512	0.8677765666254187	CC	INH
Glycolipid Metabolic Process	0.1364359012818894	0.8650713358594484	BP	INH
Regulation Of Potassium Ion Transmembrane Transport	0.1364359012818894	0.8650713358594484	BP	INH
Positive Regulation Of Hydrolase Activity	0.1378900173108596	0.8604671738802654	BP	INH
Positive Regulation Of Binding	0.1384760750808404	0.8586252544545112	BP	INH
Secretory Granule Lumen	0.1398064176655176	0.8544728923045772	CC	INH
Lipid Droplet	0.1402876175372737	0.8529806602086711	CC	INH
Plasma Membrane Raft	0.1402876175372737	0.8529806602086711	CC	INH
Monoatomic Cation Transmembrane Transporter Activity	0.1403225257729507	0.8528726067076332	MF	INH
Coreceptor Activity Involved In Wnt Signaling Pathway, Planar Cell Polarity Pathway	0.141618919655868	0.8488787229650269	MF	INH
alpha-N-acetylneuraminate Alpha-2,8-Sialyltransferase Activity	0.141618919655868	0.8488787229650269	MF	INH
Regulation Of Dopamine Secretion	0.1441100674893717	0.8413056784340681	BP	INH
Negative Regulation Of Complement Activation	0.1441100674893717	0.8413056784340681	BP	INH
Negative Regulation Of JUN Kinase Activity	0.1441100674893717	0.8413056784340681	BP	INH
Synaptic Membrane Adhesion	0.1441100674893717	0.8413056784340681	BP	INH
Detection Of Calcium Ion	0.1441100674893717	0.8413056784340681	BP	INH
Relaxation Of Cardiac Muscle	0.1441100674893717	0.8413056784340681	BP	INH
Regulation Of Monooxygenase Activity	0.1441100674893717	0.8413056784340681	BP	INH
Protein O-linked Glycosylation	0.1441100674893717	0.8413056784340681	BP	INH
Negative Regulation Of Kinase Activity	0.1441100674893717	0.8413056784340681	BP	INH
Positive Regulation Of Synaptic Transmission	0.1441100674893717	0.8413056784340681	BP	INH
Axonal Fasciculation	0.1441100674893717	0.8413056784340681	BP	INH
Regulation Of Proteasomal Ubiquitin-Dependent Protein Catabolic Process	0.1441100674893717	0.8413056784340681	BP	INH
Positive Regulation Of GTPase Activity	0.1441100674893717	0.8413056784340681	BP	INH
Negative Regulation Of JNK Cascade	0.1441100674893717	0.8413056784340681	BP	INH
Positive Regulation Of Phosphatase Activity	0.1441100674893717	0.8413056784340681	BP	INH
Cytoskeleton-Dependent Intracellular Transport	0.1441100674893717	0.8413056784340681	BP	INH
Regulation Of Release Of Sequestered Calcium Ion Into Cytosol By Sarcoplasmic Reticulum	0.1441100674893717	0.8413056784340681	BP	INH
Acetylcholine Receptor Signaling Pathway	0.1441100674893717	0.8413056784340681	BP	INH
Chloride Transport	0.1441100674893717	0.8413056784340681	BP	INH
Regulation Of Cell Adhesion	0.1453051608965307	0.8377189603125719	BP	INH
Autophagosome	0.1463154054676101	0.834709944842961	CC	INH
Golgi Membrane	0.1481779671248955	0.8292163676619655	CC	INH
Protein Kinase Binding	0.1495617567027323	0.8251794424090828	MF	INH
Inorganic Anion Transmembrane Transport	0.1533003481354468	0.8144568588890572	BP	INH
Calcium Ion Transmembrane Transporter Activity	0.1536651965911865	0.813424484093938	MF	INH
Cell-Cell Signaling By Wnt	0.1565756528918546	0.8052757686942672	BP	INH
Heparan Sulfate Proteoglycan Biosynthetic Process	0.1565756528918546	0.8052757686942672	BP	INH
Regulation Of Axon Extension Involved In Axon Guidance	0.1565756528918546	0.8052757686942672	BP	INH
Positive Regulation Of Protein Localization To Membrane	0.1571485478338445	0.8036896278227426	BP	INH
Cell Junction Assembly	0.1571485478338445	0.8036896278227426	BP	INH
Endocytic Vesicle Lumen	0.1583101618723412	0.8004912070363286	CC	INH
Regulation Of Secretion By Cell	0.160539615267514	0.7944177821428258	BP	INH
Regulation Of Intracellular Signal Transduction	0.160539615267514	0.7944177821428258	BP	INH
Protein Glycosylation	0.1616738197163013	0.7913603008930985	BP	INH
Vacuolar Lumen	0.1627192994745571	0.788560934105384	CC	INH
Regulation Of Trans-Synaptic Signaling	0.1629378027908056	0.7879781444281169	BP	INH
Calcium Ion Transmembrane Transport	0.1629378027908056	0.7879781444281169	BP	INH
Neural Crest Cell Migration	0.1629378027908056	0.7879781444281169	BP	INH
Regulation Of Protein Localization To Plasma Membrane	0.1629378027908056	0.7879781444281169	BP	INH
Lysosomal Lumen	0.1629933038411579	0.7878302370964732	CC	INH
Sarcolemma	0.1652840783493287	0.7817689795686675	CC	INH
Intraciliary Retrograde Transport	0.1671929670875989	0.7767819949549377	BP	INH
Positive Regulation Of Type 2 Immune Response	0.1671929670875989	0.7767819949549377	BP	INH
Regulation Of Cell-Matrix Adhesion	0.1671929670875989	0.7767819949549377	BP	INH
Activation Of Transmembrane Receptor Protein Tyrosine Kinase Activity	0.1691884276952391	0.7716293455521719	BP	INH
Synaptic Vesicle Cycle	0.1691884276952391	0.7716293455521719	BP	INH
Positive Regulation Of Signaling	0.1691884276952391	0.7716293455521719	BP	INH
Positive Regulation Of Protein Localization To Cell Periphery	0.1691884276952391	0.7716293455521719	BP	INH
CD4-positive, Alpha-Beta T Cell Activation	0.1691884276952391	0.7716293455521719	BP	INH
Regulation Of Focal Adhesion Disassembly	0.1691884276952391	0.7716293455521719	BP	INH
Regulation Of Basement Membrane Organization	0.1691884276952391	0.7716293455521719	BP	INH
Regulation Of MAPK Cascade	0.1691884276952391	0.7716293455521719	BP	INH
Negative Regulation Of Ion Transmembrane Transporter Activity	0.1691884276952391	0.7716293455521719	BP	INH
Negative Regulation Of Protein Phosphorylation	0.1691884276952391	0.7716293455521719	BP	INH
Protein C-linked Glycosylation Via 2'-alpha-mannosyl-L-tryptophan	0.1691884276952391	0.7716293455521719	BP	INH
Positive Regulation Of Vesicle Fusion	0.1691884276952391	0.7716293455521719	BP	INH
Positive Regulation Of Focal Adhesion Disassembly	0.1691884276952391	0.7716293455521719	BP	INH
Negative Regulation Of Cellular Response To Hypoxia	0.1691884276952391	0.7716293455521719	BP	INH
Negative Regulation Of Amyloid Precursor Protein Biosynthetic Process	0.1691884276952391	0.7716293455521719	BP	INH
Iron Coordination Entity Transport	0.1691884276952391	0.7716293455521719	BP	INH
Retinal Ganglion Cell Axon Guidance	0.1691884276952391	0.7716293455521719	BP	INH
Dendrite Extension	0.1691884276952391	0.7716293455521719	BP	INH
Blood Vessel Endothelial Cell Proliferation Involved In Sprouting Angiogenesis	0.1691884276952391	0.7716293455521719	BP	INH
Regulation Of Peptidyl-Cysteine S-nitrosylation	0.1691884276952391	0.7716293455521719	BP	INH
Protein C-linked Glycosylation Via Tryptophan	0.1691884276952391	0.7716293455521719	BP	INH
Axo-Dendritic Transport	0.1691884276952391	0.7716293455521719	BP	INH
Polymeric Cytoskeletal Fiber	0.1700453628639463	0.7694352067777689	CC	INH
Monoatomic Cation Channel Activity	0.1712366789686451	0.7664032036336748	MF	INH
Protein Phosphatase Activator Activity	0.1712366789686451	0.7664032036336748	MF	INH
Translation Initiation Factor Activity	0.1712366789686451	0.7664032036336748	MF	INH
Kinase Binding	0.1712366789686451	0.7664032036336748	MF	INH
G Protein-Coupled Neurotransmitter Receptor Activity	0.1712366789686451	0.7664032036336748	MF	INH
MHC Class II Protein Binding	0.1712366789686451	0.7664032036336748	MF	INH
Beta-Galactoside (CMP) Alpha-2,3-Sialyltransferase Activity	0.1712366789686451	0.7664032036336748	MF	INH
Nitric-Oxide Synthase Binding	0.1712366789686451	0.7664032036336748	MF	INH
Protein Serine/Threonine Kinase Activator Activity	0.1712366789686451	0.7664032036336748	MF	INH
G Protein-Coupled Acetylcholine Receptor Activity	0.1712366789686451	0.7664032036336748	MF	INH
9+2 Motile Cilium	0.1720329334323659	0.7643884051923496	CC	INH
Axon Development	0.1722252266140211	0.7639032351305881	BP	INH
Neuron Projection Cytoplasm	0.1743022117094521	0.7586971021205489	CC	INH
Platelet Dense Tubular Network	0.1743022117094521	0.7586971021205489	CC	INH
Ribosomal Small Subunit Binding	0.175092036107573	0.7567336069330677	MF	INH
3',5'-Cyclic-Nucleotide Phosphodiesterase Activity	0.175092036107573	0.7567336069330677	MF	INH
Transmembrane Receptor Protein Tyrosine Phosphatase Activity	0.175092036107573	0.7567336069330677	MF	INH
Transmembrane Receptor Protein Phosphatase Activity	0.175092036107573	0.7567336069330677	MF	INH
Regulation Of Synapse Organization	0.1753033439498859	0.7562097995643224	BP	INH
Proteoglycan Metabolic Process	0.1753033439498859	0.7562097995643224	BP	INH
Regulation Of Protein Phosphorylation	0.1753033439498859	0.7562097995643224	BP	INH
Regulation Of Neurotransmitter Secretion	0.1763329484043357	0.7536665307339402	BP	INH
Positive Regulation Of Signal Transduction	0.1794944382384962	0.7459490037973749	BP	INH
Microtubule Binding	0.180447112651618	0.7436500627288959	MF	INH
Glycoprotein Metabolic Process	0.1864331379838649	0.7294768904561771	BP	INH
Positive Regulation Of Cell Projection Organization	0.1864331379838649	0.7294768904561771	BP	INH
Endosome Organization	0.1864331379838649	0.7294768904561771	BP	INH
Cell-Cell Adhesion Mediator Activity	0.1865543827014711	0.7291945436710934	MF	INH
Phosphatase Activator Activity	0.1905597425134283	0.7199688426847276	MF	INH
Intracellular Calcium Activated Chloride Channel Activity	0.1905597425134283	0.7199688426847276	MF	INH
Histone Acetyltransferase Binding	0.1905597425134283	0.7199688426847276	MF	INH
Sterol Binding	0.1905597425134283	0.7199688426847276	MF	INH
NMDA Glutamate Receptor Activity	0.1918587779385532	0.7170183261343304	MF	INH
Voltage-Gated Channel Activity	0.1918587779385532	0.7170183261343304	MF	INH
G Protein-Coupled Glutamate Receptor Binding	0.1918587779385532	0.7170183261343304	MF	INH
Voltage-Gated Monoatomic Cation Channel Activity	0.1918587779385532	0.7170183261343304	MF	INH
Ligand-Gated Monoatomic Anion Channel Activity	0.1945018236583657	0.7110763223534294	MF	INH
Ligand-Gated Calcium Channel Activity	0.1945018236583657	0.7110763223534294	MF	INH
Intracellular Chloride Channel Activity	0.1945018236583657	0.7110763223534294	MF	INH
GABA-A Receptor Activity	0.1945018236583657	0.7110763223534294	MF	INH
Potassium Ion Transmembrane Transporter Activity	0.1945018236583657	0.7110763223534294	MF	INH
Phosphatase Binding	0.1945018236583657	0.7110763223534294	MF	INH
Protein Phosphorylated Amino Acid Binding	0.1945018236583657	0.7110763223534294	MF	INH
Regulation Of Monoatomic Ion Transmembrane Transporter Activity	0.1953065148676869	0.709283269646624	BP	INH
Regulation Of Potassium Ion Transmembrane Transporter Activity	0.1953065148676869	0.709283269646624	BP	INH
Potassium Ion Transmembrane Transport	0.1962128689863134	0.707272512009794	BP	INH
Protein Localization To Organelle	0.1962128689863134	0.707272512009794	BP	INH
Protein Modification Process	0.1962592514965473	0.7071698618224614	BP	INH
Regulation Of Exocytosis	0.1980059919227648	0.7033216672151434	BP	INH
Positive Regulation Of Phosphorylation	0.1981400272494474	0.7030277816165891	BP	INH
Regulation Of Cell Migration	0.2021054196040761	0.694422040405597	BP	INH
Regulation Of Rac Protein Signal Transduction	0.2021579642911203	0.694309144364678	BP	INH
Positive Regulation Of DNA Damage Response, Signal Transduction By P53 Class Mediator	0.2021579642911203	0.694309144364678	BP	INH
Keratan Sulfate Biosynthetic Process	0.2021579642911203	0.694309144364678	BP	INH
Ganglioside Biosynthetic Process	0.2021579642911203	0.694309144364678	BP	INH
Positive Regulation Of Transmembrane Transport	0.2021579642911203	0.694309144364678	BP	INH
Retrograde Axonal Transport	0.2021579642911203	0.694309144364678	BP	INH
Negative Regulation Of Secretion By Cell	0.2021579642911203	0.694309144364678	BP	INH
Regulation Of Microtubule Polymerization	0.2021579642911203	0.694309144364678	BP	INH
Sulfur Compound Biosynthetic Process	0.2021579642911203	0.694309144364678	BP	INH
Adherens Junction	0.2044426605273303	0.6894284759616638	CC	INH
Hepatocyte Growth Factor Receptor Signaling Pathway	0.2058235233296159	0.6865049917289037	BP	INH
Neuron Projection Extension Involved In Neuron Projection Guidance	0.2058235233296159	0.6865049917289037	BP	INH
Negative Regulation Of Stress-Activated Protein Kinase Signaling Cascade	0.2058235233296159	0.6865049917289037	BP	INH
Negative Regulation Of Ruffle Assembly	0.2058235233296159	0.6865049917289037	BP	INH
Negative Regulation Of Neuron Projection Regeneration	0.2058235233296159	0.6865049917289037	BP	INH
Negative Regulation Of Catecholamine Secretion	0.2058235233296159	0.6865049917289037	BP	INH
Membrane Biogenesis	0.2058235233296159	0.6865049917289037	BP	INH
Ribosomal Small Subunit Export From Nucleus	0.2058235233296159	0.6865049917289037	BP	INH
Carbohydrate Catabolic Process	0.2058235233296159	0.6865049917289037	BP	INH
Clathrin Coat Disassembly	0.2058235233296159	0.6865049917289037	BP	INH
Axon Extension Involved In Axon Guidance	0.2058235233296159	0.6865049917289037	BP	INH
Negative Regulation Of Protein Kinase Activity	0.2058235233296159	0.6865049917289037	BP	INH
Cellular Response To Organonitrogen Compound	0.2058235233296159	0.6865049917289037	BP	INH
Regulation Of Cilium Assembly	0.2058235233296159	0.6865049917289037	BP	INH
Regulation Of Catecholamine Secretion	0.2058235233296159	0.6865049917289037	BP	INH
Regulation Of Microtubule Polymerization Or Depolymerization	0.2058235233296159	0.6865049917289037	BP	INH
Regulation Of GTPase Activity	0.2058235233296159	0.6865049917289037	BP	INH
Dendrite Arborization	0.2058235233296159	0.6865049917289037	BP	INH
Inositol Metabolic Process	0.2058235233296159	0.6865049917289037	BP	INH
Ribonucleoside Triphosphate Phosphatase Activity	0.2075534626706795	0.6828700167724558	MF	INH
Positive Regulation Of Protein Localization To Nucleus	0.2080587340016525	0.6818140484405772	BP	INH
Protein Targeting To Membrane	0.2080587340016525	0.6818140484405772	BP	INH
Positive Regulation Of Protein Phosphorylation	0.2080587340016525	0.6818140484405772	BP	INH
Negative Regulation Of Cell Adhesion	0.2080587340016525	0.6818140484405772	BP	INH
Regulation Of Plasma Membrane Bounded Cell Projection Organization	0.2116640707831666	0.6743528556550548	BP	INH
Regulation Of Calcium Ion-Dependent Exocytosis	0.2116640707831666	0.6743528556550548	BP	INH
Positive Regulation Of Protein Import Into Nucleus	0.2116640707831666	0.6743528556550548	BP	INH
Regulation Of Sodium Ion Transmembrane Transport	0.2116640707831666	0.6743528556550548	BP	INH
Regulation Of Protein Localization To Membrane	0.2116640707831666	0.6743528556550548	BP	INH
Cellular Response To Chemical Stress	0.2116640707831666	0.6743528556550548	BP	INH
Extracellular Membrane-Bounded Organelle	0.2121320369035544	0.6733937378966881	CC	INH
Mesonephric Tubule Development	0.2142939809590038	0.6689900271523006	BP	INH
Positive Regulation Of Neuron Differentiation	0.2142939809590038	0.6689900271523006	BP	INH
Translational Elongation	0.2142939809590038	0.6689900271523006	BP	INH
Positive Regulation Of Secretion By Cell	0.2148637508871601	0.6678368470379584	BP	INH
DNA Polymerase Binding	0.2195471561391051	0.6584721840712903	MF	INH
Adenylate Cyclase Binding	0.2195612150856625	0.6584443744310582	MF	INH
pre-mRNA Intronic Binding	0.2195612150856625	0.6584443744310582	MF	INH
Chloride Channel Activity	0.2208398446784511	0.6559225669807099	MF	INH
Glycosaminoglycan Biosynthetic Process	0.2276206974471493	0.6427882502804776	BP	INH
Regulation Of Neuron Death	0.2276206974471493	0.6427882502804776	BP	INH
Positive Regulation Of Intracellular Protein Transport	0.2276206974471493	0.6427882502804776	BP	INH
Organic Substance Transport	0.2276206974471493	0.6427882502804776	BP	INH
Glycolipid Biosynthetic Process	0.2276206974471493	0.6427882502804776	BP	INH
Carbohydrate Derivative Biosynthetic Process	0.2276206974471493	0.6427882502804776	BP	INH
Glycolytic Process	0.2276206974471493	0.6427882502804776	BP	INH
Lipid Droplet Organization	0.2276206974471493	0.6427882502804776	BP	INH
Peptidyl-Tyrosine Dephosphorylation	0.2276206974471493	0.6427882502804776	BP	INH
Regulation Of Autophagy	0.2301992932608534	0.6378960140397747	BP	INH
Positive Regulation Of Protein Kinase Activity	0.2301992932608534	0.6378960140397747	BP	INH
Regulation Of Translation	0.2302616712902591	0.6377783474568754	BP	INH
Organelle Assembly	0.2302616712902591	0.6377783474568754	BP	INH
Keratan Sulfate Metabolic Process	0.2315128268994075	0.6354249420226604	BP	INH
Microtubule Depolymerization	0.2315128268994075	0.6354249420226604	BP	INH
Rac Protein Signal Transduction	0.2315128268994075	0.6354249420226604	BP	INH
Positive Regulation Of Amyloid-Beta Formation	0.2315128268994075	0.6354249420226604	BP	INH
Hippo Signaling	0.2315128268994075	0.6354249420226604	BP	INH
Polyol Metabolic Process	0.2315128268994075	0.6354249420226604	BP	INH
Central Nervous System Neuron Development	0.2315128268994075	0.6354249420226604	BP	INH
Negative Regulation Of Protein-Containing Complex Assembly	0.2315128268994075	0.6354249420226604	BP	INH
G Protein-Coupled Acetylcholine Receptor Signaling Pathway	0.2315128268994075	0.6354249420226604	BP	INH
Positive Regulation Of Protein Binding	0.2315128268994075	0.6354249420226604	BP	INH
Regulation Of Plasma Membrane Bounded Cell Projection Assembly	0.2315128268994075	0.6354249420226604	BP	INH
Regulation Of Telomerase RNA Localization To Cajal Body	0.2315128268994075	0.6354249420226604	BP	INH
Regulation Of Dopamine Receptor Signaling Pathway	0.2320871760650647	0.6343488557441812	BP	INH
Protein Targeting	0.2320871760650647	0.6343488557441812	BP	INH
Regulation Of Cyclic-Nucleotide Phosphodiesterase Activity	0.2320871760650647	0.6343488557441812	BP	INH
Regulation Of Chaperone-Mediated Autophagy	0.2320871760650647	0.6343488557441812	BP	INH
Positive Regulation Of Phosphate Metabolic Process	0.2320871760650647	0.6343488557441812	BP	INH
Intermediate Filament Bundle Assembly	0.2320871760650647	0.6343488557441812	BP	INH
Negative Regulation Of Axon Extension	0.2320871760650647	0.6343488557441812	BP	INH
Regulation Of Potassium Ion Transport	0.2320871760650647	0.6343488557441812	BP	INH
Response To Unfolded Protein	0.2320871760650647	0.6343488557441812	BP	INH
Adenylate Cyclase-Inhibiting G Protein-Coupled Acetylcholine Receptor Signaling Pathway	0.2320871760650647	0.6343488557441812	BP	INH
Positive Regulation Of Cell Communication	0.2320871760650647	0.6343488557441812	BP	INH
Sialylation	0.2320871760650647	0.6343488557441812	BP	INH
Synaptic Vesicle Recycling	0.2320871760650647	0.6343488557441812	BP	INH
Negative Regulation Of Complement Activation, Classical Pathway	0.2320871760650647	0.6343488557441812	BP	INH
Phosphatidylserine Acyl-Chain Remodeling	0.2320871760650647	0.6343488557441812	BP	INH
Positive Regulation Of T-helper 2 Cell Cytokine Production	0.2320871760650647	0.6343488557441812	BP	INH
Regulation Of Cdc42 Protein Signal Transduction	0.2320871760650647	0.6343488557441812	BP	INH
Homophilic Cell Adhesion Via Plasma Membrane Adhesion Molecules	0.2320871760650647	0.6343488557441812	BP	INH
Azurophil Granule	0.2372063816097016	0.6248736312411745	CC	INH
Sodium Ion Transmembrane Transporter Activity	0.2420392892265817	0.6161141310884227	MF	INH
Sodium Channel Regulator Activity	0.2420392892265817	0.6161141310884227	MF	INH
Extracellular Vesicle	0.2466426207524309	0.6079318735707463	CC	INH
Protein-Containing Complex Assembly	0.2468697424495054	0.6075321360400237	BP	INH
GDP Binding	0.2488878868800598	0.6039962395471403	MF	INH
Benzodiazepine Receptor Activity	0.2488878868800598	0.6039962395471403	MF	INH
Proton-Transporting ATPase Activity, Rotational Mechanism	0.2488878868800598	0.6039962395471403	MF	INH
Pyrophosphate Hydrolysis-Driven Proton Transmembrane Transporter Activity	0.2488878868800598	0.6039962395471403	MF	INH
GABA Receptor Activity	0.2488878868800598	0.6039962395471403	MF	INH
Cyclic Nucleotide Binding	0.2488878868800598	0.6039962395471403	MF	INH
ATPase Activity, Coupled To Transmembrane Movement Of Ions, Rotational Mechanism	0.2488878868800598	0.6039962395471403	MF	INH
Cholesterol Binding	0.2488878868800598	0.6039962395471403	MF	INH
Regulation Of Dendrite Morphogenesis	0.2489738111302133	0.6038463327428091	BP	INH
Regulation Of Protein Autophosphorylation	0.2489738111302133	0.6038463327428091	BP	INH
Negative Chemotaxis	0.2489738111302133	0.6038463327428091	BP	INH
Negative Regulation Of Microtubule Polymerization Or Depolymerization	0.2489738111302133	0.6038463327428091	BP	INH
Regulation Of Synaptic Vesicle Exocytosis	0.2489738111302133	0.6038463327428091	BP	INH
Positive Regulation Of Cyclin-Dependent Protein Kinase Activity	0.2489738111302133	0.6038463327428091	BP	INH
Ureteric Bud Development	0.2489738111302133	0.6038463327428091	BP	INH
Negative Regulation Of Protein Modification Process	0.250112034371294	0.6018654112870659	BP	INH
Positive Regulation Of MAPK Cascade	0.2589941677958388	0.5867100155426981	BP	INH
Cortical Actin Cytoskeleton	0.2607210139174198	0.5838239636127024	CC	INH
Cytoplasmic Side Of Endoplasmic Reticulum Membrane	0.2607210139174198	0.5838239636127024	CC	INH
Recycling Endosome	0.2607210139174198	0.5838239636127024	CC	INH
Negative Regulation Of Cellular Component Organization	0.2641099931449572	0.5782151660569724	BP	INH
Regulation Of Transmembrane Transport	0.2672616434134361	0.5730633654080308	BP	INH
Regulation Of Calcium Ion Transmembrane Transporter Activity	0.2672616434134361	0.5730633654080308	BP	INH
Purine Ribonucleoside Triphosphate Metabolic Process	0.2672616434134361	0.5730633654080308	BP	INH
Proteoglycan Biosynthetic Process	0.2672616434134361	0.5730633654080308	BP	INH
Positive Regulation Of Telomere Maintenance Via Telomerase	0.2672616434134361	0.5730633654080308	BP	INH
Glycosphingolipid Metabolic Process	0.2672616434134361	0.5730633654080308	BP	INH
Positive Regulation Of Synapse Assembly	0.2672616434134361	0.5730633654080308	BP	INH
Negative Regulation Of Hydrolase Activity	0.2699156841383428	0.5687718789231756	BP	INH
Response To Magnesium Ion	0.2725464661405429	0.5645594446970503	BP	INH
Cellular Response To Catecholamine Stimulus	0.2725464661405429	0.5645594446970503	BP	INH
Ganglioside Metabolic Process	0.2725464661405429	0.5645594446970503	BP	INH
Positive Regulation Of Axon Extension	0.2725464661405429	0.5645594446970503	BP	INH
Regulation Of Complement Activation, Classical Pathway	0.2725464661405429	0.5645594446970503	BP	INH
Regulation Of Macrophage Migration	0.2725464661405429	0.5645594446970503	BP	INH
Regulation Of miRNA Metabolic Process	0.2725464661405429	0.5645594446970503	BP	INH
N-glycan Processing	0.2725464661405429	0.5645594446970503	BP	INH
Sympathetic Ganglion Development	0.2725464661405429	0.5645594446970503	BP	INH
Negative Regulation Of Glycoprotein Biosynthetic Process	0.2725464661405429	0.5645594446970503	BP	INH
Negative Regulation Of Retrograde Protein Transport, ER To Cytosol	0.2725464661405429	0.5645594446970503	BP	INH
Negative Regulation Of Transporter Activity	0.2725464661405429	0.5645594446970503	BP	INH
Positive Regulation Of Calcium Ion-Dependent Exocytosis	0.2725464661405429	0.5645594446970503	BP	INH
Modification-Dependent Macromolecule Catabolic Process	0.2725464661405429	0.5645594446970503	BP	INH
Regulation Of Integrin-Mediated Signaling Pathway	0.2725464661405429	0.5645594446970503	BP	INH
Phagocytic Vesicle Membrane	0.2748222070694069	0.5609481769326004	CC	INH
Regulation Of Cell Differentiation	0.2755781184702334	0.559755269365661	BP	INH
Response To Metal Ion	0.2755781184702334	0.559755269365661	BP	INH
GTPase Activity	0.2762316987649172	0.558726485754605	MF	INH
Phosphatase Inhibitor Activity	0.2762316987649172	0.558726485754605	MF	INH
Kinase Activity	0.2773555277509897	0.5569631741232417	MF	INH
Calcium Channel Regulator Activity	0.2773555277509897	0.5569631741232417	MF	INH
Monoatomic Ion Channel Activity	0.2773555277509897	0.5569631741232417	MF	INH
Regulation Of Amyloid-Beta Formation	0.2773905263970803	0.5569083752877106	BP	INH
Positive Regulation Of RNA Metabolic Process	0.2773905263970803	0.5569083752877106	BP	INH
Regulation Of Protein Polymerization	0.2773905263970803	0.5569083752877106	BP	INH
Negative Regulation Of Blood Vessel Endothelial Cell Migration	0.2773905263970803	0.5569083752877106	BP	INH
Extracellular Ligand-Gated Monoatomic Ion Channel Activity	0.2780127414448469	0.5559352997208291	MF	INH
Estrogen Response Element Binding	0.2780127414448469	0.5559352997208291	MF	INH
cGMP Binding	0.2780127414448469	0.5559352997208291	MF	INH
Disordered Domain Specific Binding	0.2806489464578668	0.551836583761051	MF	INH
Actin Monomer Binding	0.2806489464578668	0.551836583761051	MF	INH
Phospholipase C Activity	0.2806489464578668	0.551836583761051	MF	INH
Protein Phosphatase 2A Binding	0.2806489464578668	0.551836583761051	MF	INH
Sodium Ion Transmembrane Transport	0.2886245246053746	0.5396667694023812	BP	INH
Positive Regulation Of DNA Biosynthetic Process	0.2893274033709961	0.5386104306133752	BP	INH
Regulation Of Membrane Depolarization	0.2927042377902387	0.533570989778053	BP	INH
Regulation Of Phosphatase Activity	0.2927042377902387	0.533570989778053	BP	INH
Regulation Of Protein Localization To Cell Periphery	0.2927042377902387	0.533570989778053	BP	INH
Regulation Of Smooth Muscle Contraction	0.2927042377902387	0.533570989778053	BP	INH
Gamma-Aminobutyric Acid Signaling Pathway	0.2927042377902387	0.533570989778053	BP	INH
Long-Term Synaptic Potentiation	0.2927042377902387	0.533570989778053	BP	INH
Phosphatidylserine Metabolic Process	0.2927042377902387	0.533570989778053	BP	INH
Regulation Of Protein Kinase Activity	0.2953591013756367	0.529649641984748	BP	INH
Semaphorin-Plexin Signaling Pathway	0.2954334560365128	0.5295403250385962	BP	INH
Regulation Of Metal Ion Transport	0.2954334560365128	0.5295403250385962	BP	INH
Golgi-associated Vesicle	0.2970643705497118	0.5271494336946894	CC	INH
Endoplasmic Reticulum Membrane	0.2970643705497118	0.5271494336946894	CC	INH
Cell-Cell Contact Zone	0.2970643705497118	0.5271494336946894	CC	INH
Actin-Based Cell Projection	0.2970643705497118	0.5271494336946894	CC	INH
Non-Motile Cilium	0.2970643705497118	0.5271494336946894	CC	INH
Positive Regulation Of Establishment Of Protein Localization To Telomere	0.2977806552005219	0.5261035188489539	BP	INH
Regulation Of Cysteine-Type Endopeptidase Activity Involved In Apoptotic Process	0.2977806552005219	0.5261035188489539	BP	INH
Positive Regulation Of Transport	0.2977806552005219	0.5261035188489539	BP	INH
Nucleocytoplasmic Transport	0.2977806552005219	0.5261035188489539	BP	INH
tRNA Processing	0.2977806552005219	0.5261035188489539	BP	INH
Steroid Biosynthetic Process	0.2977806552005219	0.5261035188489539	BP	INH
Cellular Response To Oxygen-Containing Compound	0.2977806552005219	0.5261035188489539	BP	INH
Regulation Of ER To Golgi Vesicle-Mediated Transport	0.2977806552005219	0.5261035188489539	BP	INH
Regulation Of Protein Secretion	0.2977806552005219	0.5261035188489539	BP	INH
Regulation Of Cellular Extravasation	0.2977806552005219	0.5261035188489539	BP	INH
Regulation Of Dendritic Spine Development	0.2977806552005219	0.5261035188489539	BP	INH
Aminoglycan Biosynthetic Process	0.2977806552005219	0.5261035188489539	BP	INH
Positive Regulation Of Sodium Ion Transmembrane Transport	0.2977806552005219	0.5261035188489539	BP	INH
Focal Adhesion Assembly	0.2977806552005219	0.5261035188489539	BP	INH
Positive Regulation Of T Cell Cytokine Production	0.2977806552005219	0.5261035188489539	BP	INH
Positive Regulation Of Amyloid Precursor Protein Catabolic Process	0.2977806552005219	0.5261035188489539	BP	INH
Regulation Of Cardiac Conduction	0.2977806552005219	0.5261035188489539	BP	INH
Inorganic Cation Import Across Plasma Membrane	0.2977806552005219	0.5261035188489539	BP	INH
tRNA Modification	0.2977806552005219	0.5261035188489539	BP	INH
Chaperone-Mediated Protein Complex Assembly	0.2977806552005219	0.5261035188489539	BP	INH
Regulation Of Postsynaptic Membrane Potential	0.2977806552005219	0.5261035188489539	BP	INH
Adherens Junction Organization	0.2977806552005219	0.5261035188489539	BP	INH
Phosphatidylethanolamine Biosynthetic Process	0.2977806552005219	0.5261035188489539	BP	INH
Nucleoside Metabolic Process	0.2977806552005219	0.5261035188489539	BP	INH
Neuron Projection Regeneration	0.2977806552005219	0.5261035188489539	BP	INH
Negative Regulation Of Sodium Ion Transmembrane Transport	0.2977806552005219	0.5261035188489539	BP	INH
Negative Regulation Of Protein Exit From Endoplasmic Reticulum	0.2977806552005219	0.5261035188489539	BP	INH
Negative Regulation Of Humoral Immune Response Mediated By Circulating Immunoglobulin	0.2977806552005219	0.5261035188489539	BP	INH
Negative Regulation Of Cell Adhesion Mediated By Integrin	0.2977806552005219	0.5261035188489539	BP	INH
Protein O-linked Glycosylation Via Threonine	0.2977806552005219	0.5261035188489539	BP	INH
Motor Neuron Axon Guidance	0.2977806552005219	0.5261035188489539	BP	INH
Chondroitin Sulfate Proteoglycan Metabolic Process	0.2977806552005219	0.5261035188489539	BP	INH
Cellular Response To Purine-Containing Compound	0.2977806552005219	0.5261035188489539	BP	INH
Wnt Signaling Pathway Involved In Midbrain Dopaminergic Neuron Differentiation	0.2977806552005219	0.5261035188489539	BP	INH
SNARE Complex Assembly	0.2977806552005219	0.5261035188489539	BP	INH
Regulation Of Endoplasmic Reticulum Unfolded Protein Response	0.2977806552005219	0.5261035188489539	BP	INH
Regulation Of Complement Activation	0.2977806552005219	0.5261035188489539	BP	INH
Positive Regulation Of Telomere Maintenance Via Telomere Lengthening	0.2977806552005219	0.5261035188489539	BP	INH
Platelet Aggregation	0.2977806552005219	0.5261035188489539	BP	INH
Error-Prone Translesion Synthesis	0.2977806552005219	0.5261035188489539	BP	INH
Regulation Of Stress-Activated MAPK Cascade	0.297806212537943	0.526066246668447	BP	INH
Negative Regulation Of MAP Kinase Activity	0.297806212537943	0.526066246668447	BP	INH
Positive Regulation Of Protein Localization To Plasma Membrane	0.297806212537943	0.526066246668447	BP	INH
Receptor Internalization	0.297806212537943	0.526066246668447	BP	INH
Regulated Exocytosis	0.297806212537943	0.526066246668447	BP	INH
Potassium Ion Transport	0.2990078374947369	0.524317427942773	BP	INH
Tau Protein Binding	0.3005292836632438	0.5221132038152294	MF	INH
Phosphotyrosine Residue Binding	0.3005292836632438	0.5221132038152294	MF	INH
tRNA (Guanine) Methyltransferase Activity	0.3014603069943191	0.5207698629207564	MF	INH
cAMP Binding	0.3014603069943191	0.5207698629207564	MF	INH
Histone Methyltransferase Binding	0.3014603069943191	0.5207698629207564	MF	INH
Organic Acid:Sodium Symporter Activity	0.3014603069943191	0.5207698629207564	MF	INH
Monoatomic Cation:Bicarbonate Symporter Activity	0.3014603069943191	0.5207698629207564	MF	INH
trans-Golgi Network Transport Vesicle	0.3065270162528027	0.5135312422142615	CC	INH
Monoatomic Ion Gated Channel Activity	0.3083991822016268	0.5108867822611315	MF	INH
Intercalated Disc	0.3101849062323628	0.5083793390159076	CC	INH
Nuclear Inner Membrane	0.3101849062323628	0.5083793390159076	CC	INH
Negative Regulation Of Sequestering Of Calcium Ion	0.3121860916107423	0.5055864493557862	BP	INH
Positive Regulation Of RNA Splicing	0.3121860916107423	0.5055864493557862	BP	INH
Regulation Of Glucose Import	0.3121860916107423	0.5055864493557862	BP	INH
Regulation Of Peptidyl-Threonine Phosphorylation	0.3121860916107423	0.5055864493557862	BP	INH
Membrane Raft	0.3128071513716124	0.5047233266936259	CC	INH
Protein Autophosphorylation	0.3134871467116227	0.5037802609788824	BP	INH
Neurotransmitter Transport	0.3135592718917789	0.5036803526883413	BP	INH
Sprouting Angiogenesis	0.3135592718917789	0.5036803526883413	BP	INH
Ligand-Gated Monoatomic Cation Channel Activity	0.3145293800903674	0.5023387810130837	MF	INH
Regulation Of Neuron Apoptotic Process	0.3163470207468495	0.49983625122947617	BP	INH
Clathrin-Coated Endocytic Vesicle Membrane	0.31782817679092	0.4978076034081651	CC	INH
Negative Regulation Of Axonogenesis	0.3199137835402467	0.49496704786052576	BP	INH
Positive Regulation Of Protein Autophosphorylation	0.3199137835402467	0.49496704786052576	BP	INH
Positive Regulation Of Excitatory Postsynaptic Potential	0.3199137835402467	0.49496704786052576	BP	INH
Oligosaccharide Biosynthetic Process	0.3199137835402467	0.49496704786052576	BP	INH
Negative Regulation Of G Protein-Coupled Receptor Signaling Pathway	0.3199137835402467	0.49496704786052576	BP	INH
Regulation Of Neural Precursor Cell Proliferation	0.3199137835402467	0.49496704786052576	BP	INH
Platelet Alpha Granule Membrane	0.3228284880586144	0.4910281478633919	CC	INH
Multivesicular Body	0.3228284880586144	0.4910281478633919	CC	INH
Vesicle Membrane	0.3228284880586144	0.4910281478633919	CC	INH
Neuron Projection Fasciculation	0.3228481030781087	0.49100176098535314	BP	INH
Regulation Of Establishment Of Protein Localization To Telomere	0.3228481030781087	0.49100176098535314	BP	INH
Regulation Of Long-Term Neuronal Synaptic Plasticity	0.3228481030781087	0.49100176098535314	BP	INH
Regulation Of Mitochondrial Depolarization	0.3228481030781087	0.49100176098535314	BP	INH
Regulation Of Protein Localization To Cajal Body	0.3228481030781087	0.49100176098535314	BP	INH
Cellular Response To Cholesterol	0.3228481030781087	0.49100176098535314	BP	INH
Regulation Of Toll-Like Receptor 9 Signaling Pathway	0.3228481030781087	0.49100176098535314	BP	INH
Midbrain Dopaminergic Neuron Differentiation	0.3228481030781087	0.49100176098535314	BP	INH
Negative Regulation Of Neuron Death	0.3228481030781087	0.49100176098535314	BP	INH
Negative Regulation Of Dephosphorylation	0.3228481030781087	0.49100176098535314	BP	INH
Negative Regulation Of Exocytosis	0.3228481030781087	0.49100176098535314	BP	INH
Negative Regulation Of Oxidoreductase Activity	0.3228481030781087	0.49100176098535314	BP	INH
Positive Regulation Of Protein Depolymerization	0.3228481030781087	0.49100176098535314	BP	INH
Positive Regulation Of Protein Localization To Cajal Body	0.3228481030781087	0.49100176098535314	BP	INH
Protein Localization To Endosome	0.3228481030781087	0.49100176098535314	BP	INH
Regulation Of T-helper 2 Cell Cytokine Production	0.3228481030781087	0.49100176098535314	BP	INH
Regulation Of Biosynthetic Process	0.3228481030781087	0.49100176098535314	BP	INH
Regulation Of Cardiac Muscle Cell Apoptotic Process	0.3228481030781087	0.49100176098535314	BP	INH
Removal Of Superoxide Radicals	0.3228481030781087	0.49100176098535314	BP	INH
Positive Regulation Of Exocytosis	0.3228481030781087	0.49100176098535314	BP	INH
Cardiac Muscle Cell Membrane Repolarization	0.3228481030781087	0.49100176098535314	BP	INH
Calcium Ion Import Across Plasma Membrane	0.3228481030781087	0.49100176098535314	BP	INH
Protein Homotetramerization	0.3228481030781087	0.49100176098535314	BP	INH
Negative Regulation Of Cysteine-Type Endopeptidase Activity	0.3228481030781087	0.49100176098535314	BP	INH
Positive Regulation Of Protein Transport	0.3228481030781087	0.49100176098535314	BP	INH
Negative Regulation Of Stress-Activated MAPK Cascade	0.3228481030781087	0.49100176098535314	BP	INH
Platelet Alpha Granule	0.3244400150186319	0.4888655871672348	CC	INH
Protein Tyrosine Phosphatase Activity	0.3267632406418369	0.4857668055188596	MF	INH
Purine Ribonucleoside Triphosphate Binding	0.3267632406418369	0.4857668055188596	MF	INH
Regulation Of Hydrolase Activity	0.3283372247185879	0.48367987702267556	BP	INH
Sodium Ion Transport	0.3287368487768985	0.48315161224474695	BP	INH
Negative Regulation Of Protein Catabolic Process	0.3311003925536058	0.48004030434680267	BP	INH
Solute:Monoatomic Cation Symporter Activity	0.3326863335131395	0.47796503923258155	MF	INH
Protein Phosphatase Binding	0.3326863335131395	0.47796503923258155	MF	INH
Inward Rectifier Potassium Channel Activity	0.3326863335131395	0.47796503923258155	MF	INH
Protein Serine/Threonine/Tyrosine Kinase Activity	0.3326863335131395	0.47796503923258155	MF	INH
Intracellular Ligand-Gated Monoatomic Ion Channel Activity	0.3326863335131395	0.47796503923258155	MF	INH
Negative Regulation Of Oxidative Stress-Induced Cell Death	0.3333342693845419	0.4771200351557508	BP	INH
Regulation Of Extracellular Matrix Organization	0.3333342693845419	0.4771200351557508	BP	INH
Artery Development	0.3333342693845419	0.4771200351557508	BP	INH
Clathrin-Coated Vesicle Membrane	0.3338620320266711	0.4764329676448805	CC	INH
Regulation Of Protein Import Into Nucleus	0.3342569496455391	0.47591955441352485	BP	INH
Positive Regulation Of Cation Channel Activity	0.3342569496455391	0.47591955441352485	BP	INH
Negative Regulation Of Protein Metabolic Process	0.3372078797745563	0.47210228546300015	BP	INH
Positive Regulation Of Proteasomal Protein Catabolic Process	0.3393815953811477	0.4693117131118477	BP	INH
Regulation Of Wnt Signaling Pathway	0.3440972979412173	0.46331873770695875	BP	INH
Positive Regulation Of Intracellular Transport	0.3555729341344296	0.44907130451685906	BP	INH
Nuclear Transport	0.3555729341344296	0.44907130451685906	BP	INH
Negative Regulation Of Proteasomal Protein Catabolic Process	0.3555729341344296	0.44907130451685906	BP	INH
Regulation Of JNK Cascade	0.3555729341344296	0.44907130451685906	BP	INH
Release Of Sequestered Calcium Ion Into Cytosol	0.3555729341344296	0.44907130451685906	BP	INH
Regulation Of Lipid Kinase Activity	0.3555852951240692	0.44905620714648203	BP	INH
Brain Morphogenesis	0.3555852951240692	0.44905620714648203	BP	INH
Regulation Of Protein Exit From Endoplasmic Reticulum	0.3555852951240692	0.44905620714648203	BP	INH
Cellular Response To Acetylcholine	0.3555852951240692	0.44905620714648203	BP	INH
Negative Regulation Of Cellular Response To Vascular Endothelial Growth Factor Stimulus	0.3555852951240692	0.44905620714648203	BP	INH
Regulation Of Actin Filament Depolymerization	0.3555852951240692	0.44905620714648203	BP	INH
Central Nervous System Neuron Axonogenesis	0.3555852951240692	0.44905620714648203	BP	INH
Positive Regulation Of Protein Localization To Chromosome, Telomeric Region	0.3555852951240692	0.44905620714648203	BP	INH
RNA Splicing, Via Endonucleolytic Cleavage And Ligation	0.3555852951240692	0.44905620714648203	BP	INH
tRNA Splicing, Via Endonucleolytic Cleavage And Ligation	0.3555852951240692	0.44905620714648203	BP	INH
Negative Regulation Of Calcineurin-Mediated Signaling	0.3555852951240692	0.44905620714648203	BP	INH
Positive Regulation Of Protein Exit From Endoplasmic Reticulum	0.3555852951240692	0.44905620714648203	BP	INH
Regulation Of Cytoplasmic Transport	0.3555852951240692	0.44905620714648203	BP	INH
Cellular Response To Superoxide	0.3555852951240692	0.44905620714648203	BP	INH
Protein Kinase B Signaling	0.3555852951240692	0.44905620714648203	BP	INH
Positive Regulation Of Peptidyl-Threonine Phosphorylation	0.3555852951240692	0.44905620714648203	BP	INH
Neuromuscular Junction Development	0.3555852951240692	0.44905620714648203	BP	INH
Regulation Of Muscle Cell Differentiation	0.3555852951240692	0.44905620714648203	BP	INH
Brain Development	0.3555852951240692	0.44905620714648203	BP	INH
Negative Regulation Of calcineurin-NFAT Signaling Cascade	0.3555852951240692	0.44905620714648203	BP	INH
Positive Regulation Of Neuron Projection Development	0.3555852951240692	0.44905620714648203	BP	INH
Negative Regulation Of Amyloid Fibril Formation	0.3555852951240692	0.44905620714648203	BP	INH
Tertiary Granule Membrane	0.3569595146507885	0.4473810375595305	CC	INH
Amyloid-Beta Binding	0.3599399652158349	0.4437699296485955	MF	INH
Inhibitory Extracellular Ligand-Gated Monoatomic Ion Channel Activity	0.362093685852306	0.44117904829375987	MF	INH
3',5'-cyclic-AMP Phosphodiesterase Activity	0.362093685852306	0.44117904829375987	MF	INH
Phosphatidate Phosphatase Activity	0.362093685852306	0.44117904829375987	MF	INH
Lipid Phosphatase Activity	0.362093685852306	0.44117904829375987	MF	INH
tRNA Methyltransferase Activity	0.362093685852306	0.44117904829375987	MF	INH
Positive Regulation Of Cellular Component Biogenesis	0.3674556746563529	0.4347950413775137	BP	INH
Regulation Of Protein Serine/Threonine Kinase Activity	0.3674556746563529	0.4347950413775137	BP	INH
Negative Regulation Of Amide Metabolic Process	0.3674556746563529	0.4347950413775137	BP	INH
PDZ Domain Binding	0.3700239011680818	0.4317702223920418	MF	INH
Autophagosome Membrane	0.3708623473579482	0.4307872571668011	CC	INH
Negative Regulation Of Phosphorylation	0.3733566905390005	0.42787606172387604	BP	INH
Regulation Of Stress Fiber Assembly	0.3733566905390005	0.42787606172387604	BP	INH
Activation Of Protein Kinase B Activity	0.3757564236749269	0.42509358627604243	BP	INH
Bile Acid Biosynthetic Process	0.3757564236749269	0.42509358627604243	BP	INH
Negative Regulation Of Proteolysis Involved In Protein Catabolic Process	0.3757564236749269	0.42509358627604243	BP	INH
Negative Regulation Of Stress Fiber Assembly	0.3757564236749269	0.42509358627604243	BP	INH
Positive Regulation Of Glucose Import	0.3757564236749269	0.42509358627604243	BP	INH
Vesicle Organization	0.3779779639255134	0.4225335187461507	BP	INH
Intracellular Non-Membrane-Bounded Organelle	0.3780828622570414	0.4224130078950177	CC	INH
Potassium Channel Regulator Activity	0.3814496542927645	0.41856277436885303	MF	INH
Guanyl-Nucleotide Exchange Factor Activity	0.3814496542927645	0.41856277436885303	MF	INH
Regulation Of Heart Rate By Cardiac Conduction	0.3838795579486722	0.41580501397393377	BP	INH
O-glycan Processing	0.3838795579486722	0.41580501397393377	BP	INH
Regulation Of Dendrite Development	0.3838795579486722	0.41580501397393377	BP	INH
Positive Regulation Of Protein Secretion	0.3852512789259333	0.4142559108715712	BP	INH
1-Phosphatidylinositol Binding	0.3866369309618036	0.4126966651887585	MF	INH
1-Phosphatidylinositol-3-Kinase Regulator Activity	0.3866369309618036	0.4126966651887585	MF	INH
Myosin V Binding	0.3866369309618036	0.4126966651887585	MF	INH
Clathrin Adaptor Activity	0.3866369309618036	0.4126966651887585	MF	INH
Solute:Inorganic Anion Antiporter Activity	0.3866369309618036	0.4126966651887585	MF	INH
MAP Kinase Kinase Activity	0.3866369309618036	0.4126966651887585	MF	INH
Response To Endoplasmic Reticulum Stress	0.3885960548759504	0.41050161277973163	BP	INH
Negative Regulation Of Lipid Metabolic Process	0.3893173555790985	0.4096962352126814	BP	INH
Monoatomic Cation Transport	0.3893173555790985	0.4096962352126814	BP	INH
Lipid Modification	0.3893173555790985	0.4096962352126814	BP	INH
Positive Regulation Of Supramolecular Fiber Organization	0.3893173555790985	0.4096962352126814	BP	INH
Protein Targeting To Lysosome	0.3893173555790985	0.4096962352126814	BP	INH
Protein Export From Nucleus	0.3893173555790985	0.4096962352126814	BP	INH
Organelle Membrane Fusion	0.3893173555790985	0.4096962352126814	BP	INH
Negative Regulation Of Catalytic Activity	0.3893173555790985	0.4096962352126814	BP	INH
Wnt Signaling Pathway, Planar Cell Polarity Pathway	0.3893173555790985	0.4096962352126814	BP	INH
Cell-Cell Adhesion Mediated By Cadherin	0.3893173555790985	0.4096962352126814	BP	INH
Regulation Of Chemokine (C-X-C Motif) Ligand 2 Production	0.3893173555790985	0.4096962352126814	BP	INH
G Protein-Coupled Glutamate Receptor Signaling Pathway	0.3893173555790985	0.4096962352126814	BP	INH
Regulation Of Leukocyte Adhesion To Vascular Endothelial Cell	0.3893173555790985	0.4096962352126814	BP	INH
Regulation Of Retrograde Protein Transport, ER To Cytosol	0.3893173555790985	0.4096962352126814	BP	INH
miRNA-mediated Gene Silencing	0.3893173555790985	0.4096962352126814	BP	INH
Dendrite Self-Avoidance	0.3893173555790985	0.4096962352126814	BP	INH
Ionotropic Glutamate Receptor Signaling Pathway	0.3893173555790985	0.4096962352126814	BP	INH
Lipid Droplet Formation	0.3893173555790985	0.4096962352126814	BP	INH
Morphogenesis Of A Polarized Epithelium	0.3893173555790985	0.4096962352126814	BP	INH
Response To Iron Ion	0.3893173555790985	0.4096962352126814	BP	INH
Negative Regulation Of Potassium Ion Transport	0.3893173555790985	0.4096962352126814	BP	INH
Multicellular Organismal-Level Iron Ion Homeostasis	0.3893173555790985	0.4096962352126814	BP	INH
Polysaccharide Biosynthetic Process	0.3893173555790985	0.4096962352126814	BP	INH
Positive Regulation Of Integrin-Mediated Signaling Pathway	0.3893173555790985	0.4096962352126814	BP	INH
Positive Regulation Of Regulated Secretory Pathway	0.3893173555790985	0.4096962352126814	BP	INH
Monoatomic Cation Homeostasis	0.3893173555790985	0.4096962352126814	BP	INH
Regulation Of miRNA Transcription	0.3893173555790985	0.4096962352126814	BP	INH
Cellular Response To Growth Factor Stimulus	0.3893173555790985	0.4096962352126814	BP	INH
AMPA Glutamate Receptor Complex	0.3947972667488228	0.40362586268936373	CC	INH
Multivesicular Body Membrane	0.3947972667488228	0.40362586268936373	CC	INH
Nuclear Membrane	0.3951783969214729	0.4032068048592974	CC	INH
Intracellular Protein Transport	0.3954785586448079	0.4028770573361325	BP	INH
Cell-Cell Junction	0.4000399355338386	0.3978966513814274	CC	INH
Symmetric Synapse	0.4000399355338386	0.3978966513814274	CC	INH
Sex Chromosome	0.4000399355338386	0.3978966513814274	CC	INH
Postsynaptic Recycling Endosome	0.4000399355338386	0.3978966513814274	CC	INH
Nuclear Envelope Lumen	0.4000399355338386	0.3978966513814274	CC	INH
Cortical Endoplasmic Reticulum	0.4000399355338386	0.3978966513814274	CC	INH
Apicolateral Plasma Membrane	0.4000399355338386	0.3978966513814274	CC	INH
Clathrin-Coated Vesicle	0.4013045598970356	0.3965259054870195	CC	INH
Positive Regulation Of Cell Differentiation	0.407916997127139	0.3894281980790059	BP	INH
Phagocytic Vesicle	0.4085314736720714	0.38877447936274884	CC	INH
Mitotic Spindle	0.4085314736720714	0.38877447936274884	CC	INH
pre-mRNA Binding	0.408939283741786	0.38834116801545526	MF	INH
Glucuronosyltransferase Activity	0.408939283741786	0.38834116801545526	MF	INH
Voltage-Gated Calcium Channel Activity	0.408939283741786	0.38834116801545526	MF	INH
Cellular Response To Oxidative Stress	0.4115472334463744	0.38558031343367744	BP	INH
Intracellular Glucose Homeostasis	0.4115472334463744	0.38558031343367744	BP	INH
Positive Regulation Of miRNA Transcription	0.4115472334463744	0.38558031343367744	BP	INH
Positive Regulation Of Receptor-Mediated Endocytosis	0.4115472334463744	0.38558031343367744	BP	INH
Regulation Of Cell-Cell Adhesion	0.4115472334463744	0.38558031343367744	BP	INH
Chaperone Cofactor-Dependent Protein Refolding	0.4124922048729623	0.38458425417501574	BP	INH
Cell Surface Receptor Signaling Pathway Involved In Cell-Cell Signaling	0.4124922048729623	0.38458425417501574	BP	INH
Microtubule Polymerization Or Depolymerization	0.4124922048729623	0.38458425417501574	BP	INH
Negative Regulation Of Macromolecule Biosynthetic Process	0.4124922048729623	0.38458425417501574	BP	INH
MAPK Cascade	0.4124922048729623	0.38458425417501574	BP	INH
Positive Regulation Of Cold-Induced Thermogenesis	0.4124922048729623	0.38458425417501574	BP	INH
Response To Insulin	0.4124922048729623	0.38458425417501574	BP	INH
In Utero Embryonic Development	0.4124922048729623	0.38458425417501574	BP	INH
Protein Tyrosine Kinase Binding	0.4125629262434417	0.38450980120849576	MF	INH
Cadherin Binding	0.4125629262434417	0.38450980120849576	MF	INH
DNA Nuclease Activity	0.4125629262434417	0.38450980120849576	MF	INH
Adrenergic Receptor Binding	0.4125629262434417	0.38450980120849576	MF	INH
Sodium-Independent Organic Anion Transmembrane Transporter Activity	0.4125629262434417	0.38450980120849576	MF	INH
Pericentric Heterochromatin	0.4163686877393933	0.38052193827129754	CC	INH
Microvillus Organization	0.4164446207833492	0.3804427433263127	BP	INH
Cellular Response To Insulin Stimulus	0.4164446207833492	0.3804427433263127	BP	INH
Negative Regulation Of NLRP3 Inflammasome Complex Assembly	0.4164446207833492	0.3804427433263127	BP	INH
Heparan Sulfate Proteoglycan Metabolic Process	0.4164446207833492	0.3804427433263127	BP	INH
Synaptic Vesicle Localization	0.4164446207833492	0.3804427433263127	BP	INH
Ether Lipid Metabolic Process	0.4164446207833492	0.3804427433263127	BP	INH
Sodium-Independent Organic Anion Transport	0.4164446207833492	0.3804427433263127	BP	INH
Cytoplasmic Sequestering Of Protein	0.4164446207833492	0.3804427433263127	BP	INH
Clathrin Coat Assembly	0.4164446207833492	0.3804427433263127	BP	INH
Killing By Host Of Symbiont Cells	0.4164446207833492	0.3804427433263127	BP	INH
Regulation Of Immune Effector Process	0.4164446207833492	0.3804427433263127	BP	INH
Regulation Of Humoral Immune Response	0.4164446207833492	0.3804427433263127	BP	INH
GTP Metabolic Process	0.4164446207833492	0.3804427433263127	BP	INH
ERBB2 Signaling Pathway	0.4164446207833492	0.3804427433263127	BP	INH
Regulation Of Small GTPase Mediated Signal Transduction	0.4164446207833492	0.3804427433263127	BP	INH
Autophagosome Organization	0.4164446207833492	0.3804427433263127	BP	INH
Relaxation Of Muscle	0.4164446207833492	0.3804427433263127	BP	INH
Regulation Of Organelle Assembly	0.4172450611631214	0.379608795265367	BP	INH
Positive Regulation Of Nucleocytoplasmic Transport	0.4176883770726651	0.37914760958868815	BP	INH
Positive Regulation Of Chemotaxis	0.4176883770726651	0.37914760958868815	BP	INH
Phosphatidylinositol Phosphate Biosynthetic Process	0.4176883770726651	0.37914760958868815	BP	INH
Regulation Of ERK1 And ERK2 Cascade	0.4233591847475641	0.3732910138020582	BP	INH
Filopodium	0.4237291087187287	0.3729117004510122	CC	INH
Sperm Flagellum	0.4237291087187287	0.3729117004510122	CC	INH
Zymogen Granule Membrane	0.4257545489314407	0.37084070316508116	CC	INH
G Protein-Coupled Receptor Dimeric Complex	0.4257545489314407	0.37084070316508116	CC	INH
X Chromosome	0.4257545489314407	0.37084070316508116	CC	INH
Macropinosome	0.4257545489314407	0.37084070316508116	CC	INH
Pinosome	0.4257545489314407	0.37084070316508116	CC	INH
Zymogen Granule	0.4257545489314407	0.37084070316508116	CC	INH
Regulation Of Nitric-Oxide Synthase Activity	0.4279830170587271	0.36857346403359476	BP	INH
Regulation Of DNA Damage Response, Signal Transduction By P53 Class Mediator	0.4279830170587271	0.36857346403359476	BP	INH
Protein Depolymerization	0.4279830170587271	0.36857346403359476	BP	INH
Negative Regulation Of Cation Channel Activity	0.4279830170587271	0.36857346403359476	BP	INH
Negative Regulation Of Actin Filament Bundle Assembly	0.4279830170587271	0.36857346403359476	BP	INH
Cell-Substrate Junction Assembly	0.4279830170587271	0.36857346403359476	BP	INH
Regulation Of Cellular Catabolic Process	0.4425188374430384	0.3540682372295792	BP	INH
Response To Glucose	0.450887916578201	0.345931403269005	BP	INH
Positive Regulation Of Ubiquitin-Dependent Protein Catabolic Process	0.450887916578201	0.345931403269005	BP	INH
Positive Regulation Of Proteasomal Ubiquitin-Dependent Protein Catabolic Process	0.450887916578201	0.345931403269005	BP	INH
Vascular Transport	0.450887916578201	0.345931403269005	BP	INH
Regulation Of Epithelial To Mesenchymal Transition	0.450887916578201	0.345931403269005	BP	INH
Homotypic Cell-Cell Adhesion	0.450887916578201	0.345931403269005	BP	INH
Cardiac Conduction	0.450887916578201	0.345931403269005	BP	INH
Nitrogen Compound Transport	0.450887916578201	0.345931403269005	BP	INH
Positive Regulation Of Telomerase RNA Localization To Cajal Body	0.450887916578201	0.345931403269005	BP	INH
Neuron Cell-Cell Adhesion	0.450887916578201	0.345931403269005	BP	INH
Mitochondrion Transport Along Microtubule	0.450887916578201	0.345931403269005	BP	INH
Microvillus Assembly	0.450887916578201	0.345931403269005	BP	INH
miRNA-mediated Gene Silencing By Inhibition Of Translation	0.450887916578201	0.345931403269005	BP	INH
Membrane Repolarization During Cardiac Muscle Cell Action Potential	0.450887916578201	0.345931403269005	BP	INH
Synaptic Transmission, GABAergic	0.450887916578201	0.345931403269005	BP	INH
Detection Of Mechanical Stimulus Involved In Sensory Perception	0.450887916578201	0.345931403269005	BP	INH
Regulation Of Vesicle Size	0.450887916578201	0.345931403269005	BP	INH
Cellular Response To ATP	0.450887916578201	0.345931403269005	BP	INH
Aorta Development	0.450887916578201	0.345931403269005	BP	INH
Regulation Of Endothelial Cell Chemotaxis	0.450887916578201	0.345931403269005	BP	INH
Regulation Of Protein Modification By Small Protein Conjugation Or Removal	0.450887916578201	0.345931403269005	BP	INH
Regulation Of Protein Catabolic Process	0.450887916578201	0.345931403269005	BP	INH
Positive Regulation Of Apoptotic Process	0.450887916578201	0.345931403269005	BP	INH
Wnt Receptor Activity	0.4540714536383665	0.3428758002726268	MF	INH
Glutamate Receptor Activity	0.4540714536383665	0.3428758002726268	MF	INH
Clathrin-Coated Endocytic Vesicle	0.4573857917584861	0.3397173304523295	CC	INH
Late Endosome Membrane	0.4573857917584861	0.3397173304523295	CC	INH
Cytoskeleton Of Presynaptic Active Zone	0.465979070839687	0.3316335889386577	CC	INH
Excitatory Synapse	0.465979070839687	0.3316335889386577	CC	INH
Spectrin-Associated Cytoskeleton	0.465979070839687	0.3316335889386577	CC	INH
Spherical High-Density Lipoprotein Particle	0.465979070839687	0.3316335889386577	CC	INH
Regulation Of Apoptotic Process	0.467654109283607	0.33007524514972514	BP	INH
Regulation Of Translational Initiation	0.4695619981516454	0.32830705797181764	BP	INH
Insulin Receptor Signaling Pathway	0.4749929008723846	0.3233128811856372	BP	INH
Phospholipid Dephosphorylation	0.4768107105383601	0.32165399765652747	BP	INH
DNA Geometric Change	0.4768107105383601	0.32165399765652747	BP	INH
Cytoplasmic Translational Initiation	0.4768107105383601	0.32165399765652747	BP	INH
Phagocytosis, Engulfment	0.4768107105383601	0.32165399765652747	BP	INH
Membrane Repolarization During Action Potential	0.479366237255162	0.31933255747411415	BP	INH
miRNA Metabolic Process	0.479366237255162	0.31933255747411415	BP	INH
Negative Regulation Of Cation Transmembrane Transport	0.479366237255162	0.31933255747411415	BP	INH
Negative Regulation Of Synaptic Transmission	0.479366237255162	0.31933255747411415	BP	INH
Endoplasmic Reticulum To Cytosol Transport	0.479366237255162	0.31933255747411415	BP	INH
Positive Regulation Of Glucose Metabolic Process	0.479366237255162	0.31933255747411415	BP	INH
Regulation Of Amyloid Fibril Formation	0.479366237255162	0.31933255747411415	BP	INH
Regulation Of Amyloid-Beta Clearance	0.479366237255162	0.31933255747411415	BP	INH
Sympathetic Nervous System Development	0.479366237255162	0.31933255747411415	BP	INH
Positive Regulation Of Cyclin-Dependent Protein Serine/Threonine Kinase Activity	0.479366237255162	0.31933255747411415	BP	INH
Dendritic Cell Chemotaxis	0.479366237255162	0.31933255747411415	BP	INH
Cellular Response To Sterol	0.479366237255162	0.31933255747411415	BP	INH
Transport Across Blood-Brain Barrier	0.479366237255162	0.31933255747411415	BP	INH
Regulation Of Hormone Secretion	0.479366237255162	0.31933255747411415	BP	INH
Regulation Of Cellular Response To Heat	0.479366237255162	0.31933255747411415	BP	INH
Regulation Of Cold-Induced Thermogenesis	0.479366237255162	0.31933255747411415	BP	INH
Positive Regulation Of Stress-Activated MAPK Cascade	0.479366237255162	0.31933255747411415	BP	INH
Negative Regulation Of MAPK Cascade	0.479366237255162	0.31933255747411415	BP	INH
Intrinsic Apoptotic Signaling Pathway	0.479366237255162	0.31933255747411415	BP	INH
Peptidyl-Threonine Modification	0.479366237255162	0.31933255747411415	BP	INH
Positive Regulation Of Amide Metabolic Process	0.479366237255162	0.31933255747411415	BP	INH
Regulation Of Intrinsic Apoptotic Signaling Pathway In Response To DNA Damage	0.479366237255162	0.31933255747411415	BP	INH
Calcium-Mediated Signaling	0.479366237255162	0.31933255747411415	BP	INH
Endosome Lumen	0.4810573246684843	0.3178031683168103	CC	INH
Negative Regulation Of ERK1 And ERK2 Cascade	0.4814020518115035	0.31749206302543653	BP	INH
Cellular Response To Starvation	0.4837365710062568	0.31539107823935225	BP	INH
Endocytosis	0.4848720469676764	0.3143728523819328	BP	INH
Regulation Of Long-Term Synaptic Potentiation	0.4898515872819504	0.3099354803543498	BP	INH
Bile Acid Metabolic Process	0.4898515872819504	0.3099354803543498	BP	INH
Central Nervous System Neuron Differentiation	0.4898515872819504	0.3099354803543498	BP	INH
Negative Regulation Of Cell-Matrix Adhesion	0.4898515872819504	0.3099354803543498	BP	INH
Perineuronal Net	0.4902754883380334	0.30955981906391555	CC	INH
Clathrin Coat Of Endocytic Vesicle	0.4902754883380334	0.30955981906391555	CC	INH
Pseudopodium	0.4902754883380334	0.30955981906391555	CC	INH
Specific Granule Membrane	0.4902754883380334	0.30955981906391555	CC	INH
Endoplasmic Reticulum Tubular Network	0.4902754883380334	0.30955981906391555	CC	INH
Intracellular Membrane-Bounded Organelle	0.4902754883380334	0.30955981906391555	CC	INH
Basement Membrane	0.4902754883380334	0.30955981906391555	CC	INH
AP-2 Adaptor Complex	0.4902754883380334	0.30955981906391555	CC	INH
Carboxylic Acid Binding	0.4941906113734988	0.3061055095762165	MF	INH
Phosphatidylinositol 3-Kinase Regulator Activity	0.4941906113734988	0.3061055095762165	MF	INH
Calcium Channel Activity	0.4941906113734988	0.3061055095762165	MF	INH
Regulation Of Anatomical Structure Morphogenesis	0.4953717747636609	0.30506874222657493	BP	INH
MHC Protein Binding	0.496875364428637	0.30375253547006975	MF	INH
Kinase Inhibitor Activity	0.496875364428637	0.30375253547006975	MF	INH
Solute:Sodium Symporter Activity	0.496875364428637	0.30375253547006975	MF	INH
Regulation Of Cell Communication	0.4998646049533595	0.3011476142329377	BP	INH
Positive Regulation Of Nervous System Development	0.4998646049533595	0.3011476142329377	BP	INH
Negative Regulation Of Cysteine-Type Endopeptidase Activity Involved In Apoptotic Process	0.4998646049533595	0.3011476142329377	BP	INH
Negative Regulation Of Translation	0.4998646049533595	0.3011476142329377	BP	INH
Positive Regulation Of miRNA Metabolic Process	0.4998646049533595	0.3011476142329377	BP	INH
Actin Cytoskeleton	0.5029024868672668	0.29851621677505463	CC	INH
Protein Alpha-1,2-Demannosylation	0.5038406889386162	0.29770676286417863	BP	INH
Neuropeptide Signaling Pathway	0.5038406889386162	0.29770676286417863	BP	INH
Regulation Of B Cell Receptor Signaling Pathway	0.5038406889386162	0.29770676286417863	BP	INH
Protein Localization To Mitochondrion	0.5038406889386162	0.29770676286417863	BP	INH
Positive Regulation Of Smooth Muscle Cell Migration	0.5038406889386162	0.29770676286417863	BP	INH
Positive Regulation Of Cell Adhesion	0.5038406889386162	0.29770676286417863	BP	INH
Negative Regulation Of Phosphatase Activity	0.5038406889386162	0.29770676286417863	BP	INH
'De Novo' Post-Translational Protein Folding	0.5038406889386162	0.29770676286417863	BP	INH
Gluconeogenesis	0.5038406889386162	0.29770676286417863	BP	INH
miRNA Processing	0.5038406889386162	0.29770676286417863	BP	INH
Negative Regulation Of Proteasomal Ubiquitin-Dependent Protein Catabolic Process	0.5038406889386162	0.29770676286417863	BP	INH
Activation Of Cysteine-Type Endopeptidase Activity	0.5038406889386162	0.29770676286417863	BP	INH
Alternative mRNA Splicing, Via Spliceosome	0.5038406889386162	0.29770676286417863	BP	INH
Autonomic Nervous System Development	0.5038406889386162	0.29770676286417863	BP	INH
Positive Regulation Of Metabolic Process	0.5038406889386162	0.29770676286417863	BP	INH
Regulation Of Presynapse Assembly	0.5038406889386162	0.29770676286417863	BP	INH
Regulation Of Protein Kinase C Signaling	0.5038406889386162	0.29770676286417863	BP	INH
Regulation Of Response To Cytokine Stimulus	0.5038406889386162	0.29770676286417863	BP	INH
Regulation Of Secretion	0.5038406889386162	0.29770676286417863	BP	INH
Establishment Of Protein Localization To Endoplasmic Reticulum	0.5038406889386162	0.29770676286417863	BP	INH
Negative Regulation Of Amyloid-Beta Formation	0.5038406889386162	0.29770676286417863	BP	INH
Negative Regulation Of Biosynthetic Process	0.5038406889386162	0.29770676286417863	BP	INH
Negative Regulation Of Chemokine Production	0.5038406889386162	0.29770676286417863	BP	INH
Regulation Of Presynapse Organization	0.5038406889386162	0.29770676286417863	BP	INH
Positive Regulation Of Muscle Hypertrophy	0.5038406889386162	0.29770676286417863	BP	INH
Intraciliary Anterograde Transport	0.5038406889386162	0.29770676286417863	BP	INH
Positive Regulation Of Developmental Growth	0.5046958405186217	0.29697027451587643	BP	INH
Positive Regulation Of Cell Death	0.5046958405186217	0.29697027451587643	BP	INH
Plasma Membrane Bounded Cell Projection Morphogenesis	0.5046958405186217	0.29697027451587643	BP	INH
Pyruvate Metabolic Process	0.5046958405186217	0.29697027451587643	BP	INH
Cell-Matrix Adhesion	0.5106158910158504	0.29190567352490465	BP	INH
Positive Regulation Of Peptidyl-Serine Phosphorylation	0.5129107407973819	0.28995820633453356	BP	INH
Cellular Response To Peptide Hormone Stimulus	0.5129107407973819	0.28995820633453356	BP	INH
mRNA 3'-UTR Binding	0.5184308467394063	0.28530916575985565	MF	INH
Endolysosome	0.5199357261759835	0.2840503400043607	CC	INH
Condensed Chromosome, Centromeric Region	0.5199357261759835	0.2840503400043607	CC	INH
Perisynaptic Extracellular Matrix	0.5199357261759835	0.2840503400043607	CC	INH
Sodium:Potassium-Exchanging ATPase Complex	0.5199357261759835	0.2840503400043607	CC	INH
Voltage-Gated Calcium Channel Complex	0.5199357261759835	0.2840503400043607	CC	INH
Inorganic Cation Transmembrane Transporter Activity	0.5224245788377971	0.28197639872662894	MF	INH
Positive Regulation Of Ion Transmembrane Transporter Activity	0.5271647998145794	0.27805359643503225	BP	INH
Positive Regulation Of Telomerase Activity	0.5271647998145794	0.27805359643503225	BP	INH
Regulation Of Cell Adhesion Mediated By Integrin	0.5271647998145794	0.27805359643503225	BP	INH
RNA Modification	0.5271647998145794	0.27805359643503225	BP	INH
Regulation Of Telomere Maintenance Via Telomerase	0.5271647998145794	0.27805359643503225	BP	INH
1-Acylglycerophosphocholine O-acyltransferase Activity	0.5323115204619339	0.2738341345807578	MF	INH
4-galactosyl-N-acetylglucosaminide 3-alpha-L-fucosyltransferase Activity	0.5323115204619339	0.2738341345807578	MF	INH
C3HC4-type RING Finger Domain Binding	0.5323115204619339	0.2738341345807578	MF	INH
G Protein-Coupled Receptor Kinase Activity	0.5323115204619339	0.2738341345807578	MF	INH
RNA Endonuclease Activity, Producing 3'-Phosphomonoesters	0.5323115204619339	0.2738341345807578	MF	INH
Acetylcholine Receptor Inhibitor Activity	0.5323115204619339	0.2738341345807578	MF	INH
alpha-N-acetylgalactosaminide Alpha-2,6-Sialyltransferase Activity	0.5323115204619339	0.2738341345807578	MF	INH
Axon Guidance Receptor Activity	0.5323115204619339	0.2738341345807578	MF	INH
Double-Stranded Methylated DNA Binding	0.5323115204619339	0.2738341345807578	MF	INH
glucuronosyl-N-acetylgalactosaminyl-proteoglycan 4-beta-N-acetylgalactosaminyltransferase Activity	0.5323115204619339	0.2738341345807578	MF	INH
Histone Deubiquitinase Activity	0.5323115204619339	0.2738341345807578	MF	INH
Intramolecular Oxidoreductase Activity, Interconverting Aldoses And Ketoses	0.5323115204619339	0.2738341345807578	MF	INH
Actin Binding	0.5323115204619339	0.2738341345807578	MF	INH
Lysophosphatidic Acid Phosphatase Activity	0.5323115204619339	0.2738341345807578	MF	INH
Neurotrophin TRKA Receptor Binding	0.5323115204619339	0.2738341345807578	MF	INH
Protein Phosphatase 2B Binding	0.5323115204619339	0.2738341345807578	MF	INH
DNA-directed DNA Polymerase Activity	0.5323115204619339	0.2738341345807578	MF	INH
Acetylcholine Receptor Activity	0.5323115204619339	0.2738341345807578	MF	INH
Phosphatidylinositol Phospholipase C Activity	0.5323115204619339	0.2738341345807578	MF	INH
Phosphotransferase Activity, Phosphate Group As Acceptor	0.5323115204619339	0.2738341345807578	MF	INH
Neuropeptide Receptor Activity	0.5323115204619339	0.2738341345807578	MF	INH
Voltage-Gated Sodium Channel Activity	0.5323115204619339	0.2738341345807578	MF	INH
Supercoiled DNA Binding	0.5323115204619339	0.2738341345807578	MF	INH
R-SMAD Binding	0.5323115204619339	0.2738341345807578	MF	INH
Microtubule Plus-End Binding	0.5323115204619339	0.2738341345807578	MF	INH
Neurotrophin TRK Receptor Binding	0.5323115204619339	0.2738341345807578	MF	INH
Succinate Transmembrane Transporter Activity	0.5323115204619339	0.2738341345807578	MF	INH
Positive Regulation Of Potassium Ion Transmembrane Transport	0.5328976556441511	0.27335619032964237	BP	INH
Negative Regulation Of Rho Protein Signal Transduction	0.5328976556441511	0.27335619032964237	BP	INH
Neural Tube Development	0.5328976556441511	0.27335619032964237	BP	INH
Positive Chemotaxis	0.5328976556441511	0.27335619032964237	BP	INH
Positive Regulation By Host Of Viral Process	0.5328976556441511	0.27335619032964237	BP	INH
Positive Regulation Of Cardiac Muscle Hypertrophy	0.5328976556441511	0.27335619032964237	BP	INH
Positive Regulation Of Peptidyl-Lysine Acetylation	0.5328976556441511	0.27335619032964237	BP	INH
Membrane Lipid Metabolic Process	0.5328976556441511	0.27335619032964237	BP	INH
Cell-Cell Junction Assembly	0.5328976556441511	0.27335619032964237	BP	INH
Negative Regulation Of Oxidative Stress-Induced Intrinsic Apoptotic Signaling Pathway	0.5328976556441511	0.27335619032964237	BP	INH
Negative Regulation Of Cellular Response To Growth Factor Stimulus	0.5328976556441511	0.27335619032964237	BP	INH
Retrograde Protein Transport, ER To Cytosol	0.5328976556441511	0.27335619032964237	BP	INH
Cell Migration Involved In Sprouting Angiogenesis	0.5328976556441511	0.27335619032964237	BP	INH
Androgen Receptor Signaling Pathway	0.5328976556441511	0.27335619032964237	BP	INH
Regulation Of Glucose Transmembrane Transport	0.5328976556441511	0.27335619032964237	BP	INH
Regulation Of Delayed Rectifier Potassium Channel Activity	0.5328976556441511	0.27335619032964237	BP	INH
Regulation Of Cellular Component Organization	0.5328976556441511	0.27335619032964237	BP	INH
Regulation Of Transforming Growth Factor Beta Receptor Signaling Pathway	0.5328976556441511	0.27335619032964237	BP	INH
Motile Cilium Assembly	0.5328976556441511	0.27335619032964237	BP	INH
Adenylate Cyclase-Inhibiting G Protein-Coupled Receptor Signaling Pathway	0.5379777190741452	0.26923571073422176	BP	INH
Cellular Response To Glucose Stimulus	0.5415287688897895	0.26637846639193546	BP	INH
Positive Regulation Of Neuron Death	0.5415287688897895	0.26637846639193546	BP	INH
Positive Regulation Of Carbohydrate Metabolic Process	0.5415287688897895	0.26637846639193546	BP	INH
Negative Regulation Of Ras Protein Signal Transduction	0.5415287688897895	0.26637846639193546	BP	INH
Glial Cell Differentiation	0.5415287688897895	0.26637846639193546	BP	INH
Embryonic Skeletal System Development	0.5415287688897895	0.26637846639193546	BP	INH
Apoptotic Mitochondrial Changes	0.5415287688897895	0.26637846639193546	BP	INH
Second-Messenger-Mediated Signaling	0.5480877681670637	0.26114989009496725	BP	INH
Regulation Of Cellular Localization	0.5480877681670637	0.26114989009496725	BP	INH
Bicarbonate Transmembrane Transporter Activity	0.5481722976754894	0.26108291566018876	MF	INH
bHLH Transcription Factor Binding	0.5481722976754894	0.26108291566018876	MF	INH
mRNA Binding	0.5481722976754894	0.26108291566018876	MF	INH
Acetylglucosaminyltransferase Activity	0.5481722976754894	0.26108291566018876	MF	INH
Phosphatidylinositol 3-Kinase Regulatory Subunit Binding	0.5481722976754894	0.26108291566018876	MF	INH
DNA Polymerase Activity	0.5481722976754894	0.26108291566018876	MF	INH
DNA Endonuclease Activity	0.5481722976754894	0.26108291566018876	MF	INH
Receptor Tyrosine Kinase Binding	0.5481722976754894	0.26108291566018876	MF	INH
G Protein-Coupled Serotonin Receptor Activity	0.5481722976754894	0.26108291566018876	MF	INH
poly(U) RNA Binding	0.5481722976754894	0.26108291566018876	MF	INH
Peroxisome Proliferator Activated Receptor Binding	0.5481722976754894	0.26108291566018876	MF	INH
DEAD/H-box RNA Helicase Binding	0.5481722976754894	0.26108291566018876	MF	INH
UDP-glycosyltransferase Activity	0.5481722976754894	0.26108291566018876	MF	INH
Oxidoreductase Activity, Acting On A Sulfur Group Of Donors, Oxygen As Acceptor	0.5481722976754894	0.26108291566018876	MF	INH
Monosaccharide Transmembrane Transporter Activity	0.5481722976754894	0.26108291566018876	MF	INH
Aspartic-Type Endopeptidase Inhibitor Activity	0.5481722976754894	0.26108291566018876	MF	INH
Clathrin Light Chain Binding	0.5481722976754894	0.26108291566018876	MF	INH
Dopamine Receptor Binding	0.5481722976754894	0.26108291566018876	MF	INH
Fatty Acid Elongase Activity	0.5481722976754894	0.26108291566018876	MF	INH
Galactosidase Activity	0.5481722976754894	0.26108291566018876	MF	INH
Mannosyl-Oligosaccharide 1,2-Alpha-Mannosidase Activity	0.5481722976754894	0.26108291566018876	MF	INH
Glucose:Sodium Symporter Activity	0.5481722976754894	0.26108291566018876	MF	INH
Mannosyl-Oligosaccharide Mannosidase Activity	0.5481722976754894	0.26108291566018876	MF	INH
Aryl Hydrocarbon Receptor Binding	0.5481722976754894	0.26108291566018876	MF	INH
Aminophospholipid Flippase Activity	0.5481722976754894	0.26108291566018876	MF	INH
L-serine Transmembrane Transporter Activity	0.5481722976754894	0.26108291566018876	MF	INH
Vascular Endothelial Growth Factor Receptor Activity	0.5481722976754894	0.26108291566018876	MF	INH
Positive Regulation Of Cellular Component Organization	0.5538941924966498	0.2565731883465116	BP	INH
Positive Regulation Of Cation Transmembrane Transport	0.5545241265075933	0.2560795536064877	BP	INH
Carboxylic Acid Transport	0.5545241265075933	0.2560795536064877	BP	INH
Positive Regulation Of Establishment Of Protein Localization	0.5545241265075933	0.2560795536064877	BP	INH
Positive Regulation Of Nervous System Process	0.5545241265075933	0.2560795536064877	BP	INH
Positive Regulation Of Response To Endoplasmic Reticulum Stress	0.5545241265075933	0.2560795536064877	BP	INH
Regulation Of Proteasomal Protein Catabolic Process	0.5545241265075933	0.2560795536064877	BP	INH
Neural Crest Cell Differentiation	0.5545241265075933	0.2560795536064877	BP	INH
Regulation Of Alternative mRNA Splicing, Via Spliceosome	0.5545241265075933	0.2560795536064877	BP	INH
Action Potential	0.5545241265075933	0.2560795536064877	BP	INH
Regulation Of MAP Kinase Activity	0.5545241265075933	0.2560795536064877	BP	INH
Negative Regulation Of Lipid Catabolic Process	0.5545241265075933	0.2560795536064877	BP	INH
Negative Regulation Of Amyloid Precursor Protein Catabolic Process	0.5545241265075933	0.2560795536064877	BP	INH
Myoblast Fusion	0.5545241265075933	0.2560795536064877	BP	INH
Membrane Repolarization	0.5545241265075933	0.2560795536064877	BP	INH
Ureteric Bud Morphogenesis	0.5545241265075933	0.2560795536064877	BP	INH
Excitatory Postsynaptic Potential	0.5545241265075933	0.2560795536064877	BP	INH
Endothelial Cell Proliferation	0.5545241265075933	0.2560795536064877	BP	INH
Regulation Of Peptidyl-Serine Phosphorylation	0.5545241265075933	0.2560795536064877	BP	INH
Dendritic Cell Migration	0.5545241265075933	0.2560795536064877	BP	INH
Response To Cholesterol	0.5545241265075933	0.2560795536064877	BP	INH
Cardiac Muscle Cell Contraction	0.5545241265075933	0.2560795536064877	BP	INH
Branching Involved In Ureteric Bud Morphogenesis	0.5545241265075933	0.2560795536064877	BP	INH
Regulation Of Oxidative Stress-Induced Intrinsic Apoptotic Signaling Pathway	0.5545241265075933	0.2560795536064877	BP	INH
Hexose Biosynthetic Process	0.5545241265075933	0.2560795536064877	BP	INH
Dendrite Morphogenesis	0.5545241265075933	0.2560795536064877	BP	INH
Regulation Of Sodium Ion Transport	0.5545241265075933	0.2560795536064877	BP	INH
Response To Ethanol	0.5545241265075933	0.2560795536064877	BP	INH
Regulation Of Nervous System Process	0.5545241265075933	0.2560795536064877	BP	INH
Chemokine (C-X-C Motif) Ligand 12 Signaling Pathway	0.5547851550413091	0.25587516830873547	BP	INH
Cilium-Dependent Cell Motility	0.5547851550413091	0.25587516830873547	BP	INH
Tongue Development	0.5547851550413091	0.25587516830873547	BP	INH
Glomerular Epithelial Cell Differentiation	0.5547851550413091	0.25587516830873547	BP	INH
Transmembrane Receptor Protein Tyrosine Phosphatase Signaling Pathway	0.5547851550413091	0.25587516830873547	BP	INH
Glycerol Ether Biosynthetic Process	0.5547851550413091	0.25587516830873547	BP	INH
Type B Pancreatic Cell Proliferation	0.5547851550413091	0.25587516830873547	BP	INH
Glycolipid Transport	0.5547851550413091	0.25587516830873547	BP	INH
Glycosyl Compound Biosynthetic Process	0.5547851550413091	0.25587516830873547	BP	INH
Tight Junction Organization	0.5547851550413091	0.25587516830873547	BP	INH
Glycosylceramide Metabolic Process	0.5547851550413091	0.25587516830873547	BP	INH
Wybutosine Biosynthetic Process	0.5547851550413091	0.25587516830873547	BP	INH
Wybutosine Metabolic Process	0.5547851550413091	0.25587516830873547	BP	INH
Humoral Immune Response Mediated By Circulating Immunoglobulin	0.5547851550413091	0.25587516830873547	BP	INH
Insulin Processing	0.5547851550413091	0.25587516830873547	BP	INH
Ketone Body Biosynthetic Process	0.5547851550413091	0.25587516830873547	BP	INH
Lipid Droplet Disassembly	0.5547851550413091	0.25587516830873547	BP	INH
Natural Killer Cell Degranulation	0.5547851550413091	0.25587516830873547	BP	INH
Heme Transport	0.5547851550413091	0.25587516830873547	BP	INH
Telencephalon Cell Migration	0.5547851550413091	0.25587516830873547	BP	INH
tRNA Transport	0.5547851550413091	0.25587516830873547	BP	INH
Synaptic Vesicle Uncoating	0.5547851550413091	0.25587516830873547	BP	INH
Regulation Of Relaxation Of Cardiac Muscle	0.5547851550413091	0.25587516830873547	BP	INH
Regulation Of Resting Membrane Potential	0.5547851550413091	0.25587516830873547	BP	INH
Regulation Of Retinal Ganglion Cell Axon Guidance	0.5547851550413091	0.25587516830873547	BP	INH
Regulation Of Retrograde Transport, Endosome To Golgi	0.5547851550413091	0.25587516830873547	BP	INH
Cellular Lipid Biosynthetic Process	0.5547851550413091	0.25587516830873547	BP	INH
Cellular Response To Magnesium Ion	0.5547851550413091	0.25587516830873547	BP	INH
Regulation Of Type B Pancreatic Cell Proliferation	0.5547851550413091	0.25587516830873547	BP	INH
Cerebral Cortex Neuron Differentiation	0.5547851550413091	0.25587516830873547	BP	INH
Renal Filtration Cell Differentiation	0.5547851550413091	0.25587516830873547	BP	INH
Chondrocyte Development	0.5547851550413091	0.25587516830873547	BP	INH
Response To Heparin	0.5547851550413091	0.25587516830873547	BP	INH
Response To Manganese Ion	0.5547851550413091	0.25587516830873547	BP	INH
Dermatan Sulfate Proteoglycan Metabolic Process	0.5547851550413091	0.25587516830873547	BP	INH
Determination Of Liver Left/Right Asymmetry	0.5547851550413091	0.25587516830873547	BP	INH
Equilibrioception	0.5547851550413091	0.25587516830873547	BP	INH
Establishment Of Mitochondrion Localization, Microtubule-Mediated	0.5547851550413091	0.25587516830873547	BP	INH
Succinate Transport	0.5547851550413091	0.25587516830873547	BP	INH
Negative Regulation Of Arp2/3 Complex-Mediated Actin Nucleation	0.5547851550413091	0.25587516830873547	BP	INH
Negative Regulation Of Axon Regeneration	0.5547851550413091	0.25587516830873547	BP	INH
Negative Regulation Of Endoplasmic Reticulum Calcium Ion Concentration	0.5547851550413091	0.25587516830873547	BP	INH
Negative Regulation Of Excitatory Postsynaptic Potential	0.5547851550413091	0.25587516830873547	BP	INH
Protein Localization To Membrane Raft	0.5547851550413091	0.25587516830873547	BP	INH
Protein Localization To Non-Motile Cilium	0.5547851550413091	0.25587516830873547	BP	INH
Protein Targeting To Vacuole Involved In Autophagy	0.5547851550413091	0.25587516830873547	BP	INH
Nuclear-Transcribed mRNA poly(A) Tail Shortening	0.5547851550413091	0.25587516830873547	BP	INH
Positive Regulation Of Antigen Receptor-Mediated Signaling Pathway	0.5547851550413091	0.25587516830873547	BP	INH
G2/M Transition Of Mitotic Cell Cycle	0.5547851550413091	0.25587516830873547	BP	INH
Calcium-Dependent Cell-Cell Adhesion Via Plasma Membrane Cell Adhesion Molecules	0.5547851550413091	0.25587516830873547	BP	INH
Response To Transforming Growth Factor Beta	0.5547851550413091	0.25587516830873547	BP	INH
Import Into Cell	0.5547851550413091	0.25587516830873547	BP	INH
Positive Regulation Of Axonogenesis	0.5547851550413091	0.25587516830873547	BP	INH
Endoplasmic Reticulum Calcium Ion Homeostasis	0.5547851550413091	0.25587516830873547	BP	INH
Purine-Containing Compound Catabolic Process	0.5547851550413091	0.25587516830873547	BP	INH
Regulation Of NK T Cell Activation	0.5547851550413091	0.25587516830873547	BP	INH
Regulation Of Blood Vessel Remodeling	0.5547851550413091	0.25587516830873547	BP	INH
Cellular Response To Copper Ion	0.5547851550413091	0.25587516830873547	BP	INH
Cellular Response To Estradiol Stimulus	0.5547851550413091	0.25587516830873547	BP	INH
Response To ATP	0.5547851550413091	0.25587516830873547	BP	INH
Protein Import	0.5547851550413091	0.25587516830873547	BP	INH
Regulation Of Nitric Oxide Mediated Signal Transduction	0.5547851550413091	0.25587516830873547	BP	INH
Positive Regulation Of Toll-Like Receptor 7 Signaling Pathway	0.5547851550413091	0.25587516830873547	BP	INH
Positive Regulation Of Pyruvate Dehydrogenase Activity	0.5547851550413091	0.25587516830873547	BP	INH
Negative Regulation Of Gene Expression Via CpG Island Methylation	0.5547851550413091	0.25587516830873547	BP	INH
Negative Regulation Of Heterochromatin Formation	0.5547851550413091	0.25587516830873547	BP	INH
Negative Regulation Of Histone Acetylation	0.5547851550413091	0.25587516830873547	BP	INH
Negative Regulation Of Lamellipodium Organization	0.5547851550413091	0.25587516830873547	BP	INH
Negative Regulation Of Lens Fiber Cell Differentiation	0.5547851550413091	0.25587516830873547	BP	INH
Negative Regulation Of Protein Polyubiquitination	0.5547851550413091	0.25587516830873547	BP	INH
Nephron Tubule Development	0.5547851550413091	0.25587516830873547	BP	INH
Neutrophil Degranulation	0.5547851550413091	0.25587516830873547	BP	INH
Nucleoside Triphosphate Biosynthetic Process	0.5547851550413091	0.25587516830873547	BP	INH
Nucleotide-Binding Domain, Leucine Rich Repeat Containing Receptor Signaling Pathway	0.5547851550413091	0.25587516830873547	BP	INH
Peptidyl-Diphthamide Biosynthetic Process From Peptidyl-Histidine	0.5547851550413091	0.25587516830873547	BP	INH
Peptidyl-Diphthamide Metabolic Process	0.5547851550413091	0.25587516830873547	BP	INH
Phagosome Acidification	0.5547851550413091	0.25587516830873547	BP	INH
poly-N-acetyllactosamine Metabolic Process	0.5547851550413091	0.25587516830873547	BP	INH
Positive Regulation Of Intrinsic Apoptotic Signaling Pathway By P53 Class Mediator	0.5547851550413091	0.25587516830873547	BP	INH
Positive Regulation Of Monoatomic Ion Transmembrane Transport	0.5547851550413091	0.25587516830873547	BP	INH
Positive Regulation Of Protein Localization To Cilium	0.5547851550413091	0.25587516830873547	BP	INH
Positive Regulation Of Receptor Binding	0.5547851550413091	0.25587516830873547	BP	INH
Attachment Of GPI Anchor To Protein	0.5547851550413091	0.25587516830873547	BP	INH
Mitochondrial Protein Catabolic Process	0.5547851550413091	0.25587516830873547	BP	INH
Aminophospholipid Transport	0.5547851550413091	0.25587516830873547	BP	INH
Linoleic Acid Metabolic Process	0.5547851550413091	0.25587516830873547	BP	INH
Telomere Maintenance Via Telomerase	0.5547851550413091	0.25587516830873547	BP	INH
Chondroitin Sulfate Proteoglycan Biosynthetic Process	0.5547851550413091	0.25587516830873547	BP	INH
Regulation Of Vascular Endothelial Growth Factor Signaling Pathway	0.5547851550413091	0.25587516830873547	BP	INH
Bicarbonate Transport	0.5547851550413091	0.25587516830873547	BP	INH
RNA-templated DNA Biosynthetic Process	0.5547851550413091	0.25587516830873547	BP	INH
Positive Regulation Of Neurogenesis	0.5547851550413091	0.25587516830873547	BP	INH
Negative Regulation Of Cytokine Production Involved In Inflammatory Response	0.5547851550413091	0.25587516830873547	BP	INH
tRNA Methylation	0.5547851550413091	0.25587516830873547	BP	INH
Substrate Adhesion-Dependent Cell Spreading	0.5547851550413091	0.25587516830873547	BP	INH
Negative Regulation Of Cellular Biosynthetic Process	0.5547851550413091	0.25587516830873547	BP	INH
Negative Regulation Of Axon Extension Involved In Axon Guidance	0.5547851550413091	0.25587516830873547	BP	INH
Negative Regulation Of Neuron Apoptotic Process	0.5547851550413091	0.25587516830873547	BP	INH
Phosphorylation	0.5547851550413091	0.25587516830873547	BP	INH
Peptidyl-Lysine Modification	0.5547851550413091	0.25587516830873547	BP	INH
Regulation Of mRNA Splicing, Via Spliceosome	0.5547851550413091	0.25587516830873547	BP	INH
ERBB Signaling Pathway	0.5547851550413091	0.25587516830873547	BP	INH
Positive Regulation Of Programmed Cell Death	0.5547851550413091	0.25587516830873547	BP	INH
Myoblast Differentiation	0.5547851550413091	0.25587516830873547	BP	INH
Microglial Cell Activation	0.5547851550413091	0.25587516830873547	BP	INH
Intracellular Monoatomic Ion Homeostasis	0.5547851550413091	0.25587516830873547	BP	INH
Transport Along Microtubule	0.5547851550413091	0.25587516830873547	BP	INH
Regulation Of Morphogenesis Of A Branching Structure	0.5547851550413091	0.25587516830873547	BP	INH
Epithelial Cilium Movement Involved In Extracellular Fluid Movement	0.5547851550413091	0.25587516830873547	BP	INH
Import Into Nucleus	0.5547851550413091	0.25587516830873547	BP	INH
Negative Regulation Of Calcium Ion Transmembrane Transport	0.5547851550413091	0.25587516830873547	BP	INH
Dopaminergic Neuron Differentiation	0.5547851550413091	0.25587516830873547	BP	INH
Negative Regulation Of Protein Dephosphorylation	0.5547851550413091	0.25587516830873547	BP	INH
Adiponectin-Activated Signaling Pathway	0.5547851550413091	0.25587516830873547	BP	INH
Adenylate Cyclase-Activating Dopamine Receptor Signaling Pathway	0.5547851550413091	0.25587516830873547	BP	INH
Regulation Of Long-Chain Fatty Acid Import Across Plasma Membrane	0.5547851550413091	0.25587516830873547	BP	INH
Regulation Of Hormone Biosynthetic Process	0.5547851550413091	0.25587516830873547	BP	INH
Regulation Of Histone Deacetylase Activity	0.5547851550413091	0.25587516830873547	BP	INH
Regulation Of Guanylate Cyclase Activity	0.5547851550413091	0.25587516830873547	BP	INH
Regulation Of Endothelial Cell-Matrix Adhesion Via Fibronectin	0.5547851550413091	0.25587516830873547	BP	INH
B Cell Chemotaxis	0.5547851550413091	0.25587516830873547	BP	INH
Negative Regulation Of Fatty Acid Metabolic Process	0.5547851550413091	0.25587516830873547	BP	INH
Membrane Lipid Biosynthetic Process	0.5547851550413091	0.25587516830873547	BP	INH
Positive Regulation Of JNK Cascade	0.5547851550413091	0.25587516830873547	BP	INH
Regulation Of Protein Localization	0.5547851550413091	0.25587516830873547	BP	INH
Positive Regulation Of Protein-Containing Complex Assembly	0.5547851550413091	0.25587516830873547	BP	INH
Regulation Of Cellular Component Biogenesis	0.5547851550413091	0.25587516830873547	BP	INH
Oligodendrocyte Differentiation	0.5547851550413091	0.25587516830873547	BP	INH
Negative Regulation Of Apoptotic Process	0.5547851550413091	0.25587516830873547	BP	INH
Regulation Of Behavior	0.5547851550413091	0.25587516830873547	BP	INH
Vesicle-Mediated Transport	0.5547851550413091	0.25587516830873547	BP	INH
Wnt Signaling Pathway	0.5547851550413091	0.25587516830873547	BP	INH
Positive Regulation Of Activated T Cell Proliferation	0.5547851550413091	0.25587516830873547	BP	INH
RNA Stabilization	0.5547851550413091	0.25587516830873547	BP	INH
Mitochondrion Disassembly	0.5547851550413091	0.25587516830873547	BP	INH
Negative Regulation Of Endothelial Cell Migration	0.5547851550413091	0.25587516830873547	BP	INH
Positive Regulation Of Receptor Signaling Pathway Via JAK-STAT	0.5547851550413091	0.25587516830873547	BP	INH
Regulation Of Ras Protein Signal Transduction	0.5547851550413091	0.25587516830873547	BP	INH
Bubble DNA Binding	0.5584832648653762	0.2529898361303123	MF	INH
Protein Kinase B Binding	0.5584832648653762	0.2529898361303123	MF	INH
Procollagen-Proline Dioxygenase Activity	0.5584832648653762	0.2529898361303123	MF	INH
Phosphatidylethanolamine Binding	0.5584832648653762	0.2529898361303123	MF	INH
Neutral L-amino Acid:Sodium Symporter Activity	0.5584832648653762	0.2529898361303123	MF	INH
Neurotrophin Binding	0.5584832648653762	0.2529898361303123	MF	INH
Manganese Ion Transmembrane Transporter Activity	0.5584832648653762	0.2529898361303123	MF	INH
Iron Ion Transmembrane Transporter Activity	0.5584832648653762	0.2529898361303123	MF	INH
Calcium:Monoatomic Cation Antiporter Activity	0.5584832648653762	0.2529898361303123	MF	INH
Arginine Binding	0.5584832648653762	0.2529898361303123	MF	INH
Double-Stranded RNA Binding	0.5584832648653762	0.2529898361303123	MF	INH
Acetylcholine Receptor Binding	0.5584832648653762	0.2529898361303123	MF	INH
High Voltage-Gated Calcium Channel Activity	0.5584832648653762	0.2529898361303123	MF	INH
Ligand-Gated Monoatomic Ion Channel Activity	0.5584832648653762	0.2529898361303123	MF	INH
Alpha-(1->3)-Fucosyltransferase Activity	0.5584832648653762	0.2529898361303123	MF	INH
Mannosyltransferase Activity	0.5584832648653762	0.2529898361303123	MF	INH
Protein-Cysteine S-palmitoyltransferase Activity	0.5584832648653762	0.2529898361303123	MF	INH
Cysteine-Type Endopeptidase Activity	0.5584832648653762	0.2529898361303123	MF	INH
Ribosome Binding	0.5584832648653762	0.2529898361303123	MF	INH
mRNA 3'-UTR AU-rich Region Binding	0.5584832648653762	0.2529898361303123	MF	INH
Phosphoric Diester Hydrolase Activity	0.5584832648653762	0.2529898361303123	MF	INH
GPI Anchor Binding	0.5584832648653762	0.2529898361303123	MF	INH
tRNA (Cytosine) Methyltransferase Activity	0.5584832648653762	0.2529898361303123	MF	INH
2-Acylglycerol-3-Phosphate O-acyltransferase Activity	0.5584832648653762	0.2529898361303123	MF	INH
3',5'-cyclic-GMP Phosphodiesterase Activity	0.5584832648653762	0.2529898361303123	MF	INH
SUMO Transferase Activity	0.5584832648653762	0.2529898361303123	MF	INH
O-acetyltransferase Activity	0.5584832648653762	0.2529898361303123	MF	INH
Cytoplasmic Stress Granule	0.5590071163923441	0.2525826633295809	CC	INH
Golgi Stack	0.5590071163923441	0.2525826633295809	CC	INH
Peroxisomal Membrane	0.5590071163923441	0.2525826633295809	CC	INH
Organelle Outer Membrane	0.5590071163923441	0.2525826633295809	CC	INH
Neuron To Neuron Synapse	0.5590071163923441	0.2525826633295809	CC	INH
NSL Complex	0.5590071163923441	0.2525826633295809	CC	INH
Microbody Membrane	0.5590071163923441	0.2525826633295809	CC	INH
Basolateral Plasma Membrane	0.5590071163923441	0.2525826633295809	CC	INH
Cytoplasmic Side Of Plasma Membrane	0.5606467951152769	0.2513106561080477	CC	INH
Filopodium Membrane	0.5606467951152769	0.2513106561080477	CC	INH
Amphisome	0.5606467951152769	0.2513106561080477	CC	INH
TRAPPIII Protein Complex	0.5606467951152769	0.2513106561080477	CC	INH
Extrinsic Component Of Cytoplasmic Side Of Plasma Membrane	0.5606467951152769	0.2513106561080477	CC	INH
TRAPPII Protein Complex	0.5606467951152769	0.2513106561080477	CC	INH
Regulation Of Histamine Secretion By Mast Cell	0.5658345931750127	0.24731050480097236	BP	INH
Regulation Of Glial Cell Differentiation	0.5658345931750127	0.24731050480097236	BP	INH
L-methionine Salvage	0.5658345931750127	0.24731050480097236	BP	INH
Regulation Of Extracellular Matrix Assembly	0.5658345931750127	0.24731050480097236	BP	INH
Cellular Hypotonic Response	0.5658345931750127	0.24731050480097236	BP	INH
SMAD Protein Complex Assembly	0.5658345931750127	0.24731050480097236	BP	INH
Regulation Of Skeletal Muscle Contraction	0.5658345931750127	0.24731050480097236	BP	INH
Regulation Of Ketone Biosynthetic Process	0.5658345931750127	0.24731050480097236	BP	INH
Regulation Of Lens Fiber Cell Differentiation	0.5658345931750127	0.24731050480097236	BP	INH
Adherens Junction Maintenance	0.5658345931750127	0.24731050480097236	BP	INH
Aldehyde Biosynthetic Process	0.5658345931750127	0.24731050480097236	BP	INH
Angiotensin-Activated Signaling Pathway	0.5658345931750127	0.24731050480097236	BP	INH
Regulation Of Mitochondrial Membrane Permeability Involved In Apoptotic Process	0.5658345931750127	0.24731050480097236	BP	INH
Anterograde Dendritic Transport	0.5658345931750127	0.24731050480097236	BP	INH
Regulation Of Muscle Organ Development	0.5658345931750127	0.24731050480097236	BP	INH
Autophagosome Membrane Docking	0.5658345931750127	0.24731050480097236	BP	INH
Regulation Of Cellular Response To Hypoxia	0.5658345931750127	0.24731050480097236	BP	INH
Cardiac Muscle Cell Myoblast Differentiation	0.5658345931750127	0.24731050480097236	BP	INH
Regulation Of Inositol Phosphate Biosynthetic Process	0.5658345931750127	0.24731050480097236	BP	INH
Protein Localization To Lysosome	0.5658345931750127	0.24731050480097236	BP	INH
Positive Regulation Of Endocytosis	0.5658345931750127	0.24731050480097236	BP	INH
Non-Canonical Wnt Signaling Pathway	0.5658345931750127	0.24731050480097236	BP	INH
Negative Regulation Of GTPase Activity	0.5658345931750127	0.24731050480097236	BP	INH
Modulation By Host Of Viral Genome Replication	0.5658345931750127	0.24731050480097236	BP	INH
Regulation Of Neurotransmitter Transport	0.5658345931750127	0.24731050480097236	BP	INH
Microtubule Cytoskeleton Organization Involved In Mitosis	0.5658345931750127	0.24731050480097236	BP	INH
Glucose Metabolic Process	0.5658345931750127	0.24731050480097236	BP	INH
Ras Protein Signal Transduction	0.5658345931750127	0.24731050480097236	BP	INH
Positive Regulation Of Macromolecule Biosynthetic Process	0.5658345931750127	0.24731050480097236	BP	INH
Positive Regulation Of ATP-dependent Activity	0.5658345931750127	0.24731050480097236	BP	INH
Negative Regulation Of Ubiquitin-Dependent Protein Catabolic Process	0.5658345931750127	0.24731050480097236	BP	INH
Negative Regulation Of Protein Secretion	0.5658345931750127	0.24731050480097236	BP	INH
Axonal Transport	0.5658345931750127	0.24731050480097236	BP	INH
Anterograde Axonal Transport	0.5658345931750127	0.24731050480097236	BP	INH
Regulation Of Mitochondrial Membrane Potential	0.5658345931750127	0.24731050480097236	BP	INH
Positive Regulation Of Cytoskeleton Organization	0.5658345931750127	0.24731050480097236	BP	INH
Vesicle Fusion	0.5658345931750127	0.24731050480097236	BP	INH
Peptidyl-Threonine Phosphorylation	0.5658345931750127	0.24731050480097236	BP	INH
Cellular Response To Caffeine	0.5658345931750127	0.24731050480097236	BP	INH
Protein Mannosylation	0.5658345931750127	0.24731050480097236	BP	INH
Regulation Of Cytokinesis	0.5658345931750127	0.24731050480097236	BP	INH
Cell Cycle G2/M Phase Transition	0.5658345931750127	0.24731050480097236	BP	INH
Endothelial Cell Migration	0.5658345931750127	0.24731050480097236	BP	INH
Regulation Of Release Of Cytochrome C From Mitochondria	0.5658345931750127	0.24731050480097236	BP	INH
Regulation Of Microtubule-Based Process	0.5658345931750127	0.24731050480097236	BP	INH
Regulation Of Phosphorylation	0.5658345931750127	0.24731050480097236	BP	INH
Positive Regulation Of Synaptic Transmission, Glutamatergic	0.5658345931750127	0.24731050480097236	BP	INH
Positive Regulation Of Receptor Internalization	0.5658345931750127	0.24731050480097236	BP	INH
peptidyl-S-diacylglycerol-L-cysteine Biosynthetic Process From Peptidyl-Cysteine	0.5658345931750127	0.24731050480097236	BP	INH
peptidyl-L-cysteine S-palmitoylation	0.5658345931750127	0.24731050480097236	BP	INH
Negative Regulation Of Cell Communication	0.5658345931750127	0.24731050480097236	BP	INH
Positive Regulation Of Actin Filament Polymerization	0.5658345931750127	0.24731050480097236	BP	INH
Mammary Gland Development	0.5658345931750127	0.24731050480097236	BP	INH
Regulation Of Vascular Endothelial Growth Factor Receptor Signaling Pathway	0.5658345931750127	0.24731050480097236	BP	INH
Cellular Response To Low-Density Lipoprotein Particle Stimulus	0.5658345931750127	0.24731050480097236	BP	INH
Cellular Response To Interferon-Beta	0.5658345931750127	0.24731050480097236	BP	INH
Blood Vessel Endothelial Cell Migration	0.5658345931750127	0.24731050480097236	BP	INH
Regulation Of Histone Acetylation	0.5658345931750127	0.24731050480097236	BP	INH
Dephosphorylation	0.5658345931750127	0.24731050480097236	BP	INH
Protein Dephosphorylation	0.5658345931750127	0.24731050480097236	BP	INH
Regulation Of Autophagosome Assembly	0.5658345931750127	0.24731050480097236	BP	INH
Inositol Phosphate Metabolic Process	0.5658345931750127	0.24731050480097236	BP	INH
Regulation Of Striated Muscle Cell Differentiation	0.5658345931750127	0.24731050480097236	BP	INH
Regulation Of Pyruvate Dehydrogenase Activity	0.5658345931750127	0.24731050480097236	BP	INH
Cellular Response To Hepatocyte Growth Factor Stimulus	0.5658345931750127	0.24731050480097236	BP	INH
Positive Regulation Of B Cell Receptor Signaling Pathway	0.5658345931750127	0.24731050480097236	BP	INH
Polyamine Biosynthetic Process	0.5658345931750127	0.24731050480097236	BP	INH
Polyadenylation-Dependent snoRNA 3'-End Processing	0.5658345931750127	0.24731050480097236	BP	INH
Placenta Blood Vessel Development	0.5658345931750127	0.24731050480097236	BP	INH
Nucleoside Diphosphate Catabolic Process	0.5658345931750127	0.24731050480097236	BP	INH
Nucleobase Catabolic Process	0.5658345931750127	0.24731050480097236	BP	INH
Positive Regulation Of Aspartic-Type Endopeptidase Activity Involved In Amyloid Precursor Protein Catabolic Process	0.5658345931750127	0.24731050480097236	BP	INH
Neurotransmitter Receptor Transport, Postsynaptic Endosome To Lysosome	0.5658345931750127	0.24731050480097236	BP	INH
Negative Regulation Of Smooth Muscle Cell Apoptotic Process	0.5658345931750127	0.24731050480097236	BP	INH
Negative Regulation Of Response To Reactive Oxygen Species	0.5658345931750127	0.24731050480097236	BP	INH
Negative Regulation Of Dendritic Spine Development	0.5658345931750127	0.24731050480097236	BP	INH
Negative Regulation Of Acute Inflammatory Response	0.5658345931750127	0.24731050480097236	BP	INH
Regulation Of Striated Muscle Tissue Development	0.5658345931750127	0.24731050480097236	BP	INH
Metanephric Nephron Tubule Development	0.5658345931750127	0.24731050480097236	BP	INH
Neurotransmitter Receptor Transport, Endosome To Postsynaptic Membrane	0.5658345931750127	0.24731050480097236	BP	INH
Maintenance Of Lens Transparency	0.5658345931750127	0.24731050480097236	BP	INH
Positive Regulation Of Chemokine (C-X-C Motif) Ligand 2 Production	0.5658345931750127	0.24731050480097236	BP	INH
Positive Regulation Of Immune Response To Tumor Cell	0.5658345931750127	0.24731050480097236	BP	INH
Regulation Of Blood-Brain Barrier Permeability	0.5658345931750127	0.24731050480097236	BP	INH
Regulation Of Axon Guidance	0.5658345931750127	0.24731050480097236	BP	INH
Regulation Of T Cell Mediated Immune Response To Tumor Cell	0.5658345931750127	0.24731050480097236	BP	INH
Regulation Of SA Node Cell Action Potential	0.5658345931750127	0.24731050480097236	BP	INH
Regulation Of Rab Protein Signal Transduction	0.5658345931750127	0.24731050480097236	BP	INH
Regulation Of MHC Class I Biosynthetic Process	0.5658345931750127	0.24731050480097236	BP	INH
Positive Regulation Of Hormone Metabolic Process	0.5658345931750127	0.24731050480097236	BP	INH
Receptor-Mediated Virion Attachment To Host Cell	0.5658345931750127	0.24731050480097236	BP	INH
Protein Localization To Basolateral Plasma Membrane	0.5658345931750127	0.24731050480097236	BP	INH
Positive Regulation Of Striated Muscle Contraction	0.5658345931750127	0.24731050480097236	BP	INH
Positive Regulation Of Pinocytosis	0.5658345931750127	0.24731050480097236	BP	INH
Positive Regulation Of Neurotransmitter Secretion	0.5658345931750127	0.24731050480097236	BP	INH
Positive Regulation Of Necrotic Cell Death	0.5658345931750127	0.24731050480097236	BP	INH
Positive Regulation Of Membrane Depolarization	0.5658345931750127	0.24731050480097236	BP	INH
Protein Localization To Endoplasmic Reticulum Exit Site	0.5658345931750127	0.24731050480097236	BP	INH
Long-Chain Fatty Acid Catabolic Process	0.5658345931750127	0.24731050480097236	BP	INH
Mitochondrion-Endoplasmic Reticulum Membrane Tethering	0.5658345931750127	0.24731050480097236	BP	INH
Leucine Metabolic Process	0.5658345931750127	0.24731050480097236	BP	INH
Cellular Response To Histamine	0.5658345931750127	0.24731050480097236	BP	INH
Cellular Response To Laminar Fluid Shear Stress	0.5658345931750127	0.24731050480097236	BP	INH
Regulation Of Toll-Like Receptor 7 Signaling Pathway	0.5658345931750127	0.24731050480097236	BP	INH
Regulation Of Transforming Growth Factor Beta2 Production	0.5658345931750127	0.24731050480097236	BP	INH
Regulation Of Vascular Associated Smooth Muscle Cell Apoptotic Process	0.5658345931750127	0.24731050480097236	BP	INH
Regulation Of Vascular Associated Smooth Muscle Cell Differentiation	0.5658345931750127	0.24731050480097236	BP	INH
Release Of Sequestered Calcium Ion Into Cytosol By Sarcoplasmic Reticulum	0.5658345931750127	0.24731050480097236	BP	INH
Response To Caffeine	0.5658345931750127	0.24731050480097236	BP	INH
Response To Hepatocyte Growth Factor	0.5658345931750127	0.24731050480097236	BP	INH
Cytolysis By Host Of Symbiont Cells	0.5658345931750127	0.24731050480097236	BP	INH
Dense Core Granule Cytoskeletal Transport	0.5658345931750127	0.24731050480097236	BP	INH
Detection Of Stimulus Involved In Sensory Perception Of Pain	0.5658345931750127	0.24731050480097236	BP	INH
Locomotor Rhythm	0.5658345931750127	0.24731050480097236	BP	INH
Epithelial Cell Differentiation Involved In Kidney Development	0.5658345931750127	0.24731050480097236	BP	INH
Spontaneous Synaptic Transmission	0.5658345931750127	0.24731050480097236	BP	INH
Serine Transport	0.5658345931750127	0.24731050480097236	BP	INH
Excitatory Chemical Synaptic Transmission	0.5658345931750127	0.24731050480097236	BP	INH
Ketone Body Metabolic Process	0.5658345931750127	0.24731050480097236	BP	INH
Intraciliary Transport Involved In Cilium Assembly	0.5658345931750127	0.24731050480097236	BP	INH
Intracellular Sequestering Of Iron Ion	0.5658345931750127	0.24731050480097236	BP	INH
Insulin Secretion Involved In Cellular Response To Glucose Stimulus	0.5658345931750127	0.24731050480097236	BP	INH
Substrate-Dependent Cell Migration, Cell Extension	0.5658345931750127	0.24731050480097236	BP	INH
Histone H2A-K119 Monoubiquitination	0.5658345931750127	0.24731050480097236	BP	INH
Vacuole Organization	0.5658345931750127	0.24731050480097236	BP	INH
Fatty Acid Elongation, Unsaturated Fatty Acid	0.5658345931750127	0.24731050480097236	BP	INH
Hypotonic Response	0.5658345931750127	0.24731050480097236	BP	INH
Fatty Acid Elongation, Polyunsaturated Fatty Acid	0.5658345931750127	0.24731050480097236	BP	INH
Fatty Acid Elongation, Monounsaturated Fatty Acid	0.5658345931750127	0.24731050480097236	BP	INH
tRNA 3'-End Processing	0.5658345931750127	0.24731050480097236	BP	INH
Synaptic Transmission, Dopaminergic	0.5658345931750127	0.24731050480097236	BP	INH
Synaptic Signaling	0.5658345931750127	0.24731050480097236	BP	INH
Fatty Acid Elongation, Saturated Fatty Acid	0.5658345931750127	0.24731050480097236	BP	INH
Protein Catabolic Process In The Vacuole	0.5658345931750127	0.24731050480097236	BP	INH
Protein Kinase Inhibitor Activity	0.5669106375009347	0.24648539383878137	MF	INH
Epidermal Growth Factor Receptor Binding	0.5669106375009347	0.24648539383878137	MF	INH
Ferrous Iron Binding	0.5669106375009347	0.24648539383878137	MF	INH
Phosphatidylinositol-3,4-Bisphosphate Binding	0.5669106375009347	0.24648539383878137	MF	INH
poly(A) Binding	0.5669106375009347	0.24648539383878137	MF	INH
Poly-Pyrimidine Tract Binding	0.5669106375009347	0.24648539383878137	MF	INH
Macroautophagy	0.5692834643816905	0.24467143068358926	BP	INH
Mitochondrial Outer Membrane	0.5719142009036169	0.2426691195793833	CC	INH
Nucleus	0.5719142009036169	0.2426691195793833	CC	INH
Negative Regulation Of Fatty Acid Oxidation	0.5743306456594294	0.24083800961872065	BP	INH
Dermatan Sulfate Proteoglycan Biosynthetic Process	0.5743306456594294	0.24083800961872065	BP	INH
Malate Metabolic Process	0.5743306456594294	0.24083800961872065	BP	INH
Kidney Mesenchyme Development	0.5743306456594294	0.24083800961872065	BP	INH
Immunological Synapse Formation	0.5743306456594294	0.24083800961872065	BP	INH
Hepoxilin Metabolic Process	0.5743306456594294	0.24083800961872065	BP	INH
Hepoxilin Biosynthetic Process	0.5743306456594294	0.24083800961872065	BP	INH
Heparan Sulfate Proteoglycan Biosynthetic Process, Polysaccharide Chain Biosynthetic Process	0.5743306456594294	0.24083800961872065	BP	INH
Ventricular Trabecula Myocardium Morphogenesis	0.5743306456594294	0.24083800961872065	BP	INH
Ventricular Cardiac Muscle Cell Membrane Repolarization	0.5743306456594294	0.24083800961872065	BP	INH
Glucocorticoid Metabolic Process	0.5743306456594294	0.24083800961872065	BP	INH
Establishment Of Planar Polarity	0.5743306456594294	0.24083800961872065	BP	INH
Spermidine Metabolic Process	0.5743306456594294	0.24083800961872065	BP	INH
Dopamine Uptake	0.5743306456594294	0.24083800961872065	BP	INH
Negative Regulation Of Actin Nucleation	0.5743306456594294	0.24083800961872065	BP	INH
Coronary Vasculature Morphogenesis	0.5743306456594294	0.24083800961872065	BP	INH
Response To Epinephrine	0.5743306456594294	0.24083800961872065	BP	INH
Release Of Sequestered Calcium Ion Into Cytosol By Endoplasmic Reticulum	0.5743306456594294	0.24083800961872065	BP	INH
Regulation Of Transforming Growth Factor Beta Activation	0.5743306456594294	0.24083800961872065	BP	INH
Cellular Response To Leptin Stimulus	0.5743306456594294	0.24083800961872065	BP	INH
Cellular Response To Epinephrine Stimulus	0.5743306456594294	0.24083800961872065	BP	INH
Cellular Response To Angiotensin	0.5743306456594294	0.24083800961872065	BP	INH
Regulation Of Protein Localization To Nucleolus	0.5743306456594294	0.24083800961872065	BP	INH
Regulation Of Positive Chemotaxis	0.5743306456594294	0.24083800961872065	BP	INH
Axo-Dendritic Protein Transport	0.5743306456594294	0.24083800961872065	BP	INH
Regulation Of Nitric Oxide Metabolic Process	0.5743306456594294	0.24083800961872065	BP	INH
Arginine Catabolic Process	0.5743306456594294	0.24083800961872065	BP	INH
Regulation Of Myeloid Leukocyte Differentiation	0.5743306456594294	0.24083800961872065	BP	INH
Positive Regulation Of Execution Phase Of Apoptosis	0.5743306456594294	0.24083800961872065	BP	INH
Regulation Of Lipase Activity	0.5743306456594294	0.24083800961872065	BP	INH
Regulation Of Leukocyte Proliferation	0.5743306456594294	0.24083800961872065	BP	INH
Mammary Gland Epithelial Cell Differentiation	0.5743306456594294	0.24083800961872065	BP	INH
Mitochondrial Outer Membrane Permeabilization	0.5743306456594294	0.24083800961872065	BP	INH
Natural Killer Cell Differentiation	0.5743306456594294	0.24083800961872065	BP	INH
Negative Regulation Of B Cell Apoptotic Process	0.5743306456594294	0.24083800961872065	BP	INH
Positive Regulation Of Leukocyte Differentiation	0.5743306456594294	0.24083800961872065	BP	INH
Positive Regulation Of Melanin Biosynthetic Process	0.5743306456594294	0.24083800961872065	BP	INH
Positive Regulation Of Oligodendrocyte Differentiation	0.5743306456594294	0.24083800961872065	BP	INH
Positive Regulation Of Plasminogen Activation	0.5743306456594294	0.24083800961872065	BP	INH
Positive Regulation Of Secondary Metabolite Biosynthetic Process	0.5743306456594294	0.24083800961872065	BP	INH
Positive Regulation Of Vascular Associated Smooth Muscle Cell Migration	0.5743306456594294	0.24083800961872065	BP	INH
Postsynaptic Density Organization	0.5743306456594294	0.24083800961872065	BP	INH
Postsynaptic Neurotransmitter Receptor Diffusion Trapping	0.5743306456594294	0.24083800961872065	BP	INH
Preassembly Of GPI Anchor In ER Membrane	0.5743306456594294	0.24083800961872065	BP	INH
Protein Desumoylation	0.5743306456594294	0.24083800961872065	BP	INH
Protein Localization To Ciliary Transition Zone	0.5743306456594294	0.24083800961872065	BP	INH
Protein Localization To Cytoplasmic Stress Granule	0.5743306456594294	0.24083800961872065	BP	INH
Protein Localization To Nucleolus	0.5743306456594294	0.24083800961872065	BP	INH
Protein Localization To Presynapse	0.5743306456594294	0.24083800961872065	BP	INH
Regulation Of Hydrogen Peroxide-Induced Cell Death	0.5743306456594294	0.24083800961872065	BP	INH
Pyrimidine Nucleobase Catabolic Process	0.5743306456594294	0.24083800961872065	BP	INH
Regulation Of Apoptotic Cell Clearance	0.5743306456594294	0.24083800961872065	BP	INH
Regulation Of Cardiac Muscle Cell Action Potential Involved In Regulation Of Contraction	0.5743306456594294	0.24083800961872065	BP	INH
Positive Regulation Of Aspartic-Type Peptidase Activity	0.5743306456594294	0.24083800961872065	BP	INH
Positive Regulation Of DNA Demethylation	0.5743306456594294	0.24083800961872065	BP	INH
Positive Regulation Of Arp2/3 Complex-Mediated Actin Nucleation	0.5743306456594294	0.24083800961872065	BP	INH
Peptidyl-Tyrosine Dephosphorylation Involved In Inactivation Of Protein Kinase Activity	0.5743306456594294	0.24083800961872065	BP	INH
Neurotransmitter Receptor Transport, Endosome To Plasma Membrane	0.5743306456594294	0.24083800961872065	BP	INH
Neurotransmitter Receptor Diffusion Trapping	0.5743306456594294	0.24083800961872065	BP	INH
Neuroepithelial Cell Differentiation	0.5743306456594294	0.24083800961872065	BP	INH
Negative Regulation Of Vascular Associated Smooth Muscle Cell Differentiation	0.5743306456594294	0.24083800961872065	BP	INH
Negative Regulation Of Peptidyl-Lysine Acetylation	0.5743306456594294	0.24083800961872065	BP	INH
Negative Regulation Of Osteoblast Proliferation	0.5743306456594294	0.24083800961872065	BP	INH
Negative Regulation Of Monooxygenase Activity	0.5743306456594294	0.24083800961872065	BP	INH
Negative Regulation Of Leukocyte Proliferation	0.5743306456594294	0.24083800961872065	BP	INH
Regulation Of ATPase-coupled Calcium Transmembrane Transporter Activity	0.5743306456594294	0.24083800961872065	BP	INH
NADH Metabolic Process	0.5743306456594294	0.24083800961872065	BP	INH
Anterograde Axonal Protein Transport	0.5743306456594294	0.24083800961872065	BP	INH
Regulation Of Endodeoxyribonuclease Activity	0.5743306456594294	0.24083800961872065	BP	INH
Regulation Of Cellular Component Size	0.5743306456594294	0.24083800961872065	BP	INH
Regulation Of Establishment Of Protein Localization To Mitochondrion	0.5743306456594294	0.24083800961872065	BP	INH
Regulation Of JUN Kinase Activity	0.5743306456594294	0.24083800961872065	BP	INH
Negative Regulation Of BMP Signaling Pathway	0.5743306456594294	0.24083800961872065	BP	INH
Learning	0.5743306456594294	0.24083800961872065	BP	INH
Regulation Of Primary Metabolic Process	0.5743306456594294	0.24083800961872065	BP	INH
Regulation Of Filopodium Assembly	0.5743306456594294	0.24083800961872065	BP	INH
Positive Regulation Of Protein Metabolic Process	0.5743306456594294	0.24083800961872065	BP	INH
Positive Regulation Of Cell Growth	0.5743306456594294	0.24083800961872065	BP	INH
Neuron Differentiation	0.5743306456594294	0.24083800961872065	BP	INH
Regulation Of Cardiac Muscle Hypertrophy	0.5743306456594294	0.24083800961872065	BP	INH
Protein Targeting To ER	0.5743306456594294	0.24083800961872065	BP	INH
Protein N-linked Glycosylation Via Asparagine	0.5743306456594294	0.24083800961872065	BP	INH
Regulation Of Kinase Activity	0.5743306456594294	0.24083800961872065	BP	INH
Negative Regulation Of Actin Filament Polymerization	0.5743306456594294	0.24083800961872065	BP	INH
Zinc Ion Transport	0.5743306456594294	0.24083800961872065	BP	INH
Translesion Synthesis	0.5743306456594294	0.24083800961872065	BP	INH
Entrainment Of Circadian Clock By Photoperiod	0.5743306456594294	0.24083800961872065	BP	INH
Regulation Of Lipid Catabolic Process	0.5743306456594294	0.24083800961872065	BP	INH
Regulation Of Cholesterol Transport	0.5743306456594294	0.24083800961872065	BP	INH
Regulation Of Cellular Response To Transforming Growth Factor Beta Stimulus	0.5743306456594294	0.24083800961872065	BP	INH
Regulation Of Programmed Cell Death	0.5743306456594294	0.24083800961872065	BP	INH
Organic Hydroxy Compound Biosynthetic Process	0.5743306456594294	0.24083800961872065	BP	INH
Ceramide Biosynthetic Process	0.5743306456594294	0.24083800961872065	BP	INH
Branching Morphogenesis Of An Epithelial Tube	0.5743306456594294	0.24083800961872065	BP	INH
Protein Phosphorylation	0.5743306456594294	0.24083800961872065	BP	INH
Skeletal System Development	0.5743306456594294	0.24083800961872065	BP	INH
Regulation Of Cell Division	0.5743306456594294	0.24083800961872065	BP	INH
Long-Chain fatty-acyl-CoA Metabolic Process	0.5743306456594294	0.24083800961872065	BP	INH
Mitotic Spindle Organization	0.5743306456594294	0.24083800961872065	BP	INH
Positive Regulation Of Endocytic Recycling	0.5743306456594294	0.24083800961872065	BP	INH
Protein N-linked Glycosylation	0.5743306456594294	0.24083800961872065	BP	INH
Positive Regulation Of Cysteine-Type Endopeptidase Activity	0.5743306456594294	0.24083800961872065	BP	INH
Negative Regulation Of Cell Junction Assembly	0.5743306456594294	0.24083800961872065	BP	INH
Outflow Tract Septum Morphogenesis	0.5743306456594294	0.24083800961872065	BP	INH
Photoperiodism	0.5743306456594294	0.24083800961872065	BP	INH
Positive Regulation Of Cellular Response To Transforming Growth Factor Beta Stimulus	0.5743306456594294	0.24083800961872065	BP	INH
Positive Regulation Of Transforming Growth Factor Beta Receptor Signaling Pathway	0.5743306456594294	0.24083800961872065	BP	INH
Protein Exit From Endoplasmic Reticulum	0.5743306456594294	0.24083800961872065	BP	INH
Early Endosome To Late Endosome Transport	0.5743306456594294	0.24083800961872065	BP	INH
Exocytosis	0.5743306456594294	0.24083800961872065	BP	INH
Antimicrobial Humoral Immune Response Mediated By Antimicrobial Peptide	0.5743306456594294	0.24083800961872065	BP	INH
Autophagosome Assembly	0.5743306456594294	0.24083800961872065	BP	INH
Regulation Of Collateral Sprouting	0.5743306456594294	0.24083800961872065	BP	INH
DNA Dealkylation	0.5743306456594294	0.24083800961872065	BP	INH
DNA Dealkylation Involved In DNA Repair	0.5743306456594294	0.24083800961872065	BP	INH
Regulation Of Cytoplasmic Translational Elongation	0.5743306456594294	0.24083800961872065	BP	INH
Regulation Of Dopamine Uptake Involved In Synaptic Transmission	0.5743306456594294	0.24083800961872065	BP	INH
Bone Development	0.5743306456594294	0.24083800961872065	BP	INH
Dicarboxylic Acid Transport	0.5743306456594294	0.24083800961872065	BP	INH
Natural Killer Cell Mediated Cytotoxicity	0.5743306456594294	0.24083800961872065	BP	INH
Response To Copper Ion	0.5743306456594294	0.24083800961872065	BP	INH
Regulation Of Supramolecular Fiber Organization	0.5743306456594294	0.24083800961872065	BP	INH
Regulation Of Ruffle Assembly	0.5743306456594294	0.24083800961872065	BP	INH
Regulation Of Proteolysis Involved In Protein Catabolic Process	0.5743306456594294	0.24083800961872065	BP	INH
Regulation Of Neuroblast Proliferation	0.5743306456594294	0.24083800961872065	BP	INH
Regulation Of Heterotypic Cell-Cell Adhesion	0.5743306456594294	0.24083800961872065	BP	INH
Positive Regulation Of Cell Motility	0.5743306456594294	0.24083800961872065	BP	INH
Response To Hexose	0.5743306456594294	0.24083800961872065	BP	INH
Regulation Of Cysteine-Type Endopeptidase Activity	0.5743306456594294	0.24083800961872065	BP	INH
Transmembrane Receptor Protein Serine/Threonine Kinase Signaling Pathway	0.5743306456594294	0.24083800961872065	BP	INH
Phosphoserine Residue Binding	0.5748676244344918	0.24043214939085558	MF	INH
Mannosidase Activity	0.5748676244344918	0.24043214939085558	MF	INH
Lysophospholipid Acyltransferase Activity	0.5748676244344918	0.24043214939085558	MF	INH
Intracellular cAMP-activated Cation Channel Activity	0.5748676244344918	0.24043214939085558	MF	INH
Disulfide Oxidoreductase Activity	0.5748676244344918	0.24043214939085558	MF	INH
P-type Calcium Transporter Activity	0.5748676244344918	0.24043214939085558	MF	INH
Chloride Channel Inhibitor Activity	0.5748676244344918	0.24043214939085558	MF	INH
L-glutamine Transmembrane Transporter Activity	0.5748676244344918	0.24043214939085558	MF	INH
Tubulin-Glutamic Acid Ligase Activity	0.5748676244344918	0.24043214939085558	MF	INH
Serotonin Receptor Activity	0.5748676244344918	0.24043214939085558	MF	INH
RNA Polymerase II-specific DNA-binding Transcription Factor Binding	0.5748676244344918	0.24043214939085558	MF	INH
Protein Homodimerization Activity	0.5748676244344918	0.24043214939085558	MF	INH
Cuprous Ion Binding	0.5748676244344918	0.24043214939085558	MF	INH
UDP Phosphatase Activity	0.5748676244344918	0.24043214939085558	MF	INH
Serine Transmembrane Transporter Activity	0.5748676244344918	0.24043214939085558	MF	INH
pre-miRNA Binding	0.5748676244344918	0.24043214939085558	MF	INH
Positive Regulation Of Cysteine-Type Endopeptidase Activity Involved In Apoptotic Process	0.5788997591648639	0.23739663110929327	BP	INH
Positive Regulation Of Wnt Signaling Pathway	0.5788997591648639	0.23739663110929327	BP	INH
Cytoplasmic Side Of Lysosomal Membrane	0.5795570493500481	0.2369038073303341	CC	INH
Clathrin Vesicle Coat	0.5795570493500481	0.2369038073303341	CC	INH
Clathrin Coat Of Coated Pit	0.5795570493500481	0.2369038073303341	CC	INH
beta-catenin-TCF Complex	0.5795570493500481	0.2369038073303341	CC	INH
Regulation Of Insulin Secretion	0.5798393016856309	0.23669235137023892	BP	INH
Intermediate Filament Cytoskeleton	0.5815738781297606	0.23539510840567923	CC	INH
Chemical Synaptic Transmission, Postsynaptic	0.5865999369991195	0.2316579879987265	BP	INH
Cellular Response To BMP Stimulus	0.5865999369991195	0.2316579879987265	BP	INH
Response To Reactive Oxygen Species	0.5865999369991195	0.2316579879987265	BP	INH
Negative Regulation Of Endopeptidase Activity	0.5865999369991195	0.2316579879987265	BP	INH
Regulation Of Telomerase Activity	0.5865999369991195	0.2316579879987265	BP	INH
Positive Regulation Of Cell Migration	0.5865999369991195	0.2316579879987265	BP	INH
Regulation Of Cell Size	0.5865999369991195	0.2316579879987265	BP	INH
Positive Regulation Of Release Of Cytochrome C From Mitochondria	0.5865999369991195	0.2316579879987265	BP	INH
Phosphatidylethanolamine Metabolic Process	0.5865999369991195	0.2316579879987265	BP	INH
Negative Regulation Of Response To Endoplasmic Reticulum Stress	0.5865999369991195	0.2316579879987265	BP	INH
Negative Regulation Of Protein Transport	0.5865999369991195	0.2316579879987265	BP	INH
Negative Regulation Of Lipid Biosynthetic Process	0.5865999369991195	0.2316579879987265	BP	INH
Cellular Response To Hexose Stimulus	0.5865999369991195	0.2316579879987265	BP	INH
Negative Regulation Of Intracellular Protein Transport	0.5865999369991195	0.2316579879987265	BP	INH
Metanephros Development	0.5865999369991195	0.2316579879987265	BP	INH
Vesicle-Mediated Transport Between Endosomal Compartments	0.5865999369991195	0.2316579879987265	BP	INH
Cellular Response To Steroid Hormone Stimulus	0.5865999369991195	0.2316579879987265	BP	INH
Negative Regulation Of Intrinsic Apoptotic Signaling Pathway In Response To DNA Damage	0.5865999369991195	0.2316579879987265	BP	INH
Regulation Of Vasoconstriction	0.5905340348842576	0.2287550671673711	BP	INH
Cellular Response To Lipid	0.5905340348842576	0.2287550671673711	BP	INH
Negative Regulation Of Cytoplasmic Translation	0.5905340348842576	0.2287550671673711	BP	INH
Negative Regulation Of Cholesterol Storage	0.5905340348842576	0.2287550671673711	BP	INH
Negative Regulation Of cAMP-mediated Signaling	0.5905340348842576	0.2287550671673711	BP	INH
Negative Regulation Of Alpha-Beta T Cell Differentiation	0.5905340348842576	0.2287550671673711	BP	INH
ncRNA Export From Nucleus	0.5905340348842576	0.2287550671673711	BP	INH
Monocyte Activation	0.5905340348842576	0.2287550671673711	BP	INH
Mitochondrial Fragmentation Involved In Apoptotic Process	0.5905340348842576	0.2287550671673711	BP	INH
Manganese Ion Transport	0.5905340348842576	0.2287550671673711	BP	INH
Maintenance Of Epithelial Cell Apical/Basal Polarity	0.5905340348842576	0.2287550671673711	BP	INH
Maintenance Of Apical/Basal Cell Polarity	0.5905340348842576	0.2287550671673711	BP	INH
Leptin-Mediated Signaling Pathway	0.5905340348842576	0.2287550671673711	BP	INH
Lactation	0.5905340348842576	0.2287550671673711	BP	INH
Inner Ear Receptor Cell Development	0.5905340348842576	0.2287550671673711	BP	INH
Glutamine Transport	0.5905340348842576	0.2287550671673711	BP	INH
Translational Readthrough	0.5905340348842576	0.2287550671673711	BP	INH
Fucose Catabolic Process	0.5905340348842576	0.2287550671673711	BP	INH
Formation Of Translation Preinitiation Complex	0.5905340348842576	0.2287550671673711	BP	INH
Negative Regulation Of Long-Term Synaptic Potentiation	0.5905340348842576	0.2287550671673711	BP	INH
Endothelial Cell Chemotaxis	0.5905340348842576	0.2287550671673711	BP	INH
Negative Regulation Of Regulated Secretory Pathway	0.5905340348842576	0.2287550671673711	BP	INH
Nucleoside Diphosphate Metabolic Process	0.5905340348842576	0.2287550671673711	BP	INH
Regulation Of Cell Killing	0.5905340348842576	0.2287550671673711	BP	INH
Regulation Of RNA Biosynthetic Process	0.5905340348842576	0.2287550671673711	BP	INH
Regulation Of DNA Demethylation	0.5905340348842576	0.2287550671673711	BP	INH
Pyrimidine-Containing Compound Catabolic Process	0.5905340348842576	0.2287550671673711	BP	INH
Proline Transport	0.5905340348842576	0.2287550671673711	BP	INH
Presynaptic Membrane Assembly	0.5905340348842576	0.2287550671673711	BP	INH
Positive Regulation Of Synapse Maturation	0.5905340348842576	0.2287550671673711	BP	INH
Positive Regulation Of Smooth Muscle Cell Apoptotic Process	0.5905340348842576	0.2287550671673711	BP	INH
Positive Regulation Of Membrane Invagination	0.5905340348842576	0.2287550671673711	BP	INH
Positive Regulation Of Inositol Phosphate Biosynthetic Process	0.5905340348842576	0.2287550671673711	BP	INH
Positive Regulation Of Fatty Acid Beta-Oxidation	0.5905340348842576	0.2287550671673711	BP	INH
Positive Regulation Of Extracellular Matrix Assembly	0.5905340348842576	0.2287550671673711	BP	INH
Positive Regulation Of Chromatin Binding	0.5905340348842576	0.2287550671673711	BP	INH
Positive Regulation Of Adaptive Immune Response	0.5905340348842576	0.2287550671673711	BP	INH
Phosphatidylglycerol Acyl-Chain Remodeling	0.5905340348842576	0.2287550671673711	BP	INH
Peroxisomal Transport	0.5905340348842576	0.2287550671673711	BP	INH
p38MAPK Cascade	0.5905340348842576	0.2287550671673711	BP	INH
Negative Regulation Of Smooth Muscle Cell Differentiation	0.5905340348842576	0.2287550671673711	BP	INH
Endosome To Pigment Granule Transport	0.5905340348842576	0.2287550671673711	BP	INH
Regulation Of Aspartic-Type Endopeptidase Activity Involved In Amyloid Precursor Protein Catabolic Process	0.5905340348842576	0.2287550671673711	BP	INH
Embryonic Placenta Development	0.5905340348842576	0.2287550671673711	BP	INH
Regulation Of Protein Ubiquitination	0.5905340348842576	0.2287550671673711	BP	INH
Cell-Cell Junction Organization	0.5905340348842576	0.2287550671673711	BP	INH
Regulation Of Cardiac Muscle Cell Contraction	0.5905340348842576	0.2287550671673711	BP	INH
Regulation Of Actin Filament Bundle Assembly	0.5905340348842576	0.2287550671673711	BP	INH
Plasma Membrane Invagination	0.5905340348842576	0.2287550671673711	BP	INH
Telomere Maintenance Via Telomere Lengthening	0.5905340348842576	0.2287550671673711	BP	INH
Regulation Of Reactive Oxygen Species Biosynthetic Process	0.5905340348842576	0.2287550671673711	BP	INH
Regulation Of Fatty Acid Biosynthetic Process	0.5905340348842576	0.2287550671673711	BP	INH
Protein Sumoylation	0.5905340348842576	0.2287550671673711	BP	INH
ERAD Pathway	0.5905340348842576	0.2287550671673711	BP	INH
Peptidyl-Tyrosine Phosphorylation	0.5905340348842576	0.2287550671673711	BP	INH
Extrinsic Apoptotic Signaling Pathway	0.5905340348842576	0.2287550671673711	BP	INH
Activation Of Cysteine-Type Endopeptidase Activity Involved In Apoptotic Process	0.5905340348842576	0.2287550671673711	BP	INH
Negative Regulation Of Transmembrane Receptor Protein Serine/Threonine Kinase Signaling Pathway	0.5905340348842576	0.2287550671673711	BP	INH
Positive Regulation Of ERK1 And ERK2 Cascade	0.5905340348842576	0.2287550671673711	BP	INH
Negative Regulation Of Cell Motility	0.5905340348842576	0.2287550671673711	BP	INH
Endosome To Melanosome Transport	0.5905340348842576	0.2287550671673711	BP	INH
Regulation Of Dendritic Spine Maintenance	0.5905340348842576	0.2287550671673711	BP	INH
DNA Topological Change	0.5905340348842576	0.2287550671673711	BP	INH
Epithelial Cell Migration	0.5905340348842576	0.2287550671673711	BP	INH
Regulation Of Epidermis Development	0.5905340348842576	0.2287550671673711	BP	INH
Sequestering Of Actin Monomers	0.5905340348842576	0.2287550671673711	BP	INH
Regulation Of Endothelial Cell Development	0.5905340348842576	0.2287550671673711	BP	INH
Sensory Organ Morphogenesis	0.5905340348842576	0.2287550671673711	BP	INH
Selenocysteine Incorporation	0.5905340348842576	0.2287550671673711	BP	INH
Retrograde Transport, Vesicle Recycling Within Golgi	0.5905340348842576	0.2287550671673711	BP	INH
Detection Of Mechanical Stimulus Involved In Sensory Perception Of Sound	0.5905340348842576	0.2287550671673711	BP	INH
Response To Misfolded Protein	0.5905340348842576	0.2287550671673711	BP	INH
Regulation Of Vesicle Fusion	0.5905340348842576	0.2287550671673711	BP	INH
Regulation Of Type B Pancreatic Cell Development	0.5905340348842576	0.2287550671673711	BP	INH
Collagen-Activated Signaling Pathway	0.5905340348842576	0.2287550671673711	BP	INH
RISC Complex Assembly	0.5905340348842576	0.2287550671673711	BP	INH
Regulation Of Rhodopsin Mediated Signaling Pathway	0.5905340348842576	0.2287550671673711	BP	INH
L-fucose Catabolic Process	0.5905340348842576	0.2287550671673711	BP	INH
Cardioblast Differentiation	0.5905340348842576	0.2287550671673711	BP	INH
Bundle Of His Cell To Purkinje Myocyte Communication	0.5905340348842576	0.2287550671673711	BP	INH
Regulation Of Necrotic Cell Death	0.5905340348842576	0.2287550671673711	BP	INH
Regulation Of Intrinsic Apoptotic Signaling Pathway By P53 Class Mediator	0.5905340348842576	0.2287550671673711	BP	INH
L-fucose Metabolic Process	0.5905340348842576	0.2287550671673711	BP	INH
Regulation Of Skeletal Muscle Cell Differentiation	0.5905340348842576	0.2287550671673711	BP	INH
Palmitoyltransferase Activity	0.5923403298858374	0.22742869712336572	MF	INH
Clathrin Coat Of trans-Golgi Network Vesicle	0.5924061358109457	0.22738045194854067	CC	INH
Late Endosome	0.5924061358109457	0.22738045194854067	CC	INH
Vacuolar Membrane	0.5924061358109457	0.22738045194854067	CC	INH
P-body	0.5924061358109457	0.22738045194854067	CC	INH
Glial Cell Projection	0.5924061358109457	0.22738045194854067	CC	INH
Platelet Dense Granule Lumen	0.5924061358109457	0.22738045194854067	CC	INH
Monoatomic Ion Channel Complex	0.5943709504372666	0.22594242463963035	CC	INH
Transport Vesicle Membrane	0.5943709504372666	0.22594242463963035	CC	INH
Ficolin-1-Rich Granule Membrane	0.5943709504372666	0.22594242463963035	CC	INH
G-quadruplex DNA Binding	0.5947749594891932	0.22564732391704112	MF	INH
1-Phosphatidylinositol-3-Kinase Activity	0.5947749594891932	0.22564732391704112	MF	INH
Neuropeptide Binding	0.5947749594891932	0.22564732391704112	MF	INH
Delayed Rectifier Potassium Channel Activity	0.5947749594891932	0.22564732391704112	MF	INH
G Protein-Coupled Amine Receptor Activity	0.5947749594891932	0.22564732391704112	MF	INH
Pyrophosphatase Activity	0.5947749594891932	0.22564732391704112	MF	INH
JUN Kinase Binding	0.5947749594891932	0.22564732391704112	MF	INH
RNA Polymerase II General Transcription Initiation Factor Binding	0.5947749594891932	0.22564732391704112	MF	INH
Tat Protein Binding	0.5947749594891932	0.22564732391704112	MF	INH
Phospholipase Inhibitor Activity	0.5947749594891932	0.22564732391704112	MF	INH
Phosphate Ion Binding	0.5947749594891932	0.22564732391704112	MF	INH
Glycine Binding	0.5947749594891932	0.22564732391704112	MF	INH
co-SMAD Binding	0.5947749594891932	0.22564732391704112	MF	INH
GDP Phosphatase Activity	0.5947749594891932	0.22564732391704112	MF	INH
Omega Peptidase Activity	0.5947749594891932	0.22564732391704112	MF	INH
Amino Acid:Monoatomic Cation Symporter Activity	0.5947749594891932	0.22564732391704112	MF	INH
Calcium:Sodium Antiporter Activity	0.5947749594891932	0.22564732391704112	MF	INH
Endoplasmic Reticulum Lumen	0.5959553187777668	0.2247862998833736	CC	INH
Positive Regulation Of MAP Kinase Activity	0.5965064255785197	0.2243848737400535	BP	INH
Response To Molecule Of Bacterial Origin	0.5992337559618137	0.22240372999646402	BP	INH
Establishment Of Protein Localization To Membrane	0.5992337559618137	0.22240372999646402	BP	INH
Regulation Of Cytoskeleton Organization	0.6004147045960442	0.22154868010844822	BP	INH
Protein Modification By Small Protein Removal	0.6004147045960442	0.22154868010844822	BP	INH
Phosphate-Containing Compound Metabolic Process	0.6030974095883943	0.21961253689777915	BP	INH
Protein Localization	0.6030974095883943	0.21961253689777915	BP	INH
GPI Anchor Metabolic Process	0.6030974095883943	0.21961253689777915	BP	INH
Establishment Of Protein Localization To Vacuole	0.6030974095883943	0.21961253689777915	BP	INH
Negative Regulation Of Neurogenesis	0.6030974095883943	0.21961253689777915	BP	INH
Peptidyl-Proline Modification	0.6030974095883943	0.21961253689777915	BP	INH
Positive Regulation Of TORC1 Signaling	0.6030974095883943	0.21961253689777915	BP	INH
Positive Regulation Of Filopodium Assembly	0.6030974095883943	0.21961253689777915	BP	INH
Regulation Of Actin Polymerization Or Depolymerization	0.6030974095883943	0.21961253689777915	BP	INH
Regulation Of Androgen Receptor Signaling Pathway	0.6030974095883943	0.21961253689777915	BP	INH
Clathrin-Dependent Endocytosis	0.6030974095883943	0.21961253689777915	BP	INH
Positive Regulation Of Protein Catabolic Process	0.6050947617647481	0.21817660668831534	BP	INH
Magnesium Ion Transmembrane Transporter Activity	0.605228090796226	0.21808092302381202	MF	INH
Protein Tyrosine Kinase Activator Activity	0.605228090796226	0.21808092302381202	MF	INH
Nuclear Retinoid X Receptor Binding	0.605228090796226	0.21808092302381202	MF	INH
Ligand-Gated Monoatomic Ion Channel Activity Involved In Regulation Of Presynaptic Membrane Potential	0.605228090796226	0.21808092302381202	MF	INH
Intracellular Cyclic Nucleotide Activated Monoatomic Cation Channel Activity	0.605228090796226	0.21808092302381202	MF	INH
Inositol Trisphosphate Phosphatase Activity	0.605228090796226	0.21808092302381202	MF	INH
methyl-CpG Binding	0.605228090796226	0.21808092302381202	MF	INH
Galactosyltransferase Activity	0.605228090796226	0.21808092302381202	MF	INH
Cysteine-Type Deubiquitinase Activity	0.605228090796226	0.21808092302381202	MF	INH
Dipeptidyl-Peptidase Activity	0.605228090796226	0.21808092302381202	MF	INH
Dipeptidase Activity	0.605228090796226	0.21808092302381202	MF	INH
Fatty Acid Synthase Activity	0.605228090796226	0.21808092302381202	MF	INH
Carbohydrate:Monoatomic Cation Symporter Activity	0.605228090796226	0.21808092302381202	MF	INH
UDP-glucosyltransferase Activity	0.605228090796226	0.21808092302381202	MF	INH
RNA Polymerase II Activity	0.605228090796226	0.21808092302381202	MF	INH
Vinculin Binding	0.605228090796226	0.21808092302381202	MF	INH
FMN Binding	0.605228090796226	0.21808092302381202	MF	INH
AMP Binding	0.605228090796226	0.21808092302381202	MF	INH
Protein Heterodimerization Activity	0.605228090796226	0.21808092302381202	MF	INH
ATPase Binding	0.605228090796226	0.21808092302381202	MF	INH
Diacylglycerol Kinase Activity	0.605228090796226	0.21808092302381202	MF	INH
Positive Regulation Of Tissue Remodeling	0.6068638814300304	0.21690870953938213	BP	INH
Positive Regulation Of Transcription Of Nucleolar Large rRNA By RNA Polymerase I	0.6068638814300304	0.21690870953938213	BP	INH
Positive Regulation Of Vascular Endothelial Growth Factor Receptor Signaling Pathway	0.6068638814300304	0.21690870953938213	BP	INH
Positive Regulation Of Vasculogenesis	0.6068638814300304	0.21690870953938213	BP	INH
Presynaptic Membrane Organization	0.6068638814300304	0.21690870953938213	BP	INH
Protein O-linked Glycosylation Via Serine	0.6068638814300304	0.21690870953938213	BP	INH
Purine Nucleobase Metabolic Process	0.6068638814300304	0.21690870953938213	BP	INH
Regulation Of Cell-Cell Adhesion Involved In Gastrulation	0.6068638814300304	0.21690870953938213	BP	INH
Regulation Of PERK-mediated Unfolded Protein Response	0.6068638814300304	0.21690870953938213	BP	INH
Regulation Of CD4-positive, Alpha-Beta T Cell Proliferation	0.6068638814300304	0.21690870953938213	BP	INH
Protein Localization To Microtubule Cytoskeleton	0.6068638814300304	0.21690870953938213	BP	INH
Protein Localization To Microtubule	0.6068638814300304	0.21690870953938213	BP	INH
Positive Regulation Of Receptor Recycling	0.6068638814300304	0.21690870953938213	BP	INH
Positive Regulation Of Protein Acetylation	0.6068638814300304	0.21690870953938213	BP	INH
ER-associated Misfolded Protein Catabolic Process	0.6068638814300304	0.21690870953938213	BP	INH
Positive Regulation Of Keratinocyte Migration	0.6068638814300304	0.21690870953938213	BP	INH
Protein Insertion Into Mitochondrial Membrane	0.6068638814300304	0.21690870953938213	BP	INH
Sphingolipid Metabolic Process	0.6068638814300304	0.21690870953938213	BP	INH
Muscle Contraction	0.6068638814300304	0.21690870953938213	BP	INH
Regulation Of Complement-Dependent Cytotoxicity	0.6068638814300304	0.21690870953938213	BP	INH
T-helper 1 Type Immune Response	0.6068638814300304	0.21690870953938213	BP	INH
Actin-Mediated Cell Contraction	0.6068638814300304	0.21690870953938213	BP	INH
Negative Regulation Of Signaling	0.6068638814300304	0.21690870953938213	BP	INH
Alpha-Linolenic Acid Metabolic Process	0.6068638814300304	0.21690870953938213	BP	INH
Aminoglycan Metabolic Process	0.6068638814300304	0.21690870953938213	BP	INH
Apical Protein Localization	0.6068638814300304	0.21690870953938213	BP	INH
Axon Regeneration	0.6068638814300304	0.21690870953938213	BP	INH
Positive Regulation Of Phagocytosis, Engulfment	0.6068638814300304	0.21690870953938213	BP	INH
Response To Histamine	0.6068638814300304	0.21690870953938213	BP	INH
Response To Laminar Fluid Shear Stress	0.6068638814300304	0.21690870953938213	BP	INH
Amino Sugar Metabolic Process	0.6068638814300304	0.21690870953938213	BP	INH
Epithelial Cilium Movement Involved In Determination Of Left/Right Asymmetry	0.6068638814300304	0.21690870953938213	BP	INH
Membrane Fusion	0.6068638814300304	0.21690870953938213	BP	INH
Fatty Acid Derivative Biosynthetic Process	0.6068638814300304	0.21690870953938213	BP	INH
Positive Regulation Of Protein Polymerization	0.6068638814300304	0.21690870953938213	BP	INH
Regulation Of Actin Filament Polymerization	0.6068638814300304	0.21690870953938213	BP	INH
Negative Regulation Of Cell Migration	0.6068638814300304	0.21690870953938213	BP	INH
Lipid Biosynthetic Process	0.6068638814300304	0.21690870953938213	BP	INH
Positive Regulation Of Cell-Substrate Adhesion	0.6068638814300304	0.21690870953938213	BP	INH
Autophagy Of Mitochondrion	0.6068638814300304	0.21690870953938213	BP	INH
Glycosaminoglycan Metabolic Process	0.6068638814300304	0.21690870953938213	BP	INH
Heterophilic Cell-Cell Adhesion Via Plasma Membrane Cell Adhesion Molecules	0.6068638814300304	0.21690870953938213	BP	INH
Neurogenesis	0.6068638814300304	0.21690870953938213	BP	INH
Nuclear Export	0.6068638814300304	0.21690870953938213	BP	INH
Regulation Of Glucose Metabolic Process	0.6068638814300304	0.21690870953938213	BP	INH
Apoptotic Cell Clearance	0.6068638814300304	0.21690870953938213	BP	INH
Regulation Of Protein Transport	0.6068638814300304	0.21690870953938213	BP	INH
Cellular Response To Osmotic Stress	0.6068638814300304	0.21690870953938213	BP	INH
Negative Regulation Of DNA Metabolic Process	0.6068638814300304	0.21690870953938213	BP	INH
Ether Lipid Biosynthetic Process	0.6068638814300304	0.21690870953938213	BP	INH
Regulation Of Sequestering Of Calcium Ion	0.6068638814300304	0.21690870953938213	BP	INH
Glycerolipid Metabolic Process	0.6068638814300304	0.21690870953938213	BP	INH
Neurotransmitter Receptor Transport To Postsynaptic Membrane	0.6068638814300304	0.21690870953938213	BP	INH
Negative Regulation Of Vascular Endothelial Growth Factor Signaling Pathway	0.6068638814300304	0.21690870953938213	BP	INH
Negative Regulation Of Transforming Growth Factor Beta Production	0.6068638814300304	0.21690870953938213	BP	INH
Negative Regulation Of Transcription By Competitive Promoter Binding	0.6068638814300304	0.21690870953938213	BP	INH
Negative Regulation Of Protein Maturation	0.6068638814300304	0.21690870953938213	BP	INH
Negative Regulation Of Potassium Ion Transmembrane Transporter Activity	0.6068638814300304	0.21690870953938213	BP	INH
Synaptic Vesicle Fusion To Presynaptic Active Zone Membrane	0.6068638814300304	0.21690870953938213	BP	INH
Peptidyl-Lysine Dimethylation	0.6068638814300304	0.21690870953938213	BP	INH
Phosphatidylethanolamine Acyl-Chain Remodeling	0.6068638814300304	0.21690870953938213	BP	INH
Positive Regulation Of ATP Metabolic Process	0.6068638814300304	0.21690870953938213	BP	INH
Oligosaccharide Catabolic Process	0.6068638814300304	0.21690870953938213	BP	INH
Negative Regulation Of Necroptotic Process	0.6068638814300304	0.21690870953938213	BP	INH
Peptidyl-Cysteine Modification	0.6068638814300304	0.21690870953938213	BP	INH
Positive Regulation Of RNA Biosynthetic Process	0.6068638814300304	0.21690870953938213	BP	INH
Negative Regulation Of Lymphocyte Apoptotic Process	0.6068638814300304	0.21690870953938213	BP	INH
Wound Healing, Spreading Of Epidermal Cells	0.6068638814300304	0.21690870953938213	BP	INH
Insulin Metabolic Process	0.6068638814300304	0.21690870953938213	BP	INH
Iron Ion Transmembrane Transport	0.6068638814300304	0.21690870953938213	BP	INH
Negative Regulation Of Heterotypic Cell-Cell Adhesion	0.6068638814300304	0.21690870953938213	BP	INH
Negative Regulation Of Establishment Of Protein Localization	0.6068638814300304	0.21690870953938213	BP	INH
Negative Regulation Of Bone Resorption	0.6068638814300304	0.21690870953938213	BP	INH
Negative Regulation Of Muscle Cell Apoptotic Process	0.6068638814300304	0.21690870953938213	BP	INH
Myelin Maintenance	0.6068638814300304	0.21690870953938213	BP	INH
Lipid Phosphorylation	0.6068638814300304	0.21690870953938213	BP	INH
Ketone Biosynthetic Process	0.6068638814300304	0.21690870953938213	BP	INH
RNA Polymerase II, Core Complex	0.6095549691669474	0.21498712395957353	CC	INH
Transforming Growth Factor Beta Receptor Signaling Pathway	0.6101477084786652	0.21456501546170903	BP	INH
Cholesterol Homeostasis	0.6101477084786652	0.21456501546170903	BP	INH
Negative Regulation Of Catabolic Process	0.6101477084786652	0.21456501546170903	BP	INH
Cellular Response To Hypoxia	0.6101477084786652	0.21456501546170903	BP	INH
Intracellular Iron Ion Homeostasis	0.6123813248337537	0.21297806200597327	BP	INH
Regulation Of Epithelial Cell Migration	0.6123813248337537	0.21297806200597327	BP	INH
Regulation Of Protein Binding	0.6123813248337537	0.21297806200597327	BP	INH
Cell Chemotaxis	0.6123813248337537	0.21297806200597327	BP	INH
C2H2 Zinc Finger Domain Binding	0.6126700023307282	0.21277338315942013	MF	INH
Protein Tyrosine Kinase Activity	0.6126700023307282	0.21277338315942013	MF	INH
RNA Polymerase II Complex Binding	0.6126700023307282	0.21277338315942013	MF	INH
SH2 Domain Binding	0.6126700023307282	0.21277338315942013	MF	INH
Adenyl Nucleotide Binding	0.6126700023307282	0.21277338315942013	MF	INH
Kinesin Binding	0.6126700023307282	0.21277338315942013	MF	INH
Poly-Purine Tract Binding	0.6126700023307282	0.21277338315942013	MF	INH
Myosin Binding	0.6126700023307282	0.21277338315942013	MF	INH
Beta-Tubulin Binding	0.6126700023307282	0.21277338315942013	MF	INH
Inorganic Anion Transmembrane Transporter Activity	0.6126700023307282	0.21277338315942013	MF	INH
DNA-(apurinic Or Apyrimidinic Site) Endonuclease Activity	0.6126700023307282	0.21277338315942013	MF	INH
P-type Ion Transporter Activity	0.6126700023307282	0.21277338315942013	MF	INH
Voltage-Gated Potassium Channel Activity Involved In Ventricular Cardiac Muscle Cell Action Potential Repolarization	0.6126700023307282	0.21277338315942013	MF	INH
UDP-galactose:beta-N-acetylglucosamine Beta-1,3-Galactosyltransferase Activity	0.6126700023307282	0.21277338315942013	MF	INH
Fucosyltransferase Activity	0.6126700023307282	0.21277338315942013	MF	INH
Neurexin Family Protein Binding	0.6126700023307282	0.21277338315942013	MF	INH
Phosphatidylinositol 3-Kinase Activity	0.6126700023307282	0.21277338315942013	MF	INH
Phosphatidylinositol Phosphate 5-Phosphatase Activity	0.6126700023307282	0.21277338315942013	MF	INH
Prostaglandin Transmembrane Transporter Activity	0.6126700023307282	0.21277338315942013	MF	INH
Sequence-Specific mRNA Binding	0.6126700023307282	0.21277338315942013	MF	INH
Flavin Adenine Dinucleotide Binding	0.6168477091795624	0.20982204378957853	MF	INH
Chloride Transmembrane Transporter Activity	0.6168477091795624	0.20982204378957853	MF	INH
Regulation Of Establishment Of Planar Polarity	0.6174833239867616	0.2093747666485768	BP	INH
Regulation Of Monoatomic Ion Transmembrane Transport	0.6174833239867616	0.2093747666485768	BP	INH
Cardiac Muscle Cell Action Potential	0.6174833239867616	0.2093747666485768	BP	INH
Response To Alcohol	0.6174833239867616	0.2093747666485768	BP	INH
Response To Interferon-Beta	0.6174833239867616	0.2093747666485768	BP	INH
Defense Response To Fungus	0.6174833239867616	0.2093747666485768	BP	INH
Response To Steroid Hormone	0.6174833239867616	0.2093747666485768	BP	INH
Maintenance Of Blood-Brain Barrier	0.6174833239867616	0.2093747666485768	BP	INH
Regulation Of Muscle Contraction	0.6174833239867616	0.2093747666485768	BP	INH
Phosphatidic Acid Biosynthetic Process	0.6174833239867616	0.2093747666485768	BP	INH
Positive Regulation Of B Cell Proliferation	0.6174833239867616	0.2093747666485768	BP	INH
Positive Regulation Of Neural Precursor Cell Proliferation	0.6174833239867616	0.2093747666485768	BP	INH
Organic Cyclic Compound Biosynthetic Process	0.6174833239867616	0.2093747666485768	BP	INH
Peptidyl-Serine Modification	0.6178872655550273	0.20909075535375352	BP	INH
Regulation Of Protein-Containing Complex Assembly	0.6178872655550273	0.20909075535375352	BP	INH
Cellular Response To Decreased Oxygen Levels	0.6178872655550273	0.20909075535375352	BP	INH
Sterol Homeostasis	0.6178872655550273	0.20909075535375352	BP	INH
Regulation Of Rho Protein Signal Transduction	0.6178872655550273	0.20909075535375352	BP	INH
Intracellular Monoatomic Cation Homeostasis	0.6185393708643939	0.20863265172609796	BP	INH
Regulation Of Chromatin Binding	0.6185842262525453	0.20860115859540077	BP	INH
Regulation Of Coagulation	0.6185842262525453	0.20860115859540077	BP	INH
Regulation Of Dendritic Cell Differentiation	0.6185842262525453	0.20860115859540077	BP	INH
Regulation Of Inclusion Body Assembly	0.6185842262525453	0.20860115859540077	BP	INH
Regulation Of Glycoprotein Biosynthetic Process	0.6185842262525453	0.20860115859540077	BP	INH
Rho Protein Signal Transduction	0.6185842262525453	0.20860115859540077	BP	INH
Regulation Of Melanin Biosynthetic Process	0.6185842262525453	0.20860115859540077	BP	INH
Regulation Of Gene Expression By Genomic Imprinting	0.6185842262525453	0.20860115859540077	BP	INH
Regulation Of Arp2/3 Complex-Mediated Actin Nucleation	0.6185842262525453	0.20860115859540077	BP	INH
Extrinsic Apoptotic Signaling Pathway Via Death Domain Receptors	0.6185842262525453	0.20860115859540077	BP	INH
Nucleic Acid Metabolic Process	0.6185842262525453	0.20860115859540077	BP	INH
Negative Regulation Of Epithelial To Mesenchymal Transition	0.6185842262525453	0.20860115859540077	BP	INH
Intrinsic Apoptotic Signaling Pathway In Response To Endoplasmic Reticulum Stress	0.6185842262525453	0.20860115859540077	BP	INH
Artery Morphogenesis	0.6185842262525453	0.20860115859540077	BP	INH
GPI Anchor Biosynthetic Process	0.6185842262525453	0.20860115859540077	BP	INH
Positive Regulation Of Multicellular Organismal Process	0.6185842262525453	0.20860115859540077	BP	INH
Positive Regulation Of Actin Filament Bundle Assembly	0.6185842262525453	0.20860115859540077	BP	INH
Sensory Perception	0.6185842262525453	0.20860115859540077	BP	INH
Regulation Of Smoothened Signaling Pathway	0.6185842262525453	0.20860115859540077	BP	INH
Arginine Metabolic Process	0.6185842262525453	0.20860115859540077	BP	INH
Protein Palmitoylation	0.6185842262525453	0.20860115859540077	BP	INH
Basement Membrane Organization	0.6185842262525453	0.20860115859540077	BP	INH
Inositol Phosphate Biosynthetic Process	0.6185842262525453	0.20860115859540077	BP	INH
Regulation Of Phagocytosis, Engulfment	0.6185842262525453	0.20860115859540077	BP	INH
Positive Regulation Of Transcription From RNA Polymerase II Promoter In Response To Endoplasmic Reticulum Stress	0.6185842262525453	0.20860115859540077	BP	INH
Positive Regulation Of Phospholipid Transport	0.6185842262525453	0.20860115859540077	BP	INH
Positive Regulation Of Lipid Localization	0.6185842262525453	0.20860115859540077	BP	INH
Positive Regulation Of Actin Nucleation	0.6185842262525453	0.20860115859540077	BP	INH
Positive Regulation Of Actin Filament Depolymerization	0.6185842262525453	0.20860115859540077	BP	INH
Peptidyl-Proline Hydroxylation	0.6185842262525453	0.20860115859540077	BP	INH
Nucleoside Triphosphate Metabolic Process	0.6185842262525453	0.20860115859540077	BP	INH
Negative Regulation Of Response To Cytokine Stimulus	0.6185842262525453	0.20860115859540077	BP	INH
Negative Regulation Of Programmed Necrotic Cell Death	0.6185842262525453	0.20860115859540077	BP	INH
Negative Regulation Of Inclusion Body Assembly	0.6185842262525453	0.20860115859540077	BP	INH
Negative Regulation Of Hydrogen Peroxide-Induced Cell Death	0.6185842262525453	0.20860115859540077	BP	INH
Negative Regulation Of Autophagosome Assembly	0.6185842262525453	0.20860115859540077	BP	INH
Muscle Filament Sliding	0.6185842262525453	0.20860115859540077	BP	INH
miRNA Catabolic Process	0.6185842262525453	0.20860115859540077	BP	INH
Metanephric Mesenchyme Development	0.6185842262525453	0.20860115859540077	BP	INH
Interleukin-15-Mediated Signaling Pathway	0.6185842262525453	0.20860115859540077	BP	INH
Insulin-Like Growth Factor Receptor Signaling Pathway	0.6185842262525453	0.20860115859540077	BP	INH
Positive Regulation Of Voltage-Gated Potassium Channel Activity	0.6185842262525453	0.20860115859540077	BP	INH
Regulation Of Peptidyl-Lysine Acetylation	0.6185842262525453	0.20860115859540077	BP	INH
Prostaglandin Transport	0.6185842262525453	0.20860115859540077	BP	INH
Protein Kinase C-activating G Protein-Coupled Receptor Signaling Pathway	0.6185842262525453	0.20860115859540077	BP	INH
Regulation Of Phospholipase Activity	0.6185842262525453	0.20860115859540077	BP	INH
Regulation Of Programmed Necrotic Cell Death	0.6185842262525453	0.20860115859540077	BP	INH
Regulation Of Synapse Maturation	0.6185842262525453	0.20860115859540077	BP	INH
Cellular Response To Interleukin-15	0.6185842262525453	0.20860115859540077	BP	INH
Copper Ion Transport	0.6185842262525453	0.20860115859540077	BP	INH
Diol Metabolic Process	0.6185842262525453	0.20860115859540077	BP	INH
Sarcoplasmic Reticulum Calcium Ion Transport	0.6185842262525453	0.20860115859540077	BP	INH
Engulfment Of Apoptotic Cell	0.6185842262525453	0.20860115859540077	BP	INH
Steroid Hormone Mediated Signaling Pathway	0.6185842262525453	0.20860115859540077	BP	INH
Synaptic Vesicle Transport	0.6185842262525453	0.20860115859540077	BP	INH
Fatty Acid Homeostasis	0.6185842262525453	0.20860115859540077	BP	INH
Thyroid Hormone Generation	0.6185842262525453	0.20860115859540077	BP	INH
Regulation Of Axon Regeneration	0.6185842262525453	0.20860115859540077	BP	INH
Regulation Of ERAD Pathway	0.6185842262525453	0.20860115859540077	BP	INH
Regulation Of B Cell Apoptotic Process	0.6185842262525453	0.20860115859540077	BP	INH
Receptor-Mediated Endocytosis Of Virus By Host Cell	0.6185842262525453	0.20860115859540077	BP	INH
Protein Oxidation	0.6185842262525453	0.20860115859540077	BP	INH
Protein auto-ADP-ribosylation	0.6185842262525453	0.20860115859540077	BP	INH
Positive Regulation Of Transferase Activity	0.6185842262525453	0.20860115859540077	BP	INH
Regulation Of Smooth Muscle Cell Apoptotic Process	0.6185842262525453	0.20860115859540077	BP	INH
Regulation Of Protein Metabolic Process	0.6185842262525453	0.20860115859540077	BP	INH
Cellular Response To Transforming Growth Factor Beta Stimulus	0.6185842262525453	0.20860115859540077	BP	INH
Heparan Sulfate Proteoglycan Biosynthetic Process, Enzymatic Modification	0.6185842262525453	0.20860115859540077	BP	INH
Phosphatidylinositol Biosynthetic Process	0.6191040840732801	0.20823633104663483	BP	INH
Ciliary Membrane	0.6202094198152399	0.20746164193179145	CC	INH
Regulation Of Fat Cell Differentiation	0.6209991949515519	0.2069089628319952	BP	INH
GTPase Inhibitor Activity	0.6220206307275062	0.2061952107070499	MF	INH
RNA Polymerase Core Enzyme Binding	0.6220206307275062	0.2061952107070499	MF	INH
Frizzled Binding	0.6220206307275062	0.2061952107070499	MF	INH
GTPase Binding	0.6220206307275062	0.2061952107070499	MF	INH
Iron Ion Binding	0.6220206307275062	0.2061952107070499	MF	INH
5'-Nucleotidase Activity	0.6220206307275062	0.2061952107070499	MF	INH
Transmembrane Receptor Protein Tyrosine Kinase Activator Activity	0.6220206307275062	0.2061952107070499	MF	INH
RNA 7-Methylguanosine Cap Binding	0.6220206307275062	0.2061952107070499	MF	INH
RNA Polymerase II Core Promoter Sequence-Specific DNA Binding	0.6220206307275062	0.2061952107070499	MF	INH
Ligand-Gated Channel Activity	0.6220206307275062	0.2061952107070499	MF	INH
Microtubule Minus-End Binding	0.6220206307275062	0.2061952107070499	MF	INH
poly(A)-specific Ribonuclease Activity	0.6220206307275062	0.2061952107070499	MF	INH
Potassium:Proton Antiporter Activity	0.6220206307275062	0.2061952107070499	MF	INH
GDP-dissociation Inhibitor Activity	0.6220206307275062	0.2061952107070499	MF	INH
Transition Metal Ion Transmembrane Transporter Activity	0.6220206307275062	0.2061952107070499	MF	INH
RNA Binding	0.6220206307275062	0.2061952107070499	MF	INH
Negative Regulation Of Cellular Process	0.6220209315573518	0.20619500066785845	BP	INH
Hsp70 Protein Binding	0.6244507929616367	0.2045017785663979	MF	INH
SUMO Ligase Activity	0.6271968292363569	0.20259614587309885	MF	INH
SH3 Domain Binding	0.6271968292363569	0.20259614587309885	MF	INH
Carboxylic Acid Transmembrane Transporter Activity	0.6271968292363569	0.20259614587309885	MF	INH
4 Iron, 4 Sulfur Cluster Binding	0.6271968292363569	0.20259614587309885	MF	INH
MHC Class I Protein Binding	0.6271968292363569	0.20259614587309885	MF	INH
Endonuclease Activity	0.6271968292363569	0.20259614587309885	MF	INH
Arylsulfatase Activity	0.6271968292363569	0.20259614587309885	MF	INH
Chloride Channel Regulator Activity	0.6271968292363569	0.20259614587309885	MF	INH
NADP Binding	0.6271968292363569	0.20259614587309885	MF	INH
Heparan Sulfate Sulfotransferase Activity	0.6271968292363569	0.20259614587309885	MF	INH
Metalloendopeptidase Inhibitor Activity	0.6271968292363569	0.20259614587309885	MF	INH
Peptide Hormone Receptor Binding	0.6271968292363569	0.20259614587309885	MF	INH
Ribosomal Large Subunit Binding	0.6271968292363569	0.20259614587309885	MF	INH
Transmembrane Receptor Protein Tyrosine Kinase Adaptor Activity	0.6271968292363569	0.20259614587309885	MF	INH
Ubiquitin-Ubiquitin Ligase Activity	0.6271968292363569	0.20259614587309885	MF	INH
I-SMAD Binding	0.6271968292363569	0.20259614587309885	MF	INH
Histone H3K4 Methyltransferase Activity	0.6271968292363569	0.20259614587309885	MF	INH
Magnesium Ion Binding	0.6271968292363569	0.20259614587309885	MF	INH
H4 Histone Acetyltransferase Complex	0.627884556443396	0.20212019879210064	CC	INH
[truncated: 11,839 more rows]
