# Supplementary material for: Central amygdala single-nucleus atlas reveals chromatin and gene transcription dynamics in human alcohol use disorder
Source: Nat Commun. 2026 Jan 19;17:1634. doi: 10.1038/s41467-026-68351-1 (PMC12905162; doi:10.1038/s41467-026-68351-1)
Supplement: Supplementary file 3 — Supplementary Data 1-37 [file 41467_2026_68351_MOESM3_ESM.zip › Supplementary Data/Supplementary Data 13.csv]

Term	Adjusted P-value	-log10FDR	Reactome Score	Celltype
Long-term Potentiation	3.495767528148144e-05	4.456457456071786	264.0398696606698	INH
Long-term Potentiation	0.1689354485445529	0.7722792107489274	20.04982445996749	EXC
Long-term Potentiation	0.222612861177748	0.6524497484596443	77.18087743724719	OLI
Long-term Potentiation	1.0	-0.0	0.0	OPC
Long-term Potentiation	0.3780655486145236	0.42243289610558676	9.865932019723662	END
Long-term Potentiation	0.1394080787975259	0.8557120578339802	62.883124299359885	AST
Long-term Potentiation	1.0	-0.0	0.0	MIC
Chaperone Mediated Autophagy	9.148734512491068e-05	4.038638975032051	248.6893121624909	INH
Chaperone Mediated Autophagy	0.6635793672750688	0.1781071259898866	1.604777362033075	EXC
Chaperone Mediated Autophagy	1.0	-0.0	0.0	OLI
Chaperone Mediated Autophagy	1.0	-0.0	0.0	OPC
Chaperone Mediated Autophagy	0.0327263077020064	1.4851029905703812	76.81336276042254	END
Chaperone Mediated Autophagy	0.487569062539626	0.3119638592361581	5.567613164935601	AST
Chaperone Mediated Autophagy	0.3122772925379853	0.5054595946490632	28.37433281380585	MIC
Ras Activation Upon Ca2+ Influx Thru NMDA Receptor	0.0003450875369146136	3.462070725283855	182.63653664753184	INH
Ras Activation Upon Ca2+ Influx Thru NMDA Receptor	0.3676069742985204	0.43461625770314616	9.950434476809969	EXC
Ras Activation Upon Ca2+ Influx Thru NMDA Receptor	0.222612861177748	0.6524497484596443	99.96219201416405	OLI
Ras Activation Upon Ca2+ Influx Thru NMDA Receptor	1.0	-0.0	0.0	OPC
Ras Activation Upon Ca2+ Influx Thru NMDA Receptor	0.3108921299938296	0.5073902716638291	13.905973364117523	END
Ras Activation Upon Ca2+ Influx Thru NMDA Receptor	0.2654534732774819	0.5760115878388306	31.53392728855315	AST
Ras Activation Upon Ca2+ Influx Thru NMDA Receptor	1.0	-0.0	0.0	MIC
Activation Of Ca-permeable Kainate Receptor	0.0060843664459854	2.2157846373743295	168.08037173288878	INH
Activation Of Ca-permeable Kainate Receptor	0.1689354485445529	0.7722792107489274	38.27334918444184	EXC
Activation Of Ca-permeable Kainate Receptor	1.0	-0.0	0.0	OLI
Activation Of Ca-permeable Kainate Receptor	1.0	-0.0	0.0	OPC
Activation Of Ca-permeable Kainate Receptor	0.4671560251301081	0.3305380454808191	9.205305692424858	END
Activation Of Ca-permeable Kainate Receptor	1.0	-0.0	0.0	AST
Activation Of Ca-permeable Kainate Receptor	1.0	-0.0	0.0	MIC
Downregulation Of ERBB4 Signaling	0.0060843664459854	2.2157846373743295	168.08037173288878	INH
Downregulation Of ERBB4 Signaling	0.5030835089618303	0.2983599185801573	6.742022315426857	EXC
Downregulation Of ERBB4 Signaling	1.0	-0.0	0.0	OLI
Downregulation Of ERBB4 Signaling	1.0	-0.0	0.0	OPC
Downregulation Of ERBB4 Signaling	0.1475061204818373	0.8311899591004516	51.41905486050717	END
Downregulation Of ERBB4 Signaling	1.0	-0.0	0.0	AST
Downregulation Of ERBB4 Signaling	1.0	-0.0	0.0	MIC
Prevention Of Phagosomal-Lysosomal Fusion	0.0060843664459854	2.2157846373743295	168.08037173288878	INH
Prevention Of Phagosomal-Lysosomal Fusion	1.0	-0.0	0.0	EXC
Prevention Of Phagosomal-Lysosomal Fusion	1.0	-0.0	0.0	OLI
Prevention Of Phagosomal-Lysosomal Fusion	1.0	-0.0	0.0	OPC
Prevention Of Phagosomal-Lysosomal Fusion	0.4671560251301081	0.3305380454808191	9.205305692424858	END
Prevention Of Phagosomal-Lysosomal Fusion	1.0	-0.0	0.0	AST
Prevention Of Phagosomal-Lysosomal Fusion	1.0	-0.0	0.0	MIC
Assembly And Cell Surface Presentation Of NMDA Receptors	0.00029236957307861923	3.5340678264188172	151.98544827117453	INH
Assembly And Cell Surface Presentation Of NMDA Receptors	0.1868210259017143	0.7285742473820467	17.144736479085743	EXC
Assembly And Cell Surface Presentation Of NMDA Receptors	0.222612861177748	0.6524497484596443	68.91119481281235	OLI
Assembly And Cell Surface Presentation Of NMDA Receptors	1.0	-0.0	0.0	OPC
Assembly And Cell Surface Presentation Of NMDA Receptors	0.3942470338953396	0.4042315653870937	8.469148941383729	END
Assembly And Cell Surface Presentation Of NMDA Receptors	0.3159151187321585	0.5004295895907884	20.029485173608528	AST
Assembly And Cell Surface Presentation Of NMDA Receptors	1.0	-0.0	0.0	MIC
Downregulation Of ERBB2:ERBB3 Signaling	0.0031648713330791	2.4996439414032183	147.8605289397825	INH
Downregulation Of ERBB2:ERBB3 Signaling	1.0	-0.0	0.0	EXC
Downregulation Of ERBB2:ERBB3 Signaling	1.0	-0.0	0.0	OLI
Downregulation Of ERBB2:ERBB3 Signaling	1.0	-0.0	0.0	OPC
Downregulation Of ERBB2:ERBB3 Signaling	0.51751663107196	0.2860756890271367	4.957021731832167	END
Downregulation Of ERBB2:ERBB3 Signaling	1.0	-0.0	0.0	AST
Downregulation Of ERBB2:ERBB3 Signaling	1.0	-0.0	0.0	MIC
Unblocking Of NMDA Receptors, Glutamate Binding And Activation	0.0005211276763629225	3.2830558614474854	146.8341603444671	INH
Unblocking Of NMDA Receptors, Glutamate Binding And Activation	0.1539689290019854	0.8125669111404021	23.749174976048955	EXC
Unblocking Of NMDA Receptors, Glutamate Binding And Activation	0.222612861177748	0.6524497484596443	87.3094553625357	OLI
Unblocking Of NMDA Receptors, Glutamate Binding And Activation	1.0	-0.0	0.0	OPC
Unblocking Of NMDA Receptors, Glutamate Binding And Activation	0.3456808972065959	0.4613246194943036	11.62944375382816	END
Unblocking Of NMDA Receptors, Glutamate Binding And Activation	0.1384297353964796	0.8587706112410965	73.16957722555163	AST
Unblocking Of NMDA Receptors, Glutamate Binding And Activation	1.0	-0.0	0.0	MIC
Negative Regulation Of NMDA Receptor-Mediated Neuronal Transmission	0.0005211276763629225	3.2830558614474854	146.8341603444671	INH
Negative Regulation Of NMDA Receptor-Mediated Neuronal Transmission	0.3878309041894083	0.4113575872527527	8.261464209637946	EXC
Negative Regulation Of NMDA Receptor-Mediated Neuronal Transmission	0.222612861177748	0.6524497484596443	87.3094553625357	OLI
Negative Regulation Of NMDA Receptor-Mediated Neuronal Transmission	1.0	-0.0	0.0	OPC
Negative Regulation Of NMDA Receptor-Mediated Neuronal Transmission	0.3456808972065959	0.4613246194943036	11.62944375382816	END
Negative Regulation Of NMDA Receptor-Mediated Neuronal Transmission	0.2804972737261232	0.5520713554825248	26.75139360800837	AST
Negative Regulation Of NMDA Receptor-Mediated Neuronal Transmission	1.0	-0.0	0.0	MIC
Phase 1 - Inactivation Of Fast Na+ Channels	0.0228045772875799	1.6419779735599835	119.35059831443144	INH
Phase 1 - Inactivation Of Fast Na+ Channels	0.0203881100515984	1.6906230308282326	197.04601618777065	EXC
Phase 1 - Inactivation Of Fast Na+ Channels	1.0	-0.0	0.0	OLI
Phase 1 - Inactivation Of Fast Na+ Channels	1.0	-0.0	0.0	OPC
Phase 1 - Inactivation Of Fast Na+ Channels	1.0	-0.0	0.0	END
Phase 1 - Inactivation Of Fast Na+ Channels	0.3661576044208596	0.4363319419348234	29.4768842424672	AST
Phase 1 - Inactivation Of Fast Na+ Channels	0.2059208590195901	0.6862996587327651	127.53457405171322	MIC
ROBO Receptors Bind AKAP5	0.4682472384040144	0.32952477529695245	4.691582819550403	INH
ROBO Receptors Bind AKAP5	0.0231821163602295	1.6348469186048027	147.96774488000756	EXC
ROBO Receptors Bind AKAP5	1.0	-0.0	0.0	OLI
ROBO Receptors Bind AKAP5	0.1974850423193685	0.7044657926155553	358.4603752954014	OPC
ROBO Receptors Bind AKAP5	1.0	-0.0	0.0	END
ROBO Receptors Bind AKAP5	0.372076579422099	0.4293676660382937	23.930427629401827	AST
ROBO Receptors Bind AKAP5	1.0	-0.0	0.0	MIC
Regulation Of Cytoskeletal Remodeling And Cell Spreading By IPP Complex Components	1.0	-0.0	0.0	INH
Regulation Of Cytoskeletal Remodeling And Cell Spreading By IPP Complex Components	0.0231821163602295	1.6348469186048027	147.96774488000756	EXC
Regulation Of Cytoskeletal Remodeling And Cell Spreading By IPP Complex Components	1.0	-0.0	0.0	OLI
Regulation Of Cytoskeletal Remodeling And Cell Spreading By IPP Complex Components	1.0	-0.0	0.0	OPC
Regulation Of Cytoskeletal Remodeling And Cell Spreading By IPP Complex Components	1.0	-0.0	0.0	END
Regulation Of Cytoskeletal Remodeling And Cell Spreading By IPP Complex Components	1.0	-0.0	0.0	AST
Regulation Of Cytoskeletal Remodeling And Cell Spreading By IPP Complex Components	1.0	-0.0	0.0	MIC
Neuronal System	1.472207013985296e-07	6.832031117505172	76.46535658589656	INH
Neuronal System	5.083602041441591e-10	9.293828454571731	123.78143569747388	EXC
Neuronal System	0.222612861177748	0.6524497484596443	14.496259714113643	OLI
Neuronal System	0.1974850423193685	0.7044657926155553	16.8730271923625	OPC
Neuronal System	0.6679266293156169	0.17527124146671264	0.7180806605065208	END
Neuronal System	0.2654534732774819	0.5760115878388306	9.123104250615734	AST
Neuronal System	0.8363714332534198	0.07760080917846526	0.1043517779686788	MIC
RUNX3 Regulates BCL2L11 (BIM) Transcription	0.378598753175223	0.4218208206152547	10.80109984239886	INH
RUNX3 Regulates BCL2L11 (BIM) Transcription	0.0873492123987081	1.0587410065647034	118.12970170681746	EXC
RUNX3 Regulates BCL2L11 (BIM) Transcription	1.0	-0.0	0.0	OLI
RUNX3 Regulates BCL2L11 (BIM) Transcription	1.0	-0.0	0.0	OPC
RUNX3 Regulates BCL2L11 (BIM) Transcription	1.0	-0.0	0.0	END
RUNX3 Regulates BCL2L11 (BIM) Transcription	1.0	-0.0	0.0	AST
RUNX3 Regulates BCL2L11 (BIM) Transcription	1.0	-0.0	0.0	MIC
Disinhibition Of SNARE Formation	1.0	-0.0	0.0	INH
Disinhibition Of SNARE Formation	0.0873492123987081	1.0587410065647034	118.12970170681746	EXC
Disinhibition Of SNARE Formation	1.0	-0.0	0.0	OLI
Disinhibition Of SNARE Formation	1.0	-0.0	0.0	OPC
Disinhibition Of SNARE Formation	1.0	-0.0	0.0	END
Disinhibition Of SNARE Formation	1.0	-0.0	0.0	AST
Disinhibition Of SNARE Formation	1.0	-0.0	0.0	MIC
Muscarinic Acetylcholine Receptors	0.075570536523015	1.1216474944401882	71.7464060536707	INH
Muscarinic Acetylcholine Receptors	0.0873492123987081	1.0587410065647034	118.12970170681746	EXC
Muscarinic Acetylcholine Receptors	0.1783753011157335	0.748665280743219	628.4308110799436	OLI
Muscarinic Acetylcholine Receptors	1.0	-0.0	0.0	OPC
Muscarinic Acetylcholine Receptors	1.0	-0.0	0.0	END
Muscarinic Acetylcholine Receptors	1.0	-0.0	0.0	AST
Muscarinic Acetylcholine Receptors	1.0	-0.0	0.0	MIC
Regulation Of Commissural Axon Pathfinding By SLIT And ROBO	0.1576616145650052	0.802274030271663	22.29999459021672	INH
Regulation Of Commissural Axon Pathfinding By SLIT And ROBO	0.0327873553570525	1.4842936123077282	116.40497510568576	EXC
Regulation Of Commissural Axon Pathfinding By SLIT And ROBO	1.0	-0.0	0.0	OLI
Regulation Of Commissural Axon Pathfinding By SLIT And ROBO	0.1974850423193685	0.7044657926155553	305.0574683216414	OPC
Regulation Of Commissural Axon Pathfinding By SLIT And ROBO	1.0	-0.0	0.0	END
Regulation Of Commissural Axon Pathfinding By SLIT And ROBO	0.3849352096672997	0.41461236257427597	19.91543807765024	AST
Regulation Of Commissural Axon Pathfinding By SLIT And ROBO	1.0	-0.0	0.0	MIC
DAG And IP3 Signaling	0.0035411519112094	2.450855442125014	60.08092577468281	INH
DAG And IP3 Signaling	0.0008137603373256343	3.0895034814775575	108.72252951132263	EXC
DAG And IP3 Signaling	1.0	-0.0	0.0	OLI
DAG And IP3 Signaling	1.0	-0.0	0.0	OPC
DAG And IP3 Signaling	0.2887748280548358	0.5394406660654596	10.467258244629429	END
DAG And IP3 Signaling	0.372076579422099	0.4293676660382937	9.319308400042594	AST
DAG And IP3 Signaling	1.0	-0.0	0.0	MIC
CaM Pathway	0.0195423918861749	1.7090222819993484	36.58548468260934	INH
CaM Pathway	0.0017495955741906	2.7570623285684026	102.8073536026468	EXC
CaM Pathway	1.0	-0.0	0.0	OLI
CaM Pathway	1.0	-0.0	0.0	OPC
CaM Pathway	0.2339695995302909	0.6308405682904743	14.396245420319287	END
CaM Pathway	0.3486536893591562	0.45760573484786005	12.493945728378623	AST
CaM Pathway	1.0	-0.0	0.0	MIC
MET Activates PTK2 Signaling	0.3261076146457586	0.4866390602556041	6.6301117339434095	INH
MET Activates PTK2 Signaling	0.1143344082391497	0.9418230516727795	35.06980849752305	EXC
MET Activates PTK2 Signaling	0.0287582920074329	1.5412369108404063	566.183995087973	OLI
MET Activates PTK2 Signaling	1.0	-0.0	0.0	OPC
MET Activates PTK2 Signaling	0.5593321432896875	0.25233022223759793	3.102459603422678	END
MET Activates PTK2 Signaling	0.4644068824699163	0.33310135267903246	7.270537966542489	AST
MET Activates PTK2 Signaling	1.0	-0.0	0.0	MIC
RUNX1 Regulates Transcription Of Genes Involved In BCR Signaling	1.0	-0.0	0.0	INH
RUNX1 Regulates Transcription Of Genes Involved In BCR Signaling	0.4342263623617421	0.3622838135838421	13.397162623877756	EXC
RUNX1 Regulates Transcription Of Genes Involved In BCR Signaling	0.1985775409824406	0.7020698715453237	483.15104128778233	OLI
RUNX1 Regulates Transcription Of Genes Involved In BCR Signaling	1.0	-0.0	0.0	OPC
RUNX1 Regulates Transcription Of Genes Involved In BCR Signaling	1.0	-0.0	0.0	END
RUNX1 Regulates Transcription Of Genes Involved In BCR Signaling	1.0	-0.0	0.0	AST
RUNX1 Regulates Transcription Of Genes Involved In BCR Signaling	1.0	-0.0	0.0	MIC
Laminin Interactions	0.4140798388473573	0.3829159143672084	3.949942217509167	INH
Laminin Interactions	0.4041785389056559	0.3934267504008567	7.5699381006366595	EXC
Laminin Interactions	0.0388441072129524	1.410674855859416	395.5173964786915	OLI
Laminin Interactions	1.0	-0.0	0.0	OPC
Laminin Interactions	0.129632397262968	0.8872864475839958	30.24301209883718	END
Laminin Interactions	0.4976887783463898	0.3030421514142711	4.748111889354549	AST
Laminin Interactions	1.0	-0.0	0.0	MIC
Erythropoietin Activates Phospholipase C Gamma (PLCG)	0.4459675643410319	0.35069672680346675	5.95319470738115	INH
Erythropoietin Activates Phospholipase C Gamma (PLCG)	1.0	-0.0	0.0	EXC
Erythropoietin Activates Phospholipase C Gamma (PLCG)	0.2160292654950258	0.6654874109691642	388.8318191740525	OLI
Erythropoietin Activates Phospholipase C Gamma (PLCG)	1.0	-0.0	0.0	OPC
Erythropoietin Activates Phospholipase C Gamma (PLCG)	1.0	-0.0	0.0	END
Erythropoietin Activates Phospholipase C Gamma (PLCG)	0.3661576044208596	0.4363319419348234	29.4768842424672	AST
Erythropoietin Activates Phospholipase C Gamma (PLCG)	0.2059208590195901	0.6862996587327651	127.53457405171322	MIC
NOTCH1 Intracellular Domain Regulates Transcription	0.2854417381789124	0.5444825226878982	4.98943166632448	INH
NOTCH1 Intracellular Domain Regulates Transcription	0.2352719963259384	0.6284297624324862	10.353979596761269	EXC
NOTCH1 Intracellular Domain Regulates Transcription	0.0252762638189235	1.597287120371479	348.23063847971173	OLI
NOTCH1 Intracellular Domain Regulates Transcription	1.0	-0.0	0.0	OPC
NOTCH1 Intracellular Domain Regulates Transcription	0.0265466803363982	1.5759897797321667	45.84888061111751	END
NOTCH1 Intracellular Domain Regulates Transcription	1.0	-0.0	0.0	AST
NOTCH1 Intracellular Domain Regulates Transcription	0.1725406709080861	0.7631085175818223	37.87946042910896	MIC
Sodium/Proton Exchangers	1.0	-0.0	0.0	INH
Sodium/Proton Exchangers	1.0	-0.0	0.0	EXC
Sodium/Proton Exchangers	0.222612861177748	0.6524497484596443	323.0507581480842	OLI
Sodium/Proton Exchangers	1.0	-0.0	0.0	OPC
Sodium/Proton Exchangers	1.0	-0.0	0.0	END
Sodium/Proton Exchangers	1.0	-0.0	0.0	AST
Sodium/Proton Exchangers	0.2163944169101489	0.6647539484471381	105.16237910185852	MIC
MET Promotes Cell Motility	0.4945366621207348	0.30580150676341133	2.364981493278622	INH
MET Promotes Cell Motility	0.0231821163602295	1.6348469186048027	55.02655214611308	EXC
MET Promotes Cell Motility	0.045077222813145	1.3460428484839553	283.47996303039326	OLI
MET Promotes Cell Motility	0.199740229740712	0.6995344549349763	66.00012158056954	OPC
MET Promotes Cell Motility	0.6473713484184523	0.18884652566115362	1.2162760540500523	END
MET Promotes Cell Motility	0.3278281366599797	0.48435377476867764	16.55185723656318	AST
MET Promotes Cell Motility	1.0	-0.0	0.0	MIC
Notch-HLH Transcription Pathway	0.7636425323156257	0.11710989086563152	0.3755155512173235	INH
Notch-HLH Transcription Pathway	0.4547435418633692	0.342233459945662	4.753812649464722	EXC
Notch-HLH Transcription Pathway	0.045077222813145	1.3460428484839553	283.47996303039326	OLI
Notch-HLH Transcription Pathway	1.0	-0.0	0.0	OPC
Notch-HLH Transcription Pathway	0.1767463120616633	0.7526496393018065	19.53055378611357	END
Notch-HLH Transcription Pathway	1.0	-0.0	0.0	AST
Notch-HLH Transcription Pathway	0.1150787390241873	0.9390049055394246	84.86456833477345	MIC
CHL1 Interactions	0.4945366621207348	0.30580150676341133	3.79428775500172	INH
CHL1 Interactions	0.5030835089618303	0.2983599185801573	6.742022315426857	EXC
CHL1 Interactions	0.222612861177748	0.6524497484596443	274.77747713172664	OLI
CHL1 Interactions	1.0	-0.0	0.0	OPC
CHL1 Interactions	0.0032215422723479	2.4919361655664383	367.28621686646113	END
CHL1 Interactions	1.0	-0.0	0.0	AST
CHL1 Interactions	1.0	-0.0	0.0	MIC
Signaling By NOTCH1	0.5116824844585897	0.29099944922522014	1.6426847006616254	INH
Signaling By NOTCH1	0.1485067018897639	0.8282539468311704	13.178454035463131	EXC
Signaling By NOTCH1	0.0287582920074329	1.5412369108404063	189.51264761189864	OLI
Signaling By NOTCH1	1.0	-0.0	0.0	OPC
Signaling By NOTCH1	0.0816173299536594	1.0882176169305426	19.638661528382723	END
Signaling By NOTCH1	0.5051686386982517	0.2965636186532424	2.7356852677368426	AST
Signaling By NOTCH1	0.2337117143675719	0.6313195188542732	19.23166968597553	MIC
MET Interacts With TNS Proteins	1.0	-0.0	0.0	INH
MET Interacts With TNS Proteins	1.0	-0.0	0.0	EXC
MET Interacts With TNS Proteins	1.0	-0.0	0.0	OLI
MET Interacts With TNS Proteins	0.1974850423193685	0.7044657926155553	696.0096581675563	OPC
MET Interacts With TNS Proteins	1.0	-0.0	0.0	END
MET Interacts With TNS Proteins	0.3335002943052947	0.47690377849373183	50.16664743565515	AST
MET Interacts With TNS Proteins	1.0	-0.0	0.0	MIC
GABA Synthesis, Release, Reuptake And Degradation	0.010756150219757	1.9683431410753658	66.41900567979572	INH
GABA Synthesis, Release, Reuptake And Degradation	1.0	-0.0	0.0	EXC
GABA Synthesis, Release, Reuptake And Degradation	1.0	-0.0	0.0	OLI
GABA Synthesis, Release, Reuptake And Degradation	0.0664085810037978	1.1777757995202953	540.6425813872303	OPC
GABA Synthesis, Release, Reuptake And Degradation	0.3108921299938296	0.5073902716638291	13.905973364117523	END
GABA Synthesis, Release, Reuptake And Degradation	0.4861843054248632	0.31319906477979065	6.060457046897869	AST
GABA Synthesis, Release, Reuptake And Degradation	1.0	-0.0	0.0	MIC
Defective Factor VIII Causes Hemophilia A	1.0	-0.0	0.0	INH
Defective Factor VIII Causes Hemophilia A	1.0	-0.0	0.0	EXC
Defective Factor VIII Causes Hemophilia A	1.0	-0.0	0.0	OLI
Defective Factor VIII Causes Hemophilia A	0.1974850423193685	0.7044657926155553	431.20617589056735	OPC
Defective Factor VIII Causes Hemophilia A	1.0	-0.0	0.0	END
Defective Factor VIII Causes Hemophilia A	0.3661576044208596	0.4363319419348234	29.4768842424672	AST
Defective Factor VIII Causes Hemophilia A	1.0	-0.0	0.0	MIC
Maturation Of Protein 3A	0.1576616145650052	0.802274030271663	22.29999459021672	INH
Maturation Of Protein 3A	0.1689354485445529	0.7722792107489274	38.27334918444184	EXC
Maturation Of Protein 3A	1.0	-0.0	0.0	OLI
Maturation Of Protein 3A	0.1974850423193685	0.7044657926155553	305.0574683216414	OPC
Maturation Of Protein 3A	0.1475061204818373	0.8311899591004516	51.41905486050717	END
Maturation Of Protein 3A	0.3849352096672997	0.41461236257427597	19.91543807765024	AST
Maturation Of Protein 3A	1.0	-0.0	0.0	MIC
Serine Biosynthesis	0.4945366621207348	0.30580150676341133	3.79428775500172	INH
Serine Biosynthesis	1.0	-0.0	0.0	EXC
Serine Biosynthesis	1.0	-0.0	0.0	OLI
Serine Biosynthesis	0.1974850423193685	0.7044657926155553	305.0574683216414	OPC
Serine Biosynthesis	1.0	-0.0	0.0	END
Serine Biosynthesis	1.0	-0.0	0.0	AST
Serine Biosynthesis	1.0	-0.0	0.0	MIC
Neurotoxicity Of Clostridium Toxins	0.0077193151364136	2.112421228896163	132.01871672709703	INH
Neurotoxicity Of Clostridium Toxins	0.5178004921449968	0.2858375411244862	5.627303644606058	EXC
Neurotoxicity Of Clostridium Toxins	1.0	-0.0	0.0	OLI
Neurotoxicity Of Clostridium Toxins	0.1974850423193685	0.7044657926155553	264.33277144453854	OPC
Neurotoxicity Of Clostridium Toxins	1.0	-0.0	0.0	END
Neurotoxicity Of Clostridium Toxins	1.0	-0.0	0.0	AST
Neurotoxicity Of Clostridium Toxins	1.0	-0.0	0.0	MIC
Defects Of Contact Activation System (CAS) And Kallikrein/Kinin System (KKS)	1.0	-0.0	0.0	INH
Defects Of Contact Activation System (CAS) And Kallikrein/Kinin System (KKS)	1.0	-0.0	0.0	EXC
Defects Of Contact Activation System (CAS) And Kallikrein/Kinin System (KKS)	1.0	-0.0	0.0	OLI
Defects Of Contact Activation System (CAS) And Kallikrein/Kinin System (KKS)	0.1974850423193685	0.7044657926155553	153.06869330263612	OPC
Defects Of Contact Activation System (CAS) And Kallikrein/Kinin System (KKS)	1.0	-0.0	0.0	END
Defects Of Contact Activation System (CAS) And Kallikrein/Kinin System (KKS)	0.4497324313438516	0.34704579322854545	8.899389691757023	AST
Defects Of Contact Activation System (CAS) And Kallikrein/Kinin System (KKS)	1.0	-0.0	0.0	MIC
N-Glycan Antennae Elongation	0.2850131943887253	0.5451350343157865	8.457578691250834	INH
N-Glycan Antennae Elongation	0.2967161254943876	0.5276588506399265	15.30741538874358	EXC
N-Glycan Antennae Elongation	1.0	-0.0	0.0	OLI
N-Glycan Antennae Elongation	0.1974850423193685	0.7044657926155553	153.06869330263612	OPC
N-Glycan Antennae Elongation	0.0724010332854283	1.1402552356404565	59.98428092608768	END
N-Glycan Antennae Elongation	0.4497324313438516	0.34704579322854545	8.899389691757023	AST
N-Glycan Antennae Elongation	1.0	-0.0	0.0	MIC
Neurotransmitter Release Cycle	0.0036762407241802	2.434596058286965	50.69672101659602	INH
Neurotransmitter Release Cycle	0.4368100021630322	0.3597074256273164	4.241574534432652	EXC
Neurotransmitter Release Cycle	1.0	-0.0	0.0	OLI
Neurotransmitter Release Cycle	0.1974850423193685	0.7044657926155553	142.5183432834292	OPC
Neurotransmitter Release Cycle	0.3942470338953396	0.4042315653870937	6.375825351885086	END
Neurotransmitter Release Cycle	0.6450675282495155	0.19039481930110103	1.0620843946744252	AST
Neurotransmitter Release Cycle	1.0	-0.0	0.0	MIC
Signaling By NTRK3 (TRKC)	0.6248172802374962	0.2042469679143465	1.2732583951750025	INH
Signaling By NTRK3 (TRKC)	0.3112956887864135	0.5068268939311568	13.62219684392919	EXC
Signaling By NTRK3 (TRKC)	1.0	-0.0	0.0	OLI
Signaling By NTRK3 (TRKC)	0.1974850423193685	0.7044657926155553	140.36549891248842	OPC
Signaling By NTRK3 (TRKC)	1.0	-0.0	0.0	END
Signaling By NTRK3 (TRKC)	1.0	-0.0	0.0	AST
Signaling By NTRK3 (TRKC)	1.0	-0.0	0.0	MIC
HSF1-dependent Transactivation	0.0004708780988641561	3.327091508673094	100.62217146351912	INH
HSF1-dependent Transactivation	0.7885527088280098	0.10316927203947361	0.4685218192667626	EXC
HSF1-dependent Transactivation	1.0	-0.0	0.0	OLI
HSF1-dependent Transactivation	1.0	-0.0	0.0	OPC
HSF1-dependent Transactivation	6.859063795649547e-05	4.163735157781589	242.95426183000387	END
HSF1-dependent Transactivation	0.3661576044208596	0.4363319419348234	10.735556602711789	AST
HSF1-dependent Transactivation	1.0	-0.0	0.0	MIC
Attenuation Phase	0.0077193151364136	2.112421228896163	59.54470618638224	INH
Attenuation Phase	1.0	-0.0	0.0	EXC
Attenuation Phase	1.0	-0.0	0.0	OLI
Attenuation Phase	1.0	-0.0	0.0	OPC
Attenuation Phase	0.0003811562834389996	3.4188969164019074	221.33153343049156	END
Attenuation Phase	1.0	-0.0	0.0	AST
Attenuation Phase	1.0	-0.0	0.0	MIC
HSF1 Activation	0.011716103370483	1.9312168052191592	47.658708320221976	INH
HSF1 Activation	0.7430479657168458	0.12898315047391176	0.7561021406425241	EXC
HSF1 Activation	1.0	-0.0	0.0	OLI
HSF1 Activation	1.0	-0.0	0.0	OPC
HSF1 Activation	0.0004670463009615849	3.3306400632125444	179.79270207110486	END
HSF1 Activation	1.0	-0.0	0.0	AST
HSF1 Activation	0.3297310933210365	0.4818400973790208	16.47121924030951	MIC
Abacavir Transmembrane Transport	1.0	-0.0	0.0	INH
Abacavir Transmembrane Transport	1.0	-0.0	0.0	EXC
Abacavir Transmembrane Transport	1.0	-0.0	0.0	OLI
Abacavir Transmembrane Transport	1.0	-0.0	0.0	OPC
Abacavir Transmembrane Transport	0.0726958999797924	1.1384900824884716	155.61126028722896	END
Abacavir Transmembrane Transport	1.0	-0.0	0.0	AST
Abacavir Transmembrane Transport	1.0	-0.0	0.0	MIC
RUNX1 Regulates Expression Of Components Of Tight Junctions	1.0	-0.0	0.0	INH
RUNX1 Regulates Expression Of Components Of Tight Junctions	0.4041785389056559	0.3934267504008567	18.25384188742675	EXC
RUNX1 Regulates Expression Of Components Of Tight Junctions	1.0	-0.0	0.0	OLI
RUNX1 Regulates Expression Of Components Of Tight Junctions	1.0	-0.0	0.0	OPC
RUNX1 Regulates Expression Of Components Of Tight Junctions	0.0726958999797924	1.1384900824884716	155.61126028722896	END
RUNX1 Regulates Expression Of Components Of Tight Junctions	1.0	-0.0	0.0	AST
RUNX1 Regulates Expression Of Components Of Tight Junctions	1.0	-0.0	0.0	MIC
Signaling By Membrane-Tethered Fusions Of PDGFRA Or PDGFRB	1.0	-0.0	0.0	INH
Signaling By Membrane-Tethered Fusions Of PDGFRA Or PDGFRB	1.0	-0.0	0.0	EXC
Signaling By Membrane-Tethered Fusions Of PDGFRA Or PDGFRB	1.0	-0.0	0.0	OLI
Signaling By Membrane-Tethered Fusions Of PDGFRA Or PDGFRB	1.0	-0.0	0.0	OPC
Signaling By Membrane-Tethered Fusions Of PDGFRA Or PDGFRB	0.0726958999797924	1.1384900824884716	155.61126028722896	END
Signaling By Membrane-Tethered Fusions Of PDGFRA Or PDGFRB	0.3335002943052947	0.47690377849373183	50.16664743565515	AST
Signaling By Membrane-Tethered Fusions Of PDGFRA Or PDGFRB	1.0	-0.0	0.0	MIC
Competing Endogenous RNAs (ceRNAs) Regulate PTEN Translation	0.176845207264071	0.7524067056370275	18.27184052970688	INH
Competing Endogenous RNAs (ceRNAs) Regulate PTEN Translation	1.0	-0.0	0.0	EXC
Competing Endogenous RNAs (ceRNAs) Regulate PTEN Translation	1.0	-0.0	0.0	OLI
Competing Endogenous RNAs (ceRNAs) Regulate PTEN Translation	1.0	-0.0	0.0	OPC
Competing Endogenous RNAs (ceRNAs) Regulate PTEN Translation	0.0343979196081361	1.4634678228362645	126.31906507608008	END
Competing Endogenous RNAs (ceRNAs) Regulate PTEN Translation	1.0	-0.0	0.0	AST
Competing Endogenous RNAs (ceRNAs) Regulate PTEN Translation	1.0	-0.0	0.0	MIC
PTK6 Promotes HIF1A Stabilization	0.4140798388473573	0.3829159143672084	7.82211275819319	INH
PTK6 Promotes HIF1A Stabilization	0.4342263623617421	0.3622838135838421	13.397162623877756	EXC
PTK6 Promotes HIF1A Stabilization	1.0	-0.0	0.0	OLI
PTK6 Promotes HIF1A Stabilization	1.0	-0.0	0.0	OPC
PTK6 Promotes HIF1A Stabilization	0.0869928649463532	1.0605163662491963	108.16350441961886	END
PTK6 Promotes HIF1A Stabilization	1.0	-0.0	0.0	AST
PTK6 Promotes HIF1A Stabilization	1.0	-0.0	0.0	MIC
Transport And Synthesis Of PAPS	1.0	-0.0	0.0	INH
Transport And Synthesis Of PAPS	0.4342263623617421	0.3622838135838421	13.397162623877756	EXC
Transport And Synthesis Of PAPS	1.0	-0.0	0.0	OLI
Transport And Synthesis Of PAPS	1.0	-0.0	0.0	OPC
Transport And Synthesis Of PAPS	0.0869928649463532	1.0605163662491963	108.16350441961886	END
Transport And Synthesis Of PAPS	1.0	-0.0	0.0	AST
Transport And Synthesis Of PAPS	1.0	-0.0	0.0	MIC
Regulation Of PTEN mRNA Translation	0.2003079529658831	0.6983018072684307	15.263611503560814	INH
Regulation Of PTEN mRNA Translation	1.0	-0.0	0.0	EXC
Regulation Of PTEN mRNA Translation	1.0	-0.0	0.0	OLI
Regulation Of PTEN mRNA Translation	1.0	-0.0	0.0	OPC
Regulation Of PTEN mRNA Translation	0.0397055326131722	1.4011489739431782	105.565720638004	END
Regulation Of PTEN mRNA Translation	1.0	-0.0	0.0	AST
Regulation Of PTEN mRNA Translation	1.0	-0.0	0.0	MIC
GLI Proteins Bind Promoters Of Hh Responsive Genes To Promote Transcription	1.0	-0.0	0.0	INH
GLI Proteins Bind Promoters Of Hh Responsive Genes To Promote Transcription	1.0	-0.0	0.0	EXC
GLI Proteins Bind Promoters Of Hh Responsive Genes To Promote Transcription	1.0	-0.0	0.0	OLI
GLI Proteins Bind Promoters Of Hh Responsive Genes To Promote Transcription	1.0	-0.0	0.0	OPC
GLI Proteins Bind Promoters Of Hh Responsive Genes To Promote Transcription	1.0	-0.0	0.0	END
GLI Proteins Bind Promoters Of Hh Responsive Genes To Promote Transcription	0.1394080787975259	0.8557120578339802	166.12176742532006	AST
GLI Proteins Bind Promoters Of Hh Responsive Genes To Promote Transcription	1.0	-0.0	0.0	MIC
Synthesis Of PE	0.5711725048936387	0.24323270679976502	1.913826168063311	INH
Synthesis Of PE	0.5860951529511663	0.23203187024995664	3.55660234298838	EXC
Synthesis Of PE	1.0	-0.0	0.0	OLI
Synthesis Of PE	1.0	-0.0	0.0	OPC
Synthesis Of PE	1.0	-0.0	0.0	END
Synthesis Of PE	0.0536478061032444	1.2704480335626454	164.1746224729474	AST
Synthesis Of PE	0.2444731173083012	0.6117688896959517	52.59086388764015	MIC
CREB1 Phosphorylation Thru Activation Of CaMKII/CaMKK/CaMKIV Cascasde	0.136361563593882	0.8653080275641376	27.90567640586724	INH
CREB1 Phosphorylation Thru Activation Of CaMKII/CaMKK/CaMKIV Cascasde	0.4826021791528435	0.31641072139963566	8.238283067939575	EXC
CREB1 Phosphorylation Thru Activation Of CaMKII/CaMKK/CaMKIV Cascasde	1.0	-0.0	0.0	OLI
CREB1 Phosphorylation Thru Activation Of CaMKII/CaMKK/CaMKIV Cascasde	1.0	-0.0	0.0	OPC
CREB1 Phosphorylation Thru Activation Of CaMKII/CaMKK/CaMKIV Cascasde	0.4585104057035414	0.33865080374892637	11.186581065771808	END
CREB1 Phosphorylation Thru Activation Of CaMKII/CaMKK/CaMKIV Cascasde	0.1560027801601459	0.8068676619182861	131.56241355156135	AST
CREB1 Phosphorylation Thru Activation Of CaMKII/CaMKK/CaMKIV Cascasde	1.0	-0.0	0.0	MIC
Sodium/Calcium Exchangers	0.176845207264071	0.7524067056370275	18.27184052970688	INH
Sodium/Calcium Exchangers	0.1848378232718848	0.7332091545580901	31.65421177929851	EXC
Sodium/Calcium Exchangers	1.0	-0.0	0.0	OLI
Sodium/Calcium Exchangers	1.0	-0.0	0.0	OPC
Sodium/Calcium Exchangers	0.4799509895655153	0.3188031085576995	7.724370104415295	END
Sodium/Calcium Exchangers	0.1642048496650124	0.7846140204708326	90.22771116804498	AST
Sodium/Calcium Exchangers	1.0	-0.0	0.0	MIC
CaMK IV-mediated Phosphorylation Of CREB	0.0077193151364136	2.112421228896163	132.01871672709703	INH
CaMK IV-mediated Phosphorylation Of CREB	0.1848378232718848	0.7332091545580901	31.65421177929851	EXC
CaMK IV-mediated Phosphorylation Of CREB	1.0	-0.0	0.0	OLI
CaMK IV-mediated Phosphorylation Of CREB	1.0	-0.0	0.0	OPC
CaMK IV-mediated Phosphorylation Of CREB	0.1581050632863014	0.8010542216421742	42.712318646541206	END
CaMK IV-mediated Phosphorylation Of CREB	0.1642048496650124	0.7846140204708326	90.22771116804498	AST
CaMK IV-mediated Phosphorylation Of CREB	1.0	-0.0	0.0	MIC
Ion Channel Transport	8.07295078265679e-05	4.092967695217032	58.50911368417337	INH
Ion Channel Transport	0.4900119338078393	0.309793342984178	2.3779236705578395	EXC
Ion Channel Transport	1.0	-0.0	0.0	OLI
Ion Channel Transport	0.3596181076758422	0.44415844856921116	4.442919834381341	OPC
Ion Channel Transport	0.0477955604300193	1.3206124416784326	18.365780846077318	END
Ion Channel Transport	0.0102786037233647	1.9880658772107176	53.69722748750032	AST
Ion Channel Transport	0.369130733803823	0.43281979396517767	4.2661373374844365	MIC
Retrograde Neurotrophin Signaling	0.0803747854263057	1.0948801734866427	28.73587501743419	INH
Retrograde Neurotrophin Signaling	0.2783690240261199	0.5553790932101298	17.330314393550754	EXC
Retrograde Neurotrophin Signaling	1.0	-0.0	0.0	OLI
Retrograde Neurotrophin Signaling	1.0	-0.0	0.0	OPC
Retrograde Neurotrophin Signaling	1.0	-0.0	0.0	END
Retrograde Neurotrophin Signaling	0.2545255974068174	0.5942685345315083	51.9072291991831	AST
Retrograde Neurotrophin Signaling	1.0	-0.0	0.0	MIC
SARS-CoV-2 Targets PDZ Proteins In Cell-Cell Junction	1.0	-0.0	0.0	INH
SARS-CoV-2 Targets PDZ Proteins In Cell-Cell Junction	1.0	-0.0	0.0	EXC
SARS-CoV-2 Targets PDZ Proteins In Cell-Cell Junction	1.0	-0.0	0.0	OLI
SARS-CoV-2 Targets PDZ Proteins In Cell-Cell Junction	1.0	-0.0	0.0	OPC
SARS-CoV-2 Targets PDZ Proteins In Cell-Cell Junction	1.0	-0.0	0.0	END
SARS-CoV-2 Targets PDZ Proteins In Cell-Cell Junction	0.3335002943052947	0.47690377849373183	50.16664743565515	AST
SARS-CoV-2 Targets PDZ Proteins In Cell-Cell Junction	1.0	-0.0	0.0	MIC
Drug-mediated Inhibition Of CDK4/CDK6 Activity	1.0	-0.0	0.0	INH
Drug-mediated Inhibition Of CDK4/CDK6 Activity	0.4041785389056559	0.3934267504008567	18.25384188742675	EXC
Drug-mediated Inhibition Of CDK4/CDK6 Activity	1.0	-0.0	0.0	OLI
Drug-mediated Inhibition Of CDK4/CDK6 Activity	1.0	-0.0	0.0	OPC
Drug-mediated Inhibition Of CDK4/CDK6 Activity	0.3942470338953396	0.4042315653870937	24.34463676544263	END
Drug-mediated Inhibition Of CDK4/CDK6 Activity	0.3335002943052947	0.47690377849373183	50.16664743565515	AST
Drug-mediated Inhibition Of CDK4/CDK6 Activity	0.0208348285979624	1.6812100680056141	1267.8133987163728	MIC
Extrinsic Pathway Of Fibrin Clot Formation	1.0	-0.0	0.0	INH
Extrinsic Pathway Of Fibrin Clot Formation	1.0	-0.0	0.0	EXC
Extrinsic Pathway Of Fibrin Clot Formation	1.0	-0.0	0.0	OLI
Extrinsic Pathway Of Fibrin Clot Formation	1.0	-0.0	0.0	OPC
Extrinsic Pathway Of Fibrin Clot Formation	1.0	-0.0	0.0	END
Extrinsic Pathway Of Fibrin Clot Formation	0.3335002943052947	0.47690377849373183	50.16664743565515	AST
Extrinsic Pathway Of Fibrin Clot Formation	1.0	-0.0	0.0	MIC
P2Y Receptors	1.0	-0.0	0.0	INH
P2Y Receptors	1.0	-0.0	0.0	EXC
P2Y Receptors	1.0	-0.0	0.0	OLI
P2Y Receptors	1.0	-0.0	0.0	OPC
P2Y Receptors	1.0	-0.0	0.0	END
P2Y Receptors	1.0	-0.0	0.0	AST
P2Y Receptors	0.0673433355958398	1.171705376290813	296.75408421386635	MIC
NR1H2 And NR1H3 Regulate Gene Expression Linked To Gluconeogenesis	0.378598753175223	0.4218208206152547	10.80109984239886	INH
NR1H2 And NR1H3 Regulate Gene Expression Linked To Gluconeogenesis	1.0	-0.0	0.0	EXC
NR1H2 And NR1H3 Regulate Gene Expression Linked To Gluconeogenesis	1.0	-0.0	0.0	OLI
NR1H2 And NR1H3 Regulate Gene Expression Linked To Gluconeogenesis	1.0	-0.0	0.0	OPC
NR1H2 And NR1H3 Regulate Gene Expression Linked To Gluconeogenesis	0.3942470338953396	0.4042315653870937	24.34463676544263	END
NR1H2 And NR1H3 Regulate Gene Expression Linked To Gluconeogenesis	1.0	-0.0	0.0	AST
NR1H2 And NR1H3 Regulate Gene Expression Linked To Gluconeogenesis	0.1827411661648909	0.7381636079600863	209.67695566371845	MIC
Activated NTRK2 Signals Thru CDK5	0.075570536523015	1.1216474944401882	71.7464060536707	INH
Activated NTRK2 Signals Thru CDK5	0.4041785389056559	0.3934267504008567	18.25384188742675	EXC
Activated NTRK2 Signals Thru CDK5	1.0	-0.0	0.0	OLI
Activated NTRK2 Signals Thru CDK5	1.0	-0.0	0.0	OPC
Activated NTRK2 Signals Thru CDK5	1.0	-0.0	0.0	END
Activated NTRK2 Signals Thru CDK5	1.0	-0.0	0.0	AST
Activated NTRK2 Signals Thru CDK5	0.1827411661648909	0.7381636079600863	209.67695566371845	MIC
Nucleotide-like (Purinergic) Receptors	1.0	-0.0	0.0	INH
Nucleotide-like (Purinergic) Receptors	1.0	-0.0	0.0	EXC
Nucleotide-like (Purinergic) Receptors	1.0	-0.0	0.0	OLI
Nucleotide-like (Purinergic) Receptors	1.0	-0.0	0.0	OPC
Nucleotide-like (Purinergic) Receptors	1.0	-0.0	0.0	END
Nucleotide-like (Purinergic) Receptors	1.0	-0.0	0.0	AST
Nucleotide-like (Purinergic) Receptors	0.0820382581444049	1.0859835692483817	193.21112986707715	MIC
Regulation Of RUNX1 Expression And Activity	0.3261076146457586	0.4866390602556041	6.6301117339434095	INH
Regulation Of RUNX1 Expression And Activity	0.3273838940546396	0.4849426899065114	12.201391872402947	EXC
Regulation Of RUNX1 Expression And Activity	1.0	-0.0	0.0	OLI
Regulation Of RUNX1 Expression And Activity	1.0	-0.0	0.0	OPC
Regulation Of RUNX1 Expression And Activity	0.081562546196132	1.088509225001922	47.9504766325733	END
Regulation Of RUNX1 Expression And Activity	0.4644068824699163	0.33310135267903246	7.270537966542489	AST
Regulation Of RUNX1 Expression And Activity	0.0820382581444049	1.0859835692483817	176.67911374226674	MIC
Aberrant Regulation Of Mitotic G1/S Transition In Cancer Due To RB1 Defects	1.0	-0.0	0.0	INH
Aberrant Regulation Of Mitotic G1/S Transition In Cancer Due To RB1 Defects	0.6438697937606322	0.19120194874043875	2.183651170984771	EXC
Aberrant Regulation Of Mitotic G1/S Transition In Cancer Due To RB1 Defects	1.0	-0.0	0.0	OLI
Aberrant Regulation Of Mitotic G1/S Transition In Cancer Due To RB1 Defects	1.0	-0.0	0.0	OPC
Aberrant Regulation Of Mitotic G1/S Transition In Cancer Due To RB1 Defects	0.2834297848420937	0.547554512899886	16.926421620812864	END
Aberrant Regulation Of Mitotic G1/S Transition In Cancer Due To RB1 Defects	0.4644068824699163	0.33310135267903246	7.270537966542489	AST
Aberrant Regulation Of Mitotic G1/S Transition In Cancer Due To RB1 Defects	0.0820382581444049	1.0859835692483817	176.67911374226674	MIC
RAS Signaling Downstream Of NF1 Loss-Of-Function Variants	0.4140798388473573	0.3829159143672084	7.82211275819319	INH
RAS Signaling Downstream Of NF1 Loss-Of-Function Variants	0.1143344082391497	0.9418230516727795	81.66917416795819	EXC
RAS Signaling Downstream Of NF1 Loss-Of-Function Variants	1.0	-0.0	0.0	OLI
RAS Signaling Downstream Of NF1 Loss-Of-Function Variants	1.0	-0.0	0.0	OPC
RAS Signaling Downstream Of NF1 Loss-Of-Function Variants	1.0	-0.0	0.0	END
RAS Signaling Downstream Of NF1 Loss-Of-Function Variants	1.0	-0.0	0.0	AST
RAS Signaling Downstream Of NF1 Loss-Of-Function Variants	0.2059208590195901	0.6862996587327651	159.76817645417998	MIC
Suppression Of Apoptosis	1.0	-0.0	0.0	INH
Suppression Of Apoptosis	1.0	-0.0	0.0	EXC
Suppression Of Apoptosis	1.0	-0.0	0.0	OLI
Suppression Of Apoptosis	1.0	-0.0	0.0	OPC
Suppression Of Apoptosis	1.0	-0.0	0.0	END
Suppression Of Apoptosis	0.3579038965440347	0.4462335733664615	37.5454280733648	AST
Suppression Of Apoptosis	0.2059208590195901	0.6862996587327651	159.76817645417998	MIC
Loss Of MECP2 Binding Ability To NCoR/SMRT Complex	1.0	-0.0	0.0	INH
Loss Of MECP2 Binding Ability To NCoR/SMRT Complex	0.4542994882210867	0.34265775242790797	10.326648224645409	EXC
Loss Of MECP2 Binding Ability To NCoR/SMRT Complex	1.0	-0.0	0.0	OLI
Loss Of MECP2 Binding Ability To NCoR/SMRT Complex	1.0	-0.0	0.0	OPC
Loss Of MECP2 Binding Ability To NCoR/SMRT Complex	1.0	-0.0	0.0	END
Loss Of MECP2 Binding Ability To NCoR/SMRT Complex	1.0	-0.0	0.0	AST
Loss Of MECP2 Binding Ability To NCoR/SMRT Complex	0.2059208590195901	0.6862996587327651	127.53457405171322	MIC
AMPK Inhibits chREBP Transcriptional Activity	0.4682472384040144	0.32952477529695245	4.691582819550403	INH
AMPK Inhibits chREBP Transcriptional Activity	0.4826021791528435	0.31641072139963566	8.238283067939575	EXC
AMPK Inhibits chREBP Transcriptional Activity	1.0	-0.0	0.0	OLI
AMPK Inhibits chREBP Transcriptional Activity	1.0	-0.0	0.0	OPC
AMPK Inhibits chREBP Transcriptional Activity	1.0	-0.0	0.0	END
AMPK Inhibits chREBP Transcriptional Activity	1.0	-0.0	0.0	AST
AMPK Inhibits chREBP Transcriptional Activity	0.2163944169101489	0.6647539484471381	105.16237910185852	MIC
