# Supplementary material for: Central amygdala single-nucleus atlas reveals chromatin and gene transcription dynamics in human alcohol use disorder
Source: Nat Commun. 2026 Jan 19;17:1634. doi: 10.1038/s41467-026-68351-1 (PMC12905162; doi:10.1038/s41467-026-68351-1)
Supplement: Supplementary file 3 — Supplementary Data 1-37 [file 41467_2026_68351_MOESM3_ESM.zip › Supplementary Data/Supplementary Data 17.csv]

	Chr	Start	End	Name	Score	Strand
0	chr1	1217815	1218316	.	0	.
1	chr1	1511176	1511677	.	0	.
2	chr1	1740917	1741418	.	0	.
3	chr1	817075	817576	.	0	.
4	chr1	856405	856906	.	0	.
5	chr1	909917	910418	.	0	.
6	chr1	910501	911002	.	0	.
7	chr1	920975	921476	.	0	.
8	chr1	923622	924123	.	0	.
9	chr1	924552	925053	.	0	.
10	chr1	940639	941140	.	0	.
11	chr1	941482	941983	.	0	.
12	chr1	943199	943700	.	0	.
13	chr1	959626	960127	.	0	.
14	chr1	961154	961655	.	0	.
15	chr1	997599	998100	.	0	.
16	chr1	998115	998616	.	0	.
17	chr1	998959	999460	.	0	.
18	chr1	999940	1000441	.	0	.
19	chr1	1000630	1001131	.	0	.
20	chr1	1001183	1001684	.	0	.
21	chr1	1001750	1002251	.	0	.
22	chr1	1013203	1013704	.	0	.
23	chr1	1019870	1020371	.	0	.
24	chr1	1020605	1021106	.	0	.
25	chr1	1040631	1041132	.	0	.
26	chr1	1041164	1041665	.	0	.
27	chr1	1063723	1064224	.	0	.
28	chr1	1068549	1069050	.	0	.
29	chr1	1069699	1070200	.	0	.
30	chr1	1217069	1217570	.	0	.
31	chr1	1304155	1304656	.	0	.
32	chr1	1304682	1305183	.	0	.
33	chr1	1325105	1325606	.	0	.
34	chr1	1351658	1352159	.	0	.
35	chr1	1355358	1355859	.	0	.
36	chr1	1359310	1359811	.	0	.
37	chr1	1359921	1360422	.	0	.
38	chr1	1360499	1361000	.	0	.
39	chr1	1371968	1372469	.	0	.
40	chr1	1399788	1400289	.	0	.
41	chr1	1407665	1408166	.	0	.
42	chr1	1419909	1420410	.	0	.
43	chr1	1420480	1420981	.	0	.
44	chr1	1422772	1423273	.	0	.
45	chr1	1425006	1425507	.	0	.
46	chr1	1427352	1427853	.	0	.
47	chr1	1429492	1429993	.	0	.
48	chr1	1539441	1539942	.	0	.
49	chr1	1540378	1540879	.	0	.
50	chr1	1544597	1545098	.	0	.
51	chr1	1550405	1550906	.	0	.
52	chr1	1550926	1551427	.	0	.
53	chr1	1567673	1568174	.	0	.
54	chr1	1599936	1600437	.	0	.
55	chr1	1600801	1601302	.	0	.
56	chr1	1602397	1602898	.	0	.
57	chr1	1616075	1616576	.	0	.
58	chr1	1748551	1749052	.	0	.
59	chr1	1806809	1807310	.	0	.
60	chr1	1857960	1858461	.	0	.
61	chr1	1916222	1916723	.	0	.
62	chr1	1919245	1919746	.	0	.
63	chr1	1920562	1921063	.	0	.
64	chr1	1989714	1990215	.	0	.
65	chr1	2278010	2278511	.	0	.
66	chr1	1101354	1101855	.	0	.
67	chr1	1982767	1983268	.	0	.
68	chr1	2146119	2146620	.	0	.
69	chr1	2151414	2151915	.	0	.
70	chr1	1550926	1551427	.	0	.
71	chr1	1806809	1807310	.	0	.
72	chr1	1821432	1821933	.	0	.
73	chr1	1841664	1842165	.	0	.
74	chr1	1853851	1854352	.	0	.
75	chr1	1857020	1857521	.	0	.
76	chr1	1857960	1858461	.	0	.
77	chr1	1869265	1869766	.	0	.
78	chr1	1908291	1908792	.	0	.
79	chr1	1919905	1920406	.	0	.
80	chr1	1920562	1921063	.	0	.
81	chr1	1923018	1923519	.	0	.
82	chr1	1924596	1925097	.	0	.
83	chr1	1943897	1944398	.	0	.
84	chr1	2087719	2088220	.	0	.
85	chr1	2097227	2097728	.	0	.
86	chr1	2103031	2103532	.	0	.
87	chr1	2104131	2104632	.	0	.
88	chr1	2115798	2116299	.	0	.
89	chr1	2133597	2134098	.	0	.
90	chr1	2234335	2234836	.	0	.
91	chr1	2240105	2240606	.	0	.
92	chr1	2243213	2243714	.	0	.
93	chr1	2245989	2246490	.	0	.
94	chr1	2246618	2247119	.	0	.
95	chr1	2271267	2271768	.	0	.
96	chr1	2272223	2272724	.	0	.
97	chr1	2273259	2273760	.	0	.
98	chr1	2275056	2275557	.	0	.
99	chr1	2278010	2278511	.	0	.
100	chr1	2279809	2280310	.	0	.
101	chr1	2287642	2288143	.	0	.
102	chr1	2290114	2290615	.	0	.
103	chr1	2291330	2291831	.	0	.
104	chr1	2292844	2293345	.	0	.
105	chr1	2293974	2294475	.	0	.
106	chr1	2298519	2299020	.	0	.
107	chr1	2300038	2300539	.	0	.
108	chr1	2301122	2301623	.	0	.
109	chr1	2301781	2302282	.	0	.
110	chr1	2308786	2309287	.	0	.
111	chr1	2312975	2313476	.	0	.
112	chr1	2313679	2314180	.	0	.
113	chr1	2314336	2314837	.	0	.
114	chr1	2315026	2315527	.	0	.
115	chr1	2320801	2321302	.	0	.
116	chr1	2413766	2414267	.	0	.
117	chr1	2414308	2414809	.	0	.
118	chr1	2451678	2452179	.	0	.
119	chr1	2452549	2453050	.	0	.
120	chr1	2461954	2462455	.	0	.
121	chr1	2505504	2506005	.	0	.
122	chr1	2532684	2533185	.	0	.
123	chr1	2547375	2547876	.	0	.
124	chr1	2587851	2588352	.	0	.
125	chr1	2653942	2654443	.	0	.
126	chr1	2912136	2912637	.	0	.
127	chr1	2913134	2913635	.	0	.
128	chr1	2914652	2915153	.	0	.
129	chr1	2927897	2928398	.	0	.
130	chr1	2928563	2929064	.	0	.
131	chr1	3072424	3072925	.	0	.
132	chr1	3073304	3073805	.	0	.
133	chr1	3347480	3347981	.	0	.
134	chr1	3359305	3359806	.	0	.
135	chr1	3362687	3363188	.	0	.
136	chr1	3504624	3505125	.	0	.
137	chr1	3526033	3526534	.	0	.
138	chr1	1536580	1537081	.	0	.
139	chr1	1630130	1630631	.	0	.
140	chr1	2071174	2071675	.	0	.
141	chr1	2128232	2128733	.	0	.
142	chr1	2146119	2146620	.	0	.
143	chr1	2152611	2153112	.	0	.
144	chr1	2160902	2161403	.	0	.
145	chr1	2582259	2582760	.	0	.
146	chr1	3113707	3114208	.	0	.
147	chr1	3249689	3250190	.	0	.
148	chr1	3251739	3252240	.	0	.
149	chr1	3258278	3258779	.	0	.
150	chr1	3258960	3259461	.	0	.
151	chr1	3368652	3369153	.	0	.
152	chr1	2296591	2297092	.	0	.
153	chr1	1852788	1853289	.	0	.
154	chr1	2014488	2014989	.	0	.
155	chr1	2191568	2192069	.	0	.
156	chr1	2624375	2624876	.	0	.
157	chr1	3392915	3393416	.	0	.
158	chr1	3393445	3393946	.	0	.
159	chr1	2967561	2968062	.	0	.
160	chr1	2466489	2466990	.	0	.
161	chr1	2467151	2467652	.	0	.
162	chr1	2529253	2529754	.	0	.
163	chr1	2533559	2534060	.	0	.
164	chr1	2928563	2929064	.	0	.
165	chr1	3441262	3441763	.	0	.
166	chr1	3771021	3771522	.	0	.
167	chr1	3774549	3775050	.	0	.
168	chr1	4071895	4072396	.	0	.
169	chr1	4170779	4171280	.	0	.
170	chr1	4421291	4421792	.	0	.
171	chr1	4615204	4615705	.	0	.
172	chr1	3831155	3831656	.	0	.
173	chr1	3166936	3167437	.	0	.
174	chr1	4608350	4608851	.	0	.
175	chr1	5177211	5177712	.	0	.
176	chr1	6948859	6949360	.	0	.
177	chr1	6039004	6039505	.	0	.
178	chr1	5895959	5896460	.	0	.
179	chr1	5983352	5983853	.	0	.
180	chr1	6034688	6035189	.	0	.
181	chr1	6037181	6037682	.	0	.
182	chr1	6157598	6158099	.	0	.
183	chr1	6267484	6267985	.	0	.
184	chr1	6268032	6268533	.	0	.
185	chr1	6321141	6321642	.	0	.
186	chr1	6358771	6359272	.	0	.
187	chr1	6495091	6495592	.	0	.
188	chr1	6504216	6504717	.	0	.
189	chr1	6599645	6600146	.	0	.
190	chr1	6609508	6610009	.	0	.
191	chr1	7387425	7387926	.	0	.
192	chr1	7456318	7456819	.	0	.
193	chr1	7691552	7692053	.	0	.
194	chr1	7117652	7118153	.	0	.
195	chr1	7207844	7208345	.	0	.
196	chr1	7372265	7372766	.	0	.
197	chr1	7509043	7509544	.	0	.
198	chr1	7702875	7703376	.	0	.
199	chr1	7886277	7886778	.	0	.
200	chr1	8646731	8647232	.	0	.
201	chr1	8651951	8652452	.	0	.
202	chr1	8012173	8012674	.	0	.
203	chr1	8090059	8090560	.	0	.
204	chr1	8407953	8408454	.	0	.
205	chr1	8712686	8713187	.	0	.
206	chr1	8713257	8713758	.	0	.
207	chr1	8871860	8872361	.	0	.
208	chr1	8873568	8874069	.	0	.
209	chr1	8874615	8875116	.	0	.
210	chr1	9028865	9029366	.	0	.
211	chr1	9428829	9429330	.	0	.
212	chr1	9559371	9559872	.	0	.
213	chr1	9767709	9768210	.	0	.
214	chr1	8347603	8348104	.	0	.
215	chr1	8348903	8349404	.	0	.
216	chr1	8350900	8351401	.	0	.
217	chr1	8351620	8352121	.	0	.
218	chr1	8383987	8384488	.	0	.
219	chr1	8384623	8385124	.	0	.
220	chr1	8476076	8476577	.	0	.
221	chr1	8552648	8553149	.	0	.
222	chr1	8559635	8560136	.	0	.
223	chr1	8631090	8631591	.	0	.
224	chr1	8646731	8647232	.	0	.
225	chr1	8680139	8680640	.	0	.
226	chr1	8700319	8700820	.	0	.
227	chr1	8709656	8710157	.	0	.
228	chr1	8884561	8885062	.	0	.
229	chr1	8918024	8918525	.	0	.
230	chr1	9069545	9070046	.	0	.
231	chr1	9233161	9233662	.	0	.
232	chr1	9294812	9295313	.	0	.
233	chr1	9363137	9363638	.	0	.
234	chr1	9490988	9491489	.	0	.
235	chr1	9596352	9596853	.	0	.
236	chr1	9626920	9627421	.	0	.
237	chr1	9721098	9721599	.	0	.
238	chr1	9721719	9722220	.	0	.
239	chr1	9728454	9728955	.	0	.
240	chr1	9824869	9825370	.	0	.
241	chr1	9825431	9825932	.	0	.
242	chr1	9835029	9835530	.	0	.
243	chr1	9842819	9843320	.	0	.
244	chr1	9843427	9843928	.	0	.
245	chr1	9846769	9847270	.	0	.
246	chr1	9848450	9848951	.	0	.
247	chr1	9867391	9867892	.	0	.
248	chr1	9877040	9877541	.	0	.
249	chr1	9883957	9884458	.	0	.
250	chr1	9886043	9886544	.	0	.
251	chr1	9900389	9900890	.	0	.
252	chr1	9909470	9909971	.	0	.
253	chr1	9914882	9915383	.	0	.
254	chr1	9929371	9929872	.	0	.
255	chr1	9950273	9950774	.	0	.
256	chr1	9996975	9997476	.	0	.
257	chr1	8354050	8354551	.	0	.
258	chr1	8559635	8560136	.	0	.
259	chr1	9830799	9831300	.	0	.
260	chr1	9836155	9836656	.	0	.
261	chr1	10001072	10001573	.	0	.
262	chr1	10128332	10128833	.	0	.
263	chr1	8354050	8354551	.	0	.
264	chr1	9830799	9831300	.	0	.
265	chr1	9075521	9076022	.	0	.
266	chr1	9886043	9886544	.	0	.
267	chr1	10430447	10430948	.	0	.
268	chr1	11099615	11100116	.	0	.
269	chr1	11262429	11262930	.	0	.
270	chr1	12508686	12509187	.	0	.
271	chr1	14571717	14572218	.	0	.
272	chr1	15546603	15547104	.	0	.
273	chr1	15258663	15259164	.	0	.
274	chr1	15574747	15575248	.	0	.
275	chr1	15739334	15739835	.	0	.
276	chr1	16077431	16077932	.	0	.
277	chr1	15043913	15044414	.	0	.
278	chr1	15060073	15060574	.	0	.
279	chr1	16077431	16077932	.	0	.
280	chr1	16237728	16238229	.	0	.
281	chr1	16492913	16493414	.	0	.
282	chr1	16226743	16227244	.	0	.
283	chr1	19453750	19454251	.	0	.
284	chr1	18951340	18951841	.	0	.
285	chr1	18900418	18900919	.	0	.
286	chr1	19310625	19311126	.	0	.
287	chr1	19326880	19327381	.	0	.
288	chr1	19385605	19386106	.	0	.
289	chr1	19409313	19409814	.	0	.
290	chr1	19419063	19419564	.	0	.
291	chr1	19479157	19479658	.	0	.
292	chr1	19481628	19482129	.	0	.
293	chr1	19974711	19975212	.	0	.
294	chr1	20726443	20726944	.	0	.
295	chr1	20738782	20739283	.	0	.
296	chr1	21114865	21115366	.	0	.
297	chr1	21117405	21117906	.	0	.
298	chr1	21547721	21548222	.	0	.
299	chr1	21653768	21654269	.	0	.
300	chr1	22114179	22114680	.	0	.
301	chr1	22291820	22292321	.	0	.
302	chr1	21663118	21663619	.	0	.
303	chr1	22745039	22745540	.	0	.
304	chr1	23422302	23422803	.	0	.
305	chr1	23482837	23483338	.	0	.
306	chr1	23554300	23554801	.	0	.
307	chr1	23559304	23559805	.	0	.
308	chr1	22127384	22127885	.	0	.
309	chr1	22916377	22916878	.	0	.
310	chr1	23370877	23371378	.	0	.
311	chr1	24679655	24680156	.	0	.
312	chr1	24199879	24200380	.	0	.
313	chr1	24349864	24350365	.	0	.
314	chr1	24415414	24415915	.	0	.
315	chr1	24460653	24461154	.	0	.
316	chr1	24468657	24469158	.	0	.
317	chr1	24503250	24503751	.	0	.
318	chr1	25443271	25443772	.	0	.
319	chr1	25648710	25649211	.	0	.
320	chr1	25664186	25664687	.	0	.
321	chr1	25677049	25677550	.	0	.
322	chr1	25907003	25907504	.	0	.
323	chr1	25998373	25998874	.	0	.
324	chr1	25198521	25199022	.	0	.
325	chr1	25693908	25694409	.	0	.
326	chr1	26551387	26551888	.	0	.
327	chr1	26501423	26501924	.	0	.
328	chr1	26530294	26530795	.	0	.
329	chr1	26749131	26749632	.	0	.
330	chr1	26827448	26827949	.	0	.
331	chr1	26831981	26832482	.	0	.
332	chr1	26833686	26834187	.	0	.
333	chr1	26992785	26993286	.	0	.
334	chr1	26997025	26997526	.	0	.
335	chr1	27129028	27129529	.	0	.
336	chr1	27350459	27350960	.	0	.
337	chr1	27351562	27352063	.	0	.
338	chr1	27365343	27365844	.	0	.
339	chr1	27365982	27366483	.	0	.
340	chr1	27366770	27367271	.	0	.
341	chr1	27435692	27436193	.	0	.
342	chr1	27467612	27468113	.	0	.
343	chr1	27471446	27471947	.	0	.
344	chr1	27531989	27532490	.	0	.
345	chr1	27593524	27594025	.	0	.
346	chr1	27672531	27673032	.	0	.
347	chr1	27726265	27726766	.	0	.
348	chr1	27873165	27873666	.	0	.
349	chr1	26768599	26769100	.	0	.
350	chr1	26826428	26826929	.	0	.
351	chr1	26831981	26832482	.	0	.
352	chr1	26993421	26993922	.	0	.
353	chr1	26994002	26994503	.	0	.
354	chr1	26997025	26997526	.	0	.
355	chr1	27148992	27149493	.	0	.
356	chr1	27154880	27155381	.	0	.
357	chr1	27234380	27234881	.	0	.
358	chr1	27365982	27366483	.	0	.
359	chr1	27527067	27527568	.	0	.
360	chr1	28088495	28088996	.	0	.
361	chr1	28235317	28235818	.	0	.
362	chr1	28246369	28246870	.	0	.
363	chr1	28247589	28248090	.	0	.
364	chr1	28369450	28369951	.	0	.
365	chr1	28469154	28469655	.	0	.
366	chr1	28553329	28553830	.	0	.
367	chr1	28642419	28642920	.	0	.
368	chr1	29329860	29330361	.	0	.
369	chr1	28642993	28643494	.	0	.
370	chr1	29181742	29182243	.	0	.
371	chr1	28859756	28860257	.	0	.
372	chr1	30034453	30034954	.	0	.
373	chr1	30380245	30380746	.	0	.
374	chr1	30506182	30506683	.	0	.
375	chr1	30506838	30507339	.	0	.
376	chr1	30507447	30507948	.	0	.
377	chr1	30664325	30664826	.	0	.
378	chr1	30746062	30746563	.	0	.
379	chr1	30762266	30762767	.	0	.
380	chr1	30763571	30764072	.	0	.
381	chr1	30774942	30775443	.	0	.
382	chr1	30800324	30800825	.	0	.
383	chr1	30820143	30820644	.	0	.
384	chr1	30821810	30822311	.	0	.
385	chr1	30823465	30823966	.	0	.
386	chr1	30902528	30903029	.	0	.
387	chr1	30965841	30966342	.	0	.
388	chr1	31170790	31171291	.	0	.
389	chr1	31201858	31202359	.	0	.
390	chr1	31202670	31203171	.	0	.
391	chr1	31204251	31204752	.	0	.
392	chr1	31374883	31375384	.	0	.
393	chr1	31394561	31395062	.	0	.
394	chr1	31413366	31413867	.	0	.
395	chr1	31575747	31576248	.	0	.
396	chr1	31576267	31576768	.	0	.
397	chr1	31588762	31589263	.	0	.
398	chr1	31613169	31613670	.	0	.
399	chr1	31617465	31617966	.	0	.
400	chr1	31619240	31619741	.	0	.
401	chr1	31671998	31672499	.	0	.
402	chr1	31703735	31704236	.	0	.
403	chr1	31714525	31715026	.	0	.
404	chr1	31715063	31715564	.	0	.
405	chr1	30664325	30664826	.	0	.
406	chr1	30748854	30749355	.	0	.
407	chr1	30816806	30817307	.	0	.
408	chr1	30824981	30825482	.	0	.
409	chr1	30901118	30901619	.	0	.
410	chr1	30902006	30902507	.	0	.
411	chr1	30906241	30906742	.	0	.
412	chr1	30982159	30982660	.	0	.
413	chr1	30983427	30983928	.	0	.
414	chr1	31203192	31203693	.	0	.
415	chr1	31218674	31219175	.	0	.
416	chr1	31376095	31376596	.	0	.
417	chr1	31612594	31613095	.	0	.
418	chr1	31617465	31617966	.	0	.
419	chr1	31638986	31639487	.	0	.
420	chr1	31651049	31651550	.	0	.
421	chr1	31202670	31203171	.	0	.
422	chr1	31955953	31956454	.	0	.
423	chr1	32220732	32221233	.	0	.
424	chr1	32712135	32712636	.	0	.
425	chr1	31249853	31250354	.	0	.
426	chr1	31376095	31376596	.	0	.
427	chr1	31382550	31383051	.	0	.
428	chr1	31383207	31383708	.	0	.
429	chr1	31394561	31395062	.	0	.
430	chr1	31613169	31613670	.	0	.
431	chr1	31694202	31694703	.	0	.
432	chr1	31754050	31754551	.	0	.
433	chr1	31842862	31843363	.	0	.
434	chr1	31937603	31938104	.	0	.
435	chr1	31938943	31939444	.	0	.
436	chr1	32074657	32075158	.	0	.
437	chr1	32077454	32077955	.	0	.
438	chr1	32109305	32109806	.	0	.
439	chr1	32215582	32216083	.	0	.
440	chr1	32222770	32223271	.	0	.
441	chr1	32240265	32240766	.	0	.
442	chr1	32240911	32241412	.	0	.
443	chr1	32332623	32333124	.	0	.
444	chr1	32334443	32334944	.	0	.
445	chr1	32349157	32349658	.	0	.
446	chr1	32352764	32353265	.	0	.
447	chr1	32355348	32355849	.	0	.
448	chr1	32363812	32364313	.	0	.
449	chr1	32463384	32463885	.	0	.
450	chr1	32473345	32473846	.	0	.
451	chr1	32612109	32612610	.	0	.
452	chr1	32702556	32703057	.	0	.
453	chr1	32742249	32742750	.	0	.
454	chr1	32765917	32766418	.	0	.
455	chr1	32869782	32870283	.	0	.
456	chr1	32872580	32873081	.	0	.
457	chr1	32882460	32882961	.	0	.
458	chr1	32891223	32891724	.	0	.
459	chr1	32894607	32895108	.	0	.
460	chr1	32895975	32896476	.	0	.
461	chr1	32898787	32899288	.	0	.
462	chr1	32933355	32933856	.	0	.
463	chr1	32985178	32985679	.	0	.
464	chr1	33006634	33007135	.	0	.
465	chr1	33011721	33012222	.	0	.
466	chr1	33084965	33085466	.	0	.
467	chr1	33164201	33164702	.	0	.
468	chr1	33171836	33172337	.	0	.
469	chr1	33182388	33182889	.	0	.
470	chr1	33182920	33183421	.	0	.
471	chr1	34835606	34836107	.	0	.
472	chr1	34861969	34862470	.	0	.
473	chr1	35577559	35578060	.	0	.
474	chr1	35725583	35726084	.	0	.
475	chr1	35834280	35834781	.	0	.
476	chr1	36093798	36094299	.	0	.
477	chr1	36141972	36142473	.	0	.
478	chr1	35555603	35556104	.	0	.
479	chr1	36157237	36157738	.	0	.
480	chr1	36736911	36737412	.	0	.
481	chr1	37077868	37078369	.	0	.
482	chr1	35454669	35455170	.	0	.
483	chr1	35538293	35538794	.	0	.
484	chr1	35556948	35557449	.	0	.
485	chr1	35561202	35561703	.	0	.
486	chr1	35564599	35565100	.	0	.
487	chr1	35715972	35716473	.	0	.
488	chr1	35807735	35808236	.	0	.
489	chr1	35821144	35821645	.	0	.
490	chr1	36155377	36155878	.	0	.
491	chr1	36223265	36223766	.	0	.
492	chr1	36240185	36240686	.	0	.
493	chr1	36306141	36306642	.	0	.
494	chr1	36306784	36307285	.	0	.
495	chr1	36351606	36352107	.	0	.
496	chr1	36977700	36978201	.	0	.
497	chr1	37064036	37064537	.	0	.
498	chr1	37474811	37475312	.	0	.
499	chr1	38046106	38046607	.	0	.
500	chr1	39215548	39216049	.	0	.
501	chr1	39799083	39799584	.	0	.
502	chr1	39215548	39216049	.	0	.
503	chr1	41742186	41742687	.	0	.
504	chr1	41745798	41746299	.	0	.
505	chr1	41751302	41751803	.	0	.
506	chr1	41771236	41771737	.	0	.
507	chr1	41771906	41772407	.	0	.
508	chr1	41796571	41797072	.	0	.
509	chr1	41803592	41804093	.	0	.
510	chr1	41811920	41812421	.	0	.
511	chr1	41866041	41866542	.	0	.
512	chr1	41874124	41874625	.	0	.
513	chr1	41876734	41877235	.	0	.
514	chr1	41890838	41891339	.	0	.
515	chr1	41892165	41892666	.	0	.
516	chr1	41895376	41895877	.	0	.
517	chr1	41898102	41898603	.	0	.
518	chr1	41902112	41902613	.	0	.
519	chr1	41915657	41916158	.	0	.
520	chr1	41919068	41919569	.	0	.
521	chr1	42049661	42050162	.	0	.
522	chr1	42173251	42173752	.	0	.
523	chr1	42258136	42258637	.	0	.
524	chr1	42344206	42344707	.	0	.
525	chr1	42379934	42380435	.	0	.
526	chr1	42423504	42424005	.	0	.
527	chr1	42425445	42425946	.	0	.
528	chr1	42457019	42457520	.	0	.
529	chr1	42737085	42737586	.	0	.
530	chr1	42807452	42807953	.	0	.
531	chr1	42946289	42946790	.	0	.
532	chr1	42951558	42952059	.	0	.
533	chr1	43227158	43227659	.	0	.
534	chr1	43435654	43436155	.	0	.
535	chr1	43452051	43452552	.	0	.
536	chr1	43623628	43624129	.	0	.
537	chr1	44407577	44408078	.	0	.
538	chr1	44596772	44597273	.	0	.
539	chr1	44884600	44885101	.	0	.
540	chr1	46396428	46396929	.	0	.
541	chr1	45511126	45511627	.	0	.
542	chr1	45590210	45590711	.	0	.
543	chr1	45929383	45929884	.	0	.
544	chr1	46168592	46169093	.	0	.
545	chr1	46203054	46203555	.	0	.
546	chr1	46586358	46586859	.	0	.
547	chr1	46595571	46596072	.	0	.
548	chr1	46641986	46642487	.	0	.
549	chr1	46563220	46563721	.	0	.
550	chr1	48793842	48794343	.	0	.
551	chr1	50023683	50024184	.	0	.
552	chr1	50024320	50024821	.	0	.
553	chr1	50047795	50048296	.	0	.
554	chr1	50114495	50114996	.	0	.
555	chr1	50139579	50140080	.	0	.
556	chr1	50271888	50272389	.	0	.
557	chr1	50332905	50333406	.	0	.
558	chr1	50705713	50706214	.	0	.
559	chr1	50969588	50970089	.	0	.
560	chr1	51253191	51253692	.	0	.
561	chr1	51281907	51282408	.	0	.
562	chr1	51282689	51283190	.	0	.
563	chr1	51295751	51296252	.	0	.
564	chr1	51296765	51297266	.	0	.
565	chr1	51445406	51445907	.	0	.
566	chr1	51768873	51769374	.	0	.
567	chr1	51784967	51785468	.	0	.
568	chr1	51915869	51916370	.	0	.
569	chr1	51955597	51956098	.	0	.
570	chr1	51787525	51788026	.	0	.
571	chr1	55200421	55200922	.	0	.
572	chr1	53682020	53682521	.	0	.
573	chr1	53895317	53895818	.	0	.
574	chr1	53921685	53922186	.	0	.
575	chr1	54153842	54154343	.	0	.
576	chr1	54219826	54220327	.	0	.
577	chr1	54277292	54277793	.	0	.
578	chr1	54277798	54278299	.	0	.
579	chr1	54296011	54296512	.	0	.
580	chr1	54297472	54297973	.	0	.
581	chr1	54300445	54300946	.	0	.
582	chr1	54304543	54305044	.	0	.
583	chr1	54309772	54310273	.	0	.
584	chr1	54329316	54329817	.	0	.
585	chr1	54541981	54542482	.	0	.
586	chr1	54548906	54549407	.	0	.
587	chr1	54559699	54560200	.	0	.
588	chr1	54569311	54569812	.	0	.
589	chr1	54581491	54581992	.	0	.
590	chr1	54715525	54716026	.	0	.
591	chr1	55051496	55051997	.	0	.
592	chr1	55064900	55065401	.	0	.
593	chr1	55154008	55154509	.	0	.
594	chr1	55277474	55277975	.	0	.
595	chr1	55585298	55585799	.	0	.
596	chr1	54361278	54361779	.	0	.
597	chr1	54373456	54373957	.	0	.
598	chr1	54387287	54387788	.	0	.
599	chr1	54391296	54391797	.	0	.
600	chr1	54396975	54397476	.	0	.
601	chr1	54474515	54475016	.	0	.
602	chr1	54541981	54542482	.	0	.
603	chr1	54546847	54547348	.	0	.
604	chr1	54548906	54549407	.	0	.
605	chr1	54559699	54560200	.	0	.
606	chr1	54569311	54569812	.	0	.
607	chr1	54579414	54579915	.	0	.
608	chr1	54581491	54581992	.	0	.
609	chr1	54883649	54884150	.	0	.
610	chr1	54980397	54980898	.	0	.
611	chr1	55022008	55022509	.	0	.
612	chr1	55039613	55040114	.	0	.
613	chr1	55049408	55049909	.	0	.
614	chr1	55064900	55065401	.	0	.
615	chr1	55071399	55071900	.	0	.
616	chr1	55152915	55153416	.	0	.
617	chr1	55194789	55195290	.	0	.
618	chr1	55210939	55211440	.	0	.
619	chr1	55284677	55285178	.	0	.
620	chr1	55375522	55376023	.	0	.
621	chr1	56552225	56552726	.	0	.
622	chr1	57019570	57020071	.	0	.
623	chr1	57024843	57025344	.	0	.
624	chr1	57025384	57025885	.	0	.
625	chr1	57072387	57072888	.	0	.
626	chr1	57321609	57322110	.	0	.
627	chr1	57324920	57325421	.	0	.
628	chr1	57386680	57387181	.	0	.
629	chr1	57908281	57908782	.	0	.
630	chr1	57983698	57984199	.	0	.
631	chr1	58070110	58070611	.	0	.
632	chr1	58155314	58155815	.	0	.
633	chr1	58160080	58160581	.	0	.
634	chr1	58165990	58166491	.	0	.
635	chr1	58233570	58234071	.	0	.
636	chr1	58249703	58250204	.	0	.
637	chr1	58250235	58250736	.	0	.
638	chr1	58649468	58649969	.	0	.
639	chr1	58652515	58653016	.	0	.
640	chr1	58699914	58700415	.	0	.
641	chr1	58816191	58816692	.	0	.
642	chr1	58862946	58863447	.	0	.
643	chr1	58903530	58904031	.	0	.
644	chr1	59061877	59062378	.	0	.
645	chr1	59151128	59151629	.	0	.
646	chr1	59732284	59732785	.	0	.
647	chr1	59815192	59815693	.	0	.
648	chr1	59857038	59857539	.	0	.
649	chr1	64965308	64965809	.	0	.
650	chr1	66352601	66353102	.	0	.
651	chr1	75438291	75438792	.	0	.
652	chr1	75614623	75615124	.	0	.
653	chr1	76632170	76632671	.	0	.
654	chr1	76463071	76463572	.	0	.
655	chr1	76463071	76463572	.	0	.
656	chr1	77095168	77095669	.	0	.
657	chr1	77681747	77682248	.	0	.
658	chr1	77576803	77577304	.	0	.
659	chr1	83960623	83961124	.	0	.
660	chr1	84163136	84163637	.	0	.
661	chr1	84173950	84174451	.	0	.
662	chr1	84177430	84177931	.	0	.
663	chr1	84369608	84370109	.	0	.
664	chr1	85576854	85577355	.	0	.
665	chr1	85577551	85578052	.	0	.
666	chr1	86018255	86018756	.	0	.
667	chr1	86154562	86155063	.	0	.
668	chr1	86419207	86419708	.	0	.
669	chr1	84996887	84997388	.	0	.
670	chr1	88180449	88180950	.	0	.
671	chr1	88228123	88228624	.	0	.
672	chr1	88296526	88297027	.	0	.
673	chr1	88477271	88477772	.	0	.
674	chr1	88701205	88701706	.	0	.
675	chr1	88730207	88730708	.	0	.
676	chr1	88731447	88731948	.	0	.
677	chr1	88768735	88769236	.	0	.
678	chr1	88935912	88936413	.	0	.
679	chr1	88936857	88937358	.	0	.
680	chr1	88947201	88947702	.	0	.
681	chr1	88984407	88984908	.	0	.
682	chr1	88998615	88999116	.	0	.
683	chr1	89021717	89022218	.	0	.
684	chr1	89022223	89022724	.	0	.
685	chr1	89260569	89261070	.	0	.
686	chr1	89483258	89483759	.	0	.
687	chr1	89502755	89503256	.	0	.
688	chr1	89518271	89518772	.	0	.
689	chr1	89519728	89520229	.	0	.
690	chr1	89525939	89526440	.	0	.
691	chr1	89527193	89527694	.	0	.
692	chr1	89527777	89528278	.	0	.
693	chr1	89534761	89535262	.	0	.
694	chr1	89537814	89538315	.	0	.
695	chr1	89565314	89565815	.	0	.
696	chr1	89566842	89567343	.	0	.
697	chr1	89584605	89585106	.	0	.
698	chr1	89587780	89588281	.	0	.
699	chr1	89598415	89598916	.	0	.
700	chr1	89598987	89599488	.	0	.
701	chr1	89602120	89602621	.	0	.
702	chr1	89609711	89610212	.	0	.
703	chr1	89610296	89610797	.	0	.
704	chr1	89616804	89617305	.	0	.
705	chr1	89629440	89629941	.	0	.
706	chr1	89632771	89633272	.	0	.
707	chr1	89633299	89633800	.	0	.
708	chr1	89652582	89653083	.	0	.
709	chr1	89659785	89660286	.	0	.
710	chr1	89692074	89692575	.	0	.
711	chr1	89692695	89693196	.	0	.
712	chr1	89753704	89754205	.	0	.
713	chr1	89754421	89754922	.	0	.
714	chr1	89755584	89756085	.	0	.
715	chr1	89760398	89760899	.	0	.
716	chr1	89761244	89761745	.	0	.
717	chr1	89761840	89762341	.	0	.
718	chr1	89762882	89763383	.	0	.
719	chr1	89798473	89798974	.	0	.
720	chr1	89834583	89835084	.	0	.
721	chr1	89843164	89843665	.	0	.
722	chr1	89872724	89873225	.	0	.
723	chr1	89876558	89877059	.	0	.
724	chr1	89878837	89879338	.	0	.
725	chr1	89883323	89883824	.	0	.
726	chr1	89901618	89902119	.	0	.
727	chr1	89906552	89907053	.	0	.
728	chr1	89918089	89918590	.	0	.
729	chr1	89918793	89919294	.	0	.
730	chr1	89935221	89935722	.	0	.
731	chr1	89987142	89987643	.	0	.
732	chr1	90002972	90003473	.	0	.
733	chr1	89501018	89501519	.	0	.
734	chr1	89518271	89518772	.	0	.
735	chr1	89557386	89557887	.	0	.
736	chr1	89566842	89567343	.	0	.
737	chr1	89590533	89591034	.	0	.
738	chr1	89598415	89598916	.	0	.
739	chr1	89842643	89843144	.	0	.
740	chr1	89843779	89844280	.	0	.
741	chr1	89844756	89845257	.	0	.
742	chr1	89899966	89900467	.	0	.
743	chr1	89938643	89939144	.	0	.
744	chr1	90851426	90851927	.	0	.
745	chr1	89938643	89939144	.	0	.
746	chr1	91750820	91751321	.	0	.
747	chr1	95133537	95134038	.	0	.
748	chr1	93585013	93585514	.	0	.
749	chr1	96980144	96980645	.	0	.
750	chr1	97254370	97254871	.	0	.
751	chr1	97277742	97278243	.	0	.
752	chr1	97299518	97300019	.	0	.
753	chr1	97300517	97301018	.	0	.
754	chr1	97513448	97513949	.	0	.
755	chr1	97655930	97656431	.	0	.
756	chr1	97838097	97838598	.	0	.
757	chr1	97849347	97849848	.	0	.
758	chr1	97854712	97855213	.	0	.
759	chr1	97893740	97894241	.	0	.
760	chr1	97918319	97918820	.	0	.
761	chr1	97923709	97924210	.	0	.
762	chr1	97925107	97925608	.	0	.
763	chr1	97932181	97932682	.	0	.
764	chr1	97933477	97933978	.	0	.
765	chr1	97937819	97938320	.	0	.
766	chr1	98019552	98020053	.	0	.
767	chr1	98034415	98034916	.	0	.
768	chr1	98059406	98059907	.	0	.
769	chr1	98386060	98386561	.	0	.
770	chr1	98405799	98406300	.	0	.
771	chr1	97300517	97301018	.	0	.
772	chr1	97893740	97894241	.	0	.
773	chr1	98406638	98407139	.	0	.
774	chr1	100352816	100353317	.	0	.
775	chr1	109579368	109579869	.	0	.
776	chr1	107874234	107874735	.	0	.
777	chr1	108200708	108201209	.	0	.
778	chr1	108591032	108591533	.	0	.
779	chr1	108692592	108693093	.	0	.
780	chr1	109257004	109257505	.	0	.
781	chr1	109383706	109384207	.	0	.
782	chr1	109399303	109399804	.	0	.
783	chr1	109421810	109422311	.	0	.
784	chr1	109601650	109602151	.	0	.
785	chr1	109579368	109579869	.	0	.
786	chr1	108847296	108847797	.	0	.
787	chr1	109262811	109263312	.	0	.
788	chr1	109371373	109371874	.	0	.
789	chr1	109579368	109579869	.	0	.
790	chr1	109814151	109814652	.	0	.
791	chr1	109904364	109904865	.	0	.
792	chr1	109168906	109169407	.	0	.
793	chr1	111847715	111848216	.	0	.
794	chr1	111853706	111854207	.	0	.
795	chr1	111855890	111856391	.	0	.
796	chr1	111873380	111873881	.	0	.
797	chr1	111874468	111874969	.	0	.
798	chr1	111881449	111881950	.	0	.
799	chr1	111886778	111887279	.	0	.
800	chr1	111887544	111888045	.	0	.
801	chr1	111889060	111889561	.	0	.
802	chr1	111892127	111892628	.	0	.
803	chr1	111893930	111894431	.	0	.
804	chr1	111894452	111894953	.	0	.
805	chr1	111903544	111904045	.	0	.
806	chr1	111909582	111910083	.	0	.
807	chr1	111911078	111911579	.	0	.
808	chr1	111911698	111912199	.	0	.
809	chr1	111917963	111918464	.	0	.
810	chr1	111926510	111927011	.	0	.
811	chr1	111930994	111931495	.	0	.
812	chr1	111943728	111944229	.	0	.
813	chr1	111944246	111944747	.	0	.
814	chr1	111958795	111959296	.	0	.
815	chr1	111976288	111976789	.	0	.
816	chr1	111986596	111987097	.	0	.
817	chr1	111992363	111992864	.	0	.
818	chr1	112267835	112268336	.	0	.
819	chr1	112285680	112286181	.	0	.
820	chr1	112336870	112337371	.	0	.
821	chr1	112358705	112359206	.	0	.
822	chr1	112391670	112392171	.	0	.
823	chr1	112409950	112410451	.	0	.
824	chr1	112410596	112411097	.	0	.
825	chr1	112430328	112430829	.	0	.
826	chr1	112446324	112446825	.	0	.
827	chr1	112501786	112502287	.	0	.
828	chr1	112627653	112628154	.	0	.
829	chr1	112695277	112695778	.	0	.
830	chr1	112722014	112722515	.	0	.
831	chr1	112809143	112809644	.	0	.
832	chr1	112849569	112850070	.	0	.
833	chr1	112850763	112851264	.	0	.
834	chr1	112854813	112855314	.	0	.
835	chr1	112873981	112874482	.	0	.
836	chr1	112879094	112879595	.	0	.
837	chr1	112880840	112881341	.	0	.
838	chr1	112882397	112882898	.	0	.
839	chr1	112928140	112928641	.	0	.
840	chr1	112983071	112983572	.	0	.
841	chr1	113132191	113132692	.	0	.
842	chr1	113141102	113141603	.	0	.
843	chr1	113390874	113391375	.	0	.
844	chr1	113402924	113403425	.	0	.
845	chr1	113659026	113659527	.	0	.
846	chr1	113662104	113662605	.	0	.
847	chr1	113760399	113760900	.	0	.
848	chr1	113763644	113764145	.	0	.
849	chr1	113783464	113783965	.	0	.
850	chr1	115835341	115835842	.	0	.
851	chr1	116182260	116182761	.	0	.
852	chr1	116491671	116492172	.	0	.
853	chr1	116492412	116492913	.	0	.
854	chr1	116911029	116911530	.	0	.
855	chr1	116950829	116951330	.	0	.
856	chr1	115977052	115977553	.	0	.
857	chr1	116255380	116255881	.	0	.
858	chr1	116591282	116591783	.	0	.
859	chr1	116690895	116691396	.	0	.
860	chr1	116847846	116848347	.	0	.
861	chr1	116878147	116878648	.	0	.
862	chr1	117368678	117369179	.	0	.
863	chr1	119303637	119304138	.	0	.
864	chr1	119631990	119632491	.	0	.
865	chr1	119947228	119947729	.	0	.
866	chr1	145858217	145858718	.	0	.
867	chr1	150090020	150090521	.	0	.
868	chr1	150090020	150090521	.	0	.
869	chr1	149898727	149899228	.	0	.
870	chr1	150090020	150090521	.	0	.
871	chr1	150099746	150100247	.	0	.
872	chr1	150146797	150147298	.	0	.
873	chr1	150150590	150151091	.	0	.
874	chr1	150158699	150159200	.	0	.
875	chr1	150176984	150177485	.	0	.
876	chr1	150185422	150185923	.	0	.
877	chr1	150234916	150235417	.	0	.
878	chr1	150255272	150255773	.	0	.
879	chr1	150529043	150529544	.	0	.
880	chr1	150550117	150550618	.	0	.
881	chr1	150554081	150554582	.	0	.
882	chr1	150560576	150561077	.	0	.
883	chr1	150813021	150813522	.	0	.
884	chr1	150090628	150091129	.	0	.
885	chr1	150476053	150476554	.	0	.
886	chr1	151164613	151165114	.	0	.
887	chr1	151166268	151166769	.	0	.
888	chr1	151838077	151838578	.	0	.
889	chr1	150185422	150185923	.	0	.
890	chr1	150554081	150554582	.	0	.
891	chr1	150559830	150560331	.	0	.
892	chr1	151003147	151003648	.	0	.
893	chr1	151028708	151029209	.	0	.
894	chr1	151310369	151310870	.	0	.
895	chr1	150472729	150473230	.	0	.
896	chr1	150554081	150554582	.	0	.
897	chr1	150974577	150975078	.	0	.
898	chr1	150995904	150996405	.	0	.
899	chr1	151005403	151005904	.	0	.
900	chr1	151065055	151065556	.	0	.
901	chr1	151132499	151133000	.	0	.
902	chr1	151144637	151145138	.	0	.
903	chr1	151283235	151283736	.	0	.
904	chr1	151284060	151284561	.	0	.
905	chr1	151540637	151541138	.	0	.
906	chr1	151734983	151735484	.	0	.
907	chr1	151805363	151805864	.	0	.
908	chr1	151822252	151822753	.	0	.
909	chr1	151822755	151823256	.	0	.
910	chr1	152801048	152801549	.	0	.
911	chr1	151103614	151104115	.	0	.
912	chr1	152643700	152644201	.	0	.
913	chr1	150875210	150875711	.	0	.
914	chr1	151840269	151840770	.	0	.
915	chr1	151095063	151095564	.	0	.
916	chr1	153986118	153986619	.	0	.
917	chr1	154420806	154421307	.	0	.
918	chr1	152643700	152644201	.	0	.
919	chr1	153750257	153750758	.	0	.
920	chr1	153842112	153842613	.	0	.
921	chr1	154290943	154291444	.	0	.
922	chr1	153677603	153678104	.	0	.
923	chr1	152801048	152801549	.	0	.
924	chr1	153352380	153352881	.	0	.
925	chr1	153533642	153534143	.	0	.
926	chr1	153644053	153644554	.	0	.
927	chr1	153729081	153729582	.	0	.
928	chr1	153762571	153763072	.	0	.
929	chr1	153991054	153991555	.	0	.
930	chr1	153991791	153992292	.	0	.
931	chr1	154170817	154171318	.	0	.
932	chr1	154178017	154178518	.	0	.
933	chr1	154206095	154206596	.	0	.
934	chr1	154290943	154291444	.	0	.
935	chr1	154304684	154305185	.	0	.
936	chr1	154611190	154611691	.	0	.
937	chr1	154943164	154943665	.	0	.
938	chr1	153510825	153511326	.	0	.
939	chr1	153623030	153623531	.	0	.
940	chr1	154939066	154939567	.	0	.
941	chr1	154940559	154941060	.	0	.
942	chr1	154943164	154943665	.	0	.
943	chr1	153762571	153763072	.	0	.
944	chr1	154170817	154171318	.	0	.
945	chr1	154780549	154781050	.	0	.
946	chr1	154170817	154171318	.	0	.
947	chr1	153510825	153511326	.	0	.
948	chr1	153526142	153526643	.	0	.
949	chr1	153533062	153533563	.	0	.
950	chr1	153535142	153535643	.	0	.
951	chr1	153536003	153536504	.	0	.
952	chr1	153544867	153545368	.	0	.
953	chr1	153609159	153609660	.	0	.
954	chr1	153612798	153613299	.	0	.
955	chr1	153623030	153623531	.	0	.
956	chr1	153628022	153628523	.	0	.
957	chr1	153649215	153649716	.	0	.
958	chr1	153677603	153678104	.	0	.
959	chr1	153678396	153678897	.	0	.
960	chr1	153734686	153735187	.	0	.
961	chr1	153749337	153749838	.	0	.
962	chr1	153763428	153763929	.	0	.
963	chr1	153771792	153772293	.	0	.
964	chr1	153773382	153773883	.	0	.
965	chr1	153774235	153774736	.	0	.
966	chr1	153775011	153775512	.	0	.
967	chr1	153775906	153776407	.	0	.
968	chr1	153777044	153777545	.	0	.
969	chr1	153789561	153790062	.	0	.
970	chr1	153790235	153790736	.	0	.
971	chr1	153791712	153792213	.	0	.
972	chr1	153792536	153793037	.	0	.
973	chr1	153802084	153802585	.	0	.
974	chr1	153805245	153805746	.	0	.
975	chr1	153863412	153863913	.	0	.
976	chr1	153920182	153920683	.	0	.
977	chr1	153929701	153930202	.	0	.
978	chr1	153944300	153944801	.	0	.
979	chr1	153945798	153946299	.	0	.
980	chr1	153946465	153946966	.	0	.
981	chr1	153959254	153959755	.	0	.
982	chr1	153960290	153960791	.	0	.
983	chr1	153962028	153962529	.	0	.
984	chr1	153962599	153963100	.	0	.
985	chr1	153968395	153968896	.	0	.
986	chr1	154198966	154199467	.	0	.
987	chr1	154334998	154335499	.	0	.
988	chr1	154342049	154342550	.	0	.
989	chr1	154348347	154348848	.	0	.
990	chr1	154352308	154352809	.	0	.
991	chr1	154352944	154353445	.	0	.
992	chr1	154377001	154377502	.	0	.
993	chr1	154403391	154403892	.	0	.
994	chr1	154404647	154405148	.	0	.
995	chr1	154405190	154405691	.	0	.
996	chr1	154406234	154406735	.	0	.
997	chr1	154408278	154408779	.	0	.
998	chr1	154410089	154410590	.	0	.
999	chr1	154412754	154413255	.	0	.
1000	chr1	154414630	154415131	.	0	.
1001	chr1	154418783	154419284	.	0	.
1002	chr1	154419320	154419821	.	0	.
1003	chr1	154420172	154420673	.	0	.
1004	chr1	154420806	154421307	.	0	.
1005	chr1	154422699	154423200	.	0	.
1006	chr1	154423686	154424187	.	0	.
1007	chr1	154424192	154424693	.	0	.
1008	chr1	154427425	154427926	.	0	.
1009	chr1	154429144	154429645	.	0	.
1010	chr1	154453448	154453949	.	0	.
1011	chr1	154459018	154459519	.	0	.
1012	chr1	154463618	154464119	.	0	.
1013	chr1	154479761	154480262	.	0	.
1014	chr1	154486411	154486912	.	0	.
1015	chr1	154546334	154546835	.	0	.
1016	chr1	154550056	154550557	.	0	.
1017	chr1	154599127	154599628	.	0	.
1018	chr1	154669616	154670117	.	0	.
1019	chr1	154837938	154838439	.	0	.
1020	chr1	154847871	154848372	.	0	.
1021	chr1	154877647	154878148	.	0	.
1022	chr1	154895951	154896452	.	0	.
1023	chr1	154896922	154897423	.	0	.
1024	chr1	154935944	154936445	.	0	.
1025	chr1	154939066	154939567	.	0	.
1026	chr1	154940049	154940550	.	0	.
1027	chr1	154940559	154941060	.	0	.
1028	chr1	154941326	154941827	.	0	.
1029	chr1	154942444	154942945	.	0	.
1030	chr1	154943164	154943665	.	0	.
1031	chr1	154943708	154944209	.	0	.
1032	chr1	154944624	154945125	.	0	.
1033	chr1	154953474	154953975	.	0	.
1034	chr1	154956504	154957005	.	0	.
1035	chr1	154957351	154957852	.	0	.
1036	chr1	154959082	154959583	.	0	.
1037	chr1	154962187	154962688	.	0	.
1038	chr1	154969411	154969912	.	0	.
1039	chr1	154969920	154970421	.	0	.
1040	chr1	154970555	154971056	.	0	.
1041	chr1	154971293	154971794	.	0	.
1042	chr1	154999586	155000087	.	0	.
1043	chr1	155000629	155001130	.	0	.
1044	chr1	155001894	155002395	.	0	.
1045	chr1	155002651	155003152	.	0	.
1046	chr1	155003160	155003661	.	0	.
1047	chr1	155003705	155004206	.	0	.
1048	chr1	155004305	155004806	.	0	.
1049	chr1	155004945	155005446	.	0	.
1050	chr1	155005448	155005949	.	0	.
1051	chr1	155006135	155006636	.	0	.
1052	chr1	155006730	155007231	.	0	.
1053	chr1	155007315	155007816	.	0	.
1054	chr1	155008356	155008857	.	0	.
1055	chr1	155010184	155010685	.	0	.
1056	chr1	155011203	155011704	.	0	.
1057	chr1	155011967	155012468	.	0	.
1058	chr1	155015766	155016267	.	0	.
1059	chr1	155016504	155017005	.	0	.
1060	chr1	155017426	155017927	.	0	.
1061	chr1	155050386	155050887	.	0	.
1062	chr1	155051056	155051557	.	0	.
1063	chr1	155052823	155053324	.	0	.
1064	chr1	155061412	155061913	.	0	.
1065	chr1	155063470	155063971	.	0	.
1066	chr1	155063994	155064495	.	0	.
1067	chr1	155068112	155068613	.	0	.
1068	chr1	155071662	155072163	.	0	.
1069	chr1	155085220	155085721	.	0	.
1070	chr1	155085961	155086462	.	0	.
1071	chr1	155091359	155091860	.	0	.
1072	chr1	155139725	155140226	.	0	.
1073	chr1	155140324	155140825	.	0	.
1074	chr1	155166521	155167022	.	0	.
1075	chr1	155176569	155177070	.	0	.
1076	chr1	155179669	155180170	.	0	.
1077	chr1	155187719	155188220	.	0	.
1078	chr1	155193415	155193916	.	0	.
1079	chr1	155223061	155223562	.	0	.
1080	chr1	155224746	155225247	.	0	.
1081	chr1	155250029	155250530	.	0	.
1082	chr1	155250607	155251108	.	0	.
1083	chr1	155253326	155253827	.	0	.
1084	chr1	155253903	155254404	.	0	.
1085	chr1	155254655	155255156	.	0	.
1086	chr1	155261681	155262182	.	0	.
1087	chr1	155274175	155274676	.	0	.
1088	chr1	155277087	155277588	.	0	.
1089	chr1	155299236	155299737	.	0	.
1090	chr1	155313088	155313589	.	0	.
1091	chr1	155319983	155320484	.	0	.
1092	chr1	155321744	155322245	.	0	.
1093	chr1	155322955	155323456	.	0	.
1094	chr1	155323624	155324125	.	0	.
1095	chr1	155324242	155324743	.	0	.
1096	chr1	155324767	155325268	.	0	.
1097	chr1	155325272	155325773	.	0	.
1098	chr1	155326355	155326856	.	0	.
1099	chr1	155424075	155424576	.	0	.
1100	chr1	155469136	155469637	.	0	.
1101	chr1	155471261	155471762	.	0	.
1102	chr1	155472394	155472895	.	0	.
1103	chr1	155472985	155473486	.	0	.
1104	chr1	154729563	154730064	.	0	.
1105	chr1	155192632	155193133	.	0	.
1106	chr1	154402249	154402750	.	0	.
1107	chr1	154550056	154550557	.	0	.
1108	chr1	154859778	154860279	.	0	.
1109	chr1	154941326	154941827	.	0	.
1110	chr1	155323624	155324125	.	0	.
1111	chr1	155979485	155979986	.	0	.
1112	chr1	154220344	154220845	.	0	.
1113	chr1	154558631	154559132	.	0	.
1114	chr1	154936475	154936976	.	0	.
1115	chr1	154937029	154937530	.	0	.
1116	chr1	154974184	154974685	.	0	.
1117	chr1	154982999	154983500	.	0	.
1118	chr1	155173623	155174124	.	0	.
1119	chr1	155227332	155227833	.	0	.
1120	chr1	155244404	155244905	.	0	.
1121	chr1	155562710	155563211	.	0	.
1122	chr1	155857057	155857558	.	0	.
1123	chr1	155934322	155934823	.	0	.
1124	chr1	154304684	154305185	.	0	.
1125	chr1	154327347	154327848	.	0	.
1126	chr1	154409446	154409947	.	0	.
1127	chr1	154760348	154760849	.	0	.
1128	chr1	154807442	154807943	.	0	.
1129	chr1	154817304	154817805	.	0	.
1130	chr1	154840462	154840963	.	0	.
1131	chr1	154848960	154849461	.	0	.
1132	chr1	154862757	154863258	.	0	.
1133	chr1	154863270	154863771	.	0	.
1134	chr1	154865270	154865771	.	0	.
1135	chr1	154903057	154903558	.	0	.
1136	chr1	154960933	154961434	.	0	.
1137	chr1	155129712	155130213	.	0	.
1138	chr1	155135009	155135510	.	0	.
1139	chr1	155207754	155208255	.	0	.
1140	chr1	155379548	155380049	.	0	.
1141	chr1	155466884	155467385	.	0	.
1142	chr1	155504130	155504631	.	0	.
1143	chr1	155507810	155508311	.	0	.
1144	chr1	155648445	155648946	.	0	.
1145	chr1	156065099	156065600	.	0	.
1146	chr1	156097072	156097573	.	0	.
1147	chr1	156159336	156159837	.	0	.
1148	chr1	154837277	154837778	.	0	.
1149	chr1	156139981	156140482	.	0	.
1150	chr1	156358543	156359044	.	0	.
1151	chr1	154943164	154943665	.	0	.
1152	chr1	154993193	154993694	.	0	.
1153	chr1	154999586	155000087	.	0	.
1154	chr1	155000629	155001130	.	0	.
1155	chr1	155001894	155002395	.	0	.
1156	chr1	155002651	155003152	.	0	.
1157	chr1	155003160	155003661	.	0	.
1158	chr1	155003705	155004206	.	0	.
1159	chr1	155004305	155004806	.	0	.
1160	chr1	155006135	155006636	.	0	.
1161	chr1	155006730	155007231	.	0	.
1162	chr1	155007315	155007816	.	0	.
1163	chr1	155011203	155011704	.	0	.
1164	chr1	155017426	155017927	.	0	.
1165	chr1	155051056	155051557	.	0	.
1166	chr1	155052823	155053324	.	0	.
1167	chr1	155061412	155061913	.	0	.
1168	chr1	155063470	155063971	.	0	.
1169	chr1	155063994	155064495	.	0	.
1170	chr1	155068112	155068613	.	0	.
1171	chr1	155085961	155086462	.	0	.
1172	chr1	155091359	155091860	.	0	.
1173	chr1	155139725	155140226	.	0	.
1174	chr1	155166521	155167022	.	0	.
1175	chr1	155187719	155188220	.	0	.
1176	chr1	155250029	155250530	.	0	.
1177	chr1	155250607	155251108	.	0	.
1178	chr1	155253326	155253827	.	0	.
1179	chr1	155253903	155254404	.	0	.
1180	chr1	155254655	155255156	.	0	.
1181	chr1	155299236	155299737	.	0	.
1182	chr1	155309242	155309743	.	0	.
1183	chr1	155313088	155313589	.	0	.
1184	chr1	155318453	155318954	.	0	.
1185	chr1	155321189	155321690	.	0	.
1186	chr1	155322955	155323456	.	0	.
1187	chr1	155323624	155324125	.	0	.
1188	chr1	155324242	155324743	.	0	.
1189	chr1	155324767	155325268	.	0	.
1190	chr1	155424075	155424576	.	0	.
1191	chr1	155591740	155592241	.	0	.
1192	chr1	155729035	155729536	.	0	.
1193	chr1	155938079	155938580	.	0	.
1194	chr1	155944572	155945073	.	0	.
1195	chr1	155966132	155966633	.	0	.
1196	chr1	155966747	155967248	.	0	.
1197	chr1	155973638	155974139	.	0	.
1198	chr1	155974221	155974722	.	0	.
1199	chr1	155975380	155975881	.	0	.
1200	chr1	155976067	155976568	.	0	.
1201	chr1	155976569	155977070	.	0	.
1202	chr1	155977660	155978161	.	0	.
1203	chr1	155978367	155978868	.	0	.
1204	chr1	155978941	155979442	.	0	.
1205	chr1	155979485	155979986	.	0	.
1206	chr1	156020106	156020607	.	0	.
1207	chr1	156050309	156050810	.	0	.
1208	chr1	156053638	156054139	.	0	.
1209	chr1	156078521	156079022	.	0	.
1210	chr1	156080815	156081316	.	0	.
1211	chr1	156082304	156082805	.	0	.
1212	chr1	156090098	156090599	.	0	.
1213	chr1	156113105	156113606	.	0	.
1214	chr1	156115062	156115563	.	0	.
1215	chr1	156115599	156116100	.	0	.
1216	chr1	156160230	156160731	.	0	.
1217	chr1	156160834	156161335	.	0	.
1218	chr1	156259748	156260249	.	0	.
1219	chr1	156291285	156291786	.	0	.
1220	chr1	156291845	156292346	.	0	.
1221	chr1	156295412	156295913	.	0	.
1222	chr1	156368110	156368611	.	0	.
1223	chr1	156369058	156369559	.	0	.
1224	chr1	156373080	156373581	.	0	.
1225	chr1	156382900	156383401	.	0	.
1226	chr1	156384944	156385445	.	0	.
1227	chr1	156385572	156386073	.	0	.
1228	chr1	156387282	156387783	.	0	.
1229	chr1	156390383	156390884	.	0	.
1230	chr1	156391679	156392180	.	0	.
1231	chr1	156394033	156394534	.	0	.
1232	chr1	156394709	156395210	.	0	.
1233	chr1	156399147	156399648	.	0	.
1234	chr1	156400406	156400907	.	0	.
1235	chr1	156401023	156401524	.	0	.
1236	chr1	156401674	156402175	.	0	.
1237	chr1	156402355	156402856	.	0	.
1238	chr1	156407326	156407827	.	0	.
1239	chr1	156408028	156408529	.	0	.
1240	chr1	156409130	156409631	.	0	.
1241	chr1	156410735	156411236	.	0	.
1242	chr1	156414425	156414926	.	0	.
1243	chr1	156418370	156418871	.	0	.
1244	chr1	156418940	156419441	.	0	.
1245	chr1	156419663	156420164	.	0	.
1246	chr1	156421526	156422027	.	0	.
1247	chr1	156422584	156423085	.	0	.
1248	chr1	156423247	156423748	.	0	.
1249	chr1	156423842	156424343	.	0	.
1250	chr1	156425000	156425501	.	0	.
1251	chr1	156425730	156426231	.	0	.
1252	chr1	156427071	156427572	.	0	.
1253	chr1	156427716	156428217	.	0	.
1254	chr1	156429225	156429726	.	0	.
1255	chr1	156430772	156431273	.	0	.
1256	chr1	156432386	156432887	.	0	.
1257	chr1	156433590	156434091	.	0	.
1258	chr1	156434130	156434631	.	0	.
1259	chr1	156435366	156435867	.	0	.
1260	chr1	156436177	156436678	.	0	.
1261	chr1	156437782	156438283	.	0	.
1262	chr1	156440908	156441409	.	0	.
1263	chr1	156444348	156444849	.	0	.
1264	chr1	156445766	156446267	.	0	.
1265	chr1	156454821	156455322	.	0	.
1266	chr1	156501765	156502266	.	0	.
1267	chr1	156546302	156546803	.	0	.
1268	chr1	156548538	156549039	.	0	.
1269	chr1	156549461	156549962	.	0	.
1270	chr1	156550311	156550812	.	0	.
1271	chr1	156553908	156554409	.	0	.
1272	chr1	156615096	156615597	.	0	.
1273	chr1	156619529	156620030	.	0	.
1274	chr1	156620078	156620579	.	0	.
1275	chr1	156620872	156621373	.	0	.
1276	chr1	156623687	156624188	.	0	.
1277	chr1	156624288	156624789	.	0	.
1278	chr1	156624990	156625491	.	0	.
1279	chr1	156625729	156626230	.	0	.
1280	chr1	156641853	156642354	.	0	.
1281	chr1	156642921	156643422	.	0	.
1282	chr1	156643704	156644205	.	0	.
1283	chr1	156653316	156653817	.	0	.
1284	chr1	156654619	156655120	.	0	.
1285	chr1	156655266	156655767	.	0	.
1286	chr1	156656808	156657309	.	0	.
1287	chr1	156657361	156657862	.	0	.
1288	chr1	156660645	156661146	.	0	.
1289	chr1	156664012	156664513	.	0	.
1290	chr1	156664787	156665288	.	0	.
1291	chr1	156667078	156667579	.	0	.
1292	chr1	156668229	156668730	.	0	.
1293	chr1	156673606	156674107	.	0	.
1294	chr1	156674698	156675199	.	0	.
1295	chr1	156675328	156675829	.	0	.
1296	chr1	156675868	156676369	.	0	.
1297	chr1	156676381	156676882	.	0	.
1298	chr1	156677158	156677659	.	0	.
1299	chr1	156689425	156689926	.	0	.
1300	chr1	156697458	156697959	.	0	.
1301	chr1	156706583	156707084	.	0	.
1302	chr1	156707306	156707807	.	0	.
1303	chr1	156707905	156708406	.	0	.
1304	chr1	156725710	156726211	.	0	.
1305	chr1	156746505	156747006	.	0	.
1306	chr1	156796306	156796807	.	0	.
1307	chr1	156813701	156814202	.	0	.
1308	chr1	156852314	156852815	.	0	.
1309	chr1	156858691	156859192	.	0	.
1310	chr1	156859419	156859920	.	0	.
1311	chr1	156859993	156860494	.	0	.
1312	chr1	156860563	156861064	.	0	.
1313	chr1	156927705	156928206	.	0	.
1314	chr1	156945985	156946486	.	0	.
1315	chr1	156959427	156959928	.	0	.
1316	chr1	156125431	156125932	.	0	.
1317	chr1	156394033	156394534	.	0	.
1318	chr1	156813701	156814202	.	0	.
1319	chr1	156399699	156400200	.	0	.
1320	chr1	156427071	156427572	.	0	.
1321	chr1	156438953	156439454	.	0	.
1322	chr1	156795792	156796293	.	0	.
1323	chr1	156147059	156147560	.	0	.
1324	chr1	156434130	156434631	.	0	.
1325	chr1	156640541	156641042	.	0	.
1326	chr1	156394709	156395210	.	0	.
1327	chr1	159000566	159001067	.	0	.
1328	chr1	159010249	159010750	.	0	.
1329	chr1	160061457	160061958	.	0	.
1330	chr1	160062162	160062663	.	0	.
1331	chr1	160063789	160064290	.	0	.
1332	chr1	160102571	160103072	.	0	.
1333	chr1	160105257	160105758	.	0	.
1334	chr1	160115358	160115859	.	0	.
1335	chr1	160291737	160292238	.	0	.
1336	chr1	161207086	161207587	.	0	.
1337	chr1	162019342	162019843	.	0	.
1338	chr1	162119668	162120169	.	0	.
1339	chr1	162129116	162129617	.	0	.
1340	chr1	162256366	162256867	.	0	.
1341	chr1	161744001	161744502	.	0	.
1342	chr1	162143829	162144330	.	0	.
1343	chr1	162166618	162167119	.	0	.
1344	chr1	164771043	164771544	.	0	.
1345	chr1	164771544	164772045	.	0	.
1346	chr1	164787838	164788339	.	0	.
1347	chr1	164950481	164950982	.	0	.
1348	chr1	164953047	164953548	.	0	.
1349	chr1	165367313	165367814	.	0	.
1350	chr1	165439271	165439772	.	0	.
1351	chr1	165440550	165441051	.	0	.
1352	chr1	165442837	165443338	.	0	.
1353	chr1	166184878	166185379	.	0	.
1354	chr1	166382169	166382670	.	0	.
1355	chr1	167344685	167345186	.	0	.
1356	chr1	167652813	167653314	.	0	.
1357	chr1	168079740	168080241	.	0	.
1358	chr1	168216120	168216621	.	0	.
1359	chr1	168227689	168228190	.	0	.
1360	chr1	168237014	168237515	.	0	.
1361	chr1	168250679	168251180	.	0	.
1362	chr1	168315734	168316235	.	0	.
1363	chr1	168320901	168321402	.	0	.
1364	chr1	168377100	168377601	.	0	.
1365	chr1	168386295	168386796	.	0	.
1366	chr1	168422420	168422921	.	0	.
1367	chr1	168431867	168432368	.	0	.
1368	chr1	168488166	168488667	.	0	.
1369	chr1	168585887	168586388	.	0	.
1370	chr1	168709421	168709922	.	0	.
1371	chr1	168709925	168710426	.	0	.
1372	chr1	168958693	168959194	.	0	.
1373	chr1	169129316	169129817	.	0	.
1374	chr1	169163033	169163534	.	0	.
1375	chr1	169170666	169171167	.	0	.
1376	chr1	169196515	169197016	.	0	.
1377	chr1	170666652	170667153	.	0	.
1378	chr1	170699211	170699712	.	0	.
1379	chr1	169600754	169601255	.	0	.
1380	chr1	169869350	169869851	.	0	.
1381	chr1	170699211	170699712	.	0	.
1382	chr1	170699211	170699712	.	0	.
1383	chr1	171645893	171646394	.	0	.
1384	chr1	171898848	171899349	.	0	.
1385	chr1	171185484	171185985	.	0	.
1386	chr1	171807762	171808263	.	0	.
1387	chr1	171802699	171803200	.	0	.
1388	chr1	171982173	171982674	.	0	.
1389	chr1	172005800	172006301	.	0	.
1390	chr1	174917172	174917673	.	0	.
1391	chr1	174958446	174958947	.	0	.
1392	chr1	174968904	174969405	.	0	.
1393	chr1	175029657	175030158	.	0	.
1394	chr1	175094538	175095039	.	0	.
1395	chr1	175192845	175193346	.	0	.
1396	chr1	175569005	175569506	.	0	.
1397	chr1	175625425	175625926	.	0	.
1398	chr1	175659043	175659544	.	0	.
1399	chr1	175689347	175689848	.	0	.
1400	chr1	175740808	175741309	.	0	.
1401	chr1	175862721	175863222	.	0	.
1402	chr1	175869356	175869857	.	0	.
1403	chr1	174445730	174446231	.	0	.
1404	chr1	179106253	179106754	.	0	.
1405	chr1	179230168	179230669	.	0	.
1406	chr1	181314123	181314624	.	0	.
1407	chr1	181513322	181513823	.	0	.
1408	chr1	180159153	180159654	.	0	.
1409	chr1	180166368	180166869	.	0	.
1410	chr1	180173355	180173856	.	0	.
1411	chr1	180188128	180188629	.	0	.
1412	chr1	180197437	180197938	.	0	.
1413	chr1	180229077	180229578	.	0	.
1414	chr1	180234227	180234728	.	0	.
1415	chr1	180503198	180503699	.	0	.
1416	chr1	180898327	180898828	.	0	.
1417	chr1	180932359	180932860	.	0	.
1418	chr1	180947503	180948004	.	0	.
1419	chr1	180948310	180948811	.	0	.
1420	chr1	180948933	180949434	.	0	.
1421	chr1	180954852	180955353	.	0	.
1422	chr1	180981531	180982032	.	0	.
1423	chr1	181033045	181033546	.	0	.
1424	chr1	181033671	181034172	.	0	.
1425	chr1	181062307	181062808	.	0	.
1426	chr1	181087921	181088422	.	0	.
1427	chr1	181117116	181117617	.	0	.
1428	chr1	181212617	181213118	.	0	.
1429	chr1	181397783	181398284	.	0	.
1430	chr1	181430265	181430766	.	0	.
1431	chr1	181479085	181479586	.	0	.
1432	chr1	181489401	181489902	.	0	.
1433	chr1	181490218	181490719	.	0	.
1434	chr1	181493122	181493623	.	0	.
1435	chr1	181513322	181513823	.	0	.
1436	chr1	181522356	181522857	.	0	.
1437	chr1	181545817	181546318	.	0	.
1438	chr1	181547384	181547885	.	0	.
1439	chr1	181549229	181549730	.	0	.
1440	chr1	181637897	181638398	.	0	.
1441	chr1	181658600	181659101	.	0	.
1442	chr1	181659173	181659674	.	0	.
1443	chr1	181676183	181676684	.	0	.
1444	chr1	181704543	181705044	.	0	.
1445	chr1	181742319	181742820	.	0	.
1446	chr1	181763599	181764100	.	0	.
1447	chr1	181765293	181765794	.	0	.
1448	chr1	180951782	180952283	.	0	.
1449	chr1	181637897	181638398	.	0	.
1450	chr1	182388282	182388783	.	0	.
1451	chr1	184866875	184867376	.	0	.
1452	chr1	185159907	185160408	.	0	.
1453	chr1	184018860	184019361	.	0	.
1454	chr1	192204327	192204828	.	0	.
1455	chr1	192379506	192380007	.	0	.
1456	chr1	192652142	192652643	.	0	.
1457	chr1	192678001	192678502	.	0	.
1458	chr1	192851784	192852285	.	0	.
1459	chr1	193059213	193059714	.	0	.
1460	chr1	193121684	193122185	.	0	.
1461	chr1	193186360	193186861	.	0	.
1462	chr1	193625428	193625929	.	0	.
1463	chr1	193715002	193715503	.	0	.
1464	chr1	197274825	197275326	.	0	.
1465	chr1	197306274	197306775	.	0	.
1466	chr1	197351986	197352487	.	0	.
1467	chr1	197356845	197357346	.	0	.
1468	chr1	197433932	197434433	.	0	.
1469	chr1	197615118	197615619	.	0	.
1470	chr1	197775899	197776400	.	0	.
1471	chr1	198204022	198204523	.	0	.
1472	chr1	198204866	198205367	.	0	.
1473	chr1	198294993	198295494	.	0	.
1474	chr1	198465443	198465944	.	0	.
1475	chr1	198497096	198497597	.	0	.
1476	chr1	198534949	198535450	.	0	.
1477	chr1	198197533	198198034	.	0	.
1478	chr1	200626592	200627093	.	0	.
1479	chr1	200628120	200628621	.	0	.
1480	chr1	200894771	200895272	.	0	.
1481	chr1	200901868	200902369	.	0	.
1482	chr1	200912339	200912840	.	0	.
1483	chr1	200993058	200993559	.	0	.
1484	chr1	200362421	200362922	.	0	.
1485	chr1	200392139	200392640	.	0	.
1486	chr1	200395057	200395558	.	0	.
1487	chr1	200971936	200972437	.	0	.
1488	chr1	200991729	200992230	.	0	.
1489	chr1	201005842	201006343	.	0	.
1490	chr1	201012945	201013446	.	0	.
1491	chr1	201143076	201143577	.	0	.
1492	chr1	201143914	201144415	.	0	.
1493	chr1	201184835	201185336	.	0	.
1494	chr1	201319687	201320188	.	0	.
1495	chr1	201496454	201496955	.	0	.
1496	chr1	201502333	201502834	.	0	.
1497	chr1	201503867	201504368	.	0	.
1498	chr1	201505229	201505730	.	0	.
1499	chr1	201506047	201506548	.	0	.
1500	chr1	201513730	201514231	.	0	.
1501	chr1	201534986	201535487	.	0	.
1502	chr1	201535611	201536112	.	0	.
1503	chr1	201536486	201536987	.	0	.
1504	chr1	201608662	201609163	.	0	.
1505	chr1	201854747	201855248	.	0	.
1506	chr1	201718746	201719247	.	0	.
1507	chr1	201191543	201192044	.	0	.
1508	chr1	201266702	201267203	.	0	.
1509	chr1	201435611	201436112	.	0	.
1510	chr1	201436342	201436843	.	0	.
1511	chr1	201605644	201606145	.	0	.
1512	chr1	201617379	201617880	.	0	.
1513	chr1	201630983	201631484	.	0	.
1514	chr1	201728678	201729179	.	0	.
1515	chr1	201849632	201850133	.	0	.
1516	chr1	202029100	202029601	.	0	.
1517	chr1	202129684	202130185	.	0	.
1518	chr1	202130741	202131242	.	0	.
1519	chr1	202405789	202406290	.	0	.
1520	chr1	202411356	202411857	.	0	.
1521	chr1	202473545	202474046	.	0	.
1522	chr1	202591495	202591996	.	0	.
1523	chr1	202712132	202712633	.	0	.
1524	chr1	202712660	202713161	.	0	.
1525	chr1	202847478	202847979	.	0	.
1526	chr1	203126279	203126780	.	0	.
1527	chr1	203127453	203127954	.	0	.
1528	chr1	202236270	202236771	.	0	.
1529	chr1	202405789	202406290	.	0	.
1530	chr1	202712132	202712633	.	0	.
1531	chr1	203167989	203168490	.	0	.
1532	chr1	203217255	203217756	.	0	.
1533	chr1	203475200	203475701	.	0	.
1534	chr1	203505455	203505956	.	0	.
1535	chr1	203555013	203555514	.	0	.
1536	chr1	203576571	203577072	.	0	.
1537	chr1	203623447	203623948	.	0	.
1538	chr1	203851719	203852220	.	0	.
1539	chr1	204188304	204188805	.	0	.
1540	chr1	204213474	204213975	.	0	.
1541	chr1	203040389	203040890	.	0	.
1542	chr1	203556547	203557048	.	0	.
1543	chr1	203217255	203217756	.	0	.
1544	chr1	203239476	203239977	.	0	.
1545	chr1	203250766	203251267	.	0	.
1546	chr1	203259741	203260242	.	0	.
1547	chr1	203263303	203263804	.	0	.
1548	chr1	203264048	203264549	.	0	.
1549	chr1	203267443	203267944	.	0	.
1550	chr1	203270927	203271428	.	0	.
1551	chr1	203360469	203360970	.	0	.
1552	chr1	203361248	203361749	.	0	.
1553	chr1	203362179	203362680	.	0	.
1554	chr1	203396833	203397334	.	0	.
1555	chr1	203439015	203439516	.	0	.
1556	chr1	203476058	203476559	.	0	.
1557	chr1	203476944	203477445	.	0	.
1558	chr1	203487601	203488102	.	0	.
1559	chr1	203491930	203492431	.	0	.
1560	chr1	203501700	203502201	.	0	.
1561	chr1	203503247	203503748	.	0	.
1562	chr1	203503831	203504332	.	0	.
1563	chr1	203504599	203505100	.	0	.
1564	chr1	203505455	203505956	.	0	.
1565	chr1	203508076	203508577	.	0	.
1566	chr1	203508726	203509227	.	0	.
1567	chr1	203510063	203510564	.	0	.
1568	chr1	203512949	203513450	.	0	.
1569	chr1	203513930	203514431	.	0	.
1570	chr1	203514440	203514941	.	0	.
1571	chr1	203515028	203515529	.	0	.
1572	chr1	203516015	203516516	.	0	.
1573	chr1	203516760	203517261	.	0	.
1574	chr1	203517497	203517998	.	0	.
1575	chr1	203518418	203518919	.	0	.
1576	chr1	203519271	203519772	.	0	.
1577	chr1	203519872	203520373	.	0	.
1578	chr1	203528769	203529270	.	0	.
1579	chr1	203529843	203530344	.	0	.
1580	chr1	203555013	203555514	.	0	.
1581	chr1	203556547	203557048	.	0	.
1582	chr1	203557335	203557836	.	0	.
1583	chr1	203558368	203558869	.	0	.
1584	chr1	203564672	203565173	.	0	.
1585	chr1	203572023	203572524	.	0	.
1586	chr1	203572782	203573283	.	0	.
1587	chr1	203576571	203577072	.	0	.
1588	chr1	203585637	203586138	.	0	.
1589	chr1	203589133	203589634	.	0	.
1590	chr1	203590392	203590893	.	0	.
1591	chr1	203591030	203591531	.	0	.
1592	chr1	203591550	203592051	.	0	.
1593	chr1	203592064	203592565	.	0	.
1594	chr1	203596848	203597349	.	0	.
1595	chr1	203597504	203598005	.	0	.
1596	chr1	203598168	203598669	.	0	.
1597	chr1	203604180	203604681	.	0	.
1598	chr1	203606082	203606583	.	0	.
1599	chr1	203607153	203607654	.	0	.
1600	chr1	203609279	203609780	.	0	.
1601	chr1	203621530	203622031	.	0	.
1602	chr1	203623447	203623948	.	0	.
1603	chr1	203624765	203625266	.	0	.
1604	chr1	203625558	203626059	.	0	.
1605	chr1	203626572	203627073	.	0	.
1606	chr1	203627248	203627749	.	0	.
1607	chr1	203627854	203628355	.	0	.
1608	chr1	203628443	203628944	.	0	.
1609	chr1	203629422	203629923	.	0	.
1610	chr1	203643254	203643755	.	0	.
1611	chr1	203670624	203671125	.	0	.
1612	chr1	203686318	203686819	.	0	.
1613	chr1	203725221	203725722	.	0	.
1614	chr1	203773716	203774217	.	0	.
1615	chr1	203795347	203795848	.	0	.
1616	chr1	203851719	203852220	.	0	.
1617	chr1	203906200	203906701	.	0	.
1618	chr1	203906910	203907411	.	0	.
1619	chr1	204037740	204038241	.	0	.
1620	chr1	204134022	204134523	.	0	.
1621	chr1	204157700	204158201	.	0	.
1622	chr1	204187610	204188111	.	0	.
1623	chr1	204188304	204188805	.	0	.
1624	chr1	204188952	204189453	.	0	.
1625	chr1	204190034	204190535	.	0	.
1626	chr1	204206412	204206913	.	0	.
1627	chr1	204208978	204209479	.	0	.
1628	chr1	204213474	204213975	.	0	.
1629	chr1	204214014	204214515	.	0	.
1630	chr1	204240984	204241485	.	0	.
1631	chr1	204246561	204247062	.	0	.
1632	chr1	204248619	204249120	.	0	.
1633	chr1	204249532	204250033	.	0	.
1634	chr1	204250055	204250556	.	0	.
1635	chr1	204255049	204255550	.	0	.
1636	chr1	204255585	204256086	.	0	.
1637	chr1	204262777	204263278	.	0	.
1638	chr1	204263528	204264029	.	0	.
1639	chr1	204272000	204272501	.	0	.
1640	chr1	204278952	204279453	.	0	.
1641	chr1	204286661	204287162	.	0	.
1642	chr1	204296579	204297080	.	0	.
1643	chr1	204307475	204307976	.	0	.
1644	chr1	204314028	204314529	.	0	.
1645	chr1	204316300	204316801	.	0	.
1646	chr1	204319282	204319783	.	0	.
1647	chr1	204320641	204321142	.	0	.
1648	chr1	204326742	204327243	.	0	.
1649	chr1	204332755	204333256	.	0	.
1650	chr1	204347777	204348278	.	0	.
1651	chr1	204348741	204349242	.	0	.
1652	chr1	204350189	204350690	.	0	.
1653	chr1	204356821	204357322	.	0	.
1654	chr1	204357391	204357892	.	0	.
1655	chr1	204359685	204360186	.	0	.
1656	chr1	204360239	204360740	.	0	.
1657	chr1	204417502	204418003	.	0	.
1658	chr1	204443822	204444323	.	0	.
1659	chr1	204503072	204503573	.	0	.
1660	chr1	204505761	204506262	.	0	.
1661	chr1	204506339	204506840	.	0	.
1662	chr1	204506861	204507362	.	0	.
1663	chr1	204514839	204515340	.	0	.
1664	chr1	204516065	204516566	.	0	.
1665	chr1	204637657	204638158	.	0	.
1666	chr1	204670047	204670548	.	0	.
1667	chr1	204670594	204671095	.	0	.
1668	chr1	204677846	204678347	.	0	.
1669	chr1	204706235	204706736	.	0	.
1670	chr1	204713491	204713992	.	0	.
1671	chr1	204760177	204760678	.	0	.
1672	chr1	204773635	204774136	.	0	.
1673	chr1	204818897	204819398	.	0	.
1674	chr1	204829801	204830302	.	0	.
1675	chr1	204830559	204831060	.	0	.
1676	chr1	204831088	204831589	.	0	.
1677	chr1	204889365	204889866	.	0	.
1678	chr1	204945532	204946033	.	0	.
1679	chr1	204950211	204950712	.	0	.
1680	chr1	204958269	204958770	.	0	.
1681	chr1	204965583	204966084	.	0	.
1682	chr1	204971967	204972468	.	0	.
1683	chr1	205004231	205004732	.	0	.
1684	chr1	205023141	205023642	.	0	.
1685	chr1	205067899	205068400	.	0	.
1686	chr1	205072381	205072882	.	0	.
1687	chr1	205073049	205073550	.	0	.
1688	chr1	205109292	205109793	.	0	.
1689	chr1	205127923	205128424	.	0	.
1690	chr1	205172652	205173153	.	0	.
1691	chr1	205175343	205175844	.	0	.
1692	chr1	205175938	205176439	.	0	.
1693	chr1	205182868	205183369	.	0	.
1694	chr1	204332205	204332706	.	0	.
1695	chr1	204995065	204995566	.	0	.
1696	chr1	204961091	204961592	.	0	.
1697	chr1	204995065	204995566	.	0	.
1698	chr1	205055380	205055881	.	0	.
1699	chr1	205244329	205244830	.	0	.
1700	chr1	205505029	205505530	.	0	.
1701	chr1	205510829	205511330	.	0	.
1702	chr1	205597831	205598332	.	0	.
1703	chr1	205993612	205994113	.	0	.
1704	chr1	206117136	206117637	.	0	.
1705	chr1	206413594	206414095	.	0	.
1706	chr1	206686571	206687072	.	0	.
1707	chr1	205037710	205038211	.	0	.
1708	chr1	205518278	205518779	.	0	.
1709	chr1	205070969	205071470	.	0	.
1710	chr1	205244329	205244830	.	0	.
1711	chr1	205915021	205915522	.	0	.
1712	chr1	206117136	206117637	.	0	.
1713	chr1	206413594	206414095	.	0	.
1714	chr1	205920716	205921217	.	0	.
1715	chr1	206448750	206449251	.	0	.
1716	chr1	206479459	206479960	.	0	.
1717	chr1	206587977	206588478	.	0	.
1718	chr1	206685406	206685907	.	0	.
1719	chr1	206685921	206686422	.	0	.
1720	chr1	206912411	206912912	.	0	.
1721	chr1	206739363	206739864	.	0	.
1722	chr1	206658845	206659346	.	0	.
1723	chr1	206673114	206673615	.	0	.
1724	chr1	206684640	206685141	.	0	.
1725	chr1	206685406	206685907	.	0	.
1726	chr1	206685921	206686422	.	0	.
1727	chr1	206690490	206690991	.	0	.
1728	chr1	206692986	206693487	.	0	.
1729	chr1	206700712	206701213	.	0	.
1730	chr1	206705109	206705610	.	0	.
1731	chr1	206725520	206726021	.	0	.
1732	chr1	206842789	206843290	.	0	.
1733	chr1	206912411	206912912	.	0	.
1734	chr1	206929882	206930383	.	0	.
1735	chr1	206948501	206949002	.	0	.
1736	chr1	206955985	206956486	.	0	.
1737	chr1	206961695	206962196	.	0	.
1738	chr1	206979337	206979838	.	0	.
1739	chr1	206982070	206982571	.	0	.
1740	chr1	207018023	207018524	.	0	.
1741	chr1	207059490	207059991	.	0	.
1742	chr1	207069974	207070475	.	0	.
1743	chr1	207077738	207078239	.	0	.
1744	chr1	207496112	207496613	.	0	.
1745	chr1	207565480	207565981	.	0	.
1746	chr1	207620201	207620702	.	0	.
1747	chr1	207644766	207645267	.	0	.
1748	chr1	207698810	207699311	.	0	.
1749	chr1	207753320	207753821	.	0	.
1750	chr1	207801636	207802137	.	0	.
1751	chr1	207809369	207809870	.	0	.
1752	chr1	207810120	207810621	.	0	.
1753	chr1	207811982	207812483	.	0	.
1754	chr1	207813374	207813875	.	0	.
1755	chr1	207817114	207817615	.	0	.
1756	chr1	207818887	207819388	.	0	.
1757	chr1	207825607	207826108	.	0	.
1758	chr1	207826140	207826641	.	0	.
1759	chr1	207826795	207827296	.	0	.
1760	chr1	207830612	207831113	.	0	.
1761	chr1	207831366	207831867	.	0	.
1762	chr1	207844962	207845463	.	0	.
1763	chr1	207848160	207848661	.	0	.
1764	chr1	207850952	207851453	.	0	.
1765	chr1	207873227	207873728	.	0	.
1766	chr1	207876058	207876559	.	0	.
1767	chr1	207883351	207883852	.	0	.
1768	chr1	207884957	207885458	.	0	.
1769	chr1	207886262	207886763	.	0	.
1770	chr1	207897119	207897620	.	0	.
1771	chr1	207910813	207911314	.	0	.
1772	chr1	207962717	207963218	.	0	.
1773	chr1	207969507	207970008	.	0	.
1774	chr1	207970788	207971289	.	0	.
1775	chr1	208024926	208025427	.	0	.
1776	chr1	208029370	208029871	.	0	.
1777	chr1	208030276	208030777	.	0	.
1778	chr1	208031227	208031728	.	0	.
1779	chr1	208047229	208047730	.	0	.
1780	chr1	208047869	208048370	.	0	.
1781	chr1	208055086	208055587	.	0	.
1782	chr1	208071300	208071801	.	0	.
1783	chr1	208090326	208090827	.	0	.
1784	chr1	208093722	208094223	.	0	.
1785	chr1	208098614	208099115	.	0	.
1786	chr1	208099248	208099749	.	0	.
1787	chr1	208101241	208101742	.	0	.
1788	chr1	208101925	208102426	.	0	.
1789	chr1	208102804	208103305	.	0	.
1790	chr1	208104178	208104679	.	0	.
1791	chr1	208105044	208105545	.	0	.
1792	chr1	208106268	208106769	.	0	.
1793	chr1	208107824	208108325	.	0	.
1794	chr1	208108425	208108926	.	0	.
1795	chr1	208109482	208109983	.	0	.
1796	chr1	208110151	208110652	.	0	.
1797	chr1	208129989	208130490	.	0	.
1798	chr1	208131575	208132076	.	0	.
1799	chr1	208132120	208132621	.	0	.
1800	chr1	208133843	208134344	.	0	.
1801	chr1	208149609	208150110	.	0	.
1802	chr1	208151904	208152405	.	0	.
1803	chr1	208158187	208158688	.	0	.
1804	chr1	208158701	208159202	.	0	.
1805	chr1	208159283	208159784	.	0	.
1806	chr1	208159884	208160385	.	0	.
1807	chr1	208167488	208167989	.	0	.
1808	chr1	208181074	208181575	.	0	.
1809	chr1	208197559	208198060	.	0	.
1810	chr1	208203211	208203712	.	0	.
1811	chr1	208207255	208207756	.	0	.
1812	chr1	208211786	208212287	.	0	.
1813	chr1	208217076	208217577	.	0	.
1814	chr1	208217838	208218339	.	0	.
1815	chr1	208233484	208233985	.	0	.
1816	chr1	208236242	208236743	.	0	.
1817	chr1	208237195	208237696	.	0	.
1818	chr1	208268728	208269229	.	0	.
1819	chr1	208269380	208269881	.	0	.
1820	chr1	208533780	208534281	.	0	.
1821	chr1	208534437	208534938	.	0	.
1822	chr1	207805699	207806200	.	0	.
1823	chr1	208247406	208247907	.	0	.
1824	chr1	210690790	210691291	.	0	.
1825	chr1	210779103	210779604	.	0	.
1826	chr1	212076938	212077439	.	0	.
1827	chr1	210768924	210769425	.	0	.
1828	chr1	210882448	210882949	.	0	.
1829	chr1	211183914	211184415	.	0	.
1830	chr1	211209940	211210441	.	0	.
1831	chr1	211210630	211211131	.	0	.
1832	chr1	211346904	211347405	.	0	.
1833	chr1	211356975	211357476	.	0	.
1834	chr1	211360085	211360586	.	0	.
1835	chr1	211529198	211529699	.	0	.
1836	chr1	211548003	211548504	.	0	.
1837	chr1	211548524	211549025	.	0	.
1838	chr1	211549345	211549846	.	0	.
1839	chr1	211551633	211552134	.	0	.
1840	chr1	211553945	211554446	.	0	.
1841	chr1	211579856	211580357	.	0	.
1842	chr1	211592152	211592653	.	0	.
1843	chr1	211647758	211648259	.	0	.
1844	chr1	211648305	211648806	.	0	.
1845	chr1	211663158	211663659	.	0	.
1846	chr1	211664319	211664820	.	0	.
1847	chr1	211738219	211738720	.	0	.
1848	chr1	211738835	211739336	.	0	.
1849	chr1	211788583	211789084	.	0	.
1850	chr1	212070642	212071143	.	0	.
1851	chr1	212076938	212077439	.	0	.
1852	chr1	212203464	212203965	.	0	.
1853	chr1	212234517	212235018	.	0	.
1854	chr1	212286827	212287328	.	0	.
1855	chr1	212437439	212437940	.	0	.
1856	chr1	212452711	212453212	.	0	.
1857	chr1	212456403	212456904	.	0	.
1858	chr1	212507359	212507860	.	0	.
1859	chr1	212546199	212546700	.	0	.
1860	chr1	211736328	211736829	.	0	.
1861	chr1	211789543	211790044	.	0	.
1862	chr1	212463488	212463989	.	0	.
1863	chr1	213094370	213094871	.	0	.
1864	chr1	211738835	211739336	.	0	.
1865	chr1	212076938	212077439	.	0	.
1866	chr1	212437439	212437940	.	0	.
1867	chr1	214891033	214891534	.	0	.
1868	chr1	213990302	213990803	.	0	.
1869	chr1	221675175	221675676	.	0	.
1870	chr1	221706058	221706559	.	0	.
1871	chr1	221713038	221713539	.	0	.
1872	chr1	221725672	221726173	.	0	.
1873	chr1	221741962	221742463	.	0	.
1874	chr1	221742701	221743202	.	0	.
1875	chr1	221781252	221781753	.	0	.
1876	chr1	221791217	221791718	.	0	.
1877	chr1	222546915	222547416	.	0	.
1878	chr1	222618389	222618890	.	0	.
1879	chr1	222667391	222667892	.	0	.
1880	chr1	222738004	222738505	.	0	.
1881	chr1	222823059	222823560	.	0	.
1882	chr1	222968931	222969432	.	0	.
1883	chr1	223081350	223081851	.	0	.
1884	chr1	223089997	223090498	.	0	.
1885	chr1	223114699	223115200	.	0	.
1886	chr1	223133612	223134113	.	0	.
1887	chr1	223142955	223143456	.	0	.
1888	chr1	223539902	223540403	.	0	.
1889	chr1	223540403	223540904	.	0	.
1890	chr1	223542822	223543323	.	0	.
1891	chr1	221725672	221726173	.	0	.
1892	chr1	222667391	222667892	.	0	.
1893	chr1	222823059	222823560	.	0	.
1894	chr1	223542822	223543323	.	0	.
1895	chr1	223831894	223832395	.	0	.
1896	chr1	224305816	224306317	.	0	.
1897	chr1	224432971	224433472	.	0	.
1898	chr1	224487146	224487647	.	0	.
1899	chr1	224510908	224511409	.	0	.
1900	chr1	224558903	224559404	.	0	.
1901	chr1	224616523	224617024	.	0	.
1902	chr1	224617887	224618388	.	0	.
1903	chr1	224618464	224618965	.	0	.
1904	chr1	224674294	224674795	.	0	.
1905	chr1	224678953	224679454	.	0	.
1906	chr1	224679636	224680137	.	0	.
1907	chr1	224727936	224728437	.	0	.
1908	chr1	224733267	224733768	.	0	.
1909	chr1	224740205	224740706	.	0	.
1910	chr1	224811050	224811551	.	0	.
1911	chr1	224852179	224852680	.	0	.
1912	chr1	224858911	224859412	.	0	.
1913	chr1	224898213	224898714	.	0	.
1914	chr1	225437138	225437639	.	0	.
1915	chr1	225857163	225857664	.	0	.
1916	chr1	225870840	225871341	.	0	.
1917	chr1	225880972	225881473	.	0	.
1918	chr1	226652453	226652954	.	0	.
1919	chr1	226696641	226697142	.	0	.
1920	chr1	226708344	226708845	.	0	.
1921	chr1	226711227	226711728	.	0	.
1922	chr1	226717233	226717734	.	0	.
1923	chr1	226731412	226731913	.	0	.
1924	chr1	226980675	226981176	.	0	.
1925	chr1	227887658	227888159	.	0	.
1926	chr1	226643056	226643557	.	0	.
1927	chr1	227445027	227445528	.	0	.
1928	chr1	227445027	227445528	.	0	.
1929	chr1	227429551	227430052	.	0	.
1930	chr1	227910441	227910942	.	0	.
1931	chr1	227947807	227948308	.	0	.
1932	chr1	228090602	228091103	.	0	.
1933	chr1	228276560	228277061	.	0	.
1934	chr1	228374681	228375182	.	0	.
1935	chr1	228735223	228735724	.	0	.
1936	chr1	228735807	228736308	.	0	.
1937	chr1	228736689	228737190	.	0	.
1938	chr1	228737379	228737880	.	0	.
1939	chr1	228836379	228836880	.	0	.
1940	chr1	229224950	229225451	.	0	.
1941	chr1	229229869	229230370	.	0	.
1942	chr1	228736689	228737190	.	0	.
1943	chr1	229129898	229130399	.	0	.
1944	chr1	229460939	229461440	.	0	.
1945	chr1	230194457	230194958	.	0	.
1946	chr1	230280889	230281390	.	0	.
1947	chr1	230798502	230799003	.	0	.
1948	chr1	230842614	230843115	.	0	.
1949	chr1	230865253	230865754	.	0	.
1950	chr1	230910175	230910676	.	0	.
1951	chr1	230972924	230973425	.	0	.
1952	chr1	231187544	231188045	.	0	.
1953	chr1	231694038	231694539	.	0	.
1954	chr1	230808952	230809453	.	0	.
1955	chr1	233907203	233907704	.	0	.
1956	chr1	236064296	236064797	.	0	.
1957	chr1	236146878	236147379	.	0	.
1958	chr1	236534104	236534605	.	0	.
1959	chr1	236688721	236689222	.	0	.
1960	chr1	236831919	236832420	.	0	.
1961	chr1	237211020	237211521	.	0	.
1962	chr1	236869928	236870429	.	0	.
1963	chr1	237178679	237179180	.	0	.
1964	chr1	237181677	237182178	.	0	.
1965	chr1	237185350	237185851	.	0	.
1966	chr1	237258722	237259223	.	0	.
1967	chr1	237281460	237281961	.	0	.
1968	chr1	238232257	238232758	.	0	.
1969	chr1	244102110	244102611	.	0	.
1970	chr1	244242400	244242901	.	0	.
1971	chr1	244599765	244600266	.	0	.
1972	chr1	244640677	244641178	.	0	.
1973	chr1	244670024	244670525	.	0	.
1974	chr1	244761348	244761849	.	0	.
1975	chr1	244906810	244907311	.	0	.
1976	chr1	245220638	245221139	.	0	.
1977	chr1	245420250	245420751	.	0	.
1978	chr1	245466317	245466818	.	0	.
1979	chr1	245679034	245679535	.	0	.
1980	chr1	245807281	245807782	.	0	.
1981	chr1	244833736	244834237	.	0	.
1982	chr1	244918108	244918609	.	0	.
1983	chr1	245345358	245345859	.	0	.
1984	chr1	245466317	245466818	.	0	.
1985	chr1	245541363	245541864	.	0	.
1986	chr1	245585225	245585726	.	0	.
1987	chr1	245585833	245586334	.	0	.
1988	chr1	245652035	245652536	.	0	.
1989	chr1	245675808	245676309	.	0	.
1990	chr1	245680329	245680830	.	0	.
1991	chr1	246283931	246284432	.	0	.
1992	chr1	246289726	246290227	.	0	.
1993	chr1	246295302	246295803	.	0	.
1994	chr1	245969183	245969684	.	0	.
1995	chr1	246907388	246907889	.	0	.
1996	chr1	247332232	247332733	.	0	.
1997	chr1	247351723	247352224	.	0	.
1998	chr1	247639268	247639769	.	0	.
[truncated: 18,705 more rows]
