# Supplementary material for: Central amygdala single-nucleus atlas reveals chromatin and gene transcription dynamics in human alcohol use disorder
Source: Nat Commun. 2026 Jan 19;17:1634. doi: 10.1038/s41467-026-68351-1 (PMC12905162; doi:10.1038/s41467-026-68351-1)
Supplement: Supplementary file 3 — Supplementary Data 1-37 [file 41467_2026_68351_MOESM3_ESM.zip › Supplementary Data/Supplementary Data 16.csv]

	Chr	Start	End	Strand	Peak Enrichment Score	Nearest Gene	Peak Type	Celltype	CRE Gene
0	chr1	817076	817576	*	33.5818	FAM87B	Promoter	MIC	AL627309.1
1	chr1	827290	827790	*	76.515	LINC00115	Promoter	EXC	NOC2L
2	chr1	832205	832705	*	4.05591	LINC00115	Intronic	END	LINC01128
3	chr1	850243	850743	*	14.5151	LINC00115	Intronic	EXC	MIR1302-2HG
4	chr1	856406	856906	*	5.84343	FAM41C	Exonic	END	LINC01128
5	chr1	858598	859098	*	3.8961	FAM41C	Exonic	OPC	ISG15
6	chr1	869664	870164	*	17.3029	FAM41C	Intronic	EXC	SSU72
7	chr1	903811	904311	*	10.4827	LINC02593	Distal	EXC	LINC01409
8	chr1	904507	905007	*	34.4549	LINC02593	Distal	INH	AL645608.6
9	chr1	905266	905766	*	11.35	LINC02593	Distal	INH	AL627309.5
10	chr1	906641	907141	*	8.82268	LINC02593	Distal	MIC	AL627309.5
11	chr1	909918	910418	*	17.3678	LINC02593	Distal	AST	AL669831.2
12	chr1	910502	911002	*	4.20794	LINC02593	Distal	INH	AL645608.2
13	chr1	911463	911963	*	9.51387	LINC02593	Distal	EXC	MIR1302-2HG
14	chr1	912913	913413	*	5.32869	LINC02593	Distal	EXC	MIR1302-2HG
15	chr1	914786	915286	*	6.60271	LINC02593	Distal	EXC	LINC01409
16	chr1	918274	918774	*	3.91275	LINC02593	Exonic	INH	MIR1302-2HG
17	chr1	919104	919604	*	7.72616	LINC02593	Exonic	EXC	MIR1302-2HG
18	chr1	920384	920884	*	6.87206	LINC02593	Promoter	EXC	LINC01128
19	chr1	920976	921476	*	18.0001	LINC02593	Promoter	INH	LINC02593
20	chr1	921818	922318	*	7.52745	LINC02593	Distal	EXC	LINC01409
21	chr1	922427	922927	*	7.72616	SAMD11	Distal	EXC	MIR1302-2HG
22	chr1	923623	924123	*	30.2236	SAMD11	Promoter	AST	AL627309.2
23	chr1	924553	925053	*	9.72944	SAMD11	Promoter	AST	AL627309.2
24	chr1	925419	925919	*	4.67344	SAMD11	Intronic	END	AL627309.2
25	chr1	926406	926906	*	4.88423	SAMD11	Intronic	INH	MIR1302-2HG
26	chr1	927674	928174	*	4.72008	SAMD11	Intronic	INH	LINC01128
27	chr1	928833	929333	*	6.4566	SAMD11	Intronic	INH	MIR1302-2HG
28	chr1	930363	930863	*	5.56954	SAMD11	Intronic	INH	MIR1302-2HG
29	chr1	931091	931591	*	6.72638	SAMD11	Intronic	INH	MIR1302-2HG
30	chr1	933410	933910	*	5.7122	SAMD11	Intronic	EXC	MIR1302-2HG
31	chr1	935193	935693	*	7.30096	SAMD11	Intronic	INH	MIR1302-2HG
32	chr1	935852	936352	*	5.76988	SAMD11	Intronic	INH	MIR1302-2HG
33	chr1	936811	937311	*	7.37755	SAMD11	Intronic	INH	MIR1302-2HG
34	chr1	938014	938514	*	7.06104	SAMD11	Intronic	EXC	LINC01409
35	chr1	939066	939566	*	14.5836	SAMD11	Exonic	INH	MIR1302-2HG
36	chr1	939988	940488	*	35.2969	SAMD11	Intronic	EXC	AL627309.2
37	chr1	940640	941140	*	24.2775	SAMD11	Intronic	EXC	MIR1302-2HG
38	chr1	941483	941983	*	24.9701	SAMD11	Intronic	INH	AL627309.3
39	chr1	942435	942935	*	30.0689	NOC2L	Exonic	INH	MIR1302-2HG
40	chr1	943200	943700	*	20.8376	NOC2L	Intronic	EXC	MIR1302-2HG
41	chr1	943733	944233	*	3.91275	NOC2L	Exonic	INH	MIR1302-2HG
42	chr1	944264	944764	*	20.8376	NOC2L	Exonic	EXC	MIR1302-2HG
43	chr1	945493	945993	*	10.4442	NOC2L	Intronic	EXC	MIR1302-2HG
44	chr1	958512	959012	*	5.56954	NOC2L	Promoter	INH	FNDC10
45	chr1	959111	959611	*	91.6361	NOC2L	Promoter	INH	AL390719.3
46	chr1	959627	960127	*	4.88423	NOC2L	Promoter	INH	FNDC10
47	chr1	960317	960817	*	34.6477	KLHL17	Promoter	EXC	LINC01409
48	chr1	961155	961655	*	6.88899	KLHL17	Exonic	INH	MIR1302-2HG
49	chr1	962675	963175	*	6.87206	KLHL17	Intronic	EXC	MIR1302-2HG
50	chr1	966154	966654	*	3.09421	PLEKHN1	Promoter	OPC	LINC01128
51	chr1	966753	967253	*	26.8802	PLEKHN1	Intronic	EXC	LINC01128
52	chr1	973470	973970	*	5.7122	PLEKHN1	Intronic	EXC	LINC01409
53	chr1	975105	975605	*	4.0711	PERM1	Exonic	AST	LINC01128
54	chr1	975966	976466	*	9.88368	PERM1	Exonic	EXC	SAMD11
55	chr1	978570	979070	*	5.34493	PERM1	Intronic	EXC	MIR1302-2HG
56	chr1	979475	979975	*	4.20794	PERM1	Exonic	INH	MIR1302-2HG
57	chr1	980687	981187	*	5.88301	PERM1	Exonic	END	LINC01128
58	chr1	982464	982964	*	3.23322	PERM1	Promoter	OPC	MIR1302-2HG
59	chr1	984069	984569	*	10.8882	PERM1	Distal	INH	AGRN
60	chr1	995407	995907	*	4.05948	HES4	Distal	END	LINC01128
61	chr1	996804	997304	*	4.21325	HES4	Distal	AST	LINC01128
62	chr1	997600	998100	*	14.7278	HES4	Distal	AST	LINC01128
63	chr1	998116	998616	*	6.32254	HES4	Distal	AST	LINC01128
64	chr1	998960	999460	*	20.0121	HES4	Promoter	AST	AL645608.6
65	chr1	999941	1000441	*	77.4207	HES4	Promoter	EXC	AL627309.2
66	chr1	1000631	1001131	*	48.7885	ISG15	Promoter	INH	AL627309.2
67	chr1	1001184	1001684	*	7.72616	ISG15	Promoter	EXC	AL645608.2
68	chr1	1001751	1002251	*	41.4274	ISG15	Promoter	EXC	LINC02593
69	chr1	1005213	1005713	*	9.91327	ISG15	Intronic	END	AL669831.2
70	chr1	1012679	1013179	*	3.09421	AGRN	Intronic	OPC	AL645608.6
71	chr1	1013204	1013704	*	51.3066	AGRN	Exonic	EXC	AL627309.5
72	chr1	1014181	1014681	*	26.0892	AGRN	Exonic	END	LINC01128
73	chr1	1014827	1015327	*	6.67247	AGRN	Distal	OPC	LINC01128
74	chr1	1015363	1015863	*	8.67684	AGRN	Distal	AST	LINC02593
75	chr1	1019367	1019867	*	87.4823	AGRN	Promoter	OLI	AGRN
76	chr1	1019871	1020371	*	36.8432	AGRN	Promoter	END	AGRN
77	chr1	1020606	1021106	*	27.6847	AGRN	Intronic	END	AL645608.7
78	chr1	1021107	1021607	*	7.37755	AGRN	Intronic	INH	AL645608.7
79	chr1	1021827	1022327	*	9.51387	AGRN	Intronic	EXC	C1orf159
80	chr1	1022411	1022911	*	8.32959	AGRN	Intronic	INH	C1orf159
81	chr1	1023589	1024089	*	12.2283	AGRN	Intronic	OLI	AGRN
82	chr1	1024294	1024794	*	3.12014	AGRN	Intronic	OLI	AGRN
83	chr1	1024955	1025455	*	19.5474	AGRN	Intronic	AST	AGRN
84	chr1	1025900	1026400	*	5.97134	AGRN	Intronic	END	PERM1
85	chr1	1026744	1027244	*	10.1915	AGRN	Intronic	END	LINC01128
86	chr1	1027865	1028365	*	3.91275	AGRN	Intronic	INH	MIR1302-2HG
87	chr1	1031217	1031717	*	18.1752	AGRN	Intronic	OPC	AGRN
88	chr1	1031905	1032405	*	18.2611	AGRN	Intronic	EXC	AGRN
89	chr1	1032431	1032931	*	18.2299	AGRN	Intronic	EXC	AGRN
90	chr1	1032963	1033463	*	90.8665	AGRN	Intronic	EXC	AL390719.3
91	chr1	1033985	1034485	*	26.8844	AGRN	Exonic	EXC	LINC01409
92	chr1	1035061	1035561	*	7.30096	AGRN	Exonic	INH	LINC01409
93	chr1	1036113	1036613	*	7.06104	AGRN	Intronic	EXC	LINC01409
94	chr1	1036721	1037221	*	4.88423	AGRN	Intronic	INH	LINC01409
95	chr1	1037263	1037763	*	52.7612	AGRN	Intronic	EXC	LINC01409
96	chr1	1038142	1038642	*	9.88368	AGRN	Intronic	EXC	LINC01409
97	chr1	1039017	1039517	*	10.8769	AGRN	Intronic	EXC	LINC01409
98	chr1	1039971	1040471	*	18.4427	AGRN	Intronic	EXC	LINC01409
99	chr1	1040632	1041132	*	66.1265	AGRN	Intronic	EXC	C1orf159
100	chr1	1041165	1041665	*	3.91275	AGRN	Intronic	INH	LINC01128
101	chr1	1043055	1043555	*	5.56954	AGRN	Exonic	INH	LINC01128
102	chr1	1043663	1044163	*	5.06151	AGRN	Exonic	INH	LINC01409
103	chr1	1044314	1044814	*	5.95682	AGRN	Intronic	INH	LINC01409
104	chr1	1046875	1047375	*	5.06151	AGRN	Intronic	INH	LINC01128
105	chr1	1053344	1053844	*	6.91643	RNF223	Exonic	EXC	LINC01128
106	chr1	1054970	1055470	*	10.4442	RNF223	Exonic	EXC	LINC01128
107	chr1	1055974	1056474	*	14.3805	RNF223	Distal	EXC	LINC01409
108	chr1	1056737	1057237	*	6.17852	RNF223	Distal	EXC	LINC01409
109	chr1	1058160	1058660	*	6.60271	RNF223	Distal	EXC	LINC01409
110	chr1	1058763	1059263	*	27.8408	RNF223	Distal	EXC	LINC01409
111	chr1	1059417	1059917	*	67.6478	RNF223	Distal	EXC	C1orf159
112	chr1	1063724	1064224	*	24.4021	RNF223	Distal	AST	UBE2J2
113	chr1	1065924	1066424	*	7.06104	RNF223	Distal	EXC	LINC01409
114	chr1	1066774	1067274	*	11.5219	RNF223	Distal	EXC	LINC01409
115	chr1	1067769	1068269	*	12.4838	RNF223	Distal	EXC	LINC01409
116	chr1	1068550	1069050	*	13.6725	RNF223	Distal	EXC	LINC01409
117	chr1	1069133	1069633	*	75.3505	RNF223	Distal	EXC	LINC01128
118	chr1	1069700	1070200	*	10.8769	RNF223	Distal	EXC	LINC01409
119	chr1	1071056	1071556	*	4.85896	RNF223	Exonic	EXC	LINC01409
120	chr1	1071954	1072454	*	9.46976	RNF223	Exonic	EXC	LINC01409
121	chr1	1072950	1073450	*	6.87206	RNF223	Intronic	EXC	LINC01409
122	chr1	1074285	1074785	*	10.4827	RNF223	Promoter	EXC	LINC01409
123	chr1	1079508	1080008	*	12.5856	RNF223	Distal	EXC	LINC01128
124	chr1	1080265	1080765	*	4.72008	RNF223	Distal	INH	AL645608.2
125	chr1	1081273	1081773	*	7.52745	RNF223	Distal	EXC	LINC01128
126	chr1	1082263	1082763	*	9.51387	RNF223	Exonic	EXC	LINC01409
127	chr1	1084083	1084583	*	6.04671	RNF223	Exonic	EXC	LINC01409
128	chr1	1085897	1086397	*	7.72616	RNF223	Intronic	EXC	LINC01409
129	chr1	1087005	1087505	*	3.91275	RNF223	Exonic	INH	LINC01409
130	chr1	1087768	1088268	*	6.60271	RNF223	Intronic	EXC	LINC01409
131	chr1	1099090	1099590	*	4.83562	C1orf159	Intronic	OLI	AGRN
132	chr1	1101355	1101855	*	3.12014	C1orf159	Intronic	OLI	C1orf159
133	chr1	1106837	1107337	*	3.33202	C1orf159	Intronic	OLI	C1orf159
134	chr1	1107420	1107920	*	3.12014	C1orf159	Intronic	OLI	AGRN
135	chr1	1110706	1111206	*	10.4827	C1orf159	Intronic	EXC	LINC01409
136	chr1	1115907	1116407	*	177.724	C1orf159	Exonic	INH	AGRN
137	chr1	1116563	1117063	*	21.9698	C1orf159	Promoter	EXC	LINC01409
138	chr1	1117589	1118089	*	6.04671	C1orf159	Promoter	EXC	AL627309.5
139	chr1	1119627	1120127	*	8.60747	C1orf159	Distal	EXC	LINC01128
140	chr1	1122030	1122530	*	28.144	C1orf159	Distal	EXC	AGRN
141	chr1	1124945	1125445	*	8.03017	C1orf159	Distal	OLI	C1orf159
142	chr1	1126847	1127347	*	4.20794	LINC01342	Distal	INH	LINC01128
143	chr1	1135343	1135843	*	10.3175	LINC01342	Promoter	INH	LINC01409
144	chr1	1142565	1143065	*	5.06151	LINC01342	Exonic	INH	LINC01409
145	chr1	1143693	1144193	*	5.95682	LINC01342	Exonic	INH	LINC01128
146	chr1	1144530	1145030	*	5.7122	LINC01342	Distal	EXC	LINC01409
147	chr1	1146367	1146867	*	5.7122	LINC01342	Distal	EXC	LINC01409
148	chr1	1148127	1148627	*	5.7122	LINC01342	Distal	EXC	LINC01409
149	chr1	1151558	1152058	*	3.33202	LINC01342	Distal	OLI	C1orf159
150	chr1	1154056	1154556	*	6.60271	MIR200B	Distal	EXC	C1orf159
151	chr1	1155928	1156428	*	6.25927	MIR200B	Distal	EXC	C1orf159
152	chr1	1156566	1157066	*	2.44732	MIR200B	Distal	MIC	AGRN
153	chr1	1157327	1157827	*	81.0774	MIR200B	Distal	MIC	UBE2J2
154	chr1	1158059	1158559	*	61.3366	MIR200B	Distal	OLI	AGRN
155	chr1	1158686	1159186	*	17.415	MIR200B	Distal	OLI	AGRN
156	chr1	1162692	1163192	*	3.79914	MIR200B	Distal	MIC	LINC01128
157	chr1	1165281	1165781	*	3.09421	MIR200B	Promoter	OPC	AL645608.1
158	chr1	1168774	1169274	*	9.51387	MIR429	Promoter	EXC	LINC01409
159	chr1	1181092	1181592	*	5.7122	TTLL10	Intronic	EXC	LINC01128
160	chr1	1182296	1182796	*	4.34939	TTLL10	Intronic	OLI	C1orf159
161	chr1	1183083	1183583	*	5.04021	TTLL10	Intronic	OPC	AGRN
162	chr1	1185261	1185761	*	18.3039	TTLL10	Exonic	OLI	AGRN
163	chr1	1201267	1201767	*	24.3942	TNFRSF18	Distal	EXC	LINC01409
164	chr1	1202869	1203369	*	6.88899	TNFRSF18	Distal	INH	LINC01409
165	chr1	1203714	1204214	*	6.87206	TNFRSF18	Exonic	EXC	LINC01409
166	chr1	1204950	1205450	*	8.60747	TNFRSF18	Intronic	EXC	LINC01128
167	chr1	1205641	1206141	*	10.4442	TNFRSF18	Intronic	EXC	LINC01409
168	chr1	1206332	1206832	*	12.3712	TNFRSF18	Exonic	EXC	LINC01128
169	chr1	1207913	1208413	*	16.1809	TNFRSF18	Promoter	EXC	C1orf159
170	chr1	1209078	1209578	*	7.37755	TNFRSF18	Distal	INH	C1orf159
171	chr1	1210093	1210593	*	6.04671	TNFRSF18	Distal	EXC	LINC01409
172	chr1	1212777	1213277	*	24.7942	TNFRSF4	Exonic	END	LINC01128
173	chr1	1214216	1214716	*	6.87206	TNFRSF4	Promoter	EXC	LINC01128
174	chr1	1215213	1215713	*	4.05591	TNFRSF4	Promoter	END	LINC01409
175	chr1	1217070	1217570	*	6.04671	TNFRSF4	Exonic	EXC	AP006222.2
176	chr1	1217816	1218316	*	29.4202	TNFRSF4	Intronic	EXC	LINC01409
177	chr1	1218532	1219032	*	10.4442	TNFRSF4	Exonic	EXC	LINC01409
178	chr1	1231021	1231521	*	4.20794	SDF4	Promoter	INH	LINC01128
179	chr1	1231757	1232257	*	176.756	SDF4	Promoter	INH	UBE2J2
180	chr1	1232281	1232781	*	37.1804	B3GALT6	Promoter	INH	AL390719.3
181	chr1	1235978	1236478	*	5.34493	B3GALT6	Distal	EXC	LINC01409
182	chr1	1236712	1237212	*	5.7122	B3GALT6	Distal	EXC	LINC01409
183	chr1	1238133	1238633	*	3.35256	B3GALT6	Distal	AST	C1orf159
184	chr1	1239439	1239939	*	5.68664	C1QTNF12	Distal	OPC	LINC01128
185	chr1	1241106	1241606	*	8.32959	C1QTNF12	Distal	INH	LINC01409
186	chr1	1241668	1242168	*	8.32959	C1QTNF12	Distal	INH	LINC01409
187	chr1	1242185	1242685	*	4.20794	C1QTNF12	Distal	INH	LINC01128
188	chr1	1250154	1250654	*	6.31571	C1QTNF12	Distal	OLI	AGRN
189	chr1	1255067	1255567	*	3.71303	C1QTNF12	Exonic	OLI	AL645608.7
190	chr1	1259010	1259510	*	2.54327	C1QTNF12	Intronic	OLI	AL390719.3
191	chr1	1260134	1260634	*	17.9935	UBE2J2	Intronic	MIC	LINC01409
192	chr1	1272872	1273372	*	4.20794	UBE2J2	Exonic	INH	LINC01128
193	chr1	1273790	1274290	*	90.4313	UBE2J2	Promoter	INH	AGRN
194	chr1	1274328	1274828	*	9.5971	UBE2J2	Promoter	OPC	AL390719.3
195	chr1	1274868	1275368	*	13.9959	UBE2J2	Promoter	EXC	AL645608.1
196	chr1	1280968	1281468	*	8.60747	SCNN1D	Exonic	EXC	AL645608.2
197	chr1	1282853	1283353	*	6.87206	SCNN1D	Intronic	EXC	LINC01128
198	chr1	1283727	1284227	*	7.78241	SCNN1D	Intronic	EXC	LINC01409
199	chr1	1284925	1285425	*	10.4442	SCNN1D	Intronic	EXC	LINC01409
200	chr1	1285511	1286011	*	6.60271	SCNN1D	Intronic	EXC	LINC01409
201	chr1	1286438	1286938	*	6.67247	SCNN1D	Intronic	OPC	AL669831.2
202	chr1	1287233	1287733	*	2.07523	SCNN1D	Intronic	OLI	FAM41C
203	chr1	1290085	1290585	*	18.7959	MIR6726	Exonic	EXC	ACAP3
204	chr1	1290592	1291092	*	5.06151	MIR6726	Intronic	INH	LINC01786
205	chr1	1291123	1291623	*	17.7001	MIR6726	Exonic	EXC	AL390719.3
206	chr1	1291795	1292295	*	18.9244	MIR6726	Distal	INH	ACAP3
207	chr1	1292716	1293216	*	13.9444	MIR6726	Exonic	OPC	LINC01786
208	chr1	1293281	1293781	*	4.72008	MIR6726	Exonic	INH	C1orf159
209	chr1	1294339	1294839	*	4.34939	MIR6726	Exonic	OLI	ACAP3
210	chr1	1294911	1295411	*	5.32869	MIR6726	Intronic	EXC	LINC01786
211	chr1	1295522	1296022	*	6.4566	MIR6726	Exonic	INH	ACAP3
212	chr1	1296129	1296629	*	7.06104	MIR6726	Promoter	EXC	C1orf159
213	chr1	1297465	1297965	*	8.43188	MIR6726	Promoter	OLI	C1orf159
214	chr1	1298025	1298525	*	18.4739	MIR6726	Intronic	OLI	AGRN
215	chr1	1298735	1299235	*	100.025	MIR6726	Exonic	OLI	AGRN
216	chr1	1299557	1300057	*	12.2283	MIR6726	Exonic	OLI	AGRN
217	chr1	1300311	1300811	*	3.12014	MIR6726	Exonic	OLI	AL390719.3
218	chr1	1300834	1301334	*	3.24521	MIR6726	Intronic	OPC	AL390719.3
219	chr1	1301357	1301857	*	4.39502	MIR6726	Exonic	OPC	AGRN
220	chr1	1302070	1302570	*	8.43188	MIR6726	Intronic	OLI	AGRN
221	chr1	1303111	1303611	*	12.2283	PUSL1	Exonic	OLI	AGRN
222	chr1	1303650	1304150	*	2.11862	PUSL1	Exonic	OLI	AGRN
223	chr1	1304156	1304656	*	24.7987	PUSL1	Exonic	OLI	AGRN
224	chr1	1304683	1305183	*	71.2168	PUSL1	Exonic	OLI	AGRN
225	chr1	1305206	1305706	*	19.6004	PUSL1	Exonic	EXC	AGRN
226	chr1	1306351	1306851	*	23.1727	PUSL1	Promoter	EXC	AL390719.3
227	chr1	1307151	1307651	*	5.42297	PUSL1	Promoter	END	AGRN
228	chr1	1307674	1308174	*	109.475	PUSL1	Promoter	OLI	AGRN
229	chr1	1308186	1308686	*	76.4177	PUSL1	Promoter	EXC	INTS11
230	chr1	1309446	1309946	*	18.2611	ACAP3	Promoter	EXC	AL645608.2
231	chr1	1311091	1311591	*	12.2497	MIR6727	Promoter	INH	LINC01128
232	chr1	1312339	1312839	*	5.06151	MIR6727	Promoter	INH	LINC01128
233	chr1	1312986	1313486	*	6.60271	MIR6727	Promoter	EXC	LINC01409
234	chr1	1313676	1314176	*	6.04671	MIR6727	Promoter	EXC	AL645608.2
235	chr1	1314656	1315156	*	6.39533	MIR6727	Exonic	INH	LINC01128
236	chr1	1316722	1317222	*	7.21014	MIR6727	Exonic	EXC	LINC01409
237	chr1	1317701	1318201	*	7.72616	MIR6727	Intronic	EXC	LINC01409
238	chr1	1318218	1318718	*	49.9236	MIR6727	Intronic	EXC	LINC01409
239	chr1	1324045	1324545	*	6.26144	INTS11	Promoter	AST	LINC01128
240	chr1	1324566	1325066	*	52.7612	CPTP	Promoter	EXC	UBE2J2
241	chr1	1325106	1325606	*	5.7122	CPTP	Promoter	EXC	LINC01128
242	chr1	1325805	1326305	*	2.82282	CPTP	Promoter	END	LINC01128
243	chr1	1327040	1327540	*	6.04671	CPTP	Exonic	EXC	AL645608.2
244	chr1	1330674	1331174	*	2.07523	TAS1R3	Promoter	OLI	LINC01128
245	chr1	1331383	1331883	*	4.68706	TAS1R3	Intronic	INH	AL645608.2
246	chr1	1331910	1332410	*	6.25927	TAS1R3	Exonic	EXC	LINC01128
247	chr1	1332483	1332983	*	12.3712	TAS1R3	Exonic	EXC	LINC01409
248	chr1	1333060	1333560	*	6.4566	TAS1R3	Exonic	INH	LINC01128
249	chr1	1333563	1334063	*	6.60271	TAS1R3	Exonic	EXC	LINC01128
250	chr1	1334085	1334585	*	4.85896	TAS1R3	Exonic	EXC	LINC01409
251	chr1	1334822	1335322	*	6.4566	TAS1R3	Exonic	INH	LINC01128
252	chr1	1336108	1336608	*	4.88423	MIR6808	Exonic	INH	LINC01409
253	chr1	1337641	1338141	*	7.85472	MIR6808	Intronic	INH	LINC01409
254	chr1	1338833	1339333	*	5.56954	MIR6808	Intronic	INH	LINC01128
255	chr1	1340193	1340693	*	15.4137	MIR6808	Promoter	EXC	LINC01409
256	chr1	1345996	1346496	*	9.90088	DVL1	Intronic	AST	LINC02593
257	chr1	1347564	1348064	*	8.32959	DVL1	Intronic	INH	AL645608.2
258	chr1	1348385	1348885	*	9.72944	DVL1	Intronic	AST	AL645608.2
259	chr1	1349308	1349808	*	80.6947	DVL1	Promoter	INH	AGRN
260	chr1	1351659	1352159	*	8.19442	DVL1	Distal	EXC	LINC01128
261	chr1	1352261	1352761	*	24.4481	DVL1	Distal	END	LINC01128
262	chr1	1353335	1353835	*	9.46976	DVL1	Exonic	EXC	LINC01409
263	chr1	1355359	1355859	*	25.5826	MXRA8	Exonic	AST	AL645608.2
264	chr1	1356175	1356675	*	6.35342	MXRA8	Intronic	AST	AL645608.2
265	chr1	1357480	1357980	*	4.09096	MXRA8	Intronic	AST	AL645608.2
266	chr1	1358235	1358735	*	24.0437	MXRA8	Exonic	AST	LINC02593
267	chr1	1359311	1359811	*	3.06905	MXRA8	Intronic	AST	AL645608.2
268	chr1	1359922	1360422	*	8.67684	MXRA8	Intronic	AST	AL645608.2
269	chr1	1360500	1361000	*	14.7224	MXRA8	Intronic	AST	LINC02593
270	chr1	1371969	1372469	*	15.373	AURKAIP1	Distal	INH	LINC02593
271	chr1	1374609	1375109	*	14.3805	AURKAIP1	Exonic	EXC	AURKAIP1
272	chr1	1375163	1375663	*	223.602	AURKAIP1	Promoter	INH	UBE2J2
273	chr1	1375718	1376218	*	9.53781	AURKAIP1	Promoter	INH	AL390719.3
274	chr1	1398672	1399172	*	7.72616	CCNL2	Promoter	EXC	LINC01128
275	chr1	1399287	1399787	*	126.641	MRPL20-AS1	Promoter	EXC	UBE2J2
276	chr1	1399789	1400289	*	14.7814	MRPL20-AS1	Promoter	EXC	LINC01409
277	chr1	1401939	1402439	*	6.04671	MRPL20-AS1	Exonic	EXC	LINC01409
278	chr1	1403844	1404344	*	13.366	MRPL20	Intronic	EXC	LINC01128
279	chr1	1406585	1407085	*	12.3712	MRPL20	Exonic	EXC	SDF4
280	chr1	1407128	1407628	*	47.1832	MRPL20	Promoter	EXC	INTS11
281	chr1	1407666	1408166	*	26.6402	MRPL20	Promoter	EXC	LINC01409
282	chr1	1419374	1419874	*	6.71626	ANKRD65	Intronic	OLI	AGRN
283	chr1	1419910	1420410	*	81.6703	ANKRD65	Exonic	OLI	AGRN
284	chr1	1420481	1420981	*	9.5971	ANKRD65	Intronic	OPC	AGRN
285	chr1	1421131	1421631	*	19.8925	ANKRD65	Exonic	OLI	AGRN
286	chr1	1421986	1422486	*	4.25239	ANKRD65	Promoter	OLI	C1orf159
287	chr1	1422773	1423273	*	11.5219	ANKRD65	Promoter	EXC	C1orf159
288	chr1	1423738	1424238	*	4.51329	TMEM88B	Distal	OLI	C1orf159
289	chr1	1425007	1425507	*	8.03017	TMEM88B	Promoter	OLI	C1orf159
290	chr1	1425619	1426119	*	105.119	TMEM88B	Promoter	OLI	AGRN
291	chr1	1426319	1426819	*	70.6451	TMEM88B	Intronic	OLI	AGRN
292	chr1	1426843	1427343	*	35.149	TMEM88B	Intronic	OLI	AGRN
293	chr1	1427353	1427853	*	13.1055	TMEM88B	Exonic	INH	AGRN
294	chr1	1427977	1428477	*	20.3157	TMEM88B	Distal	OLI	AGRN
295	chr1	1428905	1429405	*	7.07179	TMEM88B	Distal	OLI	AGRN
296	chr1	1429493	1429993	*	9.83721	TMEM88B	Distal	OLI	AGRN
297	chr1	1430321	1430821	*	59.2432	LINC01770	Exonic	OLI	AGRN
298	chr1	1430936	1431436	*	18.3039	LINC01770	Intronic	OLI	AGRN
299	chr1	1431885	1432385	*	31.3864	LINC01770	Intronic	END	AGRN
300	chr1	1432432	1432932	*	33.3797	LINC01770	Intronic	OLI	AGRN
301	chr1	1433048	1433548	*	73.2198	LINC01770	Promoter	OLI	AGRN
302	chr1	1433651	1434151	*	30.9355	LINC01770	Promoter	OLI	AGRN
303	chr1	1434248	1434748	*	79.9639	LINC01770	Promoter	OPC	AGRN
304	chr1	1434791	1435291	*	32.7177	VWA1	Promoter	OLI	AGRN
305	chr1	1435397	1435897	*	112.167	VWA1	Promoter	OLI	AGRN
306	chr1	1435968	1436468	*	11.2834	VWA1	Promoter	OLI	AGRN
307	chr1	1436873	1437373	*	7.70605	VWA1	Exonic	OLI	AL390719.3
308	chr1	1438514	1439014	*	6.88899	VWA1	Intronic	INH	LINC01409
309	chr1	1440814	1441314	*	25.7086	VWA1	Exonic	AST	AGRN
310	chr1	1441605	1442105	*	9.74682	VWA1	Exonic	AST	LINC02593
311	chr1	1442302	1442802	*	5.32869	ATAD3C	Exonic	EXC	C1orf159
312	chr1	1462322	1462822	*	11.2455	ATAD3B	Exonic	END	AL669831.2
313	chr1	1470770	1471270	*	5.56954	ATAD3B	Promoter	INH	LINC01409
314	chr1	1471389	1471889	*	72.9215	ATAD3B	Promoter	EXC	AURKAIP1
315	chr1	1504823	1505323	*	9.51387	ATAD3A	Distal	EXC	AGRN
316	chr1	1505448	1505948	*	16.9651	ATAD3A	Distal	OLI	AGRN
317	chr1	1510579	1511079	*	4.85896	ATAD3A	Promoter	EXC	AL645608.1
318	chr1	1511177	1511677	*	4.88423	ATAD3A	Promoter	INH	LINC01128
319	chr1	1511721	1512221	*	65.546	ATAD3A	Promoter	EXC	INTS11
320	chr1	1523597	1524097	*	33.3233	ATAD3A	Exonic	EXC	LINC01409
321	chr1	1533016	1533516	*	8.67496	TMEM240	Intronic	EXC	LINC01409
322	chr1	1533944	1534444	*	6.4566	TMEM240	Exonic	INH	LINC01409
323	chr1	1534723	1535223	*	3.09421	TMEM240	Distal	OPC	LINC01409
324	chr1	1535376	1535876	*	7.52745	TMEM240	Exonic	EXC	LINC01409
325	chr1	1536033	1536533	*	9.53781	TMEM240	Intronic	INH	LINC01409
326	chr1	1536581	1537081	*	39.0982	TMEM240	Intronic	INH	LINC01409
327	chr1	1537482	1537982	*	7.06104	TMEM240	Intronic	EXC	LINC01409
328	chr1	1538041	1538541	*	8.60747	TMEM240	Intronic	EXC	LINC01409
329	chr1	1538912	1539412	*	5.84343	TMEM240	Exonic	END	LINC01128
330	chr1	1539442	1539942	*	18.0001	TMEM240	Exonic	INH	AL645608.2
331	chr1	1540379	1540879	*	102.258	TMEM240	Promoter	EXC	AL645608.2
332	chr1	1540931	1541431	*	8.73669	TMEM240	Promoter	END	AL645608.2
333	chr1	1542164	1542664	*	3.72068	TMEM240	Promoter	OLI	LINC01128
334	chr1	1543806	1544306	*	2.30786	TMEM240	Intronic	END	LINC01128
335	chr1	1544598	1545098	*	6.91643	TMEM240	Exonic	EXC	LINC01409
336	chr1	1550406	1550906	*	10.3175	TMEM240	Intronic	INH	AL645608.1
337	chr1	1550927	1551427	*	54.3685	TMEM240	Intronic	INH	FAM41C
338	chr1	1552015	1552515	*	6.64905	TMEM240	Intronic	INH	LINC01409
339	chr1	1553754	1554254	*	3.58537	TMEM240	Intronic	MIC	LINC01409
340	chr1	1554748	1555248	*	27.8408	TMEM240	Intronic	EXC	LINC01409
341	chr1	1562166	1562666	*	11.4579	SSU72	Exonic	END	LINC01128
342	chr1	1567674	1568174	*	6.71626	SSU72	Intronic	OLI	SCNN1D
343	chr1	1573737	1574237	*	17.0519	SSU72	Intronic	EXC	LINC01409
344	chr1	1574591	1575091	*	56.1345	SSU72	Promoter	EXC	INTS11
345	chr1	1575142	1575642	*	8.19442	SSU72	Promoter	EXC	LINC01128
346	chr1	1594505	1595005	*	6.87206	FNDC10	Distal	EXC	LINC01409
347	chr1	1597179	1597679	*	4.2999	FNDC10	Distal	AST	LINC01409
348	chr1	1599197	1599697	*	9.87637	FNDC10	Exonic	INH	LINC01409
349	chr1	1599937	1600437	*	49.9485	FNDC10	Promoter	INH	LINC01409
350	chr1	1600802	1601302	*	4.8541	FNDC10	Promoter	INH	LINC01409
351	chr1	1602398	1602898	*	9.51387	FNDC10	Distal	EXC	LINC01409
352	chr1	1606261	1606761	*	4.54112	FNDC10	Distal	MIC	LINC01409
353	chr1	1607053	1607553	*	29.9701	FNDC10	Distal	MIC	LINC01409
354	chr1	1614449	1614949	*	19.4169	MIB2	Promoter	EXC	LINC01409
355	chr1	1615172	1615672	*	164.004	MIB2	Promoter	INH	UBE2J2
356	chr1	1616076	1616576	*	35.2969	MIB2	Exonic	EXC	LINC01128
357	chr1	1623802	1624302	*	4.85896	MMP23B	Exonic	EXC	LINC01409
358	chr1	1624940	1625440	*	13.366	MMP23B	Intronic	EXC	LINC01409
359	chr1	1625940	1626440	*	6.17852	MMP23B	Exonic	EXC	LINC01409
360	chr1	1626873	1627373	*	10.4442	MMP23B	Exonic	EXC	LINC01409
361	chr1	1627621	1628121	*	7.9739	MMP23B	Intronic	EXC	LINC01409
362	chr1	1628197	1628697	*	7.78241	MMP23B	Exonic	EXC	LINC01409
363	chr1	1628746	1629246	*	7.9739	MMP23B	Intronic	EXC	LINC01409
364	chr1	1629284	1629784	*	18.4427	MMP23B	Exonic	EXC	LINC01409
365	chr1	1630131	1630631	*	36.5788	MMP23B	Promoter	EXC	LINC01409
366	chr1	1630889	1631389	*	22.9208	MMP23B	Promoter	AST	LINC02593
367	chr1	1631423	1631923	*	12.5856	MMP23B	Promoter	EXC	LINC02593
368	chr1	1658888	1659388	*	48.5491	CDK11B	Promoter	EXC	AURKAIP1
369	chr1	1663053	1663553	*	4.05948	CDK11B	Exonic	END	PLEKHN1
370	chr1	1678496	1678996	*	9.5971	SLC35E2B	Intronic	OPC	LINC02593
371	chr1	1680794	1681294	*	10.4827	SLC35E2B	Intronic	EXC	LINC01409
372	chr1	1683191	1683691	*	3.44522	SLC35E2B	Intronic	END	LINC01128
373	chr1	1684028	1684528	*	9.46976	SLC35E2B	Intronic	EXC	LINC01128
374	chr1	1692273	1692773	*	27.8408	SLC35E2B	Exonic	EXC	NOC2L
375	chr1	1692917	1693417	*	115.298	SLC35E2B	Promoter	MIC	UBE2J2
376	chr1	1724161	1724661	*	89.2416	CDK11A	Intronic	EXC	UBE2J2
377	chr1	1740918	1741418	*	9.46976	CDK11A	Intronic	EXC	LINC01409
378	chr1	1745555	1746055	*	17.9226	SLC35E2A	Exonic	INH	FAM87B
379	chr1	1746197	1746697	*	37.5993	SLC35E2A	Promoter	EXC	INTS11
380	chr1	1748552	1749052	*	5.52315	SLC35E2A	Distal	INH	LINC01128
381	chr1	1752643	1753143	*	3.44522	SLC35E2A	Exonic	END	LINC01128
382	chr1	1753571	1754071	*	4.20794	SLC35E2A	Intronic	INH	LINC01409
383	chr1	1758248	1758748	*	11.0211	SLC35E2A	Exonic	END	LINC01128
384	chr1	1758840	1759340	*	33.1882	SLC35E2A	Intronic	END	LINC02593
385	chr1	1764134	1764634	*	22.0323	NADK	Intronic	OLI	AL390719.3
386	chr1	1777483	1777983	*	9.9873	NADK	Intronic	END	LINC01128
387	chr1	1778257	1778757	*	32.565	NADK	Intronic	INH	UBE2J2
388	chr1	1778758	1779258	*	14.2285	NADK	Intronic	INH	FAM87B
389	chr1	1779330	1779830	*	8.22964	NADK	Intronic	MIC	FAM87B
390	chr1	1780233	1780733	*	35.7231	NADK	Promoter	MIC	FAM87B
391	chr1	1780849	1781349	*	6.64905	NADK	Promoter	INH	FAM87B
392	chr1	1781494	1781994	*	8.32959	NADK	Promoter	INH	LINC01128
393	chr1	1782882	1783382	*	14.5092	NADK	Distal	END	FAM87B
394	chr1	1788113	1788613	*	22.5253	NADK	Exonic	AST	LINC02593
395	chr1	1796985	1797485	*	9.31014	NADK	Intronic	INH	LINC01128
396	chr1	1798019	1798519	*	4.88423	NADK	Intronic	INH	LINC01128
397	chr1	1800861	1801361	*	5.56954	NADK	Intronic	INH	LINC01128
398	chr1	1806810	1807310	*	12.6028	NADK	Intronic	OLI	C1orf159
399	chr1	1807380	1807880	*	14.3962	NADK	Intronic	INH	LINC01128
400	chr1	1813872	1814372	*	12.4061	NADK	Intronic	INH	LINC01128
401	chr1	1821433	1821933	*	4.39502	NADK	Intronic	OPC	LINC01128
402	chr1	1826960	1827460	*	11.35	NADK	Intronic	INH	FAM41C
403	chr1	1832303	1832803	*	5.76988	NADK	Intronic	INH	C1orf159
404	chr1	1833917	1834417	*	8.03017	NADK	Intronic	OLI	AGRN
405	chr1	1838250	1838750	*	4.34939	GNB1	Intronic	OLI	C1orf159
406	chr1	1840488	1840988	*	22.3151	GNB1	Intronic	OLI	AGRN
407	chr1	1841665	1842165	*	9.51387	GNB1	Intronic	EXC	C1orf159
408	chr1	1846914	1847414	*	4.22198	GNB1	Intronic	OPC	SCNN1D
409	chr1	1847769	1848269	*	12.1531	GNB1	Intronic	MIC	NOC2L
410	chr1	1852789	1853289	*	11.4981	GNB1	Intronic	EXC	C1orf159
411	chr1	1853852	1854352	*	8.03017	GNB1	Intronic	OLI	AL390719.3
412	chr1	1857021	1857521	*	16.3825	GNB1	Intronic	MIC	NOC2L
413	chr1	1857961	1858461	*	5.45438	GNB1	Intronic	OLI	AGRN
414	chr1	1858515	1859015	*	13.2197	GNB1	Intronic	END	AGRN
415	chr1	1859067	1859567	*	5.84343	GNB1	Intronic	END	AL645608.7
416	chr1	1860894	1861394	*	7.73795	GNB1	Intronic	MIC	B3GALT6
417	chr1	1869266	1869766	*	4.85896	GNB1	Intronic	EXC	FAM41C
418	chr1	1873098	1873598	*	2.14872	GNB1	Intronic	AST	AL645608.2
419	chr1	1883810	1884310	*	6.01757	GNB1	Intronic	OLI	AL645608.2
420	chr1	1888346	1888846	*	4.57075	GNB1	Intronic	END	TTLL10-AS1
421	chr1	1890058	1890558	*	37.2643	GNB1	Intronic	MIC	NOC2L
422	chr1	1890901	1891401	*	99.0826	GNB1	Promoter	EXC	UBE2J2
423	chr1	1891435	1891935	*	35.2969	GNB1	Promoter	EXC	LINC02593
424	chr1	1892470	1892970	*	18.6191	GNB1	Promoter	EXC	PERM1
425	chr1	1893145	1893645	*	15.8629	GNB1	Distal	EXC	PERM1
426	chr1	1893903	1894403	*	12.4061	GNB1	Distal	INH	AL645608.2
427	chr1	1894532	1895032	*	11.397	GNB1	Distal	EXC	AL645608.2
428	chr1	1895512	1896012	*	6.87206	GNB1	Distal	EXC	AL645608.2
429	chr1	1896048	1896548	*	10.4442	GNB1	Distal	EXC	AL645608.2
430	chr1	1897498	1897998	*	7.72616	GNB1	Distal	EXC	AL645608.1
431	chr1	1898752	1899252	*	9.53781	GNB1	Distal	INH	AL645608.1
432	chr1	1906115	1906615	*	47.7489	CALML6	Distal	END	AGRN
433	chr1	1907057	1907557	*	13.366	CALML6	Distal	EXC	C1orf159
434	chr1	1907572	1908072	*	4.54112	CALML6	Distal	MIC	C1orf159
435	chr1	1908292	1908792	*	15.0784	CALML6	Distal	EXC	PLCH2
436	chr1	1908883	1909383	*	264.484	CALML6	Distal	MIC	NOC2L
437	chr1	1909543	1910043	*	9.46976	CALML6	Distal	EXC	NOC2L
438	chr1	1910422	1910922	*	7.58219	CALML6	Distal	INH	AL645608.1
439	chr1	1911337	1911837	*	6.64905	CALML6	Distal	INH	AL645608.1
440	chr1	1915466	1915966	*	6.39533	CALML6	Exonic	INH	AL645608.1
441	chr1	1916223	1916723	*	3.12014	CALML6	Exonic	OLI	C1orf159
442	chr1	1917567	1918067	*	8.60747	TMEM52	Exonic	EXC	C1orf159
443	chr1	1918218	1918718	*	8.60747	TMEM52	Exonic	EXC	PLEKHN1
444	chr1	1919246	1919746	*	140.97	TMEM52	Promoter	MIC	NOC2L
445	chr1	1919906	1920406	*	8.22964	TMEM52	Promoter	MIC	FNDC10
446	chr1	1920563	1921063	*	12.0049	TMEM52	Promoter	INH	PLEKHN1
447	chr1	1921664	1922164	*	14.3805	TMEM52	Distal	EXC	PERM1
448	chr1	1922473	1922973	*	11.397	TMEM52	Exonic	EXC	PERM1
449	chr1	1923019	1923519	*	9.51387	TMEM52	Intronic	EXC	AL645608.1
450	chr1	1923542	1924042	*	5.95682	TMEM52	Exonic	INH	AL645608.1
451	chr1	1924597	1925097	*	7.52745	TMEM52	Intronic	EXC	AL645608.1
452	chr1	1929942	1930442	*	4.88423	TMEM52	Exonic	INH	AL645608.1
453	chr1	1942100	1942600	*	6.4566	TMEM52	Intronic	INH	PLEKHN1
454	chr1	1942850	1943350	*	6.60271	TMEM52	Intronic	EXC	PERM1
455	chr1	1943898	1944398	*	25.1916	TMEM52	Intronic	INH	ATAD3A
456	chr1	1946501	1947001	*	5.45438	TMEM52	Intronic	OLI	SCNN1D
457	chr1	1959974	1960474	*	29.4202	TMEM52	Intronic	EXC	KLHL17
458	chr1	1960579	1961079	*	23.6521	TMEM52	Intronic	MIC	SSU72
459	chr1	1961698	1962198	*	3.21673	CFAP74	Intronic	MIC	TMEM240
460	chr1	1965429	1965929	*	13.704	CFAP74	Intronic	MIC	UBE2J2
461	chr1	1966317	1966817	*	58.7949	CFAP74	Intronic	MIC	UBE2J2
462	chr1	1967088	1967588	*	44.8209	CFAP74	Intronic	MIC	UBE2J2
463	chr1	1968468	1968968	*	10.6395	CFAP74	Exonic	MIC	SSU72
464	chr1	1969384	1969884	*	13.1395	CFAP74	Intronic	INH	AL645608.1
465	chr1	1970406	1970906	*	5.76988	CFAP74	Intronic	INH	AL645608.1
466	chr1	1974707	1975207	*	6.60271	CFAP74	Intronic	EXC	AL645608.1
467	chr1	1978085	1978585	*	4.20794	CFAP74	Intronic	INH	AL645608.1
468	chr1	1982768	1983268	*	15.7035	CFAP74	Intronic	INH	AL645608.1
469	chr1	1983285	1983785	*	3.06905	CFAP74	Intronic	AST	AL645608.1
470	chr1	1985092	1985592	*	2.44732	CFAP74	Exonic	MIC	AL645608.1
471	chr1	1988451	1988951	*	5.95682	CFAP74	Intronic	INH	AL645608.1
472	chr1	1989160	1989660	*	10.8882	CFAP74	Intronic	INH	C1QTNF12
473	chr1	1989715	1990215	*	3.98309	CFAP74	Intronic	INH	SSU72
474	chr1	1990249	1990749	*	29.9701	CFAP74	Intronic	MIC	UBE2J2
475	chr1	1990882	1991382	*	4.80392	CFAP74	Intronic	MIC	TMEM240
476	chr1	1995329	1995829	*	3.79914	CFAP74	Intronic	MIC	SSU72
477	chr1	1996183	1996683	*	51.008	CFAP74	Intronic	MIC	UBE2J2
478	chr1	2003623	2004123	*	24.3942	CFAP74	Promoter	EXC	TMEM240
479	chr1	2008583	2009083	*	2.14024	CFAP74	Distal	MIC	AL645608.1
480	chr1	2014489	2014989	*	4.88423	GABRD	Distal	INH	TMEM240
481	chr1	2015329	2015829	*	5.76988	GABRD	Distal	INH	AL645608.5
482	chr1	2016056	2016556	*	4.0711	GABRD	Distal	AST	AL645608.5
483	chr1	2018469	2018969	*	6.72638	GABRD	Promoter	INH	ATAD3A
484	chr1	2019083	2019583	*	32.766	GABRD	Promoter	EXC	ATAD3A
485	chr1	2019635	2020135	*	13.7573	GABRD	Intronic	INH	RNF223
486	chr1	2020158	2020658	*	11.5999	GABRD	Intronic	INH	ATAD3A
487	chr1	2020688	2021188	*	12.3712	GABRD	Intronic	EXC	ATAD3A
488	chr1	2021507	2022007	*	54.0953	GABRD	Intronic	EXC	ATAD3A
489	chr1	2023088	2023588	*	6.04671	GABRD	Intronic	EXC	ATAD3A
490	chr1	2024322	2024822	*	6.60271	GABRD	Intronic	EXC	TMEM240
491	chr1	2024946	2025446	*	2.44732	GABRD	Intronic	MIC	TMEM240
492	chr1	2025593	2026093	*	14.3019	GABRD	Intronic	INH	SSU72
493	chr1	2026468	2026968	*	4.72008	GABRD	Intronic	INH	TMEM240
494	chr1	2027506	2028006	*	6.04671	GABRD	Intronic	EXC	ATAD3A
495	chr1	2028603	2029103	*	3.91275	GABRD	Intronic	INH	ATAD3A
496	chr1	2030499	2030999	*	6.88899	GABRD	Exonic	INH	ATAD3A
497	chr1	2031469	2031969	*	10.4442	GABRD	Distal	EXC	ATAD3A
498	chr1	2032056	2032556	*	10.5341	GABRD	Distal	EXC	ATAD3A
499	chr1	2032597	2033097	*	37.5993	GABRD	Distal	EXC	ATAD3A
500	chr1	2033191	2033691	*	8.91535	GABRD	Distal	EXC	ATAD3A
501	chr1	2034951	2035451	*	6.04671	PRKCZ	Distal	EXC	ATAD3A
502	chr1	2039075	2039575	*	12.9341	PRKCZ	Distal	EXC	ATAD3A
503	chr1	2041634	2042134	*	6.04671	PRKCZ	Distal	EXC	ATAD3A
504	chr1	2042143	2042643	*	7.21014	PRKCZ	Distal	EXC	ATAD3A
505	chr1	2042982	2043482	*	71.4335	PRKCZ	Distal	EXC	ATAD3A
506	chr1	2043507	2044007	*	30.2797	PRKCZ	Distal	EXC	ATAD3A
507	chr1	2044201	2044701	*	6.04671	PRKCZ	Distal	EXC	TMEM240
508	chr1	2044760	2045260	*	83.5026	PRKCZ	Distal	EXC	SSU72
509	chr1	2045501	2046001	*	5.74872	PRKCZ	Distal	INH	TMEM240
510	chr1	2046414	2046914	*	8.74524	PRKCZ	Distal	INH	SLC35E2B
511	chr1	2050009	2050509	*	47.0255	PRKCZ	Promoter	EXC	SSU72
512	chr1	2060015	2060515	*	7.46307	PRKCZ	Intronic	AST	LINC01786
513	chr1	2071175	2071675	*	15.4137	PRKCZ	Exonic	EXC	ATAD3A
514	chr1	2071824	2072324	*	8.23742	PRKCZ	Intronic	INH	ATAD3A
515	chr1	2072866	2073366	*	16.8427	PRKCZ	Intronic	INH	C1orf159
516	chr1	2073390	2073890	*	70.2757	PRKCZ	Exonic	EXC	AL390719.3
517	chr1	2074029	2074529	*	26.5648	PRKCZ	Intronic	INH	C1orf159
518	chr1	2075347	2075847	*	26.8802	PRKCZ	Intronic	EXC	C1orf159
519	chr1	2075922	2076422	*	5.56954	PRKCZ	Intronic	INH	C1orf159
520	chr1	2082186	2082686	*	7.06104	PRKCZ	Exonic	EXC	C1orf159
521	chr1	2084120	2084620	*	4.72008	PRKCZ	Intronic	INH	C1orf159
522	chr1	2085179	2085679	*	7.71924	PRKCZ	Intronic	INH	C1orf159
523	chr1	2086591	2087091	*	17.415	PRKCZ	Intronic	OLI	C1orf159
524	chr1	2087175	2087675	*	5.76315	PRKCZ	Intronic	OLI	AL390719.3
525	chr1	2087720	2088220	*	83.7637	PRKCZ	Intronic	OLI	AL390719.3
526	chr1	2088488	2088988	*	23.141	PRKCZ	Intronic	OLI	AL390719.3
527	chr1	2089092	2089592	*	8.53063	PRKCZ	Intronic	OLI	C1orf159
528	chr1	2089775	2090275	*	14.2849	PRKCZ	Intronic	OLI	C1orf159
529	chr1	2090317	2090817	*	3.33202	PRKCZ	Intronic	OLI	C1orf159
530	chr1	2091547	2092047	*	23.7732	PRKCZ	Intronic	OLI	AL390719.3
531	chr1	2092529	2093029	*	2.82578	PRKCZ	Intronic	OPC	TMEM240
532	chr1	2096630	2097130	*	3.24521	PRKCZ	Intronic	OPC	AL390719.3
533	chr1	2097228	2097728	*	5.95682	PRKCZ	Intronic	INH	AL390719.3
534	chr1	2098236	2098736	*	19.6325	PRKCZ	Exonic	MIC	UBE2J2
535	chr1	2099171	2099671	*	36.5456	PRKCZ	Intronic	OLI	ACAP3
536	chr1	2100073	2100573	*	14.6947	PRKCZ	Intronic	EXC	TNFRSF18
537	chr1	2103032	2103532	*	10.7179	PRKCZ	Intronic	OPC	ACAP3
538	chr1	2104132	2104632	*	6.89654	PRKCZ	Intronic	OPC	ACAP3
539	chr1	2107177	2107677	*	12.3712	PRKCZ	Intronic	EXC	ATAD3A
540	chr1	2108512	2109012	*	8.5793	PRKCZ	Intronic	AST	MXRA8
541	chr1	2111370	2111870	*	10.2596	PRKCZ	Intronic	MIC	UBE2J2
542	chr1	2112306	2112806	*	44.8209	PRKCZ	Intronic	MIC	UBE2J2
543	chr1	2113168	2113668	*	4.37791	PRKCZ	Intronic	MIC	UBE2J2
544	chr1	2114970	2115470	*	9.31014	PRKCZ	Intronic	INH	TMEM240
545	chr1	2124769	2125269	*	24.3574	PRKCZ	Intronic	AST	AL645728.1
546	chr1	2125805	2126305	*	5.7122	PRKCZ	Intronic	EXC	ANKRD65
547	chr1	2126428	2126928	*	14.8013	PRKCZ	Intronic	MIC	SLC35E2A
548	chr1	2127289	2127789	*	44.8209	PRKCZ	Intronic	MIC	UBE2J2
549	chr1	2128233	2128733	*	72.055	PRKCZ	Intronic	INH	ATAD3A
550	chr1	2128825	2129325	*	5.32869	PRKCZ	Intronic	EXC	ATAD3A
551	chr1	2129465	2129965	*	16.624	PRKCZ	Intronic	INH	ATAD3A
552	chr1	2130460	2130960	*	4.20794	PRKCZ	Intronic	INH	ATAD3A
553	chr1	2130967	2131467	*	8.74524	PRKCZ	Intronic	INH	ATAD3A
554	chr1	2132169	2132669	*	58.2507	FAAP20	Intronic	INH	ATAD3A
555	chr1	2133080	2133580	*	75.3505	FAAP20	Intronic	EXC	B3GALT6
556	chr1	2133598	2134098	*	8.32959	FAAP20	Exonic	INH	B3GALT6
557	chr1	2134237	2134737	*	30.2429	FAAP20	Intronic	OPC	ACAP3
558	chr1	2134826	2135326	*	8.60747	FAAP20	Exonic	EXC	LINC01786
559	chr1	2135389	2135889	*	18.1752	FAAP20	Intronic	OPC	LINC01786
560	chr1	2136801	2137301	*	15.4603	FAAP20	Intronic	OPC	LINC01786
561	chr1	2137449	2137949	*	4.26382	FAAP20	Intronic	AST	ATAD3A
562	chr1	2138058	2138558	*	16.6529	FAAP20	Intronic	AST	MXRA8
563	chr1	2138913	2139413	*	5.56954	FAAP20	Intronic	INH	ATAD3A
564	chr1	2139636	2140136	*	62.6418	FAAP20	Intronic	EXC	TMEM240
565	chr1	2140332	2140832	*	6.17852	FAAP20	Intronic	EXC	SDF4
566	chr1	2142762	2143262	*	3.98309	FAAP20	Intronic	INH	ATAD3A
567	chr1	2143530	2144030	*	14.5836	FAAP20	Intronic	INH	ATAD3A
568	chr1	2144930	2145430	*	5.34493	FAAP20	Intronic	EXC	ATAD3A
569	chr1	2146120	2146620	*	7.06104	FAAP20	Intronic	EXC	ATAD3A
570	chr1	2146642	2147142	*	8.54577	FAAP20	Intronic	INH	ATAD3A
571	chr1	2149945	2150445	*	5.76988	FAAP20	Intronic	INH	TMEM240
572	chr1	2151415	2151915	*	4.8541	FAAP20	Intronic	INH	TMEM240
573	chr1	2152612	2153112	*	12.9341	FAAP20	Intronic	EXC	ATAD3A
574	chr1	2153233	2153733	*	27.8408	FAAP20	Intronic	EXC	ATAD3A
575	chr1	2153767	2154267	*	6.04671	FAAP20	Intronic	EXC	ATAD3A
576	chr1	2155719	2156219	*	13.3123	FAAP20	Intronic	INH	ATAD3A
577	chr1	2157653	2158153	*	3.26634	FAAP20	Intronic	OPC	LINC01786
578	chr1	2158174	2158674	*	12.1456	FAAP20	Intronic	OPC	LINC01786
579	chr1	2159298	2159798	*	4.20794	FAAP20	Intronic	INH	ATAD3A
580	chr1	2160004	2160504	*	10.8769	FAAP20	Intronic	EXC	ATAD3A
581	chr1	2160903	2161403	*	14.8688	FAAP20	Intronic	INH	ATAD3A
582	chr1	2161569	2162069	*	5.76988	FAAP20	Intronic	INH	ATAD3A
583	chr1	2173489	2173989	*	5.7122	FAAP20	Intronic	EXC	ATAD3A
584	chr1	2174208	2174708	*	45.7448	FAAP20	Intronic	INH	LINC01786
585	chr1	2174720	2175220	*	21.9698	FAAP20	Intronic	EXC	ATAD3A
586	chr1	2175615	2176115	*	5.76988	FAAP20	Intronic	INH	ATAD3A
587	chr1	2176299	2176799	*	6.04671	FAAP20	Intronic	EXC	ATAD3A
588	chr1	2177179	2177679	*	6.72638	FAAP20	Intronic	INH	ATAD3A
589	chr1	2178899	2179399	*	11.397	FAAP20	Intronic	EXC	ATAD3A
590	chr1	2179483	2179983	*	47.1832	FAAP20	Intronic	EXC	ATAD3A
591	chr1	2180022	2180522	*	11.2095	FAAP20	Intronic	INH	ATAD3A
592	chr1	2182587	2183087	*	5.56954	FAAP20	Intronic	INH	ATAD3A
593	chr1	2183754	2184254	*	9.51387	FAAP20	Intronic	EXC	ATAD3A
594	chr1	2185913	2186413	*	8.60747	FAAP20	Exonic	EXC	ATAD3A
595	chr1	2187371	2187871	*	5.95682	FAAP20	Intronic	INH	ATAD3A
596	chr1	2188023	2188523	*	5.56954	FAAP20	Intronic	INH	ATAD3A
597	chr1	2188771	2189271	*	3.91275	FAAP20	Intronic	INH	SDF4
598	chr1	2189424	2189924	*	134.973	FAAP20	Exonic	EXC	SDF4
599	chr1	2189992	2190492	*	39.1731	FAAP20	Exonic	EXC	LINC01786
600	chr1	2190548	2191048	*	6.07916	FAAP20	Exonic	EXC	ATAD3A
601	chr1	2191055	2191555	*	5.32869	FAAP20	Exonic	EXC	ATAD3A
602	chr1	2191569	2192069	*	17.5337	FAAP20	Exonic	EXC	ATAD3A
603	chr1	2192098	2192598	*	33.3233	FAAP20	Exonic	EXC	ATAD3A
604	chr1	2193065	2193565	*	12.5856	FAAP20	Exonic	EXC	ATAD3A
605	chr1	2193772	2194272	*	11.5219	FAAP20	Exonic	EXC	ATAD3A
606	chr1	2194530	2195030	*	72.8591	FAAP20	Intronic	OPC	UBE2J2
607	chr1	2195117	2195617	*	49.8193	FAAP20	Intronic	OLI	UBE2J2
608	chr1	2196574	2197074	*	7.78241	FAAP20	Intronic	EXC	ATAD3A
609	chr1	2197870	2198370	*	13.7573	FAAP20	Exonic	INH	SDF4
610	chr1	2198652	2199152	*	17.766	FAAP20	Exonic	INH	SDF4
611	chr1	2199217	2199717	*	58.7497	FAAP20	Exonic	END	TNFRSF4
612	chr1	2200111	2200611	*	3.44522	FAAP20	Exonic	END	TNFRSF4
613	chr1	2203422	2203922	*	5.7122	FAAP20	Exonic	EXC	ATAD3A
614	chr1	2204345	2204845	*	8.36131	FAAP20	Intronic	END	TNFRSF4
615	chr1	2205058	2205558	*	111.138	FAAP20	Intronic	END	UBE2J2
616	chr1	2205757	2206257	*	10.1932	FAAP20	Intronic	INH	SDF4
617	chr1	2207329	2207829	*	20.8376	FAAP20	Exonic	EXC	MXRA8
618	chr1	2207981	2208481	*	9.51387	FAAP20	Intronic	EXC	TNFRSF4
619	chr1	2208519	2209019	*	12.966	FAAP20	Intronic	END	TNFRSF4
620	chr1	2209201	2209701	*	11.5219	FAAP20	Intronic	EXC	ATAD3A
621	chr1	2209868	2210368	*	6.17852	FAAP20	Intronic	EXC	ATAD3A
622	chr1	2210416	2210916	*	11.35	FAAP20	Intronic	INH	ATAD3A
623	chr1	2212372	2212872	*	126.729	FAAP20	Promoter	INH	MXRA8
624	chr1	2213062	2213562	*	27.8408	FAAP20	Promoter	EXC	TNFRSF4
625	chr1	2214016	2214516	*	60.1121	FAAP20	Promoter	EXC	MXRA8
626	chr1	2214809	2215309	*	27.2822	FAAP20	Distal	AST	MXRA8
627	chr1	2220398	2220898	*	11.35	FAAP20	Distal	INH	ATAD3A
628	chr1	2224051	2224551	*	8.22964	SKI	Distal	MIC	SSU72
629	chr1	2226083	2226583	*	3.98309	SKI	Distal	INH	SDF4
630	chr1	2226620	2227120	*	11.4981	SKI	Promoter	EXC	SSU72
631	chr1	2227135	2227635	*	18.0001	SKI	Promoter	INH	UBE2J2
632	chr1	2227684	2228184	*	311.145	SKI	Promoter	MIC	UBE2J2
633	chr1	2229086	2229586	*	26.5648	SKI	Exonic	INH	SCNN1D
634	chr1	2230133	2230633	*	7.43246	SKI	Intronic	AST	MXRA8
635	chr1	2230722	2231222	*	9.63313	SKI	Intronic	OLI	INTS11
636	chr1	2231262	2231762	*	18.9259	SKI	Intronic	INH	UBE2J2
637	chr1	2231784	2232284	*	119.7	SKI	Intronic	MIC	C1QTNF12
638	chr1	2232368	2232868	*	15.5588	SKI	Exonic	MIC	UBE2J2
639	chr1	2233079	2233579	*	7.43069	SKI	Intronic	MIC	UBE2J2
640	chr1	2234336	2234836	*	105.788	SKI	Intronic	MIC	C1QTNF12
641	chr1	2235329	2235829	*	8.82268	SKI	Intronic	MIC	C1QTNF12
642	chr1	2236079	2236579	*	4.37791	SKI	Intronic	MIC	C1QTNF12
643	chr1	2236580	2237080	*	9.80237	SKI	Intronic	INH	C1QTNF12
644	chr1	2237653	2238153	*	17.9935	SKI	Intronic	MIC	UBE2J2
645	chr1	2238335	2238835	*	12.7175	SKI	Intronic	MIC	NADK
646	chr1	2239551	2240051	*	3.78108	SKI	Intronic	MIC	MMP23B
647	chr1	2240106	2240606	*	21.298	SKI	Intronic	MIC	C1QTNF12
648	chr1	2240793	2241293	*	3.36661	SKI	Intronic	MIC	FNDC10
649	chr1	2241777	2242277	*	5.78132	SKI	Intronic	MIC	SSU72
650	chr1	2243214	2243714	*	9.80237	SKI	Intronic	INH	INTS11
651	chr1	2245990	2246490	*	7.73795	SKI	Intronic	MIC	UBE2J2
652	chr1	2246619	2247119	*	30.7721	SKI	Intronic	MIC	UBE2J2
653	chr1	2248020	2248520	*	12.0911	SKI	Intronic	AST	SCNN1D
654	chr1	2248840	2249340	*	9.83721	SKI	Intronic	OLI	SCNN1D
655	chr1	2249440	2249940	*	11.0101	SKI	Intronic	OPC	ACAP3
656	chr1	2250576	2251076	*	8.5793	SKI	Intronic	AST	MMP23B
657	chr1	2253458	2253958	*	3.58537	SKI	Intronic	MIC	SLC35E2B
658	chr1	2256043	2256543	*	5.78132	SKI	Intronic	MIC	SSU72
659	chr1	2257219	2257719	*	43.9307	SKI	Intronic	OPC	ACAP3
660	chr1	2259919	2260419	*	28.9625	SKI	Intronic	MIC	MXRA8
661	chr1	2261415	2261915	*	11.2485	SKI	Intronic	MIC	UBE2J2
662	chr1	2266946	2267446	*	15.373	SKI	Intronic	INH	TMEM240
663	chr1	2268482	2268982	*	6.72638	SKI	Intronic	INH	MXRA8
664	chr1	2270231	2270731	*	3.98309	SKI	Intronic	INH	MXRA8
665	chr1	2270749	2271249	*	8.647	SKI	Intronic	AST	MXRA8
666	chr1	2271268	2271768	*	4.22198	SKI	Intronic	OPC	MXRA8
667	chr1	2272224	2272724	*	6.72638	SKI	Intronic	INH	MXRA8
668	chr1	2273260	2273760	*	10.9473	SKI	Intronic	AST	MXRA8
669	chr1	2274115	2274615	*	3.12014	SKI	Intronic	OLI	MXRA8
670	chr1	2275057	2275557	*	6.76579	SKI	Intronic	END	MXRA8
671	chr1	2276224	2276724	*	4.57075	SKI	Intronic	END	MXRA8
672	chr1	2277122	2277622	*	9.20193	SKI	Intronic	INH	ATAD3A
673	chr1	2278011	2278511	*	5.37866	SKI	Intronic	END	TMEM240
674	chr1	2279175	2279675	*	8.73669	SKI	Intronic	END	MXRA8
675	chr1	2279810	2280310	*	4.2999	SKI	Intronic	AST	CPTP
676	chr1	2283453	2283953	*	3.91275	SKI	Intronic	INH	ATAD3A
677	chr1	2283986	2284486	*	5.03753	SKI	Intronic	MIC	TMEM240
678	chr1	2287643	2288143	*	2.59891	SKI	Intronic	MIC	TMEM240
679	chr1	2289053	2289553	*	2.59891	SKI	Intronic	MIC	FNDC10
680	chr1	2289585	2290085	*	4.80392	SKI	Intronic	MIC	SSU72
681	chr1	2290115	2290615	*	12.4928	SKI	Intronic	MIC	SSU72
682	chr1	2290757	2291257	*	48.6846	SKI	Intronic	MIC	SSU72
683	chr1	2291331	2291831	*	7.43069	SKI	Intronic	MIC	MXRA8
684	chr1	2291938	2292438	*	9.80237	SKI	Intronic	INH	MXRA8
685	chr1	2292845	2293345	*	7.71924	SKI	Intronic	INH	FNDC10
686	chr1	2293975	2294475	*	8.22964	SKI	Intronic	MIC	ATAD3A
687	chr1	2294718	2295218	*	4.20794	SKI	Intronic	INH	TMEM240
688	chr1	2296592	2297092	*	4.85896	SKI	Intronic	EXC	ATAD3A
689	chr1	2297484	2297984	*	3.98309	SKI	Intronic	INH	TMEM240
690	chr1	2298520	2299020	*	3.36661	SKI	Intronic	MIC	SSU72
691	chr1	2299126	2299626	*	38.1971	SKI	Intronic	MIC	SSU72
692	chr1	2300039	2300539	*	5.97134	SKI	Intronic	END	SSU72
693	chr1	2301123	2301623	*	41.1928	SKI	Intronic	MIC	MRPL20
694	chr1	2301782	2302282	*	5.08295	SKI	Intronic	MIC	SSU72
695	chr1	2302917	2303417	*	10.6395	SKI	Intronic	MIC	TMEM240
696	chr1	2303450	2303950	*	10.255	SKI	Exonic	EXC	SSU72
697	chr1	2304344	2304844	*	14.5151	SKI	Intronic	EXC	TMEM240
698	chr1	2305006	2305506	*	51.5547	SKI	Intronic	EXC	ATAD3A
699	chr1	2305508	2306008	*	12.5856	SKI	Intronic	EXC	ATAD3A
700	chr1	2306604	2307104	*	18.4427	SKI	Exonic	EXC	ATAD3A
701	chr1	2307114	2307614	*	5.34493	SKI	Exonic	EXC	ATAD3A
702	chr1	2308787	2309287	*	8.85151	SKI	Exonic	INH	ATAD3A
703	chr1	2310374	2310874	*	8.74524	MORN1	Distal	INH	MXRA8
704	chr1	2311407	2311907	*	13.1395	MORN1	Distal	INH	MXRA8
705	chr1	2311991	2312491	*	6.4566	MORN1	Distal	INH	MXRA8
706	chr1	2312976	2313476	*	14.6349	MORN1	Distal	AST	MXRA8
707	chr1	2313680	2314180	*	9.9873	MORN1	Distal	END	CPTP
708	chr1	2314337	2314837	*	14.3962	MORN1	Distal	INH	CPTP
709	chr1	2315027	2315527	*	21.576	MORN1	Distal	INH	NADK
710	chr1	2315734	2316234	*	8.32959	MORN1	Distal	INH	MXRA8
711	chr1	2316753	2317253	*	8.19442	MORN1	Distal	EXC	MXRA8
712	chr1	2317539	2318039	*	5.13875	MORN1	Distal	AST	MXRA8
713	chr1	2318905	2319405	*	16.8427	MORN1	Distal	INH	ATAD3A
714	chr1	2319412	2319912	*	6.4566	MORN1	Distal	INH	ATAD3A
715	chr1	2320802	2321302	*	4.26382	MORN1	Distal	AST	MXRA8
716	chr1	2322156	2322656	*	23.9979	MORN1	Intronic	AST	MXRA8
717	chr1	2322827	2323327	*	2.25374	MORN1	Intronic	END	MXRA8
718	chr1	2323444	2323944	*	6.4566	MORN1	Intronic	INH	MXRA8
719	chr1	2324158	2324658	*	4.20794	MORN1	Intronic	INH	ATAD3A
720	chr1	2326298	2326798	*	3.91275	MORN1	Intronic	INH	ATAD3A
721	chr1	2329895	2330395	*	6.4566	MORN1	Intronic	INH	ATAD3A
722	chr1	2330549	2331049	*	5.95682	MORN1	Intronic	INH	ATAD3A
723	chr1	2331090	2331590	*	3.91275	MORN1	Intronic	INH	ATAD3A
724	chr1	2334861	2335361	*	4.20794	MORN1	Intronic	INH	ATAD3A
725	chr1	2343164	2343664	*	13.4368	MORN1	Intronic	AST	MXRA8
726	chr1	2343911	2344411	*	5.2686	MORN1	Intronic	AST	MXRA8
727	chr1	2347067	2347567	*	4.39841	MORN1	Intronic	OPC	ATAD3A
728	chr1	2349234	2349734	*	3.98309	MORN1	Intronic	INH	ATAD3A
729	chr1	2349776	2350276	*	4.8541	MORN1	Intronic	INH	ATAD3A
730	chr1	2352411	2352911	*	4.20794	MORN1	Intronic	INH	ATAD3A
731	chr1	2359661	2360161	*	2.14024	MORN1	Intronic	MIC	SSU72
732	chr1	2360719	2361219	*	3.36769	MORN1	Intronic	END	ATAD3A
733	chr1	2375163	2375663	*	4.8541	MORN1	Exonic	INH	TMEM240
734	chr1	2378287	2378787	*	7.52745	MORN1	Exonic	EXC	ATAD3A
735	chr1	2378815	2379315	*	5.7122	MORN1	Exonic	EXC	ATAD3A
736	chr1	2381665	2382165	*	24.7697	MORN1	Intronic	END	CCNL2
737	chr1	2382192	2382692	*	17.3195	MORN1	Intronic	MIC	MRPL20
738	chr1	2383711	2384211	*	3.58537	MORN1	Intronic	MIC	ATAD3A
739	chr1	2384549	2385049	*	21.9663	MORN1	Intronic	EXC	SSU72
740	chr1	2385073	2385573	*	17.5337	MORN1	Intronic	EXC	SSU72
741	chr1	2390856	2391356	*	7.44695	MORN1	Promoter	AST	ATAD3A
742	chr1	2391370	2391870	*	92.4972	MORN1	Promoter	EXC	MRPL20
743	chr1	2398709	2399209	*	7.72616	RER1	Intronic	EXC	ATAD3A
744	chr1	2408918	2409418	*	9.66015	PEX10	Intronic	AST	MIB2
745	chr1	2412442	2412942	*	138.359	PEX10	Intronic	INH	ANKRD65
746	chr1	2413078	2413578	*	21.9698	PEX10	Intronic	EXC	ATAD3A
747	chr1	2413767	2414267	*	5.06151	PEX10	Promoter	INH	TMEM240
748	chr1	2414309	2414809	*	35.8121	PEX10	Promoter	INH	ANKRD65
749	chr1	2417716	2418216	*	5.95682	PEX10	Distal	INH	TMEM240
750	chr1	2419571	2420071	*	3.26634	PEX10	Distal	OPC	HES5
751	chr1	2425315	2425815	*	3.23322	PLCH2	Promoter	OPC	PLCH2
752	chr1	2425882	2426382	*	42.8089	PLCH2	Intronic	OPC	VWA1
753	chr1	2427876	2428376	*	8.647	PLCH2	Intronic	AST	MIB2
754	chr1	2431197	2431697	*	9.31014	PLCH2	Intronic	INH	ATAD3A
755	chr1	2431702	2432202	*	6.4566	PLCH2	Intronic	INH	ATAD3A
756	chr1	2432255	2432755	*	25.2958	PLCH2	Intronic	INH	ATAD3A
757	chr1	2433258	2433758	*	11.35	PLCH2	Intronic	INH	ATAD3A
758	chr1	2434631	2435131	*	5.06151	PLCH2	Intronic	INH	ATAD3A
759	chr1	2437383	2437883	*	6.26144	PLCH2	Intronic	AST	ATAD3A
760	chr1	2437965	2438465	*	14.5836	PLCH2	Intronic	INH	ATAD3A
761	chr1	2439238	2439738	*	11.35	PLCH2	Intronic	INH	ATAD3A
762	chr1	2441119	2441619	*	3.72068	PLCH2	Intronic	OLI	ATAD3C
763	chr1	2441773	2442273	*	18.3039	PLCH2	Intronic	OLI	ATAD3C
764	chr1	2442454	2442954	*	7.25125	PLCH2	Intronic	OLI	ATAD3C
765	chr1	2443248	2443748	*	9.63313	PLCH2	Intronic	OLI	ATAD3C
766	chr1	2443803	2444303	*	58.2063	PLCH2	Intronic	OLI	ATAD3C
767	chr1	2444902	2445402	*	4.8541	PLCH2	Intronic	INH	ATAD3C
768	chr1	2445585	2446085	*	15.0784	PLCH2	Intronic	EXC	ATAD3C
769	chr1	2446183	2446683	*	38.7331	PLCH2	Intronic	OLI	ATAD3C
770	chr1	2446879	2447379	*	27.8479	PLCH2	Intronic	INH	ATAD3C
771	chr1	2448006	2448506	*	12.2283	PLCH2	Intronic	OLI	ATAD3C
772	chr1	2448582	2449082	*	3.72068	PLCH2	Intronic	OLI	ATAD3C
773	chr1	2449670	2450170	*	49.8193	PLCH2	Intronic	OLI	AL645728.1
774	chr1	2450370	2450870	*	3.71303	PLCH2	Intronic	OLI	AL645728.1
775	chr1	2451176	2451676	*	5.76988	PLCH2	Intronic	INH	AL645728.1
776	chr1	2451679	2452179	*	13.366	PLCH2	Intronic	EXC	AL645728.1
777	chr1	2452550	2453050	*	81.6703	PLCH2	Intronic	OLI	AL645728.1
778	chr1	2453192	2453692	*	12.7668	PLCH2	Intronic	OLI	AL645728.1
779	chr1	2454715	2455215	*	9.88368	PLCH2	Intronic	EXC	AL645728.1
780	chr1	2455323	2455823	*	9.88368	PLCH2	Intronic	EXC	ATAD3A
781	chr1	2455824	2456324	*	41.3487	PLCH2	Intronic	INH	ATAD3A
782	chr1	2456975	2457475	*	4.8541	PLCH2	Intronic	INH	AL645728.1
783	chr1	2457806	2458306	*	3.33202	PLCH2	Intronic	OLI	TMEM240
784	chr1	2458600	2459100	*	10.8882	PLCH2	Intronic	INH	AL645728.1
785	chr1	2459705	2460205	*	44.2167	PLCH2	Intronic	OLI	PLCH2
786	chr1	2460372	2460872	*	4.85896	PLCH2	Intronic	EXC	ATAD3A
787	chr1	2460935	2461435	*	7.37755	PLCH2	Intronic	INH	ATAD3A
788	chr1	2461955	2462455	*	5.68664	PLCH2	Intronic	OPC	ATAD3A
789	chr1	2462747	2463247	*	7.37755	PLCH2	Intronic	INH	ATAD3A
790	chr1	2463293	2463793	*	10.8882	PLCH2	Intronic	INH	ATAD3A
791	chr1	2463844	2464344	*	6.04671	PLCH2	Intronic	EXC	ATAD3A
792	chr1	2465465	2465965	*	9.51387	PLCH2	Intronic	EXC	ATAD3A
793	chr1	2466490	2466990	*	3.98309	PLCH2	Intronic	INH	ATAD3A
794	chr1	2467152	2467652	*	52.6973	PLCH2	Intronic	EXC	ATAD3A
795	chr1	2468164	2468664	*	7.85472	PLCH2	Intronic	INH	ATAD3A
796	chr1	2469420	2469920	*	5.32869	PLCH2	Intronic	EXC	ATAD3A
797	chr1	2470375	2470875	*	15.4137	PLCH2	Intronic	EXC	TMEM240
798	chr1	2471285	2471785	*	9.51387	PLCH2	Intronic	EXC	ATAD3A
799	chr1	2472009	2472509	*	12.3712	PLCH2	Intronic	EXC	ATAD3A
800	chr1	2472689	2473189	*	10.4442	PLCH2	Intronic	EXC	ATAD3A
801	chr1	2473443	2473943	*	4.09096	PLCH2	Intronic	AST	ATAD3A
802	chr1	2474468	2474968	*	4.72008	PLCH2	Intronic	INH	ATAD3A
803	chr1	2475304	2475804	*	5.7122	PLCH2	Intronic	EXC	TMEM240
804	chr1	2480961	2481461	*	5.76988	PANK4	Intronic	INH	ATAD3A
805	chr1	2481666	2482166	*	7.37755	PANK4	Intronic	INH	ATAD3A
806	chr1	2482623	2483123	*	6.4566	PANK4	Intronic	INH	ATAD3A
807	chr1	2489589	2490089	*	38.6852	PANK4	Exonic	EXC	ATAD3A
808	chr1	2492046	2492546	*	7.21014	PANK4	Intronic	EXC	ATAD3A
809	chr1	2493492	2493992	*	42.0967	PANK4	Intronic	OPC	PLCH2
810	chr1	2494072	2494572	*	2.17498	PANK4	Intronic	OPC	TMEM240
811	chr1	2502128	2502628	*	4.20794	PANK4	Exonic	INH	ATAD3A
812	chr1	2503616	2504116	*	7.9739	PANK4	Exonic	EXC	ATAD3A
813	chr1	2504936	2505436	*	6.4566	PANK4	Exonic	INH	PRKCZ
814	chr1	2505505	2506005	*	15.373	PANK4	Distal	INH	ATAD3A
815	chr1	2506043	2506543	*	8.32959	PANK4	Distal	INH	ATAD3A
816	chr1	2507082	2507582	*	9.31014	PANK4	Distal	INH	ATAD3A
817	chr1	2507898	2508398	*	6.4566	PANK4	Distal	INH	ATAD3A
818	chr1	2509138	2509638	*	4.72008	PANK4	Intronic	INH	ATAD3A
819	chr1	2511073	2511573	*	3.91275	PANK4	Intronic	INH	TMEM240
820	chr1	2519038	2519538	*	15.4137	PANK4	Exonic	EXC	TMEM240
821	chr1	2519902	2520402	*	5.06151	PANK4	Intronic	INH	TMEM240
822	chr1	2526031	2526531	*	101.724	PANK4	Intronic	INH	RER1
823	chr1	2526696	2527196	*	7.06104	PANK4	Promoter	EXC	RER1
824	chr1	2527251	2527751	*	44.6628	PANK4	Promoter	OPC	HES5
825	chr1	2527831	2528331	*	16.6529	PANK4	Promoter	AST	FAAP20
826	chr1	2528616	2529116	*	8.25577	HES5	Exonic	OPC	FAAP20
827	chr1	2529254	2529754	*	12.5158	HES5	Exonic	AST	MIB2
828	chr1	2530018	2530518	*	63.0361	HES5	Promoter	AST	FAAP20
829	chr1	2530907	2531407	*	16.6575	HES5	Promoter	AST	MIB2
830	chr1	2531938	2532438	*	21.3527	HES5	Promoter	OPC	FAAP20
831	chr1	2532685	2533185	*	59.9386	HES5	Distal	OPC	FAAP20
832	chr1	2533560	2534060	*	4.22198	HES5	Distal	OPC	TMEM240
833	chr1	2534824	2535324	*	8.48405	HES5	Distal	EXC	TMEM240
834	chr1	2535536	2536036	*	5.68664	HES5	Distal	OPC	TMEM240
835	chr1	2537591	2538091	*	4.39502	HES5	Distal	OPC	TMEM240
836	chr1	2539576	2540076	*	3.36769	HES5	Distal	END	TMEM240
837	chr1	2540435	2540935	*	6.24491	HES5	Distal	OPC	MIB2
838	chr1	2541011	2541511	*	4.22198	HES5	Distal	OPC	MIB2
839	chr1	2541525	2542025	*	9.67557	HES5	Distal	END	MIB2
840	chr1	2542085	2542585	*	4.39841	HES5	Distal	OPC	AL139246.5
841	chr1	2542809	2543309	*	4.22198	TNFRSF14	Distal	OPC	MIB2
842	chr1	2543355	2543855	*	12.5158	TNFRSF14	Distal	AST	FAAP20
843	chr1	2543952	2544452	*	20.1771	TNFRSF14	Distal	OPC	FAAP20
844	chr1	2544764	2545264	*	40.2764	TNFRSF14	Distal	OPC	FAAP20
845	chr1	2545443	2545943	*	6.26144	TNFRSF14	Distal	AST	NADK
846	chr1	2546123	2546623	*	66.251	TNFRSF14	Distal	MIC	SSU72
847	chr1	2546752	2547252	*	60.2962	TNFRSF14	Distal	MIC	SSU72
848	chr1	2547376	2547876	*	25.5252	TNFRSF14	Distal	MIC	SSU72
849	chr1	2547951	2548451	*	56.5695	TNFRSF14	Distal	MIC	SSU72
850	chr1	2548684	2549184	*	58.3325	TNFRSF14	Distal	MIC	SSU72
851	chr1	2549591	2550091	*	3.60975	TNFRSF14	Distal	END	MIB2
852	chr1	2550387	2550887	*	5.42297	TNFRSF14	Exonic	END	SSU72
853	chr1	2551418	2551918	*	5.97134	TNFRSF14	Exonic	END	SSU72
854	chr1	2554842	2555342	*	14.4444	TNFRSF14	Promoter	END	SSU72
855	chr1	2555420	2555920	*	29.3308	TNFRSF14	Promoter	END	SSU72
856	chr1	2556145	2556645	*	30.3979	TNFRSF14-AS1	Exonic	MIC	SSU72
857	chr1	2556743	2557243	*	5.08295	TNFRSF14-AS1	Promoter	MIC	SSU72
858	chr1	2557309	2557809	*	12.8262	TNFRSF14-AS1	Promoter	END	SSU72
859	chr1	2557934	2558434	*	5.34493	TNFRSF14-AS1	Promoter	EXC	FNDC10
860	chr1	2559891	2560391	*	4.72008	TNFRSF14-AS1	Intronic	INH	FNDC10
861	chr1	2561846	2562346	*	10.6395	LOC100996583	Exonic	MIC	AL691432.4
862	chr1	2563628	2564128	*	6.04671	LOC100996583	Intronic	EXC	FNDC10
863	chr1	2575775	2576275	*	8.4251	LOC100996583	Intronic	MIC	AL691432.4
864	chr1	2576413	2576913	*	5.37866	PRXL2B	Intronic	END	CDK11B
865	chr1	2576971	2577471	*	8.21027	PRXL2B	Intronic	END	CDK11B
866	chr1	2577474	2577974	*	2.5775	PRXL2B	Intronic	END	CDK11B
867	chr1	2578141	2578641	*	30.3979	PRXL2B	Intronic	MIC	CDK11B
868	chr1	2582260	2582760	*	37.7069	PRXL2B	Intronic	INH	FNDC10
869	chr1	2584089	2584589	*	18.6191	PRXL2B	Exonic	EXC	FNDC10
870	chr1	2585336	2585836	*	85.5212	PRXL2B	Promoter	MIC	CDK11B
871	chr1	2585931	2586431	*	12.5856	PRXL2B	Promoter	EXC	CDK11B
872	chr1	2586528	2587028	*	132.348	PRXL2B	Exonic	INH	RER1
873	chr1	2587087	2587587	*	17.766	PRXL2B	Intronic	INH	FNDC10
874	chr1	2587852	2588352	*	6.87206	PRXL2B	Intronic	EXC	FNDC10
875	chr1	2588538	2589038	*	5.7122	PRXL2B	Exonic	EXC	FNDC10
876	chr1	2593882	2594382	*	11.4579	PRXL2B	Intronic	END	MIB2
877	chr1	2594752	2595252	*	1.65319	PRXL2B	Intronic	END	AL691432.4
878	chr1	2608882	2609382	*	6.32254	PRXL2B	Intronic	AST	MIB2
879	chr1	2610220	2610720	*	5.13875	MMEL1	Intronic	AST	MIB2
880	chr1	2610950	2611450	*	5.2686	MMEL1	Intronic	AST	MIB2
881	chr1	2623305	2623805	*	4.57075	MMEL1	Intronic	END	CDK11B
882	chr1	2624376	2624876	*	6.64905	MMEL1	Intronic	INH	MMP23B
883	chr1	2633702	2634202	*	5.21569	MMEL1	Promoter	AST	FAAP20
884	chr1	2637635	2638135	*	19.4169	MMEL1	Exonic	EXC	CALML6
885	chr1	2639104	2639604	*	4.72008	MMEL1	Exonic	INH	CALML6
886	chr1	2639606	2640106	*	5.06151	MMEL1	Exonic	INH	AL391845.2
887	chr1	2641322	2641822	*	4.68706	MMEL1	Exonic	INH	CALML6
888	chr1	2642405	2642905	*	34.6477	MMEL1	Intronic	EXC	CALML6
889	chr1	2643051	2643551	*	47.5267	MMEL1	Intronic	EXC	NADK
890	chr1	2644325	2644825	*	4.20794	MMEL1	Intronic	INH	CALML6
891	chr1	2653943	2654443	*	9.72944	MMEL1	Intronic	AST	CALML6
892	chr1	2654580	2655080	*	5.56954	MMEL1	Intronic	INH	CALML6
893	chr1	2683986	2684486	*	2.18514	MMEL1	Intronic	OPC	CALML6
894	chr1	2777981	2778481	*	4.0711	TTC34	Intronic	AST	FAAP20
895	chr1	2786569	2787069	*	3.36661	TTC34	Intronic	MIC	FAAP20
896	chr1	2788779	2789279	*	4.0711	TTC34	Intronic	AST	FAAP20
897	chr1	2789395	2789895	*	5.30265	TTC34	Exonic	AST	FAAP20
898	chr1	2793043	2793543	*	8.60747	TTC34	Distal	EXC	CALML6
899	chr1	2801517	2802017	*	5.30265	TTC34	Distal	AST	FAAP20
900	chr1	2818022	2818522	*	6.67247	TTC34	Distal	OPC	HES5
901	chr1	2821899	2822399	*	17.3029	TTC34	Distal	EXC	FAAP20
902	chr1	2856963	2857463	*	3.98309	TTC34	Distal	INH	CALML6
903	chr1	2875866	2876366	*	11.2013	TTC34	Distal	OPC	PLCH2
904	chr1	2879001	2879501	*	5.06151	TTC34	Distal	INH	AL391845.2
905	chr1	2881252	2881752	*	6.87206	TTC34	Distal	EXC	AL391845.2
906	chr1	2881874	2882374	*	4.20794	TTC34	Distal	INH	AL391845.2
907	chr1	2884126	2884626	*	5.74872	TTC34	Distal	INH	AL391845.2
908	chr1	2897321	2897821	*	5.06151	TTC34	Distal	INH	AL391845.2
909	chr1	2906047	2906547	*	10.7901	ACTRT2	Distal	OLI	PLCH2
910	chr1	2906591	2907091	*	2.17498	ACTRT2	Distal	OPC	AL391845.2
911	chr1	2911209	2911709	*	25.4521	ACTRT2	Distal	EXC	CALML6
912	chr1	2912137	2912637	*	3.8961	ACTRT2	Distal	OPC	AL391845.2
913	chr1	2913135	2913635	*	4.51329	ACTRT2	Distal	OLI	PRKCZ
914	chr1	2914653	2915153	*	15.4875	ACTRT2	Distal	INH	PRKCZ
915	chr1	2916522	2917022	*	3.91275	ACTRT2	Distal	INH	AL391845.2
916	chr1	2919126	2919626	*	5.7122	ACTRT2	Distal	EXC	AL391845.2
917	chr1	2926325	2926825	*	11.397	ACTRT2	Distal	EXC	AL391845.2
918	chr1	2927389	2927889	*	4.85896	ACTRT2	Distal	EXC	AL391845.2
919	chr1	2927898	2928398	*	7.72616	ACTRT2	Distal	EXC	AL391845.2
920	chr1	2928564	2929064	*	17.3029	ACTRT2	Distal	EXC	AL391845.2
921	chr1	2948881	2949381	*	6.24491	ACTRT2	Distal	OPC	PRKCZ
922	chr1	2949867	2950367	*	16.9632	ACTRT2	Distal	OLI	PRKCZ
923	chr1	2951322	2951822	*	4.83562	ACTRT2	Distal	OLI	PLCH2
924	chr1	2966230	2966730	*	15.4825	ACTRT2	Distal	OLI	PRKCZ
925	chr1	2966886	2967386	*	28.1756	ACTRT2	Distal	OLI	PRKCZ
926	chr1	2967562	2968062	*	14.2849	ACTRT2	Distal	OLI	PRKCZ
927	chr1	2968498	2968998	*	79.1403	ACTRT2	Distal	OLI	RER1
928	chr1	2969237	2969737	*	9.38952	ACTRT2	Distal	OLI	PRKCZ
929	chr1	2969819	2970319	*	15.8352	ACTRT2	Distal	OLI	PRKCZ
930	chr1	2971390	2971890	*	3.09421	ACTRT2	Distal	OPC	PRKCZ
931	chr1	2972930	2973430	*	4.39841	ACTRT2	Distal	OPC	PLCH2
932	chr1	2973598	2974098	*	5.68664	ACTRT2	Distal	OPC	HES5
933	chr1	2975708	2976208	*	12.2497	ACTRT2	Distal	INH	AL391845.2
934	chr1	2981857	2982357	*	6.24491	ACTRT2	Distal	OPC	PRKCZ
935	chr1	2982923	2983423	*	33.754	ACTRT2	Distal	OPC	PLCH2
936	chr1	2983616	2984116	*	5.45438	ACTRT2	Distal	OLI	PLCH2
937	chr1	2984328	2984828	*	8.23593	ACTRT2	Distal	OLI	PRKCZ
938	chr1	2985184	2985684	*	12.9532	ACTRT2	Distal	OPC	PLCH2
939	chr1	2986784	2987284	*	8.03017	ACTRT2	Distal	OLI	PRKCZ
940	chr1	2987797	2988297	*	21.5052	ACTRT2	Distal	OLI	PRKCZ
941	chr1	3001064	3001564	*	8.647	ACTRT2	Distal	AST	PLCH2
942	chr1	3003245	3003745	*	2.82578	ACTRT2	Distal	OPC	PLCH2
943	chr1	3003795	3004295	*	12.1641	ACTRT2	Distal	OLI	PRKCZ
944	chr1	3004629	3005129	*	2.18514	ACTRT2	Distal	OPC	PRKCZ
945	chr1	3011890	3012390	*	61.8979	ACTRT2	Distal	OPC	AL589702.1
946	chr1	3012397	3012897	*	58.2063	ACTRT2	Distal	OLI	PLCH2
947	chr1	3014626	3015126	*	2.23584	ACTRT2	Distal	OLI	MMEL1
948	chr1	3018416	3018916	*	6.60271	ACTRT2	Distal	EXC	AL589739.1
949	chr1	3030966	3031466	*	40.5472	ACTRT2	Distal	OLI	PRKCZ
950	chr1	3031970	3032470	*	9.83721	ACTRT2	Distal	OLI	PRKCZ
951	chr1	3060907	3061407	*	3.35256	LINC00982	Exonic	AST	AL590822.1
952	chr1	3061961	3062461	*	4.26382	LINC00982	Exonic	AST	FAAP20
953	chr1	3063493	3063993	*	9.88368	LINC00982	Exonic	EXC	AL590822.1
954	chr1	3066089	3066589	*	7.43246	LINC00982	Intronic	AST	FAAP20
955	chr1	3067127	3067627	*	5.30265	LINC00982	Promoter	AST	FAAP20
956	chr1	3067974	3068474	*	7.43246	LINC00982	Promoter	AST	FAAP20
957	chr1	3068611	3069111	*	13.4369	PRDM16	Promoter	AST	FAAP20
958	chr1	3069295	3069795	*	28.769	PRDM16	Promoter	AST	FAAP20
959	chr1	3070097	3070597	*	10.1512	PRDM16	Promoter	OPC	FAAP20
960	chr1	3071435	3071935	*	12.0911	PRDM16	Intronic	AST	FAAP20
961	chr1	3072425	3072925	*	33.3942	PRDM16	Intronic	AST	FAAP20
962	chr1	3073305	3073805	*	12.5306	PRDM16	Intronic	AST	FAAP20
963	chr1	3074846	3075346	*	11.2129	PRDM16	Intronic	AST	FAAP20
964	chr1	3076250	3076750	*	9.90088	PRDM16	Intronic	AST	FAAP20
965	chr1	3078266	3078766	*	28.3888	PRDM16	Intronic	INH	FAAP20
966	chr1	3078886	3079386	*	4.26382	PRDM16	Intronic	AST	FAAP20
967	chr1	3079678	3080178	*	8.55672	PRDM16	Intronic	AST	FAAP20
968	chr1	3080458	3080958	*	15.9451	PRDM16	Intronic	AST	FAAP20
969	chr1	3081181	3081681	*	3.07947	PRDM16	Intronic	AST	FAAP20
970	chr1	3082314	3082814	*	3.06905	PRDM16	Intronic	AST	FAAP20
971	chr1	3083063	3083563	*	7.36005	PRDM16	Intronic	AST	FAAP20
972	chr1	3084100	3084600	*	6.26144	PRDM16	Intronic	AST	FAAP20
973	chr1	3085269	3085769	*	5.2686	PRDM16	Intronic	AST	FAAP20
974	chr1	3086376	3086876	*	7.46307	PRDM16	Intronic	AST	FAAP20
975	chr1	3089230	3089730	*	5.21569	PRDM16	Intronic	AST	FAAP20
976	chr1	3093977	3094477	*	6.26618	PRDM16	Intronic	AST	FAAP20
977	chr1	3094963	3095463	*	21.0262	PRDM16	Intronic	AST	FAAP20
978	chr1	3095632	3096132	*	6.4566	PRDM16	Intronic	INH	AL590822.1
979	chr1	3100728	3101228	*	9.66015	PRDM16	Intronic	AST	FAAP20
980	chr1	3101318	3101818	*	11.1922	PRDM16	Intronic	AST	FAAP20
981	chr1	3104043	3104543	*	15.9451	PRDM16	Intronic	AST	FAAP20
982	chr1	3104909	3105409	*	8.55672	PRDM16	Intronic	AST	FAAP20
983	chr1	3105497	3105997	*	45.8806	PRDM16	Intronic	AST	FAAP20
984	chr1	3106214	3106714	*	13.4368	PRDM16	Intronic	AST	FAAP20
985	chr1	3106795	3107295	*	5.16472	PRDM16	Intronic	AST	FAAP20
986	chr1	3109389	3109889	*	8.49272	PRDM16	Intronic	AST	FAAP20
987	chr1	3110689	3111189	*	9.74682	PRDM16	Intronic	AST	FAAP20
988	chr1	3111437	3111937	*	6.35342	PRDM16	Intronic	AST	FAAP20
989	chr1	3112586	3113086	*	8.55672	PRDM16	Intronic	AST	FAAP20
990	chr1	3113166	3113666	*	7.72616	PRDM16	Intronic	EXC	FAAP20
991	chr1	3113708	3114208	*	30.2797	PRDM16	Intronic	EXC	AL590822.1
992	chr1	3114594	3115094	*	5.56954	PRDM16	Intronic	INH	AL590822.1
993	chr1	3115353	3115853	*	6.26618	PRDM16	Intronic	AST	FAAP20
994	chr1	3116297	3116797	*	5.13875	PRDM16	Intronic	AST	FAAP20
995	chr1	3117428	3117928	*	10.8607	PRDM16	Intronic	AST	FAAP20
996	chr1	3118098	3118598	*	11.397	PRDM16	Intronic	EXC	AL590822.1
997	chr1	3119218	3119718	*	3.35256	PRDM16	Intronic	AST	FAAP20
998	chr1	3119733	3120233	*	9.66015	PRDM16	Intronic	AST	FAAP20
999	chr1	3120941	3121441	*	9.72944	PRDM16	Intronic	AST	FAAP20
1000	chr1	3121525	3122025	*	16.0332	PRDM16	Intronic	AST	FAAP20
1001	chr1	3123526	3124026	*	4.09096	PRDM16	Intronic	AST	FAAP20
1002	chr1	3124275	3124775	*	3.06905	PRDM16	Intronic	AST	FAAP20
1003	chr1	3125028	3125528	*	37.9956	PRDM16	Intronic	AST	FAAP20
1004	chr1	3125984	3126484	*	33.4337	PRDM16	Intronic	AST	FAAP20
1005	chr1	3127739	3128239	*	6.26144	PRDM16	Intronic	AST	FAAP20
1006	chr1	3128569	3129069	*	5.16472	PRDM16	Intronic	AST	FAAP20
1007	chr1	3130146	3130646	*	5.30265	PRDM16	Intronic	AST	FAAP20
1008	chr1	3130836	3131336	*	5.30265	PRDM16	Intronic	AST	FAAP20
1009	chr1	3133097	3133597	*	6.32254	PRDM16	Intronic	AST	FAAP20
1010	chr1	3134030	3134530	*	15.1011	PRDM16	Intronic	OPC	AL139246.5
1011	chr1	3134733	3135233	*	2.18514	PRDM16	Intronic	OPC	FAAP20
1012	chr1	3135266	3135766	*	10.9354	PRDM16	Intronic	AST	FAAP20
1013	chr1	3136730	3137230	*	6.26144	PRDM16	Intronic	AST	FAAP20
1014	chr1	3139402	3139902	*	5.13875	PRDM16	Intronic	AST	AL139246.5
1015	chr1	3140216	3140716	*	17.385	PRDM16	Intronic	AST	FAAP20
1016	chr1	3145901	3146401	*	4.88423	PRDM16	Intronic	INH	AL590822.1
1017	chr1	3151463	3151963	*	7.46307	PRDM16	Intronic	AST	FAAP20
1018	chr1	3152800	3153300	*	7.43246	PRDM16	Intronic	AST	FAAP20
1019	chr1	3153718	3154218	*	4.68706	PRDM16	Intronic	INH	AL590822.1
1020	chr1	3154260	3154760	*	6.26144	PRDM16	Intronic	AST	FAAP20
1021	chr1	3154968	3155468	*	14.6349	PRDM16	Intronic	AST	FAAP20
1022	chr1	3156938	3157438	*	27.2822	PRDM16	Intronic	AST	FAAP20
1023	chr1	3159276	3159776	*	7.44695	PRDM16	Intronic	AST	FAAP20
1024	chr1	3159909	3160409	*	5.30265	PRDM16	Intronic	AST	FAAP20
1025	chr1	3160632	3161132	*	6.26618	PRDM16	Intronic	AST	FAAP20
1026	chr1	3161412	3161912	*	22.5253	PRDM16	Intronic	AST	FAAP20
1027	chr1	3162405	3162905	*	8.49272	PRDM16	Intronic	AST	FAAP20
1028	chr1	3164800	3165300	*	3.31564	PRDM16	Intronic	AST	FAAP20
1029	chr1	3166197	3166697	*	3.31564	PRDM16	Intronic	AST	MORN1
1030	chr1	3166937	3167437	*	8.49272	PRDM16	Intronic	AST	FAAP20
1031	chr1	3169126	3169626	*	4.2999	PRDM16	Intronic	AST	FAAP20
1032	chr1	3170439	3170939	*	51.3975	PRDM16	Intronic	OPC	PRKCZ-AS1
1033	chr1	3171046	3171546	*	46.7917	PRDM16	Intronic	MIC	PRKCZ-AS1
1034	chr1	3172611	3173111	*	6.4566	PRDM16	Intronic	INH	AL139246.5
1035	chr1	3173599	3174099	*	7.8432	PRDM16	Intronic	MIC	SKI
1036	chr1	3174742	3175242	*	33.3201	PRDM16	Intronic	AST	PRKCZ-AS1
1037	chr1	3178472	3178972	*	12.7175	PRDM16	Intronic	MIC	SKI
1038	chr1	3181871	3182371	*	13.2519	PRDM16	Intronic	MIC	PRKCZ-AS1
1039	chr1	3182943	3183443	*	4.0711	PRDM16	Intronic	AST	FAAP20
1040	chr1	3183611	3184111	*	5.2686	PRDM16	Intronic	AST	FAAP20
1041	chr1	3184128	3184628	*	7.36005	PRDM16	Intronic	AST	FAAP20
1042	chr1	3185221	3185721	*	9.74682	PRDM16	Intronic	AST	FAAP20
1043	chr1	3185794	3186294	*	7.41987	PRDM16	Intronic	AST	FAAP20
1044	chr1	3186460	3186960	*	4.0711	PRDM16	Intronic	AST	FAAP20
1045	chr1	3187179	3187679	*	3.07947	PRDM16	Intronic	AST	FAAP20
1046	chr1	3187717	3188217	*	5.13875	PRDM16	Intronic	AST	FAAP20
1047	chr1	3189768	3190268	*	7.36005	PRDM16	Intronic	AST	FAAP20
1048	chr1	3190298	3190798	*	6.32254	PRDM16	Intronic	AST	FAAP20
1049	chr1	3192255	3192755	*	4.37791	PRDM16	Intronic	MIC	SKI
1050	chr1	3193613	3194113	*	5.13875	PRDM16	Intronic	AST	FAAP20
1051	chr1	3196005	3196505	*	3.07947	PRDM16	Intronic	AST	AL590822.1
1052	chr1	3196511	3197011	*	8.36802	PRDM16	Intronic	END	AL590822.1
1053	chr1	3198419	3198919	*	8.647	PRDM16	Intronic	AST	AL590822.1
1054	chr1	3204790	3205290	*	5.21569	PRDM16	Intronic	AST	MORN1
1055	chr1	3206908	3207408	*	2.14872	PRDM16	Intronic	AST	AL590822.3
1056	chr1	3207435	3207935	*	6.26618	PRDM16	Intronic	AST	AL590822.3
1057	chr1	3211278	3211778	*	4.21325	PRDM16	Intronic	AST	AL139246.5
1058	chr1	3211899	3212399	*	31.7885	PRDM16	Intronic	AST	AL590822.3
1059	chr1	3215119	3215619	*	6.26618	PRDM16	Intronic	AST	PLCH2
1060	chr1	3215629	3216129	*	15.2065	PRDM16	Intronic	OLI	PLCH2
1061	chr1	3216246	3216746	*	3.18608	PRDM16	Intronic	OLI	PLCH2
1062	chr1	3217349	3217849	*	14.7278	PRDM16	Intronic	AST	AL139246.5
1063	chr1	3217860	3218360	*	3.12014	PRDM16	Intronic	OLI	AL139246.5
1064	chr1	3218715	3219215	*	2.39051	PRDM16	Intronic	AST	AL139246.5
1065	chr1	3219229	3219729	*	41.0349	PRDM16	Intronic	AST	HES5
1066	chr1	3221368	3221868	*	15.5565	PRDM16	Intronic	OPC	AL139246.5
1067	chr1	3222150	3222650	*	3.07947	PRDM16	Intronic	AST	SKI
1068	chr1	3222781	3223281	*	6.26144	PRDM16	Intronic	AST	MORN1
1069	chr1	3228247	3228747	*	12.5158	PRDM16	Intronic	AST	MORN1
1070	chr1	3228811	3229311	*	3.06905	PRDM16	Intronic	AST	MORN1
1071	chr1	3235882	3236382	*	3.06905	PRDM16	Intronic	AST	MORN1
1072	chr1	3237477	3237977	*	17.385	PRDM16	Intronic	AST	AL590822.3
1073	chr1	3238453	3238953	*	6.26144	PRDM16	Intronic	AST	AL590822.3
1074	chr1	3242890	3243390	*	11.1922	PRDM16	Intronic	AST	MORN1
1075	chr1	3244883	3245383	*	7.72616	PRDM16	Intronic	EXC	AL513477.2
1076	chr1	3245538	3246038	*	8.48405	PRDM16	Intronic	EXC	AL513477.2
1077	chr1	3248712	3249212	*	4.0711	PRDM16	Intronic	AST	MORN1
1078	chr1	3249690	3250190	*	15.5005	PRDM16	Intronic	INH	AL513477.2
1079	chr1	3251740	3252240	*	7.71924	PRDM16	Intronic	INH	AL513477.2
1080	chr1	3258279	3258779	*	21.9698	PRDM16	Intronic	EXC	AL513477.2
1081	chr1	3258961	3259461	*	9.51387	PRDM16	Intronic	EXC	AL513477.2
1082	chr1	3259495	3259995	*	4.68706	PRDM16	Intronic	INH	AL513477.2
1083	chr1	3265276	3265776	*	3.98309	ARHGEF16	Intronic	INH	AL139246.5
1084	chr1	3270734	3271234	*	4.0711	ARHGEF16	Intronic	AST	MORN1
1085	chr1	3271658	3272158	*	4.26382	ARHGEF16	Intronic	AST	MORN1
1086	chr1	3275749	3276249	*	5.30265	ARHGEF16	Intronic	AST	MORN1
1087	chr1	3279205	3279705	*	11.1922	ARHGEF16	Intronic	AST	AL590822.3
1088	chr1	3280749	3281249	*	4.09096	ARHGEF16	Intronic	AST	MORN1
1089	chr1	3283001	3283501	*	8.55672	ARHGEF16	Intronic	AST	AL139246.5
1090	chr1	3283865	3284365	*	27.3367	ARHGEF16	Intronic	AST	AL139246.5
1091	chr1	3304269	3304769	*	17.0059	ARHGEF16	Intronic	OPC	HES5
1092	chr1	3310996	3311496	*	9.92751	ARHGEF16	Intronic	AST	MORN1
1093	chr1	3311987	3312487	*	8.5793	ARHGEF16	Intronic	AST	MORN1
1094	chr1	3313069	3313569	*	5.32869	ARHGEF16	Intronic	EXC	AL590822.3
1095	chr1	3313584	3314084	*	44.6628	ARHGEF16	Intronic	OPC	AL139246.5
1096	chr1	3314317	3314817	*	3.09421	ARHGEF16	Intronic	OPC	MORN1
1097	chr1	3314912	3315412	*	8.49272	ARHGEF16	Intronic	AST	MORN1
1098	chr1	3318964	3319464	*	8.5793	ARHGEF16	Intronic	AST	AL139246.5
1099	chr1	3319888	3320388	*	7.52745	ARHGEF16	Intronic	EXC	AL139246.5
1100	chr1	3320565	3321065	*	5.61874	ARHGEF16	Intronic	OPC	AL139246.5
1101	chr1	3323217	3323717	*	20.6216	ARHGEF16	Intronic	EXC	MORN1
1102	chr1	3324787	3325287	*	7.44695	ARHGEF16	Intronic	AST	MORN1
1103	chr1	3327287	3327787	*	7.44695	ARHGEF16	Intronic	AST	AL139246.5
1104	chr1	3327800	3328300	*	5.30265	ARHGEF16	Intronic	AST	AL139246.5
1105	chr1	3328845	3329345	*	5.41841	ARHGEF16	Intronic	OPC	AL139246.5
1106	chr1	3329709	3330209	*	7.36005	ARHGEF16	Intronic	AST	AL139246.5
1107	chr1	3331519	3332019	*	30.1582	ARHGEF16	Intronic	AST	AL139246.5
1108	chr1	3332509	3333009	*	4.09096	ARHGEF16	Intronic	AST	AL139246.5
1109	chr1	3333176	3333676	*	4.0711	ARHGEF16	Intronic	AST	AL139246.5
1110	chr1	3333971	3334471	*	25.1154	ARHGEF16	Intronic	OPC	AL139246.5
1111	chr1	3335132	3335632	*	26.2893	ARHGEF16	Intronic	OPC	HES5
1112	chr1	3335736	3336236	*	3.26634	ARHGEF16	Intronic	OPC	AL139246.5
1113	chr1	3338680	3339180	*	5.61874	ARHGEF16	Intronic	OPC	MORN1
1114	chr1	3340764	3341264	*	3.26634	ARHGEF16	Intronic	OPC	AL139246.5
1115	chr1	3345274	3345774	*	3.24521	ARHGEF16	Intronic	OPC	AL139246.5
1116	chr1	3345801	3346301	*	75.8872	ARHGEF16	Intronic	OPC	AL139246.5
1117	chr1	3346633	3347133	*	8.22458	ARHGEF16	Intronic	OPC	AL139246.5
1118	chr1	3347481	3347981	*	12.5306	ARHGEF16	Intronic	AST	AL139246.5
1119	chr1	3348092	3348592	*	86.1385	ARHGEF16	Intronic	OPC	AL139246.5
1120	chr1	3348748	3349248	*	18.5784	ARHGEF16	Intronic	OPC	AL139246.5
1121	chr1	3349382	3349882	*	16.0332	ARHGEF16	Intronic	AST	AL139246.5
1122	chr1	3350402	3350902	*	65.848	ARHGEF16	Intronic	OPC	HES5
1123	chr1	3350964	3351464	*	9.31014	ARHGEF16	Intronic	INH	AL139246.5
1124	chr1	3351778	3352278	*	13.9959	ARHGEF16	Intronic	EXC	AL513477.2
1125	chr1	3352332	3352832	*	78.9325	ARHGEF16	Intronic	EXC	AL513477.2
1126	chr1	3353057	3353557	*	17.5337	ARHGEF16	Intronic	EXC	MORN1
1127	chr1	3354798	3355298	*	5.74872	ARHGEF16	Intronic	INH	MORN1
1128	chr1	3356257	3356757	*	3.91275	ARHGEF16	Intronic	INH	AL139246.5
1129	chr1	3356772	3357272	*	6.67247	ARHGEF16	Intronic	OPC	AL139246.5
1130	chr1	3357775	3358275	*	5.06151	ARHGEF16	Intronic	INH	AL139246.5
1131	chr1	3359306	3359806	*	20.1771	ARHGEF16	Intronic	OPC	HES5
1132	chr1	3359983	3360483	*	9.32714	ARHGEF16	Intronic	OPC	HES5
1133	chr1	3360841	3361341	*	56.051	ARHGEF16	Intronic	OPC	HES5
1134	chr1	3362688	3363188	*	3.91275	ARHGEF16	Intronic	INH	AL139246.5
1135	chr1	3365251	3365751	*	4.22198	ARHGEF16	Intronic	OPC	HES5
1136	chr1	3366229	3366729	*	46.5301	ARHGEF16	Intronic	OPC	HES5
1137	chr1	3368653	3369153	*	17.1523	ARHGEF16	Intronic	INH	MORN1
1138	chr1	3369730	3370230	*	21.9698	ARHGEF16	Intronic	EXC	MORN1
1139	chr1	3373450	3373950	*	3.23322	ARHGEF16	Intronic	OPC	AL139246.5
1140	chr1	3375170	3375670	*	5.16472	ARHGEF16	Intronic	AST	MORN1
1141	chr1	3392916	3393416	*	3.36769	ARHGEF16	Intronic	END	AL139246.5
1142	chr1	3393446	3393946	*	8.21027	ARHGEF16	Intronic	END	AL139246.5
1143	chr1	3394470	3394970	*	8.647	ARHGEF16	Intronic	AST	AL139246.5
1144	chr1	3395377	3395877	*	5.30265	ARHGEF16	Intronic	AST	AL139246.5
1145	chr1	3399655	3400155	*	8.49272	ARHGEF16	Intronic	AST	AL139246.5
1146	chr1	3402254	3402754	*	3.23322	ARHGEF16	Intronic	OPC	AL139246.5
1147	chr1	3405774	3406274	*	6.87206	ARHGEF16	Intronic	EXC	AL139246.1
1148	chr1	3409253	3409753	*	3.98309	ARHGEF16	Intronic	INH	AL139246.1
1149	chr1	3410082	3410582	*	28.1804	ARHGEF16	Intronic	EXC	PLCH2
1150	chr1	3415475	3415975	*	34.0617	ARHGEF16	Intronic	END	TNFRSF14-AS1
1151	chr1	3422594	3423094	*	8.647	ARHGEF16	Intronic	AST	AL139246.5
1152	chr1	3423263	3423763	*	25.8114	ARHGEF16	Intronic	AST	AL139246.5
1153	chr1	3423848	3424348	*	5.45438	ARHGEF16	Intronic	OLI	PLCH2
1154	chr1	3424646	3425146	*	24.3942	ARHGEF16	Intronic	EXC	PLCH2
1155	chr1	3426039	3426539	*	3.33202	ARHGEF16	Intronic	OLI	PLCH2
1156	chr1	3428901	3429401	*	10.9473	ARHGEF16	Intronic	AST	AL139246.5
1157	chr1	3431153	3431653	*	11.2013	ARHGEF16	Intronic	OPC	PLCH2
1158	chr1	3432265	3432765	*	10.635	ARHGEF16	Intronic	OLI	PLCH2
1159	chr1	3432979	3433479	*	4.98395	ARHGEF16	Intronic	OLI	PLCH2
1160	chr1	3434560	3435060	*	4.51329	ARHGEF16	Exonic	OLI	PLCH2
1161	chr1	3435468	3435968	*	5.45438	ARHGEF16	Exonic	OLI	PLCH2
1162	chr1	3439255	3439755	*	3.23322	ARHGEF16	Distal	OPC	PLCH2
1163	chr1	3439774	3440274	*	14.2849	ARHGEF16	Distal	OLI	AL589702.1
1164	chr1	3440343	3440843	*	15.1011	ARHGEF16	Distal	OPC	PLCH2
1165	chr1	3441263	3441763	*	25.2858	ARHGEF16	Distal	OPC	PLCH2
1166	chr1	3441846	3442346	*	14.0278	ARHGEF16	Distal	OPC	AL589702.1
1167	chr1	3442866	3443366	*	8.53063	ARHGEF16	Distal	OLI	AL589702.1
1168	chr1	3444071	3444571	*	4.22198	ARHGEF16	Distal	OPC	AL139246.5
1169	chr1	3444813	3445313	*	7.97733	ARHGEF16	Distal	OPC	PLCH2
1170	chr1	3445371	3445871	*	2.18514	ARHGEF16	Distal	OPC	PLCH2
1171	chr1	3453061	3453561	*	29.4902	ARHGEF16	Promoter	EXC	PLCH2
1172	chr1	3454151	3454651	*	6.67247	ARHGEF16	Promoter	OPC	PLCH2
1173	chr1	3454681	3455181	*	8.55841	ARHGEF16	Intronic	END	TNFRSF14-AS1
1174	chr1	3455293	3455793	*	3.44522	ARHGEF16	Intronic	END	AL592464.2
1175	chr1	3457183	3457683	*	3.12014	ARHGEF16	Intronic	OLI	PLCH2
1176	chr1	3458108	3458608	*	23.7732	ARHGEF16	Intronic	OLI	PLCH2
1177	chr1	3458885	3459385	*	5.58644	ARHGEF16	Intronic	OLI	PLCH2
1178	chr1	3460488	3460988	*	7.10206	ARHGEF16	Intronic	END	TNFRSF14-AS1
1179	chr1	3462712	3463212	*	5.56954	ARHGEF16	Intronic	INH	PRXL2B
1180	chr1	3463932	3464432	*	5.74872	ARHGEF16	Intronic	INH	LINC01346
1181	chr1	3466430	3466930	*	4.85896	ARHGEF16	Intronic	EXC	PRXL2B
1182	chr1	3467128	3467628	*	8.60747	ARHGEF16	Intronic	EXC	AL139246.1
1183	chr1	3468420	3468920	*	6.04671	ARHGEF16	Exonic	EXC	AL139246.1
1184	chr1	3469432	3469932	*	6.87206	ARHGEF16	Intronic	EXC	PRXL2B
1185	chr1	3471701	3472201	*	6.91529	ARHGEF16	Intronic	OPC	AL589702.1
1186	chr1	3472998	3473498	*	5.76988	ARHGEF16	Intronic	INH	AL139246.1
1187	chr1	3473877	3474377	*	6.88899	ARHGEF16	Exonic	INH	AL139246.1
1188	chr1	3476460	3476960	*	7.21014	ARHGEF16	Intronic	EXC	AL139246.1
1189	chr1	3477067	3477567	*	17.0519	ARHGEF16	Intronic	EXC	AL139246.1
1190	chr1	3479938	3480438	*	4.85896	ARHGEF16	Intronic	EXC	MMEL1
1191	chr1	3480876	3481376	*	4.22198	ARHGEF16	Distal	OPC	AL139246.1
1192	chr1	3482450	3482950	*	2.82578	ARHGEF16	Distal	OPC	LINC01346
1193	chr1	3483023	3483523	*	2.18514	ARHGEF16	Distal	OPC	TTC34
1194	chr1	3483783	3484283	*	12.0911	ARHGEF16	Distal	AST	AL589702.1
1195	chr1	3491193	3491693	*	34.6477	ARHGEF16	Intronic	EXC	AL831784.1
1196	chr1	3491920	3492420	*	5.56954	ARHGEF16	Intronic	INH	AL139246.1
1197	chr1	3494056	3494556	*	5.2686	ARHGEF16	Intronic	AST	AL139246.5
1198	chr1	3496861	3497361	*	4.0711	ARHGEF16	Exonic	AST	AL139246.5
1199	chr1	3498122	3498622	*	4.2999	ARHGEF16	Exonic	AST	AL139246.5
1200	chr1	3499030	3499530	*	13.1055	ARHGEF16	Intronic	INH	PRXL2B
1201	chr1	3500577	3501077	*	6.04671	ARHGEF16	Intronic	EXC	AL139246.5
1202	chr1	3501111	3501611	*	10.9473	ARHGEF16	Intronic	AST	AL139246.5
1203	chr1	3501819	3502319	*	25.8886	ARHGEF16	Intronic	EXC	AL139246.5
1204	chr1	3503450	3503950	*	5.76988	ARHGEF16	Intronic	INH	AL139246.5
1205	chr1	3503986	3504486	*	25.5826	ARHGEF16	Intronic	AST	AL139246.5
1206	chr1	3504625	3505125	*	14.7224	ARHGEF16	Intronic	AST	AL139246.5
1207	chr1	3509859	3510359	*	14.7224	MIR551A	Intronic	AST	AL139246.5
1208	chr1	3510367	3510867	*	4.2999	MIR551A	Intronic	AST	PRXL2B
1209	chr1	3513408	3513908	*	5.74872	MIR551A	Intronic	INH	PRXL2B
1210	chr1	3515879	3516379	*	4.72008	MIR551A	Intronic	INH	AL139246.5
1211	chr1	3517146	3517646	*	4.20794	MIR551A	Intronic	INH	AL139246.5
1212	chr1	3519155	3519655	*	6.88899	MIR551A	Intronic	INH	PRXL2B
1213	chr1	3520167	3520667	*	7.72616	MIR551A	Intronic	EXC	PRXL2B
1214	chr1	3523793	3524293	*	7.72616	MIR551A	Intronic	EXC	PRXL2B
1215	chr1	3524424	3524924	*	2.05395	MIR551A	Intronic	OPC	PRXL2B
1216	chr1	3526034	3526534	*	5.76988	MIR551A	Intronic	INH	PRXL2B
1217	chr1	3529223	3529723	*	16.6243	MIR551A	Intronic	OPC	HES5
1218	chr1	3530046	3530546	*	6.88899	MIR551A	Intronic	INH	PRXL2B
1219	chr1	3531294	3531794	*	29.4202	MIR551A	Intronic	EXC	PRXL2B
1220	chr1	3532561	3533061	*	7.85472	MIR551A	Intronic	INH	PRXL2B
1221	chr1	3533428	3533928	*	4.8541	MIR551A	Intronic	INH	PRXL2B
1222	chr1	3534910	3535410	*	5.56954	MIR551A	Intronic	INH	PRXL2B
1223	chr1	3535904	3536404	*	3.35256	MIR551A	Intronic	AST	PRXL2B
1224	chr1	3536716	3537216	*	3.06905	MIR551A	Intronic	AST	PRXL2B
1225	chr1	3538407	3538907	*	5.06151	MIR551A	Intronic	INH	AL831784.1
1226	chr1	3539957	3540457	*	12.8262	MIR551A	Intronic	END	AL139246.3
1227	chr1	3542882	3543382	*	9.66015	MIR551A	Intronic	AST	AL139246.3
1228	chr1	3543414	3543914	*	3.60975	MIR551A	Intronic	END	PRXL2B
1229	chr1	3544137	3544637	*	4.72008	MIR551A	Intronic	INH	PRXL2B
1230	chr1	3545742	3546242	*	8.36802	MIR551A	Intronic	END	TNFRSF14-AS1
1231	chr1	3548135	3548635	*	4.71626	MIR551A	Intronic	END	TNFRSF14-AS1
1232	chr1	3556975	3557475	*	9.32714	MIR551A	Intronic	OPC	MMEL1
1233	chr1	3557656	3558156	*	3.09421	MIR551A	Intronic	OPC	MMEL1
1234	chr1	3560474	3560974	*	15.9451	MIR551A	Promoter	AST	AL139246.3
1235	chr1	3562610	3563110	*	4.72008	MIR551A	Intronic	INH	AL139246.3
1236	chr1	3563679	3564179	*	7.44695	MIR551A	Intronic	AST	AL139246.3
1237	chr1	3564298	3564798	*	5.13875	MIR551A	Intronic	AST	AL139246.3
1238	chr1	3565158	3565658	*	6.24491	MIR551A	Intronic	OPC	AL139246.3
1239	chr1	3568778	3569278	*	12.0911	MIR551A	Intronic	AST	AL139246.3
1240	chr1	3573411	3573911	*	12.1456	MIR551A	Intronic	OPC	MMEL1
1241	chr1	3575465	3575965	*	2.17498	MIR551A	Intronic	OPC	PRXL2B
1242	chr1	3575975	3576475	*	45.7783	MIR551A	Intronic	OPC	AL831784.1
1243	chr1	3577294	3577794	*	27.8408	MIR551A	Intronic	EXC	MMEL1
1244	chr1	3583770	3584270	*	6.26144	MIR551A	Intronic	AST	MMEL1
1245	chr1	3586351	3586851	*	4.20794	MEGF6	Intronic	INH	PRXL2B
1246	chr1	3587317	3587817	*	34.0455	MEGF6	Intronic	EXC	AC242022.2
1247	chr1	3588314	3588814	*	9.81664	MEGF6	Intronic	MIC	TPRG1L
1248	chr1	3590290	3590790	*	11.2455	MEGF6	Intronic	END	AL592464.2
1249	chr1	3595017	3595517	*	15.9451	MEGF6	Intronic	AST	MMEL1
1250	chr1	3596721	3597221	*	13.2519	MEGF6	Intronic	MIC	TPRG1L
1251	chr1	3597398	3597898	*	20.2631	MEGF6	Intronic	MIC	TPRG1L
1252	chr1	3598250	3598750	*	35.971	MEGF6	Intronic	END	AL592464.2
1253	chr1	3601606	3602106	*	5.76988	MEGF6	Intronic	INH	AC242022.2
1254	chr1	3608874	3609374	*	4.26382	MEGF6	Intronic	AST	MMEL1
1255	chr1	3610049	3610549	*	5.37866	MEGF6	Intronic	END	MMEL1
1256	chr1	3610855	3611355	*	4.05591	MEGF6	Intronic	END	AL592464.2
1257	chr1	3611410	3611910	*	20.015	MEGF6	Promoter	END	AL592464.2
1258	chr1	3615096	3615596	*	8.73669	MEGF6	Distal	END	TTC34
1259	chr1	3616733	3617233	*	7.1757	MEGF6	Distal	END	AL592464.2
1260	chr1	3618933	3619433	*	15.7035	TPRG1L	Distal	INH	AL589702.1
1261	chr1	3623259	3623759	*	2.15947	TPRG1L	Promoter	OPC	MMEL1
1262	chr1	3624121	3624621	*	14.5836	TPRG1L	Promoter	INH	LRRC47
1263	chr1	3624740	3625240	*	94.1333	TPRG1L	Promoter	EXC	AL589702.1
1264	chr1	3625452	3625952	*	15.4137	TPRG1L	Intronic	EXC	AC242022.2
1265	chr1	3630186	3630686	*	30.7721	TPRG1L	Distal	MIC	TPRG1L
1266	chr1	3630760	3631260	*	8.82268	TPRG1L	Exonic	MIC	TPRG1L
1267	chr1	3649883	3650383	*	32.565	TP73	Intronic	INH	TPRG1L
1268	chr1	3652158	3652658	*	4.44067	TP73	Promoter	OPC	TTC34
1269	chr1	3668763	3669263	*	16.0332	WRAP73	Intronic	AST	TTC34
1270	chr1	3674334	3674834	*	5.2686	WRAP73	Intronic	AST	TTC34
1271	chr1	3677463	3677963	*	20.227	WRAP73	Intronic	MIC	TPRG1L
1272	chr1	3682634	3683134	*	5.32869	WRAP73	Intronic	EXC	AC242022.2
1273	chr1	3686082	3686582	*	6.91643	WRAP73	Intronic	EXC	AC242022.2
1274	chr1	3688255	3688755	*	5.06151	WRAP73	Intronic	INH	AC242022.2
1275	chr1	3691232	3691732	*	4.20794	WRAP73	Intronic	INH	AC242022.2
1276	chr1	3691820	3692320	*	6.88899	WRAP73	Intronic	INH	AC242022.2
1277	chr1	3693188	3693688	*	2.05395	WRAP73	Intronic	OPC	LINC01346
1278	chr1	3695581	3696081	*	32.7177	WRAP73	Intronic	OLI	AL589702.1
1279	chr1	3697806	3698306	*	11.8943	WRAP73	Exonic	EXC	AC242022.2
1280	chr1	3703319	3703819	*	6.87206	TP73-AS1	Intronic	EXC	LINC01346
1281	chr1	3704058	3704558	*	4.88423	TP73-AS1	Intronic	INH	AC242022.2
1282	chr1	3705090	3705590	*	5.41841	TP73-AS1	Intronic	OPC	AJAP1
1283	chr1	3710610	3711110	*	4.72008	TP73-AS1	Intronic	INH	DFFB
1284	chr1	3711209	3711709	*	3.91275	TP73-AS1	Intronic	INH	CEP104
1285	chr1	3712441	3712941	*	11.2834	TP73-AS1	Intronic	OLI	AL589702.1
1286	chr1	3713098	3713598	*	67.2368	TP73-AS1	Intronic	OLI	AL589702.1
1287	chr1	3715472	3715972	*	5.45438	TP73-AS1	Intronic	OLI	CEP104
1288	chr1	3716357	3716857	*	11.0101	TP73-AS1	Intronic	OPC	AL589702.1
1289	chr1	3717056	3717556	*	29.6825	TP73-AS1	Intronic	OPC	TP73
1290	chr1	3719222	3719722	*	6.87206	TP73-AS1	Intronic	EXC	AJAP1
1291	chr1	3719979	3720479	*	11.5219	TP73-AS1	Intronic	EXC	AL592464.2
1292	chr1	3721052	3721552	*	6.67247	TP73-AS1	Intronic	OPC	AJAP1
1293	chr1	3722042	3722542	*	5.7122	TP73-AS1	Intronic	EXC	LINC01345
1294	chr1	3723035	3723535	*	5.7122	TP73-AS1	Intronic	EXC	DFFB
1295	chr1	3724325	3724825	*	24.3343	TP73-AS1	Intronic	EXC	AL589702.1
1296	chr1	3727228	3727728	*	20.4887	TP73-AS1	Exonic	OPC	AL589702.1
1297	chr1	3729501	3730001	*	4.39502	TP73-AS1	Exonic	OPC	AL513320.1
1298	chr1	3730157	3730657	*	9.46976	TP73-AS1	Intronic	EXC	TP73
1299	chr1	3730903	3731403	*	5.45438	TP73-AS1	Intronic	OLI	TP73
1300	chr1	3731534	3732034	*	25.1154	TP73-AS1	Intronic	OPC	TP73
1301	chr1	3732208	3732708	*	3.24521	TP73-AS1	Intronic	OPC	TP73
1302	chr1	3735116	3735616	*	5.61874	TP73-AS1	Exonic	OPC	TP73
1303	chr1	3739998	3740498	*	22.0323	TP73-AS1	Exonic	OLI	AL589702.1
1304	chr1	3741683	3742183	*	2.18514	TP73-AS1	Intronic	OPC	AJAP1
1305	chr1	3744519	3745019	*	4.72008	TP73-AS1	Intronic	INH	LINC01346
1306	chr1	3745880	3746380	*	20.1771	TP73-AS1	Exonic	OPC	AL589702.1
1307	chr1	3746595	3747095	*	9.31014	TP73-AS1	Exonic	INH	AL589702.1
1308	chr1	3747124	3747624	*	59.755	TP73-AS1	Promoter	INH	AL589702.1
1309	chr1	3750612	3751112	*	3.09421	CCDC27	Promoter	OPC	TP73
1310	chr1	3753830	3754330	*	5.41841	CCDC27	Intronic	OPC	TP73
1311	chr1	3754463	3754963	*	21.3527	CCDC27	Intronic	OPC	TP73
1312	chr1	3755688	3756188	*	2.18514	CCDC27	Intronic	OPC	TP73
1313	chr1	3771022	3771522	*	15.4603	SMIM1	Promoter	OPC	TP73
1314	chr1	3771847	3772347	*	3.78108	SMIM1	Promoter	MIC	MEGF6
1315	chr1	3772372	3772872	*	89.3004	SMIM1	Promoter	MIC	MEGF6
1316	chr1	3773776	3774276	*	14.2285	SMIM1	Intronic	INH	AL589702.1
1317	chr1	3774550	3775050	*	27.3223	SMIM1	Intronic	OLI	AL589702.1
1318	chr1	3775394	3775894	*	25.2362	SMIM1	Exonic	MIC	WRAP73
1319	chr1	3777033	3777533	*	3.91275	SMIM1	Distal	INH	LINC01346
1320	chr1	3778211	3778711	*	6.60271	SMIM1	Distal	EXC	LINC01346
1321	chr1	3778834	3779334	*	20.775	SMIM1	Exonic	EXC	LINC01346
1322	chr1	3779445	3779945	*	11.4981	SMIM1	Exonic	EXC	LINC01346
1323	chr1	3788977	3789477	*	4.2999	LRRC47	Intronic	AST	TTC34
1324	chr1	3795847	3796347	*	9.83721	LRRC47	Exonic	OLI	LRRC47
1325	chr1	3796373	3796873	*	87.8909	LRRC47	Promoter	INH	AL589702.1
1326	chr1	3797199	3797699	*	14.3962	LRRC47	Promoter	INH	TPRG1L
1327	chr1	3800063	3800563	*	5.52315	LRRC47	Distal	INH	TPRG1L
1328	chr1	3801375	3801875	*	15.4603	LRRC47	Distal	OPC	AJAP1
1329	chr1	3803836	3804336	*	3.35256	LRRC47	Distal	AST	PRDM16-DT
1330	chr1	3809639	3810139	*	6.17852	LRRC47	Distal	EXC	LINC01346
1331	chr1	3820989	3821489	*	10.1932	LRRC47	Intronic	INH	DFFB
1332	chr1	3827653	3828153	*	15.9112	CEP104	Intronic	EXC	AL589702.1
1333	chr1	3831156	3831656	*	4.88423	CEP104	Intronic	INH	TPRG1L
1334	chr1	3833695	3834195	*	5.7122	CEP104	Exonic	EXC	AJAP1
1335	chr1	3838791	3839291	*	17.0612	CEP104	Exonic	EXC	LINC01346
1336	chr1	3839448	3839948	*	9.51387	CEP104	Exonic	EXC	TPRG1L
1337	chr1	3856527	3857027	*	18.6191	CEP104	Promoter	EXC	LRRC47
1338	chr1	3857208	3857708	*	74.4153	DFFB	Promoter	EXC	LRRC47
1339	chr1	3858142	3858642	*	51.3066	DFFB	Promoter	EXC	CEP104
1340	chr1	3858704	3859204	*	4.51329	DFFB	Promoter	OLI	CEP104
1341	chr1	3863167	3863667	*	10.7901	DFFB	Intronic	OLI	AL589702.1
1342	chr1	3863718	3864218	*	16.9651	DFFB	Intronic	OLI	AL589702.1
1343	chr1	3864905	3865405	*	12.7175	DFFB	Intronic	MIC	TPRG1L
1344	chr1	3869895	3870395	*	7.72616	DFFB	Intronic	EXC	DFFB
1345	chr1	3876155	3876655	*	18.6191	DFFB	Intronic	EXC	LINC01346
1346	chr1	3880900	3881400	*	1.85107	C1orf174	Intronic	OPC	DFFB
1347	chr1	3885430	3885930	*	5.95682	C1orf174	Distal	INH	TPRG1L
1348	chr1	3885987	3886487	*	7.72616	C1orf174	Distal	EXC	TPRG1L
1349	chr1	3890418	3890918	*	8.35067	C1orf174	Exonic	OPC	TP73
1350	chr1	3891021	3891521	*	13.6725	C1orf174	Exonic	EXC	TPRG1L
1351	chr1	3892663	3893163	*	8.32959	C1orf174	Exonic	INH	AL354743.1
1352	chr1	3894934	3895434	*	3.91275	C1orf174	Intronic	INH	LINC01346
1353	chr1	3899965	3900465	*	55.8581	C1orf174	Promoter	INH	AL589702.1
1354	chr1	3900546	3901046	*	195.249	LINC01134	Promoter	INH	WRAP73
1355	chr1	3901165	3901665	*	94.3344	LINC01134	Promoter	OLI	AL589702.1
1356	chr1	3902489	3902989	*	31.3766	LINC01134	Intronic	INH	TPRG1L
1357	chr1	3903386	3903886	*	4.72008	LINC01134	Intronic	INH	LINC01346
1358	chr1	3910715	3911215	*	30.709	LINC01134	Intronic	EXC	LINC01346
1359	chr1	3924454	3924954	*	21.2964	LINC01346	Distal	INH	TPRG1L
1360	chr1	3940346	3940846	*	11.35	LINC01346	Promoter	INH	LINC01346
1361	chr1	3940925	3941425	*	16.465	LINC01346	Intronic	EXC	TPRG1L
1362	chr1	3993611	3994111	*	18.9259	LINC01346	Distal	INH	TPRG1L
1363	chr1	4048119	4048619	*	5.76988	LINC01346	Distal	INH	TPRG1L
1364	chr1	4061628	4062128	*	7.06104	LINC01346	Distal	EXC	LINC01346
1365	chr1	4068828	4069328	*	6.39533	LINC01346	Distal	INH	LINC01346
1366	chr1	4071896	4072396	*	7.06104	LINC01346	Distal	EXC	LINC01346
1367	chr1	4083001	4083501	*	3.23322	LINC01346	Distal	OPC	TP73
1368	chr1	4101130	4101630	*	9.46976	LINC01346	Distal	EXC	TPRG1L
1369	chr1	4101722	4102222	*	4.85896	LINC01346	Distal	EXC	TPRG1L
1370	chr1	4138221	4138721	*	5.06151	LINC01346	Distal	INH	LINC01346
1371	chr1	4141562	4142062	*	6.72638	LINC01346	Distal	INH	LINC01346
1372	chr1	4146189	4146689	*	7.58219	LINC01346	Distal	INH	TPRG1L
1373	chr1	4147379	4147879	*	14.3962	LINC01346	Distal	INH	LINC01346
1374	chr1	4165903	4166403	*	7.30096	LINC01346	Distal	INH	TPRG1L
1375	chr1	4166687	4167187	*	16.8427	LINC01346	Distal	INH	TPRG1L
1376	chr1	4170780	4171280	*	42.2584	LINC01346	Distal	INH	TPRG1L
1377	chr1	4171440	4171940	*	11.2095	LINC01346	Distal	INH	AL590438.1
1378	chr1	4172481	4172981	*	10.5341	LINC01346	Distal	EXC	TPRG1L
1379	chr1	4173090	4173590	*	26.6402	LINC01346	Distal	EXC	LINC01346
1380	chr1	4173692	4174192	*	24.9701	LINC01346	Distal	INH	TPRG1L
1381	chr1	4179781	4180281	*	10.1932	LINC01777	Distal	INH	TPRG1L
1382	chr1	4180285	4180785	*	15.5005	LINC01777	Distal	INH	TPRG1L
1383	chr1	4198873	4199373	*	7.72616	LINC01777	Distal	EXC	LINC01346
1384	chr1	4265748	4266248	*	16.9651	LINC01777	Distal	OLI	LRRC47
1385	chr1	4273204	4273704	*	13.3123	LINC01777	Distal	INH	TPRG1L
1386	chr1	4304110	4304610	*	5.52315	LINC01777	Distal	INH	LINC01346
1387	chr1	4306842	4307342	*	13.3123	LINC01777	Distal	INH	LINC01346
1388	chr1	4396393	4396893	*	18.9259	LINC01777	Distal	INH	LINC01346
1389	chr1	4398592	4399092	*	3.26709	LINC01777	Distal	AST	LINC01345
1390	chr1	4407769	4408269	*	9.88368	LINC01777	Distal	EXC	TPRG1L
1391	chr1	4409197	4409697	*	4.68706	LINC01777	Distal	INH	LINC01345
1392	chr1	4412480	4412980	*	13.7573	LINC01777	Intronic	INH	TPRG1L
1393	chr1	4419100	4419600	*	5.52315	LINC01777	Intronic	INH	TPRG1L
1394	chr1	4421292	4421792	*	9.51387	LINC01777	Intronic	EXC	TPRG1L
1395	chr1	4421939	4422439	*	19.5113	LINC01777	Intronic	INH	TPRG1L
1396	chr1	4425853	4426353	*	11.397	LINC01777	Distal	EXC	TPRG1L
1397	chr1	4426376	4426876	*	7.72616	LINC01777	Distal	EXC	LINC01346
1398	chr1	4427346	4427846	*	8.23742	LINC01777	Distal	INH	TPRG1L
1399	chr1	4430926	4431426	*	13.366	LINC01777	Distal	EXC	LINC01345
1400	chr1	4438594	4439094	*	5.34493	LINC01777	Distal	EXC	TPRG1L
1401	chr1	4465182	4465682	*	4.72008	LINC01777	Distal	INH	TPRG1L
1402	chr1	4468722	4469222	*	39.1731	LINC01777	Distal	EXC	TPRG1L
1403	chr1	4469504	4470004	*	6.91643	LINC01777	Distal	EXC	LINC01346
1404	chr1	4472385	4472885	*	6.91643	LINC01777	Distal	EXC	TPRG1L
1405	chr1	4480098	4480598	*	10.5341	LINC01777	Distal	EXC	LINC01346
1406	chr1	4482975	4483475	*	4.85896	LINC01777	Distal	EXC	LINC01346
1407	chr1	4483665	4484165	*	39.1731	LINC01777	Distal	EXC	TPRG1L
1408	chr1	4484501	4485001	*	8.67496	LINC01777	Distal	EXC	TPRG1L
1409	chr1	4485281	4485781	*	52.0467	LINC01777	Distal	INH	TPRG1L
1410	chr1	4485970	4486470	*	8.60747	LINC01777	Distal	EXC	TPRG1L
1411	chr1	4510638	4511138	*	10.4827	LINC01777	Distal	EXC	LINC01346
1412	chr1	4527675	4528175	*	16.0008	LINC01777	Distal	INH	TPRG1L
1413	chr1	4551618	4552118	*	7.06104	AJAP1	Distal	EXC	TPRG1L
1414	chr1	4571184	4571684	*	26.2242	AJAP1	Distal	INH	TPRG1L
1415	chr1	4573218	4573718	*	5.34493	AJAP1	Distal	EXC	LINC01346
1416	chr1	4602581	4603081	*	10.8769	AJAP1	Distal	EXC	DFFB
1417	chr1	4603092	4603592	*	25.6302	AJAP1	Distal	EXC	TPRG1L
1418	chr1	4608351	4608851	*	6.60271	AJAP1	Distal	EXC	TPRG1L
1419	chr1	4614264	4614764	*	4.85896	AJAP1	Distal	EXC	LINC01346
1420	chr1	4615205	4615705	*	9.31014	AJAP1	Distal	INH	TPRG1L
1421	chr1	4633357	4633857	*	3.91275	AJAP1	Distal	INH	LINC01346
1422	chr1	4633865	4634365	*	5.56954	AJAP1	Distal	INH	LINC01346
1423	chr1	4634371	4634871	*	24.4316	AJAP1	Distal	INH	LINC01346
1424	chr1	4652490	4652990	*	61.1997	AJAP1	Promoter	EXC	LRRC47
1425	chr1	4653753	4654253	*	14.7814	AJAP1	Promoter	EXC	DFFB
1426	chr1	4654279	4654779	*	51.3066	AJAP1	Promoter	EXC	DFFB
1427	chr1	4654784	4655284	*	47.1832	AJAP1	Exonic	EXC	LRRC47
1428	chr1	4655562	4656062	*	28.7741	AJAP1	Intronic	INH	LRRC47
1429	chr1	4656239	4656739	*	79.2829	AJAP1	Intronic	OLI	LRRC47
1430	chr1	4657140	4657640	*	7.30096	AJAP1	Intronic	INH	LRRC47
1431	chr1	4657766	4658266	*	36.7282	AJAP1	Intronic	INH	LRRC47
1432	chr1	4658478	4658978	*	18.2611	AJAP1	Intronic	EXC	LRRC47
1433	chr1	4659208	4659708	*	12.2497	AJAP1	Intronic	INH	LRRC47
1434	chr1	4659799	4660299	*	8.54577	AJAP1	Intronic	INH	LRRC47
1435	chr1	4662154	4662654	*	2.07523	AJAP1	Intronic	OLI	LRRC47
1436	chr1	4662772	4663272	*	3.12014	AJAP1	Intronic	OLI	LRRC47
1437	chr1	4664060	4664560	*	12.4256	AJAP1	Intronic	EXC	CEP104
1438	chr1	4664575	4665075	*	10.3175	AJAP1	Intronic	INH	CEP104
1439	chr1	4665145	4665645	*	4.8541	AJAP1	Intronic	INH	DFFB
1440	chr1	4666811	4667311	*	3.98309	AJAP1	Intronic	INH	DFFB
1441	chr1	4670294	4670794	*	9.20193	AJAP1	Intronic	INH	LRRC47
1442	chr1	4670795	4671295	*	3.33202	AJAP1	Intronic	OLI	LRRC47
1443	chr1	4673442	4673942	*	6.88467	AJAP1	Intronic	OLI	LRRC47
1444	chr1	4674648	4675148	*	43.5039	AJAP1	Intronic	EXC	DFFB
1445	chr1	4675737	4676237	*	7.9739	AJAP1	Intronic	EXC	DFFB
1446	chr1	4678234	4678734	*	14.0277	AJAP1	Intronic	OLI	LRRC47
1447	chr1	4678753	4679253	*	4.83562	AJAP1	Intronic	OLI	LRRC47
1448	chr1	4679366	4679866	*	2.15947	AJAP1	Intronic	OPC	LRRC47
1449	chr1	4680311	4680811	*	9.38952	AJAP1	Intronic	OLI	LRRC47
1450	chr1	4681000	4681500	*	79.5854	AJAP1	Intronic	OLI	LRRC47
1451	chr1	4682181	4682681	*	5.58644	AJAP1	Intronic	OLI	LRRC47
1452	chr1	4682849	4683349	*	3.72068	AJAP1	Intronic	OLI	LRRC47
1453	chr1	4683747	4684247	*	4.8541	AJAP1	Intronic	INH	LRRC47
1454	chr1	4684912	4685412	*	14.0613	AJAP1	Intronic	OLI	LRRC47
1455	chr1	4685439	4685939	*	3.23322	AJAP1	Intronic	OPC	LRRC47
1456	chr1	4686784	4687284	*	4.20794	AJAP1	Intronic	INH	LRRC47
1457	chr1	4689518	4690018	*	9.31014	AJAP1	Intronic	INH	DFFB
1458	chr1	4690195	4690695	*	6.87206	AJAP1	Intronic	EXC	DFFB
1459	chr1	4692003	4692503	*	4.8541	AJAP1	Intronic	INH	DFFB
1460	chr1	4695444	4695944	*	10.4442	AJAP1	Intronic	EXC	DFFB
1461	chr1	4696253	4696753	*	23.0224	AJAP1	Intronic	INH	DFFB
1462	chr1	4697093	4697593	*	5.32869	AJAP1	Intronic	EXC	DFFB
1463	chr1	4697751	4698251	*	20.775	AJAP1	Intronic	EXC	DFFB
1464	chr1	4698533	4699033	*	7.06104	AJAP1	Intronic	EXC	DFFB
1465	chr1	4699077	4699577	*	12.4061	AJAP1	Intronic	INH	DFFB
1466	chr1	4699633	4700133	*	34.026	AJAP1	Intronic	EXC	DFFB
1467	chr1	4700187	4700687	*	9.51387	AJAP1	Intronic	EXC	LRRC47
1468	chr1	4700771	4701271	*	61.8969	AJAP1	Intronic	INH	LRRC47
1469	chr1	4702006	4702506	*	6.4566	AJAP1	Intronic	INH	DFFB
1470	chr1	4702757	4703257	*	7.9739	AJAP1	Intronic	EXC	DFFB
1471	chr1	4707767	4708267	*	5.95682	AJAP1	Intronic	INH	DFFB
1472	chr1	4708783	4709283	*	43.1371	AJAP1	Intronic	EXC	DFFB
1473	chr1	4709556	4710056	*	13.4841	AJAP1	Intronic	INH	DFFB
1474	chr1	4710359	4710859	*	7.85472	AJAP1	Intronic	INH	DFFB
1475	chr1	4711414	4711914	*	24.9701	AJAP1	Intronic	INH	DFFB
1476	chr1	4712558	4713058	*	16.1809	AJAP1	Intronic	EXC	DFFB
1477	chr1	4713584	4714084	*	18.4427	AJAP1	Intronic	EXC	DFFB
1478	chr1	4714326	4714826	*	13.366	AJAP1	Intronic	EXC	DFFB
1479	chr1	4724732	4725232	*	10.7901	AJAP1	Intronic	OLI	CEP104
1480	chr1	4726868	4727368	*	32.766	AJAP1	Intronic	EXC	DFFB
1481	chr1	4727739	4728239	*	4.20794	AJAP1	Intronic	INH	DFFB
1482	chr1	4728909	4729409	*	14.3805	AJAP1	Intronic	EXC	DFFB
1483	chr1	4730136	4730636	*	10.3175	AJAP1	Intronic	INH	DFFB
1484	chr1	4733755	4734255	*	21.2964	AJAP1	Intronic	INH	DFFB
1485	chr1	4734725	4735225	*	18.2299	AJAP1	Intronic	EXC	DFFB
1486	chr1	4735399	4735899	*	5.32869	AJAP1	Intronic	EXC	DFFB
1487	chr1	4735976	4736476	*	8.19442	AJAP1	Intronic	EXC	DFFB
1488	chr1	4739501	4740001	*	17.5337	AJAP1	Intronic	EXC	LINC01346
1489	chr1	4741937	4742437	*	7.07179	AJAP1	Intronic	OLI	LRRC47
1490	chr1	4743989	4744489	*	7.58219	AJAP1	Intronic	INH	DFFB
1491	chr1	4749483	4749983	*	4.8541	AJAP1	Intronic	INH	DFFB
1492	chr1	4750103	4750603	*	7.85472	AJAP1	Intronic	INH	DFFB
1493	chr1	4751123	4751623	*	5.06151	AJAP1	Intronic	INH	DFFB
1494	chr1	4751990	4752490	*	23.141	AJAP1	Intronic	OLI	LRRC47
1495	chr1	4759350	4759850	*	4.20794	AJAP1	Intronic	INH	DFFB
1496	chr1	4770409	4770909	*	8.23742	AJAP1	Intronic	INH	DFFB
1497	chr1	4774962	4775462	*	8.32959	AJAP1	Intronic	INH	DFFB
1498	chr1	4776726	4777226	*	4.72008	AJAP1	Intronic	INH	DFFB
1499	chr1	4777928	4778428	*	20.8376	AJAP1	Intronic	EXC	LRRC47
1500	chr1	4778552	4779052	*	6.87206	AJAP1	Intronic	EXC	DFFB
1501	chr1	4779205	4779705	*	6.39533	AJAP1	Intronic	INH	LINC01346
1502	chr1	4794372	4794872	*	4.72008	AJAP1	Distal	INH	DFFB
1503	chr1	4795166	4795666	*	4.88423	AJAP1	Distal	INH	DFFB
1504	chr1	4795692	4796192	*	7.71924	AJAP1	Distal	INH	DFFB
1505	chr1	4796563	4797063	*	5.32869	AJAP1	Distal	EXC	DFFB
1506	chr1	4801307	4801807	*	20.1771	AJAP1	Distal	OPC	CEP104
1507	chr1	4801918	4802418	*	1.21731	AJAP1	Distal	OPC	CEP104
1508	chr1	4818887	4819387	*	7.21014	AJAP1	Distal	EXC	LINC01346
1509	chr1	4826016	4826516	*	12.6674	AJAP1	Distal	INH	CEP104
1510	chr1	4830783	4831283	*	8.22458	AJAP1	Distal	OPC	Z98259.1
1511	chr1	4868463	4868963	*	31.3766	AJAP1	Distal	INH	LINC01346
1512	chr1	4895032	4895532	*	26.2242	AJAP1	Distal	INH	LINC01346
1513	chr1	4904630	4905130	*	23.1165	AJAP1	Distal	EXC	LINC01346
1514	chr1	4935692	4936192	*	26.8048	AJAP1	Distal	OPC	Z98259.1
1515	chr1	4963249	4963749	*	7.9739	AJAP1	Distal	EXC	LINC02780
1516	chr1	4970695	4971195	*	21.9698	AJAP1	Distal	EXC	LINC02780
1517	chr1	5009324	5009824	*	20.8376	AJAP1	Distal	EXC	LINC01777
1518	chr1	5038841	5039341	*	3.91275	AJAP1	Distal	INH	LINC01777
1519	chr1	5053570	5054070	*	2.25374	AJAP1	Distal	END	BX005132.1
1520	chr1	5099017	5099517	*	6.87206	AJAP1	Distal	EXC	LINC01777
1521	chr1	5110277	5110777	*	4.72008		Distal	INH	LINC01777
1522	chr1	5150138	5150638	*	2.15947		Distal	OPC	Z98259.1
1523	chr1	5156655	5157155	*	11.5219		Distal	EXC	LINC01777
1524	chr1	5177212	5177712	*	9.20193		Distal	INH	LINC01777
1525	chr1	5220386	5220886	*	23.1727		Distal	EXC	LINC01777
1526	chr1	5221100	5221600	*	6.25927		Distal	EXC	LINC01777
1527	chr1	5221617	5222117	*	16.465		Distal	EXC	LINC01777
1528	chr1	5239231	5239731	*	7.72616		Distal	EXC	LINC01646
1529	chr1	5264121	5264621	*	16.465		Distal	EXC	LINC01777
1530	chr1	5267428	5267928	*	9.9873		Distal	END	BX005132.1
1531	chr1	5273600	5274100	*	17.5337		Distal	EXC	AJAP1
1532	chr1	5293794	5294294	*	3.12014		Distal	OLI	AJAP1
1533	chr1	5294317	5294817	*	7.21014		Distal	EXC	AL355602.1
1534	chr1	5296031	5296531	*	3.71303		Distal	OLI	AJAP1
1535	chr1	5312185	5312685	*	7.85472		Distal	INH	LINC01777
1536	chr1	5337766	5338266	*	17.1523		Distal	INH	LINC01777
1537	chr1	5348976	5349476	*	7.9739		Distal	EXC	LINC01777
1538	chr1	5363395	5363895	*	4.88423		Distal	INH	LINC01777
1539	chr1	5388605	5389105	*	6.4566		Distal	INH	LINC01777
1540	chr1	5389456	5389956	*	12.1456		Distal	OPC	Z98259.1
1541	chr1	5390572	5391072	*	12.4061		Distal	INH	LINC01777
1542	chr1	5393408	5393908	*	7.71924		Distal	INH	LINC01777
1543	chr1	5396537	5397037	*	18.2611		Distal	EXC	LINC01777
1544	chr1	5411630	5412130	*	16.0008		Distal	INH	LINC01777
1545	chr1	5423249	5423749	*	3.23322		Distal	OPC	Z98259.1
1546	chr1	5424463	5424963	*	12.2497		Distal	INH	AL355602.1
1547	chr1	5425099	5425599	*	11.5999		Distal	INH	AL355602.1
1548	chr1	5426058	5426558	*	4.20794		Distal	INH	AL355602.1
1549	chr1	5428340	5428840	*	11.397		Distal	EXC	AL355602.1
1550	chr1	5444297	5444797	*	3.24521		Distal	OPC	AJAP1
1551	chr1	5486273	5486773	*	20.4364		Distal	INH	AJAP1
1552	chr1	5490624	5491124	*	6.99283		Distal	OPC	Z98259.1
1553	chr1	5491320	5491820	*	2.17498		Distal	OPC	Z98259.1
1554	chr1	5492791	5493291	*	16.6243		Distal	OPC	Z98259.1
1555	chr1	5493945	5494445	*	65.848		Distal	OPC	Z98259.1
1556	chr1	5497371	5497871	*	7.97733		Distal	OPC	Z98259.1
1557	chr1	5498644	5499144	*	3.23322		Distal	OPC	Z98259.1
1558	chr1	5501439	5501939	*	5.32869		Distal	EXC	LINC01646
1559	chr1	5502481	5502981	*	11.397		Distal	EXC	Z98259.3
1560	chr1	5502993	5503493	*	4.39502		Distal	OPC	Z98259.3
1561	chr1	5504218	5504718	*	5.61874		Distal	OPC	Z98259.1
1562	chr1	5506891	5507391	*	4.72008		Distal	INH	Z98747.1
1563	chr1	5509102	5509602	*	3.23322		Distal	OPC	Z98747.1
1564	chr1	5509796	5510296	*	23.0811		Distal	EXC	AJAP1
1565	chr1	5511357	5511857	*	4.68706		Distal	INH	Z98747.1
1566	chr1	5534923	5535423	*	2.05395		Distal	OPC	Z98259.3
1567	chr1	5535556	5536056	*	7.97733		Distal	OPC	Z98259.1
1568	chr1	5593551	5594051	*	11.2095		Distal	INH	AJAP1
1569	chr1	5594213	5594713	*	5.76988		Distal	INH	AJAP1
1570	chr1	5597367	5597867	*	3.98309		Distal	INH	AJAP1
1571	chr1	5620987	5621487	*	8.85151		Distal	INH	Z98259.3
1572	chr1	5629098	5629598	*	4.68706		Distal	INH	AJAP1
1573	chr1	5652430	5652930	*	7.46307		Distal	AST	KLHL21
1574	chr1	5666817	5667317	*	20.8376		Distal	EXC	Z98886.1
1575	chr1	5670559	5671059	*	5.06151		Distal	INH	Z98259.2
1576	chr1	5680520	5681020	*	24.2775		Distal	EXC	Z98886.1
1577	chr1	5681668	5682168	*	7.37755		Distal	INH	Z98886.1
1578	chr1	5682288	5682788	*	4.8541		Distal	INH	Z98886.1
1579	chr1	5685226	5685726	*	7.71924		Distal	INH	Z98886.1
1580	chr1	5687280	5687780	*	3.98309		Distal	INH	Z98886.1
1581	chr1	5687861	5688361	*	7.58219		Distal	INH	Z98886.1
1582	chr1	5688437	5688937	*	7.71924		Distal	INH	Z98886.1
1583	chr1	5692762	5693262	*	10.8882		Distal	INH	Z98886.1
1584	chr1	5699296	5699796	*	26.2242		Distal	INH	Z98886.1
1585	chr1	5702986	5703486	*	10.5562		Distal	INH	Z98886.1
1586	chr1	5704470	5704970	*	12.2497		Distal	INH	Z98886.1
1587	chr1	5705413	5705913	*	5.74872		Distal	INH	Z98886.1
1588	chr1	5707511	5708011	*	32.766		Distal	EXC	Z98886.1
1589	chr1	5708164	5708664	*	6.91643		Distal	EXC	Z98886.1
1590	chr1	5708772	5709272	*	5.06151		Distal	INH	Z98886.1
1591	chr1	5709553	5710053	*	13.9959		Distal	EXC	Z98886.1
1592	chr1	5717103	5717603	*	9.70528	MIR4689	Distal	END	BX005132.1
1593	chr1	5719218	5719718	*	3.26634	MIR4689	Distal	OPC	HES2
1594	chr1	5720405	5720905	*	11.397	MIR4689	Distal	EXC	Z98886.1
1595	chr1	5725365	5725865	*	3.98309	MIR4689	Distal	INH	Z98886.1
1596	chr1	5726717	5727217	*	7.58219	MIR4689	Distal	INH	Z98886.1
1597	chr1	5727495	5727995	*	15.4875	MIR4689	Distal	INH	Z98886.1
1598	chr1	5728658	5729158	*	4.88423	MIR4689	Distal	INH	Z98886.1
1599	chr1	5740951	5741451	*	3.91275	MIR4689	Distal	INH	AL139823.1
1600	chr1	5742502	5743002	*	7.37755	MIR4689	Distal	INH	AL139823.1
1601	chr1	5743195	5743695	*	8.74524	MIR4689	Distal	INH	AL139823.1
1602	chr1	5743727	5744227	*	3.98309	MIR4689	Distal	INH	AL139823.1
1603	chr1	5744414	5744914	*	9.20193	MIR4689	Distal	INH	AL139823.1
1604	chr1	5745011	5745511	*	31.1598	MIR4689	Distal	INH	AL139823.1
1605	chr1	5745740	5746240	*	48.4924	MIR4689	Distal	INH	Z98259.3
1606	chr1	5746698	5747198	*	15.4875	MIR4689	Distal	INH	AL139823.1
1607	chr1	5747225	5747725	*	13.1395	MIR4689	Distal	INH	AL139823.1
1608	chr1	5747802	5748302	*	3.98309	MIR4689	Distal	INH	AL139823.1
1609	chr1	5748784	5749284	*	7.58219	MIR4689	Distal	INH	AL139823.1
1610	chr1	5751124	5751624	*	6.72638	MIR4689	Distal	INH	AL139823.1
1611	chr1	5752249	5752749	*	36.7282	MIR4689	Distal	INH	AL139823.1
1612	chr1	5755329	5755829	*	13.3123	MIR4689	Distal	INH	AL139823.1
1613	chr1	5756391	5756891	*	4.88423	MIR4689	Distal	INH	AL139823.1
1614	chr1	5757127	5757627	*	27.4923	MIR4689	Distal	INH	AL139823.1
1615	chr1	5757875	5758375	*	4.8541	MIR4689	Distal	INH	AL139823.1
1616	chr1	5758913	5759413	*	4.72008	MIR4689	Distal	INH	AL139823.1
1617	chr1	5771040	5771540	*	6.87206	MIR4689	Distal	EXC	AL139823.1
1618	chr1	5786926	5787426	*	4.88423	MIR4689	Distal	INH	AL139823.1
1619	chr1	5787585	5788085	*	7.37755	MIR4689	Distal	INH	AL139823.1
1620	chr1	5811663	5812163	*	5.32869	MIR4689	Distal	EXC	AL139823.1
1621	chr1	5830689	5831189	*	5.56954	MIR4689	Distal	INH	AL139823.1
1622	chr1	5839684	5840184	*	4.88423	MIR4689	Distal	INH	AL139823.1
1623	chr1	5840546	5841046	*	21.9698	MIR4689	Distal	EXC	AL139823.1
1624	chr1	5844030	5844530	*	8.91535	MIR4689	Distal	EXC	AL139823.1
1625	chr1	5846445	5846945	*	4.20794	MIR4689	Distal	INH	AL139823.1
1626	chr1	5846946	5847446	*	5.06151	MIR4689	Distal	INH	AL139823.1
1627	chr1	5857521	5858021	*	5.06151	MIR4689	Distal	INH	Z98259.3
1628	chr1	5866078	5866578	*	3.26634	MIR4689	Exonic	OPC	Z98259.3
1629	chr1	5869386	5869886	*	7.72616	MIR4689	Intronic	EXC	AL139823.1
1630	chr1	5883391	5883891	*	6.88899	MIR4689	Intronic	INH	Z98259.3
1631	chr1	5885313	5885813	*	13.9444	MIR4689	Intronic	OPC	GPR153
1632	chr1	5888476	5888976	*	3.8961	MIR4689	Intronic	OPC	Z98259.1
1633	chr1	5889755	5890255	*	6.89654	MIR4689	Intronic	OPC	Z98259.1
1634	chr1	5891066	5891566	*	7.72616	MIR4689	Intronic	EXC	AL139823.1
1635	chr1	5895960	5896460	*	14.4043	MIR4689	Intronic	OPC	Z98259.3
1636	chr1	5896522	5897022	*	10.1512	MIR4689	Intronic	OPC	Z98259.1
1637	chr1	5897159	5897659	*	9.20193	MIR4689	Intronic	INH	Z98259.3
1638	chr1	5908346	5908846	*	9.21005	MIR4689	Intronic	EXC	Z98259.2
1639	chr1	5915138	5915638	*	10.8769	MIR4689	Intronic	EXC	Z98259.3
1640	chr1	5915915	5916415	*	25.7006	MIR4689	Intronic	INH	Z98259.3
1641	chr1	5929060	5929560	*	8.22458	KCNAB2	Intronic	OPC	THAP3
1642	chr1	5935270	5935770	*	4.25239	KCNAB2	Intronic	OLI	THAP3
1643	chr1	5936075	5936575	*	8.91535	KCNAB2	Intronic	EXC	KCNAB2
1644	chr1	5936673	5937173	*	10.4442	KCNAB2	Intronic	EXC	KCNAB2
1645	chr1	5937803	5938303	*	5.32869	KCNAB2	Intronic	EXC	AL139823.1
1646	chr1	5938604	5939104	*	6.87206	KCNAB2	Intronic	EXC	AL139823.1
1647	chr1	5943936	5944436	*	11.3274	KCNAB2	Intronic	EXC	AL139823.1
1648	chr1	5945685	5946185	*	8.91535	KCNAB2	Intronic	EXC	Z98259.2
1649	chr1	5954317	5954817	*	12.4838	KCNAB2	Intronic	EXC	AL139823.1
1650	chr1	5966559	5967059	*	6.04671	KCNAB2	Intronic	EXC	AL139823.1
1651	chr1	5967205	5967705	*	10.4827	KCNAB2	Intronic	EXC	AL139823.1
1652	chr1	5967732	5968232	*	9.59262	KCNAB2	Intronic	EXC	AL139823.1
1653	chr1	5968393	5968893	*	5.7122	KCNAB2	Intronic	EXC	AL139823.1
1654	chr1	5973641	5974141	*	21.7208	KCNAB2	Intronic	INH	THAP3
1655	chr1	5975701	5976201	*	8.23742	KCNAB2	Intronic	INH	AL139823.1
1656	chr1	5976449	5976949	*	4.20794	KCNAB2	Intronic	INH	AL139823.1
1657	chr1	5980520	5981020	*	24.3942	KCNAB2	Intronic	EXC	AL139823.1
1658	chr1	5981101	5981601	*	9.59262	KCNAB2	Intronic	EXC	AL139823.1
1659	chr1	5983353	5983853	*	10.5562	KCNAB2	Intronic	INH	Z98259.2
1660	chr1	5985174	5985674	*	15.4137	KCNAB2	Intronic	EXC	Z98259.3
1661	chr1	5988833	5989333	*	7.72616	KCNAB2	Intronic	EXC	AL139823.1
1662	chr1	5989732	5990232	*	6.25927	KCNAB2	Promoter	EXC	AL139823.1
1663	chr1	5990779	5991279	*	20.8376	KCNAB2	Promoter	EXC	AL139823.1
1664	chr1	5991405	5991905	*	22.8007	KCNAB2	Intronic	INH	AL139823.1
1665	chr1	5992236	5992736	*	151.404	NPHP4	Promoter	INH	THAP3
1666	chr1	5992905	5993405	*	31.3766	NPHP4	Promoter	INH	AL139823.1
1667	chr1	5993504	5994004	*	9.53781	NPHP4	Promoter	INH	AL139823.1
1668	chr1	5994056	5994556	*	15.4875	NPHP4	Promoter	INH	AL139823.1
1669	chr1	5994689	5995189	*	26.8859	NPHP4	Intronic	EXC	AL139823.1
1670	chr1	5995655	5996155	*	3.98309	NPHP4	Exonic	INH	AL139823.1
1671	chr1	5997389	5997889	*	12.4061	NPHP4	Intronic	INH	Z98259.2
1672	chr1	5999141	5999641	*	8.67496	NPHP4	Intronic	EXC	AL139823.1
1673	chr1	6000156	6000656	*	6.17852	NPHP4	Intronic	EXC	AL139823.1
1674	chr1	6000947	6001447	*	7.9739	NPHP4	Intronic	EXC	AL139823.1
1675	chr1	6001514	6002014	*	8.91535	NPHP4	Intronic	EXC	AL139823.1
1676	chr1	6002428	6002928	*	4.72008	NPHP4	Intronic	INH	AL139823.1
1677	chr1	6003220	6003720	*	3.98309	NPHP4	Intronic	INH	AL139823.1
1678	chr1	6004647	6005147	*	12.3712	NPHP4	Intronic	EXC	AL139823.1
1679	chr1	6005266	6005766	*	11.397	NPHP4	Intronic	EXC	AL139823.1
1680	chr1	6006714	6007214	*	17.5337	NPHP4	Intronic	EXC	AL139823.1
1681	chr1	6007331	6007831	*	43.1371	NPHP4	Exonic	EXC	AL139823.1
1682	chr1	6007858	6008358	*	8.60747	NPHP4	Intronic	EXC	AL139823.1
1683	chr1	6012829	6013329	*	9.88368	NPHP4	Intronic	EXC	AL139823.1
1684	chr1	6013613	6014113	*	20.775	NPHP4	Intronic	EXC	AL139823.1
1685	chr1	6014307	6014807	*	68.477	NPHP4	Intronic	EXC	AL139823.1
1686	chr1	6015003	6015503	*	6.91643	NPHP4	Intronic	EXC	AL139823.1
1687	chr1	6015906	6016406	*	15.4137	NPHP4	Intronic	EXC	Z98259.2
1688	chr1	6016740	6017240	*	6.07916	NPHP4	Intronic	EXC	AL139823.1
1689	chr1	6017642	6018142	*	6.04671	NPHP4	Intronic	EXC	AL139823.1
1690	chr1	6019154	6019654	*	6.04671	NPHP4	Intronic	EXC	AL139823.1
1691	chr1	6025156	6025656	*	24.3942	NPHP4	Intronic	EXC	AL139823.1
1692	chr1	6026073	6026573	*	32.4761	NPHP4	Exonic	MIC	NPHP4
1693	chr1	6027104	6027604	*	7.06104	NPHP4	Exonic	EXC	AL139823.1
1694	chr1	6028007	6028507	*	18.5527	NPHP4	Intronic	MIC	TNFRSF25
1695	chr1	6032756	6033256	*	10.8882	NPHP4	Intronic	INH	AL139823.1
1696	chr1	6033292	6033792	*	5.76988	NPHP4	Intronic	INH	AL139823.1
1697	chr1	6033946	6034446	*	88.7942	NPHP4	Intronic	INH	AL139823.1
1698	chr1	6034689	6035189	*	36.3263	NPHP4	Intronic	INH	AL139823.1
1699	chr1	6035654	6036154	*	17.1523	NPHP4	Intronic	INH	AL139823.1
1700	chr1	6037182	6037682	*	14.3805	NPHP4	Intronic	EXC	AL139823.1
1701	chr1	6039005	6039505	*	3.98309	NPHP4	Intronic	INH	AL139823.1
1702	chr1	6039712	6040212	*	5.32869	NPHP4	Intronic	EXC	AL139823.1
1703	chr1	6040346	6040846	*	6.91643	NPHP4	Exonic	EXC	AL139823.1
1704	chr1	6041384	6041884	*	7.52745	NPHP4	Exonic	EXC	AL139823.1
1705	chr1	6046213	6046713	*	4.20794	NPHP4	Intronic	INH	AL139823.1
1706	chr1	6047350	6047850	*	4.20794	NPHP4	Intronic	INH	AL139823.1
1707	chr1	6048023	6048523	*	58.8097	NPHP4	Intronic	EXC	AL139823.1
1708	chr1	6048625	6049125	*	7.72616	NPHP4	Intronic	EXC	AL139823.1
1709	chr1	6052145	6052645	*	3.09421	NPHP4	Intronic	OPC	AL139823.1
1710	chr1	6052854	6053354	*	14.3805	NPHP4	Intronic	EXC	AL139823.1
1711	chr1	6056529	6057029	*	36.0607	NPHP4	Intronic	MIC	TNFRSF25
1712	chr1	6057606	6058106	*	4.20794	NPHP4	Intronic	INH	AL139823.1
1713	chr1	6058568	6059068	*	32.4761	NPHP4	Intronic	MIC	GPR153
1714	chr1	6059405	6059905	*	15.7553	NPHP4	Intronic	MIC	AL139823.1
1715	chr1	6060909	6061409	*	14.3805	NPHP4	Intronic	EXC	Z98259.2
1716	chr1	6064962	6065462	*	5.68664	NPHP4	Intronic	OPC	Z98259.1
1717	chr1	6068563	6069063	*	4.72008	NPHP4	Intronic	INH	AL139823.1
1718	chr1	6069495	6069995	*	8.74524	NPHP4	Intronic	INH	AL139823.1
1719	chr1	6071273	6071773	*	5.32869	NPHP4	Intronic	EXC	AL139823.1
1720	chr1	6071897	6072397	*	4.8541	NPHP4	Intronic	INH	AL139823.1
1721	chr1	6072918	6073418	*	9.88368	NPHP4	Intronic	EXC	AL139823.1
1722	chr1	6074169	6074669	*	7.52745	NPHP4	Intronic	EXC	AL139823.1
1723	chr1	6076026	6076526	*	5.7122	NPHP4	Intronic	EXC	AL139823.1
1724	chr1	6076960	6077460	*	12.5856	NPHP4	Intronic	EXC	AL139823.1
1725	chr1	6077563	6078063	*	5.76988	NPHP4	Intronic	INH	AL139823.1
1726	chr1	6079731	6080231	*	6.04671	NPHP4	Intronic	EXC	AL139823.1
1727	chr1	6080318	6080818	*	38.2004	NPHP4	Intronic	EXC	AL139823.1
1728	chr1	6080900	6081400	*	13.366	NPHP4	Intronic	EXC	AL139823.1
1729	chr1	6082176	6082676	*	13.366	NPHP4	Intronic	EXC	AL139823.1
1730	chr1	6083215	6083715	*	8.48405	NPHP4	Intronic	EXC	AL139823.1
1731	chr1	6083899	6084399	*	61.1997	NPHP4	Intronic	EXC	AL139823.1
1732	chr1	6085015	6085515	*	8.85151	NPHP4	Intronic	INH	AL139823.1
1733	chr1	6085521	6086021	*	9.51387	NPHP4	Exonic	EXC	AL139823.1
1734	chr1	6086184	6086684	*	4.88423	CHD5	Intronic	INH	AL139823.1
1735	chr1	6086978	6087478	*	43.1371	CHD5	Intronic	EXC	AL139823.1
1736	chr1	6087495	6087995	*	15.559	CHD5	Intronic	EXC	AL139823.1
1737	chr1	6096107	6096607	*	6.04671	CHD5	Exonic	EXC	AL139823.1
1738	chr1	6097806	6098306	*	7.58219	CHD5	Exonic	INH	AL139823.1
1739	chr1	6098365	6098865	*	28.096	CHD5	Exonic	EXC	AL139823.1
1740	chr1	6099553	6100053	*	15.4137	CHD5	Exonic	EXC	AL139823.1
1741	chr1	6100241	6100741	*	9.31014	CHD5	Exonic	INH	AL139823.1
1742	chr1	6100821	6101321	*	16.465	CHD5	Exonic	EXC	AL139823.1
1743	chr1	6101458	6101958	*	6.04671	CHD5	Distal	EXC	AL139823.1
1744	chr1	6103017	6103517	*	3.98309	CHD5	Exonic	INH	AL139823.1
1745	chr1	6105140	6105640	*	3.98309	CHD5	Exonic	INH	AL139823.1
1746	chr1	6108791	6109291	*	5.74872	CHD5	Intronic	INH	AL365255.1
1747	chr1	6121393	6121893	*	4.88423	CHD5	Intronic	INH	AL139823.1
1748	chr1	6123013	6123513	*	12.7175	CHD5	Intronic	MIC	AL139823.1
1749	chr1	6127600	6128100	*	12.4928	CHD5	Intronic	MIC	NPHP4
1750	chr1	6128903	6129403	*	6.87206	CHD5	Intronic	EXC	AL139823.1
1751	chr1	6138274	6138774	*	24.2775	CHD5	Intronic	EXC	AL139823.1
1752	chr1	6144012	6144512	*	11.397	CHD5	Intronic	EXC	AL139823.1
1753	chr1	6144553	6145053	*	19.7207	CHD5	Intronic	EXC	AL139823.1
1754	chr1	6145353	6145853	*	30.2797	CHD5	Intronic	EXC	AL139823.1
1755	chr1	6146120	6146620	*	14.3805	CHD5	Exonic	EXC	AL139823.1
1756	chr1	6147138	6147638	*	9.51387	CHD5	Intronic	EXC	AL139823.1
1757	chr1	6148551	6149051	*	28.3888	CHD5	Intronic	INH	AL139823.1
1758	chr1	6149076	6149576	*	5.06151	CHD5	Exonic	INH	AL139823.1
1759	chr1	6153017	6153517	*	6.4566	CHD5	Intronic	INH	AL139823.1
1760	chr1	6157599	6158099	*	35.2969	CHD5	Intronic	EXC	AL139823.1
1761	chr1	6158315	6158815	*	4.68706	CHD5	Intronic	INH	AL139823.1
1762	chr1	6160334	6160834	*	5.95682	CHD5	Intronic	INH	AL139823.1
1763	chr1	6161275	6161775	*	10.3175	CHD5	Intronic	INH	AL139823.1
1764	chr1	6161792	6162292	*	10.4827	CHD5	Intronic	EXC	AL139823.1
1765	chr1	6162710	6163210	*	12.0013	CHD5	Intronic	INH	AL139823.1
1766	chr1	6163458	6163958	*	9.80237	CHD5	Intronic	INH	AL139823.1
1767	chr1	6164153	6164653	*	35.9832	CHD5	Intronic	EXC	AL139823.1
1768	chr1	6165001	6165501	*	20.8376	CHD5	Intronic	EXC	AL139823.1
1769	chr1	6165733	6166233	*	13.366	CHD5	Intronic	EXC	AL139823.1
1770	chr1	6166775	6167275	*	9.59262	CHD5	Intronic	EXC	AL139823.1
1771	chr1	6167382	6167882	*	21.9663	CHD5	Intronic	EXC	AL139823.1
1772	chr1	6168439	6168939	*	9.51387	CHD5	Intronic	EXC	AL139823.1
1773	chr1	6169359	6169859	*	6.4566	CHD5	Intronic	INH	AL139823.1
1774	chr1	6170183	6170683	*	8.23742	CHD5	Intronic	INH	AL139823.1
1775	chr1	6170745	6171245	*	47.0255	CHD5	Intronic	EXC	AL139823.1
1776	chr1	6171457	6171957	*	30.2797	CHD5	Intronic	EXC	AL139823.1
1777	chr1	6172000	6172500	*	10.1932	CHD5	Intronic	INH	AL139823.1
1778	chr1	6178585	6179085	*	5.32869	CHD5	Intronic	EXC	AL139823.1
1779	chr1	6179338	6179838	*	18.4427	CHD5	Intronic	EXC	AL139823.1
1780	chr1	6180091	6180591	*	64.314	CHD5	Promoter	INH	AL139823.1
1781	chr1	6181138	6181638	*	11.35	CHD5	Promoter	INH	AL139823.1
1782	chr1	6181666	6182166	*	10.4442	CHD5	Promoter	EXC	AL139823.1
1783	chr1	6182941	6183441	*	5.74872	CHD5	Intronic	INH	AL139823.1
1784	chr1	6185729	6186229	*	10.3175	CHD5	Exonic	INH	AL139823.1
1785	chr1	6198927	6199427	*	18.6191	RNF207	Exonic	EXC	AL139823.1
1786	chr1	6199467	6199967	*	131.628	RNF207	Intronic	EXC	THAP3
1787	chr1	6200388	6200888	*	7.58219	RNF207	Exonic	INH	AL139823.1
1788	chr1	6204494	6204994	*	6.60271	RNF207	Promoter	EXC	AL139823.1
1789	chr1	6205117	6205617	*	7.71924	RNF207	Promoter	INH	GPR153
1790	chr1	6205902	6206402	*	8.91535	LOC102724450	Promoter	EXC	AL139823.1
1791	chr1	6208567	6209067	*	52.6973	RPL22	Exonic	EXC	AL139823.1
1792	chr1	6209118	6209618	*	24.3343	RPL22	Promoter	EXC	AL139823.1
1793	chr1	6209678	6210178	*	5.32869	RPL22	Promoter	EXC	AL139823.1
1794	chr1	6217107	6217607	*	4.20794	RPL22	Intronic	INH	AL139823.1
1795	chr1	6218078	6218578	*	5.95682	RPL22	Exonic	INH	AL139823.1
1796	chr1	6218635	6219135	*	4.88423	RPL22	Intronic	INH	AL139823.1
1797	chr1	6225401	6225901	*	15.9112	ICMT	Intronic	EXC	AL139823.1
1798	chr1	6234434	6234934	*	7.06104	ICMT	Promoter	EXC	AL139823.1
1799	chr1	6234960	6235460	*	6.72638	ICMT	Promoter	INH	AL139823.1
1800	chr1	6235748	6236248	*	96.6578	ICMT	Promoter	EXC	RPL22
1801	chr1	6240401	6240901	*	6.4566	HES3	Distal	INH	AL139823.1
1802	chr1	6241147	6241647	*	4.20794	HES3	Distal	INH	AL139823.1
1803	chr1	6243210	6243710	*	3.91275	HES3	Promoter	INH	AL139823.1
1804	chr1	6244986	6245486	*	15.4875	HES3	Exonic	INH	THAP3
1805	chr1	6245838	6246338	*	21.9999	HES3	Distal	EXC	AL139823.1
1806	chr1	6246622	6247122	*	60.1121	HES3	Distal	EXC	CHD5
1807	chr1	6247997	6248497	*	6.60271	HES3	Exonic	EXC	AL139823.1
1808	chr1	6248853	6249353	*	5.95682	HES3	Exonic	INH	AL139823.1
1809	chr1	6249863	6250363	*	6.17852	HES3	Intronic	EXC	AL139823.1
1810	chr1	6251631	6252131	*	5.32869	HES3	Intronic	EXC	AL139823.1
1811	chr1	6254325	6254825	*	7.06104	GPR153	Exonic	EXC	AL139823.1
1812	chr1	6257535	6258035	*	3.09421	GPR153	Intronic	OPC	NPHP4
1813	chr1	6259845	6260345	*	49.3948	GPR153	Intronic	INH	Z98259.3
1814	chr1	6260837	6261337	*	51.4134	GPR153	Promoter	INH	AL139823.1
1815	chr1	6261623	6262123	*	15.0784	GPR153	Promoter	EXC	AL139823.1
1816	chr1	6262577	6263077	*	12.4061	GPR153	Promoter	INH	AL139823.1
1817	chr1	6263516	6264016	*	6.39533	GPR153	Distal	INH	AL139823.1
1818	chr1	6264119	6264619	*	10.5562	GPR153	Exonic	INH	AL139823.1
1819	chr1	6266482	6266982	*	17.3029	GPR153	Intronic	EXC	Z98259.2
1820	chr1	6267485	6267985	*	6.25927	GPR153	Intronic	EXC	Z98259.2
1821	chr1	6268033	6268533	*	49.9236	GPR153	Intronic	EXC	Z98259.2
1822	chr1	6269591	6270091	*	24.3942	GPR153	Intronic	EXC	AL139823.1
1823	chr1	6270142	6270642	*	9.88368	GPR153	Intronic	EXC	AL139823.1
1824	chr1	6270943	6271443	*	15.4137	GPR153	Intronic	EXC	AL139823.1
1825	chr1	6271493	6271993	*	13.3123	GPR153	Intronic	INH	AL139823.1
1826	chr1	6272512	6273012	*	10.8882	GPR153	Intronic	INH	Z98259.3
1827	chr1	6273275	6273775	*	12.0013	GPR153	Intronic	INH	Z98259.3
1828	chr1	6274068	6274568	*	15.5005	GPR153	Intronic	INH	Z98259.2
1829	chr1	6275614	6276114	*	6.88899	GPR153	Intronic	INH	AL139823.1
1830	chr1	6276297	6276797	*	21.576	GPR153	Intronic	INH	AL139823.1
1831	chr1	6276868	6277368	*	13.4841	GPR153	Intronic	INH	AL139823.1
1832	chr1	6277983	6278483	*	5.95682	GPR153	Intronic	INH	AL139823.1
1833	chr1	6278852	6279352	*	3.98309	GPR153	Intronic	INH	AL139823.1
1834	chr1	6287336	6287836	*	39.1731	GPR153	Intronic	EXC	KCNAB2
1835	chr1	6291526	6292026	*	9.5971	GPR153	Intronic	OPC	ACOT7
1836	chr1	6292047	6292547	*	5.41841	GPR153	Intronic	OPC	Z98259.1
1837	chr1	6293782	6294282	*	7.52745	GPR153	Intronic	EXC	AL139823.1
1838	chr1	6302455	6302955	*	5.56954	GPR153	Intronic	INH	AL139823.1
1839	chr1	6303316	6303816	*	11.8943	GPR153	Intronic	EXC	AL139823.1
1840	chr1	6313505	6314005	*	5.06151	GPR153	Intronic	INH	Z98259.3
1841	chr1	6320517	6321017	*	6.04671	GPR153	Intronic	EXC	Z98259.3
1842	chr1	6321142	6321642	*	26.8859	GPR153	Intronic	EXC	Z98259.3
1843	chr1	6324167	6324667	*	4.88423	GPR153	Intronic	INH	Z98259.3
1844	chr1	6329239	6329739	*	9.31014	ACOT7	Intronic	INH	Z98259.3
1845	chr1	6329753	6330253	*	22.5056	ACOT7	Intronic	INH	Z98259.3
1846	chr1	6330257	6330757	*	62.7868	ACOT7	Intronic	INH	Z98259.3
1847	chr1	6330932	6331432	*	11.2095	ACOT7	Intronic	INH	Z98259.3
1848	chr1	6331901	6332401	*	17.3029	ACOT7	Intronic	EXC	Z98259.2
1849	chr1	6334027	6334527	*	4.72008	ACOT7	Intronic	INH	Z98259.3
1850	chr1	6335587	6336087	*	26.9839	ACOT7	Intronic	INH	Z98259.3
1851	chr1	6336186	6336686	*	28.7741	ACOT7	Intronic	INH	Z98259.2
1852	chr1	6336839	6337339	*	34.6477	ACOT7	Intronic	EXC	Z98259.3
1853	chr1	6338038	6338538	*	14.8688	ACOT7	Intronic	INH	Z98259.2
1854	chr1	6338643	6339143	*	56.7541	ACOT7	Intronic	INH	Z98259.2
1855	chr1	6339314	6339814	*	4.8541	ACOT7	Exonic	INH	Z98259.2
1856	chr1	6340428	6340928	*	18.3228	ACOT7	Intronic	INH	Z98259.2
1857	chr1	6343378	6343878	*	29.1445	ACOT7	Intronic	INH	Z98259.3
1858	chr1	6344987	6345487	*	4.20794	ACOT7	Intronic	INH	Z98259.3
1859	chr1	6346644	6347144	*	4.20794	ACOT7	Intronic	INH	Z98259.3
1860	chr1	6347862	6348362	*	7.72616	ACOT7	Intronic	EXC	CHD5
1861	chr1	6348555	6349055	*	8.25577	ACOT7	Intronic	OPC	Z98259.1
1862	chr1	6350361	6350861	*	12.9532	ACOT7	Intronic	OPC	Z98259.1
1863	chr1	6351121	6351621	*	3.24521	ACOT7	Intronic	OPC	Z98259.3
1864	chr1	6351955	6352455	*	4.22198	ACOT7	Intronic	OPC	Z98259.1
1865	chr1	6353798	6354298	*	4.39841	ACOT7	Intronic	OPC	GPR153
1866	chr1	6354328	6354828	*	2.18514	ACOT7	Intronic	OPC	Z98259.1
1867	chr1	6357990	6358490	*	11.8943	ACOT7	Intronic	EXC	Z98259.2
1868	chr1	6358772	6359272	*	47.0451	ACOT7	Exonic	INH	Z98259.2
1869	chr1	6359599	6360099	*	1.13538	ACOT7	Intronic	OPC	Z98259.3
1870	chr1	6367276	6367776	*	9.87637	ACOT7	Intronic	INH	CAMTA1
1871	chr1	6384917	6385417	*	34.5172	ACOT7	Intronic	OLI	THAP3
1872	chr1	6385567	6386067	*	24.9701	ACOT7	Intronic	INH	Z98259.3
1873	chr1	6391862	6392362	*	12.0049	ACOT7	Intronic	INH	Z98259.3
1874	chr1	6392636	6393136	*	12.9341	ACOT7	Intronic	EXC	Z98259.3
1875	chr1	6393201	6393701	*	141.605	ACOT7	Exonic	INH	THAP3
1876	chr1	6393830	6394330	*	44.4769	ACOT7	Exonic	EXC	THAP3
1877	chr1	6402726	6403226	*	6.67247	ACOT7	Distal	OPC	Z98259.1
1878	chr1	6414246	6414746	*	17.0059	HES2	Intronic	OPC	Z98259.3
1879	chr1	6423389	6423889	*	19.1702	HES2	Promoter	INH	Z98259.3
1880	chr1	6424077	6424577	*	4.21325	HES2	Promoter	AST	Z98259.3
1881	chr1	6430001	6430501	*	20.775	MIR4252	Promoter	EXC	Z98259.3
1882	chr1	6433804	6434304	*	6.4566	MIR4252	Intronic	INH	Z98259.3
1883	chr1	6437261	6437761	*	26.2242	MIR4252	Intronic	INH	NPHP4
1884	chr1	6437968	6438468	*	16.8427	MIR4252	Intronic	INH	AL365255.1
1885	chr1	6442956	6443456	*	6.64905	MIR4252	Intronic	INH	Z98259.2
1886	chr1	6443660	6444160	*	4.20794	MIR4252	Intronic	INH	Z98259.3
1887	chr1	6446152	6446652	*	4.88423	MIR4252	Intronic	INH	Z98259.3
1888	chr1	6446904	6447404	*	9.75538	MIR4252	Intronic	OPC	Z98259.1
1889	chr1	6448594	6449094	*	15.4603	TNFRSF25	Exonic	OPC	KLHL21
1890	chr1	6454340	6454840	*	6.4566	TNFRSF25	Intronic	INH	Z98259.3
1891	chr1	6455081	6455581	*	6.64905	TNFRSF25	Intronic	INH	Z98259.3
1892	chr1	6464463	6464963	*	7.46307	TNFRSF25	Exonic	AST	KLHL21
1893	chr1	6470278	6470778	*	11.3274	TNFRSF25	Exonic	EXC	Z98259.3
1894	chr1	6475453	6475953	*	22.8007	TNFRSF25	Intronic	INH	Z98259.3
1895	chr1	6477034	6477534	*	4.72008	TNFRSF25	Intronic	INH	Z98259.2
1896	chr1	6485017	6485517	*	8.73669	TNFRSF25	Intronic	END	RPL22
1897	chr1	6485820	6486320	*	11.4579	TNFRSF25	Intronic	END	CHD5
1898	chr1	6486397	6486897	*	26.8802	TNFRSF25	Intronic	EXC	ESPN
1899	chr1	6489803	6490303	*	33.3233	TNFRSF25	Intronic	EXC	KCNAB2
1900	chr1	6490377	6490877	*	28.1804	TNFRSF25	Intronic	EXC	AL365255.1
1901	chr1	6490943	6491443	*	8.74524	TNFRSF25	Intronic	INH	Z98259.3
1902	chr1	6491535	6492035	*	7.58219	TNFRSF25	Intronic	INH	Z98259.3
1903	chr1	6493151	6493651	*	3.91275	PLEKHG5	Intronic	INH	AL365255.1
1904	chr1	6494282	6494782	*	6.64905	PLEKHG5	Intronic	INH	AL365255.1
1905	chr1	6495092	6495592	*	62.6418	PLEKHG5	Intronic	EXC	AL365255.1
1906	chr1	6495645	6496145	*	23.1165	PLEKHG5	Intronic	EXC	AL365255.1
1907	chr1	6496302	6496802	*	21.9698	PLEKHG5	Exonic	EXC	AL365255.1
1908	chr1	6497225	6497725	*	29.6015	PLEKHG5	Intronic	END	KCNAB2
1909	chr1	6497950	6498450	*	6.17852	PLEKHG5	Intronic	EXC	AL365255.1
1910	chr1	6498461	6498961	*	13.9959	PLEKHG5	Intronic	EXC	NPHP4
1911	chr1	6499276	6499776	*	35.9832	PLEKHG5	Intronic	EXC	AL365255.1
1912	chr1	6499957	6500457	*	3.98309	PLEKHG5	Intronic	INH	AL365255.1
1913	chr1	6500496	6500996	*	3.8961	PLEKHG5	Intronic	OPC	AL365255.1
1914	chr1	6501797	6502297	*	23.556	PLEKHG5	Intronic	MIC	TNFRSF25
1915	chr1	6502322	6502822	*	64.2558	PLEKHG5	Intronic	MIC	TNFRSF25
1916	chr1	6503116	6503616	*	11.397	PLEKHG5	Intronic	EXC	AL365255.1
1917	chr1	6504217	6504717	*	6.04671	PLEKHG5	Intronic	EXC	AL365255.1
1918	chr1	6504921	6505421	*	7.85472	PLEKHG5	Intronic	INH	AL365255.1
1919	chr1	6505516	6506016	*	3.23322	PLEKHG5	Intronic	OPC	AL365255.1
1920	chr1	6506352	6506852	*	4.37791	PLEKHG5	Intronic	MIC	NPHP4
1921	chr1	6506974	6507474	*	36.0607	PLEKHG5	Intronic	MIC	TNFRSF25
1922	chr1	6507533	6508033	*	8.67684	PLEKHG5	Intronic	AST	TAS1R1
1923	chr1	6508114	6508614	*	25.6302	PLEKHG5	Intronic	EXC	KCNAB2
1924	chr1	6509060	6509560	*	23.6045	PLEKHG5	Intronic	OPC	TNFRSF25
1925	chr1	6509941	6510441	*	46.7466	PLEKHG5	Intronic	MIC	TNFRSF25
1926	chr1	6511623	6512123	*	6.04671	PLEKHG5	Intronic	EXC	AL365255.1
1927	chr1	6512214	6512714	*	3.09421	PLEKHG5	Intronic	OPC	AL365255.1
1928	chr1	6513395	6513895	*	5.16472	PLEKHG5	Intronic	AST	KLHL21
1929	chr1	6518471	6518971	*	5.06151	PLEKHG5	Intronic	INH	AL365255.1
1930	chr1	6519390	6519890	*	17.3029	PLEKHG5	Exonic	EXC	AL365255.1
1931	chr1	6519905	6520405	*	43.1371	PLEKHG5	Promoter	EXC	KCNAB2
1932	chr1	6523515	6524015	*	18.5527	PLEKHG5	Exonic	MIC	TNFRSF25
1933	chr1	6536716	6537216	*	22.5056	PLEKHG5	Intronic	INH	AL365255.1
1934	chr1	6545158	6545658	*	6.25927	NOL9	Intronic	EXC	AL365255.1
1935	chr1	6553690	6554190	*	5.06151	NOL9	Promoter	INH	AL365255.1
1936	chr1	6554944	6555444	*	13.4841	TAS1R1	Promoter	INH	PLEKHG5
1937	chr1	6564888	6565388	*	5.76988	TAS1R1	Intronic	INH	AL365255.1
1938	chr1	6579029	6579529	*	14.2285	ZBTB48	Promoter	INH	AL365255.1
1939	chr1	6579650	6580150	*	80.0418	ZBTB48	Promoter	EXC	RPL22
1940	chr1	6580490	6580990	*	8.91535	ZBTB48	Exonic	EXC	NPHP4
1941	chr1	6581868	6582368	*	21.9272	ZBTB48	Exonic	MIC	NPHP4
1942	chr1	6585081	6585581	*	7.72616	ZBTB48	Exonic	EXC	AL365255.1
1943	chr1	6586570	6587070	*	5.30265	ZBTB48	Exonic	AST	KLHL21
1944	chr1	6587105	6587605	*	16.6243	ZBTB48	Intronic	OPC	KLHL21
1945	chr1	6588017	6588517	*	8.48405	ZBTB48	Exonic	EXC	AL365255.1
1946	chr1	6588641	6589141	*	5.95682	ZBTB48	Exonic	INH	AL365255.1
1947	chr1	6589776	6590276	*	3.98309	ZBTB48	Distal	INH	AL365255.1
1948	chr1	6591174	6591674	*	14.2208	ZBTB48	Exonic	MIC	PLEKHG5
1949	chr1	6592525	6593025	*	6.04671	ZBTB48	Exonic	EXC	KLHL21
1950	chr1	6593969	6594469	*	4.85896	ZBTB48	Exonic	EXC	AL365255.1
1951	chr1	6596569	6597069	*	2.23584	ZBTB48	Intronic	OLI	KLHL21
1952	chr1	6599063	6599563	*	4.72008	PHF13	Exonic	INH	AL365255.1
1953	chr1	6599646	6600146	*	11.2485	PHF13	Intronic	MIC	NPHP4
1954	chr1	6600348	6600848	*	20.8376	PHF13	Intronic	EXC	NPHP4
1955	chr1	6602648	6603148	*	107.056	PHF13	Exonic	EXC	THAP3
1956	chr1	6603271	6603771	*	21.898	PHF13	Intronic	MIC	KLHL21
1957	chr1	6603812	6604312	*	43.0453	PHF13	Intronic	MIC	TAS1R1
1958	chr1	6609509	6610009	*	12.3712	PHF13	Intronic	EXC	AL365255.1
1959	chr1	6613313	6613813	*	242.185	PHF13	Promoter	OLI	THAP3
1960	chr1	6614011	6614511	*	19.7207	KLHL21	Intronic	EXC	KLHL21
1961	chr1	6614521	6615021	*	33.3942	KLHL21	Promoter	AST	KLHL21
1962	chr1	6615083	6615583	*	7.43246	KLHL21	Promoter	AST	KLHL21
1963	chr1	6615747	6616247	*	3.09421	KLHL21	Promoter	OPC	AL365255.1
1964	chr1	6618284	6618784	*	12.9341	KLHL21	Intronic	EXC	AL365255.1
1965	chr1	6625538	6626038	*	18.9259	THAP3	Intronic	INH	AL365255.1
1966	chr1	6634527	6635027	*	12.5856	THAP3	Exonic	EXC	AL365255.1
1967	chr1	6638116	6638616	*	32.766	THAP3	Intronic	EXC	NPHP4
1968	chr1	6646447	6646947	*	14.3962	THAP3	Intronic	INH	AL365255.1
1969	chr1	6651836	6652336	*	5.76988	THAP3	Intronic	INH	AL365255.1
1970	chr1	6653595	6654095	*	7.71924	THAP3	Exonic	INH	AL365255.1
1971	chr1	6670917	6671417	*	3.91275	DNAJC11	Intronic	INH	KCNAB2
1972	chr1	6672401	6672901	*	12.2497	DNAJC11	Intronic	INH	KCNAB2
1973	chr1	6691497	6691997	*	14.7814	DNAJC11	Intronic	EXC	KCNAB2
1974	chr1	6704159	6704659	*	18.7959	DNAJC11	Distal	EXC	KCNAB2
1975	chr1	6719941	6720441	*	5.95682	LINC01672	Distal	INH	NPHP4
1976	chr1	6722698	6723198	*	14.3962	LINC01672	Promoter	INH	KCNAB2
1977	chr1	6724317	6724817	*	13.3123	LINC01672	Promoter	INH	KCNAB2
1978	chr1	6727324	6727824	*	4.80392	LINC01672	Exonic	MIC	KCNAB2
1979	chr1	6734291	6734791	*	3.91275	LINC01672	Distal	INH	KCNAB2
1980	chr1	6734849	6735349	*	10.5562	LINC01672	Distal	INH	NPHP4
1981	chr1	6743478	6743978	*	74.8858	LINC01672	Distal	MIC	TNFRSF25
1982	chr1	6744038	6744538	*	3.36661	LINC01672	Distal	MIC	TNFRSF25
1983	chr1	6784266	6784766	*	14.6947	CAMTA1	Promoter	EXC	TAS1R1
1984	chr1	6784767	6785267	*	96.6853	CAMTA1	Promoter	EXC	THAP3
1985	chr1	6785573	6786073	*	44.3362	CAMTA1	Intronic	END	TAS1R1
1986	chr1	6786354	6786854	*	4.8541	CAMTA1	Intronic	INH	CAMTA1
1987	chr1	6789061	6789561	*	16.727	CAMTA1	Intronic	END	ESPN
1988	chr1	6794085	6794585	*	6.39533	CAMTA1	Intronic	INH	CAMTA1
1989	chr1	6796512	6797012	*	3.26709	CAMTA1	Intronic	AST	KLHL21
1990	chr1	6800549	6801049	*	11.2455	CAMTA1	Intronic	END	ESPN
1991	chr1	6819992	6820492	*	3.36769	CAMTA1	Exonic	END	RNF207
1992	chr1	6827845	6828345	*	5.7122	CAMTA1	Intronic	EXC	KLHL21
1993	chr1	6831346	6831846	*	7.9739	CAMTA1	Intronic	EXC	KCNAB2
1994	chr1	6832802	6833302	*	4.68706	CAMTA1	Intronic	INH	KCNAB2
1995	chr1	6833748	6834248	*	7.1757	CAMTA1	Intronic	END	ESPN
1996	chr1	6842152	6842652	*	8.647	CAMTA1	Intronic	AST	KLHL21
1997	chr1	6867616	6868116	*	6.01757	CAMTA1	Intronic	OLI	AL359881.3
1998	chr1	6868918	6869418	*	22.4871	CAMTA1	Intronic	AST	KLHL21
[truncated: 349,070 more rows]
