# Supplementary material for: Central amygdala single-nucleus atlas reveals chromatin and gene transcription dynamics in human alcohol use disorder
Source: Nat Commun. 2026 Jan 19;17:1634. doi: 10.1038/s41467-026-68351-1 (PMC12905162; doi:10.1038/s41467-026-68351-1)
Supplement: Supplementary file 3 — Supplementary Data 1-37 [file 41467_2026_68351_MOESM3_ESM.zip › Supplementary Data/Supplementary Data 14.csv]

	Chr	Start	End	Strand	Peak Enrichment Score	Nearest Gene	Peak Type	Celltype
0	chr1	1115907	1116407	*	177.724	C1orf159	Exonic	INH
1	chr1	1375163	1375663	*	223.602	AURKAIP1	Promoter	INH
2	chr1	7704387	7704887	*	163.612	VAMP3	Intronic	INH
3	chr1	7961283	7961783	*	215.969	PARK7	Intronic	INH
4	chr1	9910236	9910736	*	210.271	CTNNBIP1	Promoter	INH
5	chr1	16613335	16613835	*	278.802	NBPF1	Promoter	INH
6	chr1	16644460	16644960	*	139.121		Distal	INH
7	chr1	16904679	16905179	*	438.703	LOC105376805	Intronic	INH
8	chr1	16913729	16914229	*	265.887	LOC105376805	Intronic	INH
9	chr1	17011741	17012241	*	138.626	ATP13A2	Promoter	INH
10	chr1	18956554	18957054	*	199.096	IFFO2	Promoter	INH
11	chr1	27725616	27726116	*	219.777	FAM76A	Promoter	INH
12	chr1	30718210	30718710	*	187.719	MATN1-AS1	Promoter	INH
13	chr1	31644651	31645151	*	235.165	PEF1	Promoter	INH
14	chr1	32817236	32817736	*	133.229	YARS	Exonic	INH
15	chr1	36224110	36224610	*	123.215	THRAP3	Promoter	INH
16	chr1	36306785	36307285	*	167.283	SH3D21	Intronic	INH
17	chr1	36385819	36386319	*	215.969	STK40	Promoter	INH
18	chr1	45686994	45687494	*	210.271	TMEM69	Promoter	INH
19	chr1	85276432	85276932	*	144.078	LOC646626	Promoter	INH
20	chr1	150629395	150629895	*	210.271	ENSA	Promoter	INH
21	chr1	153958412	153958912	*	219.777	CRTC2	Promoter	INH
22	chr1	154870087	154870587	*	227.444	KCNN3	Promoter	INH
23	chr1	156767187	156767687	*	227.444	HDGF	Promoter	INH
24	chr1	160098786	160099286	*	152.893	IGSF8	Promoter	INH
25	chr1	173867806	173868306	*	128.47	ZBTB37	Promoter	INH
26	chr1	228139877	228140377	*	145.346	GUK1	Exonic	INH
27	chr1	230978694	230979194	*	227.444	ARV1	Promoter	INH
28	chr1	243255660	243256160	*	165.445	SDCCAG8	Promoter	INH
29	chr2	26970248	26970748	*	204.612	MAPRE3	Promoter	INH
30	chr2	30146490	30146990	*	163.612	YPEL5	Promoter	INH
31	chr2	44168553	44169053	*	142.722	PPM1B	Intronic	INH
32	chr2	55050313	55050813	*	227.444	RTN4	Promoter	INH
33	chr2	62705344	62705844	*	214.067	EHBP1	Intronic	INH
34	chr2	65129951	65130451	*	140.915	RAB1A	Promoter	INH
35	chr2	69914707	69915207	*	130.231	MXD1	Intronic	INH
36	chr2	197499690	197500190	*	133.229	HSPE1	Promoter	INH
37	chr2	219388166	219388666	*	189.74	DNPEP	Intronic	INH
38	chr3	13479980	13480480	*	226.143	HDAC11-AS1	Promoter	INH
39	chr3	41961906	41962406	*	160.526	ULK4	Exonic	INH
40	chr3	50235839	50236339	*	205.71	MIR5787	Exonic	INH
41	chr3	50299243	50299743	*	172.113	HYAL3	Promoter	INH
42	chr3	125915784	125916284	*	128.47	LINC02614	Promoter	INH
43	chr3	136752194	136752694	*	212.166	STAG1	Promoter	INH
44	chr3	150546296	150546796	*	225.519	EIF2A	Promoter	INH
45	chr4	781749	782249	*	233.228	LOC100129917	Promoter	INH
46	chr4	2536176	2536676	*	193.39	RNF4	Intronic	INH
47	chr4	6269399	6269899	*	140.437	WFS1	Promoter	INH
48	chr4	8158663	8159163	*	138.626	ABLIM2	Promoter	INH
49	chr4	37686197	37686697	*	168.236	RELL1	Promoter	INH
50	chr4	39527416	39527916	*	193.711	UGDH-AS1	Promoter	INH
51	chr4	83034829	83035329	*	210.271	COPS4	Exonic	INH
52	chr4	145180434	145180934	*	180.237	OTUD4	Promoter	INH
53	chr5	693161	693661	*	210.613	TPPP	Promoter	INH
54	chr5	61331908	61332408	*	258.768	ZSWIM6	Promoter	INH
55	chr5	98773361	98773861	*	145.346	RGMB-AS1	Promoter	INH
56	chr5	138464882	138465382	*	168.499	EGR1	Promoter	INH
57	chr5	139560964	139561464	*	223.602	UBE2D2	Exonic	INH
58	chr5	141636657	141637157	*	154.795	HDAC3	Promoter	INH
59	chr5	179732442	179732942	*	237.106	MAML1	Promoter	INH
60	chr6	3118378	3118878	*	123.215	BPHL	Exonic	INH
61	chr6	5003484	5003984	*	153.267	RPP40	Intronic	INH
62	chr6	43013723	43014223	*	212.166	MEA1	Promoter	INH
63	chr6	52420104	52420604	*	137.329	EFHC1	Promoter	INH
64	chr6	57089858	57090358	*	138.626	ZNF451	Exonic	INH
65	chr6	85643217	85643717	*	150.992	SYNCRIP	Intronic	INH
66	chr6	107958038	107958538	*	154.795	SEC63	Promoter	INH
67	chr6	134174677	134175177	*	128.47	SLC2A12	Intronic	INH
68	chr6	166627235	166627735	*	149.103	MIR1913	Exonic	INH
69	chr7	1459393	1459893	*	193.39	MICALL2	Promoter	INH
70	chr7	4883535	4884035	*	150.992	RADIL	Promoter	INH
71	chr7	26200612	26201112	*	204.612	CBX3	Promoter	INH
72	chr7	44606576	44607076	*	162.447	OGDH	Intronic	INH
73	chr7	75738979	75739479	*	197.185	HIP1	Promoter	INH
74	chr7	75914824	75915324	*	162.447	MIR4651	Promoter	INH
75	chr7	76358774	76359274	*	164.374	YWHAG	Promoter	INH
76	chr7	77536749	77537249	*	206.495	PTPN12	Promoter	INH
77	chr7	77696127	77696627	*	163.612	RSBN1L	Promoter	INH
78	chr7	77798448	77798948	*	133.768	PHTF2	Promoter	INH
79	chr7	98281283	98281783	*	135.02	BRI3	Intronic	INH
80	chr7	100586105	100586605	*	123.215	LRCH4	Promoter	INH
81	chr7	108526163	108526663	*	177.949	DNAJB9	Intronic	INH
82	chr7	112206218	112206718	*	130.231	DOCK4	Promoter	INH
83	chr7	112450140	112450640	*	152.893	IFRD1	Intronic	INH
84	chr7	129224632	129225132	*	154.795	AHCYL2	Promoter	INH
85	chr7	135211388	135211888	*	165.445	WDR91	Promoter	INH
86	chr7	151057754	151058254	*	147.222	CDK5	Exonic	INH
87	chr7	151227045	151227545	*	123.215	ABCF2	Promoter	INH
88	chr8	8228224	8228724	*	238.36	MIR548I3	Distal	INH
89	chr8	28890012	28890512	*	204.612	INTS9	Promoter	INH
90	chr8	30082942	30083442	*	233.228	SARAF	Promoter	INH
91	chr8	66667070	66667570	*	187.719	VCPIP1	Promoter	INH
92	chr8	109334007	109334507	*	140.915	ENY2	Promoter	INH
93	chr8	123416245	123416745	*	204.835	ATAD2	Promoter	INH
94	chr8	124998204	124998704	*	147.222	SQLE	Promoter	INH
95	chr8	142777104	142777604	*	228.102	LYNX1	Intronic	INH
96	chr8	143246268	143246768	*	165.445	ZFP41	Promoter	INH
97	chr8	144137499	144137999	*	262.744	HGH1	Promoter	INH
98	chr8	144827091	144827591	*	183.972	ZNF7	Promoter	INH
99	chr9	15422573	15423073	*	162.888	SNAPC3	Exonic	INH
100	chr9	86282357	86282857	*	124.961	ISCA1	Promoter	INH
101	chr9	93095833	93096333	*	221.683	CARD19	Promoter	INH
102	chr9	100098879	100099379	*	163.612	ERP44	Promoter	INH
103	chr9	109119762	109120262	*	177.949	TMEM245	Promoter	INH
104	chr9	127224880	127225380	*	145.346	GARNL3	Intronic	INH
105	chr9	127396637	127397137	*	135.545	SLC2A8	Promoter	INH
106	chr9	127980903	127981403	*	163.612	FAM102A	Promoter	INH
107	chr9	128067816	128068316	*	149.103	SLC25A25	Promoter	INH
108	chr9	129178059	129178559	*	130.231	IER5L	Promoter	INH
109	chr9	134025129	134025629	*	133.229	BRD3OS	Promoter	INH
110	chr9	134067842	134068342	*	133.229	BRD3	Intronic	INH
111	chr9	136363053	136363553	*	163.612	DNLZ	Exonic	INH
112	chr9	136790847	136791347	*	136.82	TMEM141	Promoter	INH
113	chr9	137459126	137459626	*	197.185	NSMF	Promoter	INH
114	chr10	1048676	1049176	*	221.683	IDI1	Promoter	INH
115	chr10	69123793	69124293	*	155.125	VPS26A	Exonic	INH
116	chr10	72273648	72274148	*	197.185	DDIT4	Promoter	INH
117	chr10	73811638	73812138	*	137.329	NDST2	Promoter	INH
118	chr10	74826082	74826582	*	168.236	KAT6B	Intronic	INH
119	chr10	97498527	97499027	*	151.416	MMS19	Promoter	INH
120	chr10	132307813	132308313	*	163.612	STK32C	Intronic	INH
121	chr10	132537310	132537810	*	159.181	INPP5A	Promoter	INH
122	chr11	10808834	10809334	*	219.777	EIF4G2	Promoter	INH
123	chr11	46347020	46347520	*	143.471	DGKZ	Intronic	INH
124	chr11	62706058	62706558	*	123.215	GNG3	Promoter	INH
125	chr11	64241115	64241615	*	204.612	FKBP2	Intronic	INH
126	chr11	64305037	64305537	*	187.762	ESRRA	Promoter	INH
127	chr11	64878429	64878929	*	167.283	EHD1	Exonic	INH
128	chr11	65918962	65919462	*	175.997	DRAP1	Promoter	INH
129	chr11	66958281	66958781	*	147.222	PC	Promoter	INH
130	chr11	72822051	72822551	*	217.871	ATG16L2	Intronic	INH
131	chr11	83156785	83157285	*	233.228	PCF11	Promoter	INH
132	chr11	130069473	130069973	*	151.416	APLP2	Promoter	INH
133	chr12	6852196	6852696	*	201.69	USP5	Promoter	INH
134	chr12	48851975	48852475	*	147.222	DDX23	Intronic	INH
135	chr12	49131208	49131708	*	239.054	TUBA1B	Promoter	INH
136	chr12	49188845	49189345	*	153.654	TUBA1A	Exonic	INH
137	chr12	53727375	53727875	*	149.103	CALCOCO1	Exonic	INH
138	chr12	55817672	55818172	*	124.961	ORMDL2	Promoter	INH
139	chr12	96035503	96036003	*	128.47	LTA4H	Intronic	INH
140	chr12	109713488	109713988	*	165.445	FAM222A	Promoter	INH
141	chr12	111405576	111406076	*	160.526	SH2B3	Promoter	INH
142	chr12	120495825	120496325	*	124.961	NRAV	Promoter	INH
143	chr12	122225933	122226433	*	150.992	DIABLO	Exonic	INH
144	chr13	95676841	95677341	*	123.215	DNAJC3	Promoter	INH
145	chr14	21455952	21456452	*	229.368	CHD8	Promoter	INH
146	chr14	35826075	35826575	*	149.103	BRMS1L	Promoter	INH
147	chr14	49862700	49863200	*	231.297	RN7SL2	Promoter	INH
148	chr14	52552345	52552845	*	242.957	TXNDC16	Promoter	INH
149	chr14	99480985	99481485	*	160.526	CCNK	Promoter	INH
150	chr14	99683885	99684385	*	158.609	CYP46A1	Promoter	INH
151	chr14	101760550	101761050	*	143.471	PPP2R5C	Promoter	INH
152	chr14	104752732	104753232	*	140.437	SIVA1	Promoter	INH
153	chr14	105490508	105491008	*	123.215	TEDC1	Exonic	INH
154	chr15	43791968	43792468	*	131.998	SERF2-C15ORF63	Promoter	INH
155	chr15	69160305	69160805	*	206.495	GLCE	Promoter	INH
156	chr15	77420115	77420615	*	147.222	HMG20A	Promoter	INH
157	chr15	89088162	89088662	*	124.961	ABHD2	Exonic	INH
158	chr15	90387912	90388412	*	177.949	IQGAP1	Promoter	INH
159	chr15	99733289	99733789	*	143.471	LYSMD4	Promoter	INH
160	chr16	589326	589826	*	130.231	RAB40C	Intronic	INH
161	chr16	2155271	2155771	*	212.166	SNHG19	Promoter	INH
162	chr16	2882462	2882962	*	149.989	FLYWCH2	Promoter	INH
163	chr16	14974786	14975286	*	214.067	PDXDC1	Exonic	INH
164	chr16	21520219	21520719	*	148.161	SMG1P3	Intronic	INH
165	chr16	22190645	22191145	*	139.121	EEF2K	Intronic	INH
166	chr16	30657848	30658348	*	131.998	FBRS	Promoter	INH
167	chr16	30922458	30922958	*	126.714	FBXL19	Promoter	INH
168	chr16	30948150	30948650	*	170.965	ORAI3	Promoter	INH
169	chr16	53503302	53503802	*	204.612	AKTIP	Intronic	INH
170	chr16	53703782	53704282	*	260.756	FTO	Promoter	INH
171	chr16	56931855	56932355	*	219.777	HERPUD1	Promoter	INH
172	chr16	58499827	58500327	*	165.445	SETD6	Exonic	INH
173	chr16	67806428	67806928	*	150.992	RANBP10	Promoter	INH
174	chr16	68448348	68448848	*	172.113	SMPD3	Promoter	INH
175	chr16	70439000	70439500	*	143.471	ST3GAL2	Promoter	INH
176	chr16	81076998	81077498	*	214.067	C16orf46	Exonic	INH
177	chr16	87383563	87384063	*	182.105	MAP1LC3B	Intronic	INH
178	chr16	89701511	89702011	*	133.229	SPATA2L	Promoter	INH
179	chr16	89923006	89923506	*	185.844	TUBB3	Intronic	INH
180	chr17	3636118	3636618	*	154.795	SHPK	Promoter	INH
181	chr17	4997374	4997874	*	170.965	INCA1	Promoter	INH
182	chr17	7572505	7573005	*	130.231	EIF4A1	Promoter	INH
183	chr17	8118673	8119173	*	123.215	ALOXE3	Exonic	INH
184	chr17	12020548	12021048	*	163.612	MAP2K4	Promoter	INH
185	chr17	17591504	17592004	*	144.53	PEMT	Promoter	INH
186	chr17	21213969	21214469	*	155.125	TMEM11	Exonic	INH
187	chr17	21284354	21284854	*	206.495	MAP2K3	Promoter	INH
188	chr17	29293907	29294407	*	169.125	NUFIP2	Promoter	INH
189	chr17	35809176	35809676	*	225.519	MMP28	Intronic	INH
190	chr17	41688587	41689087	*	204.612	EIF1	Promoter	INH
191	chr17	42388374	42388874	*	204.612	STAT3	Promoter	INH
192	chr17	49763937	49764437	*	206.495	KAT7	Intronic	INH
193	chr17	51120621	51121121	*	183.972	SPAG9	Promoter	INH
194	chr17	63621851	63622351	*	147.222	MAP3K3	Promoter	INH
195	chr17	74872816	74873316	*	155.125	FDXR	Promoter	INH
196	chr17	82022870	82023370	*	210.271	LRRC45	Promoter	INH
197	chr18	9475106	9475606	*	159.181	RALBP1	Intronic	INH
198	chr18	12377135	12377635	*	158.609	AFG3L2	Promoter	INH
199	chr18	21740425	21740925	*	145.346	MIB1	Intronic	INH
200	chr18	62714890	62715390	*	151.817	PHLPP1	Promoter	INH
201	chr18	67516648	67517148	*	199.692	DSEL	Promoter	INH
202	chr18	80033997	80034497	*	138.626	RBFA	Promoter	INH
203	chr19	680331	680831	*	160.526	FSTL3	Intronic	INH
204	chr19	1269059	1269559	*	225.519	CIRBP-AS1	Exonic	INH
205	chr19	2051005	2051505	*	131.998	MKNK2	Promoter	INH
206	chr19	2096397	2096897	*	219.777	MOB3A	Promoter	INH
207	chr19	3094041	3094541	*	176.512	GNA11	Promoter	INH
208	chr19	4065752	4066252	*	201.003	ZBTB7A	Intronic	INH
209	chr19	4328199	4328699	*	212.166	STAP2	Intronic	INH
210	chr19	4791349	4791849	*	237.94	FEM1A	Promoter	INH
211	chr19	4968482	4968982	*	239.054	KDM4B	Promoter	INH
212	chr19	5904288	5904788	*	214.067	CAPS	Promoter	INH
213	chr19	6373104	6373604	*	172.809	ALKBH7	Intronic	INH
214	chr19	7829596	7830096	*	123.215	EVI5L	Promoter	INH
215	chr19	10870833	10871333	*	178.372	CARM1	Promoter	INH
216	chr19	11374701	11375201	*	139.121	SWSAP1	Intronic	INH
217	chr19	12333516	12334016	*	204.612	ZNF563	Promoter	INH
218	chr19	14529290	14529790	*	206.495	MIR639	Promoter	INH
219	chr19	17075327	17075827	*	183.972	HAUS8	Promoter	INH
220	chr19	17469973	17470473	*	167.283	SLC27A1	Intronic	INH
221	chr19	17830718	17831218	*	195.286	INSL3	Intronic	INH
222	chr19	18203931	18204431	*	142.256	RAB3A	Promoter	INH
223	chr19	18281371	18281871	*	169.125	JUND	Promoter	INH
224	chr19	18521991	18522491	*	231.297	ELL	Promoter	INH
225	chr19	18636597	18637097	*	137.329	KLHL26	Promoter	INH
226	chr19	19063343	19063843	*	149.103	SLC25A42	Promoter	INH
227	chr19	19385415	19385915	*	180.237	GATAD2A	Promoter	INH
228	chr19	19776305	19776805	*	197.185	LINC00663	Promoter	INH
229	chr19	38229521	38230021	*	191.499	DPF1	Promoter	INH
230	chr19	41859904	41860404	*	214.067	RPS19	Exonic	INH
231	chr19	42268503	42269003	*	164.753	CIC	Intronic	INH
232	chr19	45692299	45692799	*	231.297	QPCTL	Promoter	INH
233	chr19	47600287	47600787	*	206.495	BICRA	Distal	INH
234	chr19	49496000	49496500	*	135.545	RPS11	Promoter	INH
235	chr19	50329009	50329509	*	219.777	NR1H2	Promoter	INH
236	chr19	50658029	50658529	*	130.231	C19orf81	Intronic	INH
237	chr19	54137187	54137687	*	219.777	CNOT3	Promoter	INH
238	chr19	56140553	56141053	*	123.215	ZNF444	Intronic	INH
239	chr19	56507481	56507981	*	217.871	ZNF471	Promoter	INH
240	chr20	325136	325636	*	276.784	SOX12	Promoter	INH
241	chr20	3889071	3889571	*	167.283	PANK2	Exonic	INH
242	chr20	33993071	33993571	*	123.215	RALY	Promoter	INH
243	chr20	62238061	62238561	*	130.231	OSBPL2	Intronic	INH
244	chr20	64062880	64063380	*	165.445	TCEA2	Intronic	INH
245	chr21	14383016	14383516	*	201.69	HSPA13	Intronic	INH
246	chr21	33641575	33642075	*	210.271	ITSN1	Promoter	INH
247	chr21	36156311	36156811	*	131.998	DOP1B	Promoter	INH
248	chr21	42892874	42893374	*	219.777	NDUFV3	Intronic	INH
249	chr21	42974082	42974582	*	185.423	PKNOX1	Promoter	INH
250	chr22	19122316	19122816	*	180.237	DGCR2	Promoter	INH
251	chr22	23145061	23145561	*	133.229	RAB36	Promoter	INH
252	chr22	36387935	36388435	*	149.103	MYH9	Promoter	INH
253	chr22	38506267	38506767	*	237.106	DDX17	Intronic	INH
254	chr22	41091395	41091895	*	138.626	EP300	Promoter	INH
255	chr22	41286090	41286590	*	173.903	RANGAP1	Promoter	INH
256	chr22	41589745	41590245	*	133.229	PMM1	Promoter	INH
257	chr22	42857027	42857527	*	210.271	ARFGAP3	Exonic	INH
258	chr22	45309561	45310061	*	133.229	FAM118A	Intronic	INH
259	chr22	50582735	50583235	*	140.437	CHKB-CPT1B	Promoter	INH
260	chr1	2412442	2412942	*	138.359	PEX10	Intronic	INH
261	chr1	2586528	2587028	*	132.348	PRXL2B	Exonic	INH
262	chr1	3900546	3901046	*	195.249	LINC01134	Promoter	INH
263	chr1	6393201	6393701	*	141.605	ACOT7	Exonic	INH
264	chr1	6613331	6613831	*	132.348	PHF13	Promoter	INH
265	chr1	10032516	10033016	*	137.891	UBE4B	Promoter	INH
266	chr1	10398661	10399161	*	140.134	PGD	Intronic	INH
267	chr1	16895978	16896478	*	116.301	LOC105376805	Intronic	INH
268	chr1	20661231	20661731	*	118.02	DDOST	Promoter	INH
269	chr1	25430572	25431072	*	111.176	MACO1	Promoter	INH
270	chr1	25997857	25998357	*	112.88	PAFAH2	Promoter	INH
271	chr1	27234381	27234881	*	116.301	WDTC1	Exonic	INH
272	chr1	33080788	33081288	*	200.859	AK2	Promoter	INH
273	chr1	38990968	38991468	*	109.478	AKIRIN1	Promoter	INH
274	chr1	39691238	39691738	*	138.359	HPCAL4	Promoter	INH
275	chr1	42766802	42767302	*	140.134	P3H1	Promoter	INH
276	chr1	42924120	42924620	*	198.985	SLC2A1-AS1	Distal	INH
277	chr1	53945750	53946250	*	161.784	HSPB11	Promoter	INH
278	chr1	54053199	54053699	*	116.301	TMEM59	Promoter	INH
279	chr1	65420158	65420658	*	125.018	LEPROT	Promoter	INH
280	chr1	83998896	83999396	*	109.478	TTLL7	Promoter	INH
281	chr1	151281902	151282402	*	118.02	ZNF687	Intronic	INH
282	chr1	153963387	153963887	*	112.88	MIR6737	Promoter	INH
283	chr1	156338098	156338598	*	202.734	TSACC	Exonic	INH
284	chr1	161389924	161390424	*	134.192	CFAP126	Distal	INH
285	chr1	205227667	205228167	*	136.04	TMCC2	Promoter	INH
286	chr1	225999288	225999788	*	121.475	SDE2	Promoter	INH
287	chr1	228165289	228165789	*	113.742	IBA57-DT	Promoter	INH
288	chr1	235504309	235504809	*	112.88	B3GALNT2	Promoter	INH
289	chr1	235866899	235867399	*	112.006	MIR1537	Intronic	INH
290	chr1	241519511	241520011	*	111.176	FH	Promoter	INH
291	chr1	244864331	244864831	*	191.524	HNRNPU	Promoter	INH
292	chr1	246931745	246932245	*	187.816	AHCTF1	Promoter	INH
293	chr1	248825772	248826272	*	184.118	MIR3124	Promoter	INH
294	chr2	9630816	9631316	*	182.273	YWHAQ	Promoter	INH
295	chr2	20446683	20447183	*	109.478	RHOB	Promoter	INH
296	chr2	24076290	24076790	*	139.747	FAM228B	Promoter	INH
297	chr2	25041822	25042322	*	185.966	EFR3B	Promoter	INH
298	chr2	26345708	26346208	*	112.88	ADGRF3	Intronic	INH
299	chr2	27370113	27370613	*	184.118	EIF2B4	Promoter	INH
300	chr2	36966485	36966985	*	123.199	STRN	Promoter	INH
301	chr2	42361343	42361843	*	128.672	COX7A2L	Exonic	INH
302	chr2	48314085	48314585	*	134.192	FOXN2	Promoter	INH
303	chr2	54723195	54723695	*	109.478	EML6	Promoter	INH
304	chr2	55232042	55232542	*	114.588	CLHC1	Exonic	INH
305	chr2	55617512	55618012	*	119.743	PPP4R3B	Exonic	INH
306	chr2	63588626	63589126	*	125.018	MDH1	Exonic	INH
307	chr2	64144197	64144697	*	125.018	PELI1	Promoter	INH
308	chr2	64750866	64751366	*	121.475	SERTAD2	Promoter	INH
309	chr2	73233230	73233730	*	109.478	CCT7	Promoter	INH
310	chr2	74458039	74458539	*	114.588	WBP1	Promoter	INH
311	chr2	74653962	74654462	*	197.116	SEMA4F	Promoter	INH
312	chr2	88627273	88627773	*	191.524	EIF2AK3	Promoter	INH
313	chr2	96265869	96266369	*	126.844	CIAO1	Promoter	INH
314	chr2	96815949	96816449	*	141.917	CNNM3	Promoter	INH
315	chr2	96857802	96858302	*	115.485	ANKRD23	Promoter	INH
316	chr2	97663870	97664370	*	187.816	ACTR1B	Promoter	INH
317	chr2	128027892	128028392	*	191.524	SAP130	Promoter	INH
318	chr2	135531066	135531566	*	112.88	ZRANB3	Promoter	INH
319	chr2	152717326	152717826	*	198.985	ARL6IP6	Promoter	INH
320	chr2	165953610	165954110	*	134.192	TTC21B	Promoter	INH
321	chr2	170928872	170929372	*	109.478	GORASP2	Exonic	INH
322	chr2	175168179	175168679	*	118.02	ATF2	Promoter	INH
323	chr2	178451038	178451538	*	127.859	PJVK	Promoter	INH
324	chr2	192194770	192195270	*	197.116	TMEFF2	Exonic	INH
325	chr2	207166008	207166508	*	185.966	MIR7845	Promoter	INH
326	chr2	207529727	207530227	*	187.816	MYOSLID-AS1	Promoter	INH
327	chr2	218270151	218270651	*	198.985	PNKD	Promoter	INH
328	chr2	219229410	219229910	*	184.118	ATG9A	Promoter	INH
329	chr2	219253723	219254223	*	147.287	TUBA4B	Exonic	INH
330	chr2	219543638	219544138	*	137.891	CHPF	Promoter	INH
331	chr2	219552474	219552974	*	154.504	MIR3132	Exonic	INH
332	chr2	231708193	231708693	*	184.118	PTMA	Intronic	INH
333	chr2	238060623	238061123	*	184.118	SCLY	Promoter	INH
334	chr2	239400827	239401327	*	202.734	HDAC4	Intronic	INH
335	chr2	240820135	240820635	*	111.176	KIF1A	Promoter	INH
336	chr2	240832237	240832737	*	118.992	KIF1A	Distal	INH
337	chr2	241508403	241508903	*	136.04	STK25	Exonic	INH
338	chr3	9249442	9249942	*	112.88	SRGAP3-AS3	Intronic	INH
339	chr3	9731050	9731550	*	139.747	BRPF1	Promoter	INH
340	chr3	14178403	14178903	*	124.295	XPC	Exonic	INH
341	chr3	14948265	14948765	*	111.176	FGD5-AS1	Promoter	INH
342	chr3	31532279	31532779	*	109.478	STT3B	Promoter	INH
343	chr3	37860358	37860858	*	182.273	ITGA9-AS1	Promoter	INH
344	chr3	38164850	38165350	*	182.273	OXSR1	Promoter	INH
345	chr3	42148969	42149469	*	109.478	CCK	Intronic	INH
346	chr3	42590543	42591043	*	182.273	SS18L2	Intronic	INH
347	chr3	43286259	43286759	*	182.273	SNRK	Promoter	INH
348	chr3	43621808	43622308	*	126.844	ABHD5	Exonic	INH
349	chr3	47009173	47009673	*	128.672	CCDC12	Exonic	INH
350	chr3	48088795	48089295	*	119.743	MAP4	Exonic	INH
351	chr3	48556653	48557153	*	123.199	PFKFB4	Exonic	INH
352	chr3	49021778	49022278	*	113.742	DALRD3	Promoter	INH
353	chr3	50292214	50292714	*	149.084	IFRD2	Exonic	INH
354	chr3	50321236	50321736	*	141.917	HYAL2	Exonic	INH
355	chr3	52536339	52536839	*	184.118	NT5DC2	Promoter	INH
356	chr3	66997997	66998497	*	185.966	KBTBD8	Promoter	INH
357	chr3	100401193	100401693	*	189.669	TOMM70	Promoter	INH
358	chr3	120907894	120908394	*	114.588	STXBP5L	Promoter	INH
359	chr3	130111349	130111849	*	132.348	ALG1L2	Intronic	INH
360	chr3	141737971	141738471	*	185.966	RNF7	Promoter	INH
361	chr3	160755188	160755688	*	118.02	PPM1L	Promoter	INH
362	chr3	184174448	184174948	*	134.192	AP2M1	Promoter	INH
363	chr3	197554770	197555270	*	132.348	BDH1	Intronic	INH
364	chr4	705408	705908	*	156.32	PCGF3	Promoter	INH
365	chr4	1346840	1347340	*	200.859	UVSSA	Promoter	INH
366	chr4	2261883	2262383	*	143.704	MXD4	Exonic	INH
367	chr4	2418542	2419042	*	138.359	ZFYVE28	Promoter	INH
368	chr4	3074066	3074566	*	147.287	HTT-AS	Promoter	INH
369	chr4	6782444	6782944	*	156.32	KIAA0232	Exonic	INH
370	chr4	6909184	6909684	*	113.742	TBC1D14	Exonic	INH
371	chr4	7068024	7068524	*	116.301	GRPEL1	Promoter	INH
372	chr4	9691583	9692083	*	130.507	DRD5	Distal	INH
373	chr4	13484146	13484646	*	125.018	RAB28	Promoter	INH
374	chr4	48780178	48780678	*	112.88	FRYL	Promoter	INH
375	chr4	56435452	56435952	*	112.006	PAICS	Promoter	INH
376	chr4	82429257	82429757	*	191.524	HNRNPDL	Promoter	INH
377	chr4	119212333	119212833	*	125.018	USP53	Promoter	INH
378	chr4	152535885	152536385	*	150.884	FBXW7	Promoter	INH
379	chr4	165112683	165113183	*	132.348	TRIM60	Intronic	INH
380	chr4	183659003	183659503	*	111.176	TRAPPC11	Promoter	INH
381	chr4	185396405	185396905	*	114.588	ANKRD37	Promoter	INH
382	chr5	36151805	36152305	*	112.88	SKP2	Promoter	INH
383	chr5	43121236	43121736	*	126.844	ZNF131	Intronic	INH
384	chr5	58582768	58583268	*	156.32	RAB3C	Intronic	INH
385	chr5	65721915	65722415	*	117.235	NLN	Promoter	INH
386	chr5	81750990	81751490	*	114.588	SSBP2	Exonic	INH
387	chr5	90409523	90410023	*	116.301	CETN3	Promoter	INH
388	chr5	123511779	123512279	*	193.384	CSNK1G3	Promoter	INH
389	chr5	138337985	138338485	*	202.734	CDC25C	Exonic	INH
390	chr5	149960431	149960931	*	195.249	SLC26A2	Promoter	INH
391	chr5	151771258	151771758	*	182.273	LOC100652758	Promoter	INH
392	chr5	173616476	173616976	*	126.075	BOD1	Promoter	INH
393	chr5	173887988	173888488	*	112.88	CPEB4	Promoter	INH
394	chr5	176619090	176619590	*	117.235	GPRIN1	Distal	INH
395	chr5	176647104	176647604	*	143.704	TSPAN17	Promoter	INH
396	chr6	4135519	4136019	*	141.605	ECI2	Promoter	INH
397	chr6	31827420	31827920	*	118.02	HSPA1B	Promoter	INH
398	chr6	32195351	32195851	*	111.176	GPSM3	Promoter	INH
399	chr6	36197026	36197526	*	141.605	BRPF3	Intronic	INH
400	chr6	37169735	37170235	*	128.672	PIM1	Promoter	INH
401	chr6	42984115	42984615	*	130.507	PPP2R5D	Promoter	INH
402	chr6	43629052	43629552	*	122.52	GTPBP2	Promoter	INH
403	chr6	110874465	110874965	*	191.524	CDK19	Intronic	INH
404	chr6	111873284	111873784	*	138.359	FYN	Promoter	INH
405	chr7	816362	816862	*	116.301	SUN1	Promoter	INH
406	chr7	5530405	5530905	*	113.742	FBXL18	Exonic	INH
407	chr7	7182325	7182825	*	189.669	C1GALT1	Exonic	INH
408	chr7	16645868	16646368	*	185.966	BZW2	Promoter	INH
409	chr7	32495187	32495687	*	125.018	AVL9	Promoter	INH
410	chr7	33062604	33063104	*	149.084	NT5C3A	Promoter	INH
411	chr7	44748267	44748767	*	118.992	ZMIZ2	Promoter	INH
412	chr7	66628578	66629078	*	111.176	KCTD7	Promoter	INH
413	chr7	73738617	73739117	*	145.494	ABHD11	Promoter	INH
414	chr7	74083451	74083951	*	141.917	LIMK1	Intronic	INH
415	chr7	74657265	74657765	*	185.966	GTF2I	Promoter	INH
416	chr7	76317980	76318480	*	197.116	HSPB1	Distal	INH
417	chr7	76393133	76393633	*	114.588	ZP3	Intronic	INH
418	chr7	87628074	87628574	*	123.199	RUNDC3B	Intronic	INH
419	chr7	107168429	107168929	*	109.478	HBP1	Promoter	INH
420	chr7	123534475	123534975	*	115.485	IQUB	Exonic	INH
421	chr7	139359504	139360004	*	198.985	C7orf55-LUC7L2	Intronic	INH
422	chr7	158829306	158829806	*	138.359	ESYT2	Exonic	INH
423	chr8	27614528	27615028	*	118.992	CLU	Exonic	INH
424	chr8	38996329	38996829	*	137.891	TM2D2	Promoter	INH
425	chr8	56211239	56211739	*	119.743	PLAG1	Promoter	INH
426	chr8	60516593	60517093	*	120.754	RAB2A	Promoter	INH
427	chr8	61714432	61714932	*	184.118	ASPH	Promoter	INH
428	chr8	66774916	66775416	*	126.844	SGK3	Intronic	INH
429	chr8	102239071	102239571	*	150.884	UBR5-AS1	Promoter	INH
430	chr8	109539355	109539855	*	126.844	EBAG9	Promoter	INH
431	chr8	135457207	135457707	*	118.992	KHDRBS3	Promoter	INH
432	chr8	143368521	143369021	*	149.084	RHPN1	Promoter	INH
433	chr8	143609453	143609953	*	143.704	PYCR3	Promoter	INH
434	chr8	144094633	144095133	*	113.742	CYC1	Promoter	INH
435	chr9	33264553	33265053	*	143.704	BAG1	Promoter	INH
436	chr9	34458364	34458864	*	114.588	FAM219A	Promoter	INH
437	chr9	35732041	35732541	*	147.287	CREB3	Promoter	INH
438	chr9	92764755	92765255	*	118.992	BICD2	Promoter	INH
439	chr9	94165831	94166331	*	149.084	MIRLET7A1	Distal	INH
440	chr9	97633277	97633777	*	185.966	TSTD2	Promoter	INH
441	chr9	113401180	113401680	*	140.134	ALAD	Promoter	INH
442	chr9	122905142	122905642	*	182.273	RC3H2	Promoter	INH
443	chr9	125143368	125143868	*	159.959	SCAI	Promoter	INH
444	chr9	125241291	125241791	*	182.273	HSPA5	Promoter	INH
445	chr9	127771328	127771828	*	161.784	SH2D3C	Intronic	INH
446	chr9	128552289	128552789	*	202.734	SPTAN1	Promoter	INH
447	chr9	133375939	133376439	*	130.507	SURF4	Promoter	INH
448	chr9	136482906	136483406	*	122.52	C9orf163	Promoter	INH
449	chr9	136886179	136886679	*	184.118	MIR4479	Promoter	INH
450	chr9	137223178	137223678	*	187.816	CYSRT1	Promoter	INH
451	chr9	137240922	137241422	*	191.524	TUBB4B	Promoter	INH
452	chr10	3172699	3173199	*	139.747	PITRM1	Promoter	INH
453	chr10	22003483	22003983	*	134.192	DNAJC1	Promoter	INH
454	chr10	28302848	28303348	*	123.199	MIR8086	Intronic	INH
455	chr10	73997808	73998308	*	193.384	VCL	Intronic	INH
456	chr10	78033551	78034051	*	185.966	RPS24	Promoter	INH
457	chr10	102409133	102409633	*	115.485	FBXL15	Intronic	INH
458	chr10	102502636	102503136	*	182.273	ACTR1A	Promoter	INH
459	chr10	102641990	102642490	*	112.88	TRIM8	Distal	INH
460	chr10	102917971	102918471	*	184.118	CNNM2	Promoter	INH
461	chr10	104268849	104269349	*	200.859	GSTO2	Promoter	INH
462	chr10	110919078	110919578	*	123.199	BBIP1	Promoter	INH
463	chr10	119725682	119726182	*	147.287	INPP5F	Promoter	INH
464	chr11	207397	207897	*	109.478	RIC8A	Promoter	INH
465	chr11	507108	507608	*	112.88	RNH1	Promoter	INH
466	chr11	535435	535935	*	116.301	HRAS	Promoter	INH
467	chr11	694925	695425	*	184.118	TMEM80	Promoter	INH
468	chr11	2400434	2400934	*	182.273	TSSC4	Exonic	INH
469	chr11	3797463	3797963	*	118.02	PGAP2	Promoter	INH
470	chr11	6683259	6683759	*	182.273	MRPL17	Promoter	INH
471	chr11	9460570	9461070	*	132.348	LOC644656	Promoter	INH
472	chr11	10857928	10858428	*	191.524	ZBED5-AS1	Promoter	INH
473	chr11	11621811	11622311	*	128.672	GALNT18	Promoter	INH
474	chr11	13668224	13668724	*	118.02	FAR1	Promoter	INH
475	chr11	16738309	16738809	*	145.494	SOX6	Promoter	INH
476	chr11	43680445	43680945	*	182.273	MIR129-2	Exonic	INH
477	chr11	47553035	47553535	*	113.742	NDUFS3	Intronic	INH
478	chr11	57324767	57325267	*	109.478	TNKS1BP1	Promoter	INH
479	chr11	64284500	64285000	*	189.669	BAD	Promoter	INH
480	chr11	65111575	65112075	*	198.985	TM7SF2	Promoter	INH
481	chr11	66466596	66467096	*	152.693	MRPL11	Promoter	INH
482	chr11	67421020	67421520	*	112.006	PPP1CA	Promoter	INH
483	chr11	67469087	67469587	*	161.784	TMEM134	Promoter	INH
484	chr11	67606560	67607060	*	111.176	NDUFV1	Promoter	INH
485	chr11	72434316	72434816	*	109.478	CLPB	Exonic	INH
486	chr11	77820828	77821328	*	136.04	AAMDC	Promoter	INH
487	chr11	78188439	78188939	*	113.742	USP35	Promoter	INH
488	chr11	85664888	85665388	*	182.273	TMEM126A	Intronic	INH
489	chr11	106077307	106077807	*	126.844	KBTBD3	Exonic	INH
490	chr11	119095262	119095762	*	182.273	H2AFX	Promoter	INH
491	chr11	133956753	133957253	*	119.743	IGSF9B	Promoter	INH
492	chr11	134253195	134253695	*	121.475	ACAD8	Promoter	INH
493	chr12	6534211	6534711	*	195.249	GAPDH	Exonic	INH
494	chr12	8243356	8243856	*	140.134	LINC02449	Distal	INH
495	chr12	32679010	32679510	*	123.199	DNM1L	Promoter	INH
496	chr12	50111506	50112006	*	118.992	COX14	Promoter	INH
497	chr12	51083386	51083886	*	187.816	CSRNP2	Promoter	INH
498	chr12	53441300	53441800	*	126.844	PRR13	Promoter	INH
499	chr12	53500496	53500996	*	130.507	TARBP2	Promoter	INH
500	chr12	55973750	55974250	*	189.669	RAB5B	Promoter	INH
501	chr12	56116318	56116818	*	121.475	RPL41	Promoter	INH
502	chr12	57941190	57941690	*	130.507	ATP23	Promoter	INH
503	chr12	67268938	67269438	*	185.966	CAND1	Promoter	INH
504	chr12	95217374	95217874	*	137.891	VEZT	Promoter	INH
505	chr12	104137872	104138372	*	184.118	NFYB	Intronic	INH
506	chr12	106774303	106774803	*	129.647	RIC8B	Promoter	INH
507	chr12	120087037	120087537	*	112.88	RAB35	Intronic	INH
508	chr12	120686690	120687190	*	143.704	MLEC	Promoter	INH
509	chr13	19863502	19864002	*	114.588	ZMYM5	Promoter	INH
510	chr13	19958323	19958823	*	132.348	ZMYM2	Promoter	INH
511	chr13	27620407	27620907	*	152.693	POLR1D	Promoter	INH
512	chr13	49443878	49444378	*	187.816	CAB39L	Promoter	INH
513	chr13	51452863	51453363	*	137.891	INTS6-AS1	Exonic	INH
514	chr13	109786390	109786890	*	184.118	IRS2	Promoter	INH
515	chr13	110715287	110715787	*	198.985	CARS2	Promoter	INH
516	chr14	23320973	23321473	*	184.118	PABPN1	Promoter	INH
517	chr14	24135841	24136341	*	147.287	PSME1	Promoter	INH
518	chr14	24141609	24142109	*	116.301	EMC9	Promoter	INH
519	chr14	24242130	24242630	*	130.507	TINF2	Exonic	INH
520	chr14	45134266	45134766	*	130.507	FKBP3	Promoter	INH
521	chr14	59188257	59188757	*	128.672	DAAM1	Promoter	INH
522	chr14	65102354	65102854	*	112.006	MAX	Promoter	INH
523	chr14	70809604	70810104	*	119.743	MAP3K9	Promoter	INH
524	chr14	75660797	75661297	*	193.384	ERG28	Exonic	INH
525	chr14	81533835	81534335	*	123.199	SEL1L	Promoter	INH
526	chr14	94026058	94026558	*	111.176	OTUB2	Promoter	INH
527	chr14	100238566	100239066	*	112.88	YY1	Promoter	INH
528	chr14	105300809	105301309	*	125.018	PACS2	Exonic	INH
529	chr15	40323153	40323653	*	111.176	PLCB2	Distal	INH
530	chr15	40564865	40565365	*	191.524	CCDC32	Promoter	INH
531	chr15	40953158	40953658	*	112.88	CHAC1	Exonic	INH
532	chr15	41827773	41828273	*	152.693	JMJD7	Promoter	INH
533	chr15	43510724	43511224	*	109.478	MAP1A	Promoter	INH
534	chr15	65869186	65869686	*	191.524	DENND4A	Intronic	INH
535	chr15	72474027	72474527	*	185.966	ARIH1	Promoter	INH
536	chr15	75451555	75452055	*	137.891	SIN3A	Intronic	INH
537	chr15	75454053	75454553	*	111.176	SIN3A	Intronic	INH
538	chr15	76931367	76931867	*	147.287	RCN2	Promoter	INH
539	chr15	80059305	80059805	*	123.199	ZFAND6	Promoter	INH
540	chr15	90994450	90994950	*	158.138	PRC1	Exonic	INH
541	chr16	352562	353062	*	141.917	AXIN1	Promoter	INH
542	chr16	527507	528007	*	161.784	CAPN15	Promoter	INH
543	chr16	1705945	1706445	*	115.485	MAPK8IP3	Promoter	INH
544	chr16	2429012	2429512	*	184.118	CCNF	Promoter	INH
545	chr16	2513437	2513937	*	112.88	ATP6V0C	Promoter	INH
546	chr16	2905187	2905687	*	125.018	FLYWCH1	Intronic	INH
547	chr16	4624496	4624996	*	132.348	MGRN1	Intronic	INH
548	chr16	4693283	4693783	*	111.176	NUDT16L1	Promoter	INH
549	chr16	9091272	9091772	*	185.966	C16orf72	Promoter	INH
550	chr16	10743938	10744438	*	185.966	NUBP1	Intronic	INH
551	chr16	11797118	11797618	*	197.116	ZC3H7A	Promoter	INH
552	chr16	13919753	13920253	*	116.301	ERCC4	Promoter	INH
553	chr16	18801353	18801853	*	202.734	ARL6IP1	Promoter	INH
554	chr16	21502060	21502560	*	202.734	SMG1P3	Distal	INH
555	chr16	22297069	22297569	*	193.384	POLR3E	Promoter	INH
556	chr16	27549813	27550313	*	187.816	KIAA0556	Promoter	INH
557	chr16	28950692	28951192	*	112.006	NFATC2IP	Exonic	INH
558	chr16	30378053	30378553	*	123.199	ZNF48	Promoter	INH
559	chr16	30407298	30407798	*	152.693	ZNF771	Exonic	INH
560	chr16	30923072	30923572	*	136.04	FBXL19-AS1	Promoter	INH
561	chr16	31459200	31459700	*	184.118	ARMC5	Exonic	INH
562	chr16	46831284	46831784	*	147.287	C16orf87	Promoter	INH
563	chr16	57244814	57245314	*	114.588	ARL2BP	Promoter	INH
564	chr16	57300464	57300964	*	185.966	PLLP	Distal	INH
565	chr16	66696633	66697133	*	159.959	CMTM4	Promoter	INH
566	chr16	67183483	67183983	*	111.176	KIAA0895L	Exonic	INH
567	chr16	69310923	69311423	*	123.199	VPS4A	Intronic	INH
568	chr16	81006957	81007457	*	109.478	CENPN	Exonic	INH
569	chr16	84504470	84504970	*	128.672	MEAK7	Exonic	INH
570	chr16	88452892	88453392	*	138.359	ZFPM1	Promoter	INH
571	chr16	88856766	88857266	*	118.02	GALNS	Promoter	INH
572	chr17	1716137	1716637	*	193.384	WDR81	Promoter	INH
573	chr17	8435685	8436185	*	119.743	NDEL1	Exonic	INH
574	chr17	15999480	15999980	*	189.669	ZSWIM7	Promoter	INH
575	chr17	17972478	17972978	*	195.249	DRC3	Promoter	INH
576	chr17	18039050	18039550	*	134.192	GID4	Promoter	INH
577	chr17	28552427	28552927	*	147.287	UNC119	Promoter	INH
578	chr17	42154863	42155363	*	116.301	RAB5C	Promoter	INH
579	chr17	43483524	43484024	*	189.669	DHX8	Promoter	INH
580	chr17	44186580	44187080	*	126.844	ASB16-AS1	Promoter	INH
581	chr17	44308256	44308756	*	123.199	RUNDC3A	Promoter	INH
582	chr17	46266652	46267152	*	112.88	LRRC37A	Distal	INH
583	chr17	47895635	47896135	*	189.669	LOC102724532	Promoter	INH
584	chr17	48047883	48048383	*	182.273	NFE2L1	Promoter	INH
585	chr17	50866107	50866607	*	118.02	TOB1-AS1	Promoter	INH
586	chr17	64130014	64130514	*	138.359	ERN1	Promoter	INH
587	chr17	64919300	64919800	*	120.754	LRRC37A3	Promoter	INH
588	chr17	67717554	67718054	*	191.524	NOL11	Promoter	INH
589	chr17	74987322	74987822	*	130.507	CDR2L	Promoter	INH
590	chr17	75154288	75154788	*	112.88	JPT1	Exonic	INH
591	chr17	75855290	75855790	*	113.742	WBP2	Intronic	INH
592	chr17	76264949	76265449	*	197.116	UBALD2	Promoter	INH
593	chr17	76726435	76726935	*	185.966	JMJD6	Promoter	INH
594	chr17	77958211	77958711	*	112.88	TNRC6C	Distal	INH
595	chr17	78840625	78841125	*	112.006	USP36	Exonic	INH
596	chr17	81034628	81035128	*	123.199	BAIAP2-DT	Promoter	INH
597	chr17	81239087	81239587	*	140.134	NDUFAF8	Promoter	INH
598	chr17	82098023	82098523	*	182.273	FASN	Promoter	INH
599	chr17	82458403	82458903	*	147.287	NARF	Exonic	INH
600	chr17	82698452	82698952	*	143.704	RAB40B	Promoter	INH
601	chr18	32092280	32092780	*	200.859	RNF138	Intronic	INH
602	chr18	35041152	35041652	*	127.859	MAPRE2	Exonic	INH
603	chr18	50878848	50879348	*	118.992	ME2	Promoter	INH
604	chr18	59139516	59140016	*	114.588	SEC11C	Exonic	INH
605	chr18	62186891	62187391	*	134.192	PIGN	Promoter	INH
606	chr19	1103792	1104292	*	143.704	GPX4	Exonic	INH
607	chr19	1354656	1355156	*	143.704	NDUFS7	Exonic	INH
608	chr19	1490520	1491020	*	118.02	PCSK4	Promoter	INH
609	chr19	2151398	2151898	*	191.524	DOT1L	Intronic	INH
610	chr19	2475820	2476320	*	187.816	GADD45B	Promoter	INH
611	chr19	4342517	4343017	*	114.588	STAP2	Promoter	INH
612	chr19	4343245	4343745	*	136.04	MPND	Promoter	INH
613	chr19	4639206	4639706	*	141.917	TNFAIP8L1	Promoter	INH
614	chr19	4723686	4724186	*	182.273	DPP9	Intronic	INH
615	chr19	9819201	9819701	*	145.494	FBXL12	Intronic	INH
616	chr19	9834839	9835339	*	197.116	PIN1	Promoter	INH
617	chr19	10568813	10569313	*	185.966	CDKN2D	Promoter	INH
618	chr19	11435045	11435545	*	141.605	PRKCSH	Promoter	INH
619	chr19	11505024	11505524	*	112.88	ZNF653	Intronic	INH
620	chr19	12938304	12938804	*	113.742	CALR	Promoter	INH
621	chr19	14117605	14118105	*	124.295	PRKACA	Intronic	INH
622	chr19	19663564	19664064	*	116.301	ATP13A1	Promoter	INH
623	chr19	20052040	20052540	*	195.249	ZNF682	Distal	INH
624	chr19	29811587	29812087	*	120.754	CCNE1	Promoter	INH
625	chr19	35141050	35141550	*	154.504	LGI4	Promoter	INH
626	chr19	35740397	35740897	*	124.295	PSENEN	Intronic	INH
627	chr19	38849758	38850258	*	141.917	HNRNPL	Exonic	INH
628	chr19	39341926	39342426	*	191.524	GMFG	Promoter	INH
629	chr19	39390876	39391376	*	189.669	PAF1	Promoter	INH
630	chr19	39970805	39971305	*	140.134	PSMC4	Promoter	INH
631	chr19	40425775	40426275	*	187.816	SERTAD1	Promoter	INH
632	chr19	40465659	40466159	*	156.32	BLVRB	Promoter	INH
633	chr19	41959133	41959633	*	147.287	RABAC1	Promoter	INH
634	chr19	42075677	42076177	*	141.917	GRIK5	Intronic	INH
635	chr19	42325258	42325758	*	184.118	MEGF8	Promoter	INH
636	chr19	43668473	43668973	*	136.04	PLAUR	Intronic	INH
637	chr19	45792690	45793190	*	111.176	DMWD	Promoter	INH
638	chr19	45973837	45974337	*	149.084	NOVA2	Promoter	INH
639	chr19	48363032	48363532	*	116.301	TMEM143	Promoter	INH
640	chr19	48623992	48624492	*	161.784	RPL18	Exonic	INH
641	chr19	48965013	48965513	*	134.192	FTL	Promoter	INH
642	chr19	48993234	48993734	*	118.992	RUVBL2	Promoter	INH
643	chr19	49119003	49119503	*	132.348	C19orf73	Promoter	INH
644	chr19	49766372	49766872	*	195.249	AP2A1	Promoter	INH
645	chr19	50724599	50725099	*	185.966	CLEC11A	Intronic	INH
646	chr19	51367400	51367900	*	150.884	ETFB	Intronic	INH
647	chr19	52189722	52190222	*	182.273	PPP2R1A	Promoter	INH
648	chr19	53879289	53879789	*	118.992	PRKCG	Intronic	INH
649	chr19	54190570	54191070	*	111.176	TSEN34	Promoter	INH
650	chr19	55407551	55408051	*	150.884	UBE2S	Promoter	INH
651	chr19	55461676	55462176	*	159.959	ISOC2	Exonic	INH
652	chr19	55599443	55599943	*	119.743	ZNF524	Promoter	INH
653	chr19	58401050	58401550	*	111.176	ZNF584	Promoter	INH
654	chr20	3173348	3173848	*	120.754	LZTS3	Promoter	INH
655	chr20	5119785	5120285	*	139.747	PCNA	Intronic	INH
656	chr20	35742058	35742558	*	121.475	RBM39	Promoter	INH
657	chr20	41028430	41028930	*	195.249	TOP1	Promoter	INH
658	chr20	43457599	43458099	*	202.734	SRSF6	Promoter	INH
659	chr21	31558807	31559307	*	112.006	TIAM1	Intronic	INH
660	chr21	31659385	31659885	*	114.588	SOD1	Promoter	INH
661	chr21	33642143	33642643	*	125.018	ITSN1	Promoter	INH
662	chr21	36319876	36320376	*	182.273	MORC3	Promoter	INH
663	chr21	39183255	39183755	*	125.018	PSMG1	Exonic	INH
664	chr21	44339050	44339550	*	111.176	CFAP410	Exonic	INH
665	chr22	20020749	20021249	*	134.192	TANGO2	Intronic	INH
666	chr22	21001906	21002406	*	197.116	THAP7	Promoter	INH
667	chr22	21735651	21736151	*	113.742	YPEL1	Promoter	INH
668	chr22	24555087	24555587	*	195.249	SNRPD3	Promoter	INH
669	chr22	37844100	37844600	*	198.985	MIR658	Promoter	INH
670	chr22	38705402	38705902	*	200.859	GTPBP1	Promoter	INH
671	chr22	40636526	40637026	*	112.006	MRTFA	Promoter	INH
672	chr22	40951394	40951894	*	182.273	RBX1	Intronic	INH
673	chr22	41951888	41952388	*	111.176	CENPM	Distal	INH
674	chr22	46035678	46036178	*	131.435	LINC00899	Distal	INH
675	chr22	49853510	49854010	*	130.507	ZBED4	Promoter	INH
676	chr22	50627975	50628475	*	140.134	ARSA	Promoter	INH
677	chr1	1231757	1232257	*	176.756	SDF4	Promoter	INH
678	chr1	1908889	1909389	*	102.747	CALML6	Distal	INH
679	chr1	2227704	2228204	*	107.788	SKI	Promoter	INH
680	chr1	8878535	8879035	*	131.285	ENO1-AS1	Promoter	INH
681	chr1	9539079	9539579	*	112.376	SLC25A33	Promoter	INH
682	chr1	10210282	10210782	*	134.814	KIF1B	Promoter	INH
683	chr1	15524233	15524733	*	121.381	CASP9	Intronic	INH
684	chr1	19485404	19485904	*	121.381	CAPZB	Promoter	INH
685	chr1	23368094	23368594	*	174.924	ZNF436-AS1	Promoter	INH
686	chr1	24642828	24643328	*	174.924	SRRM1	Exonic	INH
687	chr1	30824377	30824877	*	106.1	LAPTM5	Distal	INH
688	chr1	32394285	32394785	*	117.763	BSDC1	Exonic	INH
689	chr1	32964684	32965184	*	174.924	RNF19B	Promoter	INH
690	chr1	33127227	33127727	*	126.027	AZIN2	Distal	INH
691	chr1	40040293	40040793	*	112.376	CAP1	Exonic	INH
692	chr1	44800071	44800571	*	134.814	PLK3	Promoter	INH
693	chr1	45583296	45583796	*	114.167	NASP	Promoter	INH
694	chr1	54406215	54406715	*	105.126	SSBP3	Intronic	INH
695	chr1	58783835	58784335	*	119.57	JUN	Promoter	INH
696	chr1	66924694	66925194	*	104.421	MIER1	Promoter	INH
697	chr1	86914199	86914699	*	173.096	SELENOF	Promoter	INH
698	chr1	93180402	93180902	*	106.837	TMED5	Promoter	INH
699	chr1	109984424	109984924	*	134.814	AHCYL1	Promoter	INH
700	chr1	110338820	110339320	*	171.272	RBM15-AS1	Exonic	INH
701	chr1	151146492	151146992	*	126.027	SEMA6C	Promoter	INH
702	chr1	154937030	154937530	*	173.096	PMVK	Promoter	INH
703	chr1	155135556	155136056	*	171.272	SLC50A1	Intronic	INH
704	chr1	155244394	155244894	*	127.775	GBA	Promoter	INH
705	chr1	156282601	156283101	*	107.788	SMG5	Promoter	INH
706	chr1	156751561	156752061	*	114.167	PRCC	Intronic	INH
707	chr1	165630933	165631433	*	105.126	MGST3	Exonic	INH
708	chr1	169893722	169894222	*	178.592	SCYL3	Intronic	INH
709	chr1	174999629	175000129	*	114.167	CACYBP	Exonic	INH
710	chr1	176207048	176207548	*	174.924	COP1	Exonic	INH
711	chr1	179954459	179954959	*	180.431	CEP350	Promoter	INH
712	chr1	180631690	180632190	*	136.585	XPR1	Promoter	INH
713	chr1	185156868	185157368	*	178.592	SWT1	Promoter	INH
714	chr1	186375196	186375696	*	169.452	TPR	Promoter	INH
715	chr1	192808731	192809231	*	173.096	RGS2	Promoter	INH
716	chr1	197201099	197201599	*	106.1	ZBTB41	Promoter	INH
717	chr1	202958153	202958653	*	134.814	ADIPOR1	Intronic	INH
718	chr1	203026231	203026731	*	134.814	PPFIA4	Promoter	INH
719	chr1	211579088	211579588	*	103.422	SLC30A1	Promoter	INH
720	chr1	212285120	212285620	*	119.57	PPP2R5A	Promoter	INH
721	chr1	235328139	235328639	*	104.421	ARID4B	Promoter	INH
722	chr1	236795027	236795527	*	180.431	MTR	Promoter	INH
723	chr1	244652800	244653300	*	136.585	DESI2	Exonic	INH
724	chr1	244835069	244835569	*	174.924	COX20	Promoter	INH
725	chr2	676802	677302	*	105.126	TMEM18	Intronic	INH
726	chr2	8837416	8837916	*	121.381	KIDINS220	Promoter	INH
727	chr2	14632415	14632915	*	104.421	FAM84A	Promoter	INH
728	chr2	20650938	20651438	*	105.126	HS1BP3	Promoter	INH
729	chr2	44167865	44168365	*	171.272	PPM1B	Exonic	INH
730	chr2	48440465	48440965	*	121.381	PPP1R21	Intronic	INH
731	chr2	85595456	85595956	*	176.756	RNF181	Promoter	INH
732	chr2	97995700	97996200	*	126.027	TMEM131	Promoter	INH
733	chr2	112275204	112275704	*	180.431	ZC3H6	Promoter	INH
734	chr2	112645591	112646091	*	114.167	SLC20A1	Promoter	INH
735	chr2	128027181	128027681	*	174.924	SAP130	Intronic	INH
736	chr2	130341954	130342454	*	180.431	IMP4	Promoter	INH
737	chr2	148874958	148875458	*	133.048	KIF5C	Promoter	INH
738	chr2	152718289	152718789	*	119.57	PRPF40A	Promoter	INH
739	chr2	171433924	171434424	*	112.376	DCAF17	Promoter	INH
740	chr2	174248457	174248957	*	119.57	OLA1	Promoter	INH
741	chr2	177212354	177212854	*	169.452	HNRNPA3	Promoter	INH
742	chr2	190880518	190881018	*	171.272	GLS	Promoter	INH
743	chr2	208254909	208255409	*	105.126	IDH1-AS1	Promoter	INH
744	chr2	218959391	218959891	*	107.788	CDK5R2	Promoter	INH
745	chr2	219206475	219206975	*	174.924	ZFAND2B	Intronic	INH
746	chr2	241355836	241356336	*	136.585	FARP2	Promoter	INH
747	chr2	241686606	241687106	*	169.452	DTYMK	Exonic	INH
748	chr2	241701756	241702256	*	136.585	ING5	Promoter	INH
749	chr2	241734291	241734791	*	110.276	D2HGDH	Promoter	INH
750	chr3	12004087	12004587	*	108.553	SYN2	Promoter	INH
751	chr3	38136990	38137490	*	136.585	ACAA1	Promoter	INH
752	chr3	49470022	49470522	*	126.027	DAG1	Exonic	INH
753	chr3	49786377	49786877	*	133.048	IP6K1	Promoter	INH
754	chr3	51384886	51385386	*	107.788	MANF	Promoter	INH
755	chr3	52705853	52706353	*	174.924	GLT8D1	Promoter	INH
756	chr3	93979783	93980283	*	107.788	ARL13B	Promoter	INH
757	chr3	101724643	101725143	*	112.376	CEP97	Intronic	INH
758	chr3	105868841	105869341	*	173.096	CBLB	Promoter	INH
759	chr3	121834861	121835361	*	121.381	IQCB1	Promoter	INH
760	chr3	136861798	136862298	*	107.788	NCK1-DT	Promoter	INH
761	chr3	155870205	155870705	*	134.814	GMPS	Promoter	INH
762	chr3	167734897	167735397	*	106.1	SERPINI1	Promoter	INH
763	chr3	170222125	170222625	*	173.096	PRKCI	Promoter	INH
764	chr3	184017773	184018273	*	134.814	ABCC5	Promoter	INH
765	chr3	196081880	196082380	*	169.452	TFRC	Promoter	INH
766	chr3	197736746	197737246	*	174.924	FYTTD1	Promoter	INH
767	chr4	337423	337923	*	171.272	ZNF141	Promoter	INH
768	chr4	473997	474497	*	171.272	ABCA11P	Promoter	INH
769	chr4	7042922	7043422	*	173.096	CCDC96	Promoter	INH
770	chr4	25913850	25914350	*	127.775	SEL1L3	Intronic	INH
771	chr4	39182143	39182643	*	174.924	WDR19	Promoter	INH
772	chr4	42656953	42657453	*	127.775	ATP8A1	Promoter	INH
773	chr4	51842769	51843269	*	176.756	DCUN1D4	Promoter	INH
774	chr4	82900725	82901225	*	173.096	THAP9-AS1	Promoter	INH
775	chr4	107720190	107720690	*	176.756	PAPSS1	Promoter	INH
776	chr4	107989468	107989968	*	112.376	HADH	Promoter	INH
777	chr4	112231464	112231964	*	119.57	AP1AR	Promoter	INH
778	chr4	121870243	121870743	*	115.962	BBS7	Promoter	INH
779	chr4	122732308	122732808	*	176.756	BBS12	Promoter	INH
780	chr4	159102759	159103259	*	131.285	RAPGEF2	Promoter	INH
781	chr4	183504359	183504859	*	105.126	LOC389247	Promoter	INH
782	chr5	6712921	6713421	*	174.924	TENT4A	Exonic	INH
783	chr5	55994807	55995307	*	114.167	IL6ST	Promoter	INH
784	chr5	57173520	57174020	*	173.096	GPBP1	Promoter	INH
785	chr5	79514306	79514806	*	174.924	HOMER1	Promoter	INH
786	chr5	80255869	80256369	*	112.376	SERINC5	Promoter	INH
787	chr5	80654804	80655304	*	115.962	DHFR	Promoter	INH
788	chr5	91380076	91380576	*	180.431	ARRDC3-AS1	Promoter	INH
789	chr5	115169712	115170212	*	103.422	TRIM36	Intronic	INH
790	chr5	126778108	126778608	*	171.272	LMNB1	Promoter	INH
791	chr5	131263747	131264247	*	106.1	CDC42SE2	Intronic	INH
792	chr5	137754238	137754738	*	107.788	HNRNPA0	Promoter	INH
793	chr5	146182451	146182951	*	114.167	LARS	Promoter	INH
794	chr5	146203284	146203784	*	117.763	RBM27	Promoter	INH
795	chr5	149357630	149358130	*	169.452	PCYOX1L	Promoter	INH
796	chr5	150357329	150357829	*	117.763	TCOF1	Promoter	INH
797	chr5	157731473	157731973	*	171.272	THG1L	Intronic	INH
798	chr5	160119370	160119870	*	176.756	PWWP2A	Promoter	INH
799	chr5	177351664	177352164	*	169.452	LMAN2	Promoter	INH
800	chr5	177426194	177426694	*	173.096	F12	Intronic	INH
801	chr5	179698533	179699033	*	133.048	CBY3	Exonic	INH
802	chr5	179820579	179821079	*	129.528	MGAT4B	Exonic	INH
803	chr5	180353193	180353693	*	127.775	GFPT2	Promoter	INH
804	chr6	3063647	3064147	*	107.788	RIPK1	Promoter	INH
805	chr6	3157336	3157836	*	103.422	TUBB2A	Promoter	INH
806	chr6	15245463	15245963	*	173.096	JARID2	Promoter	INH
807	chr6	18155017	18155517	*	112.376	KDM1B	Promoter	INH
808	chr6	26157659	26158159	*	102.747	HIST1H2BD	Promoter	INH
809	chr6	30717355	30717855	*	171.272	MDC1	Exonic	INH
810	chr6	31620313	31620813	*	171.272	PRRC2A	Promoter	INH
811	chr6	43170965	43171465	*	169.452	SRF	Promoter	INH
812	chr6	43510120	43510620	*	173.096	LRRC73	Exonic	INH
813	chr6	63572211	63572711	*	171.272	PTP4A1	Exonic	INH
814	chr6	79537178	79537678	*	133.048	LCA5	Promoter	INH
815	chr6	83193019	83193519	*	104.421	RWDD2A	Promoter	INH
816	chr6	109483094	109483594	*	112.376	ZBTB24	Promoter	INH
817	chr6	110179714	110180214	*	106.1	WASF1	Promoter	INH
818	chr6	116253870	116254370	*	106.1	TSPYL4	Promoter	INH
819	chr6	116571018	116571518	*	131.285	RWDD1	Promoter	INH
820	chr6	151452071	151452571	*	171.272	ARMT1	Promoter	INH
821	chr6	166382879	166383379	*	103.422	MPC1	Promoter	INH
822	chr7	2354580	2355080	*	107.788	SNX8	Promoter	INH
823	chr7	5569997	5570497	*	103.422	ACTB	Distal	INH
824	chr7	5592543	5593043	*	106.837	FSCN1	Promoter	INH
825	chr7	5822813	5823313	*	178.592	RNF216	Distal	INH
826	chr7	7640400	7640900	*	112.376	UMAD1	Promoter	INH
827	chr7	23531779	23532279	*	114.167	TRA2A	Promoter	INH
828	chr7	42911922	42912422	*	106.837	C7orf25	Exonic	INH
829	chr7	66493324	66493824	*	174.924	GS1-124K5.4	Promoter	INH
830	chr7	92528372	92528872	*	171.272	PEX1	Promoter	INH
831	chr7	100673233	100673733	*	173.096	GNB2	Promoter	INH
832	chr7	101244564	101245064	*	110.276	CLDN15	Intronic	INH
833	chr7	134646568	134647068	*	106.1	BPGM	Promoter	INH
834	chr7	149028587	149029087	*	126.027	PDIA4	Promoter	INH
835	chr7	149837989	149838489	*	133.048	ZNF862	Promoter	INH
836	chr7	155297540	155298040	*	106.1	INSIG1	Promoter	INH
837	chr7	158587604	158588104	*	134.814	PTPRN2	Promoter	INH
838	chr8	22109258	22109758	*	127.775	NUDT18	Promoter	INH
839	chr8	23528599	23529099	*	126.027	SLC25A37	Promoter	INH
840	chr8	28493948	28494448	*	174.924	FZD3	Promoter	INH
841	chr8	41528855	41529355	*	126.027	GINS4	Promoter	INH
842	chr8	51898973	51899473	*	127.775	PCMTD1	Promoter	INH
843	chr8	66428605	66429105	*	176.756	RRS1-AS1	Promoter	INH
844	chr8	66613137	66613637	*	103.422	MYBL1	Promoter	INH
845	chr8	73008579	73009079	*	106.1	TERF1	Promoter	INH
846	chr8	80029761	80030261	*	171.272	MRPS28	Intronic	INH
847	chr8	94822995	94823495	*	106.837	INTS8	Exonic	INH
848	chr8	95133412	95133912	*	121.381	PLEKHF2	Promoter	INH
849	chr8	100721879	100722379	*	102.747	PABPC1	Exonic	INH
850	chr8	100951798	100952298	*	173.096	YWHAZ	Exonic	INH
851	chr8	119873454	119873954	*	133.048	DEPTOR	Promoter	INH
852	chr8	140464627	140465127	*	119.57	TRAPPC9	Distal	INH
853	chr8	142726840	142727340	*	103.422	THEM6	Promoter	INH
854	chr8	143829142	143829642	*	171.272	PUF60	Exonic	INH
855	chr8	144147695	144148195	*	133.048	MROH1	Promoter	INH
856	chr8	144291218	144291718	*	105.126	BOP1	Promoter	INH
857	chr8	144326610	144327110	*	107.788	DGAT1	Promoter	INH
858	chr8	144465567	144466067	*	117.763	CYHR1	Promoter	INH
859	chr9	6412909	6413409	*	173.096	UHRF2	Promoter	INH
860	chr9	20683977	20684477	*	171.272	FOCAD-AS1	Exonic	INH
861	chr9	34989334	34989834	*	171.272	DNAJB5	Promoter	INH
862	chr9	37422372	37422872	*	126.027	GRHPR	Promoter	INH
863	chr9	71911003	71911503	*	173.096	C9orf85	Promoter	INH
864	chr9	96449892	96450392	*	129.528	HABP4	Promoter	INH
865	chr9	124771068	124771568	*	105.126	NR6A1	Promoter	INH
866	chr9	124861837	124862337	*	102.747	ARPC5L	Promoter	INH
867	chr9	127224222	127224722	*	131.285	GARNL3	Exonic	INH
868	chr9	129028231	129028731	*	119.57	SH3GLB2	Promoter	INH
869	chr9	129110622	129111122	*	133.048	PTPA	Promoter	INH
870	chr9	136849145	136849645	*	104.421	PHPT1	Promoter	INH
871	chr10	12129332	12129832	*	117.763	SEC61A2	Promoter	INH
872	chr10	31032173	31032673	*	117.763	ZNF438	Promoter	INH
873	chr10	31759929	31760429	*	110.276	ARHGAP12	Distal	INH
874	chr10	72297830	72298330	*	110.276	DDIT4	Distal	INH
875	chr10	74150859	74151359	*	117.763	AP3M1	Promoter	INH
876	chr10	99620283	99620783	*	114.167	SLC25A28	Promoter	INH
877	chr10	101818343	101818843	*	115.962	OGA	Promoter	INH
878	chr10	102501868	102502368	*	103.422	ACTR1A	Promoter	INH
879	chr10	102714073	102714573	*	106.1	ARL3	Promoter	INH
880	chr10	104121671	104122171	*	171.272	SFR1	Promoter	INH
881	chr10	118754901	118755401	*	104.421	CACUL1	Promoter	INH
882	chr10	123008724	123009224	*	171.272	ACADSB	Promoter	INH
883	chr10	124418698	124419198	*	134.814	OAT	Promoter	INH
884	chr10	130110600	130111100	*	173.096	C10orf143	Promoter	INH
885	chr11	1572094	1572594	*	136.585	DUSP8	Promoter	INH
886	chr11	6234601	6235101	*	110.276	CNGA4	Promoter	INH
887	chr11	6619263	6619763	*	126.027	TPP1	Promoter	INH
888	chr11	12674091	12674591	*	103.422	TEAD1	Promoter	INH
889	chr11	17276340	17276840	*	104.421		Intronic	INH
890	chr11	19712589	19713089	*	171.272	LOC100126784	Promoter	INH
891	chr11	45847158	45847658	*	171.272	CRY2	Exonic	INH
892	chr11	61967412	61967912	*	174.924	FTH1	Promoter	INH
893	chr11	62665032	62665532	*	174.924	CSKMT	Promoter	INH
894	chr11	62754042	62754542	*	117.763	ZBTB3	Promoter	INH
895	chr11	62831880	62832380	*	126.027	STX5	Promoter	INH
896	chr11	62841546	62842046	*	104.421	WDR74	Promoter	INH
897	chr11	64269856	64270356	*	176.756	GPR137	Promoter	INH
898	chr11	65354437	65354937	*	133.048	TIGD3	Promoter	INH
899	chr11	65890346	65890846	*	173.096	CCDC85B	Exonic	INH
900	chr11	66051916	66052416	*	110.276	SF3B2	Promoter	INH
901	chr11	66277909	66278409	*	127.775	CNIH2	Promoter	INH
902	chr11	66347578	66348078	*	173.096	B4GAT1	Promoter	INH
903	chr11	66677713	66678213	*	127.775	RBM4B	Promoter	INH
904	chr11	67401722	67402222	*	110.276	TBC1D10C	Promoter	INH
905	chr11	70270288	70270788	*	106.837	PPFIA1	Promoter	INH
906	chr11	73598010	73598510	*	173.096	FAM168A	Promoter	INH
907	chr11	73760845	73761345	*	127.775	RAB6A	Promoter	INH
908	chr11	74748570	74749070	*	107.788	RNF169	Promoter	INH
909	chr11	75814840	75815340	*	104.421	UVRAG	Promoter	INH
910	chr11	111602175	111602675	*	171.272	SIK2	Promoter	INH
911	chr11	111926968	111927468	*	169.452	DIXDC1	Promoter	INH
912	chr11	119121171	119121671	*	180.431	HINFP	Promoter	INH
913	chr11	119381514	119382014	*	104.421	USP2-AS1	Promoter	INH
914	chr11	125592392	125592892	*	136.585	STT3A-AS1	Promoter	INH
915	chr11	126268804	126269304	*	105.126	FOXRED1	Promoter	INH
916	chr11	130002327	130002827	*	180.431	PRDM10	Promoter	INH
917	chr12	7018331	7018831	*	176.756	LPCAT3	Promoter	INH
918	chr12	26938117	26938617	*	171.272	FGFR1OP2	Promoter	INH
919	chr12	49110675	49111175	*	171.272	LMBR1L	Promoter	INH
920	chr12	53379883	53380383	*	108.553	SP1	Promoter	INH
921	chr12	53451758	53452258	*	107.788	PCBP2	Intronic	INH
922	chr12	54279575	54280075	*	174.924	CBX5	Promoter	INH
923	chr12	56158076	56158576	*	169.452	MYL6	Exonic	INH
924	chr12	56645772	56646272	*	129.528	ATP5F1B	Promoter	INH
925	chr12	57846883	57847383	*	115.962	CTDSP2	Promoter	INH
926	chr12	62259805	62260305	*	106.1	FAM19A2	Promoter	INH
927	chr12	68610547	68611047	*	112.376	RAP1B	Promoter	INH
928	chr12	88141954	88142454	*	121.381	CEP290	Promoter	INH
929	chr12	110583109	110583609	*	115.962	PPTC7	Promoter	INH
930	chr12	113221020	113221520	*	117.763	IQCD	Promoter	INH
931	chr12	117190286	117190786	*	127.775	FBXO21	Promoter	INH
932	chr12	118372729	118373229	*	102.747	TAOK3	Promoter	INH
933	chr12	124863747	124864247	*	121.381	SCARB1	Intronic	INH
934	chr12	132908294	132908794	*	129.528	LOC101928530	Intronic	INH
935	chr13	23579062	23579562	*	121.381	TNFRSF19	Intronic	INH
936	chr13	24922690	24923190	*	106.1	CENPJ	Promoter	INH
937	chr13	52652453	52652953	*	178.592	SUGT1	Promoter	INH
938	chr13	94601537	94602037	*	178.592	GPR180	Promoter	INH
939	chr13	110915008	110915508	*	108.553	ANKRD10	Promoter	INH
940	chr14	21476825	21477325	*	102.747	RAB2B	Promoter	INH
941	chr14	35292030	35292530	*	106.1	PSMA6	Intronic	INH
942	chr14	39174811	39175311	*	169.452	PNN	Promoter	INH
943	chr14	51094868	51095368	*	131.285	TRIM9	Exonic	INH
944	chr14	63543178	63543678	*	171.272	PPP2R5E	Promoter	INH
945	chr14	64465182	64465682	*	126.027	AKAP5	Promoter	INH
946	chr14	64986513	64987013	*	102.747	FNTB	Promoter	INH
947	chr14	90454267	90454767	*	115.962	LINC00642	Promoter	INH
948	chr14	92793830	92794330	*	121.381	GOLGA5	Promoter	INH
949	chr14	102316803	102317303	*	169.452	ZNF839	Promoter	INH
950	chr14	103715453	103715953	*	174.924	ZFYVE21	Promoter	INH
951	chr14	105020957	105021457	*	108.553	CDCA4	Promoter	INH
952	chr14	105489603	105490103	*	127.775	TEDC1	Intronic	INH
953	chr15	34366981	34367481	*	127.775	LPCAT4	Promoter	INH
954	chr15	63189286	63189786	*	112.376	RAB8B	Promoter	INH
955	chr15	64095615	64096115	*	126.027	SNX1	Promoter	INH
956	chr15	64163038	64163538	*	136.585	PPIB	Promoter	INH
957	chr15	69452565	69453065	*	169.452	RPLP1	Promoter	INH
958	chr15	89334696	89335196	*	121.381	POLG	Promoter	INH
959	chr15	90233864	90234364	*	127.775	CIB1	Promoter	INH
960	chr15	99251172	99251672	*	105.126	LRRC28	Promoter	INH
961	chr16	2223227	2223727	*	129.528	E4F1	Promoter	INH
962	chr16	2537616	2538116	*	110.276	PDPK1	Promoter	INH
963	chr16	2673361	2673861	*	104.421	ERVK13-1	Promoter	INH
964	chr16	2911554	2912054	*	174.924	FLYWCH1	Promoter	INH
965	chr16	4416429	4416929	*	129.528	CORO7	Exonic	INH
966	chr16	11915796	11916296	*	103.422	GSPT1	Promoter	INH
967	chr16	24539309	24539809	*	108.553	RBBP6	Exonic	INH
968	chr16	30065441	30065941	*	176.756	PPP4C	Exonic	INH
969	chr16	30658493	30658993	*	178.592	FBRS	Exonic	INH
970	chr16	46884062	46884562	*	117.763	GPT2	Promoter	INH
971	chr16	50741773	50742273	*	115.962	CYLD	Promoter	INH
972	chr16	67935535	67936035	*	169.452	CTRL	Exonic	INH
973	chr16	87317114	87317614	*	176.756	LOC101928659	Promoter	INH
974	chr16	87392022	87392522	*	169.452	FBXO31	Promoter	INH
975	chr16	89490445	89490945	*	107.788	ANKRD11	Promoter	INH
976	chr16	89926000	89926500	*	127.775	TUBB3	Intronic	INH
977	chr17	4263743	4264243	*	102.747	ANKFY1	Promoter	INH
978	chr17	4498610	4499110	*	127.775	SPNS2	Promoter	INH
979	chr17	4940044	4940544	*	102.747	SLC25A11	Promoter	INH
980	chr17	7404308	7404808	*	106.1	NLGN2	Promoter	INH
981	chr17	8630798	8631298	*	107.788	MYH10	Promoter	INH
982	chr17	28335423	28335923	*	126.027	TNFAIP1	Promoter	INH
983	chr17	28576731	28577231	*	129.528	ALDOC	Exonic	INH
984	chr17	28645006	28645506	*	103.422	KIAA0100	Intronic	INH
985	chr17	28719685	28720185	*	180.431	RPL23A	Promoter	INH
986	chr17	41689099	41689599	*	180.431	EIF1	Exonic	INH
987	chr17	42609269	42609769	*	107.788	TUBG1	Promoter	INH
988	chr17	44123528	44124028	*	174.924	HDAC5	Promoter	INH
989	chr17	44775543	44776043	*	117.763	ADAM11	Intronic	INH
990	chr17	45060916	45061416	*	133.048	DCAKD	Promoter	INH
991	chr17	47970676	47971176	*	174.924	PRR15L	Intronic	INH
992	chr17	56833742	56834242	*	115.962	DGKE	Promoter	INH
993	chr17	58083122	58083622	*	106.837	DYNLL2	Promoter	INH
994	chr17	59331305	59331805	*	121.381	YPEL2	Promoter	INH
995	chr17	63773467	63773967	*	102.747	DDX42	Exonic	INH
996	chr17	63842765	63843265	*	105.126	SMARCD2	Promoter	INH
997	chr17	68247689	68248189	*	103.422	AMZ2	Exonic	INH
998	chr17	68457494	68457994	*	169.452	WIPI1	Promoter	INH
999	chr17	75046836	75047336	*	114.167	ATP5PD	Promoter	INH
1000	chr17	75289235	75289735	*	106.837	SLC25A19	Promoter	INH
1001	chr17	77140414	77140914	*	129.528	MIR6516	Intronic	INH
1002	chr17	81222838	81223338	*	131.285	CEP131	Promoter	INH
1003	chr18	47930660	47931160	*	105.126	SMAD2	Exonic	INH
1004	chr18	59359126	59359626	*	108.553	LMAN1	Exonic	INH
1005	chr18	62522746	62523246	*	174.924	ZCCHC2	Promoter	INH
1006	chr19	797097	797597	*	174.924	PTBP1	Exonic	INH
1007	chr19	1205357	1205857	*	180.431	STK11	Intronic	INH
1008	chr19	1275530	1276030	*	171.272	C19orf24	Exonic	INH
1009	chr19	1905087	1905587	*	171.272	ADAT3	Promoter	INH
1010	chr19	2702526	2703026	*	131.285	GNG7	Promoter	INH
1011	chr19	2950545	2951045	*	178.592	ZNF77	Distal	INH
1012	chr19	5680350	5680850	*	126.027	HSD11B1L	Promoter	INH
1013	chr19	6110469	6110969	*	127.775	ACSBG2	Intronic	INH
1014	chr19	6737299	6737799	*	126.027	GPR108	Promoter	INH
1015	chr19	8412899	8413399	*	105.126	MARCH2	Promoter	INH
1016	chr19	8513938	8514438	*	169.452	ZNF414	Promoter	INH
1017	chr19	8592394	8592894	*	127.775	MYO1F	Intronic	INH
1018	chr19	11346119	11346619	*	106.1	TMEM205	Promoter	INH
1019	chr19	12736715	12737215	*	169.452	ASNA1	Promoter	INH
1020	chr19	12890757	12891257	*	115.962	GCDH	Promoter	INH
1021	chr19	13951938	13952438	*	102.747	DCAF15	Promoter	INH
1022	chr19	14136685	14137185	*	173.096	ASF1B	Promoter	INH
1023	chr19	17303291	17303791	*	103.422	DDA1	Intronic	INH
1024	chr19	19528642	19529142	*	105.126	CILP2	Exonic	INH
1025	chr19	32674983	32675483	*	105.126	RGS9BP	Promoter	INH
1026	chr19	36014105	36014605	*	131.285	ALKBH6	Promoter	INH
1027	chr19	38402795	38403295	*	178.592	FAM98C	Promoter	INH
1028	chr19	38899499	38899999	*	174.924	NFKBIB	Promoter	INH
1029	chr19	40798737	40799237	*	112.376	EGLN2	Promoter	INH
1030	chr19	41994005	41994505	*	102.747	ATP1A3	Exonic	INH
1031	chr19	42352414	42352914	*	169.452	MIR8077	Intronic	INH
1032	chr19	46660952	46661452	*	108.553	DACT3	Promoter	INH
1033	chr19	47226010	47226510	*	107.788	MIR3190	Promoter	INH
1034	chr19	48363942	48364442	*	104.421	TMEM143	Promoter	INH
1035	chr19	49676695	49677195	*	106.1	PRMT1	Intronic	INH
1036	chr19	49869239	49869739	*	102.747	TBC1D17	Exonic	INH
1037	chr19	50510977	50511477	*	106.1	JOSD2	Exonic	INH
1038	chr19	52269238	52269738	*	131.285	ZNF766	Promoter	INH
1039	chr19	54190001	54190501	*	119.57	TSEN34	Promoter	INH
1040	chr20	310339	310839	*	102.747	ZCCHC3	Distal	INH
1041	chr20	3846566	3847066	*	107.788	MAVS	Promoter	INH
1042	chr20	17682221	17682721	*	119.57	RRBP1	Promoter	INH
1043	chr20	18466855	18467355	*	102.747	POLR3F	Promoter	INH
1044	chr20	34558392	34558892	*	134.814	MAP1LC3A	Exonic	INH
1045	chr20	35616120	35616620	*	173.096	SPAG4	Intronic	INH
1046	chr21	29073516	29074016	*	106.1	CCT8	Promoter	INH
1047	chr21	42496236	42496736	*	115.962	RSPH1	Promoter	INH
1048	chr22	18077675	18078175	*	129.528	PEX26	Promoter	INH
1049	chr22	20703023	20703523	*	126.027	TMEM191A	Intronic	INH
1050	chr22	20917016	20917516	*	174.924	CRKL	Promoter	INH
1051	chr22	21867470	21867970	*	108.553	MAPK1	Promoter	INH
1052	chr22	28800336	28800836	*	174.924	XBP1	Promoter	INH
1053	chr22	29603256	29603756	*	119.57	NF2	Promoter	INH
1054	chr22	30289553	30290053	*	133.048	CASTOR1	Intronic	INH
1055	chr22	30326731	30327231	*	134.814	TBC1D10A	Promoter	INH
1056	chr22	37199194	37199694	*	102.747	C1QTNF6	Promoter	INH
1057	chr22	37658287	37658787	*	102.747	LOC101927051	Promoter	INH
1058	chr22	38755796	38756296	*	131.285	SUN2	Intronic	INH
1059	chr22	41544355	41544855	*	121.381	POLR3H	Promoter	INH
1060	chr22	42079449	42079949	*	126.027	SMDT1	Promoter	INH
1061	chr22	42090587	42091087	*	169.452	NDUFA6-DT	Promoter	INH
1062	chr22	50185564	50186064	*	103.422	TRABD	Promoter	INH
1063	chr1	1615172	1615672	*	164.004	MIB2	Promoter	INH
1064	chr1	2526031	2526531	*	101.724	PANK4	Intronic	INH
1065	chr1	12019209	12019709	*	99.4122	MIIP	Promoter	INH
1066	chr1	17053842	17054342	*	160.386	SDHB	Promoter	INH
1067	chr1	29181743	29182243	*	162.193	SRSF4	Promoter	INH
1068	chr1	33349752	33350252	*	101.724	LOC101929464	Promoter	INH
1069	chr1	35192927	35193427	*	99.4122	SFPQ	Promoter	INH
1070	chr1	35557555	35558055	*	108.811	KIAA0319L	Exonic	INH
1071	chr1	36149409	36149909	*	119.074	MAP7D1	Intronic	INH
1072	chr1	43707172	43707672	*	124.282	KDM4A-AS1	Intronic	INH
1073	chr1	47314178	47314678	*	165.816	STIL	Promoter	INH
1074	chr1	54886973	54887473	*	99.4122	DHCR24	Promoter	INH
1075	chr1	62436332	62436832	*	99.4122	USP1	Intronic	INH
1076	chr1	112395932	112396432	*	120.805	CTTNBP2NL	Promoter	INH
1077	chr1	113390082	113390582	*	101.079	MAGI3	Promoter	INH
1078	chr1	113812158	113812658	*	165.816	AP4B1-AS1	Promoter	INH
1079	chr1	150515401	150515901	*	98.3396	FALEC	Promoter	INH
1080	chr1	150579447	150579947	*	108.811	MCL1	Promoter	INH
1081	chr1	153727645	153728145	*	167.633	INTS3	Promoter	INH
1082	chr1	155277088	155277588	*	100.029	HCN3	Promoter	INH
1083	chr1	155609784	155610284	*	117.348	MSTO2P	Promoter	INH
1084	chr1	155859269	155859769	*	164.004	SYT11	Promoter	INH
1085	chr1	156500646	156501146	*	119.074	MEF2D	Promoter	INH
1086	chr1	161177305	161177805	*	124.282	B4GALT3	Exonic	INH
1087	chr1	162561192	162561692	*	105.268	UAP1	Promoter	INH
1088	chr1	166876164	166876664	*	107.037	TADA1	Promoter	INH
1089	chr1	171781178	171781678	*	160.386	EEF1AKNMT	Promoter	INH
1090	chr1	172532709	172533209	*	97.7518	SUCO	Intronic	INH
1091	chr1	182029544	182030044	*	117.348	ZNF648	Distal	INH
1092	chr1	184754745	184755245	*	120.805	EDEM3	Promoter	INH
1093	chr1	205813065	205813565	*	165.816	SLC41A1	Intronic	INH
1094	chr1	206507256	206507756	*	164.004	RASSF5	Promoter	INH
1095	chr1	222712284	222712784	*	107.037	BROX	Promoter	INH
1096	chr1	226062406	226062906	*	165.816	H3F3A	Promoter	INH
1097	chr1	226939967	226940467	*	120.805	COQ8A	Intronic	INH
1098	chr1	244451899	244452399	*	110.591	ADSS	Promoter	INH
1099	chr1	248873591	248874091	*	165.816	ZNF692	Distal	INH
1100	chr2	23926890	23927390	*	98.3396	ATAD2B	Promoter	INH
1101	chr2	24971786	24972286	*	100.029	DNAJC27	Promoter	INH
1102	chr2	27071541	27072041	*	108.811	OST4	Promoter	INH
1103	chr2	39124160	39124660	*	162.193	SOS1	Promoter	INH
1104	chr2	42169035	42169535	*	110.591	EML4	Promoter	INH
1105	chr2	68252477	68252977	*	167.633	PPP3R1	Intronic	INH
1106	chr2	68467173	68467673	*	97.7518	APLF	Promoter	INH
1107	chr2	69829266	69829766	*	97.7518	GMCL1	Promoter	INH
1108	chr2	74421415	74421915	*	100.029	WDR54	Promoter	INH
1109	chr2	85418236	85418736	*	107.037	CAPG	Promoter	INH
1110	chr2	85538825	85539325	*	162.193	MAT2A	Promoter	INH
1111	chr2	86195345	86195845	*	167.633	IMMT	Exonic	INH
1112	chr2	88691368	88691868	*	97.7518	RPIA	Promoter	INH
1113	chr2	99141025	99141525	*	98.3396	C2orf15	Promoter	INH
1114	chr2	119366672	119367172	*	98.3396	DBI	Promoter	INH
1115	chr2	128318679	128319179	*	98.3396	HS6ST1	Promoter	INH
1116	chr2	130342551	130343051	*	165.816	CCDC115	Promoter	INH
1117	chr2	144332362	144332862	*	105.268	GTDC1	Promoter	INH
1118	chr2	158456490	158456990	*	101.079	CCDC148	Promoter	INH
1119	chr2	172555772	172556272	*	105.268	PDK1	Exonic	INH
1120	chr2	218568170	218568670	*	100.029	USP37	Promoter	INH
1121	chr2	229714273	229714773	*	99.4122	DNER	Promoter	INH
1122	chr2	231781093	231781593	*	164.004	COPS7B	Promoter	INH
1123	chr2	237966579	237967079	*	105.268	UBE2F	Promoter	INH
1124	chr2	241315628	241316128	*	165.816	SEPT2	Exonic	INH
1125	chr3	12663940	12664440	*	108.811	RAF1	Promoter	INH
1126	chr3	14124620	14125120	*	107.037	CHCHD4	Promoter	INH
1127	chr3	16264893	16265393	*	97.7518	OXNAD1	Promoter	INH
1128	chr3	32684858	32685358	*	105.268	CNOT10	Promoter	INH
1129	chr3	38024830	38025330	*	117.348	PLCD1	Intronic	INH
1130	chr3	45688919	45689419	*	167.633	LIMD1-AS1	Promoter	INH
1131	chr3	48663872	48664372	*	98.3396	LINC02585	Promoter	INH
1132	chr3	49007090	49007590	*	117.348	WDR6	Exonic	INH
1133	chr3	51941779	51942279	*	107.037	RRP9	Promoter	INH
1134	chr3	52057228	52057728	*	165.816	DUSP7	Promoter	INH
1135	chr3	53347470	53347970	*	98.3396	DCP1A	Promoter	INH
1136	chr3	114056317	114056817	*	108.811	CCDC191	Promoter	INH
1137	chr3	119498205	119498705	*	167.633	TIMMDC1	Promoter	INH
1138	chr3	120094810	120095310	*	160.386	GSK3B	Promoter	INH
1139	chr3	123584881	123585381	*	105.268	HACD2	Promoter	INH
1140	chr3	127598080	127598580	*	101.079	TPRA1	Promoter	INH
1141	chr3	129183697	129184197	*	160.386	CNBP	Promoter	INH
1142	chr3	132722648	132723148	*	107.037	NPHP3-ACAD11	Promoter	INH
1143	chr3	184338559	184339059	*	99.4122	FAM131A	Exonic	INH
1144	chr3	186570404	186570904	*	99.4122	TBCCD1	Promoter	INH
1145	chr3	195442948	195443448	*	97.7518	ACAP2	Promoter	INH
1146	chr4	1248940	1249440	*	117.348	CTBP1-DT	Promoter	INH
1147	chr4	1856104	1856604	*	164.004	LETM1	Promoter	INH
1148	chr4	2242035	2242535	*	101.079	HAUS3	Promoter	INH
1149	chr4	2963186	2963686	*	99.4122	NOP14	Promoter	INH
1150	chr4	3292610	3293110	*	110.591	RGS12	Promoter	INH
1151	chr4	3532320	3532820	*	98.3396	LRPAP1	Promoter	INH
1152	chr4	5892838	5893338	*	160.386	CRMP1	Promoter	INH
1153	chr4	7939680	7940180	*	122.542	AFAP1	Promoter	INH
1154	chr4	9152849	9153349	*	105.268	USP17L10	Distal	INH
1155	chr4	82284816	82285316	*	98.3396	HNRNPD	Distal	INH
1156	chr4	82430255	82430755	*	164.004	ENOPH1	Promoter	INH
1157	chr4	83012770	83013270	*	167.633	LIN54	Promoter	INH
1158	chr4	88592113	88592613	*	164.004	PIGY-DT	Intronic	INH
1159	chr4	128287613	128288113	*	105.268	PGRMC2	Exonic	INH
1160	chr4	133148913	133149413	*	120.805	LOC101927359	Promoter	INH
1161	chr4	151099208	151099708	*	97.7518	RPS3A	Promoter	INH
1162	chr4	165327128	165327628	*	98.3396	MSMO1	Promoter	INH
1163	chr5	5422373	5422873	*	165.816	ICE1	Intronic	INH
1164	chr5	43313267	43313767	*	165.816	HMGCS1	Promoter	INH
1165	chr5	58459882	58460382	*	165.816	PLK2	Exonic	INH
1166	chr5	68215420	68215920	*	165.816	PIK3R1	Promoter	INH
1167	chr5	108748546	108749046	*	160.386	FER	Intronic	INH
1168	chr5	127030356	127030856	*	105.268	MARCH3	Exonic	INH
1169	chr5	142770043	142770543	*	100.029	ARHGAP26	Promoter	INH
1170	chr5	168579490	168579990	*	105.268	PANK3	Promoter	INH
1171	chr5	177599843	177600343	*	108.811	B4GALT7	Promoter	INH
1172	chr5	180291881	180292381	*	167.633	MAPK9	Promoter	INH
1173	chr6	2999500	3000000	*	110.591	NQO2	Intronic	INH
1174	chr6	11093527	11094027	*	124.282	SMIM13	Promoter	INH
1175	chr6	29649903	29650403	*	167.633	MOG	Distal	INH
1176	chr6	33418028	33418528	*	97.7518	CUTA	Promoter	INH
1177	chr6	36986240	36986740	*	165.816	MTCH1	Promoter	INH
1178	chr6	70413107	70413607	*	107.037	FAM135A	Exonic	INH
1179	chr6	85678533	85679033	*	101.079	SNHG5	Promoter	INH
1180	chr6	89829445	89829945	*	97.7518	CASP8AP2	Promoter	INH
1181	chr6	93419415	93419915	*	160.386	EPHA7	Promoter	INH
1182	chr6	108559516	108560016	*	162.193	FOXO3	Promoter	INH
1183	chr6	132512955	132513455	*	160.386	STX7	Promoter	INH
1184	chr6	152982918	152983418	*	117.348	FBXO5	Intronic	INH
1185	chr6	162727666	162728166	*	165.816	PRKN	Promoter	INH
1186	chr6	170553979	170554479	*	164.004	TBP	Promoter	INH
1187	chr7	24979995	24980495	*	110.591	OSBPL3	Intronic	INH
1188	chr7	44082373	44082873	*	105.268	POLM	Promoter	INH
1189	chr7	65750757	65751257	*	160.386	SNORA22	Intronic	INH
1190	chr7	65872876	65873376	*	99.4122	VKORC1L1	Promoter	INH
1191	chr7	66996553	66997053	*	167.633	SBDS	Promoter	INH
1192	chr7	72827976	72828476	*	164.004	TYW1B	Promoter	INH
1193	chr7	75878750	75879250	*	160.386	POR	Exonic	INH
1194	chr7	76379843	76380343	*	119.074	ZP3	Distal	INH
1195	chr7	87345299	87345799	*	108.811	TP53TG1	Promoter	INH
1196	chr7	97872224	97872724	*	162.193	ASNS	Promoter	INH
1197	chr7	100428499	100428999	*	97.7518	MEPCE	Promoter	INH
1198	chr7	100852402	100852902	*	120.805	TRIP6	Intronic	INH
1199	chr7	112939769	112940269	*	101.079	BMT2	Promoter	INH
1200	chr7	138459961	138460461	*	100.029	TRIM24	Promoter	INH
1201	chr7	140696410	140696910	*	98.3396	NDUFB2-AS1	Exonic	INH
1202	chr7	158704620	158705120	*	117.348	NCAPG2	Promoter	INH
1203	chr8	26383053	26383553	*	107.037	BNIP3L	Intronic	INH
1204	chr8	56993695	56994195	*	105.268	IMPAD1	Promoter	INH
1205	chr8	91069872	91070372	*	162.193	OTUD6B-AS1	Promoter	INH
1206	chr8	92965894	92966394	*	117.348	TRIQK	Exonic	INH
1207	chr8	101205431	101205931	*	167.633	ZNF706	Exonic	INH
1208	chr8	118111647	118112147	*	160.386	EXT1	Promoter	INH
1209	chr8	141128272	141128772	*	162.193	DENND3	Intronic	INH
1210	chr8	142614244	142614744	*	97.7518	ARC	Promoter	INH
1211	chr8	143541240	143541740	*	167.633	ZC3H3	Promoter	INH
1212	chr8	144104050	144104550	*	117.348	MAF1	Promoter	INH
1213	chr8	144373768	144374268	*	98.3396	ADCK5	Intronic	INH
1214	chr9	3525790	3526290	*	108.811	RFX3	Promoter	INH
1215	chr9	5437642	5438142	*	160.386	PLGRKT	Promoter	INH
1216	chr9	27573238	27573738	*	110.591	C9orf72	Intronic	INH
1217	chr9	33001495	33001995	*	99.4122	APTX	Intronic	INH
1218	chr9	34522781	34523281	*	100.029	ENHO	Promoter	INH
1219	chr9	34637568	34638068	*	162.193	SIGMAR1	Promoter	INH
1220	chr9	36258272	36258772	*	162.193	GNE	Intronic	INH
1221	chr9	75088068	75088568	*	101.724	NMRK1	Promoter	INH
1222	chr9	76394313	76394813	*	120.805	RFK	Promoter	INH
1223	chr9	81689391	81689891	*	107.037	LOC101927502	Promoter	INH
1224	chr9	83980105	83980605	*	165.816	HNRNPK	Promoter	INH
1225	chr9	97982967	97983467	*	122.542	ANP32B	Promoter	INH
1226	chr9	120868785	120869285	*	105.268	PHF19	Intronic	INH
1227	chr9	127245040	127245540	*	124.282	GARNL3	Intronic	INH
1228	chr9	127916879	127917379	*	119.074	ST6GALNAC4	Promoter	INH
1229	chr9	128067227	128067727	*	164.004	SLC25A25	Promoter	INH
1230	chr9	128128209	128128709	*	100.029	PTGES2	Promoter	INH
1231	chr9	128275821	128276321	*	160.386	GOLGA2	Promoter	INH
1232	chr9	128340241	128340741	*	119.074	SLC27A4	Promoter	INH
1233	chr10	931624	932124	*	162.193	LARP4B	Promoter	INH
1234	chr10	5889684	5890184	*	108.811	ANKRD16	Promoter	INH
1235	chr10	12068579	12069079	*	120.805	DHTKD1	Promoter	INH
1236	chr10	15168594	15169094	*	108.811	NMT2	Promoter	INH
1237	chr10	16817273	16817773	*	97.7518	RSU1	Promoter	INH
1238	chr10	32958059	32958559	*	105.268	ITGB1	Intronic	INH
1239	chr10	67764215	67764715	*	167.633	CTNNA3	Distal	INH
1240	chr10	68331815	68332315	*	97.7518	HNRNPH3	Exonic	INH
1241	chr10	78406914	78407414	*	105.268	LINC00595	Intronic	INH
1242	chr10	102743547	102744047	*	107.037	WBP1L	Promoter	INH
1243	chr10	103918088	103918588	*	120.805	STN1	Promoter	INH
1244	chr10	110497603	110498103	*	101.079	DUSP5	Promoter	INH
1245	chr10	119596780	119597280	*	108.811	TIAL1	Promoter	INH
1246	chr10	129466879	129467379	*	101.724	MGMT	Promoter	INH
1247	chr11	568362	568862	*	101.724	MIR210HG	Promoter	INH
1248	chr11	695450	695950	*	162.193	TMEM80	Exonic	INH
1249	chr11	3422877	3423377	*	107.037	ZNF195	Distal	INH
1250	chr11	33161300	33161800	*	164.004	CSTF3-DT	Promoter	INH
1251	chr11	34916357	34916857	*	160.386	APIP	Promoter	INH
1252	chr11	47269803	47270303	*	162.193	MADD	Intronic	INH
1253	chr11	61792642	61793142	*	165.816	TMEM258	Promoter	INH
1254	chr11	64722999	64723499	*	117.348	NRXN2	Promoter	INH
1255	chr11	66288911	66289411	*	105.268	YIF1A	Promoter	INH
1256	chr11	67508032	67508532	*	160.386	CDK2AP2	Exonic	INH
1257	chr11	77066661	77067161	*	98.3396	CAPN5	Promoter	INH
1258	chr11	83071756	83072256	*	122.542	RAB30-AS1	Promoter	INH
1259	chr11	86301950	86302450	*	165.816	HIKESHI	Promoter	INH
1260	chr11	95230983	95231483	*	108.811	SESN3	Exonic	INH
1261	chr11	108467270	108467770	*	99.4122	C11orf65	Promoter	INH
1262	chr11	119056981	119057481	*	97.7518	HYOU1	Promoter	INH
1263	chr12	752228	752728	*	110.591	WNK1	Promoter	INH
1264	chr12	2794705	2795205	*	107.037	FKBP4	Promoter	INH
1265	chr12	2890476	2890976	*	167.633	TULP3	Intronic	INH
1266	chr12	6470469	6470969	*	101.724	VAMP1	Exonic	INH
1267	chr12	6689388	6689888	*	164.004	ZNF384	Promoter	INH
1268	chr12	45728752	45729252	*	97.7518	ARID2	Promoter	INH
1269	chr12	48682125	48682625	*	105.268	KANSL2	Promoter	INH
1270	chr12	51047912	51048412	*	167.633	LETMD1	Exonic	INH
1271	chr12	56118057	56118557	*	97.7518	ESYT1	Promoter	INH
1272	chr12	56221758	56222258	*	99.4122	NABP2	Promoter	INH
1273	chr12	56315838	56316338	*	162.193	CNPY2	Exonic	INH
1274	chr12	56360026	56360526	*	120.805	STAT2	Promoter	INH
1275	chr12	57744763	57745263	*	97.7518	AGAP2	Exonic	INH
1276	chr12	57752373	57752873	*	105.268	MARCH9	Intronic	INH
1277	chr12	76084527	76085027	*	101.724	NAP1L1	Exonic	INH
1278	chr12	92145618	92146118	*	107.037	BTG1	Promoter	INH
1279	chr12	98644877	98645377	*	120.805	IKBIP	Promoter	INH
1280	chr12	100142666	100143166	*	101.724	UHRF1BP1L	Promoter	INH
1281	chr12	101830756	101831256	*	99.4122	GNPTAB	Promoter	INH
1282	chr12	108514875	108515375	*	165.816	FICD	Promoter	INH
1283	chr12	113358263	113358763	*	108.811	PLBD2	Promoter	INH
1284	chr12	122966286	122966786	*	120.805	OGFOD2	Intronic	INH
1285	chr12	123232976	123233476	*	167.633	C12orf65	Exonic	INH
1286	chr12	132687278	132687778	*	119.074	PXMP2	Promoter	INH
1287	chr12	133080463	133080963	*	167.633	ZNF140	Exonic	INH
1288	chr13	23375392	23375892	*	120.805	SACS-AS1	Intronic	INH
1289	chr13	106535423	106535923	*	167.633	EFNB2	Promoter	INH
1290	chr13	114281615	114282115	*	160.386	UPF3A	Intronic	INH
1291	chr14	20343158	20343658	*	160.386	PARP2	Promoter	INH
1292	chr14	22929266	22929766	*	117.348	PRMT5	Promoter	INH
1293	chr14	28766526	28767026	*	101.079	FOXG1	Promoter	INH
1294	chr14	30622024	30622524	*	162.193	SCFD1	Exonic	INH
1295	chr14	44961903	44962403	*	167.633	TOGARAM1	Promoter	INH
1296	chr14	54396575	54397075	*	124.282	CDKN3	Promoter	INH
1297	chr14	74084552	74085052	*	101.079	LIN52	Promoter	INH
1298	chr14	75294043	75294543	*	122.542	LINC01220	Promoter	INH
1299	chr14	77321165	77321665	*	110.591	GSTZ1	Promoter	INH
1300	chr14	77616549	77617049	*	117.348	SPTLC2	Promoter	INH
1301	chr14	88792718	88793218	*	117.348	EML5	Promoter	INH
1302	chr14	101947902	101948402	*	160.386	DYNC1H1	Distal	INH
1303	chr14	103385019	103385519	*	97.7518	MARK3	Promoter	INH
1304	chr14	104815897	104816397	*	119.074	LINC00638	Distal	INH
1305	chr14	105526160	105526660	*	119.074	TMEM121	Promoter	INH
1306	chr15	33194523	33195023	*	108.811	FMN1	Promoter	INH
1307	chr15	39782334	39782834	*	97.7518	FSIP1	Intronic	INH
1308	chr15	41230938	41231438	*	117.348	CHP1	Promoter	INH
1309	chr15	45279010	45279510	*	162.193	LOC101928414	Promoter	INH
1310	chr15	58749718	58750218	*	99.4122	ADAM10	Promoter	INH
1311	chr15	73633204	73633704	*	105.268	NPTN	Exonic	INH
1312	chr15	75738508	75739008	*	101.724	DNM1P35	Promoter	INH
1313	chr15	85794712	85795212	*	122.542	KLHL25	Promoter	INH
1314	chr15	90102283	90102783	*	101.724	IDH2	Promoter	INH
1315	chr16	589829	590329	*	100.029	RAB40C	Exonic	INH
1316	chr16	636884	637384	*	120.805	MCRIP2	Promoter	INH
1317	chr16	788243	788743	*	105.268	RPUSD1	Promoter	INH
1318	chr16	1782354	1782854	*	107.037	NUBP2	Promoter	INH
1319	chr16	3124058	3124558	*	97.7518	ZNF213	Intronic	INH
1320	chr16	3400945	3401445	*	162.193	ZNF174	Promoter	INH
1321	chr16	4957963	4958463	*	119.074	SEC14L5	Promoter	INH
1322	chr16	15055834	15056334	*	110.591	NTAN1	Promoter	INH
1323	chr16	23149311	23149811	*	160.386	USP31	Promoter	INH
1324	chr16	25015183	25015683	*	160.386	ARHGAP17	Intronic	INH
1325	chr16	28211858	28212358	*	101.724	XPO6	Promoter	INH
1326	chr16	66880214	66880714	*	98.3396	PDP2	Exonic	INH
1327	chr16	67660546	67661046	*	162.193	ACD	Promoter	INH
1328	chr16	75647559	75648059	*	162.193	TERF2IP	Promoter	INH
1329	chr16	77190672	77191172	*	107.037	MON1B	Promoter	INH
1330	chr16	77788281	77788781	*	105.268	VAT1L	Promoter	INH
1331	chr16	87492851	87493351	*	107.037	LOC101928737	Promoter	INH
1332	chr17	1456116	1456616	*	165.816	CRK	Intronic	INH
1333	chr17	3892947	3893447	*	117.348	CAMKK1	Intronic	INH
1334	chr17	4967240	4967740	*	97.7518	SPAG7	Intronic	INH
1335	chr17	8221276	8221776	*	165.816	LINC00324	Intronic	INH
1336	chr17	11997299	11997799	*	98.3396	ZNF18	Promoter	INH
1337	chr17	17496161	17496661	*	97.7518	RASD1	Promoter	INH
1338	chr17	18183234	18183734	*	164.004	ALKBH5	Intronic	INH
1339	chr17	39980378	39980878	*	105.268	PSMD3	Promoter	INH
1340	chr17	41918877	41919377	*	99.4122	ACLY	Intronic	INH
1341	chr17	42998109	42998609	*	165.816	RPL27	Promoter	INH
1342	chr17	46193209	46193709	*	98.3396	KANSL1-AS1	Promoter	INH
1343	chr17	58517712	58518212	*	98.3396	MTMR4	Promoter	INH
1344	chr17	59106746	59107246	*	117.348	TRIM37	Promoter	INH
1345	chr17	63741639	63742139	*	101.079	STRADA	Exonic	INH
1346	chr17	63826874	63827374	*	99.4122	PSMC5	Promoter	INH
1347	chr17	69327035	69327535	*	101.724	ABCA5	Promoter	INH
1348	chr17	75516187	75516687	*	110.591	TSEN54	Promoter	INH
1349	chr17	76737132	76737632	*	164.004	SRSF2	Promoter	INH
1350	chr17	81393793	81394293	*	165.816	BAHCC1	Promoter	INH
1351	chr17	81512562	81513062	*	99.4122	ACTG1	Exonic	INH
1352	chr17	82273487	82273987	*	100.029	CSNK1D	Promoter	INH
1353	chr18	158186	158686	*	117.348	USP14	Promoter	INH
1354	chr18	12947697	12948197	*	98.3396	SEH1L	Intronic	INH
1355	chr18	74291779	74292279	*	110.591	CYB5A	Promoter	INH
1356	chr18	79068912	79069412	*	162.193	ATP9B	Promoter	INH
1357	chr19	531297	531797	*	117.348	CDC34	Promoter	INH
1358	chr19	1652868	1653368	*	119.074	TCF3	Promoter	INH
1359	chr19	3505812	3506312	*	160.386	FZR1	Promoter	INH
1360	chr19	3626838	3627338	*	105.268	CACTIN	Promoter	INH
1361	chr19	4471765	4472265	*	164.004	HDGFL2	Promoter	INH
1362	chr19	7943633	7944133	*	99.4122	TIMM44	Promoter	INH
1363	chr19	8390035	8390535	*	164.004	RAB11B	Promoter	INH
1364	chr19	8832089	8832589	*	167.633	ZNF558	Promoter	INH
1365	chr19	10835601	10836101	*	120.805	TMED1	Promoter	INH
1366	chr19	11155601	11156101	*	98.3396	SPC24	Promoter	INH
1367	chr19	12440849	12441349	*	164.004	ZNF443	Promoter	INH
1368	chr19	12791199	12791699	*	100.029	JUNB	Promoter	INH
1369	chr19	12793437	12793937	*	117.348	HOOK2	Promoter	INH
1370	chr19	16111551	16112051	*	98.3396	RAB8A	Exonic	INH
1371	chr19	16628209	16628709	*	165.816	MED26	Intronic	INH
1372	chr19	17226212	17226712	*	98.3396	OCEL1	Intronic	INH
1373	chr19	17309249	17309749	*	101.079	DDA1	Promoter	INH
1374	chr19	17747436	17747936	*	105.268	FCHO1	Promoter	INH
1375	chr19	18117693	18118193	*	99.4122	IL12RB1	Intronic	INH
1376	chr19	18322929	18323429	*	98.3396	LSM4	Promoter	INH
1377	chr19	19618620	19619120	*	101.079	PBX4	Promoter	INH
1378	chr19	32580798	32581298	*	122.542	PDCD5	Promoter	INH
1379	chr19	33373370	33373870	*	165.816	CEBPG	Exonic	INH
1380	chr19	33521625	33522125	*	117.348	PEPD	Promoter	INH
1381	chr19	35702245	35702745	*	160.386	ZBTB32	Distal	INH
1382	chr19	35775218	35775718	*	97.7518	ARHGAP33	Intronic	INH
1383	chr19	40777970	40778470	*	101.724	RAB4B	Promoter	INH
1384	chr19	41884061	41884561	*	119.074	ARHGEF1	Intronic	INH
1385	chr19	42423405	42423905	*	99.4122	LIPE	Exonic	INH
1386	chr19	45862973	45863473	*	162.193	SYMPK	Promoter	INH
1387	chr19	45902937	45903437	*	97.7518	MYPOP	Promoter	INH
1388	chr19	47274062	47274562	*	117.348	INAFM1	Promoter	INH
1389	chr19	47608516	47609016	*	119.074	BICRA	Intronic	INH
1390	chr19	48468964	48469464	*	100.029	CYTH2	Exonic	INH
1391	chr19	48511676	48512176	*	101.079	LMTK3	Intronic	INH
1392	chr19	49877126	49877626	*	101.079	TBC1D17	Promoter	INH
1393	chr19	50333376	50333876	*	164.004	KCNC3	Promoter	INH
1394	chr19	53103275	53103775	*	117.348	ZNF160	Promoter	INH
1395	chr19	53867488	53867988	*	119.074	MYADM	Intronic	INH
1396	chr19	55339214	55339714	*	164.004	KMT5C	Promoter	INH
1397	chr19	58380954	58381454	*	97.7518	ZNF837	Promoter	INH
1398	chr20	833345	833845	*	108.811	FAM110A	Promoter	INH
1399	chr20	2102125	2102625	*	160.386	STK35	Intronic	INH
1400	chr20	31723431	31723931	*	164.004	BCL2L1	Intronic	INH
1401	chr20	33686349	33686849	*	100.029	E2F1	Promoter	INH
1402	chr20	35771664	35772164	*	119.074	PHF20	Promoter	INH
1403	chr20	37178760	37179260	*	99.4122	MROH8	Intronic	INH
1404	chr20	41136675	41137175	*	160.386	PLCG1	Promoter	INH
1405	chr20	41317482	41317982	*	110.591	ZHX3	Promoter	INH
1406	chr20	41618304	41618804	*	100.029	CHD6	Promoter	INH
1407	chr20	43590661	43591161	*	97.7518	IFT52	Promoter	INH
1408	chr20	46406414	46406914	*	101.079	ELMO2	Intronic	INH
1409	chr20	46689389	46689889	*	164.004	TP53RK	Exonic	INH
1410	chr20	50509976	50510476	*	162.193	PTPN1	Promoter	INH
1411	chr20	62794185	62794685	*	108.811	MRGBP	Distal	INH
1412	chr21	33479716	33480216	*	100.029	TMEM50B	Promoter	INH
1413	chr21	45643167	45643667	*	110.591	PCBP3	Promoter	INH
1414	chr22	19178615	19179115	*	107.037	SLC25A1	Promoter	INH
1415	chr22	20858668	20859168	*	119.074	SNAP29	Promoter	INH
1416	chr22	23894088	23894588	*	120.805	MIF	Exonic	INH
1417	chr22	29267750	29268250	*	162.193	EWSR1	Promoter	INH
1418	chr22	30423882	30424382	*	97.7518	RNF215	Exonic	INH
1419	chr22	30635452	30635952	*	124.282	SLC35E4	Promoter	INH
1420	chr22	31107348	31107848	*	119.074	SELENOM	Intronic	INH
1421	chr22	35299885	35300385	*	162.193	TOM1	Intronic	INH
1422	chr1	9588360	9588860	*	156.783	TMEM201	Promoter	INH
1423	chr1	11059891	11060391	*	112.201	SRM	Promoter	INH
1424	chr1	11478882	11479382	*	154.985	DISP3	Promoter	INH
1425	chr1	23344197	23344697	*	154.985	HNRNPR	Promoter	INH
1426	chr1	27772991	27773491	*	110.495	STX12	Promoter	INH
1427	chr1	40665480	40665980	*	110.495	RIMS3	Promoter	INH
1428	chr1	40862164	40862664	*	99.9918	CITED4	Promoter	INH
1429	chr1	41360847	41361347	*	154.985	FOXO6	Promoter	INH
1430	chr1	42682126	42682626	*	156.783	YBX1	Promoter	INH
1431	chr1	43649799	43650299	*	156.783	KDM4A	Promoter	INH
1432	chr1	43946426	43946926	*	101.746	IPO13	Promoter	INH
1433	chr1	111619488	111619988	*	101.746	LINC01160	Intronic	INH
1434	chr1	147599490	147599990	*	101.746	BCL9	Intronic	INH
1435	chr1	150235962	150236462	*	156.783	ANP32E	Promoter	INH
1436	chr1	161166082	161166582	*	158.583	PPOX	Promoter	INH
1437	chr1	167553560	167554060	*	103.505	CREG1	Promoter	INH
1438	chr1	167935982	167936482	*	99.9918	DCAF6	Intronic	INH
1439	chr1	173824285	173824785	*	156.783	DARS2	Promoter	INH
1440	chr1	179882279	179882779	*	94.4463	TOR1AIP1	Exonic	INH
1441	chr1	181088392	181088892	*	110.495	IER5	Promoter	INH
1442	chr1	183635662	183636162	*	154.985	ARPC5	Promoter	INH
1443	chr1	201154299	201154799	*	103.505	TMEM9	Intronic	INH
1444	chr1	204411591	204412091	*	110.495	PPP1R15B	Promoter	INH
1445	chr2	27212063	27212563	*	96.6559	ATRAID	Exonic	INH
1446	chr2	32627752	32628252	*	154.985	TTC27	Promoter	INH
1447	chr2	47782783	47783283	*	113.911	MSH6	Intronic	INH
1448	chr2	105037811	105038311	*	96.0971	MRPS9	Promoter	INH
1449	chr2	121736746	121737246	*	101.746	NIFK	Promoter	INH
1450	chr2	135741482	135741982	*	156.783	UBXN4	Exonic	INH
1451	chr2	174486960	174487460	*	101.746	GPR155	Promoter	INH
1452	chr2	200811590	200812090	*	156.783	LOC101927795	Exonic	INH
1453	chr2	201451380	201451880	*	94.4463	TRAK2	Promoter	INH
1454	chr2	206443202	206443702	*	154.985	ADAM23	Promoter	INH
1455	chr2	213284121	213284621	*	94.9777	SPAG16	Promoter	INH
1456	chr2	226791459	226791959	*	110.495	IRS1	Intronic	INH
1457	chr3	9397212	9397712	*	96.0971	SETD5	Promoter	INH
1458	chr3	9933497	9933997	*	158.583	CRELD1	Promoter	INH
1459	chr3	12810134	12810634	*	113.911	CAND2	Intronic	INH
1460	chr3	33440389	33440889	*	158.583	UBP1	Intronic	INH
1461	chr3	39406344	39406844	*	115.628	RPSA	Promoter	INH
1462	chr3	42502303	42502803	*	101.746	VIPR1	Intronic	INH
1463	chr3	49094090	49094590	*	112.201	QRICH1	Promoter	INH
1464	chr3	52410194	52410694	*	94.9777	BAP1	Promoter	INH
1465	chr3	88058783	88059283	*	103.505	ZNF654	Exonic	INH
1466	chr3	100260615	100261115	*	99.9918	TBC1D23	Promoter	INH
1467	chr3	120742288	120742788	*	96.0971	GTF2E1	Promoter	INH
1468	chr3	122383894	122384394	*	156.783	FAM162A	Promoter	INH
1469	chr3	129428423	129428923	*	113.911	EFCAB12	Promoter	INH
1470	chr3	149812901	149813401	*	103.505	RNF13	Exonic	INH
1471	chr3	184229223	184229723	*	115.628	VWA5B2	Promoter	INH
1472	chr3	184561449	184561949	*	110.495	EPHB3	Promoter	INH
1473	chr4	932061	932561	*	154.985	GAK	Promoter	INH
1474	chr4	1289617	1290117	*	94.9777	MAEA	Promoter	INH
1475	chr4	6783387	6783887	*	112.201	KIAA0232	Intronic	INH
1476	chr4	6986836	6987336	*	94.4463	TADA2B	Intronic	INH
1477	chr4	41256611	41257111	*	94.4463	UCHL1-AS1	Promoter	INH
1478	chr4	75724270	75724770	*	156.783	G3BP2	Promoter	INH
1479	chr4	101347491	101347991	*	103.505	FLJ20021	Promoter	INH
1480	chr4	158671857	158672357	*	94.4463	ETFDH	Promoter	INH
1481	chr4	169620168	169620668	*	94.9777	CLCN3	Intronic	INH
1482	chr4	184649322	184649822	*	94.9777	PRIMPOL	Promoter	INH
1483	chr4	185142988	185143488	*	94.4463	SLC25A4	Promoter	INH
1484	chr4	185471116	185471616	*	99.9918	LOC105377590	Promoter	INH
1485	chr5	10353349	10353849	*	158.583	MARCH6	Promoter	INH
1486	chr5	19988008	19988508	*	154.985	CDH18	Intronic	INH
1487	chr5	34929193	34929693	*	113.911	DNAJC21	Promoter	INH
1488	chr5	62403669	62404169	*	103.505	DIMT1	Promoter	INH
1489	chr5	69093657	69094157	*	115.628	SLC30A5	Exonic	INH
1490	chr5	75336684	75337184	*	154.985	HMGCR	Intronic	INH
1491	chr5	75511510	75512010	*	101.746	POLK	Promoter	INH
1492	chr5	103120013	103120513	*	94.4463	GIN1	Promoter	INH
1493	chr5	133051677	133052177	*	154.985	HSPA4	Promoter	INH
1494	chr5	138543203	138543703	*	99.9918	ETF1	Promoter	INH
1495	chr5	140400927	140401427	*	154.985	ANKHD1	Promoter	INH
1496	chr5	173056908	173057408	*	156.783	CREBRF	Intronic	INH
1497	chr5	176537680	176538180	*	154.985	RNF44	Promoter	INH
1498	chr5	179806722	179807222	*	94.9777	MGAT4B	Promoter	INH
1499	chr6	2765135	2765635	*	158.583	WRNIP1	Promoter	INH
1500	chr6	5260768	5261268	*	94.9777	FARS2	Promoter	INH
1501	chr6	16128779	16129279	*	158.583	MYLIP	Promoter	INH
1502	chr6	34223786	34224286	*	110.495	HMGA1	Distal	INH
1503	chr6	41072565	41073065	*	94.4463	NFYA	Promoter	INH
1504	chr6	43629830	43630330	*	101.746	MAD2L1BP	Promoter	INH
1505	chr6	69796824	69797324	*	96.0971	LMBRD1	Promoter	INH
1506	chr6	87702145	87702645	*	154.985	AKIRIN2	Promoter	INH
1507	chr6	89080509	89081009	*	113.911	PNRC1	Promoter	INH
1508	chr6	109009377	109009877	*	154.985	SESN1	Intronic	INH
1509	chr6	136289620	136290120	*	156.783	BCLAF1	Promoter	INH
1510	chr6	158999537	159000037	*	154.985	RSPH3	Exonic	INH
1511	chr7	2631447	2631947	*	113.911	TTYH3	Promoter	INH
1512	chr7	2844268	2844768	*	94.4463	GNA12	Promoter	INH
1513	chr7	12687239	12687739	*	101.746	ARL4A	Exonic	INH
1514	chr7	44986419	44986919	*	99.9918	SNHG15	Promoter	INH
1515	chr7	44999901	45000401	*	99.9918	CCM2	Intronic	INH
1516	chr7	55366062	55366562	*	154.985	LANCL2	Intronic	INH
1517	chr7	66205024	66205524	*	156.783	TPST1	Promoter	INH
1518	chr7	73578418	73578918	*	94.4463	TBL2	Exonic	INH
1519	chr7	87933983	87934483	*	158.583	ADAM22	Promoter	INH
1520	chr7	93232030	93232530	*	101.746	VPS50	Promoter	INH
1521	chr7	99472567	99473067	*	156.783	ZNF789	Promoter	INH
1522	chr7	100489814	100490314	*	96.0971	NYAP1	Intronic	INH
1523	chr7	102748536	102749036	*	99.9918	FAM185A	Promoter	INH
1524	chr7	108569641	108570141	*	154.985	THAP5	Promoter	INH
1525	chr7	129434135	129434635	*	96.6559	STRIP2	Promoter	INH
1526	chr7	135509973	135510473	*	99.9918	CNOT4	Promoter	INH
1527	chr7	149873590	149874090	*	158.583	ATP6V0E2	Exonic	INH
1528	chr8	17413129	17413629	*	99.9918	MTMR7	Exonic	INH
1529	chr8	28401704	28402204	*	101.746	PNOC	Intronic	INH
1530	chr8	73878691	73879191	*	103.505	UBE2W	Promoter	INH
1531	chr8	79767707	79768207	*	110.495	HEY1	Promoter	INH
1532	chr8	86342189	86342689	*	94.4463	WWP1	Promoter	INH
1533	chr8	124372554	124373054	*	94.9777	TMEM65	Promoter	INH
1534	chr8	144462752	144463252	*	94.9777	CYHR1	Intronic	INH
1535	chr8	144755430	144755930	*	94.4463	ZNF251	Exonic	INH
1536	chr8	144798615	144799115	*	115.628	ZNF517	Promoter	INH
1537	chr8	144901244	144901744	*	158.583	ZNF250	Intronic	INH
1538	chr9	2014864	2015364	*	112.201	SMARCA2	Promoter	INH
1539	chr9	4792628	4793128	*	96.6559	RCL1	Promoter	INH
1540	chr9	6681464	6681964	*	158.583	KDM4C	Distal	INH
1541	chr9	19049118	19049618	*	96.0971	SAXO1	Promoter	INH
1542	chr9	33024927	33025427	*	96.6559	APTX	Promoter	INH
1543	chr9	35072423	35072923	*	158.583	VCP	Exonic	INH
1544	chr9	35658022	35658522	*	110.495	CCDC107	Promoter	INH
1545	chr9	98056440	98056940	*	94.9777	NANS	Promoter	INH
1546	chr9	110256392	110256892	*	154.985	TXN	Promoter	INH
1547	chr9	112333550	112334050	*	112.201	PTBP3	Promoter	INH
1548	chr9	125200265	125200765	*	94.9777	RABEPK	Promoter	INH
1549	chr9	127753964	127754464	*	113.911	TOR2A	Intronic	INH
1550	chr9	128656475	128656975	*	96.0971	WDR34	Promoter	INH
1551	chr9	137138065	137138565	*	112.201	GRIN1	Promoter	INH
1552	chr9	137618741	137619241	*	113.911	EHMT1	Promoter	INH
1553	chr10	5813226	5813726	*	99.9918	GDI2	Exonic	INH
1554	chr10	43322741	43323241	*	110.495	FXYD4	Distal	INH
1555	chr10	48306397	48306897	*	103.505	MAPK8	Promoter	INH
1556	chr10	70170370	70170870	*	154.985	SAR1A	Promoter	INH
1557	chr10	73413843	73414343	*	110.495	ANXA7	Promoter	INH
1558	chr10	89701225	89701725	*	94.4463	KIF20B	Promoter	INH
1559	chr10	95693689	95694189	*	96.6559	TCTN3	Exonic	INH
1560	chr10	100999008	100999508	*	112.201	LZTS2	Intronic	INH
1561	chr10	102132761	102133261	*	158.583	PPRC1	Promoter	INH
1562	chr10	102503618	102504118	*	158.583	SUFU	Promoter	INH
1563	chr11	809306	809806	*	99.9918	PIDD1	Promoter	INH
1564	chr11	1389428	1389928	*	101.746	BRSK2	Promoter	INH
1565	chr11	18634257	18634757	*	156.783	SPTY2D1	Intronic	INH
1566	chr11	22829636	22830136	*	99.9918	SVIP	Intronic	INH
1567	chr11	33039313	33039813	*	110.495	TCP11L1	Exonic	INH
1568	chr11	58578819	58579319	*	156.783	ZFP91	Promoter	INH
1569	chr11	59615542	59616042	*	156.783	OSBP	Exonic	INH
1570	chr11	59616161	59616661	*	96.0971	OSBP	Promoter	INH
1571	chr11	63838575	63839075	*	101.746	MARK2	Promoter	INH
1572	chr11	65833643	65834143	*	154.985	SNX32	Exonic	INH
1573	chr11	66257411	66257911	*	110.495	KLC2	Exonic	INH
1574	chr11	66408784	66409284	*	154.985	NPAS4	Distal	INH
1575	chr11	66638198	66638698	*	101.746	RBM4	Promoter	INH
1576	chr11	67805701	67806201	*	110.495	ALDH3B2	Distal	INH
1577	chr11	69048530	69049030	*	103.505	TPCN2	Promoter	INH
1578	chr11	72793560	72794060	*	156.783	STARD10	Promoter	INH
1579	chr11	73779283	73779783	*	94.4463	MRPL48	Distal	INH
1580	chr11	118436057	118436557	*	96.0971	KMT2A	Promoter	INH
1581	chr11	123062070	123062570	*	94.9777	HSPA8	Exonic	INH
1582	chr12	990962	991462	*	156.783	RAD52	Promoter	INH
1583	chr12	2812387	2812887	*	154.985	ITFG2	Promoter	INH
1584	chr12	4320866	4321366	*	96.6559	TIGAR	Intronic	INH
1585	chr12	6766021	6766521	*	96.0971	PTMS	Intronic	INH
1586	chr12	53054243	53054743	*	154.985	LOC283335	Promoter	INH
1587	chr12	53079238	53079738	*	113.911	SPRYD3	Promoter	INH
1588	chr12	53625880	53626380	*	99.9918	ATF7	Intronic	INH
1589	chr12	56300174	56300674	*	99.9918	CS	Promoter	INH
1590	chr12	63779560	63780060	*	112.201	RXYLT1	Promoter	INH
1591	chr12	107093342	107093842	*	101.746	CRY1	Exonic	INH
1592	chr12	121802830	121803330	*	94.4463	LINC01089	Promoter	INH
1593	chr12	132887442	132887942	*	110.495	LOC101928530	Promoter	INH
1594	chr13	30307199	30307699	*	110.495	KATNAL1	Promoter	INH
1595	chr13	44436599	44437099	*	154.985	TUSC8	Intronic	INH
1596	chr13	49792830	49793330	*	154.985	KPNA3	Promoter	INH
1597	chr13	60163745	60164245	*	99.9918	DIAPH3	Promoter	INH
1598	chr13	110712244	110712744	*	115.628	ING1	Promoter	INH
1599	chr14	20682572	20683072	*	101.746	RNASE4	Promoter	INH
1600	chr14	21103785	21104285	*	103.505	ZNF219	Intronic	INH
1601	chr14	21437063	21437563	*	94.4463	CHD8	Intronic	INH
1602	chr14	23352611	23353111	*	96.6559	SLC22A17	Promoter	INH
1603	chr14	31457239	31457739	*	110.495	DTD2	Promoter	INH
1604	chr14	49634138	49634638	*	96.0971	DNAAF2	Exonic	INH
1605	chr14	50312038	50312538	*	96.0971	DMAC2L	Promoter	INH
1606	chr14	77457425	77457925	*	94.4463	VIPAS39	Promoter	INH
1607	chr14	90828056	90828556	*	94.9777	TTC7B	Distal	INH
1608	chr14	93206979	93207479	*	110.495	GON7	Promoter	INH
1609	chr14	102592350	102592850	*	113.911	RCOR1	Promoter	INH
1610	chr14	103847390	103847890	*	110.495	PPP1R13B	Promoter	INH
1611	chr14	105248238	105248738	*	110.495	BTBD6	Promoter	INH
1612	chr15	31870466	31870966	*	99.9918	OTUD7A	Promoter	INH
1613	chr15	43493005	43493505	*	158.583	TP53BP1	Intronic	INH
1614	chr15	58933401	58933901	*	156.783	SLTM	Promoter	INH
1615	chr15	80989610	80990110	*	99.9918	MESD	Promoter	INH
1616	chr15	84654081	84654581	*	110.495	WDR73	Promoter	INH
1617	chr15	92882525	92883025	*	96.0971	LINC01578	Promoter	INH
1618	chr16	709506	710006	*	154.985	FBXL16	Intronic	INH
1619	chr16	1943163	1943663	*	112.201	MSRB1	Promoter	INH
1620	chr16	1964650	1965150	*	99.9918	RPS2	Promoter	INH
1621	chr16	2459754	2460254	*	110.495	TEDC2	Promoter	INH
1622	chr16	2531920	2532420	*	94.4463	MIR3178	Promoter	INH
1623	chr16	3024069	3024569	*	115.628	HCFC1R1	Promoter	INH
1624	chr16	5097981	5098481	*	101.746	EEF2KMT	Promoter	INH
1625	chr16	20900247	20900747	*	99.9918	DCUN1D3	Promoter	INH
1626	chr16	30395037	30395537	*	115.628	ZNF771	Exonic	INH
1627	chr16	46689053	46689553	*	156.783	VPS35	Promoter	INH
1628	chr16	50152927	50153427	*	110.495	TENT4B	Intronic	INH
1629	chr16	57735314	57735814	*	94.4463	KATNB1	Promoter	INH
1630	chr16	69186871	69187371	*	112.201	SNTB2	Promoter	INH
1631	chr16	75517194	75517694	*	154.985	CHST6	Distal	INH
1632	chr16	81096321	81096821	*	112.201	GCSH	Promoter	INH
1633	chr16	84819659	84820159	*	110.495	CRISPLD2	Promoter	INH
1634	chr16	87950774	87951274	*	110.495	BANP	Intronic	INH
1635	chr16	89171354	89171854	*	110.495	CDH15	Promoter	INH
1636	chr17	1516461	1516961	*	103.505	INPP5K	Promoter	INH
1637	chr17	1562559	1563059	*	94.9777	PITPNA	Promoter	INH
1638	chr17	2041655	2042155	*	103.505	OVCA2	Exonic	INH
1639	chr17	2401403	2401903	*	154.985	MNT	Promoter	INH
1640	chr17	7014511	7015011	*	156.783	C17orf49	Promoter	INH
1641	chr17	7214855	7215355	*	96.6559	ACADVL	Intronic	INH
1642	chr17	8222076	8222576	*	96.0971	LINC00324	Exonic	INH
1643	chr17	17236944	17237444	*	96.0971	FLCN	Promoter	INH
1644	chr17	18225273	18225773	*	110.495	LLGL1	Promoter	INH
1645	chr17	18260266	18260766	*	112.201	MIEF2	Promoter	INH
1646	chr17	42458621	42459121	*	112.201	ATP6V0A1	Promoter	INH
1647	chr17	45317015	45317515	*	103.505	MAP3K14	Promoter	INH
1648	chr17	45894251	45894751	*	158.583	MAPT	Promoter	INH
1649	chr17	46225239	46225739	*	103.505	KANSL1	Promoter	INH
1650	chr17	50919590	50920090	*	94.4463	TOB1	Distal	INH
1651	chr17	75904712	75905212	*	115.628	MRPL38	Exonic	INH
1652	chr17	78782092	78782592	*	94.9777	CYTH1	Promoter	INH
1653	chr17	83051643	83052143	*	112.201	B3GNTL1	Promoter	INH
1654	chr18	12991011	12991511	*	94.4463	CEP192	Promoter	INH
1655	chr18	50287603	50288103	*	101.746	CXXC1	Exonic	INH
1656	chr18	51197650	51198150	*	94.4463	MEX3C	Intronic	INH
1657	chr18	58671106	58671606	*	99.9918	MALT1	Promoter	INH
1658	chr19	1021011	1021511	*	103.505	TMEM259	Promoter	INH
1659	chr19	1383274	1383774	*	158.583	NDUFS7	Promoter	INH
1660	chr19	1863803	1864303	*	99.9918	KLF16	Promoter	INH
1661	chr19	2269178	2269678	*	156.783	OAZ1	Promoter	INH
1662	chr19	3557354	3557854	*	112.201	HMG20B	Intronic	INH
1663	chr19	4768845	4769345	*	154.985	MIR7-3HG	Promoter	INH
1664	chr19	5436568	5437068	*	113.911	ZNRF4	Distal	INH
1665	chr19	10403366	10403866	*	154.985	MIR1181	Promoter	INH
1666	chr19	12838177	12838677	*	94.9777	RTBDN	Intronic	INH
1667	chr19	13747489	13747989	*	154.985	CCDC130	Intronic	INH
1668	chr19	16471884	16472384	*	112.201	EPS15L1	Promoter	INH
1669	chr19	20661474	20661974	*	96.0971	ZNF626	Promoter	INH
1670	chr19	23395322	23395822	*	158.583	ZNF91	Promoter	INH
1671	chr19	35717351	35717851	*	154.985	KMT2B	Promoter	INH
1672	chr19	38374415	38374915	*	113.911	PSMD8	Exonic	INH
1673	chr19	39412203	39412703	*	94.9777	PLEKHG2	Promoter	INH
1674	chr19	41263543	41264043	*	154.985	HNRNPUL1	Intronic	INH
1675	chr19	46601055	46601555	*	115.628	PPP5D1	Promoter	INH
1676	chr19	47047736	47048236	*	94.9777	TMEM160	Intronic	INH
1677	chr19	48493075	48493575	*	115.628	LMTK3	Intronic	INH
1678	chr19	48618965	48619465	*	96.0971	SPHK2	Promoter	INH
1679	chr19	48714086	48714586	*	94.4463	MAMSTR	Intronic	INH
1680	chr19	48872110	48872610	*	156.783	PPP1R15A	Promoter	INH
1681	chr19	49114080	49114580	*	96.0971	LIN7B	Promoter	INH
1682	chr19	49127948	49128448	*	115.628	PPFIA3	Exonic	INH
1683	chr19	49589926	49590426	*	113.911	NOSIP	Promoter	INH
1684	chr19	49813391	49813891	*	154.985	FUZ	Exonic	INH
1685	chr19	49876537	49877037	*	112.201	TBC1D17	Promoter	INH
1686	chr19	50607995	50608495	*	154.985	LRRC4B	Distal	INH
1687	chr19	57814691	57815191	*	94.4463	ZNF552	Promoter	INH
1688	chr19	58466654	58467154	*	112.201	ZNF324	Promoter	INH
1689	chr19	58475881	58476381	*	96.6559	ZNF446	Exonic	INH
1690	chr20	2652260	2652760	*	154.985	MIR1292	Promoter	INH
1691	chr20	2873147	2873647	*	99.9918	PTPRA	Intronic	INH
1692	chr20	23361829	23362329	*	156.783	GZF1	Promoter	INH
1693	chr20	24992491	24992991	*	158.583	APMAP	Exonic	INH
1694	chr20	25390617	25391117	*	113.911	ABHD12	Exonic	INH
1695	chr20	33489752	33490252	*	101.746	CBFA2T2	Promoter	INH
1696	chr20	34302817	34303317	*	103.505	AHCY	Intronic	INH
1697	chr20	38962091	38962591	*	96.0971	DHX35	Promoter	INH
1698	chr20	44521845	44522345	*	110.495	SERINC3	Promoter	INH
1699	chr20	45971695	45972195	*	99.9918	ZNF335	Intronic	INH
1700	chr20	46089697	46090197	*	94.4463	NCOA5	Promoter	INH
1701	chr20	53594193	53594693	*	156.783	ZNF217	Promoter	INH
1702	chr20	62143217	62143717	*	94.9777	PSMA7	Promoter	INH
1703	chr20	63177300	63177800	*	154.985	MIR124-3	Promoter	INH
1704	chr20	63272535	63273035	*	113.911	ARFGAP1	Promoter	INH
1705	chr20	63894702	63895202	*	99.9918	DNAJC5	Promoter	INH
1706	chr21	31731953	31732453	*	113.911	SCAF4	Promoter	INH
1707	chr21	33229625	33230125	*	99.9918	IFNAR2	Promoter	INH
1708	chr21	37366454	37366954	*	158.583	DYRK1A	Intronic	INH
1709	chr21	46324263	46324763	*	103.505	PCNT	Promoter	INH
1710	chr22	19479494	19479994	*	115.628	CDC45	Promoter	INH
1711	chr22	20079865	20080365	*	110.495	DGCR8	Promoter	INH
1712	chr22	21014173	21014673	*	156.783	P2RX6	Intronic	INH
1713	chr22	23069953	23070453	*	99.9918	GNAZ	Promoter	INH
1714	chr22	28883084	28883584	*	112.201	ZNRF3	Promoter	INH
1715	chr22	33920862	33921362	*	96.6559	LARGE1	Intronic	INH
1716	chr22	38700790	38701290	*	112.201	JOSD1	Promoter	INH
1717	chr22	42649203	42649703	*	156.783	CYB5R3	Exonic	INH
1718	chr22	50507766	50508266	*	113.911	NCAPH2	Promoter	INH
1719	chr1	959111	959611	*	91.6361	NOC2L	Promoter	INH
1720	chr1	2391382	2391882	*	91.1581	MORN1	Promoter	INH
1721	chr1	3624722	3625222	*	107.1	TPRG1L	Promoter	INH
1722	chr1	5992236	5992736	*	151.404	NPHP4	Promoter	INH
1723	chr1	6199472	6199972	*	105.409	RNF207	Intronic	INH
1724	chr1	11262430	11262930	*	151.404	MTOR	Promoter	INH
1725	chr1	24415415	24415915	*	149.618	NIPAL3	Promoter	INH
1726	chr1	26111375	26111875	*	105.409	PDIK1L	Intronic	INH
1727	chr1	27914545	27915045	*	98.2429	RPA2	Promoter	INH
1728	chr1	28235873	28236373	*	151.404	ATP5IF1	Promoter	INH
1729	chr1	36155652	36156152	*	151.404	TRAPPC3	Exonic	INH
1730	chr1	42035733	42036233	*	108.795	HIVEP3	Promoter	INH
1731	chr1	43969575	43970075	*	108.795	DPH2	Promoter	INH
1732	chr1	44674323	44674823	*	98.2429	TMEM53	Promoter	INH
1733	chr1	44775354	44775854	*	89.5214	SNORD55	Promoter	INH
1734	chr1	45303480	45303980	*	94.762	LINC01144	Promoter	INH
1735	chr1	46132696	46133196	*	89.5214	LOC101929626	Promoter	INH
1736	chr1	54764307	54764807	*	93.3044	PARS2	Promoter	INH
1737	chr1	64966294	64966794	*	91.6361	JAK1	Promoter	INH
1738	chr1	74732911	74733411	*	94.762	TYW3	Promoter	INH
1739	chr1	86396125	86396625	*	92.7999	ODF2L	Promoter	INH
1740	chr1	92298754	92299254	*	105.409	GLMN	Promoter	INH
1741	chr1	145918734	145919234	*	91.1581	PEX11B	Promoter	INH
1742	chr1	145957831	145958331	*	151.404	LIX1L	Promoter	INH
1743	chr1	154974185	154974685	*	89.5214	SHC1	Promoter	INH
1744	chr1	156193779	156194279	*	91.1581	SLC25A44	Promoter	INH
1745	chr1	159141563	159142063	*	92.7999	AIM2	Intronic	INH
1746	chr1	161314084	161314584	*	149.618	SDHC	Promoter	INH
1747	chr1	164558712	164559212	*	98.2429	PBX1	Intronic	INH
1748	chr1	167721715	167722215	*	92.7999	MPZL1	Promoter	INH
1749	chr1	169485728	169486228	*	94.762	SLC19A2	Promoter	INH
1750	chr1	206202926	206203426	*	153.193	SRGAP2	Promoter	INH
1751	chr1	206612264	206612764	*	149.618	EIF2D	Promoter	INH
1752	chr1	224434567	224435067	*	151.404	WDR26	Intronic	INH
1753	chr2	11155136	11155636	*	108.795	PQLC3	Exonic	INH
1754	chr2	27050561	27051061	*	91.1581	AGBL5	Intronic	INH
1755	chr2	27380648	27381148	*	107.1	ZNF513	Promoter	INH
1756	chr2	27428355	27428855	*	107.1	NRBP1	Promoter	INH
1757	chr2	41840733	41841233	*	149.618	LINC01913	Distal	INH
1758	chr2	46616822	46617322	*	153.193	PIGF	Promoter	INH
1759	chr2	46915855	46916355	*	96.5	TTC7A	Promoter	INH
1760	chr2	61177166	61177666	*	96.5	LOC339803	Distal	INH
1761	chr2	61854308	61854808	*	89.5214	FAM161A	Promoter	INH
1762	chr2	65056101	65056601	*	94.762	CEP68	Promoter	INH
1763	chr2	69437275	69437775	*	92.7999	NFU1	Exonic	INH
1764	chr2	70257842	70258342	*	149.618	PCYOX1	Intronic	INH
1765	chr2	96335776	96336276	*	91.6361	NCAPH	Intronic	INH
1766	chr2	130181915	130182415	*	108.795	MZT2B	Exonic	INH
1767	chr2	148645054	148645554	*	98.2429	EPC2	Intronic	INH
1768	chr2	162343786	162344286	*	105.409	GCA	Intronic	INH
1769	chr2	167292717	167293217	*	153.193	XIRP2-AS1	Distal	INH
1770	chr2	189784147	189784647	*	91.1581	ORMDL1	Promoter	INH
1771	chr2	202265465	202265965	*	92.7999	NOP58	Promoter	INH
1772	chr2	202375909	202376409	*	149.618	BMPR2	Promoter	INH
1773	chr2	207711297	207711797	*	89.5214	CCNYL1	Promoter	INH
1774	chr2	231464446	231464946	*	151.404	SNORD82	Intronic	INH
1775	chr3	4493032	4493532	*	94.762	ITPR1	Promoter	INH
1776	chr3	5187277	5187777	*	96.5	EDEM1	Promoter	INH
1777	chr3	11846689	11847189	*	96.5	TAMM41	Promoter	INH
1778	chr3	32106203	32106703	*	91.6361	GPD1L	Intronic	INH
1779	chr3	42581817	42582317	*	149.618	SS18L2	Intronic	INH
1780	chr3	48685699	48686199	*	92.7999	NCKIPSD	Intronic	INH
1781	chr3	49939766	49940266	*	108.795	RBM6	Promoter	INH
1782	chr3	50359384	50359884	*	91.1581	TMEM115	Promoter	INH
1783	chr3	52897387	52897887	*	105.409	STIMATE	Promoter	INH
1784	chr3	66500885	66501385	*	98.2429	LRIG1	Exonic	INH
1785	chr3	75435455	75435955	*	108.795	MIR1324	Distal	INH
1786	chr3	123201566	123202066	*	91.1581	MIR7110	Intronic	INH
1787	chr3	186108856	186109356	*	89.5214	ETV5	Exonic	INH
1788	chr3	195543120	195543620	*	89.5214	PPP1R2	Promoter	INH
1789	chr3	197749511	197750011	*	91.1581	RUBCN	Promoter	INH
1790	chr4	17810490	17810990	*	91.6361	DCAF16	Promoter	INH
1791	chr4	26860494	26860994	*	96.5	LOC105374546	Promoter	INH
1792	chr4	48341093	48341593	*	92.7999	SLAIN2	Promoter	INH
1793	chr4	155376591	155377091	*	93.3044	MAP9	Exonic	INH
1794	chr4	170026132	170026632	*	91.6361	MFAP3L	Exonic	INH
1795	chr4	184734001	184734501	*	151.404	CENPU	Promoter	INH
1796	chr4	184825867	184826367	*	94.762	ACSL1	Exonic	INH
1797	chr5	784619	785119	*	105.409	ZDHHC11	Distal	INH
1798	chr5	10441594	10442094	*	108.795	ROPN1L-AS1	Promoter	INH
1799	chr5	36241678	36242178	*	91.6361	NADK2	Intronic	INH
1800	chr5	41903942	41904442	*	98.2429	C5orf51	Promoter	INH
1801	chr5	54310388	54310888	*	151.404	ARL15	Promoter	INH
1802	chr5	72320038	72320538	*	149.618	PTCD2	Promoter	INH
1803	chr5	87412807	87413307	*	92.7999	CCNH	Promoter	INH
1804	chr5	118988302	118988802	*	91.6361	DTWD2	Promoter	INH
1805	chr5	141557564	141558064	*	92.7999	LOC100505658	Promoter	INH
1806	chr5	142108511	142109011	*	108.795	NDFIP1	Exonic	INH
1807	chr5	146447061	146447561	*	149.618	TCERG1	Promoter	INH
1808	chr5	151080413	151080913	*	89.5214	TNIP1	Intronic	INH
1809	chr5	154858274	154858774	*	151.404	FAXDC2	Exonic	INH
1810	chr5	157743424	157743924	*	153.193	LSM11	Promoter	INH
1811	chr5	176388374	176388874	*	89.5214	HIGD2A	Promoter	INH
1812	chr5	176416339	176416839	*	151.404	CLTB	Promoter	INH
1813	chr6	7313006	7313506	*	151.404	SSR1	Intronic	INH
1814	chr6	26457638	26458138	*	149.618	BTN2A1	Promoter	INH
1815	chr6	29633000	29633500	*	91.6361	GABBR1	Intronic	INH
1816	chr6	30066966	30067466	*	153.193	PPP1R11	Exonic	INH
1817	chr6	30556324	30556824	*	89.5214	PRR3	Promoter	INH
1818	chr6	30617537	30618037	*	149.618	MRPS18B	Promoter	INH
1819	chr6	31665681	31666181	*	107.1	LY6G5B	Promoter	INH
1820	chr6	31971945	31972445	*	96.5	DXO	Promoter	INH
1821	chr6	32894441	32894941	*	151.404	TAP1	Distal	INH
1822	chr6	36027463	36027963	*	91.1581	MAPK14	Promoter	INH
1823	chr6	36593979	36594479	*	89.5214	SRSF3	Promoter	INH
1824	chr6	42746072	42746572	*	89.5214	TBCC	Promoter	INH
1825	chr6	42890607	42891107	*	89.5214	C6orf226	Promoter	INH
1826	chr6	46129757	46130257	*	149.618	ENPP4	Promoter	INH
1827	chr6	46652651	46653151	*	94.762	SLC25A27	Promoter	INH
1828	chr6	86936993	86937493	*	94.762	HTR1E	Promoter	INH
1829	chr6	116279702	116280202	*	151.404	TSPYL1	Promoter	INH
1830	chr6	149864112	149864612	*	108.795	LRP11	Promoter	INH
1831	chr6	166999053	166999553	*	94.762	CCR6	Promoter	INH
1832	chr7	876593	877093	*	93.3044	GET4	Intronic	INH
1833	chr7	6081289	6081789	*	149.618	EIF2AK1	Distal	INH
1834	chr7	35800771	35801271	*	151.404	SEPT7	Promoter	INH
1835	chr7	44123453	44123953	*	105.409	POLD2	Intronic	INH
1836	chr7	45088783	45089283	*	98.2429	NACAD	Promoter	INH
1837	chr7	66681824	66682324	*	149.618	LOC100996437	Intronic	INH
1838	chr7	66740394	66740894	*	153.193	LOC100996437	Exonic	INH
1839	chr7	75994441	75994941	*	108.795	TMEM120A	Promoter	INH
1840	chr7	99408694	99409194	*	91.1581	PDAP1	Promoter	INH
1841	chr7	103074622	103075122	*	92.7999	ARMC10	Promoter	INH
1842	chr7	105876467	105876967	*	108.795	CDHR3	Promoter	INH
1843	chr7	124929746	124930246	*	153.193	POT1	Promoter	INH
1844	chr7	151519885	151520385	*	149.618	RHEB	Promoter	INH
1845	chr8	26291217	26291717	*	96.5	PPP2R2A	Promoter	INH
1846	chr8	38105259	38105759	*	107.1	ASH2L	Exonic	INH
1847	chr8	38231327	38231827	*	94.762	DDHD2	Exonic	INH
1848	chr8	41577905	41578405	*	149.618	LOC102723729	Intronic	INH
1849	chr8	74350170	74350670	*	105.409	JPH1	Exonic	INH
1850	chr8	78516057	78516557	*	151.404	PKIA	Exonic	INH
1851	chr8	92965392	92965892	*	91.1581	TRIQK	Intronic	INH
1852	chr8	102863980	102864480	*	149.618	AZIN1-AS1	Promoter	INH
1853	chr8	132774988	132775488	*	98.2429	PHF20L1	Promoter	INH
1854	chr9	6757398	6757898	*	94.762	KDM4C	Exonic	INH
1855	chr9	23826192	23826692	*	151.404	ELAVL2	Promoter	INH
1856	chr9	35111494	35111994	*	91.1581	FAM214B	Intronic	INH
1857	chr9	35828940	35829440	*	153.193	FAM221B	Promoter	INH
1858	chr9	91423652	91424152	*	91.6361	NFIL3	Promoter	INH
1859	chr9	104747431	104747931	*	98.2429	NIPSNAP3A	Promoter	INH
1860	chr9	105447770	105448270	*	98.2429	FSD1L	Exonic	INH
1861	chr9	107282758	107283258	*	153.193	RAD23B	Promoter	INH
1862	chr9	113221170	113221670	*	91.1581	FKBP15	Promoter	INH
1863	chr9	119369209	119369709	*	89.5214	BRINP1	Promoter	INH
1864	chr9	120842736	120843236	*	96.5	PSMD5	Promoter	INH
1865	chr9	121201757	121202257	*	96.5	GSN	Intronic	INH
1866	chr9	127735115	127735615	*	89.5214	TOR2A	Promoter	INH
1867	chr9	128829560	128830060	*	98.2429	SPOUT1	Promoter	INH
1868	chr9	129320597	129321097	*	105.409	C9orf106	Promoter	INH
1869	chr9	129835139	129835639	*	91.6361	C9orf78	Intronic	INH
1870	chr9	132354774	132355274	*	93.3044	SETX	Promoter	INH
1871	chr9	133459421	133459921	*	107.1	CACFD1	Promoter	INH
1872	chr9	136439642	136440142	*	107.1	INPP5E	Promoter	INH
1873	chr9	136842200	136842700	*	105.409	AJM1	Promoter	INH
1874	chr9	137086494	137086994	*	153.193	MAN1B1-DT	Promoter	INH
1875	chr9	137129586	137130086	*	89.5214	GRIN1	Distal	INH
1876	chr9	137551535	137552035	*	107.1	MRPL41	Promoter	INH
1877	chr9	137578723	137579223	*	92.7999	DPH7	Promoter	INH
1878	chr10	23438694	23439194	*	94.762	OTUD1	Promoter	INH
1879	chr10	25016345	25016845	*	149.618	THNSL1	Promoter	INH
1880	chr10	68407051	68407551	*	93.3044	RUFY2	Promoter	INH
1881	chr10	68900936	68901436	*	153.193	DDX50	Promoter	INH
1882	chr10	68988531	68989031	*	105.409	KIF1BP	Promoter	INH
1883	chr10	75235833	75236333	*	107.1	COMTD1	Promoter	INH
1884	chr10	86756189	86756689	*	92.7999	BMPR1A	Promoter	INH
1885	chr10	97640405	97640905	*	153.193	MORN4	Intronic	INH
1886	chr10	101030929	101031429	*	93.3044	PDZD7	Promoter	INH
1887	chr10	102114783	102115283	*	94.762	LDB1	Intronic	INH
1888	chr10	102461135	102461635	*	92.7999	MFSD13A	Promoter	INH
1889	chr10	123153891	123154391	*	91.1581	BUB3	Promoter	INH
1890	chr10	124916613	124917113	*	153.193	ZRANB1	Distal	INH
1891	chr10	125719255	125719755	*	149.618	EDRF1	Promoter	INH
1892	chr10	133336706	133337206	*	93.3044	CALY	Promoter	INH
1893	chr10	133373187	133373687	*	107.1	ECHS1	Promoter	INH
1894	chr11	842286	842786	*	91.1581	POLR2L	Promoter	INH
1895	chr11	4607982	4608482	*	151.404	TRIM68	Promoter	INH
1896	chr11	12110307	12110807	*	91.1581	MICAL2	Intronic	INH
1897	chr11	45917889	45918389	*	149.618	PEX16	Exonic	INH
1898	chr11	47408180	47408680	*	105.409	SLC39A13	Intronic	INH
1899	chr11	57667647	57668147	*	151.404	ZDHHC5	Exonic	INH
1900	chr11	57741181	57741681	*	92.7999	SELENOH	Promoter	INH
1901	chr11	62591445	62591945	*	149.618	EEF1G	Promoter	INH
1902	chr11	62601749	62602249	*	92.7999	MTA2	Promoter	INH
1903	chr11	64778525	64779025	*	149.618	SF1	Promoter	INH
1904	chr11	64917027	64917527	*	107.1	ATG2A	Promoter	INH
1905	chr11	65711993	65712493	*	89.5214	KAT5	Exonic	INH
1906	chr11	66282312	66282812	*	92.7999	CNIH2	Intronic	INH
1907	chr11	66545983	66546483	*	108.795	ZDHHC24	Promoter	INH
1908	chr11	68030217	68030717	*	153.193	NDUFS8	Promoter	INH
1909	chr11	68460352	68460852	*	93.3044	PPP6R3	Promoter	INH
1910	chr11	77994663	77995163	*	149.618	INTS4	Promoter	INH
1911	chr11	83286107	83286607	*	96.5	CCDC90B	Promoter	INH
1912	chr11	102346968	102347468	*	94.762	BIRC2	Promoter	INH
1913	chr11	115504183	115504683	*	89.5214	CADM1	Exonic	INH
1914	chr11	119364016	119364516	*	94.762	USP2	Intronic	INH
1915	chr11	124953877	124954377	*	89.5214	CCDC15	Promoter	INH
1916	chr12	6555860	6556360	*	105.409	IFFO1	Promoter	INH
1917	chr12	6752909	6753409	*	89.5214	PTMS	Exonic	INH
1918	chr12	8026479	8026979	*	149.618	FOXJ2	Distal	INH
1919	chr12	27523857	27524357	*	153.193	PPFIBP1	Intronic	INH
1920	chr12	40692159	40692659	*	151.404	CNTN1	Promoter	INH
1921	chr12	48957248	48957748	*	149.618	ARF3	Promoter	INH
1922	chr12	49322762	49323262	*	108.795	TROAP	Promoter	INH
1923	chr12	54280401	54280901	*	153.193	HNRNPA1	Promoter	INH
1924	chr12	57546962	57547462	*	91.1581	DCTN2	Exonic	INH
1925	chr12	82686617	82687117	*	98.2429	TMTC2	Promoter	INH
1926	chr12	92929120	92929620	*	93.3044	EEA1	Promoter	INH
1927	chr12	100266809	100267309	*	91.1581	DEPDC4	Promoter	INH
1928	chr12	109880367	109880867	*	107.1	GLTP	Promoter	INH
1929	chr12	118135755	118136255	*	91.1581	VSIG10	Promoter	INH
1930	chr12	120291600	120292100	*	149.618	RNU4-2	Promoter	INH
1931	chr12	121712524	121713024	*	105.409	TMEM120B	Promoter	INH
1932	chr13	26557300	26557800	*	93.3044	WASF3	Promoter	INH
1933	chr13	28658843	28659343	*	149.618	POMP	Promoter	INH
1934	chr13	31161875	31162375	*	92.7999	HSPH1	Exonic	INH
1935	chr13	32586130	32586630	*	151.404	PDS5B	Promoter	INH
1936	chr13	37059510	37060010	*	107.1	SUPT20H	Promoter	INH
1937	chr13	67230171	67230671	*	153.193	PCDH9	Promoter	INH
1938	chr13	97976167	97976667	*	98.2429	IPO5	Intronic	INH
1939	chr13	110712925	110713425	*	153.193	CARS2	Exonic	INH
1940	chr13	113584281	113584781	*	105.409	TFDP1	Promoter	INH
1941	chr14	22919172	22919672	*	153.193	RBM23	Promoter	INH
1942	chr14	23301651	23302151	*	108.795	PPP1R3E	Intronic	INH
1943	chr14	24114423	24114923	*	149.618	NRL	Exonic	INH
1944	chr14	34629937	34630437	*	94.762	SNX6	Promoter	INH
1945	chr14	39432202	39432702	*	94.762	FBXO33	Promoter	INH
1946	chr14	49620524	49621024	*	91.6361	MGAT2	Promoter	INH
1947	chr14	52706876	52707376	*	151.404	PSMC6	Promoter	INH
1948	chr14	61695196	61695696	*	91.1581	HIF1A	Promoter	INH
1949	chr14	61762152	61762652	*	89.5214	SNAPC1	Exonic	INH
1950	chr14	67241012	67241512	*	94.762	MPP5	Exonic	INH
1951	chr14	68979215	68979715	*	92.7999	ACTN1	Promoter	INH
1952	chr14	73458505	73459005	*	92.7999	NUMB	Promoter	INH
1953	chr14	80941543	80942043	*	105.409	TSHR	Intronic	INH
1954	chr14	101964228	101964728	*	151.404	DYNC1H1	Promoter	INH
1955	chr14	105414968	105415468	*	107.1	LOC100507437	Intronic	INH
1956	chr15	22838240	22838740	*	89.5214	NIPA2	Promoter	INH
1957	chr15	40405432	40405932	*	107.1	IVD	Promoter	INH
1958	chr15	40807357	40807857	*	108.795	DNAJC17	Promoter	INH
1959	chr15	42575292	42575792	*	96.5	STARD9	Promoter	INH
1960	chr15	44195085	44195585	*	151.404	FRMD5	Promoter	INH
1961	chr15	44426909	44427409	*	89.5214	CTDSPL2	Promoter	INH
1962	chr15	48810978	48811478	*	153.193	CEP152	Promoter	INH
1963	chr15	66386563	66387063	*	149.618	MAP2K1	Promoter	INH
1964	chr15	75640029	75640529	*	92.7999	IMP3	Promoter	INH
1965	chr15	81323985	81324485	*	105.409	STARD5	Promoter	INH
1966	chr15	100602252	100602752	*	107.1	ASB7	Promoter	INH
1967	chr16	667739	668239	*	105.409	RHOT2	Promoter	INH
1968	chr16	705841	706341	*	108.795	FBXL16	Promoter	INH
1969	chr16	1677918	1678418	*	105.409	JPT2	Promoter	INH
1970	chr16	11668134	11668634	*	96.5	SNN	Promoter	INH
1971	chr16	11976486	11976986	*	105.409	SNX29	Promoter	INH
1972	chr16	15888518	15889018	*	105.409	FOPNL	Promoter	INH
1973	chr16	19523616	19524116	*	89.5214	CCP110	Promoter	INH
1974	chr16	19555296	19555796	*	105.409	VPS35L	Exonic	INH
1975	chr16	23835657	23836157	*	93.3044	PRKCB	Promoter	INH
1976	chr16	28863251	28863751	*	151.404	ATP2A1	Exonic	INH
1977	chr16	29790460	29790960	*	91.1581	KIF22	Promoter	INH
1978	chr16	31179880	31180380	*	151.404	FUS	Promoter	INH
1979	chr16	67163388	67163888	*	149.618	HSF4	Exonic	INH
1980	chr16	67481054	67481554	*	149.618	ATP6V0D1	Promoter	INH
1981	chr16	72008493	72008993	*	108.795	DHODH	Exonic	INH
1982	chr16	89247328	89247828	*	107.1	ZNF778	Distal	INH
1983	chr16	89948458	89948958	*	105.409	DEF8	Exonic	INH
1984	chr17	1684643	1685143	*	107.1	PRPF8	Promoter	INH
1985	chr17	2399511	2400011	*	108.795	MNT	Intronic	INH
1986	chr17	4710102	4710602	*	89.5214	ARRB2	Promoter	INH
1987	chr17	7483700	7484200	*	149.618	ZBTB4	Promoter	INH
1988	chr17	8138723	8139223	*	153.193	MIR6883	Distal	INH
1989	chr17	11598126	11598626	*	92.7999	DNAH9	Promoter	INH
1990	chr17	19378120	19378620	*	107.1	B9D1	Promoter	INH
1991	chr17	21043096	21043596	*	92.7999	USP22	Exonic	INH
1992	chr17	28041428	28041928	*	151.404	NLK	Promoter	INH
1993	chr17	28854749	28855249	*	92.7999	ERAL1	Promoter	INH
1994	chr17	30378611	30379111	*	149.618	CPD	Promoter	INH
1995	chr17	32444157	32444657	*	149.618	PSMD11	Exonic	INH
1996	chr17	32486355	32486855	*	89.5214	CDK5R1	Promoter	INH
1997	chr17	41786595	41787095	*	107.1	JUP	Promoter	INH
1998	chr17	48892358	48892858	*	89.5214	ATP5MC1	Promoter	INH
[truncated: 787,248 more rows]
