# Supplementary material for: Central amygdala single-nucleus atlas reveals chromatin and gene transcription dynamics in human alcohol use disorder
Source: Nat Commun. 2026 Jan 19;17:1634. doi: 10.1038/s41467-026-68351-1 (PMC12905162; doi:10.1038/s41467-026-68351-1)
Supplement: Supplementary file 3 — Supplementary Data 1-37 [file 41467_2026_68351_MOESM3_ESM.zip › Supplementary Data/Supplementary Data 28.csv]

TF	idxATAC	peakName	geneName	Correlation	FDR	DEG	GWAS
ZIC5	776	chr1_2445585_2446085	PRKCZ	0.903074243869225	6.41698021522364e-31	NA	NA
ZIC5	8435	chr1_34165001_34165501	CSMD2	0.901683182126267	1.1171978735951e-30	NA	NA
ZIC5	8729	chr1_36123198_36123698	CSF3R	0.95543281123058	3.63820805496411e-44	NA	NA
ZIC5	10566	chr1_43953956_43954456	RNF220	0.939386925166973	5.55130317258068e-39	DOWN	NA
ZIC5	10605	chr1_44012798_44013298	RNF220	0.920813410551134	2.25951595548628e-34	DOWN	NA
ZIC5	18816	chr1_114113720_114114220	AL121999.1	0.900724346053299	1.64394605007393e-30	NA	NA
ZIC5	22025	chr1_160061458_160061958	KCNJ10	0.913836101994278	6.25639779612523e-33	NA	NA
ZIC5	22056	chr1_160092288_160092788	KCNJ10	0.908527627575487	6.62698786719158e-32	NA	NA
ZIC5	22289	chr1_161069534_161070034	FCGR2A	0.902905518938118	6.84275196317658e-31	NA	NA
ZIC5	22289	chr1_161069534_161070034	FCGR3A	0.90648300970366	1.56279736575497e-31	NA	NA
ZIC5	28097	chr1_204870415_204870915	CNTN2	0.936356696762467	3.93422510439717e-38	NA	NA
ZIC5	28263	chr1_205247407_205247907	CNTN2	0.921459535416426	1.62779686776871e-34	NA	NA
ZIC5	28408	chr1_205518836_205519336	CNTN2	0.943245113616933	4.36678003769555e-40	NA	NA
ZIC5	28097	chr1_204870415_204870915	TMCC2	0.914873385043092	3.86385127935006e-33	NA	NA
ZIC5	28263	chr1_205247407_205247907	TMCC2	0.905095160545599	2.7837742538282e-31	NA	NA
ZIC5	28408	chr1_205518836_205519336	TMCC2	0.953808958438151	1.45970890173686e-43	NA	NA
ZIC5	28097	chr1_204870415_204870915	CDK18	0.910378777623175	2.98098291654916e-32	NA	NA
ZIC5	28408	chr1_205518836_205519336	CDK18	0.921438654460322	1.64417375269637e-34	NA	NA
ZIC5	28097	chr1_204870415_204870915	SLC45A3	0.917358230618385	1.2012921111867e-33	NA	NA
ZIC5	28263	chr1_205247407_205247907	SLC45A3	0.91085690553054	2.40841359080563e-32	NA	NA
ZIC5	28408	chr1_205518836_205519336	SLC45A3	0.974239952102678	5.74107662875141e-54	NA	NA
ZIC5	28789	chr1_206833059_206833559	AL445493.2	0.902949772654123	6.73337507611948e-31	NA	NA
ZIC5	220367	chr10_117004999_117005499	ENO4	0.905881714127947	2.00208858827446e-31	NA	NA
ZIC5	220367	chr10_117004999_117005499	SHTN1	0.928407992914425	4.24905911878814e-36	NA	NA
ZIC5	220378	chr10_117136944_117137444	MIR3663HG	0.912994054325049	9.20125487592574e-33	NA	NA
ZIC5	220869	chr10_120946626_120947126	FGFR2	0.934961894521725	9.22875928858261e-38	NA	NA
ZIC5	221958	chr10_126663197_126663697	C10orf90	0.943401149453605	3.96524313245482e-40	NA	NA
ZIC5	224634	chr11_6411394_6411894	SYT9	0.936491934205189	3.59779120974116e-38	NA	NA
ZIC5	230071	chr11_47378256_47378756	AC090559.1	0.925259307448638	2.27829912487498e-35	NA	NA
ZIC5	230080	chr11_47392741_47393241	AC090559.1	0.923511107772971	5.71373733627989e-35	NA	NA
ZIC5	231030	chr11_61026168_61026668	MS4A4E	0.900929143239615	1.51842181394075e-30	NA	NA
ZIC5	231331	chr11_61760972_61761472	MYRF	0.977483957534781	2.06116906609565e-56	NA	NA
ZIC5	231789	chr11_63529969_63530469	SLC22A9	0.907714607549302	9.29502633449594e-32	NA	NA
ZIC5	240113	chr11_117535460_117535960	DSCAML1	0.917784200763211	9.742039738497e-34	NA	NA
ZIC5	251220	chr12_51390989_51391489	GALNT6	0.940052926462473	3.66115939146622e-39	NA	NA
ZIC5	251217	chr12_51388807_51389307	AC107031.1	0.926343070731902	1.28509741508318e-35	NA	NA
ZIC5	257162	chr12_101079147_101079647	ANO4	0.917967388383722	8.99200560869845e-34	NA	NA
ZIC5	287522	chr15_31279642_31280142	AC026150.3	0.935321824343571	7.42707668644463e-38	NA	NA
ZIC5	294363	chr15_77553992_77554492	ACSBG1	0.904944193519363	2.96911862530841e-31	NA	NA
ZIC5	294365	chr15_77555386_77555886	ACSBG1	0.910392247242443	2.96723962103557e-32	NA	NA
ZIC5	294639	chr15_78203171_78203671	ACSBG1	0.946730273210175	3.73251778471741e-41	NA	NA
ZIC5	294649	chr15_78212482_78212982	ACSBG1	0.906813725436618	1.36039127142403e-31	NA	NA
ZIC5	295406	chr15_83447685_83448185	CPEB1-AS1	0.904821494947239	3.11283161805364e-31	NA	NA
ZIC5	298183	chr15_101844877_101845377	AC015712.4	0.908343970640345	7.1622443471511e-32	NA	NA
ZIC5	298127	chr15_101488807_101489307	PCSK6	0.905977152246974	1.9263138329722e-31	NA	NA
ZIC5	298128	chr15_101489452_101489952	PCSK6	0.93112608991553	9.05591330362239e-37	NA	NA
ZIC5	299982	chr16_4994992_4995492	SEC14L5	0.908212326490832	7.57180383513253e-32	NA	NA
ZIC5	303665	chr16_30605101_30605601	ITGAX	0.921229400061087	1.83371305520271e-34	NA	NA
ZIC5	304638	chr16_51237361_51237861	AC025810.1	0.953454957731827	1.95205539970517e-43	NA	NA
ZIC5	305198	chr16_56319261_56319761	CES5A	0.903415240768879	5.57959629624157e-31	NA	NA
ZIC5	308186	chr16_74748515_74749015	FA2H	0.916649643849349	1.68455545500187e-33	NA	NA
ZIC5	308201	chr16_74774558_74775058	FA2H	0.9266075150897	1.11427471092209e-35	NA	NA
ZIC5	308325	chr16_75267140_75267640	FA2H	0.906323750246887	1.66562386401119e-31	NA	NA
ZIC5	312152	chr17_1771410_1771910	AL450226.1	0.91317366567697	8.44376452906984e-33	NA	NA
ZIC5	312605	chr17_3531690_3532190	ASPA	0.956426335819708	1.51678608622352e-44	NA	NA
ZIC5	313114	chr17_5234606_5235106	ARRB2	0.901740031886284	1.0913103803958e-30	NA	NA
ZIC5	314011	chr17_8954313_8954813	PIK3R5	0.90185614453699	1.04018438563988e-30	NA	NA
ZIC5	316115	chr17_27520412_27520912	FOXN1	0.912130704188315	1.37661126873509e-32	NA	NA
ZIC5	316201	chr17_27992581_27993081	FOXN1	0.945115074399625	1.17779610300412e-40	NA	NA
ZIC5	317307	chr17_32927151_32927651	TMEM98	0.939644878598579	4.68191042074585e-39	NA	NA
ZIC5	317308	chr17_32927677_32928177	TMEM98	0.945027740047135	1.24672972588917e-40	NA	NA
ZIC5	318046	chr17_38431660_38432160	SRCIN1	0.949543965808859	4.46195807915555e-42	NA	NA
ZIC5	318121	chr17_38568488_38568988	SRCIN1	0.919159356059845	5.04516669346781e-34	NA	NA
ZIC5	318153	chr17_38604741_38605241	SRCIN1	0.945729931524274	7.63144019400857e-41	NA	NA
ZIC5	318161	chr17_38657377_38657877	SRCIN1	0.940930308094338	2.05898992946701e-39	NA	NA
ZIC5	321086	chr17_51363158_51363658	LINC02073	0.910292750223559	3.08100366104295e-32	NA	NA
ZIC5	325094	chr17_75571126_75571626	AC064805.1	0.951909033548064	6.89104582862935e-43	NA	NA
ZIC5	326170	chr17_78231744_78232244	LINC01973	0.901933773629005	1.0075288822748e-30	NA	NA
ZIC5	326170	chr17_78231744_78232244	DNAH17-AS1	0.917725689006739	9.99649012327442e-34	NA	NA
ZIC5	327322	chr17_81153391_81153891	AC120024.1	0.938761269053456	8.3935058245994e-39	NA	NA
ZIC5	327303	chr17_81132678_81133178	AATK	0.900789170903607	1.60474229758393e-30	NA	NA
ZIC5	327322	chr17_81153391_81153891	AATK	0.910231295855904	3.16151302134739e-32	NA	NA
ZIC5	327467	chr17_81427138_81427638	AATK	0.924769384936549	2.91985808005667e-35	NA	NA
ZIC5	342234	chr19_17086065_17086565	FCHO1	0.911062215148155	2.20373994286726e-32	NA	NA
ZIC5	342396	chr19_17479208_17479708	FCHO1	0.918922247760411	5.64330563855363e-34	NA	NA
ZIC5	342484	chr19_17753921_17754421	FCHO1	0.941806523643521	1.14367317680807e-39	NA	NA
ZIC5	342870	chr19_18590580_18591080	FCHO1	0.907658554458016	9.51720813828813e-32	NA	NA
ZIC5	343565	chr19_29504913_29505413	VSTM2B	0.907398588963427	1.06339917399885e-31	NA	NA
ZIC5	343565	chr19_29504913_29505413	AC008507.2	0.916127252825407	2.16512753537549e-33	NA	NA
ZIC5	343576	chr19_29524544_29525044	AC008507.2	0.910444437717654	2.90186827524336e-32	NA	NA
ZIC5	343677	chr19_30062555_30063055	AC008507.2	0.904075877398247	4.24997077382897e-31	NA	NA
ZIC5	343700	chr19_30229448_30229948	AC008507.2	0.901386743926562	1.26052353522243e-30	NA	NA
ZIC5	343739	chr19_30374596_30375096	AC008507.2	0.909689327495142	4.00037003822423e-32	NA	NA
ZIC5	343565	chr19_29504913_29505413	AC005597.1	0.94723481724846	2.5560418991492e-41	NA	NA
ZIC5	343576	chr19_29524544_29525044	AC005597.1	0.917190205724451	1.30024488784778e-33	NA	NA
ZIC5	343677	chr19_30062555_30063055	AC005597.1	0.91142418615178	1.88664479672007e-32	NA	NA
ZIC5	343700	chr19_30229448_30229948	AC005597.1	0.928109525592402	5.02521139122103e-36	NA	NA
ZIC5	343565	chr19_29504913_29505413	ZNF536	0.93749796780882	1.90108982523695e-38	NA	TRUE
ZIC5	343702	chr19_30232722_30233222	ZNF536	0.930228191157351	1.53709285323525e-36	NA	TRUE
ZIC5	344008	chr19_33249202_33249702	CEBPA-DT	0.902772402556884	7.20224743759394e-31	NA	NA
ZIC5	344008	chr19_33249202_33249702	AC008738.2	0.934641444552	1.11610293786265e-37	NA	NA
ZIC5	344434	chr19_35290587_35291087	MAG	0.908860134261405	5.74433414804694e-32	NA	NA
ZIC5	344434	chr19_35290587_35291087	CD22	0.910160016453393	3.26529555093385e-32	NA	NA
ZIC5	344434	chr19_35290587_35291087	U62631.1	0.924270986506011	3.8274560082699e-35	NA	NA
ZIC5	348801	chr19_54337866_54338366	LILRA6	0.920440288650915	2.71339502977732e-34	NA	NA
ZIC5	348890	chr19_54551831_54552331	LILRA6	0.935258233715993	7.70407682979432e-38	NA	NA
ZIC5	348801	chr19_54337866_54338366	LILRB2	0.91283618097761	9.89782820728951e-33	NA	NA
ZIC5	348890	chr19_54551831_54552331	LILRB2	0.931909960358032	5.82021424710091e-37	NA	NA
ZIC5	348910	chr19_54630244_54630744	LILRB2	0.934223315571548	1.43511178441508e-37	NA	NA
ZIC5	348801	chr19_54337866_54338366	LILRB1	0.904002325143651	4.37940031996875e-31	NA	NA
ZIC5	348910	chr19_54630244_54630744	LILRB1	0.905220917398969	2.63772188511962e-31	NA	NA
ZIC5	348801	chr19_54337866_54338366	LILRB4	0.939798592996104	4.22234736343087e-39	NA	NA
ZIC5	348890	chr19_54551831_54552331	LILRB4	0.925652139681266	1.86626356174699e-35	NA	NA
ZIC5	348910	chr19_54630244_54630744	LILRB4	0.965236960456642	1.99920054430063e-48	NA	NA
ZIC5	39222	chr2_26847781_26848281	DPYSL5	0.906182691072744	1.76580478837545e-31	NA	NA
ZIC5	48555	chr2_104873251_104873751	PANTR1	0.908885279389918	5.69607738776317e-32	NA	NA
ZIC5	48555	chr2_104873251_104873751	AC018730.1	0.941029804271669	1.93016918651499e-39	NA	NA
ZIC5	50880	chr2_127153627_127154127	BIN1	0.923950225010406	4.49357643679077e-35	NA	NA
ZIC5	62203	chr2_229713630_229714130	DNER	0.92659629127631	1.1195432041314e-35	NA	NA
ZIC5	352826	chr20_21608293_21608793	AL133325.3	0.925216492865374	2.32726005250988e-35	NA	NA
ZIC5	362310	chr21_33059574_33060074	AP000281.2	0.903052163001123	6.4667213433064e-31	NA	NA
ZIC5	362367	chr21_33215971_33216471	AP000281.2	0.924147181394749	4.08041260878719e-35	NA	NA
ZIC5	362328	chr21_33078820_33079320	OLIG1	0.914212277002747	5.2702090186736e-33	NA	NA
ZIC5	369193	chr22_37568842_37569342	SSTR3	0.904196705477598	4.0466755439952e-31	NA	NA
ZIC5	369379	chr22_37984314_37984814	SSTR3	0.901466609747291	1.22033120590381e-30	NA	NA
ZIC5	369434	chr22_38038419_38038919	SSTR3	0.904610055612097	3.39869341525588e-31	NA	NA
ZIC5	369033	chr22_37283311_37283811	CYTH4	0.9024046350153	8.34717827654112e-31	NA	NA
ZIC5	369016	chr22_37244006_37244506	SH3BP1	0.901650473751847	1.13173899219923e-30	NA	NA
ZIC5	369193	chr22_37568842_37569342	POLR2F	0.952679646169535	3.75391153955083e-43	NA	NA
ZIC5	369379	chr22_37984314_37984814	POLR2F	0.946450731305805	4.49280434397841e-41	NA	NA
ZIC5	369434	chr22_38038419_38038919	POLR2F	0.9308889452663	1.04128067204809e-36	NA	NA
ZIC5	369709	chr22_38740602_38741102	POLR2F	0.900691372003852	1.66430496256047e-30	NA	NA
ZIC5	369193	chr22_37568842_37569342	SOX10	0.926136201321506	1.44306908428618e-35	NA	NA
ZIC5	369377	chr22_37982876_37983376	SOX10	0.913402376512017	7.60349153130033e-33	NA	NA
ZIC5	369379	chr22_37984314_37984814	SOX10	0.921593693042979	1.52011046626771e-34	NA	NA
ZIC5	369434	chr22_38038419_38038919	SOX10	0.914181023355355	5.33106047990877e-33	NA	NA
ZIC5	369696	chr22_38731530_38732030	SOX10	0.909874801981165	3.68501983177791e-32	NA	NA
ZIC5	369379	chr22_37984314_37984814	AL031587.4	0.939616789229681	4.75896351540108e-39	NA	NA
ZIC5	369434	chr22_38038419_38038919	AL031587.4	0.930440496780993	1.35289161226106e-36	NA	NA
ZIC5	370668	chr22_41920421_41920921	TNFRSF13C	0.920343178978829	2.83216318042363e-34	NA	NA
ZIC5	70694	chr3_42701992_42702492	AC006059.1	0.90819009777601	7.6328442705442e-32	NA	NA
ZIC5	91586	chr4_7365641_7366141	PPP2R2C	0.907907298467856	8.57420299719969e-32	NA	NA
ZIC5	104162	chr4_153170566_153171066	TRIM2	0.901566045285121	1.17177396035126e-30	NA	NA
ZIC5	119337	chr5_124393789_124394289	LINC01170	0.903434741160904	5.53924901009615e-31	NA	NA
ZIC5	126041	chr5_169636965_169637465	DOCK2	0.931982801263691	5.56998701198833e-37	NA	NA
ZIC5	134624	chr6_37008343_37008843	FGD2	0.947039508382173	2.95914973607725e-41	NA	NA
ZIC5	139750	chr6_96015654_96016154	FUT9	0.910033475314304	3.45951023936057e-32	NA	NA
ZIC5	139750	chr6_96015654_96016154	KLHL32	0.924036235999227	4.29647568859195e-35	NA	NA
ZIC5	141218	chr6_110543050_110543550	CDK19	0.90227134440657	8.81407293825945e-31	NA	NA
ZIC5	144383	chr6_136469237_136469737	MAP7	0.917326990915194	1.21660248584963e-33	NA	NA
ZIC5	167018	chr7_139937611_139938111	TBXAS1	0.912985047869853	9.22363517881618e-33	NA	NA
ZIC5	187965	chr9_1051819_1052319	DMRT2	0.906359794598329	1.63961582664712e-31	NA	NA
ZIC5	200489	chr9_128382840_128383340	AL359091.1	0.918546564257265	6.76661223256293e-34	NA	NA
ZIC5	200518	chr9_128409139_128409639	AL359091.1	0.925305270808427	2.22629308858493e-35	NA	NA
ZIC5	200275	chr9_127971195_127971695	CERCAM	0.901775949669468	1.07507287767607e-30	NA	NA
ZIC5	200489	chr9_128382840_128383340	CERCAM	0.919678003210566	3.92441108763755e-34	NA	NA
ZIC5	200518	chr9_128409139_128409639	CERCAM	0.950530771121794	2.09901534431513e-42	NA	NA
ZIC5	200527	chr9_128416652_128417152	CERCAM	0.920939823879216	2.12082400154823e-34	NA	NA
ZIC5	376731	chrX_103782562_103783062	PLP1	0.902144927042124	9.23587509109386e-31	NA	NA
KLF7	292	chr1_1425619_1426119	PRKCZ	0.92199280141113	1.24949646392598e-34	NA	NA
KLF7	774	chr1_2443803_2444303	PRKCZ	0.901041832254862	1.45090906574938e-30	NA	NA
KLF7	4581	chr1_18110108_18110608	IGSF21	0.916489603941853	1.81743417762722e-33	NA	NA
KLF7	8865	chr1_36486549_36487049	CSF3R	0.902432906806357	8.26079481728813e-31	NA	NA
KLF7	9304	chr1_38929371_38929871	BMP8B	0.920010072866672	3.33562715404107e-34	NA	NA
KLF7	9684	chr1_40316454_40316954	BMP8B	0.937646467565453	1.74714700906975e-38	NA	NA
KLF7	10468	chr1_43552740_43553240	SLC6A9	0.90542762226985	2.41988020197614e-31	NA	NA
KLF7	10708	chr1_44507677_44508177	SLC6A9	0.902947214582794	6.73638516085442e-31	NA	NA
KLF7	10468	chr1_43552740_43553240	RNF220	0.917432065656851	1.16007649035513e-33	DOWN	NA
KLF7	10571	chr1_43958528_43959028	RNF220	0.903752456297806	4.84379950566492e-31	DOWN	NA
KLF7	10708	chr1_44507677_44508177	RNF220	0.913998171583008	5.79341448191145e-33	DOWN	NA
KLF7	10708	chr1_44507677_44508177	LINC01144	0.907142016134584	1.18318169093673e-31	NA	NA
KLF7	22287	chr1_161068311_161068811	FCGR3A	0.907517617043713	1.01199028930167e-31	NA	NA
KLF7	28263	chr1_205247407_205247907	CNTN2	0.921459535416426	1.62779686776871e-34	NA	NA
KLF7	28407	chr1_205518279_205518779	CNTN2	0.937541251848677	1.85763748813268e-38	NA	NA
KLF7	28184	chr1_205047591_205048091	TMCC2	0.905250982050744	2.60593259255695e-31	NA	NA
KLF7	28263	chr1_205247407_205247907	TMCC2	0.905095160545599	2.7837742538282e-31	NA	NA
KLF7	28407	chr1_205518279_205518779	TMCC2	0.929207580398886	2.67241708425462e-36	NA	NA
KLF7	28263	chr1_205247407_205247907	SLC45A3	0.91085690553054	2.40841359080563e-32	NA	NA
KLF7	28407	chr1_205518279_205518779	SLC45A3	0.947135731464695	2.75361493315224e-41	NA	NA
KLF7	210633	chr10_48799663_48800163	WDFY4	0.900597034629408	1.72673418819378e-30	NA	NA
KLF7	211340	chr10_59176386_59176886	PHYHIPL	0.969333778919738	1.09758690205751e-50	NA	NA
KLF7	211340	chr10_59176386_59176886	ANK3	0.950352894996653	2.37970076647342e-42	NA	NA
KLF7	215834	chr10_86586394_86586894	AC022028.2	0.909678663830132	4.01385089490479e-32	NA	NA
KLF7	220367	chr10_117004999_117005499	ENO4	0.905881714127947	2.00208858827446e-31	NA	NA
KLF7	220291	chr10_116763214_116763714	SHTN1	0.917399966999604	1.17825791839816e-33	NA	NA
KLF7	220367	chr10_117004999_117005499	SHTN1	0.928407992914425	4.24905911878814e-36	NA	NA
KLF7	221995	chr10_126939674_126940174	C10orf90	0.900761176111405	1.62011429753891e-30	NA	NA
KLF7	224677	chr11_6586462_6586962	SYT9	0.923254404063051	6.53060498880723e-35	NA	NA
KLF7	230032	chr11_47244907_47245407	AC090559.1	0.929336093583897	2.48605270418984e-36	NA	NA
KLF7	233004	chr11_66291582_66292082	CST6	0.919735041078741	3.82720565128251e-34	NA	NA
KLF7	239227	chr11_112962774_112963274	AP003100.2	0.927421507857934	7.2439725324088e-36	NA	NA
KLF7	239226	chr11_112962166_112962666	NCAM1	0.925385920197494	2.14748280879012e-35	NA	TRUE
KLF7	239227	chr11_112962774_112963274	NCAM1	0.957892104020535	4.24272366296281e-45	NA	TRUE
KLF7	239643	chr11_115504228_115504728	CADM1	0.931693015993306	6.61488812561153e-37	NA	TRUE
KLF7	240096	chr11_117497349_117497849	DSCAML1	0.929919506421334	1.82731094007019e-36	NA	NA
KLF7	240113	chr11_117535460_117535960	DSCAML1	0.917784200763211	9.742039738497e-34	NA	NA
KLF7	240189	chr11_117663702_117664202	DSCAML1	0.949005836387542	6.71602803021449e-42	NA	NA
KLF7	240205	chr11_117676518_117677018	DSCAML1	0.903535169711177	5.3163178692381e-31	NA	NA
KLF7	240238	chr11_117716110_117716610	DSCAML1	0.927310429949563	7.69421285701486e-36	NA	NA
KLF7	240240	chr11_117717454_117717954	DSCAML1	0.906250411973986	1.71588800047602e-31	NA	NA
KLF7	240565	chr11_118705426_118705926	DSCAML1	0.92534363332162	2.19294437449099e-35	NA	NA
KLF7	245731	chr12_6643460_6643960	LPAR5	0.911637333790801	1.71247330106226e-32	NA	NA
KLF7	245731	chr12_6643460_6643960	CD163	0.90824214029684	7.48676976510908e-32	NA	NA
KLF7	245872	chr12_6951098_6951598	CD163	0.920565089083567	2.54622782996525e-34	NA	NA
KLF7	245872	chr12_6951098_6951598	DPPA3	0.909235679220887	4.87900489147539e-32	NA	NA
KLF7	251221	chr12_51391533_51392033	DIP2B	0.918325143973323	7.51183233625175e-34	NA	NA
KLF7	251113	chr12_51009787_51010287	AC107031.1	0.900059528657435	2.13162235998101e-30	NA	NA
KLF7	251229	chr12_51401004_51401504	AC107031.1	0.945659412906607	7.97554732640082e-41	NA	NA
KLF7	251428	chr12_52061659_52062159	AC107031.1	0.92245315974704	9.83799209394204e-35	NA	NA
KLF7	252243	chr12_56080670_56081170	ERBB3	0.931130215701521	9.05461033502542e-37	NA	NA
KLF7	252246	chr12_56082929_56083429	ERBB3	0.957123456798019	8.21770978702249e-45	NA	NA
KLF7	258642	chr12_109726983_109727483	FAM222A	0.937018728186353	2.57962181194755e-38	NA	NA
KLF7	275775	chr14_35897703_35898203	AL133304.3	0.946571438222327	4.09928738098609e-41	NA	NA
KLF7	275775	chr14_35897703_35898203	LINC00609	0.91555787207944	2.81365566891969e-33	NA	NA
KLF7	275774	chr14_35896998_35897498	AL162511.1	0.903135189608935	6.2768049574603e-31	NA	NA
KLF7	275775	chr14_35897703_35898203	AL162511.1	0.940724085708056	2.36565273325191e-39	NA	NA
KLF7	283312	chr14_93010126_93010626	PRIMA1	0.913190642530939	8.38150675192173e-33	NA	NA
KLF7	285195	chr14_102416397_102416897	LINC00677	0.921031286697305	2.0261496833959e-34	NA	NA
KLF7	287537	chr15_31300207_31300707	AC026150.3	0.902626831779171	7.66109545200124e-31	NA	NA
KLF7	289399	chr15_44195038_44195538	FRMD5	0.915077489672021	3.51393480679243e-33	NA	NA
KLF7	290111	chr15_51342126_51342626	GLDN	0.926700879877463	1.0666945796453e-35	NA	NA
KLF7	294697	chr15_78368594_78369094	ACSBG1	0.911369310461852	1.93199104052411e-32	NA	NA
KLF7	295298	chr15_82647482_82647982	CPEB1	0.913049118055153	8.96298025675315e-33	NA	NA
KLF7	295297	chr15_82646794_82647294	CPEB1-AS1	0.925336886173154	2.1975965981635e-35	NA	NA
KLF7	295298	chr15_82647482_82647982	CPEB1-AS1	0.93289973245605	3.19716076786382e-37	NA	NA
KLF7	295405	chr15_83447082_83447582	CPEB1-AS1	0.934188898222768	1.45975802677511e-37	NA	NA
KLF7	295406	chr15_83447685_83448185	CPEB1-AS1	0.904821494947239	3.11283161805364e-31	NA	NA
KLF7	295298	chr15_82647482_82647982	SH3GL3	0.926449138933997	1.21414458264824e-35	NA	NA
KLF7	298119	chr15_101480246_101480746	AC015712.1	0.904405560867189	3.70421730931084e-31	NA	NA
KLF7	298119	chr15_101480246_101480746	PCSK6	0.965455052246447	1.60791856955714e-48	NA	NA
KLF7	298142	chr15_101522766_101523266	PCSK6	0.923719677285786	5.09338728274837e-35	NA	NA
KLF7	299875	chr16_4673638_4674138	SEC14L5	0.904424612887747	3.67771959294458e-31	NA	NA
KLF7	302153	chr16_19871589_19872089	CCP110	0.900389325128419	1.8739653835799e-30	NA	NA
KLF7	302155	chr16_19872828_19873328	CCP110	0.903375546803602	5.67076425358223e-31	NA	NA
KLF7	302153	chr16_19871589_19872089	GPRC5B	0.90627556542565	1.6975525862416e-31	NA	NA
KLF7	303884	chr16_31351375_31351875	ITGAX	0.906782354930979	1.37585428887563e-31	NA	NA
KLF7	304639	chr16_51237920_51238420	AC025810.1	0.948358434696923	1.11681758877328e-41	NA	NA
KLF7	305198	chr16_56319261_56319761	CES5A	0.903415240768879	5.57959629624157e-31	NA	NA
KLF7	305175	chr16_56299245_56299745	GNAO1	0.929387974959497	2.42951022937978e-36	NA	NA
KLF7	305296	chr16_56589221_56589721	GNAO1	0.906099564157237	1.82580024949477e-31	NA	NA
KLF7	307206	chr16_68704345_68704845	CDH1	0.956567562214307	1.34267652156505e-44	NA	NA
KLF7	309589	chr16_84356607_84357107	LINC02139	0.931672304506982	6.68547419735475e-37	NA	NA
KLF7	312606	chr17_3532308_3532808	ASPA	0.903037543738179	6.50414636601228e-31	NA	NA
KLF7	312608	chr17_3534061_3534561	ASPA	0.910756889210973	2.52265767722286e-32	NA	NA
KLF7	313114	chr17_5234606_5235106	ARRB2	0.901740031886284	1.0913103803958e-30	NA	NA
KLF7	316115	chr17_27520412_27520912	FOXN1	0.912130704188315	1.37661126873509e-32	NA	NA
KLF7	317308	chr17_32927677_32928177	TMEM98	0.945027740047135	1.24672972588917e-40	NA	NA
KLF7	318049	chr17_38434148_38434648	SRCIN1	0.931024102041239	9.63382605358361e-37	NA	NA
KLF7	318153	chr17_38604741_38605241	SRCIN1	0.945729931524274	7.63144019400857e-41	NA	NA
KLF7	326088	chr17_78115062_78115562	LINC01973	0.924938170953304	2.68604409056054e-35	NA	NA
KLF7	326305	chr17_78496263_78496763	LINC01973	0.902889298617537	6.88718004476195e-31	NA	NA
KLF7	326901	chr17_80092928_80093428	AC087741.2	0.930031392392464	1.71276380991753e-36	NA	NA
KLF7	327278	chr17_81115274_81115774	AC120024.1	0.900034281256883	2.15079181872853e-30	NA	NA
KLF7	327297	chr17_81128742_81129242	AC120024.1	0.938703929358373	8.67743805438102e-39	NA	NA
KLF7	327297	chr17_81128742_81129242	AATK	0.943598277170306	3.46225968312782e-40	NA	NA
KLF7	327300	chr17_81130871_81131371	AATK	0.915249884856272	3.255661843961e-33	NA	NA
KLF7	327422	chr17_81381046_81381546	AATK	0.902922541777454	6.80037450522644e-31	NA	NA
KLF7	327427	chr17_81385450_81385950	AATK	0.941826742848167	1.1318734685909e-39	NA	NA
KLF7	339775	chr19_6730298_6730798	VAV1	0.908044540182156	8.09568662566358e-32	NA	NA
KLF7	342234	chr19_17086065_17086565	FCHO1	0.911062215148155	2.20373994286726e-32	NA	NA
KLF7	342870	chr19_18590580_18591080	FCHO1	0.907658554458016	9.51720813828813e-32	NA	NA
KLF7	343731	chr19_30361696_30362196	VSTM2B	0.913688687651379	6.67832760453686e-33	NA	NA
KLF7	343577	chr19_29525285_29525785	AC008507.2	0.900232583959927	1.99044092475625e-30	NA	NA
KLF7	343718	chr19_30293820_30294320	AC008507.2	0.915192528721768	3.3439640649541e-33	NA	NA
KLF7	343577	chr19_29525285_29525785	AC005597.1	0.914434220111419	4.73631561805014e-33	NA	NA
KLF7	343718	chr19_30293820_30294320	AC005597.1	0.923301265372773	6.37053184893872e-35	NA	NA
KLF7	343577	chr19_29525285_29525785	ZNF536	0.90439383596072	3.72079538298081e-31	NA	TRUE
KLF7	343718	chr19_30293820_30294320	ZNF536	0.904593773067186	3.42117577513904e-31	NA	TRUE
KLF7	343731	chr19_30361696_30362196	ZNF536	0.929904278547458	1.84034877111788e-36	NA	TRUE
KLF7	344008	chr19_33249202_33249702	CEBPA-DT	0.902772402556884	7.20224743759394e-31	NA	NA
KLF7	344008	chr19_33249202_33249702	AC008738.2	0.934641444552	1.11610293786265e-37	NA	NA
KLF7	345341	chr19_39952701_39953201	FCGBP	0.916603111832205	1.71993666940298e-33	NA	NA
KLF7	345651	chr19_40823607_40824107	FCGBP	0.934429295890838	1.27022575998533e-37	NA	NA
KLF7	348919	chr19_54662731_54663231	LILRA6	0.918628425786984	6.51248011341857e-34	NA	NA
KLF7	348919	chr19_54662731_54663231	LILRB2	0.917843169745021	9.45664537159361e-34	NA	NA
KLF7	348919	chr19_54662731_54663231	LILRB1	0.915084829416541	3.50859008909581e-33	NA	NA
KLF7	348919	chr19_54662731_54663231	LILRB4	0.939339191338621	5.70051104734654e-39	NA	NA
KLF7	349168	chr19_56052840_56053340	AC010525.1	0.935377380033625	7.19889177490937e-38	NA	NA
KLF7	349168	chr19_56052840_56053340	NLRP11	0.935054389657009	8.7269426342382e-38	NA	NA
KLF7	349168	chr19_56052840_56053340	NLRP13	0.931256570086101	8.44310732957236e-37	NA	NA
KLF7	40216	chr2_34004978_34005478	AC079352.1	0.939543168234724	4.99908063929847e-39	NA	NA
KLF7	44328	chr2_66433390_66433890	MEIS1	0.941785634001762	1.15069251571178e-39	NA	NA
KLF7	48554	chr2_104872344_104872844	PANTR1	0.915679237560444	2.66549106510944e-33	NA	NA
KLF7	48554	chr2_104872344_104872844	AC018730.1	0.90382127880817	4.71414729281822e-31	NA	NA
KLF7	62204	chr2_229714336_229714836	DNER	0.911456359733101	1.86112399144379e-32	NA	NA
KLF7	362271	chr21_32977304_32977804	OLIG1	0.908101296005426	7.90353804967918e-32	NA	NA
KLF7	364430	chr21_44919451_44919951	ITGB2	0.915205404899419	3.32584402299469e-33	NA	NA
KLF7	366111	chr22_23113914_23114414	AP000350.5	0.942603936345063	6.74255565589767e-40	NA	NA
KLF7	367625	chr22_30028699_30029199	RFPL1	0.929853980693479	1.88980423480803e-36	NA	NA
KLF7	367625	chr22_30028699_30029199	GAL3ST1	0.913200634419143	8.34857647852291e-33	NA	NA
KLF7	369028	chr22_37274541_37275041	CYTH4	0.915804921289799	2.52235765661047e-33	NA	NA
KLF7	369033	chr22_37283311_37283811	CYTH4	0.9024046350153	8.34717827654112e-31	NA	NA
KLF7	369028	chr22_37274541_37275041	SH3BP1	0.922604281825956	9.11268153438515e-35	NA	NA
KLF7	369392	chr22_37998470_37998970	POLR2F	0.926094569086237	1.46771840081296e-35	NA	NA
KLF7	369449	chr22_38050212_38050712	POLR2F	0.945359074339962	9.8802708851542e-41	NA	NA
KLF7	369709	chr22_38740602_38741102	POLR2F	0.900691372003852	1.66430496256047e-30	NA	NA
KLF7	369392	chr22_37998470_37998970	SOX10	0.938414183657165	1.05408443329495e-38	NA	NA
KLF7	369449	chr22_38050212_38050712	SOX10	0.951125810252645	1.28978073125309e-42	NA	NA
KLF7	369392	chr22_37998470_37998970	AL031587.4	0.924135717591607	4.09344464612606e-35	NA	NA
KLF7	369410	chr22_38019129_38019629	AL031587.4	0.91975883243728	3.79344575857684e-34	NA	NA
KLF7	70717	chr3_42732100_42732600	AC006059.1	0.923323412183481	6.30162029544255e-35	NA	NA
KLF7	70719	chr3_42733567_42734067	AC006059.1	0.924055562133251	4.25646577692855e-35	NA	NA
KLF7	70719	chr3_42733567_42734067	HHATL	0.905162135594245	2.70676611601076e-31	NA	NA
KLF7	71287	chr3_46089167_46089667	CCR1	0.905347206933725	2.50224874191792e-31	NA	NA
KLF7	71287	chr3_46089167_46089667	AC104304.3	0.937137894967353	2.38334355988521e-38	NA	NA
KLF7	79487	chr3_122233421_122233921	CD86	0.935163880189257	8.18339277610275e-38	NA	NA
KLF7	79499	chr3_122295241_122295741	CD86	0.900455067928822	1.82734651887668e-30	NA	NA
KLF7	84757	chr3_160463767_160464267	TRIM59	0.91276954329235	1.02185025503182e-32	NA	NA
KLF7	128509	chr6_487881_488381	AL033381.3	0.938389771645322	1.06848400948746e-38	NA	NA
KLF7	134623	chr6_37007541_37008041	FGD2	0.951757338348474	7.81724984361136e-43	NA	NA
KLF7	139750	chr6_96015654_96016154	FUT9	0.910033475314304	3.45951023936057e-32	NA	NA
KLF7	139750	chr6_96015654_96016154	KLHL32	0.924036235999227	4.29647568859195e-35	NA	NA
KLF7	148283	chr6_162855554_162856054	PACRG-AS3	0.92856964082446	3.86023253748535e-36	NA	NA
KLF7	155594	chr7_37251242_37251742	ANLN	0.923610599195656	5.40954813994555e-35	NA	NA
KLF7	157433	chr7_50304345_50304845	IKZF1	0.935078567908208	8.63651290664713e-38	NA	NA
KLF7	157655	chr7_51256310_51256810	COBL	0.943152042709953	4.64841660186321e-40	NA	NA
KLF7	157698	chr7_51302150_51302650	COBL	0.933589207760174	2.10620691495141e-37	NA	NA
KLF7	192899	chr9_76905122_76905622	PRUNE2	0.945222545849211	1.08790002643612e-40	NA	NA
KLF7	200504	chr9_128393995_128394495	AL359091.1	0.909291053198264	4.77777154053219e-32	NA	NA
KLF7	200513	chr9_128405066_128405566	AL359091.1	0.919420436755343	4.4579304449481e-34	NA	NA
KLF7	200275	chr9_127971195_127971695	CERCAM	0.901775949669468	1.07507287767607e-30	NA	NA
KLF7	200498	chr9_128390101_128390601	CERCAM	0.901385987903686	1.26052353522243e-30	NA	NA
KLF7	200504	chr9_128393995_128394495	CERCAM	0.941923311700787	1.0628540390136e-39	NA	NA
KLF7	200513	chr9_128405066_128405566	CERCAM	0.952216707685468	5.46749200314198e-43	NA	NA
KLF7	203561	chr9_137022040_137022540	ABCA2	0.919497370601053	4.28359330905891e-34	NA	NA
KLF7	203566	chr9_137025447_137025947	ABCA2	0.931173828454342	8.83043999525606e-37	NA	NA
KLF7	203561	chr9_137022040_137022540	RNF208	0.915748857463173	2.58986490843664e-33	NA	NA
KLF7	377671	chrX_129831380_129831880	AL034405.1	0.903072750411658	6.41698021522364e-31	NA	NA
DNMT1	292	chr1_1425619_1426119	PRKCZ	0.92199280141113	1.24949646392598e-34	NA	NA
DNMT1	520	chr1_2074029_2074529	PRKCZ	0.911456200587795	1.86112399144379e-32	NA	NA
DNMT1	526	chr1_2086591_2087091	PRKCZ	0.932183624363268	4.92350831706015e-37	NA	NA
DNMT1	774	chr1_2443803_2444303	PRKCZ	0.901041832254862	1.45090906574938e-30	NA	NA
DNMT1	776	chr1_2445585_2446085	PRKCZ	0.903074243869225	6.41698021522364e-31	NA	NA
DNMT1	777	chr1_2446183_2446683	PRKCZ	0.939959123851827	3.85081142459575e-39	NA	NA
DNMT1	959	chr1_3030966_3031466	PRKCZ	0.935955892098331	5.05117961492622e-38	NA	NA
DNMT1	526	chr1_2086591_2087091	PLCH2	0.905414373218824	2.43265103038934e-31	NA	NA
DNMT1	9684	chr1_40316454_40316954	BMP8B	0.937646467565453	1.74714700906975e-38	NA	NA
DNMT1	21374	chr1_156388482_156388982	AL355388.1	0.911736946299969	1.64412617026867e-32	NA	NA
DNMT1	22025	chr1_160061458_160061958	KCNJ10	0.913836101994278	6.25639779612523e-33	NA	NA
DNMT1	28178	chr1_205042968_205043468	CNTN2	0.948845825340133	7.49920644130104e-42	NA	NA
DNMT1	28178	chr1_205042968_205043468	TMCC2	0.942456727307717	7.4643607541594e-40	NA	NA
DNMT1	28178	chr1_205042968_205043468	CDK18	0.905780148784541	2.08976597030149e-31	NA	NA
DNMT1	28178	chr1_205042968_205043468	SLC45A3	0.951591232492676	8.98203717315779e-43	NA	NA
DNMT1	32029	chr1_229003604_229004104	RHOU	0.941750964081844	1.17543447243521e-39	NA	NA
DNMT1	222338	chr10_130232230_130232730	AL354950.3	0.942715448349328	6.25768375658374e-40	NA	NA
DNMT1	224677	chr11_6586462_6586962	SYT9	0.923254404063051	6.53060498880723e-35	NA	NA
DNMT1	230071	chr11_47378256_47378756	AC090559.1	0.925259307448638	2.27829912487498e-35	NA	NA
DNMT1	233004	chr11_66291582_66292082	CST6	0.919735041078741	3.82720565128251e-34	NA	NA
DNMT1	239157	chr11_112735548_112736048	NCAM1	0.915703732695	2.63829641556342e-33	NA	TRUE
DNMT1	239226	chr11_112962166_112962666	NCAM1	0.925385920197494	2.14748280879012e-35	NA	TRUE
DNMT1	239643	chr11_115504228_115504728	CADM1	0.931693015993306	6.61488812561153e-37	NA	TRUE
DNMT1	240120	chr11_117546899_117547399	DSCAML1	0.90934716734128	4.66060927169204e-32	NA	NA
DNMT1	240238	chr11_117716110_117716610	DSCAML1	0.927310429949563	7.69421285701486e-36	NA	NA
DNMT1	240273	chr11_117771138_117771638	DSCAML1	0.912271943759287	1.28838315995192e-32	NA	NA
DNMT1	240274	chr11_117772202_117772702	DSCAML1	0.911294491192539	1.99572226091287e-32	NA	NA
DNMT1	251221	chr12_51391533_51392033	DIP2B	0.918325143973323	7.51183233625175e-34	NA	NA
DNMT1	258583	chr12_109606463_109606963	FAM222A	0.907532234171503	1.00596225954839e-31	NA	NA
DNMT1	258632	chr12_109718532_109719032	FAM222A	0.924178857378139	4.02078306009491e-35	NA	NA
DNMT1	259377	chr12_113142312_113142812	RASAL1	0.919905635111029	3.51936377342718e-34	NA	NA
DNMT1	259476	chr12_113396833_113397333	RASAL1	0.916268484077532	2.02982950276045e-33	NA	NA
DNMT1	262513	chr12_129783220_129783720	AC055717.1	0.946088120337213	5.91094733962334e-41	NA	NA
DNMT1	263895	chr13_25170616_25171116	AMER2	0.922649301846825	8.91410037522813e-35	NA	NA
DNMT1	263896	chr13_25171366_25171866	AMER2	0.92945885842152	2.3415001620273e-36	NA	NA
DNMT1	266982	chr13_46053481_46053981	CPB2-AS1	0.90539115213943	2.45656358951808e-31	NA	NA
DNMT1	275802	chr14_35988865_35989365	AL133304.3	0.908883984327082	5.69607738776317e-32	NA	NA
DNMT1	283480	chr14_93745479_93745979	PRIMA1	0.902256960297369	8.85802710058446e-31	NA	NA
DNMT1	287522	chr15_31279642_31280142	AC026150.3	0.935321824343571	7.42707668644463e-38	NA	NA
DNMT1	290110	chr15_51341406_51341906	GLDN	0.933299268890383	2.51783174176435e-37	NA	NA
DNMT1	294649	chr15_78212482_78212982	ACSBG1	0.906813725436618	1.36039127142403e-31	NA	NA
DNMT1	295298	chr15_82647482_82647982	CPEB1	0.913049118055153	8.96298025675315e-33	NA	NA
DNMT1	295298	chr15_82647482_82647982	CPEB1-AS1	0.93289973245605	3.19716076786382e-37	NA	NA
DNMT1	295406	chr15_83447685_83448185	CPEB1-AS1	0.904821494947239	3.11283161805364e-31	NA	NA
DNMT1	295298	chr15_82647482_82647982	SH3GL3	0.926449138933997	1.21414458264824e-35	NA	NA
DNMT1	298128	chr15_101489452_101489952	PCSK6	0.93112608991553	9.05591330362239e-37	NA	NA
DNMT1	298140	chr15_101520349_101520849	PCSK6	0.916129098758035	2.16512753537549e-33	NA	NA
DNMT1	302153	chr16_19871589_19872089	CCP110	0.900389325128419	1.8739653835799e-30	NA	NA
DNMT1	302154	chr16_19872179_19872679	CCP110	0.913772159558358	6.43252642104387e-33	NA	NA
DNMT1	302153	chr16_19871589_19872089	GPRC5B	0.90627556542565	1.6975525862416e-31	NA	NA
DNMT1	302865	chr16_25691648_25692148	AC093516.1	0.911918844530649	1.5148670810762e-32	NA	NA
DNMT1	306943	chr16_67881760_67882260	CDH1	0.914657984424633	4.26542558284976e-33	NA	NA
DNMT1	307222	chr16_68761264_68761764	CDH1	0.919549671941716	4.18189059708556e-34	NA	NA
DNMT1	308201	chr16_74774558_74775058	FA2H	0.9266075150897	1.11427471092209e-35	NA	NA
DNMT1	308851	chr16_79980927_79981427	AC009145.2	0.930844050573267	1.06076400153658e-36	NA	NA
DNMT1	308851	chr16_79980927_79981427	AC092376.1	0.911080243027546	2.1870062997171e-32	NA	NA
DNMT1	310246	chr16_85829719_85830219	IRF8	0.956795227364785	1.11254616539571e-44	NA	NA
DNMT1	312492	chr17_2791609_2792109	AL450226.1	0.906964534892319	1.2770951235661e-31	NA	NA
DNMT1	316115	chr17_27520412_27520912	FOXN1	0.912130704188315	1.37661126873509e-32	NA	NA
DNMT1	317308	chr17_32927677_32928177	TMEM98	0.945027740047135	1.24672972588917e-40	NA	NA
DNMT1	318126	chr17_38572685_38573185	SRCIN1	0.92006695368	3.25715053723357e-34	NA	NA
DNMT1	318156	chr17_38607126_38607626	SRCIN1	0.942991120749899	5.203642592117e-40	NA	NA
DNMT1	326170	chr17_78231744_78232244	LINC01973	0.901933773629005	1.0075288822748e-30	NA	NA
DNMT1	326177	chr17_78237347_78237847	LINC01973	0.908693363638845	6.15660660114806e-32	NA	NA
DNMT1	326170	chr17_78231744_78232244	DNAH17-AS1	0.917725689006739	9.99649012327442e-34	NA	NA
DNMT1	326849	chr17_79950589_79951089	AC120024.1	0.908040270149738	8.10513698421488e-32	NA	NA
DNMT1	339772	chr19_6728174_6728674	VAV1	0.942675177067937	6.41937711478258e-40	NA	NA
DNMT1	339931	chr19_7544625_7545125	VAV1	0.913208067689248	8.32634004994676e-33	NA	NA
DNMT1	339931	chr19_7544625_7545125	PRAM1	0.907389036874709	1.06725816014863e-31	NA	NA
DNMT1	341268	chr19_13070402_13070902	NFIX	0.900932835412542	1.51696947370526e-30	DOWN	NA
DNMT1	343577	chr19_29525285_29525785	AC008507.2	0.900232583959927	1.99044092475625e-30	NA	NA
DNMT1	343577	chr19_29525285_29525785	AC005597.1	0.914434220111419	4.73631561805014e-33	NA	NA
DNMT1	343704	chr19_30235971_30236471	AC005597.1	0.926284272029231	1.32782522084381e-35	NA	NA
DNMT1	343577	chr19_29525285_29525785	ZNF536	0.90439383596072	3.72079538298081e-31	NA	TRUE
DNMT1	343697	chr19_30227605_30228105	ZNF536	0.918491913138956	6.92993671882895e-34	NA	TRUE
DNMT1	349074	chr19_55451847_55452347	AC006116.9	0.906593736183635	1.49299299164089e-31	NA	NA
DNMT1	39222	chr2_26847781_26848281	DPYSL5	0.906182691072744	1.76580478837545e-31	NA	NA
DNMT1	48529	chr2_104853763_104854263	PANTR1	0.921812838631606	1.36581323437301e-34	NA	NA
DNMT1	48554	chr2_104872344_104872844	PANTR1	0.915679237560444	2.66549106510944e-33	NA	NA
DNMT1	48529	chr2_104853763_104854263	AC018730.1	0.952622127348507	3.85986578524595e-43	NA	NA
DNMT1	48554	chr2_104872344_104872844	AC018730.1	0.90382127880817	4.71414729281822e-31	NA	NA
DNMT1	53751	chr2_153871507_153872007	GALNT13	0.939988076636084	3.78619359214269e-39	NA	NA
DNMT1	62204	chr2_229714336_229714836	DNER	0.911456359733101	1.86112399144379e-32	NA	NA
DNMT1	62205	chr2_229714933_229715433	DNER	0.914351617101482	4.92429541294105e-33	NA	NA
DNMT1	64620	chr2_240820135_240820635	BOK	0.908858774428003	5.74433414804694e-32	NA	NA
DNMT1	362144	chr21_32334798_32335298	OLIG1	0.908294027414988	7.32557451671025e-32	NA	NA
DNMT1	362284	chr21_33025496_33025996	OLIG1	0.904939810962109	2.97064479022178e-31	NA	NA
DNMT1	369434	chr22_38038419_38038919	SSTR3	0.904610055612097	3.39869341525588e-31	NA	NA
DNMT1	369434	chr22_38038419_38038919	POLR2F	0.9308889452663	1.04128067204809e-36	NA	NA
DNMT1	369434	chr22_38038419_38038919	SOX10	0.914181023355355	5.33106047990877e-33	NA	NA
DNMT1	369434	chr22_38038419_38038919	AL031587.4	0.930440496780993	1.35289161226106e-36	NA	NA
DNMT1	86502	chr3_180036803_180037303	PEX5L	0.909257470730604	4.84161086754679e-32	NA	NA
DNMT1	101301	chr4_114636683_114637183	UGT8	0.933978944918547	1.66732909809299e-37	NA	NA
DNMT1	105309	chr4_164383230_164383730	MARCH1	0.937520439990175	1.87814265197569e-38	NA	NA
DNMT1	143949	chr6_134317644_134318144	SGK1	0.933721786421168	1.94157007587377e-37	NA	NA
DNMT1	157433	chr7_50304345_50304845	IKZF1	0.935078567908208	8.63651290664713e-38	NA	NA
DNMT1	157522	chr7_50690684_50691184	COBL	0.911059229825601	2.20484102531812e-32	NA	NA
DNMT1	157715	chr7_51315201_51315701	COBL	0.904439553930508	3.66104623235464e-31	NA	NA
DNMT1	172327	chr8_20125233_20125733	AC103719.1	0.908923804071739	5.61435593630694e-32	NA	NA
DNMT1	187965	chr9_1051819_1052319	DMRT2	0.906359794598329	1.63961582664712e-31	NA	NA
DNMT1	194630	chr9_90801446_90801946	SYK	0.901100318972799	1.41740128751954e-30	NA	NA
DNMT1	195127	chr9_93945735_93946235	NUTM2F	0.931377129511248	7.84232575185326e-37	NA	NA
DNMT1	196208	chr9_101028392_101028892	PLPPR1	0.92263088269234	8.99225348985091e-35	NA	NA
DNMT1	200518	chr9_128409139_128409639	AL359091.1	0.925305270808427	2.22629308858493e-35	NA	NA
DNMT1	200522	chr9_128412321_128412821	AL359091.1	0.905021058503848	2.87425092389655e-31	NA	NA
DNMT1	200518	chr9_128409139_128409639	CERCAM	0.950530771121794	2.09901534431513e-42	NA	NA
DNMT1	200522	chr9_128412321_128412821	CERCAM	0.926701588163589	1.0666945796453e-35	NA	NA
SP6	774	chr1_2443803_2444303	PRKCZ	0.901041832254862	1.45090906574938e-30	NA	NA
SP6	777	chr1_2446183_2446683	PRKCZ	0.939959123851827	3.85081142459575e-39	NA	NA
SP6	4581	chr1_18110108_18110608	IGSF21	0.916489603941853	1.81743417762722e-33	NA	NA
SP6	5042	chr1_20168434_20168934	LINC01141	0.922101068281054	1.18025346004343e-34	NA	NA
SP6	10602	chr1_44011071_44011571	SLC6A9	0.901958072516716	9.98859940855812e-31	NA	NA
SP6	10708	chr1_44507677_44508177	SLC6A9	0.902947214582794	6.73638516085442e-31	NA	NA
SP6	10571	chr1_43958528_43959028	RNF220	0.903752456297806	4.84379950566492e-31	DOWN	NA
SP6	10708	chr1_44507677_44508177	RNF220	0.913998171583008	5.79341448191145e-33	DOWN	NA
SP6	10708	chr1_44507677_44508177	LINC01144	0.907142016134584	1.18318169093673e-31	NA	NA
SP6	21108	chr1_155596117_155596617	AL355388.1	0.917383261438281	1.18713647272989e-33	NA	NA
SP6	21374	chr1_156388482_156388982	AL355388.1	0.911736946299969	1.64412617026867e-32	NA	NA
SP6	22036	chr1_160069455_160069955	KCNJ10	0.905965554736763	1.93506194619312e-31	NA	NA
SP6	22287	chr1_161068311_161068811	FCGR3A	0.907517617043713	1.01199028930167e-31	NA	NA
SP6	28263	chr1_205247407_205247907	CNTN2	0.921459535416426	1.62779686776871e-34	NA	NA
SP6	28264	chr1_205247943_205248443	CNTN2	0.914921184025907	3.78291108298403e-33	NA	NA
SP6	28573	chr1_205994263_205994763	CNTN2	0.933739517233237	1.9244804893342e-37	NA	NA
SP6	28263	chr1_205247407_205247907	TMCC2	0.905095160545599	2.7837742538282e-31	NA	NA
SP6	28573	chr1_205994263_205994763	TMCC2	0.952874473830161	3.27022897572263e-43	NA	NA
SP6	28573	chr1_205994263_205994763	CDK18	0.902229748732009	8.94525618436875e-31	NA	NA
SP6	28263	chr1_205247407_205247907	SLC45A3	0.91085690553054	2.40841359080563e-32	NA	NA
SP6	28573	chr1_205994263_205994763	SLC45A3	0.94820456241067	1.23985647478579e-41	NA	NA
SP6	210633	chr10_48799663_48800163	WDFY4	0.900597034629408	1.72673418819378e-30	NA	NA
SP6	211340	chr10_59176386_59176886	PHYHIPL	0.969333778919738	1.09758690205751e-50	NA	NA
SP6	211341	chr10_59176993_59177493	PHYHIPL	0.942900960718783	5.5462039859123e-40	NA	NA
SP6	211340	chr10_59176386_59176886	ANK3	0.950352894996653	2.37970076647342e-42	NA	NA
SP6	211341	chr10_59176993_59177493	ANK3	0.908416356138033	6.93502528456878e-32	NA	NA
SP6	215834	chr10_86586394_86586894	AC022028.2	0.909678663830132	4.01385089490479e-32	NA	NA
SP6	220367	chr10_117004999_117005499	ENO4	0.905881714127947	2.00208858827446e-31	NA	NA
SP6	220367	chr10_117004999_117005499	SHTN1	0.928407992914425	4.24905911878814e-36	NA	NA
SP6	221995	chr10_126939674_126940174	C10orf90	0.900761176111405	1.62011429753891e-30	NA	NA
SP6	224677	chr11_6586462_6586962	SYT9	0.923254404063051	6.53060498880723e-35	NA	NA
SP6	230032	chr11_47244907_47245407	AC090559.1	0.929336093583897	2.48605270418984e-36	NA	NA
SP6	231316	chr11_61749611_61750111	MYRF	0.957113195452935	8.21770978702249e-45	NA	NA
SP6	233004	chr11_66291582_66292082	CST6	0.919735041078741	3.82720565128251e-34	NA	NA
SP6	239643	chr11_115504228_115504728	CADM1	0.931693015993306	6.61488812561153e-37	NA	TRUE
SP6	240150	chr11_117600188_117600688	DSCAML1	0.945787298687023	7.33587628319432e-41	NA	NA
SP6	240189	chr11_117663702_117664202	DSCAML1	0.949005836387542	6.71602803021449e-42	NA	NA
SP6	240230	chr11_117704645_117705145	DSCAML1	0.936588645426983	3.38914148772228e-38	NA	NA
SP6	240238	chr11_117716110_117716610	DSCAML1	0.927310429949563	7.69421285701486e-36	NA	NA
SP6	240565	chr11_118705426_118705926	DSCAML1	0.92534363332162	2.19294437449099e-35	NA	NA
SP6	246337	chr12_10170304_10170804	CLEC9A	0.904794028999037	3.14927408672437e-31	NA	NA
SP6	246337	chr12_10170304_10170804	CLEC7A	0.916660039028928	1.67791638048915e-33	NA	NA
SP6	246337	chr12_10170304_10170804	OLR1	0.915673934879967	2.66919025013564e-33	NA	NA
SP6	251221	chr12_51391533_51392033	DIP2B	0.918325143973323	7.51183233625175e-34	NA	NA
SP6	251229	chr12_51401004_51401504	AC107031.1	0.945659412906607	7.97554732640082e-41	NA	NA
SP6	251428	chr12_52061659_52062159	AC107031.1	0.92245315974704	9.83799209394204e-35	NA	NA
SP6	253954	chr12_70557312_70557812	LINC02821	0.916243163523633	2.05167475584846e-33	NA	NA
SP6	258583	chr12_109606463_109606963	FAM222A	0.907532234171503	1.00596225954839e-31	NA	NA
SP6	258761	chr12_110073396_110073896	FAM222A	0.933521760098305	2.19523070369084e-37	NA	NA
SP6	278349	chr14_63759896_63760396	AL161756.3	0.917907077768622	9.21661499857972e-34	NA	NA
SP6	285195	chr14_102416397_102416897	LINC00677	0.921031286697305	2.0261496833959e-34	NA	NA
SP6	285326	chr14_102951107_102951607	LINC00677	0.904733293199324	3.2318391853343e-31	NA	NA
SP6	289393	chr15_44189317_44189817	FRMD5	0.906413417171672	1.60475805664097e-31	NA	NA
SP6	289399	chr15_44195038_44195538	FRMD5	0.915077489672021	3.51393480679243e-33	NA	NA
SP6	290111	chr15_51342126_51342626	GLDN	0.926700879877463	1.0666945796453e-35	NA	NA
SP6	294639	chr15_78203171_78203671	ACSBG1	0.946730273210175	3.73251778471741e-41	NA	NA
SP6	294697	chr15_78368594_78369094	ACSBG1	0.911369310461852	1.93199104052411e-32	NA	NA
SP6	295298	chr15_82647482_82647982	CPEB1	0.913049118055153	8.96298025675315e-33	NA	NA
SP6	295297	chr15_82646794_82647294	CPEB1-AS1	0.925336886173154	2.1975965981635e-35	NA	NA
SP6	295298	chr15_82647482_82647982	CPEB1-AS1	0.93289973245605	3.19716076786382e-37	NA	NA
SP6	295405	chr15_83447082_83447582	CPEB1-AS1	0.934188898222768	1.45975802677511e-37	NA	NA
SP6	295406	chr15_83447685_83448185	CPEB1-AS1	0.904821494947239	3.11283161805364e-31	NA	NA
SP6	295298	chr15_82647482_82647982	SH3GL3	0.926449138933997	1.21414458264824e-35	NA	NA
SP6	298128	chr15_101489452_101489952	PCSK6	0.93112608991553	9.05591330362239e-37	NA	NA
SP6	298142	chr15_101522766_101523266	PCSK6	0.923719677285786	5.09338728274837e-35	NA	NA
SP6	299875	chr16_4673638_4674138	SEC14L5	0.904424612887747	3.67771959294458e-31	NA	NA
SP6	299982	chr16_4994992_4995492	SEC14L5	0.908212326490832	7.57180383513253e-32	NA	NA
SP6	302155	chr16_19872828_19873328	CCP110	0.903375546803602	5.67076425358223e-31	NA	NA
SP6	303884	chr16_31351375_31351875	ITGAX	0.906782354930979	1.37585428887563e-31	NA	NA
SP6	304575	chr16_50836288_50836788	AC025810.1	0.957462738990407	6.14918326222826e-45	NA	NA
SP6	308201	chr16_74774558_74775058	FA2H	0.9266075150897	1.11427471092209e-35	NA	NA
SP6	309589	chr16_84356607_84357107	LINC02139	0.931672304506982	6.68547419735475e-37	NA	NA
SP6	312152	chr17_1771410_1771910	AL450226.1	0.91317366567697	8.44376452906984e-33	NA	NA
SP6	317308	chr17_32927677_32928177	TMEM98	0.945027740047135	1.24672972588917e-40	NA	NA
SP6	318126	chr17_38572685_38573185	SRCIN1	0.92006695368	3.25715053723357e-34	NA	NA
SP6	320013	chr17_45848851_45849351	MAPT	0.911536406385062	1.79517429544456e-32	NA	TRUE
SP6	324498	chr17_74193383_74193883	AC064805.1	0.907847489230833	8.78763588927369e-32	NA	NA
SP6	326167	chr17_78229671_78230171	LINC01973	0.927453412630727	7.13593856029511e-36	NA	NA
SP6	326305	chr17_78496263_78496763	LINC01973	0.902889298617537	6.88718004476195e-31	NA	NA
SP6	327299	chr17_81130239_81130739	AC120024.1	0.904830076451753	3.10533390277328e-31	NA	NA
SP6	327299	chr17_81130239_81130739	AATK	0.960785494760548	2.6395185433395e-46	NA	NA
SP6	339692	chr19_6489041_6489541	TUBB4A	0.907270709980594	1.12375603712959e-31	NA	NA
SP6	339775	chr19_6730298_6730798	VAV1	0.908044540182156	8.09568662566358e-32	NA	NA
SP6	339817	chr19_7013722_7014222	CLEC4G	0.904085057407507	4.23859515019778e-31	NA	NA
SP6	342234	chr19_17086065_17086565	FCHO1	0.911062215148155	2.20373994286726e-32	NA	NA
SP6	342604	chr19_18089674_18090174	FCHO1	0.951333208060504	1.09758567139478e-42	NA	NA
SP6	342870	chr19_18590580_18591080	FCHO1	0.907658554458016	9.51720813828813e-32	NA	NA
SP6	343731	chr19_30361696_30362196	VSTM2B	0.913688687651379	6.67832760453686e-33	NA	NA
SP6	343564	chr19_29504302_29504802	AC008507.2	0.917217846051785	1.28630627262811e-33	NA	NA
SP6	343576	chr19_29524544_29525044	AC008507.2	0.910444437717654	2.90186827524336e-32	NA	NA
SP6	343577	chr19_29525285_29525785	AC008507.2	0.900232583959927	1.99044092475625e-30	NA	NA
SP6	343564	chr19_29504302_29504802	AC005597.1	0.941109606692516	1.82757975603947e-39	NA	NA
SP6	343576	chr19_29524544_29525044	AC005597.1	0.917190205724451	1.30024488784778e-33	NA	NA
SP6	343577	chr19_29525285_29525785	AC005597.1	0.914434220111419	4.73631561805014e-33	NA	NA
SP6	343577	chr19_29525285_29525785	ZNF536	0.90439383596072	3.72079538298081e-31	NA	TRUE
SP6	343731	chr19_30361696_30362196	ZNF536	0.929904278547458	1.84034877111788e-36	NA	TRUE
SP6	344008	chr19_33249202_33249702	CEBPA-DT	0.902772402556884	7.20224743759394e-31	NA	NA
SP6	344008	chr19_33249202_33249702	AC008738.2	0.934641444552	1.11610293786265e-37	NA	NA
SP6	344356	chr19_35115171_35115671	MAG	0.925219200430954	2.32726005250988e-35	NA	NA
SP6	344434	chr19_35290587_35291087	MAG	0.908860134261405	5.74433414804694e-32	NA	NA
SP6	344640	chr19_36097017_36097517	MAG	0.915369152074314	3.07365406734376e-33	NA	NA
SP6	344434	chr19_35290587_35291087	CD22	0.910160016453393	3.26529555093385e-32	NA	NA
SP6	344434	chr19_35290587_35291087	U62631.1	0.924270986506011	3.8274560082699e-35	NA	NA
SP6	344640	chr19_36097017_36097517	U62631.1	0.906153875108088	1.78376818445011e-31	NA	NA
SP6	345651	chr19_40823607_40824107	FCGBP	0.934429295890838	1.27022575998533e-37	NA	NA
SP6	348407	chr19_51651167_51651667	ACP4	0.949379996916407	5.04673277896267e-42	NA	NA
SP6	348407	chr19_51651167_51651667	SIGLEC9	0.959886631728293	6.32375917168135e-46	NA	NA
SP6	348407	chr19_51651167_51651667	CD33	0.930464095554457	1.33628021361801e-36	NA	NA
SP6	348407	chr19_51651167_51651667	AC008750.4	0.909723608844152	3.94263471082868e-32	NA	NA
SP6	348407	chr19_51651167_51651667	SIGLEC10	0.94324028109967	4.36678003769555e-40	NA	NA
SP6	348407	chr19_51651167_51651667	SIGLEC8	0.9748904635314	2.04666762237057e-54	NA	NA
SP6	348893	chr19_54572637_54573137	LILRB2	0.90943126243162	4.49423318670101e-32	NA	NA
SP6	348893	chr19_54572637_54573137	LILRB1	0.921969194310099	1.26016842264541e-34	NA	NA
SP6	348893	chr19_54572637_54573137	LILRB4	0.954982580637699	5.46051763671943e-44	NA	NA
SP6	349168	chr19_56052840_56053340	AC010525.1	0.935377380033625	7.19889177490937e-38	NA	NA
SP6	349168	chr19_56052840_56053340	NLRP11	0.935054389657009	8.7269426342382e-38	NA	NA
SP6	349168	chr19_56052840_56053340	NLRP13	0.931256570086101	8.44310732957236e-37	NA	NA
SP6	39222	chr2_26847781_26848281	DPYSL5	0.906182691072744	1.76580478837545e-31	NA	NA
SP6	40216	chr2_34004978_34005478	AC079352.1	0.939543168234724	4.99908063929847e-39	NA	NA
SP6	48529	chr2_104853763_104854263	PANTR1	0.921812838631606	1.36581323437301e-34	NA	NA
SP6	48529	chr2_104853763_104854263	AC018730.1	0.952622127348507	3.85986578524595e-43	NA	NA
SP6	62204	chr2_229714336_229714836	DNER	0.911456359733101	1.86112399144379e-32	NA	NA
SP6	353216	chr20_24614201_24614701	SYNDIG1	0.911688793177504	1.68151242675337e-32	NA	NA
SP6	357057	chr20_48773998_48774498	AL139351.2	0.902921149126424	6.80037450522644e-31	NA	NA
SP6	362342	chr21_33116543_33117043	LINC00945	0.901300967844492	1.30533134064776e-30	NA	NA
SP6	362284	chr21_33025496_33025996	OLIG1	0.904939810962109	2.97064479022178e-31	NA	NA
SP6	362342	chr21_33116543_33117043	OLIG1	0.90890890233852	5.64416449156201e-32	NA	NA
SP6	364430	chr21_44919451_44919951	ITGB2	0.915205404899419	3.32584402299469e-33	NA	NA
SP6	369033	chr22_37283311_37283811	CYTH4	0.9024046350153	8.34717827654112e-31	NA	NA
SP6	369016	chr22_37244006_37244506	SH3BP1	0.901650473751847	1.13173899219923e-30	NA	NA
SP6	369265	chr22_37730768_37731268	SH3BP1	0.900874451094112	1.55073406557685e-30	NA	NA
SP6	369449	chr22_38050212_38050712	POLR2F	0.945359074339962	9.8802708851542e-41	NA	NA
SP6	369709	chr22_38740602_38741102	POLR2F	0.900691372003852	1.66430496256047e-30	NA	NA
SP6	369449	chr22_38050212_38050712	SOX10	0.951125810252645	1.28978073125309e-42	NA	NA
SP6	369410	chr22_38019129_38019629	AL031587.4	0.91975883243728	3.79344575857684e-34	NA	NA
SP6	70719	chr3_42733567_42734067	AC006059.1	0.924055562133251	4.25646577692855e-35	NA	NA
SP6	70719	chr3_42733567_42734067	HHATL	0.905162135594245	2.70676611601076e-31	NA	NA
SP6	71287	chr3_46089167_46089667	CCR1	0.905347206933725	2.50224874191792e-31	NA	NA
SP6	71287	chr3_46089167_46089667	AC104304.3	0.937137894967353	2.38334355988521e-38	NA	NA
SP6	81749	chr3_134366947_134367447	TF	0.940051403467263	3.66115939146622e-39	NA	NA
SP6	84757	chr3_160463767_160464267	TRIM59	0.91276954329235	1.02185025503182e-32	NA	NA
SP6	86478	chr3_179974007_179974507	PEX5L	0.919545988701642	4.18451470449169e-34	NA	NA
SP6	86478	chr3_179974007_179974507	AC092939.1	0.924136947750884	4.09344464612606e-35	NA	NA
SP6	98270	chr4_82770599_82771099	SCD5	0.908106494847889	7.89090862462766e-32	NA	NA
SP6	121358	chr5_138039371_138039871	REEP2	0.905078047696721	2.80331145042008e-31	NA	NA
SP6	126073	chr5_169895866_169896366	INSYN2B	0.929895216879568	1.84641783589836e-36	NA	NA
SP6	126800	chr5_173557010_173557510	AC008663.1	0.906790101058476	1.37203246254021e-31	NA	NA
SP6	128341	chr5_180200893_180201393	CBY3	0.922286177415454	1.07140505275775e-34	NA	NA
SP6	128341	chr5_180200893_180201393	RASGEF1C	0.926566683928064	1.13495229249139e-35	NA	NA
SP6	128509	chr6_487881_488381	AL033381.3	0.938389771645322	1.06848400948746e-38	NA	NA
SP6	132736	chr6_29661022_29661522	ZFP57	0.903989442339551	4.39959064096508e-31	NA	NA
SP6	134623	chr6_37007541_37008041	FGD2	0.951757338348474	7.81724984361136e-43	NA	NA
SP6	143949	chr6_134317644_134318144	SGK1	0.933721786421168	1.94157007587377e-37	NA	NA
SP6	148308	chr6_163147995_163148495	AL137182.1	0.910518166852365	2.80610717723095e-32	NA	NA
SP6	148308	chr6_163147995_163148495	PACRG-AS3	0.944247206335928	2.19970357787491e-40	NA	NA
SP6	148462	chr6_163352203_163352703	PACRG-AS3	0.918993445903111	5.47604761150112e-34	NA	NA
SP6	148308	chr6_163147995_163148495	PACRG-AS1	0.901060565020314	1.44012938710472e-30	NA	NA
SP6	148462	chr6_163352203_163352703	PACRG-AS1	0.907702827409535	9.33848521106758e-32	NA	NA
SP6	157433	chr7_50304345_50304845	IKZF1	0.935078567908208	8.63651290664713e-38	NA	NA
SP6	176280	chr8_52409724_52410224	ST18	0.903444016181509	5.52034830556182e-31	NA	NA
SP6	187850	chr9_563861_564361	DMRT2	0.909362839939614	4.6342633240632e-32	NA	NA
SP6	192886	chr9_76891435_76891935	PRUNE2	0.927752975869387	6.12478847163063e-36	NA	NA
SP6	196519	chr9_105296863_105297363	SLC44A1	0.951525207076592	9.42277975919676e-43	NA	NA
SP6	200504	chr9_128393995_128394495	AL359091.1	0.909291053198264	4.77777154053219e-32	NA	NA
SP6	200275	chr9_127971195_127971695	CERCAM	0.901775949669468	1.07507287767607e-30	NA	NA
SP6	200504	chr9_128393995_128394495	CERCAM	0.941923311700787	1.0628540390136e-39	NA	NA
SP6	203561	chr9_137022040_137022540	ABCA2	0.919497370601053	4.28359330905891e-34	NA	NA
SP6	203566	chr9_137025447_137025947	ABCA2	0.931173828454342	8.83043999525606e-37	NA	NA
SP6	203561	chr9_137022040_137022540	RNF208	0.915748857463173	2.58986490843664e-33	NA	NA
SP6	377671	chrX_129831380_129831880	AL034405.1	0.903072750411658	6.41698021522364e-31	NA	NA
SP6	378056	chrX_136666010_136666510	ADGRG4	0.954703229038227	7.04332030850208e-44	NA	NA
SP5	774	chr1_2443803_2444303	PRKCZ	0.901041832254862	1.45090906574938e-30	NA	NA
SP5	777	chr1_2446183_2446683	PRKCZ	0.939959123851827	3.85081142459575e-39	NA	NA
SP5	4581	chr1_18110108_18110608	IGSF21	0.916489603941853	1.81743417762722e-33	NA	NA
SP5	5042	chr1_20168434_20168934	LINC01141	0.922101068281054	1.18025346004343e-34	NA	NA
SP5	10602	chr1_44011071_44011571	SLC6A9	0.901958072516716	9.98859940855812e-31	NA	NA
SP5	10708	chr1_44507677_44508177	SLC6A9	0.902947214582794	6.73638516085442e-31	NA	NA
SP5	10571	chr1_43958528_43959028	RNF220	0.903752456297806	4.84379950566492e-31	DOWN	NA
SP5	10708	chr1_44507677_44508177	RNF220	0.913998171583008	5.79341448191145e-33	DOWN	NA
SP5	10708	chr1_44507677_44508177	LINC01144	0.907142016134584	1.18318169093673e-31	NA	NA
SP5	21108	chr1_155596117_155596617	AL355388.1	0.917383261438281	1.18713647272989e-33	NA	NA
SP5	21374	chr1_156388482_156388982	AL355388.1	0.911736946299969	1.64412617026867e-32	NA	NA
SP5	22036	chr1_160069455_160069955	KCNJ10	0.905965554736763	1.93506194619312e-31	NA	NA
SP5	22287	chr1_161068311_161068811	FCGR3A	0.907517617043713	1.01199028930167e-31	NA	NA
SP5	28263	chr1_205247407_205247907	CNTN2	0.921459535416426	1.62779686776871e-34	NA	NA
SP5	28264	chr1_205247943_205248443	CNTN2	0.914921184025907	3.78291108298403e-33	NA	NA
SP5	28573	chr1_205994263_205994763	CNTN2	0.933739517233237	1.9244804893342e-37	NA	NA
SP5	28263	chr1_205247407_205247907	TMCC2	0.905095160545599	2.7837742538282e-31	NA	NA
SP5	28573	chr1_205994263_205994763	TMCC2	0.952874473830161	3.27022897572263e-43	NA	NA
SP5	28573	chr1_205994263_205994763	CDK18	0.902229748732009	8.94525618436875e-31	NA	NA
SP5	28263	chr1_205247407_205247907	SLC45A3	0.91085690553054	2.40841359080563e-32	NA	NA
SP5	28573	chr1_205994263_205994763	SLC45A3	0.94820456241067	1.23985647478579e-41	NA	NA
SP5	210633	chr10_48799663_48800163	WDFY4	0.900597034629408	1.72673418819378e-30	NA	NA
SP5	211340	chr10_59176386_59176886	PHYHIPL	0.969333778919738	1.09758690205751e-50	NA	NA
SP5	211341	chr10_59176993_59177493	PHYHIPL	0.942900960718783	5.5462039859123e-40	NA	NA
SP5	211340	chr10_59176386_59176886	ANK3	0.950352894996653	2.37970076647342e-42	NA	NA
SP5	211341	chr10_59176993_59177493	ANK3	0.908416356138033	6.93502528456878e-32	NA	NA
SP5	215834	chr10_86586394_86586894	AC022028.2	0.909678663830132	4.01385089490479e-32	NA	NA
SP5	220367	chr10_117004999_117005499	ENO4	0.905881714127947	2.00208858827446e-31	NA	NA
SP5	220367	chr10_117004999_117005499	SHTN1	0.928407992914425	4.24905911878814e-36	NA	NA
SP5	221995	chr10_126939674_126940174	C10orf90	0.900761176111405	1.62011429753891e-30	NA	NA
SP5	224677	chr11_6586462_6586962	SYT9	0.923254404063051	6.53060498880723e-35	NA	NA
SP5	230032	chr11_47244907_47245407	AC090559.1	0.929336093583897	2.48605270418984e-36	NA	NA
SP5	231316	chr11_61749611_61750111	MYRF	0.957113195452935	8.21770978702249e-45	NA	NA
SP5	233004	chr11_66291582_66292082	CST6	0.919735041078741	3.82720565128251e-34	NA	NA
SP5	239643	chr11_115504228_115504728	CADM1	0.931693015993306	6.61488812561153e-37	NA	TRUE
SP5	240150	chr11_117600188_117600688	DSCAML1	0.945787298687023	7.33587628319432e-41	NA	NA
SP5	240189	chr11_117663702_117664202	DSCAML1	0.949005836387542	6.71602803021449e-42	NA	NA
SP5	240230	chr11_117704645_117705145	DSCAML1	0.936588645426983	3.38914148772228e-38	NA	NA
SP5	240238	chr11_117716110_117716610	DSCAML1	0.927310429949563	7.69421285701486e-36	NA	NA
SP5	240565	chr11_118705426_118705926	DSCAML1	0.92534363332162	2.19294437449099e-35	NA	NA
SP5	246337	chr12_10170304_10170804	CLEC9A	0.904794028999037	3.14927408672437e-31	NA	NA
SP5	246337	chr12_10170304_10170804	CLEC7A	0.916660039028928	1.67791638048915e-33	NA	NA
SP5	246337	chr12_10170304_10170804	OLR1	0.915673934879967	2.66919025013564e-33	NA	NA
SP5	251221	chr12_51391533_51392033	DIP2B	0.918325143973323	7.51183233625175e-34	NA	NA
SP5	251229	chr12_51401004_51401504	AC107031.1	0.945659412906607	7.97554732640082e-41	NA	NA
SP5	251428	chr12_52061659_52062159	AC107031.1	0.92245315974704	9.83799209394204e-35	NA	NA
SP5	253954	chr12_70557312_70557812	LINC02821	0.916243163523633	2.05167475584846e-33	NA	NA
SP5	258583	chr12_109606463_109606963	FAM222A	0.907532234171503	1.00596225954839e-31	NA	NA
SP5	258761	chr12_110073396_110073896	FAM222A	0.933521760098305	2.19523070369084e-37	NA	NA
SP5	278349	chr14_63759896_63760396	AL161756.3	0.917907077768622	9.21661499857972e-34	NA	NA
SP5	285195	chr14_102416397_102416897	LINC00677	0.921031286697305	2.0261496833959e-34	NA	NA
SP5	285326	chr14_102951107_102951607	LINC00677	0.904733293199324	3.2318391853343e-31	NA	NA
SP5	289393	chr15_44189317_44189817	FRMD5	0.906413417171672	1.60475805664097e-31	NA	NA
SP5	289399	chr15_44195038_44195538	FRMD5	0.915077489672021	3.51393480679243e-33	NA	NA
SP5	290111	chr15_51342126_51342626	GLDN	0.926700879877463	1.0666945796453e-35	NA	NA
SP5	294639	chr15_78203171_78203671	ACSBG1	0.946730273210175	3.73251778471741e-41	NA	NA
SP5	294697	chr15_78368594_78369094	ACSBG1	0.911369310461852	1.93199104052411e-32	NA	NA
SP5	295298	chr15_82647482_82647982	CPEB1	0.913049118055153	8.96298025675315e-33	NA	NA
SP5	295297	chr15_82646794_82647294	CPEB1-AS1	0.925336886173154	2.1975965981635e-35	NA	NA
SP5	295298	chr15_82647482_82647982	CPEB1-AS1	0.93289973245605	3.19716076786382e-37	NA	NA
SP5	295405	chr15_83447082_83447582	CPEB1-AS1	0.934188898222768	1.45975802677511e-37	NA	NA
SP5	295406	chr15_83447685_83448185	CPEB1-AS1	0.904821494947239	3.11283161805364e-31	NA	NA
SP5	295298	chr15_82647482_82647982	SH3GL3	0.926449138933997	1.21414458264824e-35	NA	NA
SP5	298128	chr15_101489452_101489952	PCSK6	0.93112608991553	9.05591330362239e-37	NA	NA
SP5	298142	chr15_101522766_101523266	PCSK6	0.923719677285786	5.09338728274837e-35	NA	NA
SP5	299875	chr16_4673638_4674138	SEC14L5	0.904424612887747	3.67771959294458e-31	NA	NA
SP5	299982	chr16_4994992_4995492	SEC14L5	0.908212326490832	7.57180383513253e-32	NA	NA
SP5	302155	chr16_19872828_19873328	CCP110	0.903375546803602	5.67076425358223e-31	NA	NA
SP5	303884	chr16_31351375_31351875	ITGAX	0.906782354930979	1.37585428887563e-31	NA	NA
SP5	304575	chr16_50836288_50836788	AC025810.1	0.957462738990407	6.14918326222826e-45	NA	NA
SP5	308201	chr16_74774558_74775058	FA2H	0.9266075150897	1.11427471092209e-35	NA	NA
SP5	309589	chr16_84356607_84357107	LINC02139	0.931672304506982	6.68547419735475e-37	NA	NA
SP5	312152	chr17_1771410_1771910	AL450226.1	0.91317366567697	8.44376452906984e-33	NA	NA
SP5	317308	chr17_32927677_32928177	TMEM98	0.945027740047135	1.24672972588917e-40	NA	NA
SP5	318126	chr17_38572685_38573185	SRCIN1	0.92006695368	3.25715053723357e-34	NA	NA
SP5	320013	chr17_45848851_45849351	MAPT	0.911536406385062	1.79517429544456e-32	NA	TRUE
SP5	324498	chr17_74193383_74193883	AC064805.1	0.907847489230833	8.78763588927369e-32	NA	NA
SP5	326167	chr17_78229671_78230171	LINC01973	0.927453412630727	7.13593856029511e-36	NA	NA
SP5	326305	chr17_78496263_78496763	LINC01973	0.902889298617537	6.88718004476195e-31	NA	NA
SP5	327299	chr17_81130239_81130739	AC120024.1	0.904830076451753	3.10533390277328e-31	NA	NA
SP5	327299	chr17_81130239_81130739	AATK	0.960785494760548	2.6395185433395e-46	NA	NA
SP5	339692	chr19_6489041_6489541	TUBB4A	0.907270709980594	1.12375603712959e-31	NA	NA
SP5	339775	chr19_6730298_6730798	VAV1	0.908044540182156	8.09568662566358e-32	NA	NA
SP5	339817	chr19_7013722_7014222	CLEC4G	0.904085057407507	4.23859515019778e-31	NA	NA
SP5	342234	chr19_17086065_17086565	FCHO1	0.911062215148155	2.20373994286726e-32	NA	NA
SP5	342604	chr19_18089674_18090174	FCHO1	0.951333208060504	1.09758567139478e-42	NA	NA
SP5	342870	chr19_18590580_18591080	FCHO1	0.907658554458016	9.51720813828813e-32	NA	NA
SP5	343731	chr19_30361696_30362196	VSTM2B	0.913688687651379	6.67832760453686e-33	NA	NA
SP5	343564	chr19_29504302_29504802	AC008507.2	0.917217846051785	1.28630627262811e-33	NA	NA
SP5	343576	chr19_29524544_29525044	AC008507.2	0.910444437717654	2.90186827524336e-32	NA	NA
SP5	343577	chr19_29525285_29525785	AC008507.2	0.900232583959927	1.99044092475625e-30	NA	NA
SP5	343564	chr19_29504302_29504802	AC005597.1	0.941109606692516	1.82757975603947e-39	NA	NA
SP5	343576	chr19_29524544_29525044	AC005597.1	0.917190205724451	1.30024488784778e-33	NA	NA
SP5	343577	chr19_29525285_29525785	AC005597.1	0.914434220111419	4.73631561805014e-33	NA	NA
SP5	343577	chr19_29525285_29525785	ZNF536	0.90439383596072	3.72079538298081e-31	NA	TRUE
SP5	343731	chr19_30361696_30362196	ZNF536	0.929904278547458	1.84034877111788e-36	NA	TRUE
SP5	344008	chr19_33249202_33249702	CEBPA-DT	0.902772402556884	7.20224743759394e-31	NA	NA
SP5	344008	chr19_33249202_33249702	AC008738.2	0.934641444552	1.11610293786265e-37	NA	NA
SP5	344356	chr19_35115171_35115671	MAG	0.925219200430954	2.32726005250988e-35	NA	NA
SP5	344434	chr19_35290587_35291087	MAG	0.908860134261405	5.74433414804694e-32	NA	NA
SP5	344640	chr19_36097017_36097517	MAG	0.915369152074314	3.07365406734376e-33	NA	NA
SP5	344434	chr19_35290587_35291087	CD22	0.910160016453393	3.26529555093385e-32	NA	NA
SP5	344434	chr19_35290587_35291087	U62631.1	0.924270986506011	3.8274560082699e-35	NA	NA
SP5	344640	chr19_36097017_36097517	U62631.1	0.906153875108088	1.78376818445011e-31	NA	NA
SP5	345651	chr19_40823607_40824107	FCGBP	0.934429295890838	1.27022575998533e-37	NA	NA
SP5	348407	chr19_51651167_51651667	ACP4	0.949379996916407	5.04673277896267e-42	NA	NA
SP5	348407	chr19_51651167_51651667	SIGLEC9	0.959886631728293	6.32375917168135e-46	NA	NA
SP5	348407	chr19_51651167_51651667	CD33	0.930464095554457	1.33628021361801e-36	NA	NA
SP5	348407	chr19_51651167_51651667	AC008750.4	0.909723608844152	3.94263471082868e-32	NA	NA
SP5	348407	chr19_51651167_51651667	SIGLEC10	0.94324028109967	4.36678003769555e-40	NA	NA
SP5	348407	chr19_51651167_51651667	SIGLEC8	0.9748904635314	2.04666762237057e-54	NA	NA
SP5	348893	chr19_54572637_54573137	LILRB2	0.90943126243162	4.49423318670101e-32	NA	NA
SP5	348893	chr19_54572637_54573137	LILRB1	0.921969194310099	1.26016842264541e-34	NA	NA
SP5	348893	chr19_54572637_54573137	LILRB4	0.954982580637699	5.46051763671943e-44	NA	NA
SP5	349168	chr19_56052840_56053340	AC010525.1	0.935377380033625	7.19889177490937e-38	NA	NA
SP5	349168	chr19_56052840_56053340	NLRP11	0.935054389657009	8.7269426342382e-38	NA	NA
SP5	349168	chr19_56052840_56053340	NLRP13	0.931256570086101	8.44310732957236e-37	NA	NA
SP5	39222	chr2_26847781_26848281	DPYSL5	0.906182691072744	1.76580478837545e-31	NA	NA
SP5	40216	chr2_34004978_34005478	AC079352.1	0.939543168234724	4.99908063929847e-39	NA	NA
SP5	48529	chr2_104853763_104854263	PANTR1	0.921812838631606	1.36581323437301e-34	NA	NA
SP5	48529	chr2_104853763_104854263	AC018730.1	0.952622127348507	3.85986578524595e-43	NA	NA
SP5	62204	chr2_229714336_229714836	DNER	0.911456359733101	1.86112399144379e-32	NA	NA
SP5	353216	chr20_24614201_24614701	SYNDIG1	0.911688793177504	1.68151242675337e-32	NA	NA
SP5	357057	chr20_48773998_48774498	AL139351.2	0.902921149126424	6.80037450522644e-31	NA	NA
SP5	362342	chr21_33116543_33117043	LINC00945	0.901300967844492	1.30533134064776e-30	NA	NA
SP5	362284	chr21_33025496_33025996	OLIG1	0.904939810962109	2.97064479022178e-31	NA	NA
SP5	362342	chr21_33116543_33117043	OLIG1	0.90890890233852	5.64416449156201e-32	NA	NA
SP5	364430	chr21_44919451_44919951	ITGB2	0.915205404899419	3.32584402299469e-33	NA	NA
SP5	369033	chr22_37283311_37283811	CYTH4	0.9024046350153	8.34717827654112e-31	NA	NA
SP5	369016	chr22_37244006_37244506	SH3BP1	0.901650473751847	1.13173899219923e-30	NA	NA
SP5	369265	chr22_37730768_37731268	SH3BP1	0.900874451094112	1.55073406557685e-30	NA	NA
SP5	369449	chr22_38050212_38050712	POLR2F	0.945359074339962	9.8802708851542e-41	NA	NA
SP5	369709	chr22_38740602_38741102	POLR2F	0.900691372003852	1.66430496256047e-30	NA	NA
SP5	369449	chr22_38050212_38050712	SOX10	0.951125810252645	1.28978073125309e-42	NA	NA
SP5	369410	chr22_38019129_38019629	AL031587.4	0.91975883243728	3.79344575857684e-34	NA	NA
SP5	70719	chr3_42733567_42734067	AC006059.1	0.924055562133251	4.25646577692855e-35	NA	NA
SP5	70719	chr3_42733567_42734067	HHATL	0.905162135594245	2.70676611601076e-31	NA	NA
SP5	71287	chr3_46089167_46089667	CCR1	0.905347206933725	2.50224874191792e-31	NA	NA
SP5	71287	chr3_46089167_46089667	AC104304.3	0.937137894967353	2.38334355988521e-38	NA	NA
SP5	81749	chr3_134366947_134367447	TF	0.940051403467263	3.66115939146622e-39	NA	NA
SP5	84757	chr3_160463767_160464267	TRIM59	0.91276954329235	1.02185025503182e-32	NA	NA
SP5	86478	chr3_179974007_179974507	PEX5L	0.919545988701642	4.18451470449169e-34	NA	NA
SP5	86478	chr3_179974007_179974507	AC092939.1	0.924136947750884	4.09344464612606e-35	NA	NA
SP5	98270	chr4_82770599_82771099	SCD5	0.908106494847889	7.89090862462766e-32	NA	NA
SP5	121358	chr5_138039371_138039871	REEP2	0.905078047696721	2.80331145042008e-31	NA	NA
SP5	126073	chr5_169895866_169896366	INSYN2B	0.929895216879568	1.84641783589836e-36	NA	NA
SP5	126800	chr5_173557010_173557510	AC008663.1	0.906790101058476	1.37203246254021e-31	NA	NA
SP5	128341	chr5_180200893_180201393	CBY3	0.922286177415454	1.07140505275775e-34	NA	NA
SP5	128341	chr5_180200893_180201393	RASGEF1C	0.926566683928064	1.13495229249139e-35	NA	NA
SP5	128509	chr6_487881_488381	AL033381.3	0.938389771645322	1.06848400948746e-38	NA	NA
SP5	132736	chr6_29661022_29661522	ZFP57	0.903989442339551	4.39959064096508e-31	NA	NA
SP5	134623	chr6_37007541_37008041	FGD2	0.951757338348474	7.81724984361136e-43	NA	NA
SP5	143949	chr6_134317644_134318144	SGK1	0.933721786421168	1.94157007587377e-37	NA	NA
SP5	148308	chr6_163147995_163148495	AL137182.1	0.910518166852365	2.80610717723095e-32	NA	NA
SP5	148308	chr6_163147995_163148495	PACRG-AS3	0.944247206335928	2.19970357787491e-40	NA	NA
SP5	148462	chr6_163352203_163352703	PACRG-AS3	0.918993445903111	5.47604761150112e-34	NA	NA
SP5	148308	chr6_163147995_163148495	PACRG-AS1	0.901060565020314	1.44012938710472e-30	NA	NA
SP5	148462	chr6_163352203_163352703	PACRG-AS1	0.907702827409535	9.33848521106758e-32	NA	NA
SP5	157433	chr7_50304345_50304845	IKZF1	0.935078567908208	8.63651290664713e-38	NA	NA
SP5	176280	chr8_52409724_52410224	ST18	0.903444016181509	5.52034830556182e-31	NA	NA
SP5	187850	chr9_563861_564361	DMRT2	0.909362839939614	4.6342633240632e-32	NA	NA
SP5	192886	chr9_76891435_76891935	PRUNE2	0.927752975869387	6.12478847163063e-36	NA	NA
SP5	196519	chr9_105296863_105297363	SLC44A1	0.951525207076592	9.42277975919676e-43	NA	NA
SP5	200504	chr9_128393995_128394495	AL359091.1	0.909291053198264	4.77777154053219e-32	NA	NA
SP5	200275	chr9_127971195_127971695	CERCAM	0.901775949669468	1.07507287767607e-30	NA	NA
SP5	200504	chr9_128393995_128394495	CERCAM	0.941923311700787	1.0628540390136e-39	NA	NA
SP5	203561	chr9_137022040_137022540	ABCA2	0.919497370601053	4.28359330905891e-34	NA	NA
SP5	203566	chr9_137025447_137025947	ABCA2	0.931173828454342	8.83043999525606e-37	NA	NA
SP5	203561	chr9_137022040_137022540	RNF208	0.915748857463173	2.58986490843664e-33	NA	NA
SP5	377671	chrX_129831380_129831880	AL034405.1	0.903072750411658	6.41698021522364e-31	NA	NA
SP5	378056	chrX_136666010_136666510	ADGRG4	0.954703229038227	7.04332030850208e-44	NA	NA
MBD2	520	chr1_2074029_2074529	PRKCZ	0.911456200587795	1.86112399144379e-32	NA	NA
MBD2	777	chr1_2446183_2446683	PRKCZ	0.939959123851827	3.85081142459575e-39	NA	NA
MBD2	8435	chr1_34165001_34165501	CSMD2	0.901683182126267	1.1171978735951e-30	NA	NA
MBD2	10602	chr1_44011071_44011571	SLC6A9	0.901958072516716	9.98859940855812e-31	NA	NA
MBD2	28178	chr1_205042968_205043468	CNTN2	0.948845825340133	7.49920644130104e-42	NA	NA
MBD2	28178	chr1_205042968_205043468	TMCC2	0.942456727307717	7.4643607541594e-40	NA	NA
MBD2	28476	chr1_205670586_205671086	TMCC2	0.900209857783602	2.00619211742295e-30	NA	NA
MBD2	28178	chr1_205042968_205043468	CDK18	0.905780148784541	2.08976597030149e-31	NA	NA
MBD2	28178	chr1_205042968_205043468	SLC45A3	0.951591232492676	8.98203717315779e-43	NA	NA
MBD2	28476	chr1_205670586_205671086	SLC45A3	0.903400944099886	5.61117761008987e-31	NA	NA
MBD2	208331	chr10_26437921_26438421	APBB1IP	0.925663309558708	1.86096674269295e-35	NA	NA
MBD2	208422	chr10_26829813_26830313	APBB1IP	0.9003801424887	1.8800323079099e-30	NA	NA
MBD2	211340	chr10_59176386_59176886	PHYHIPL	0.969333778919738	1.09758690205751e-50	NA	NA
MBD2	211340	chr10_59176386_59176886	ANK3	0.950352894996653	2.37970076647342e-42	NA	NA
MBD2	220378	chr10_117136944_117137444	MIR3663HG	0.912994054325049	9.20125487592574e-33	NA	NA
MBD2	224634	chr11_6411394_6411894	SYT9	0.936491934205189	3.59779120974116e-38	NA	NA
MBD2	231030	chr11_61026168_61026668	MS4A4E	0.900929143239615	1.51842181394075e-30	NA	NA
MBD2	230941	chr11_60859821_60860321	MYRF	0.918492497176129	6.92993671882895e-34	NA	NA
MBD2	233004	chr11_66291582_66292082	CST6	0.919735041078741	3.82720565128251e-34	NA	NA
MBD2	239643	chr11_115504228_115504728	CADM1	0.931693015993306	6.61488812561153e-37	NA	TRUE
MBD2	240365	chr11_117989530_117990030	IL10RA	0.908465883151725	6.79873060185998e-32	NA	NA
MBD2	258583	chr12_109606463_109606963	FAM222A	0.907532234171503	1.00596225954839e-31	NA	NA
MBD2	258602	chr12_109626204_109626704	FAM222A	0.951330499318248	1.09758567139478e-42	NA	NA
MBD2	258632	chr12_109718532_109719032	FAM222A	0.924178857378139	4.02078306009491e-35	NA	NA
MBD2	271622	chr13_101415556_101416056	NALCN	0.907968947805802	8.34494854651425e-32	NA	NA
MBD2	283332	chr14_93034309_93034809	PRIMA1	0.905880897011044	2.00208858827446e-31	NA	NA
MBD2	283336	chr14_93036766_93037266	PRIMA1	0.916093115439399	2.2006525021632e-33	NA	NA
MBD2	286326	chr15_22806162_22806662	MKRN3	0.937639217872844	1.74714700906975e-38	NA	NA
MBD2	295298	chr15_82647482_82647982	CPEB1	0.913049118055153	8.96298025675315e-33	NA	NA
MBD2	295299	chr15_82648506_82649006	CPEB1	0.908880896231699	5.69945718709312e-32	NA	NA
MBD2	295297	chr15_82646794_82647294	CPEB1-AS1	0.925336886173154	2.1975965981635e-35	NA	NA
MBD2	295298	chr15_82647482_82647982	CPEB1-AS1	0.93289973245605	3.19716076786382e-37	NA	NA
MBD2	295299	chr15_82648506_82649006	CPEB1-AS1	0.952738406380895	3.60901955340091e-43	NA	NA
MBD2	295298	chr15_82647482_82647982	SH3GL3	0.926449138933997	1.21414458264824e-35	NA	NA
MBD2	295299	chr15_82648506_82649006	SH3GL3	0.907855802418689	8.76084650627197e-32	NA	NA
MBD2	298127	chr15_101488807_101489307	PCSK6	0.905977152246974	1.9263138329722e-31	NA	NA
MBD2	298128	chr15_101489452_101489952	PCSK6	0.93112608991553	9.05591330362239e-37	NA	NA
MBD2	299875	chr16_4673638_4674138	SEC14L5	0.904424612887747	3.67771959294458e-31	NA	NA
MBD2	302865	chr16_25691648_25692148	AC093516.1	0.911918844530649	1.5148670810762e-32	NA	NA
MBD2	303885	chr16_31352312_31352812	ITGAM	0.934561626036835	1.17355528497108e-37	NA	NA
MBD2	303665	chr16_30605101_30605601	ITGAX	0.921229400061087	1.83371305520271e-34	NA	NA
MBD2	303885	chr16_31352312_31352812	ITGAX	0.94816565423657	1.27050834537826e-41	NA	NA
MBD2	308165	chr16_74724769_74725269	FA2H	0.952198127459142	5.49040445403501e-43	NA	NA
MBD2	308201	chr16_74774558_74775058	FA2H	0.9266075150897	1.11427471092209e-35	NA	NA
MBD2	312504	chr17_2806906_2807406	ASPA	0.913438648400426	7.50182811641896e-33	NA	NA
MBD2	312606	chr17_3532308_3532808	ASPA	0.903037543738179	6.50414636601228e-31	NA	NA
MBD2	317308	chr17_32927677_32928177	TMEM98	0.945027740047135	1.24672972588917e-40	NA	NA
MBD2	318049	chr17_38434148_38434648	SRCIN1	0.931024102041239	9.63382605358361e-37	NA	NA
MBD2	318126	chr17_38572685_38573185	SRCIN1	0.92006695368	3.25715053723357e-34	NA	NA
MBD2	320048	chr17_45942245_45942745	MAPT	0.927093779845011	8.66740746223154e-36	NA	TRUE
MBD2	326170	chr17_78231744_78232244	LINC01973	0.901933773629005	1.0075288822748e-30	NA	NA
MBD2	326170	chr17_78231744_78232244	DNAH17-AS1	0.917725689006739	9.99649012327442e-34	NA	NA
MBD2	326461	chr17_78896513_78897013	DNAH17-AS1	0.920798674384308	2.26772811083428e-34	NA	NA
MBD2	335284	chr18_63236477_63236977	SERPINB3	0.920646092053792	2.45034227105714e-34	NA	NA
MBD2	341268	chr19_13070402_13070902	NFIX	0.900932835412542	1.51696947370526e-30	DOWN	NA
MBD2	341927	chr19_16014239_16014739	LINC01764	0.953925150983504	1.36985917633642e-43	NA	NA
MBD2	343565	chr19_29504913_29505413	VSTM2B	0.907398588963427	1.06339917399885e-31	NA	NA
MBD2	343565	chr19_29504913_29505413	AC008507.2	0.916127252825407	2.16512753537549e-33	NA	NA
MBD2	343739	chr19_30374596_30375096	AC008507.2	0.909689327495142	4.00037003822423e-32	NA	NA
MBD2	343565	chr19_29504913_29505413	AC005597.1	0.94723481724846	2.5560418991492e-41	NA	NA
MBD2	343565	chr19_29504913_29505413	ZNF536	0.93749796780882	1.90108982523695e-38	NA	TRUE
MBD2	343697	chr19_30227605_30228105	ZNF536	0.918491913138956	6.92993671882895e-34	NA	TRUE
MBD2	348148	chr19_50496581_50497081	KLK6	0.926888683470668	9.69411314791273e-36	NA	NA
MBD2	349074	chr19_55451847_55452347	AC006116.9	0.906593736183635	1.49299299164089e-31	NA	NA
MBD2	39222	chr2_26847781_26848281	DPYSL5	0.906182691072744	1.76580478837545e-31	NA	NA
MBD2	48554	chr2_104872344_104872844	PANTR1	0.915679237560444	2.66549106510944e-33	NA	NA
MBD2	48555	chr2_104873251_104873751	PANTR1	0.908885279389918	5.69607738776317e-32	NA	NA
MBD2	48554	chr2_104872344_104872844	AC018730.1	0.90382127880817	4.71414729281822e-31	NA	NA
MBD2	48555	chr2_104873251_104873751	AC018730.1	0.941029804271669	1.93016918651499e-39	NA	NA
MBD2	53751	chr2_153871507_153872007	GALNT13	0.939988076636084	3.78619359214269e-39	NA	NA
MBD2	62203	chr2_229713630_229714130	DNER	0.92659629127631	1.1195432041314e-35	NA	NA
MBD2	62205	chr2_229714933_229715433	DNER	0.914351617101482	4.92429541294105e-33	NA	NA
MBD2	64620	chr2_240820135_240820635	BOK	0.908858774428003	5.74433414804694e-32	NA	NA
MBD2	358373	chr20_57282844_57283344	AL109955.2	0.9313827238374	7.84232575185326e-37	NA	NA
MBD2	362272	chr21_32978234_32978734	LINC00945	0.919054667617591	5.32111091559298e-34	NA	NA
MBD2	369434	chr22_38038419_38038919	SSTR3	0.904610055612097	3.39869341525588e-31	NA	NA
MBD2	369434	chr22_38038419_38038919	POLR2F	0.9308889452663	1.04128067204809e-36	NA	NA
MBD2	369434	chr22_38038419_38038919	SOX10	0.914181023355355	5.33106047990877e-33	NA	NA
MBD2	369434	chr22_38038419_38038919	AL031587.4	0.930440496780993	1.35289161226106e-36	NA	NA
MBD2	81630	chr3_133746128_133746628	TF	0.945658494201012	7.97554732640082e-41	NA	NA
MBD2	124246	chr5_151694024_151694524	AC008571.2	0.914992277343568	3.65305927665667e-33	NA	NA
MBD2	126041	chr5_169636965_169637465	DOCK2	0.931982801263691	5.56998701198833e-37	NA	NA
MBD2	126800	chr5_173557010_173557510	AC008663.1	0.906790101058476	1.37203246254021e-31	NA	NA
MBD2	143949	chr6_134317644_134318144	SGK1	0.933721786421168	1.94157007587377e-37	NA	NA
MBD2	157433	chr7_50304345_50304845	IKZF1	0.935078567908208	8.63651290664713e-38	NA	NA
MBD2	167018	chr7_139937611_139938111	TBXAS1	0.912985047869853	9.22363517881618e-33	NA	NA
MBD2	187965	chr9_1051819_1052319	DMRT2	0.906359794598329	1.63961582664712e-31	NA	NA
MBD2	189832	chr9_19788815_19789315	SLC24A2	0.923948779951123	4.49357643679077e-35	NA	NA
MBD2	189832	chr9_19788815_19789315	AL158077.2	0.900569222142393	1.74641531532083e-30	NA	NA
MBD2	200503	chr9_128393420_128393920	AL359091.1	0.939199554971528	6.22938378720569e-39	NA	NA
MBD2	200518	chr9_128409139_128409639	AL359091.1	0.925305270808427	2.22629308858493e-35	NA	NA
MBD2	200503	chr9_128393420_128393920	CERCAM	0.950680117317289	1.85824083213336e-42	NA	NA
MBD2	200518	chr9_128409139_128409639	CERCAM	0.950530771121794	2.09901534431513e-42	NA	NA
KLF14	292	chr1_1425619_1426119	PRKCZ	0.92199280141113	1.24949646392598e-34	NA	NA
KLF14	528	chr1_2087720_2088220	PRKCZ	0.957163238500353	8.17737857874211e-45	NA	NA
KLF14	4581	chr1_18110108_18110608	IGSF21	0.916489603941853	1.81743417762722e-33	NA	NA
KLF14	5033	chr1_20153904_20154404	LINC01141	0.900189152621942	2.02281350891503e-30	NA	NA
KLF14	10708	chr1_44507677_44508177	SLC6A9	0.902947214582794	6.73638516085442e-31	NA	NA
KLF14	10571	chr1_43958528_43959028	RNF220	0.903752456297806	4.84379950566492e-31	DOWN	NA
KLF14	10708	chr1_44507677_44508177	RNF220	0.913998171583008	5.79341448191145e-33	DOWN	NA
KLF14	10708	chr1_44507677_44508177	LINC01144	0.907142016134584	1.18318169093673e-31	NA	NA
KLF14	18254	chr1_111219731_111220231	CD53	0.900277402967153	1.95499295430114e-30	NA	NA
KLF14	21374	chr1_156388482_156388982	AL355388.1	0.911736946299969	1.64412617026867e-32	NA	NA
KLF14	22025	chr1_160061458_160061958	KCNJ10	0.913836101994278	6.25639779612523e-33	NA	NA
KLF14	28263	chr1_205247407_205247907	CNTN2	0.921459535416426	1.62779686776871e-34	NA	NA
KLF14	28263	chr1_205247407_205247907	TMCC2	0.905095160545599	2.7837742538282e-31	NA	NA
KLF14	28263	chr1_205247407_205247907	SLC45A3	0.91085690553054	2.40841359080563e-32	NA	NA
KLF14	210633	chr10_48799663_48800163	WDFY4	0.900597034629408	1.72673418819378e-30	NA	NA
KLF14	211340	chr10_59176386_59176886	PHYHIPL	0.969333778919738	1.09758690205751e-50	NA	NA
KLF14	211340	chr10_59176386_59176886	ANK3	0.950352894996653	2.37970076647342e-42	NA	NA
KLF14	221995	chr10_126939674_126940174	C10orf90	0.900761176111405	1.62011429753891e-30	NA	NA
KLF14	224677	chr11_6586462_6586962	SYT9	0.923254404063051	6.53060498880723e-35	NA	NA
KLF14	230915	chr11_60759939_60760439	MS4A6A	0.949798061743012	3.71957146959731e-42	NA	NA
KLF14	231021	chr11_61012138_61012638	MS4A6A	0.931378320573926	7.84232575185326e-37	NA	NA
KLF14	230915	chr11_60759939_60760439	MS4A4E	0.935741308596604	5.73620911498748e-38	NA	NA
KLF14	231021	chr11_61012138_61012638	MS4A4E	0.918496115475699	6.92993671882895e-34	NA	NA
KLF14	230915	chr11_60759939_60760439	MS4A4A	0.924958539759056	2.66392804933276e-35	NA	NA
KLF14	231021	chr11_61012138_61012638	MS4A4A	0.919868497128099	3.58562682020633e-34	NA	NA
KLF14	230915	chr11_60759939_60760439	MS4A7	0.925507197996441	2.01220342336115e-35	NA	NA
KLF14	231021	chr11_61012138_61012638	MS4A7	0.91116753238893	2.10420272644491e-32	NA	NA
KLF14	230915	chr11_60759939_60760439	MS4A14	0.952056437089887	6.09672146022208e-43	NA	NA
KLF14	231021	chr11_61012138_61012638	MS4A14	0.919695855968385	3.90281176768918e-34	NA	NA
KLF14	233004	chr11_66291582_66292082	CST6	0.919735041078741	3.82720565128251e-34	NA	NA
KLF14	239227	chr11_112962774_112963274	AP003100.2	0.927421507857934	7.2439725324088e-36	NA	NA
KLF14	239226	chr11_112962166_112962666	NCAM1	0.925385920197494	2.14748280879012e-35	NA	TRUE
KLF14	239227	chr11_112962774_112963274	NCAM1	0.957892104020535	4.24272366296281e-45	NA	TRUE
KLF14	239643	chr11_115504228_115504728	CADM1	0.931693015993306	6.61488812561153e-37	NA	TRUE
KLF14	240189	chr11_117663702_117664202	DSCAML1	0.949005836387542	6.71602803021449e-42	NA	NA
KLF14	240201	chr11_117673493_117673993	DSCAML1	0.905676852913658	2.17881772370038e-31	NA	NA
KLF14	240205	chr11_117676518_117677018	DSCAML1	0.903535169711177	5.3163178692381e-31	NA	NA
KLF14	240238	chr11_117716110_117716610	DSCAML1	0.927310429949563	7.69421285701486e-36	NA	NA
KLF14	240240	chr11_117717454_117717954	DSCAML1	0.906250411973986	1.71588800047602e-31	NA	NA
KLF14	240285	chr11_117794297_117794797	DSCAML1	0.908284547039062	7.3519770835616e-32	NA	NA
KLF14	246337	chr12_10170304_10170804	CLEC9A	0.904794028999037	3.14927408672437e-31	NA	NA
KLF14	246337	chr12_10170304_10170804	CLEC7A	0.916660039028928	1.67791638048915e-33	NA	NA
KLF14	246337	chr12_10170304_10170804	OLR1	0.915673934879967	2.66919025013564e-33	NA	NA
KLF14	251221	chr12_51391533_51392033	DIP2B	0.918325143973323	7.51183233625175e-34	NA	NA
KLF14	251113	chr12_51009787_51010287	AC107031.1	0.900059528657435	2.13162235998101e-30	NA	NA
KLF14	251229	chr12_51401004_51401504	AC107031.1	0.945659412906607	7.97554732640082e-41	NA	NA
KLF14	253954	chr12_70557312_70557812	LINC02821	0.916243163523633	2.05167475584846e-33	NA	NA
KLF14	258583	chr12_109606463_109606963	FAM222A	0.907532234171503	1.00596225954839e-31	NA	NA
KLF14	258599	chr12_109623739_109624239	FAM222A	0.925740679156183	1.7887055568325e-35	NA	NA
KLF14	258601	chr12_109625192_109625692	FAM222A	0.916816612359778	1.56195954930742e-33	NA	NA
KLF14	258761	chr12_110073396_110073896	FAM222A	0.933521760098305	2.19523070369084e-37	NA	NA
KLF14	262513	chr12_129783220_129783720	AC055717.1	0.946088120337213	5.91094733962334e-41	NA	NA
KLF14	275775	chr14_35897703_35898203	AL133304.3	0.946571438222327	4.09928738098609e-41	NA	NA
KLF14	275775	chr14_35897703_35898203	LINC00609	0.91555787207944	2.81365566891969e-33	NA	NA
KLF14	275775	chr14_35897703_35898203	AL162511.1	0.940724085708056	2.36565273325191e-39	NA	NA
KLF14	285195	chr14_102416397_102416897	LINC00677	0.921031286697305	2.0261496833959e-34	NA	NA
KLF14	287523	chr15_31280262_31280762	OTUD7A	0.925084771011217	2.50721395977781e-35	NA	NA
KLF14	289399	chr15_44195038_44195538	FRMD5	0.915077489672021	3.51393480679243e-33	NA	NA
KLF14	294697	chr15_78368594_78369094	ACSBG1	0.911369310461852	1.93199104052411e-32	NA	NA
KLF14	295297	chr15_82646794_82647294	CPEB1-AS1	0.925336886173154	2.1975965981635e-35	NA	NA
KLF14	295406	chr15_83447685_83448185	CPEB1-AS1	0.904821494947239	3.11283161805364e-31	NA	NA
KLF14	297939	chr15_100861823_100862323	PCSK6	0.942478988839626	7.37695928413655e-40	NA	NA
KLF14	297942	chr15_100863833_100864333	PCSK6	0.919988861393342	3.36940830267207e-34	NA	NA
KLF14	299875	chr16_4673638_4674138	SEC14L5	0.904424612887747	3.67771959294458e-31	NA	NA
KLF14	302153	chr16_19871589_19872089	CCP110	0.900389325128419	1.8739653835799e-30	NA	NA
KLF14	302153	chr16_19871589_19872089	GPRC5B	0.90627556542565	1.6975525862416e-31	NA	NA
KLF14	302865	chr16_25691648_25692148	AC093516.1	0.911918844530649	1.5148670810762e-32	NA	NA
KLF14	308187	chr16_74749029_74749529	FA2H	0.922655232041327	8.89858961993418e-35	NA	NA
KLF14	309589	chr16_84356607_84357107	LINC02139	0.931672304506982	6.68547419735475e-37	NA	NA
KLF14	315832	chr17_20189284_20189784	LINC01563	0.900038269619201	2.148446140212e-30	NA	NA
KLF14	318122	chr17_38569070_38569570	SRCIN1	0.93317170372055	2.72113175512441e-37	NA	NA
KLF14	318125	chr17_38571711_38572211	SRCIN1	0.931863044982645	5.98163849410303e-37	NA	NA
KLF14	324498	chr17_74193383_74193883	AC064805.1	0.907847489230833	8.78763588927369e-32	NA	NA
KLF14	326305	chr17_78496263_78496763	LINC01973	0.902889298617537	6.88718004476195e-31	NA	NA
KLF14	326296	chr17_78488803_78489303	DNAH17-AS1	0.92606227095201	1.49299795402088e-35	NA	NA
KLF14	339775	chr19_6730298_6730798	VAV1	0.908044540182156	8.09568662566358e-32	NA	NA
KLF14	342067	chr19_16366558_16367058	LINC01764	0.938711889871394	8.6610765745806e-39	NA	NA
KLF14	342870	chr19_18590580_18591080	FCHO1	0.907658554458016	9.51720813828813e-32	NA	NA
KLF14	343577	chr19_29525285_29525785	AC008507.2	0.900232583959927	1.99044092475625e-30	NA	NA
KLF14	343700	chr19_30229448_30229948	AC008507.2	0.901386743926562	1.26052353522243e-30	NA	NA
KLF14	343577	chr19_29525285_29525785	AC005597.1	0.914434220111419	4.73631561805014e-33	NA	NA
KLF14	343700	chr19_30229448_30229948	AC005597.1	0.928109525592402	5.02521139122103e-36	NA	NA
KLF14	343577	chr19_29525285_29525785	ZNF536	0.90439383596072	3.72079538298081e-31	NA	TRUE
KLF14	344326	chr19_35048975_35049475	MAG	0.916933814016669	1.47154715674232e-33	NA	NA
KLF14	348097	chr19_50340926_50341426	SIGLEC9	0.907313991147702	1.10235019688346e-31	NA	NA
KLF14	348097	chr19_50340926_50341426	SIGLEC7	0.901220028812537	1.34826872342225e-30	NA	NA
KLF14	348893	chr19_54572637_54573137	LILRB2	0.90943126243162	4.49423318670101e-32	NA	NA
KLF14	348893	chr19_54572637_54573137	LILRB1	0.921969194310099	1.26016842264541e-34	NA	NA
KLF14	348893	chr19_54572637_54573137	LILRB4	0.954982580637699	5.46051763671943e-44	NA	NA
KLF14	44506	chr2_68365064_68365564	PLEK	0.908644372726163	6.28935223588648e-32	NA	NA
KLF14	47061	chr2_95071810_95072310	MAL	0.90246915415398	8.15763755360088e-31	NA	NA
KLF14	53751	chr2_153871507_153872007	GALNT13	0.939988076636084	3.78619359214269e-39	NA	NA
KLF14	62204	chr2_229714336_229714836	DNER	0.911456359733101	1.86112399144379e-32	NA	NA
KLF14	352826	chr20_21608293_21608793	AL133325.3	0.925216492865374	2.32726005250988e-35	NA	NA
KLF14	362342	chr21_33116543_33117043	LINC00945	0.901300967844492	1.30533134064776e-30	NA	NA
KLF14	362342	chr21_33116543_33117043	OLIG1	0.90890890233852	5.64416449156201e-32	NA	NA
KLF14	364430	chr21_44919451_44919951	ITGB2	0.915205404899419	3.32584402299469e-33	NA	NA
KLF14	369193	chr22_37568842_37569342	SSTR3	0.904196705477598	4.0466755439952e-31	NA	NA
KLF14	369033	chr22_37283311_37283811	CYTH4	0.9024046350153	8.34717827654112e-31	NA	NA
KLF14	369016	chr22_37244006_37244506	SH3BP1	0.901650473751847	1.13173899219923e-30	NA	NA
KLF14	369193	chr22_37568842_37569342	POLR2F	0.952679646169535	3.75391153955083e-43	NA	NA
KLF14	369392	chr22_37998470_37998970	POLR2F	0.926094569086237	1.46771840081296e-35	NA	NA
KLF14	369193	chr22_37568842_37569342	SOX10	0.926136201321506	1.44306908428618e-35	NA	NA
KLF14	369392	chr22_37998470_37998970	SOX10	0.938414183657165	1.05408443329495e-38	NA	NA
KLF14	369392	chr22_37998470_37998970	AL031587.4	0.924135717591607	4.09344464612606e-35	NA	NA
KLF14	369410	chr22_38019129_38019629	AL031587.4	0.91975883243728	3.79344575857684e-34	NA	NA
KLF14	84757	chr3_160463767_160464267	TRIM59	0.91276954329235	1.02185025503182e-32	NA	NA
KLF14	105309	chr4_164383230_164383730	MARCH1	0.937520439990175	1.87814265197569e-38	NA	NA
KLF14	123163	chr5_147084642_147085142	PPP2R2B	0.900477877551307	1.81179474445442e-30	NA	NA
KLF14	124925	chr5_157456186_157456686	FNDC9	0.936959312338241	2.67868573206235e-38	NA	NA
KLF14	126041	chr5_169636965_169637465	DOCK2	0.931982801263691	5.56998701198833e-37	NA	NA
KLF14	132736	chr6_29661022_29661522	ZFP57	0.903989442339551	4.39959064096508e-31	NA	NA
KLF14	134623	chr6_37007541_37008041	FGD2	0.951757338348474	7.81724984361136e-43	NA	NA
KLF14	135087	chr6_39769048_39769548	KIF6	0.952666574115867	3.75391153955083e-43	NA	NA
KLF14	143723	chr6_132570151_132570651	EYA4	0.901395601801042	1.25689660939063e-30	NA	NA
KLF14	148898	chr6_166296829_166297329	UNC93A	0.906545176059844	1.52239094159134e-31	NA	NA
KLF14	157655	chr7_51256310_51256810	COBL	0.943152042709953	4.64841660186321e-40	NA	NA
KLF14	192886	chr9_76891435_76891935	PRUNE2	0.927752975869387	6.12478847163063e-36	NA	NA
KLF14	192899	chr9_76905122_76905622	PRUNE2	0.945222545849211	1.08790002643612e-40	NA	NA
KLF14	200504	chr9_128393995_128394495	AL359091.1	0.909291053198264	4.77777154053219e-32	NA	NA
KLF14	200275	chr9_127971195_127971695	CERCAM	0.901775949669468	1.07507287767607e-30	NA	NA
KLF14	200498	chr9_128390101_128390601	CERCAM	0.901385987903686	1.26052353522243e-30	NA	NA
KLF14	200504	chr9_128393995_128394495	CERCAM	0.941923311700787	1.0628540390136e-39	NA	NA
KLF14	200517	chr9_128408359_128408859	CERCAM	0.905859604268673	2.0200787402355e-31	NA	NA
KLF14	203561	chr9_137022040_137022540	ABCA2	0.919497370601053	4.28359330905891e-34	NA	NA
KLF14	203566	chr9_137025447_137025947	ABCA2	0.931173828454342	8.83043999525606e-37	NA	NA
KLF14	203561	chr9_137022040_137022540	RNF208	0.915748857463173	2.58986490843664e-33	NA	NA
KLF14	376033	chrX_71223354_71223854	NLGN3	0.918866471946511	5.79076057583292e-34	NA	NA
KLF14	377671	chrX_129831380_129831880	AL034405.1	0.903072750411658	6.41698021522364e-31	NA	NA
KLF14	378205	chrX_141185315_141185815	LINC00632	0.916736759127359	1.61830647125021e-33	NA	NA
KLF11	292	chr1_1425619_1426119	PRKCZ	0.92199280141113	1.24949646392598e-34	NA	NA
KLF11	528	chr1_2087720_2088220	PRKCZ	0.957163238500353	8.17737857874211e-45	NA	NA
KLF11	4581	chr1_18110108_18110608	IGSF21	0.916489603941853	1.81743417762722e-33	NA	NA
KLF11	5033	chr1_20153904_20154404	LINC01141	0.900189152621942	2.02281350891503e-30	NA	NA
KLF11	10708	chr1_44507677_44508177	SLC6A9	0.902947214582794	6.73638516085442e-31	NA	NA
KLF11	10571	chr1_43958528_43959028	RNF220	0.903752456297806	4.84379950566492e-31	DOWN	NA
KLF11	10708	chr1_44507677_44508177	RNF220	0.913998171583008	5.79341448191145e-33	DOWN	NA
KLF11	10708	chr1_44507677_44508177	LINC01144	0.907142016134584	1.18318169093673e-31	NA	NA
KLF11	18254	chr1_111219731_111220231	CD53	0.900277402967153	1.95499295430114e-30	NA	NA
KLF11	21374	chr1_156388482_156388982	AL355388.1	0.911736946299969	1.64412617026867e-32	NA	NA
KLF11	22025	chr1_160061458_160061958	KCNJ10	0.913836101994278	6.25639779612523e-33	NA	NA
KLF11	28263	chr1_205247407_205247907	CNTN2	0.921459535416426	1.62779686776871e-34	NA	NA
KLF11	28263	chr1_205247407_205247907	TMCC2	0.905095160545599	2.7837742538282e-31	NA	NA
KLF11	28263	chr1_205247407_205247907	SLC45A3	0.91085690553054	2.40841359080563e-32	NA	NA
KLF11	210633	chr10_48799663_48800163	WDFY4	0.900597034629408	1.72673418819378e-30	NA	NA
KLF11	211340	chr10_59176386_59176886	PHYHIPL	0.969333778919738	1.09758690205751e-50	NA	NA
KLF11	211340	chr10_59176386_59176886	ANK3	0.950352894996653	2.37970076647342e-42	NA	NA
KLF11	221995	chr10_126939674_126940174	C10orf90	0.900761176111405	1.62011429753891e-30	NA	NA
KLF11	224677	chr11_6586462_6586962	SYT9	0.923254404063051	6.53060498880723e-35	NA	NA
KLF11	230915	chr11_60759939_60760439	MS4A6A	0.949798061743012	3.71957146959731e-42	NA	NA
KLF11	231021	chr11_61012138_61012638	MS4A6A	0.931378320573926	7.84232575185326e-37	NA	NA
KLF11	230915	chr11_60759939_60760439	MS4A4E	0.935741308596604	5.73620911498748e-38	NA	NA
KLF11	231021	chr11_61012138_61012638	MS4A4E	0.918496115475699	6.92993671882895e-34	NA	NA
KLF11	230915	chr11_60759939_60760439	MS4A4A	0.924958539759056	2.66392804933276e-35	NA	NA
KLF11	231021	chr11_61012138_61012638	MS4A4A	0.919868497128099	3.58562682020633e-34	NA	NA
KLF11	230915	chr11_60759939_60760439	MS4A7	0.925507197996441	2.01220342336115e-35	NA	NA
KLF11	231021	chr11_61012138_61012638	MS4A7	0.91116753238893	2.10420272644491e-32	NA	NA
KLF11	230915	chr11_60759939_60760439	MS4A14	0.952056437089887	6.09672146022208e-43	NA	NA
KLF11	231021	chr11_61012138_61012638	MS4A14	0.919695855968385	3.90281176768918e-34	NA	NA
KLF11	233004	chr11_66291582_66292082	CST6	0.919735041078741	3.82720565128251e-34	NA	NA
KLF11	239227	chr11_112962774_112963274	AP003100.2	0.927421507857934	7.2439725324088e-36	NA	NA
KLF11	239226	chr11_112962166_112962666	NCAM1	0.925385920197494	2.14748280879012e-35	NA	TRUE
KLF11	239227	chr11_112962774_112963274	NCAM1	0.957892104020535	4.24272366296281e-45	NA	TRUE
KLF11	239643	chr11_115504228_115504728	CADM1	0.931693015993306	6.61488812561153e-37	NA	TRUE
KLF11	240189	chr11_117663702_117664202	DSCAML1	0.949005836387542	6.71602803021449e-42	NA	NA
KLF11	240201	chr11_117673493_117673993	DSCAML1	0.905676852913658	2.17881772370038e-31	NA	NA
KLF11	240205	chr11_117676518_117677018	DSCAML1	0.903535169711177	5.3163178692381e-31	NA	NA
KLF11	240238	chr11_117716110_117716610	DSCAML1	0.927310429949563	7.69421285701486e-36	NA	NA
KLF11	240240	chr11_117717454_117717954	DSCAML1	0.906250411973986	1.71588800047602e-31	NA	NA
KLF11	240285	chr11_117794297_117794797	DSCAML1	0.908284547039062	7.3519770835616e-32	NA	NA
KLF11	246337	chr12_10170304_10170804	CLEC9A	0.904794028999037	3.14927408672437e-31	NA	NA
KLF11	246337	chr12_10170304_10170804	CLEC7A	0.916660039028928	1.67791638048915e-33	NA	NA
KLF11	246337	chr12_10170304_10170804	OLR1	0.915673934879967	2.66919025013564e-33	NA	NA
KLF11	251221	chr12_51391533_51392033	DIP2B	0.918325143973323	7.51183233625175e-34	NA	NA
KLF11	251113	chr12_51009787_51010287	AC107031.1	0.900059528657435	2.13162235998101e-30	NA	NA
KLF11	251229	chr12_51401004_51401504	AC107031.1	0.945659412906607	7.97554732640082e-41	NA	NA
KLF11	253954	chr12_70557312_70557812	LINC02821	0.916243163523633	2.05167475584846e-33	NA	NA
KLF11	258583	chr12_109606463_109606963	FAM222A	0.907532234171503	1.00596225954839e-31	NA	NA
KLF11	258599	chr12_109623739_109624239	FAM222A	0.925740679156183	1.7887055568325e-35	NA	NA
KLF11	258601	chr12_109625192_109625692	FAM222A	0.916816612359778	1.56195954930742e-33	NA	NA
KLF11	258761	chr12_110073396_110073896	FAM222A	0.933521760098305	2.19523070369084e-37	NA	NA
KLF11	262513	chr12_129783220_129783720	AC055717.1	0.946088120337213	5.91094733962334e-41	NA	NA
KLF11	275775	chr14_35897703_35898203	AL133304.3	0.946571438222327	4.09928738098609e-41	NA	NA
KLF11	275775	chr14_35897703_35898203	LINC00609	0.91555787207944	2.81365566891969e-33	NA	NA
KLF11	275775	chr14_35897703_35898203	AL162511.1	0.940724085708056	2.36565273325191e-39	NA	NA
KLF11	285195	chr14_102416397_102416897	LINC00677	0.921031286697305	2.0261496833959e-34	NA	NA
KLF11	287523	chr15_31280262_31280762	OTUD7A	0.925084771011217	2.50721395977781e-35	NA	NA
KLF11	289399	chr15_44195038_44195538	FRMD5	0.915077489672021	3.51393480679243e-33	NA	NA
KLF11	294697	chr15_78368594_78369094	ACSBG1	0.911369310461852	1.93199104052411e-32	NA	NA
KLF11	295297	chr15_82646794_82647294	CPEB1-AS1	0.925336886173154	2.1975965981635e-35	NA	NA
KLF11	295406	chr15_83447685_83448185	CPEB1-AS1	0.904821494947239	3.11283161805364e-31	NA	NA
KLF11	297939	chr15_100861823_100862323	PCSK6	0.942478988839626	7.37695928413655e-40	NA	NA
KLF11	297942	chr15_100863833_100864333	PCSK6	0.919988861393342	3.36940830267207e-34	NA	NA
KLF11	299875	chr16_4673638_4674138	SEC14L5	0.904424612887747	3.67771959294458e-31	NA	NA
KLF11	302153	chr16_19871589_19872089	CCP110	0.900389325128419	1.8739653835799e-30	NA	NA
KLF11	302153	chr16_19871589_19872089	GPRC5B	0.90627556542565	1.6975525862416e-31	NA	NA
KLF11	302865	chr16_25691648_25692148	AC093516.1	0.911918844530649	1.5148670810762e-32	NA	NA
KLF11	308187	chr16_74749029_74749529	FA2H	0.922655232041327	8.89858961993418e-35	NA	NA
KLF11	309589	chr16_84356607_84357107	LINC02139	0.931672304506982	6.68547419735475e-37	NA	NA
KLF11	315832	chr17_20189284_20189784	LINC01563	0.900038269619201	2.148446140212e-30	NA	NA
KLF11	318122	chr17_38569070_38569570	SRCIN1	0.93317170372055	2.72113175512441e-37	NA	NA
KLF11	318125	chr17_38571711_38572211	SRCIN1	0.931863044982645	5.98163849410303e-37	NA	NA
KLF11	324498	chr17_74193383_74193883	AC064805.1	0.907847489230833	8.78763588927369e-32	NA	NA
KLF11	326305	chr17_78496263_78496763	LINC01973	0.902889298617537	6.88718004476195e-31	NA	NA
KLF11	326296	chr17_78488803_78489303	DNAH17-AS1	0.92606227095201	1.49299795402088e-35	NA	NA
KLF11	339775	chr19_6730298_6730798	VAV1	0.908044540182156	8.09568662566358e-32	NA	NA
KLF11	342067	chr19_16366558_16367058	LINC01764	0.938711889871394	8.6610765745806e-39	NA	NA
KLF11	342870	chr19_18590580_18591080	FCHO1	0.907658554458016	9.51720813828813e-32	NA	NA
KLF11	343577	chr19_29525285_29525785	AC008507.2	0.900232583959927	1.99044092475625e-30	NA	NA
KLF11	343700	chr19_30229448_30229948	AC008507.2	0.901386743926562	1.26052353522243e-30	NA	NA
KLF11	343577	chr19_29525285_29525785	AC005597.1	0.914434220111419	4.73631561805014e-33	NA	NA
KLF11	343700	chr19_30229448_30229948	AC005597.1	0.928109525592402	5.02521139122103e-36	NA	NA
KLF11	343577	chr19_29525285_29525785	ZNF536	0.90439383596072	3.72079538298081e-31	NA	TRUE
KLF11	344326	chr19_35048975_35049475	MAG	0.916933814016669	1.47154715674232e-33	NA	NA
KLF11	348097	chr19_50340926_50341426	SIGLEC9	0.907313991147702	1.10235019688346e-31	NA	NA
KLF11	348097	chr19_50340926_50341426	SIGLEC7	0.901220028812537	1.34826872342225e-30	NA	NA
KLF11	348893	chr19_54572637_54573137	LILRB2	0.90943126243162	4.49423318670101e-32	NA	NA
KLF11	348893	chr19_54572637_54573137	LILRB1	0.921969194310099	1.26016842264541e-34	NA	NA
KLF11	348893	chr19_54572637_54573137	LILRB4	0.954982580637699	5.46051763671943e-44	NA	NA
KLF11	44506	chr2_68365064_68365564	PLEK	0.908644372726163	6.28935223588648e-32	NA	NA
KLF11	47061	chr2_95071810_95072310	MAL	0.90246915415398	8.15763755360088e-31	NA	NA
KLF11	53751	chr2_153871507_153872007	GALNT13	0.939988076636084	3.78619359214269e-39	NA	NA
KLF11	62204	chr2_229714336_229714836	DNER	0.911456359733101	1.86112399144379e-32	NA	NA
KLF11	352826	chr20_21608293_21608793	AL133325.3	0.925216492865374	2.32726005250988e-35	NA	NA
KLF11	362342	chr21_33116543_33117043	LINC00945	0.901300967844492	1.30533134064776e-30	NA	NA
KLF11	362342	chr21_33116543_33117043	OLIG1	0.90890890233852	5.64416449156201e-32	NA	NA
KLF11	364430	chr21_44919451_44919951	ITGB2	0.915205404899419	3.32584402299469e-33	NA	NA
KLF11	369193	chr22_37568842_37569342	SSTR3	0.904196705477598	4.0466755439952e-31	NA	NA
KLF11	369033	chr22_37283311_37283811	CYTH4	0.9024046350153	8.34717827654112e-31	NA	NA
KLF11	369016	chr22_37244006_37244506	SH3BP1	0.901650473751847	1.13173899219923e-30	NA	NA
KLF11	369193	chr22_37568842_37569342	POLR2F	0.952679646169535	3.75391153955083e-43	NA	NA
KLF11	369392	chr22_37998470_37998970	POLR2F	0.926094569086237	1.46771840081296e-35	NA	NA
KLF11	369193	chr22_37568842_37569342	SOX10	0.926136201321506	1.44306908428618e-35	NA	NA
KLF11	369392	chr22_37998470_37998970	SOX10	0.938414183657165	1.05408443329495e-38	NA	NA
KLF11	369392	chr22_37998470_37998970	AL031587.4	0.924135717591607	4.09344464612606e-35	NA	NA
KLF11	369410	chr22_38019129_38019629	AL031587.4	0.91975883243728	3.79344575857684e-34	NA	NA
KLF11	84757	chr3_160463767_160464267	TRIM59	0.91276954329235	1.02185025503182e-32	NA	NA
KLF11	105309	chr4_164383230_164383730	MARCH1	0.937520439990175	1.87814265197569e-38	NA	NA
KLF11	123163	chr5_147084642_147085142	PPP2R2B	0.900477877551307	1.81179474445442e-30	NA	NA
KLF11	124925	chr5_157456186_157456686	FNDC9	0.936959312338241	2.67868573206235e-38	NA	NA
KLF11	126041	chr5_169636965_169637465	DOCK2	0.931982801263691	5.56998701198833e-37	NA	NA
KLF11	132736	chr6_29661022_29661522	ZFP57	0.903989442339551	4.39959064096508e-31	NA	NA
KLF11	134623	chr6_37007541_37008041	FGD2	0.951757338348474	7.81724984361136e-43	NA	NA
KLF11	135087	chr6_39769048_39769548	KIF6	0.952666574115867	3.75391153955083e-43	NA	NA
KLF11	143723	chr6_132570151_132570651	EYA4	0.901395601801042	1.25689660939063e-30	NA	NA
KLF11	148898	chr6_166296829_166297329	UNC93A	0.906545176059844	1.52239094159134e-31	NA	NA
KLF11	157655	chr7_51256310_51256810	COBL	0.943152042709953	4.64841660186321e-40	NA	NA
KLF11	192886	chr9_76891435_76891935	PRUNE2	0.927752975869387	6.12478847163063e-36	NA	NA
KLF11	192899	chr9_76905122_76905622	PRUNE2	0.945222545849211	1.08790002643612e-40	NA	NA
KLF11	200504	chr9_128393995_128394495	AL359091.1	0.909291053198264	4.77777154053219e-32	NA	NA
KLF11	200275	chr9_127971195_127971695	CERCAM	0.901775949669468	1.07507287767607e-30	NA	NA
KLF11	200498	chr9_128390101_128390601	CERCAM	0.901385987903686	1.26052353522243e-30	NA	NA
KLF11	200504	chr9_128393995_128394495	CERCAM	0.941923311700787	1.0628540390136e-39	NA	NA
KLF11	200517	chr9_128408359_128408859	CERCAM	0.905859604268673	2.0200787402355e-31	NA	NA
KLF11	203561	chr9_137022040_137022540	ABCA2	0.919497370601053	4.28359330905891e-34	NA	NA
KLF11	203566	chr9_137025447_137025947	ABCA2	0.931173828454342	8.83043999525606e-37	NA	NA
KLF11	203561	chr9_137022040_137022540	RNF208	0.915748857463173	2.58986490843664e-33	NA	NA
KLF11	376033	chrX_71223354_71223854	NLGN3	0.918866471946511	5.79076057583292e-34	NA	NA
KLF11	377671	chrX_129831380_129831880	AL034405.1	0.903072750411658	6.41698021522364e-31	NA	NA
KLF11	378205	chrX_141185315_141185815	LINC00632	0.916736759127359	1.61830647125021e-33	NA	NA
SP4	292	chr1_1425619_1426119	PRKCZ	0.92199280141113	1.24949646392598e-34	NA	NA
SP4	774	chr1_2443803_2444303	PRKCZ	0.901041832254862	1.45090906574938e-30	NA	NA
SP4	777	chr1_2446183_2446683	PRKCZ	0.939959123851827	3.85081142459575e-39	NA	NA
SP4	4390	chr1_17123290_17123790	IGSF21	0.927940360870576	5.52965689532054e-36	NA	NA
SP4	8435	chr1_34165001_34165501	CSMD2	0.901683182126267	1.1171978735951e-30	NA	NA
SP4	9304	chr1_38929371_38929871	BMP8B	0.920010072866672	3.33562715404107e-34	NA	NA
SP4	9684	chr1_40316454_40316954	BMP8B	0.937646467565453	1.74714700906975e-38	NA	NA
SP4	10602	chr1_44011071_44011571	SLC6A9	0.901958072516716	9.98859940855812e-31	NA	NA
SP4	10456	chr1_43541971_43542471	RNF220	0.903921222395133	4.52152706874075e-31	DOWN	NA
SP4	10566	chr1_43953956_43954456	RNF220	0.939386925166973	5.55130317258068e-39	DOWN	NA
SP4	10607	chr1_44014338_44014838	RNF220	0.918362178498442	7.38485407853824e-34	DOWN	NA
SP4	10788	chr1_44592021_44592521	RNF220	0.938100451649281	1.28689453339092e-38	DOWN	NA
SP4	14640	chr1_77399631_77400131	AK5	0.920813148673365	2.25951595548628e-34	NA	NA
SP4	18254	chr1_111219731_111220231	CD53	0.900277402967153	1.95499295430114e-30	NA	NA
SP4	22036	chr1_160069455_160069955	KCNJ10	0.905965554736763	1.93506194619312e-31	NA	NA
SP4	22287	chr1_161068311_161068811	FCGR3A	0.907517617043713	1.01199028930167e-31	NA	NA
SP4	28263	chr1_205247407_205247907	CNTN2	0.921459535416426	1.62779686776871e-34	NA	NA
SP4	28538	chr1_205926222_205926722	CNTN2	0.918380077371935	7.33386664747933e-34	NA	NA
SP4	28184	chr1_205047591_205048091	TMCC2	0.905250982050744	2.60593259255695e-31	NA	NA
SP4	28263	chr1_205247407_205247907	TMCC2	0.905095160545599	2.7837742538282e-31	NA	NA
SP4	28538	chr1_205926222_205926722	TMCC2	0.919603767663622	4.06761906384535e-34	NA	NA
SP4	28263	chr1_205247407_205247907	SLC45A3	0.91085690553054	2.40841359080563e-32	NA	NA
SP4	28538	chr1_205926222_205926722	SLC45A3	0.9166605107516	1.67791638048915e-33	NA	NA
SP4	210633	chr10_48799663_48800163	WDFY4	0.900597034629408	1.72673418819378e-30	NA	NA
SP4	211340	chr10_59176386_59176886	PHYHIPL	0.969333778919738	1.09758690205751e-50	NA	NA
SP4	211340	chr10_59176386_59176886	ANK3	0.950352894996653	2.37970076647342e-42	NA	NA
SP4	215821	chr10_86488953_86489453	AC022028.2	0.940155860490171	3.51067155570499e-39	NA	NA
SP4	215834	chr10_86586394_86586894	AC022028.2	0.909678663830132	4.01385089490479e-32	NA	NA
SP4	215821	chr10_86488953_86489453	AL844892.2	0.916807884037448	1.56717472041746e-33	NA	NA
SP4	217172	chr10_96236151_96236651	PIK3AP1	0.91698673040499	1.43335789818109e-33	NA	NA
SP4	220337	chr10_116961867_116962367	SHTN1	0.905726385414584	2.13348851828086e-31	NA	NA
SP4	220337	chr10_116961867_116962367	MIR3663HG	0.927496433538788	6.9972228698307e-36	NA	NA
SP4	221995	chr10_126939674_126940174	C10orf90	0.900761176111405	1.62011429753891e-30	NA	NA
SP4	224677	chr11_6586462_6586962	SYT9	0.923254404063051	6.53060498880723e-35	NA	NA
SP4	230080	chr11_47392741_47393241	AC090559.1	0.923511107772971	5.71373733627989e-35	NA	NA
SP4	231030	chr11_61026168_61026668	MS4A4E	0.900929143239615	1.51842181394075e-30	NA	NA
SP4	231326	chr11_61757374_61757874	MYRF	0.941523816116968	1.36114903111878e-39	NA	NA
SP4	231440	chr11_61950034_61950534	MYRF	0.925645841674408	1.86970329888231e-35	NA	NA
SP4	233004	chr11_66291582_66292082	CST6	0.919735041078741	3.82720565128251e-34	NA	NA
SP4	239227	chr11_112962774_112963274	AP003100.2	0.927421507857934	7.2439725324088e-36	NA	NA
SP4	239215	chr11_112889439_112889939	NCAM1	0.904691426625504	3.28138294982589e-31	NA	TRUE
SP4	239227	chr11_112962774_112963274	NCAM1	0.957892104020535	4.24272366296281e-45	NA	TRUE
SP4	239643	chr11_115504228_115504728	CADM1	0.931693015993306	6.61488812561153e-37	NA	TRUE
SP4	240150	chr11_117600188_117600688	DSCAML1	0.945787298687023	7.33587628319432e-41	NA	NA
SP4	240189	chr11_117663702_117664202	DSCAML1	0.949005836387542	6.71602803021449e-42	NA	NA
SP4	240201	chr11_117673493_117673993	DSCAML1	0.905676852913658	2.17881772370038e-31	NA	NA
SP4	240205	chr11_117676518_117677018	DSCAML1	0.903535169711177	5.3163178692381e-31	NA	NA
SP4	240230	chr11_117704645_117705145	DSCAML1	0.936588645426983	3.38914148772228e-38	NA	NA
SP4	240238	chr11_117716110_117716610	DSCAML1	0.927310429949563	7.69421285701486e-36	NA	NA
SP4	240240	chr11_117717454_117717954	DSCAML1	0.906250411973986	1.71588800047602e-31	NA	NA
SP4	240248	chr11_117724054_117724554	DSCAML1	0.90560550997588	2.2472411431344e-31	NA	NA
SP4	240565	chr11_118705426_118705926	DSCAML1	0.92534363332162	2.19294437449099e-35	NA	NA
SP4	240348	chr11_117959546_117960046	IL10RA	0.902153500053461	9.20735991949312e-31	NA	NA
SP4	242133	chr11_124935855_124936355	FEZ1	0.938346831167617	1.09333632566292e-38	NA	NA
SP4	246334	chr12_10167393_10167893	CLEC7A	0.925459636481892	2.06115756312687e-35	NA	NA
SP4	246334	chr12_10167393_10167893	OLR1	0.902326812654004	8.61391761016328e-31	NA	NA
SP4	251221	chr12_51391533_51392033	DIP2B	0.918325143973323	7.51183233625175e-34	NA	NA
SP4	251220	chr12_51390989_51391489	GALNT6	0.940052926462473	3.66115939146622e-39	NA	NA
SP4	251229	chr12_51401004_51401504	AC107031.1	0.945659412906607	7.97554732640082e-41	NA	NA
SP4	253954	chr12_70557312_70557812	LINC02821	0.916243163523633	2.05167475584846e-33	NA	NA
SP4	258601	chr12_109625192_109625692	FAM222A	0.916816612359778	1.56195954930742e-33	NA	NA
SP4	258761	chr12_110073396_110073896	FAM222A	0.933521760098305	2.19523070369084e-37	NA	NA
SP4	271622	chr13_101415556_101416056	NALCN	0.907968947805802	8.34494854651425e-32	NA	NA
SP4	275775	chr14_35897703_35898203	AL133304.3	0.946571438222327	4.09928738098609e-41	NA	NA
SP4	275775	chr14_35897703_35898203	LINC00609	0.91555787207944	2.81365566891969e-33	NA	NA
SP4	275775	chr14_35897703_35898203	AL162511.1	0.940724085708056	2.36565273325191e-39	NA	NA
SP4	280064	chr14_72791983_72792483	DPF3	0.926094908455045	1.46771840081296e-35	NA	NA
SP4	280140	chr14_73168297_73168797	DPF3	0.917329795453968	1.21629731176122e-33	NA	NA
SP4	283478	chr14_93744138_93744638	PRIMA1	0.909720316861154	3.94531022939902e-32	NA	NA
SP4	289399	chr15_44195038_44195538	FRMD5	0.915077489672021	3.51393480679243e-33	NA	NA
SP4	290006	chr15_50911484_50911984	ATP8B4	0.922327813164989	1.05009645814044e-34	NA	NA
SP4	294697	chr15_78368594_78369094	ACSBG1	0.911369310461852	1.93199104052411e-32	NA	NA
SP4	295297	chr15_82646794_82647294	CPEB1-AS1	0.925336886173154	2.1975965981635e-35	NA	NA
SP4	295406	chr15_83447685_83448185	CPEB1-AS1	0.904821494947239	3.11283161805364e-31	NA	NA
SP4	297942	chr15_100863833_100864333	PCSK6	0.919988861393342	3.36940830267207e-34	NA	NA
SP4	302145	chr16_19861932_19862432	CCP110	0.908888993550133	5.6924662690585e-32	NA	NA
SP4	302153	chr16_19871589_19872089	CCP110	0.900389325128419	1.8739653835799e-30	NA	NA
SP4	302153	chr16_19871589_19872089	GPRC5B	0.90627556542565	1.6975525862416e-31	NA	NA
SP4	305296	chr16_56589221_56589721	GNAO1	0.906099564157237	1.82580024949477e-31	NA	NA
SP4	307848	chr16_72425373_72425873	AC004158.1	0.909595757521504	4.16759471624266e-32	NA	NA
SP4	308164	chr16_74724142_74724642	FA2H	0.914748633049934	4.09663758028709e-33	NA	NA
SP4	308185	chr16_74747766_74748266	FA2H	0.900223593164518	1.99565437835614e-30	NA	NA
SP4	309687	chr16_84585724_84586224	AC009063.2	0.930220413471034	1.54089472394297e-36	NA	NA
SP4	313114	chr17_5234606_5235106	ARRB2	0.901740031886284	1.0913103803958e-30	NA	NA
SP4	314011	chr17_8954313_8954813	PIK3R5	0.90185614453699	1.04018438563988e-30	NA	NA
SP4	318049	chr17_38434148_38434648	SRCIN1	0.931024102041239	9.63382605358361e-37	NA	NA
SP4	318125	chr17_38571711_38572211	SRCIN1	0.931863044982645	5.98163849410303e-37	NA	NA
SP4	318126	chr17_38572685_38573185	SRCIN1	0.92006695368	3.25715053723357e-34	NA	NA
SP4	318153	chr17_38604741_38605241	SRCIN1	0.945729931524274	7.63144019400857e-41	NA	NA
SP4	321113	chr17_51511918_51512418	LINC02073	0.906174616796442	1.77098211349121e-31	NA	NA
SP4	324498	chr17_74193383_74193883	AC064805.1	0.907847489230833	8.78763588927369e-32	NA	NA
SP4	326305	chr17_78496263_78496763	LINC01973	0.902889298617537	6.88718004476195e-31	NA	NA
SP4	327278	chr17_81115274_81115774	AC120024.1	0.900034281256883	2.15079181872853e-30	NA	NA
SP4	339775	chr19_6730298_6730798	VAV1	0.908044540182156	8.09568662566358e-32	NA	NA
SP4	339797	chr19_6802953_6803453	VAV1	0.928336231266191	4.42840176176178e-36	NA	NA
SP4	342393	chr19_17475625_17476125	FCHO1	0.92039808588528	2.75872748318568e-34	NA	NA
SP4	342870	chr19_18590580_18591080	FCHO1	0.907658554458016	9.51720813828813e-32	NA	NA
SP4	343577	chr19_29525285_29525785	AC008507.2	0.900232583959927	1.99044092475625e-30	NA	NA
SP4	343717	chr19_30292981_30293481	AC008507.2	0.910532344821235	2.79222342777964e-32	NA	NA
SP4	343577	chr19_29525285_29525785	AC005597.1	0.914434220111419	4.73631561805014e-33	NA	NA
SP4	343717	chr19_30292981_30293481	AC005597.1	0.940311948866492	3.1596925613787e-39	NA	NA
SP4	343577	chr19_29525285_29525785	ZNF536	0.90439383596072	3.72079538298081e-31	NA	TRUE
SP4	344326	chr19_35048975_35049475	MAG	0.916933814016669	1.47154715674232e-33	NA	NA
SP4	344434	chr19_35290587_35291087	MAG	0.908860134261405	5.74433414804694e-32	NA	NA
SP4	344434	chr19_35290587_35291087	CD22	0.910160016453393	3.26529555093385e-32	NA	NA
SP4	344434	chr19_35290587_35291087	U62631.1	0.924270986506011	3.8274560082699e-35	NA	NA
SP4	345651	chr19_40823607_40824107	FCGBP	0.934429295890838	1.27022575998533e-37	NA	NA
SP4	348032	chr19_49970023_49970523	ACP4	0.995953612325415	2.04985398382686e-89	NA	NA
SP4	348148	chr19_50496581_50497081	KLK6	0.926888683470668	9.69411314791273e-36	NA	NA
SP4	348911	chr19_54642915_54643415	CACNG6	0.906764617422686	1.38604492742177e-31	NA	NA
SP4	348834	chr19_54387819_54388319	LILRA6	0.923949955175696	4.49357643679077e-35	NA	NA
SP4	348834	chr19_54387819_54388319	LILRB2	0.94005730774507	3.66115939146622e-39	NA	NA
SP4	348893	chr19_54572637_54573137	LILRB2	0.90943126243162	4.49423318670101e-32	NA	NA
SP4	348911	chr19_54642915_54643415	LILRB2	0.941978685846982	1.02444103664931e-39	NA	NA
SP4	348893	chr19_54572637_54573137	LILRB1	0.921969194310099	1.26016842264541e-34	NA	NA
SP4	348834	chr19_54387819_54388319	LILRB4	0.937147166068684	2.38334355988521e-38	NA	NA
SP4	348893	chr19_54572637_54573137	LILRB4	0.954982580637699	5.46051763671943e-44	NA	NA
SP4	348911	chr19_54642915_54643415	LILRB4	0.92027871372312	2.91654397974198e-34	NA	NA
SP4	40216	chr2_34004978_34005478	AC079352.1	0.939543168234724	4.99908063929847e-39	NA	NA
SP4	43119	chr2_55139088_55139588	CCDC88A	0.923020568251325	7.36615160590028e-35	DOWN	NA
SP4	47061	chr2_95071810_95072310	MAL	0.90246915415398	8.15763755360088e-31	NA	NA
SP4	48437	chr2_104430373_104430873	PANTR1	0.903099609593355	6.35873535026656e-31	NA	NA
SP4	48437	chr2_104430373_104430873	AC018730.1	0.929615278658803	2.15045619729661e-36	NA	NA
SP4	53751	chr2_153871507_153872007	GALNT13	0.939988076636084	3.78619359214269e-39	NA	NA
SP4	58430	chr2_199932510_199933010	LINC01792	0.909783177262992	3.84262783087392e-32	NA	NA
SP4	62204	chr2_229714336_229714836	DNER	0.911456359733101	1.86112399144379e-32	NA	NA
SP4	64620	chr2_240820135_240820635	BOK	0.908858774428003	5.74433414804694e-32	NA	NA
SP4	353344	chr20_24981840_24982340	AL157413.1	0.918512820364264	6.87989693221154e-34	NA	NA
SP4	364430	chr21_44919451_44919951	ITGB2	0.915205404899419	3.32584402299469e-33	NA	NA
SP4	366111	chr22_23113914_23114414	AP000350.5	0.942603936345063	6.74255565589767e-40	NA	NA
SP4	369193	chr22_37568842_37569342	SSTR3	0.904196705477598	4.0466755439952e-31	NA	NA
SP4	369379	chr22_37984314_37984814	SSTR3	0.901466609747291	1.22033120590381e-30	NA	NA
SP4	369427	chr22_38033252_38033752	SSTR3	0.90336561286275	5.69183781521578e-31	NA	NA
SP4	369033	chr22_37283311_37283811	CYTH4	0.9024046350153	8.34717827654112e-31	NA	NA
SP4	369016	chr22_37244006_37244506	SH3BP1	0.901650473751847	1.13173899219923e-30	NA	NA
SP4	369193	chr22_37568842_37569342	POLR2F	0.952679646169535	3.75391153955083e-43	NA	NA
SP4	369379	chr22_37984314_37984814	POLR2F	0.946450731305805	4.49280434397841e-41	NA	NA
SP4	369392	chr22_37998470_37998970	POLR2F	0.926094569086237	1.46771840081296e-35	NA	NA
SP4	369427	chr22_38033252_38033752	POLR2F	0.941793477315323	1.14940858637047e-39	NA	NA
SP4	369709	chr22_38740602_38741102	POLR2F	0.900691372003852	1.66430496256047e-30	NA	NA
SP4	369193	chr22_37568842_37569342	SOX10	0.926136201321506	1.44306908428618e-35	NA	NA
SP4	369379	chr22_37984314_37984814	SOX10	0.921593693042979	1.52011046626771e-34	NA	NA
SP4	369392	chr22_37998470_37998970	SOX10	0.938414183657165	1.05408443329495e-38	NA	NA
SP4	369427	chr22_38033252_38033752	SOX10	0.924945468733606	2.67942127687972e-35	NA	NA
SP4	369379	chr22_37984314_37984814	AL031587.4	0.939616789229681	4.75896351540108e-39	NA	NA
SP4	369392	chr22_37998470_37998970	AL031587.4	0.924135717591607	4.09344464612606e-35	NA	NA
SP4	369410	chr22_38019129_38019629	AL031587.4	0.91975883243728	3.79344575857684e-34	NA	NA
SP4	369427	chr22_38033252_38033752	AL031587.4	0.926152971724386	1.431624178332e-35	NA	NA
SP4	70222	chr3_39467125_39467625	MOBP	0.945304518696535	1.02546054410802e-40	NA	NA
SP4	70721	chr3_42735014_42735514	AC006059.1	0.90891959572443	5.62063848775149e-32	NA	NA
SP4	79499	chr3_122295241_122295741	CD86	0.900455067928822	1.82734651887668e-30	NA	NA
SP4	81419	chr3_132283396_132283896	ACPP	0.904932940572537	2.97768498688706e-31	NA	NA
SP4	86478	chr3_179974007_179974507	PEX5L	0.919545988701642	4.18451470449169e-34	NA	NA
SP4	86478	chr3_179974007_179974507	AC092939.1	0.924136947750884	4.09344464612606e-35	NA	NA
SP4	101311	chr4_114647239_114647739	UGT8	0.911952502774628	1.49163024338778e-32	NA	NA
SP4	105309	chr4_164383230_164383730	MARCH1	0.937520439990175	1.87814265197569e-38	NA	NA
SP4	123163	chr5_147084642_147085142	PPP2R2B	0.900477877551307	1.81179474445442e-30	NA	NA
SP4	124925	chr5_157456186_157456686	FNDC9	0.936959312338241	2.67868573206235e-38	NA	NA
SP4	126041	chr5_169636965_169637465	DOCK2	0.931982801263691	5.56998701198833e-37	NA	NA
SP4	144315	chr6_136306478_136306978	MAP7	0.921717701118666	1.43739325759142e-34	NA	NA
SP4	148373	chr6_163242961_163243461	AL137182.1	0.909241044882065	4.87088023003275e-32	NA	NA
SP4	148384	chr6_163253780_163254280	AL137182.1	0.927852607123086	5.80509129510583e-36	NA	NA
SP4	148373	chr6_163242961_163243461	PACRG-AS3	0.951193801236203	1.22722340570505e-42	NA	NA
SP4	148384	chr6_163253780_163254280	PACRG-AS3	0.911364278493045	1.93485548020865e-32	NA	NA
SP4	148462	chr6_163352203_163352703	PACRG-AS3	0.918993445903111	5.47604761150112e-34	NA	NA
SP4	148373	chr6_163242961_163243461	PACRG-AS1	0.906866035136623	1.33114893350504e-31	NA	NA
SP4	148384	chr6_163253780_163254280	PACRG-AS1	0.904081282689835	4.24273324905014e-31	NA	NA
SP4	148462	chr6_163352203_163352703	PACRG-AS1	0.907702827409535	9.33848521106758e-32	NA	NA
SP4	154077	chr7_28708558_28709058	CREB5	0.922727564356318	8.57255197631348e-35	NA	NA
SP4	172556	chr8_21857764_21858264	AC103719.1	0.900339819150835	1.90927517780444e-30	NA	NA
SP4	176280	chr8_52409724_52410224	ST18	0.903444016181509	5.52034830556182e-31	NA	NA
SP4	192886	chr9_76891435_76891935	PRUNE2	0.927752975869387	6.12478847163063e-36	NA	NA
SP4	192899	chr9_76905122_76905622	PRUNE2	0.945222545849211	1.08790002643612e-40	NA	NA
SP4	200281	chr9_127975724_127976224	AL359091.1	0.909541726036617	4.26842012398029e-32	NA	NA
SP4	200504	chr9_128393995_128394495	AL359091.1	0.909291053198264	4.77777154053219e-32	NA	NA
SP4	200275	chr9_127971195_127971695	CERCAM	0.901775949669468	1.07507287767607e-30	NA	NA
SP4	200281	chr9_127975724_127976224	CERCAM	0.914107084925596	5.50887987091878e-33	NA	NA
SP4	200498	chr9_128390101_128390601	CERCAM	0.901385987903686	1.26052353522243e-30	NA	NA
SP4	200504	chr9_128393995_128394495	CERCAM	0.941923311700787	1.0628540390136e-39	NA	NA
SP4	203561	chr9_137022040_137022540	ABCA2	0.919497370601053	4.28359330905891e-34	NA	NA
SP4	203566	chr9_137025447_137025947	ABCA2	0.931173828454342	8.83043999525606e-37	NA	NA
SP4	203561	chr9_137022040_137022540	RNF208	0.915748857463173	2.58986490843664e-33	NA	NA
SP4	376033	chrX_71223354_71223854	NLGN3	0.918866471946511	5.79076057583292e-34	NA	NA
SP4	377671	chrX_129831380_129831880	AL034405.1	0.903072750411658	6.41698021522364e-31	NA	NA
SP4	378181	chrX_140672974_140673474	LINC00632	0.920619097672892	2.479527343532e-34	NA	NA
SP4	378205	chrX_141185315_141185815	LINC00632	0.916736759127359	1.61830647125021e-33	NA	NA
KLF6	292	chr1_1425619_1426119	PRKCZ	0.92199280141113	1.24949646392598e-34	NA	NA
KLF6	774	chr1_2443803_2444303	PRKCZ	0.901041832254862	1.45090906574938e-30	NA	NA
KLF6	776	chr1_2445585_2446085	PRKCZ	0.903074243869225	6.41698021522364e-31	NA	NA
KLF6	4390	chr1_17123290_17123790	IGSF21	0.927940360870576	5.52965689532054e-36	NA	NA
KLF6	4436	chr1_17398238_17398738	IGSF21	0.926566800083993	1.13495229249139e-35	NA	NA
KLF6	4558	chr1_18041125_18041625	IGSF21	0.92922319388976	2.65277266696426e-36	NA	NA
KLF6	4581	chr1_18110108_18110608	IGSF21	0.916489603941853	1.81743417762722e-33	NA	NA
KLF6	7812	chr1_31811524_31812024	COL16A1	0.901896721782721	1.02327673711555e-30	NA	NA
KLF6	8435	chr1_34165001_34165501	CSMD2	0.901683182126267	1.1171978735951e-30	NA	NA
KLF6	8865	chr1_36486549_36487049	CSF3R	0.902432906806357	8.26079481728813e-31	NA	NA
KLF6	9684	chr1_40316454_40316954	BMP8B	0.937646467565453	1.74714700906975e-38	NA	NA
KLF6	10468	chr1_43552740_43553240	SLC6A9	0.90542762226985	2.41988020197614e-31	NA	NA
KLF6	10602	chr1_44011071_44011571	SLC6A9	0.901958072516716	9.98859940855812e-31	NA	NA
KLF6	10468	chr1_43552740_43553240	RNF220	0.917432065656851	1.16007649035513e-33	DOWN	NA
KLF6	10788	chr1_44592021_44592521	RNF220	0.938100451649281	1.28689453339092e-38	DOWN	NA
KLF6	21374	chr1_156388482_156388982	AL355388.1	0.911736946299969	1.64412617026867e-32	NA	NA
KLF6	22287	chr1_161068311_161068811	FCGR3A	0.907517617043713	1.01199028930167e-31	NA	NA
KLF6	28179	chr1_205043526_205044026	CNTN2	0.939014482316682	7.03169218677619e-39	NA	NA
KLF6	28475	chr1_205669607_205670107	CNTN2	0.926811367890577	1.00892341385488e-35	NA	NA
KLF6	28179	chr1_205043526_205044026	TMCC2	0.927150086387314	8.4320490134577e-36	NA	NA
KLF6	28475	chr1_205669607_205670107	TMCC2	0.940468186468662	2.84283436911516e-39	NA	NA
KLF6	28476	chr1_205670586_205671086	TMCC2	0.900209857783602	2.00619211742295e-30	NA	NA
KLF6	28179	chr1_205043526_205044026	CDK18	0.902260660602721	8.84954090279407e-31	NA	NA
KLF6	28179	chr1_205043526_205044026	SLC45A3	0.932553720247183	3.92170760233846e-37	NA	NA
KLF6	28475	chr1_205669607_205670107	SLC45A3	0.936033021110181	4.84335141844273e-38	NA	NA
KLF6	28476	chr1_205670586_205671086	SLC45A3	0.903400944099886	5.61117761008987e-31	NA	NA
KLF6	28876	chr1_207398947_207399447	C4BPB	0.921047723603737	2.01093643523639e-34	NA	NA
KLF6	207681	chr10_22615817_22616317	PIP4K2A	0.957601512809307	5.45761703807856e-45	NA	NA
KLF6	215854	chr10_86665787_86666287	AL844892.2	0.907514890881379	1.01245221933241e-31	NA	NA
KLF6	217286	chr10_96673191_96673691	BLNK	0.920373766721667	2.78945881340106e-34	NA	NA
KLF6	217286	chr10_96673191_96673691	PIK3AP1	0.910953690424281	2.30713181873668e-32	NA	NA
KLF6	220367	chr10_117004999_117005499	ENO4	0.905881714127947	2.00208858827446e-31	NA	NA
KLF6	220367	chr10_117004999_117005499	SHTN1	0.928407992914425	4.24905911878814e-36	NA	NA
KLF6	220892	chr10_121132329_121132829	FGFR2	0.916180157407344	2.1143639767278e-33	NA	NA
KLF6	221172	chr10_122478968_122479468	FGFR2	0.921303185818325	1.76349397577361e-34	NA	NA
KLF6	221967	chr10_126670903_126671403	AL589787.2	0.93440130892253	1.28322750127772e-37	NA	NA
KLF6	221967	chr10_126670903_126671403	LINC00601	0.904240745461779	3.97057585057502e-31	NA	NA
KLF6	221967	chr10_126670903_126671403	C10orf90	0.93983057207758	4.14221167864032e-39	NA	NA
KLF6	224634	chr11_6411394_6411894	SYT9	0.936491934205189	3.59779120974116e-38	NA	NA
KLF6	231030	chr11_61026168_61026668	MS4A4E	0.900929143239615	1.51842181394075e-30	NA	NA
KLF6	231316	chr11_61749611_61750111	MYRF	0.957113195452935	8.21770978702249e-45	NA	NA
KLF6	231331	chr11_61760972_61761472	MYRF	0.977483957534781	2.06116906609565e-56	NA	NA
KLF6	233004	chr11_66291582_66292082	CST6	0.919735041078741	3.82720565128251e-34	NA	NA
KLF6	239227	chr11_112962774_112963274	AP003100.2	0.927421507857934	7.2439725324088e-36	NA	NA
KLF6	239226	chr11_112962166_112962666	NCAM1	0.925385920197494	2.14748280879012e-35	NA	TRUE
KLF6	239227	chr11_112962774_112963274	NCAM1	0.957892104020535	4.24272366296281e-45	NA	TRUE
KLF6	239643	chr11_115504228_115504728	CADM1	0.931693015993306	6.61488812561153e-37	NA	TRUE
KLF6	240096	chr11_117497349_117497849	DSCAML1	0.929919506421334	1.82731094007019e-36	NA	NA
KLF6	240113	chr11_117535460_117535960	DSCAML1	0.917784200763211	9.742039738497e-34	NA	NA
KLF6	240179	chr11_117654823_117655323	DSCAML1	0.916764019986502	1.59940370993964e-33	NA	NA
KLF6	240189	chr11_117663702_117664202	DSCAML1	0.949005836387542	6.71602803021449e-42	NA	NA
KLF6	240211	chr11_117681372_117681872	DSCAML1	0.936720702446315	3.10513341070796e-38	NA	NA
KLF6	240230	chr11_117704645_117705145	DSCAML1	0.936588645426983	3.38914148772228e-38	NA	NA
KLF6	240241	chr11_117718005_117718505	DSCAML1	0.952430091346855	4.55027317281288e-43	NA	NA
KLF6	240248	chr11_117724054_117724554	DSCAML1	0.90560550997588	2.2472411431344e-31	NA	NA
KLF6	251221	chr12_51391533_51392033	DIP2B	0.918325143973323	7.51183233625175e-34	NA	NA
KLF6	251428	chr12_52061659_52062159	AC107031.1	0.92245315974704	9.83799209394204e-35	NA	NA
KLF6	252246	chr12_56082929_56083429	ERBB3	0.957123456798019	8.21770978702249e-45	NA	NA
KLF6	258583	chr12_109606463_109606963	FAM222A	0.907532234171503	1.00596225954839e-31	NA	NA
KLF6	258599	chr12_109623739_109624239	FAM222A	0.925740679156183	1.7887055568325e-35	NA	NA
KLF6	258761	chr12_110073396_110073896	FAM222A	0.933521760098305	2.19523070369084e-37	NA	NA
KLF6	259191	chr12_112182483_112182983	RASAL1	0.949217680695402	5.69937676016391e-42	NA	NA
KLF6	263895	chr13_25170616_25171116	AMER2	0.922649301846825	8.91410037522813e-35	NA	NA
KLF6	276797	chr14_51093330_51093830	MAP4K5	0.90200518788727	9.79808989550982e-31	NA	NA
KLF6	280064	chr14_72791983_72792483	DPF3	0.926094908455045	1.46771840081296e-35	NA	NA
KLF6	285124	chr14_102209114_102209614	LINC00677	0.905751024425954	2.11605165964205e-31	NA	NA
KLF6	289399	chr15_44195038_44195538	FRMD5	0.915077489672021	3.51393480679243e-33	NA	NA
KLF6	290110	chr15_51341406_51341906	GLDN	0.933299268890383	2.51783174176435e-37	NA	NA
KLF6	290129	chr15_51375542_51376042	GLDN	0.915713077183282	2.62870498149828e-33	NA	NA
KLF6	295298	chr15_82647482_82647982	CPEB1	0.913049118055153	8.96298025675315e-33	NA	NA
KLF6	295299	chr15_82648506_82649006	CPEB1	0.908880896231699	5.69945718709312e-32	NA	NA
KLF6	295297	chr15_82646794_82647294	CPEB1-AS1	0.925336886173154	2.1975965981635e-35	NA	NA
KLF6	295298	chr15_82647482_82647982	CPEB1-AS1	0.93289973245605	3.19716076786382e-37	NA	NA
KLF6	295299	chr15_82648506_82649006	CPEB1-AS1	0.952738406380895	3.60901955340091e-43	NA	NA
KLF6	295405	chr15_83447082_83447582	CPEB1-AS1	0.934188898222768	1.45975802677511e-37	NA	NA
KLF6	295298	chr15_82647482_82647982	SH3GL3	0.926449138933997	1.21414458264824e-35	NA	NA
KLF6	295299	chr15_82648506_82649006	SH3GL3	0.907855802418689	8.76084650627197e-32	NA	NA
KLF6	298127	chr15_101488807_101489307	PCSK6	0.905977152246974	1.9263138329722e-31	NA	NA
KLF6	298128	chr15_101489452_101489952	PCSK6	0.93112608991553	9.05591330362239e-37	NA	NA
KLF6	302154	chr16_19872179_19872679	CCP110	0.913772159558358	6.43252642104387e-33	NA	NA
KLF6	302784	chr16_24853814_24854314	SLC5A11	0.913575213687853	7.04507960777004e-33	NA	NA
KLF6	302865	chr16_25691648_25692148	AC093516.1	0.911918844530649	1.5148670810762e-32	NA	NA
KLF6	303882	chr16_31348676_31349176	ITGAM	0.907175194927062	1.16610361865234e-31	NA	NA
KLF6	304639	chr16_51237920_51238420	AC025810.1	0.948358434696923	1.11681758877328e-41	NA	NA
KLF6	304644	chr16_51268128_51268628	AC025810.1	0.911867434279484	1.55184766485784e-32	NA	NA
KLF6	305078	chr16_56108153_56108653	GNAO1	0.933790517752171	1.87156261431487e-37	NA	NA
KLF6	305169	chr16_56294180_56294680	GNAO1	0.903934700026628	4.49760658484996e-31	NA	NA
KLF6	305175	chr16_56299245_56299745	GNAO1	0.929387974959497	2.42951022937978e-36	NA	NA
KLF6	305296	chr16_56589221_56589721	GNAO1	0.906099564157237	1.82580024949477e-31	NA	NA
KLF6	307212	chr16_68737969_68738469	CDH1	0.907255281949702	1.12729073221598e-31	NA	NA
KLF6	308164	chr16_74724142_74724642	FA2H	0.914748633049934	4.09663758028709e-33	NA	NA
KLF6	308165	chr16_74724769_74725269	FA2H	0.952198127459142	5.49040445403501e-43	NA	NA
KLF6	308185	chr16_74747766_74748266	FA2H	0.900223593164518	1.99565437835614e-30	NA	NA
KLF6	308186	chr16_74748515_74749015	FA2H	0.916649643849349	1.68455545500187e-33	NA	NA
KLF6	308201	chr16_74774558_74775058	FA2H	0.9266075150897	1.11427471092209e-35	NA	NA
KLF6	309589	chr16_84356607_84357107	LINC02139	0.931672304506982	6.68547419735475e-37	NA	NA
KLF6	312604	chr17_3531077_3531577	ASPA	0.950989647730031	1.44104234820626e-42	NA	NA
KLF6	313983	chr17_8794629_8795129	PIK3R5	0.906682419565853	1.43607438981947e-31	NA	NA
KLF6	317308	chr17_32927677_32928177	TMEM98	0.945027740047135	1.24672972588917e-40	NA	NA
KLF6	317890	chr17_37100144_37100644	CCL3L1	0.908790832078042	5.89566612800106e-32	NA	NA
KLF6	318121	chr17_38568488_38568988	SRCIN1	0.919159356059845	5.04516669346781e-34	NA	NA
KLF6	324638	chr17_74528520_74529020	AC103809.1	0.918102398260784	8.39593124424618e-34	NA	NA
KLF6	324638	chr17_74528520_74529020	AC064805.1	0.913830345772399	6.26785290080101e-33	NA	NA
KLF6	325094	chr17_75571126_75571626	AC064805.1	0.951909033548064	6.89104582862935e-43	NA	NA
KLF6	326169	chr17_78230956_78231456	LINC01973	0.909124295687523	5.12950833252794e-32	NA	NA
KLF6	326170	chr17_78231744_78232244	LINC01973	0.901933773629005	1.0075288822748e-30	NA	NA
KLF6	326177	chr17_78237347_78237847	LINC01973	0.908693363638845	6.15660660114806e-32	NA	NA
KLF6	326170	chr17_78231744_78232244	DNAH17-AS1	0.917725689006739	9.99649012327442e-34	NA	NA
KLF6	326849	chr17_79950589_79951089	AC120024.1	0.908040270149738	8.10513698421488e-32	NA	NA
KLF6	327278	chr17_81115274_81115774	AC120024.1	0.900034281256883	2.15079181872853e-30	NA	NA
KLF6	327297	chr17_81128742_81129242	AC120024.1	0.938703929358373	8.67743805438102e-39	NA	NA
KLF6	327295	chr17_81127214_81127714	AATK	0.902140551160428	9.24749263432919e-31	NA	NA
KLF6	327297	chr17_81128742_81129242	AATK	0.943598277170306	3.46225968312782e-40	NA	NA
KLF6	327300	chr17_81130871_81131371	AATK	0.915249884856272	3.255661843961e-33	NA	NA
KLF6	327422	chr17_81381046_81381546	AATK	0.902922541777454	6.80037450522644e-31	NA	NA
KLF6	327467	chr17_81427138_81427638	AATK	0.924769384936549	2.91985808005667e-35	NA	NA
KLF6	339775	chr19_6730298_6730798	VAV1	0.908044540182156	8.09568662566358e-32	NA	NA
KLF6	339791	chr19_6773281_6773781	PCP2	0.917866171212857	9.37058444358245e-34	NA	NA
KLF6	340200	chr19_8502517_8503017	CLEC4G	0.900113187574366	2.08453112318382e-30	NA	NA
KLF6	343565	chr19_29504913_29505413	VSTM2B	0.907398588963427	1.06339917399885e-31	NA	NA
KLF6	343565	chr19_29504913_29505413	AC008507.2	0.916127252825407	2.16512753537549e-33	NA	NA
KLF6	343577	chr19_29525285_29525785	AC008507.2	0.900232583959927	1.99044092475625e-30	NA	NA
KLF6	343717	chr19_30292981_30293481	AC008507.2	0.910532344821235	2.79222342777964e-32	NA	NA
KLF6	343736	chr19_30372055_30372555	AC008507.2	0.905899783514743	1.98943501691733e-31	NA	NA
KLF6	343565	chr19_29504913_29505413	AC005597.1	0.94723481724846	2.5560418991492e-41	NA	NA
KLF6	343577	chr19_29525285_29525785	AC005597.1	0.914434220111419	4.73631561805014e-33	NA	NA
KLF6	343704	chr19_30235971_30236471	AC005597.1	0.926284272029231	1.32782522084381e-35	NA	NA
KLF6	343717	chr19_30292981_30293481	AC005597.1	0.940311948866492	3.1596925613787e-39	NA	NA
KLF6	343736	chr19_30372055_30372555	AC005597.1	0.90278201545488	7.17666836501836e-31	NA	NA
KLF6	343549	chr19_29483376_29483876	ZNF536	0.921410647001513	1.66552263264021e-34	NA	TRUE
KLF6	343565	chr19_29504913_29505413	ZNF536	0.93749796780882	1.90108982523695e-38	NA	TRUE
KLF6	343577	chr19_29525285_29525785	ZNF536	0.90439383596072	3.72079538298081e-31	NA	TRUE
KLF6	343697	chr19_30227605_30228105	ZNF536	0.918491913138956	6.92993671882895e-34	NA	TRUE
KLF6	343736	chr19_30372055_30372555	ZNF536	0.912752781190172	1.0292982513855e-32	NA	TRUE
KLF6	344326	chr19_35048975_35049475	MAG	0.916933814016669	1.47154715674232e-33	NA	NA
KLF6	344356	chr19_35115171_35115671	MAG	0.925219200430954	2.32726005250988e-35	NA	NA
KLF6	344434	chr19_35290587_35291087	MAG	0.908860134261405	5.74433414804694e-32	NA	NA
KLF6	344434	chr19_35290587_35291087	CD22	0.910160016453393	3.26529555093385e-32	NA	NA
KLF6	344434	chr19_35290587_35291087	U62631.1	0.924270986506011	3.8274560082699e-35	NA	NA
KLF6	348031	chr19_49969255_49969755	ACP4	0.902199824327314	9.04643608137876e-31	NA	NA
KLF6	348032	chr19_49970023_49970523	ACP4	0.995953612325415	2.04985398382686e-89	NA	NA
KLF6	348407	chr19_51651167_51651667	ACP4	0.949379996916407	5.04673277896267e-42	NA	NA
KLF6	348265	chr19_50969402_50969902	KLK6	0.940132286443025	3.55275792032371e-39	NA	NA
KLF6	348407	chr19_51651167_51651667	SIGLEC9	0.959886631728293	6.32375917168135e-46	NA	NA
KLF6	348407	chr19_51651167_51651667	CD33	0.930464095554457	1.33628021361801e-36	NA	NA
KLF6	348407	chr19_51651167_51651667	AC008750.4	0.909723608844152	3.94263471082868e-32	NA	NA
KLF6	348407	chr19_51651167_51651667	SIGLEC10	0.94324028109967	4.36678003769555e-40	NA	NA
KLF6	348407	chr19_51651167_51651667	SIGLEC8	0.9748904635314	2.04666762237057e-54	NA	NA
KLF6	348834	chr19_54387819_54388319	LILRA6	0.923949955175696	4.49357643679077e-35	NA	NA
KLF6	348785	chr19_54271017_54271517	LILRB2	0.918295855762655	7.61937177116736e-34	NA	NA
KLF6	348834	chr19_54387819_54388319	LILRB2	0.94005730774507	3.66115939146622e-39	NA	NA
KLF6	348893	chr19_54572637_54573137	LILRB2	0.90943126243162	4.49423318670101e-32	NA	NA
KLF6	348785	chr19_54271017_54271517	LILRB1	0.943894127443649	2.85556690664572e-40	NA	NA
KLF6	348827	chr19_54375214_54375714	LILRB1	0.915655019376087	2.68651039455324e-33	NA	NA
KLF6	348893	chr19_54572637_54573137	LILRB1	0.921969194310099	1.26016842264541e-34	NA	NA
KLF6	348785	chr19_54271017_54271517	LILRB4	0.960766802447558	2.6395185433395e-46	NA	NA
KLF6	348827	chr19_54375214_54375714	LILRB4	0.906911197343061	1.30785414330937e-31	NA	NA
KLF6	348834	chr19_54387819_54388319	LILRB4	0.937147166068684	2.38334355988521e-38	NA	NA
KLF6	348881	chr19_54521016_54521516	LILRB4	0.918958418267379	5.5573364294418e-34	NA	NA
KLF6	348893	chr19_54572637_54573137	LILRB4	0.954982580637699	5.46051763671943e-44	NA	NA
KLF6	349074	chr19_55451847_55452347	AC006116.9	0.906593736183635	1.49299299164089e-31	NA	NA
KLF6	39222	chr2_26847781_26848281	DPYSL5	0.906182691072744	1.76580478837545e-31	NA	NA
KLF6	48529	chr2_104853763_104854263	PANTR1	0.921812838631606	1.36581323437301e-34	NA	NA
KLF6	48554	chr2_104872344_104872844	PANTR1	0.915679237560444	2.66549106510944e-33	NA	NA
KLF6	48529	chr2_104853763_104854263	AC018730.1	0.952622127348507	3.85986578524595e-43	NA	NA
KLF6	48554	chr2_104872344_104872844	AC018730.1	0.90382127880817	4.71414729281822e-31	NA	NA
KLF6	50880	chr2_127153627_127154127	BIN1	0.923950225010406	4.49357643679077e-35	NA	NA
KLF6	53751	chr2_153871507_153872007	GALNT13	0.939988076636084	3.78619359214269e-39	NA	NA
KLF6	62204	chr2_229714336_229714836	DNER	0.911456359733101	1.86112399144379e-32	NA	NA
KLF6	62205	chr2_229714933_229715433	DNER	0.914351617101482	4.92429541294105e-33	NA	NA
KLF6	64620	chr2_240820135_240820635	BOK	0.908858774428003	5.74433414804694e-32	NA	NA
KLF6	357057	chr20_48773998_48774498	AL139351.2	0.902921149126424	6.80037450522644e-31	NA	NA
KLF6	362272	chr21_32978234_32978734	LINC00945	0.919054667617591	5.32111091559298e-34	NA	NA
KLF6	362342	chr21_33116543_33117043	LINC00945	0.901300967844492	1.30533134064776e-30	NA	NA
KLF6	362284	chr21_33025496_33025996	OLIG1	0.904939810962109	2.97064479022178e-31	NA	NA
KLF6	362317	chr21_33069912_33070412	OLIG1	0.908231795094624	7.51350262051014e-32	NA	NA
KLF6	362328	chr21_33078820_33079320	OLIG1	0.914212277002747	5.2702090186736e-33	NA	NA
KLF6	362342	chr21_33116543_33117043	OLIG1	0.90890890233852	5.64416449156201e-32	NA	NA
KLF6	364430	chr21_44919451_44919951	ITGB2	0.915205404899419	3.32584402299469e-33	NA	NA
KLF6	366112	chr22_23114416_23114916	AP000350.5	0.901638555350054	1.13688364404723e-30	NA	NA
KLF6	369327	chr22_37892912_37893412	SSTR3	0.900437093992622	1.84035568018019e-30	NA	NA
KLF6	369379	chr22_37984314_37984814	SSTR3	0.901466609747291	1.22033120590381e-30	NA	NA
KLF6	369417	chr22_38026293_38026793	SSTR3	0.928603993536736	3.78860884482009e-36	NA	NA
KLF6	369418	chr22_38026798_38027298	SSTR3	0.903901660439322	4.55791707237605e-31	NA	NA
KLF6	369033	chr22_37283311_37283811	CYTH4	0.9024046350153	8.34717827654112e-31	NA	NA
KLF6	369016	chr22_37244006_37244506	SH3BP1	0.901650473751847	1.13173899219923e-30	NA	NA
KLF6	369327	chr22_37892912_37893412	POLR2F	0.943672568218527	3.30602649660647e-40	NA	NA
KLF6	369379	chr22_37984314_37984814	POLR2F	0.946450731305805	4.49280434397841e-41	NA	NA
KLF6	369392	chr22_37998470_37998970	POLR2F	0.926094569086237	1.46771840081296e-35	NA	NA
KLF6	369406	chr22_38016418_38016918	POLR2F	0.926670678595044	1.07964404049854e-35	NA	NA
KLF6	369417	chr22_38026293_38026793	POLR2F	0.90976911791609	3.86156106847127e-32	NA	NA
KLF6	369327	chr22_37892912_37893412	SOX10	0.932913803004241	3.19138760078723e-37	NA	NA
KLF6	369377	chr22_37982876_37983376	SOX10	0.913402376512017	7.60349153130033e-33	NA	NA
KLF6	369379	chr22_37984314_37984814	SOX10	0.921593693042979	1.52011046626771e-34	NA	NA
KLF6	369392	chr22_37998470_37998970	SOX10	0.938414183657165	1.05408443329495e-38	NA	NA
KLF6	369406	chr22_38016418_38016918	SOX10	0.932899978825527	3.19716076786382e-37	NA	NA
KLF6	369327	chr22_37892912_37893412	AL031587.4	0.926850624068708	9.88356058783403e-36	NA	NA
KLF6	369379	chr22_37984314_37984814	AL031587.4	0.939616789229681	4.75896351540108e-39	NA	NA
KLF6	369392	chr22_37998470_37998970	AL031587.4	0.924135717591607	4.09344464612606e-35	NA	NA
KLF6	369406	chr22_38016418_38016918	AL031587.4	0.911406067045046	1.89965473801716e-32	NA	NA
KLF6	369410	chr22_38019129_38019629	AL031587.4	0.91975883243728	3.79344575857684e-34	NA	NA
KLF6	369417	chr22_38026293_38026793	AL031587.4	0.934862767047785	9.80227606465356e-38	NA	NA
KLF6	369418	chr22_38026798_38027298	AL031587.4	0.925555207674712	1.96747307227014e-35	NA	NA
KLF6	369699	chr22_38733591_38734091	AL031587.4	0.902828541359832	7.0501377169877e-31	NA	NA
KLF6	370674	chr22_41924897_41925397	TNFRSF13C	0.904263988795053	3.93511024690643e-31	NA	NA
KLF6	70222	chr3_39467125_39467625	MOBP	0.945304518696535	1.02546054410802e-40	NA	NA
KLF6	107502	chr5_692046_692546	ZDHHC11B	0.909107850121821	5.16503901933551e-32	NA	NA
KLF6	113175	chr5_61621339_61621839	C5orf64	0.955623684656685	3.06865613493665e-44	NA	NA
KLF6	124925	chr5_157456186_157456686	FNDC9	0.936959312338241	2.67868573206235e-38	NA	NA
KLF6	126073	chr5_169895866_169896366	INSYN2B	0.929895216879568	1.84641783589836e-36	NA	NA
KLF6	126800	chr5_173557010_173557510	AC008663.1	0.906790101058476	1.37203246254021e-31	NA	NA
KLF6	128509	chr6_487881_488381	AL033381.3	0.938389771645322	1.06848400948746e-38	NA	NA
KLF6	143949	chr6_134317644_134318144	SGK1	0.933721786421168	1.94157007587377e-37	NA	NA
KLF6	148401	chr6_163284482_163284982	AL137182.1	0.92526293031202	2.27757131043631e-35	NA	NA
KLF6	148401	chr6_163284482_163284982	PACRG-AS3	0.949603284329273	4.27898924465956e-42	NA	NA
KLF6	148401	chr6_163284482_163284982	PACRG-AS1	0.913081380254275	8.82989504658261e-33	NA	NA
KLF6	148401	chr6_163284482_163284982	QKI	0.907001604544456	1.25643729683501e-31	NA	NA
KLF6	157433	chr7_50304345_50304845	IKZF1	0.935078567908208	8.63651290664713e-38	NA	NA
KLF6	176280	chr8_52409724_52410224	ST18	0.903444016181509	5.52034830556182e-31	NA	NA
KLF6	187965	chr9_1051819_1052319	DMRT2	0.906359794598329	1.63961582664712e-31	NA	NA
KLF6	195127	chr9_93945735_93946235	NUTM2F	0.931377129511248	7.84232575185326e-37	NA	NA
KLF6	196208	chr9_101028392_101028892	PLPPR1	0.92263088269234	8.99225348985091e-35	NA	NA
KLF6	200513	chr9_128405066_128405566	AL359091.1	0.919420436755343	4.4579304449481e-34	NA	NA
KLF6	200275	chr9_127971195_127971695	CERCAM	0.901775949669468	1.07507287767607e-30	NA	NA
KLF6	200513	chr9_128405066_128405566	CERCAM	0.952216707685468	5.46749200314198e-43	NA	NA
KLF6	200527	chr9_128416652_128417152	CERCAM	0.920939823879216	2.12082400154823e-34	NA	NA
KLF6	203566	chr9_137025447_137025947	ABCA2	0.931173828454342	8.83043999525606e-37	NA	NA
MECP2	520	chr1_2074029_2074529	PRKCZ	0.911456200587795	1.86112399144379e-32	NA	NA
MECP2	528	chr1_2087720_2088220	PRKCZ	0.957163238500353	8.17737857874211e-45	NA	NA
MECP2	922	chr1_2914653_2915153	PRKCZ	0.926849422047047	9.88356058783403e-36	NA	NA
MECP2	10456	chr1_43541971_43542471	RNF220	0.903921222395133	4.52152706874075e-31	DOWN	NA
MECP2	21374	chr1_156388482_156388982	AL355388.1	0.911736946299969	1.64412617026867e-32	NA	NA
MECP2	27850	chr1_204267121_204267621	CNTN2	0.929750165554802	2.01053188741586e-36	NA	NA
MECP2	28177	chr1_205041846_205042346	CNTN2	0.910246280784998	3.14462130663363e-32	NA	NA
MECP2	28178	chr1_205042968_205043468	CNTN2	0.948845825340133	7.49920644130104e-42	NA	NA
MECP2	28409	chr1_205519380_205519880	CNTN2	0.908090232602507	7.93790752683554e-32	NA	NA
MECP2	27850	chr1_204267121_204267621	TMCC2	0.927534378838454	6.85408597681131e-36	NA	NA
MECP2	28177	chr1_205041846_205042346	TMCC2	0.920323352519749	2.85476969597565e-34	NA	NA
MECP2	28178	chr1_205042968_205043468	TMCC2	0.942456727307717	7.4643607541594e-40	NA	NA
MECP2	28409	chr1_205519380_205519880	TMCC2	0.912413012266188	1.20698540999029e-32	NA	NA
MECP2	28178	chr1_205042968_205043468	CDK18	0.905780148784541	2.08976597030149e-31	NA	NA
MECP2	28177	chr1_205041846_205042346	SLC45A3	0.931757208096689	6.38273496436261e-37	NA	NA
MECP2	28178	chr1_205042968_205043468	SLC45A3	0.951591232492676	8.98203717315779e-43	NA	NA
MECP2	28409	chr1_205519380_205519880	SLC45A3	0.921026327304901	2.02869238251441e-34	NA	NA
MECP2	215834	chr10_86586394_86586894	AC022028.2	0.909678663830132	4.01385089490479e-32	NA	NA
MECP2	220378	chr10_117136944_117137444	MIR3663HG	0.912994054325049	9.20125487592574e-33	NA	NA
MECP2	221832	chr10_125795045_125795545	C10orf90	0.903056810611007	6.45788565695729e-31	NA	NA
MECP2	225816	chr11_12134159_12134659	AC013549.4	0.911680746286577	1.68541283379707e-32	NA	NA
MECP2	230863	chr11_60310654_60311154	MS4A6A	0.912960021287888	9.32907889566386e-33	NA	NA
MECP2	230863	chr11_60310654_60311154	MS4A4E	0.929343117950829	2.48398826785489e-36	NA	NA
MECP2	230863	chr11_60310654_60311154	MS4A7	0.926983833741259	9.17982481125632e-36	NA	NA
MECP2	230863	chr11_60310654_60311154	MS4A14	0.93454914206198	1.17986379942858e-37	NA	NA
MECP2	231330	chr11_61760426_61760926	MYRF	0.926683610780833	1.07348641626234e-35	NA	NA
MECP2	234201	chr11_71139787_71140287	KRTAP5-11	0.910664364701997	2.63267217780645e-32	NA	NA
MECP2	240114	chr11_117536059_117536559	DSCAML1	0.905127218574429	2.7457704300191e-31	NA	NA
MECP2	240205	chr11_117676518_117677018	DSCAML1	0.903535169711177	5.3163178692381e-31	NA	NA
MECP2	240238	chr11_117716110_117716610	DSCAML1	0.927310429949563	7.69421285701486e-36	NA	NA
MECP2	242358	chr11_125481365_125481865	FEZ1	0.927633515795114	6.49871451143267e-36	NA	NA
MECP2	242501	chr11_126363705_126364205	FEZ1	0.918007025407687	8.8174181053849e-34	NA	NA
MECP2	251221	chr12_51391533_51392033	DIP2B	0.918325143973323	7.51183233625175e-34	NA	NA
MECP2	251428	chr12_52061659_52062159	AC107031.1	0.92245315974704	9.83799209394204e-35	NA	NA
MECP2	285107	chr14_102196423_102196923	LINC00677	0.904193199018252	4.05013856852996e-31	NA	NA
MECP2	290046	chr15_51132860_51133360	GLDN	0.90684180210662	1.34503058709288e-31	NA	NA
MECP2	298127	chr15_101488807_101489307	PCSK6	0.905977152246974	1.9263138329722e-31	NA	NA
MECP2	298128	chr15_101489452_101489952	PCSK6	0.93112608991553	9.05591330362239e-37	NA	NA
MECP2	302145	chr16_19861932_19862432	CCP110	0.908888993550133	5.6924662690585e-32	NA	NA
MECP2	302784	chr16_24853814_24854314	SLC5A11	0.913575213687853	7.04507960777004e-33	NA	NA
MECP2	302865	chr16_25691648_25692148	AC093516.1	0.911918844530649	1.5148670810762e-32	NA	NA
MECP2	308851	chr16_79980927_79981427	AC009145.2	0.930844050573267	1.06076400153658e-36	NA	NA
MECP2	308851	chr16_79980927_79981427	AC092376.1	0.911080243027546	2.1870062997171e-32	NA	NA
MECP2	318161	chr17_38657377_38657877	SRCIN1	0.940930308094338	2.05898992946701e-39	NA	NA
MECP2	326178	chr17_78238092_78238592	LINC01973	0.942002977371258	1.0108130231353e-39	NA	NA
MECP2	327297	chr17_81128742_81129242	AC120024.1	0.938703929358373	8.67743805438102e-39	NA	NA
MECP2	327322	chr17_81153391_81153891	AC120024.1	0.938761269053456	8.3935058245994e-39	NA	NA
MECP2	327297	chr17_81128742_81129242	AATK	0.943598277170306	3.46225968312782e-40	NA	NA
MECP2	327300	chr17_81130871_81131371	AATK	0.915249884856272	3.255661843961e-33	NA	NA
MECP2	327322	chr17_81153391_81153891	AATK	0.910231295855904	3.16151302134739e-32	NA	NA
MECP2	327427	chr17_81385450_81385950	AATK	0.941826742848167	1.1318734685909e-39	NA	NA
MECP2	336614	chr18_77046348_77046848	MBP	0.900954563897833	1.50472354642674e-30	NA	NA
MECP2	339797	chr19_6802953_6803453	VAV1	0.928336231266191	4.42840176176178e-36	NA	NA
MECP2	341268	chr19_13070402_13070902	NFIX	0.900932835412542	1.51696947370526e-30	DOWN	NA
MECP2	343576	chr19_29524544_29525044	AC008507.2	0.910444437717654	2.90186827524336e-32	NA	NA
MECP2	343576	chr19_29524544_29525044	AC005597.1	0.917190205724451	1.30024488784778e-33	NA	NA
MECP2	348407	chr19_51651167_51651667	ACP4	0.949379996916407	5.04673277896267e-42	NA	NA
MECP2	348265	chr19_50969402_50969902	KLK6	0.940132286443025	3.55275792032371e-39	NA	NA
MECP2	348407	chr19_51651167_51651667	SIGLEC9	0.959886631728293	6.32375917168135e-46	NA	NA
MECP2	348407	chr19_51651167_51651667	CD33	0.930464095554457	1.33628021361801e-36	NA	NA
MECP2	348407	chr19_51651167_51651667	AC008750.4	0.909723608844152	3.94263471082868e-32	NA	NA
MECP2	348407	chr19_51651167_51651667	SIGLEC10	0.94324028109967	4.36678003769555e-40	NA	NA
MECP2	348407	chr19_51651167_51651667	SIGLEC8	0.9748904635314	2.04666762237057e-54	NA	NA
MECP2	348785	chr19_54271017_54271517	LILRB2	0.918295855762655	7.61937177116736e-34	NA	NA
MECP2	348785	chr19_54271017_54271517	LILRB1	0.943894127443649	2.85556690664572e-40	NA	NA
MECP2	348785	chr19_54271017_54271517	LILRB4	0.960766802447558	2.6395185433395e-46	NA	NA
MECP2	48555	chr2_104873251_104873751	PANTR1	0.908885279389918	5.69607738776317e-32	NA	NA
MECP2	48555	chr2_104873251_104873751	AC018730.1	0.941029804271669	1.93016918651499e-39	NA	NA
MECP2	62203	chr2_229713630_229714130	DNER	0.92659629127631	1.1195432041314e-35	NA	NA
MECP2	64620	chr2_240820135_240820635	BOK	0.908858774428003	5.74433414804694e-32	NA	NA
MECP2	352826	chr20_21608293_21608793	AL133325.3	0.925216492865374	2.32726005250988e-35	NA	NA
MECP2	362317	chr21_33069912_33070412	OLIG1	0.908231795094624	7.51350262051014e-32	NA	NA
MECP2	369379	chr22_37984314_37984814	SSTR3	0.901466609747291	1.22033120590381e-30	NA	NA
MECP2	369379	chr22_37984314_37984814	POLR2F	0.946450731305805	4.49280434397841e-41	NA	NA
MECP2	369379	chr22_37984314_37984814	SOX10	0.921593693042979	1.52011046626771e-34	NA	NA
MECP2	369379	chr22_37984314_37984814	AL031587.4	0.939616789229681	4.75896351540108e-39	NA	NA
MECP2	113175	chr5_61621339_61621839	C5orf64	0.955623684656685	3.06865613493665e-44	NA	NA
MECP2	128341	chr5_180200893_180201393	CBY3	0.922286177415454	1.07140505275775e-34	NA	NA
MECP2	128341	chr5_180200893_180201393	RASGEF1C	0.926566683928064	1.13495229249139e-35	NA	NA
MECP2	143949	chr6_134317644_134318144	SGK1	0.933721786421168	1.94157007587377e-37	NA	NA
MECP2	148306	chr6_163137338_163137838	PACRG-AS3	0.915472784141664	2.93519333853681e-33	NA	NA
MECP2	155579	chr7_37230168_37230668	ANLN	0.918749305139028	6.15509942950118e-34	NA	NA
MECP2	194357	chr9_89433761_89434261	SEMA4D	0.940321593473965	3.15129086855453e-39	NA	NA
MECP2	194630	chr9_90801446_90801946	SYK	0.901100318972799	1.41740128751954e-30	NA	NA
MECP2	200513	chr9_128405066_128405566	AL359091.1	0.919420436755343	4.4579304449481e-34	NA	NA
MECP2	200513	chr9_128405066_128405566	CERCAM	0.952216707685468	5.46749200314198e-43	NA	NA
SMAD5	774	chr1_2443803_2444303	PRKCZ	0.901041832254862	1.45090906574938e-30	NA	NA
SMAD5	943	chr1_2981857_2982357	PRKCZ	0.90645170892265	1.5792704811739e-31	NA	NA
SMAD5	4413	chr1_17206922_17207422	IGSF21	0.935829878710858	5.45371655912895e-38	NA	NA
SMAD5	8432	chr1_34163075_34163575	CSMD2	0.918370310777856	7.36249347409544e-34	NA	NA
SMAD5	9684	chr1_40316454_40316954	BMP8B	0.937646467565453	1.74714700906975e-38	NA	NA
SMAD5	21374	chr1_156388482_156388982	AL355388.1	0.911736946299969	1.64412617026867e-32	NA	NA
SMAD5	22289	chr1_161069534_161070034	FCGR2A	0.902905518938118	6.84275196317658e-31	NA	NA
SMAD5	22289	chr1_161069534_161070034	FCGR3A	0.90648300970366	1.56279736575497e-31	NA	NA
SMAD5	28275	chr1_205257695_205258195	TMCC2	0.918610002747122	6.56799594188428e-34	NA	NA
SMAD5	28275	chr1_205257695_205258195	SLC45A3	0.929507048801087	2.28845563550631e-36	NA	NA
SMAD5	211340	chr10_59176386_59176886	PHYHIPL	0.969333778919738	1.09758690205751e-50	NA	NA
SMAD5	211341	chr10_59176993_59177493	PHYHIPL	0.942900960718783	5.5462039859123e-40	NA	NA
SMAD5	211340	chr10_59176386_59176886	ANK3	0.950352894996653	2.37970076647342e-42	NA	NA
SMAD5	211341	chr10_59176993_59177493	ANK3	0.908416356138033	6.93502528456878e-32	NA	NA
SMAD5	220367	chr10_117004999_117005499	ENO4	0.905881714127947	2.00208858827446e-31	NA	NA
SMAD5	220367	chr10_117004999_117005499	SHTN1	0.928407992914425	4.24905911878814e-36	NA	NA
SMAD5	221006	chr10_121647887_121648387	FGFR2	0.947437725710716	2.17581202952023e-41	NA	NA
SMAD5	230915	chr11_60759939_60760439	MS4A6A	0.949798061743012	3.71957146959731e-42	NA	NA
SMAD5	230915	chr11_60759939_60760439	MS4A4E	0.935741308596604	5.73620911498748e-38	NA	NA
SMAD5	230915	chr11_60759939_60760439	MS4A4A	0.924958539759056	2.66392804933276e-35	NA	NA
SMAD5	230915	chr11_60759939_60760439	MS4A7	0.925507197996441	2.01220342336115e-35	NA	NA
SMAD5	230915	chr11_60759939_60760439	MS4A14	0.952056437089887	6.09672146022208e-43	NA	NA
SMAD5	233004	chr11_66291582_66292082	CST6	0.919735041078741	3.82720565128251e-34	NA	NA
SMAD5	239227	chr11_112962774_112963274	AP003100.2	0.927421507857934	7.2439725324088e-36	NA	NA
SMAD5	239227	chr11_112962774_112963274	NCAM1	0.957892104020535	4.24272366296281e-45	NA	TRUE
SMAD5	239643	chr11_115504228_115504728	CADM1	0.931693015993306	6.61488812561153e-37	NA	TRUE
SMAD5	245872	chr12_6951098_6951598	CD163	0.920565089083567	2.54622782996525e-34	NA	NA
SMAD5	245872	chr12_6951098_6951598	DPPA3	0.909235679220887	4.87900489147539e-32	NA	NA
SMAD5	251221	chr12_51391533_51392033	DIP2B	0.918325143973323	7.51183233625175e-34	NA	NA
SMAD5	251113	chr12_51009787_51010287	AC107031.1	0.900059528657435	2.13162235998101e-30	NA	NA
SMAD5	251428	chr12_52061659_52062159	AC107031.1	0.92245315974704	9.83799209394204e-35	NA	NA
SMAD5	259605	chr12_113932293_113932793	RASAL1	0.908596662979666	6.42102931356643e-32	NA	NA
SMAD5	259605	chr12_113932293_113932793	TBX5	0.911096571066833	2.17358642957864e-32	NA	NA
SMAD5	263895	chr13_25170616_25171116	AMER2	0.922649301846825	8.91410037522813e-35	NA	NA
SMAD5	263896	chr13_25171366_25171866	AMER2	0.92945885842152	2.3415001620273e-36	NA	NA
SMAD5	276797	chr14_51093330_51093830	MAP4K5	0.90200518788727	9.79808989550982e-31	NA	NA
SMAD5	283312	chr14_93010126_93010626	PRIMA1	0.913190642530939	8.38150675192173e-33	NA	NA
SMAD5	289399	chr15_44195038_44195538	FRMD5	0.915077489672021	3.51393480679243e-33	NA	NA
SMAD5	295298	chr15_82647482_82647982	CPEB1	0.913049118055153	8.96298025675315e-33	NA	NA
SMAD5	295297	chr15_82646794_82647294	CPEB1-AS1	0.925336886173154	2.1975965981635e-35	NA	NA
SMAD5	295298	chr15_82647482_82647982	CPEB1-AS1	0.93289973245605	3.19716076786382e-37	NA	NA
SMAD5	295406	chr15_83447685_83448185	CPEB1-AS1	0.904821494947239	3.11283161805364e-31	NA	NA
SMAD5	295298	chr15_82647482_82647982	SH3GL3	0.926449138933997	1.21414458264824e-35	NA	NA
SMAD5	298128	chr15_101489452_101489952	PCSK6	0.93112608991553	9.05591330362239e-37	NA	NA
SMAD5	302865	chr16_25691648_25692148	AC093516.1	0.911918844530649	1.5148670810762e-32	NA	NA
SMAD5	305296	chr16_56589221_56589721	GNAO1	0.906099564157237	1.82580024949477e-31	NA	NA
SMAD5	307212	chr16_68737969_68738469	CDH1	0.907255281949702	1.12729073221598e-31	NA	NA
SMAD5	308201	chr16_74774558_74775058	FA2H	0.9266075150897	1.11427471092209e-35	NA	NA
SMAD5	312606	chr17_3532308_3532808	ASPA	0.903037543738179	6.50414636601228e-31	NA	NA
SMAD5	317307	chr17_32927151_32927651	TMEM98	0.939644878598579	4.68191042074585e-39	NA	NA
SMAD5	317308	chr17_32927677_32928177	TMEM98	0.945027740047135	1.24672972588917e-40	NA	NA
SMAD5	318126	chr17_38572685_38573185	SRCIN1	0.92006695368	3.25715053723357e-34	NA	NA
SMAD5	324498	chr17_74193383_74193883	AC064805.1	0.907847489230833	8.78763588927369e-32	NA	NA
SMAD5	326170	chr17_78231744_78232244	LINC01973	0.901933773629005	1.0075288822748e-30	NA	NA
SMAD5	326170	chr17_78231744_78232244	DNAH17-AS1	0.917725689006739	9.99649012327442e-34	NA	NA
SMAD5	337078	chr18_79819965_79820465	AC021594.2	0.907534189933974	1.00586397159592e-31	NA	NA
SMAD5	342234	chr19_17086065_17086565	FCHO1	0.911062215148155	2.20373994286726e-32	NA	NA
SMAD5	342870	chr19_18590580_18591080	FCHO1	0.907658554458016	9.51720813828813e-32	NA	NA
SMAD5	343576	chr19_29524544_29525044	AC008507.2	0.910444437717654	2.90186827524336e-32	NA	NA
SMAD5	343577	chr19_29525285_29525785	AC008507.2	0.900232583959927	1.99044092475625e-30	NA	NA
SMAD5	343576	chr19_29524544_29525044	AC005597.1	0.917190205724451	1.30024488784778e-33	NA	NA
SMAD5	343577	chr19_29525285_29525785	AC005597.1	0.914434220111419	4.73631561805014e-33	NA	NA
SMAD5	343577	chr19_29525285_29525785	ZNF536	0.90439383596072	3.72079538298081e-31	NA	TRUE
SMAD5	343697	chr19_30227605_30228105	ZNF536	0.918491913138956	6.92993671882895e-34	NA	TRUE
SMAD5	349074	chr19_55451847_55452347	AC006116.9	0.906593736183635	1.49299299164089e-31	NA	NA
SMAD5	39222	chr2_26847781_26848281	DPYSL5	0.906182691072744	1.76580478837545e-31	NA	NA
SMAD5	48517	chr2_104844398_104844898	PANTR1	0.919213488722849	4.914295989845e-34	NA	NA
SMAD5	48517	chr2_104844398_104844898	AC018730.1	0.918655882505463	6.42654063579853e-34	NA	NA
SMAD5	62204	chr2_229714336_229714836	DNER	0.911456359733101	1.86112399144379e-32	NA	NA
SMAD5	64620	chr2_240820135_240820635	BOK	0.908858774428003	5.74433414804694e-32	NA	NA
SMAD5	362284	chr21_33025496_33025996	OLIG1	0.904939810962109	2.97064479022178e-31	NA	NA
SMAD5	369434	chr22_38038419_38038919	SSTR3	0.904610055612097	3.39869341525588e-31	NA	NA
SMAD5	369406	chr22_38016418_38016918	POLR2F	0.926670678595044	1.07964404049854e-35	NA	NA
SMAD5	369434	chr22_38038419_38038919	POLR2F	0.9308889452663	1.04128067204809e-36	NA	NA
SMAD5	369406	chr22_38016418_38016918	SOX10	0.932899978825527	3.19716076786382e-37	NA	NA
SMAD5	369434	chr22_38038419_38038919	SOX10	0.914181023355355	5.33106047990877e-33	NA	NA
SMAD5	369406	chr22_38016418_38016918	AL031587.4	0.911406067045046	1.89965473801716e-32	NA	NA
SMAD5	369434	chr22_38038419_38038919	AL031587.4	0.930440496780993	1.35289161226106e-36	NA	NA
SMAD5	86502	chr3_180036803_180037303	PEX5L	0.909257470730604	4.84161086754679e-32	NA	NA
SMAD5	126041	chr5_169636965_169637465	DOCK2	0.931982801263691	5.56998701198833e-37	NA	NA
SMAD5	134650	chr6_37083538_37084038	FGD2	0.915121248824487	3.45575198608536e-33	NA	NA
SMAD5	143949	chr6_134317644_134318144	SGK1	0.933721786421168	1.94157007587377e-37	NA	NA
SMAD5	157433	chr7_50304345_50304845	IKZF1	0.935078567908208	8.63651290664713e-38	NA	NA
SMAD5	159982	chr7_78568438_78568938	MAGI2	0.909381904065108	4.5966177057141e-32	NA	NA
SMAD5	187965	chr9_1051819_1052319	DMRT2	0.906359794598329	1.63961582664712e-31	NA	NA
SMAD5	189832	chr9_19788815_19789315	SLC24A2	0.923948779951123	4.49357643679077e-35	NA	NA
SMAD5	189832	chr9_19788815_19789315	AL158077.2	0.900569222142393	1.74641531532083e-30	NA	NA
SMAD5	194630	chr9_90801446_90801946	SYK	0.901100318972799	1.41740128751954e-30	NA	NA
SMAD5	196208	chr9_101028392_101028892	PLPPR1	0.92263088269234	8.99225348985091e-35	NA	NA
SMAD5	200453	chr9_128316254_128316754	CERCAM	0.909351171207647	4.65586549211212e-32	NA	NA
SMAD5	203566	chr9_137025447_137025947	ABCA2	0.931173828454342	8.83043999525606e-37	NA	NA
GLIS2	292	chr1_1425619_1426119	PRKCZ	0.92199280141113	1.24949646392598e-34	NA	NA
GLIS2	776	chr1_2445585_2446085	PRKCZ	0.903074243869225	6.41698021522364e-31	NA	NA
GLIS2	4390	chr1_17123290_17123790	IGSF21	0.927940360870576	5.52965689532054e-36	NA	NA
GLIS2	10709	chr1_44508294_44508794	RNF220	0.901885687029805	1.02754207869922e-30	DOWN	NA
GLIS2	10709	chr1_44508294_44508794	LINC01144	0.935454069155735	6.87894709336504e-38	NA	NA
GLIS2	10709	chr1_44508294_44508794	CCDC163	0.903024058476787	6.53404097241407e-31	NA	NA
GLIS2	19087	chr1_116432748_116433248	SLC22A15	0.906085247288842	1.83638092333026e-31	NA	NA
GLIS2	28408	chr1_205518836_205519336	CNTN2	0.943245113616933	4.36678003769555e-40	NA	NA
GLIS2	28408	chr1_205518836_205519336	TMCC2	0.953808958438151	1.45970890173686e-43	NA	NA
GLIS2	28408	chr1_205518836_205519336	CDK18	0.921438654460322	1.64417375269637e-34	NA	NA
GLIS2	28408	chr1_205518836_205519336	SLC45A3	0.974239952102678	5.74107662875141e-54	NA	NA
GLIS2	34919	chr1_247407159_247407659	NLRP3	0.920048299265467	3.27456850378564e-34	NA	NA
GLIS2	215854	chr10_86665787_86666287	AL844892.2	0.907514890881379	1.01245221933241e-31	NA	NA
GLIS2	220367	chr10_117004999_117005499	ENO4	0.905881714127947	2.00208858827446e-31	NA	NA
GLIS2	220291	chr10_116763214_116763714	SHTN1	0.917399966999604	1.17825791839816e-33	NA	NA
GLIS2	220367	chr10_117004999_117005499	SHTN1	0.928407992914425	4.24905911878814e-36	NA	NA
GLIS2	221172	chr10_122478968_122479468	FGFR2	0.921303185818325	1.76349397577361e-34	NA	NA
GLIS2	221967	chr10_126670903_126671403	AL589787.2	0.93440130892253	1.28322750127772e-37	NA	NA
GLIS2	221967	chr10_126670903_126671403	LINC00601	0.904240745461779	3.97057585057502e-31	NA	NA
GLIS2	221967	chr10_126670903_126671403	C10orf90	0.93983057207758	4.14221167864032e-39	NA	NA
GLIS2	231021	chr11_61012138_61012638	MS4A6A	0.931378320573926	7.84232575185326e-37	NA	NA
GLIS2	231021	chr11_61012138_61012638	MS4A4E	0.918496115475699	6.92993671882895e-34	NA	NA
GLIS2	231021	chr11_61012138_61012638	MS4A4A	0.919868497128099	3.58562682020633e-34	NA	NA
GLIS2	231021	chr11_61012138_61012638	MS4A7	0.91116753238893	2.10420272644491e-32	NA	NA
GLIS2	231021	chr11_61012138_61012638	MS4A14	0.919695855968385	3.90281176768918e-34	NA	NA
GLIS2	239227	chr11_112962774_112963274	AP003100.2	0.927421507857934	7.2439725324088e-36	NA	NA
GLIS2	239227	chr11_112962774_112963274	NCAM1	0.957892104020535	4.24272366296281e-45	NA	TRUE
GLIS2	240230	chr11_117704645_117705145	DSCAML1	0.936588645426983	3.38914148772228e-38	NA	NA
GLIS2	240285	chr11_117794297_117794797	DSCAML1	0.908284547039062	7.3519770835616e-32	NA	NA
GLIS2	242133	chr11_124935855_124936355	FEZ1	0.938346831167617	1.09333632566292e-38	NA	NA
GLIS2	245731	chr12_6643460_6643960	LPAR5	0.911637333790801	1.71247330106226e-32	NA	NA
GLIS2	245731	chr12_6643460_6643960	CD163	0.90824214029684	7.48676976510908e-32	NA	NA
GLIS2	251221	chr12_51391533_51392033	DIP2B	0.918325143973323	7.51183233625175e-34	NA	NA
GLIS2	251220	chr12_51390989_51391489	GALNT6	0.940052926462473	3.66115939146622e-39	NA	NA
GLIS2	258583	chr12_109606463_109606963	FAM222A	0.907532234171503	1.00596225954839e-31	NA	NA
GLIS2	258632	chr12_109718532_109719032	FAM222A	0.924178857378139	4.02078306009491e-35	NA	NA
GLIS2	258640	chr12_109725802_109726302	FAM222A	0.914173439284139	5.34059053477989e-33	NA	NA
GLIS2	271622	chr13_101415556_101416056	NALCN	0.907968947805802	8.34494854651425e-32	NA	NA
GLIS2	283332	chr14_93034309_93034809	PRIMA1	0.905880897011044	2.00208858827446e-31	NA	NA
GLIS2	290006	chr15_50911484_50911984	ATP8B4	0.922327813164989	1.05009645814044e-34	NA	NA
GLIS2	290048	chr15_51155839_51156339	GLDN	0.9308792523812	1.04510393466998e-36	NA	NA
GLIS2	290048	chr15_51155839_51156339	AC066613.2	0.901273537161991	1.31924230321238e-30	NA	NA
GLIS2	290048	chr15_51155839_51156339	SCG3	0.908473119943288	6.78142520482932e-32	NA	NA
GLIS2	291715	chr15_64122811_64123311	DAPK2	0.914650089918784	4.27783909310568e-33	NA	NA
GLIS2	294363	chr15_77553992_77554492	ACSBG1	0.904944193519363	2.96911862530841e-31	NA	NA
GLIS2	295297	chr15_82646794_82647294	CPEB1-AS1	0.925336886173154	2.1975965981635e-35	NA	NA
GLIS2	295406	chr15_83447685_83448185	CPEB1-AS1	0.904821494947239	3.11283161805364e-31	NA	NA
GLIS2	297939	chr15_100861823_100862323	PCSK6	0.942478988839626	7.37695928413655e-40	NA	NA
GLIS2	298127	chr15_101488807_101489307	PCSK6	0.905977152246974	1.9263138329722e-31	NA	NA
GLIS2	299982	chr16_4994992_4995492	SEC14L5	0.908212326490832	7.57180383513253e-32	NA	NA
GLIS2	303096	chr16_27718143_27718643	AC016597.1	0.906295296562462	1.68487297190002e-31	NA	NA
GLIS2	304638	chr16_51237361_51237861	AC025810.1	0.953454957731827	1.95205539970517e-43	NA	NA
GLIS2	308186	chr16_74748515_74749015	FA2H	0.916649643849349	1.68455545500187e-33	NA	NA
GLIS2	308201	chr16_74774558_74775058	FA2H	0.9266075150897	1.11427471092209e-35	NA	NA
GLIS2	317308	chr17_32927677_32928177	TMEM98	0.945027740047135	1.24672972588917e-40	NA	NA
GLIS2	318046	chr17_38431660_38432160	SRCIN1	0.949543965808859	4.46195807915555e-42	NA	NA
GLIS2	318156	chr17_38607126_38607626	SRCIN1	0.942991120749899	5.203642592117e-40	NA	NA
GLIS2	318161	chr17_38657377_38657877	SRCIN1	0.940930308094338	2.05898992946701e-39	NA	NA
GLIS2	321086	chr17_51363158_51363658	LINC02073	0.910292750223559	3.08100366104295e-32	NA	NA
GLIS2	326088	chr17_78115062_78115562	LINC01973	0.924938170953304	2.68604409056054e-35	NA	NA
GLIS2	326461	chr17_78896513_78897013	DNAH17-AS1	0.920798674384308	2.26772811083428e-34	NA	NA
GLIS2	327297	chr17_81128742_81129242	AC120024.1	0.938703929358373	8.67743805438102e-39	NA	NA
GLIS2	327033	chr17_80656598_80657098	AATK	0.944970207827661	1.29694824939787e-40	NA	NA
GLIS2	327297	chr17_81128742_81129242	AATK	0.943598277170306	3.46225968312782e-40	NA	NA
GLIS2	337078	chr18_79819965_79820465	AC021594.2	0.907534189933974	1.00586397159592e-31	NA	NA
GLIS2	342488	chr19_17757135_17757635	FCHO1	0.943360880104369	4.06379148637562e-40	NA	NA
GLIS2	343677	chr19_30062555_30063055	AC008507.2	0.904075877398247	4.24997077382897e-31	NA	NA
GLIS2	343700	chr19_30229448_30229948	AC008507.2	0.901386743926562	1.26052353522243e-30	NA	NA
GLIS2	343677	chr19_30062555_30063055	AC005597.1	0.91142418615178	1.88664479672007e-32	NA	NA
GLIS2	343700	chr19_30229448_30229948	AC005597.1	0.928109525592402	5.02521139122103e-36	NA	NA
GLIS2	343549	chr19_29483376_29483876	ZNF536	0.921410647001513	1.66552263264021e-34	NA	TRUE
GLIS2	344434	chr19_35290587_35291087	MAG	0.908860134261405	5.74433414804694e-32	NA	NA
GLIS2	344434	chr19_35290587_35291087	CD22	0.910160016453393	3.26529555093385e-32	NA	NA
GLIS2	344345	chr19_35106112_35106612	U62631.1	0.902991724968991	6.61439731015722e-31	NA	NA
GLIS2	344434	chr19_35290587_35291087	U62631.1	0.924270986506011	3.8274560082699e-35	NA	NA
GLIS2	348290	chr19_51124743_51125243	SIGLEC9	0.918987258801227	5.4869291627687e-34	NA	NA
GLIS2	348290	chr19_51124743_51125243	SIGLEC10	0.915984009424759	2.31968539881335e-33	NA	NA
GLIS2	348290	chr19_51124743_51125243	SIGLEC8	0.928177002455608	4.86577018146269e-36	NA	NA
GLIS2	348801	chr19_54337866_54338366	LILRA6	0.920440288650915	2.71339502977732e-34	NA	NA
GLIS2	348801	chr19_54337866_54338366	LILRB2	0.91283618097761	9.89782820728951e-33	NA	NA
GLIS2	348837	chr19_54389575_54390075	LILRB2	0.924916231177225	2.71553827893292e-35	NA	NA
GLIS2	348910	chr19_54630244_54630744	LILRB2	0.934223315571548	1.43511178441508e-37	NA	NA
GLIS2	348801	chr19_54337866_54338366	LILRB1	0.904002325143651	4.37940031996875e-31	NA	NA
GLIS2	348837	chr19_54389575_54390075	LILRB1	0.908462342817371	6.80427462057707e-32	NA	NA
GLIS2	348910	chr19_54630244_54630744	LILRB1	0.905220917398969	2.63772188511962e-31	NA	NA
GLIS2	348801	chr19_54337866_54338366	LILRB4	0.939798592996104	4.22234736343087e-39	NA	NA
GLIS2	348837	chr19_54389575_54390075	LILRB4	0.959688991052142	7.6016086289561e-46	NA	NA
GLIS2	348910	chr19_54630244_54630744	LILRB4	0.965236960456642	1.99920054430063e-48	NA	NA
GLIS2	349074	chr19_55451847_55452347	AC006116.9	0.906593736183635	1.49299299164089e-31	NA	NA
GLIS2	48555	chr2_104873251_104873751	PANTR1	0.908885279389918	5.69607738776317e-32	NA	NA
GLIS2	48555	chr2_104873251_104873751	AC018730.1	0.941029804271669	1.93016918651499e-39	NA	NA
GLIS2	64620	chr2_240820135_240820635	BOK	0.908858774428003	5.74433414804694e-32	NA	NA
GLIS2	362328	chr21_33078820_33079320	OLIG1	0.914212277002747	5.2702090186736e-33	NA	NA
GLIS2	367625	chr22_30028699_30029199	RFPL1	0.929853980693479	1.88980423480803e-36	NA	NA
GLIS2	367625	chr22_30028699_30029199	GAL3ST1	0.913200634419143	8.34857647852291e-33	NA	NA
GLIS2	369193	chr22_37568842_37569342	SSTR3	0.904196705477598	4.0466755439952e-31	NA	NA
GLIS2	369016	chr22_37244006_37244506	SH3BP1	0.901650473751847	1.13173899219923e-30	NA	NA
GLIS2	369193	chr22_37568842_37569342	POLR2F	0.952679646169535	3.75391153955083e-43	NA	NA
GLIS2	369406	chr22_38016418_38016918	POLR2F	0.926670678595044	1.07964404049854e-35	NA	NA
GLIS2	369193	chr22_37568842_37569342	SOX10	0.926136201321506	1.44306908428618e-35	NA	NA
GLIS2	369406	chr22_38016418_38016918	SOX10	0.932899978825527	3.19716076786382e-37	NA	NA
GLIS2	369406	chr22_38016418_38016918	AL031587.4	0.911406067045046	1.89965473801716e-32	NA	NA
GLIS2	369410	chr22_38019129_38019629	AL031587.4	0.91975883243728	3.79344575857684e-34	NA	NA
GLIS2	370668	chr22_41920421_41920921	TNFRSF13C	0.920343178978829	2.83216318042363e-34	NA	NA
GLIS2	370674	chr22_41924897_41925397	TNFRSF13C	0.904263988795053	3.93511024690643e-31	NA	NA
GLIS2	81749	chr3_134366947_134367447	TF	0.940051403467263	3.66115939146622e-39	NA	NA
GLIS2	85487	chr3_171158367_171158867	CLDN11	0.911970424222427	1.48154331293061e-32	NA	NA
GLIS2	85487	chr3_171158367_171158867	TNIK	0.926767129935143	1.03368866520054e-35	NA	NA
GLIS2	86502	chr3_180036803_180037303	PEX5L	0.909257470730604	4.84161086754679e-32	NA	NA
GLIS2	105309	chr4_164383230_164383730	MARCH1	0.937520439990175	1.87814265197569e-38	NA	NA
GLIS2	119313	chr5_124235564_124236064	LINC01170	0.927185053028068	8.27481985120735e-36	NA	NA
GLIS2	123464	chr5_149267140_149267640	SH3TC2	0.93419965086485	1.4535750571311e-37	NA	NA
GLIS2	139891	chr6_97009735_97010235	KLHL32	0.930959831774919	1.00072771434046e-36	NA	NA
GLIS2	157685	chr7_51289395_51289895	COBL	0.924130941462106	4.09775583247719e-35	NA	NA
GLIS2	182791	chr8_119566453_119566953	ENPP2	0.928125556788694	4.99798703872557e-36	NA	NA
GLIS2	187965	chr9_1051819_1052319	DMRT2	0.906359794598329	1.63961582664712e-31	NA	NA
GLIS2	200503	chr9_128393420_128393920	AL359091.1	0.939199554971528	6.22938378720569e-39	NA	NA
GLIS2	200518	chr9_128409139_128409639	AL359091.1	0.925305270808427	2.22629308858493e-35	NA	NA
GLIS2	200491	chr9_128384400_128384900	CERCAM	0.906479799183554	1.56388801350383e-31	NA	NA
GLIS2	200503	chr9_128393420_128393920	CERCAM	0.950680117317289	1.85824083213336e-42	NA	NA
GLIS2	200518	chr9_128409139_128409639	CERCAM	0.950530771121794	2.09901534431513e-42	NA	NA
PLAGL1	520	chr1_2074029_2074529	PRKCZ	0.911456200587795	1.86112399144379e-32	NA	NA
PLAGL1	526	chr1_2086591_2087091	PRKCZ	0.932183624363268	4.92350831706015e-37	NA	NA
PLAGL1	774	chr1_2443803_2444303	PRKCZ	0.901041832254862	1.45090906574938e-30	NA	NA
PLAGL1	777	chr1_2446183_2446683	PRKCZ	0.939959123851827	3.85081142459575e-39	NA	NA
PLAGL1	526	chr1_2086591_2087091	PLCH2	0.905414373218824	2.43265103038934e-31	NA	NA
PLAGL1	4413	chr1_17206922_17207422	IGSF21	0.935829878710858	5.45371655912895e-38	NA	NA
PLAGL1	7812	chr1_31811524_31812024	COL16A1	0.901896721782721	1.02327673711555e-30	NA	NA
PLAGL1	8432	chr1_34163075_34163575	CSMD2	0.918370310777856	7.36249347409544e-34	NA	NA
PLAGL1	8729	chr1_36123198_36123698	CSF3R	0.95543281123058	3.63820805496411e-44	NA	NA
PLAGL1	10462	chr1_43547445_43547945	RNF220	0.904824827702466	3.11042122681497e-31	DOWN	NA
PLAGL1	10605	chr1_44012798_44013298	RNF220	0.920813410551134	2.25951595548628e-34	DOWN	NA
PLAGL1	22025	chr1_160061458_160061958	KCNJ10	0.913836101994278	6.25639779612523e-33	NA	NA
PLAGL1	22056	chr1_160092288_160092788	KCNJ10	0.908527627575487	6.62698786719158e-32	NA	NA
PLAGL1	25541	chr1_183590343_183590843	NCF2	0.903581883920499	5.21809351519611e-31	NA	NA
PLAGL1	28409	chr1_205519380_205519880	CNTN2	0.908090232602507	7.93790752683554e-32	NA	NA
PLAGL1	28573	chr1_205994263_205994763	CNTN2	0.933739517233237	1.9244804893342e-37	NA	NA
PLAGL1	28409	chr1_205519380_205519880	TMCC2	0.912413012266188	1.20698540999029e-32	NA	NA
PLAGL1	28573	chr1_205994263_205994763	TMCC2	0.952874473830161	3.27022897572263e-43	NA	NA
PLAGL1	28573	chr1_205994263_205994763	CDK18	0.902229748732009	8.94525618436875e-31	NA	NA
PLAGL1	28409	chr1_205519380_205519880	SLC45A3	0.921026327304901	2.02869238251441e-34	NA	NA
PLAGL1	28573	chr1_205994263_205994763	SLC45A3	0.94820456241067	1.23985647478579e-41	NA	NA
PLAGL1	28834	chr1_207021387_207021887	C4BPB	0.917964130397528	8.99615946357122e-34	NA	NA
PLAGL1	32029	chr1_229003604_229004104	RHOU	0.941750964081844	1.17543447243521e-39	NA	NA
PLAGL1	32037	chr1_229022580_229023080	RHOU	0.900774618905697	1.61279480714103e-30	NA	NA
PLAGL1	207758	chr10_22761768_22762268	AL513128.2	0.937266438498971	2.22587659757895e-38	NA	NA
PLAGL1	207758	chr10_22761768_22762268	PIP4K2A	0.929653548656539	2.10984362856802e-36	NA	NA
PLAGL1	215648	chr10_86006599_86007099	AC022028.2	0.934840336306709	9.92049079844584e-38	NA	NA
PLAGL1	215834	chr10_86586394_86586894	AC022028.2	0.909678663830132	4.01385089490479e-32	NA	NA
PLAGL1	217180	chr10_96259058_96259558	BLNK	0.929225524903875	2.65277266696426e-36	NA	NA
PLAGL1	217180	chr10_96259058_96259558	PIK3AP1	0.922877952875573	7.94231032891884e-35	NA	NA
PLAGL1	220336	chr10_116961364_116961864	MIR3663HG	0.90604167703015	1.87185161674825e-31	NA	NA
PLAGL1	220378	chr10_117136944_117137444	MIR3663HG	0.912994054325049	9.20125487592574e-33	NA	NA
PLAGL1	220988	chr10_121597328_121597828	FGFR2	0.938291921565305	1.13099783261171e-38	NA	NA
PLAGL1	224677	chr11_6586462_6586962	SYT9	0.923254404063051	6.53060498880723e-35	NA	NA
PLAGL1	230071	chr11_47378256_47378756	AC090559.1	0.925259307448638	2.27829912487498e-35	NA	NA
PLAGL1	230080	chr11_47392741_47393241	AC090559.1	0.923511107772971	5.71373733627989e-35	NA	NA
PLAGL1	231030	chr11_61026168_61026668	MS4A4E	0.900929143239615	1.51842181394075e-30	NA	NA
PLAGL1	231316	chr11_61749611_61750111	MYRF	0.957113195452935	8.21770978702249e-45	NA	NA
PLAGL1	231326	chr11_61757374_61757874	MYRF	0.941523816116968	1.36114903111878e-39	NA	NA
PLAGL1	231789	chr11_63529969_63530469	SLC22A9	0.907714607549302	9.29502633449594e-32	NA	NA
PLAGL1	239215	chr11_112889439_112889939	NCAM1	0.904691426625504	3.28138294982589e-31	NA	TRUE
PLAGL1	239369	chr11_113706688_113707188	NCAM1	0.920793737335754	2.27057517693417e-34	NA	TRUE
PLAGL1	239643	chr11_115504228_115504728	CADM1	0.931693015993306	6.61488812561153e-37	NA	TRUE
PLAGL1	240096	chr11_117497349_117497849	DSCAML1	0.929919506421334	1.82731094007019e-36	NA	NA
PLAGL1	240120	chr11_117546899_117547399	DSCAML1	0.90934716734128	4.66060927169204e-32	NA	NA
PLAGL1	240205	chr11_117676518_117677018	DSCAML1	0.903535169711177	5.3163178692381e-31	NA	NA
PLAGL1	240211	chr11_117681372_117681872	DSCAML1	0.936720702446315	3.10513341070796e-38	NA	NA
PLAGL1	240273	chr11_117771138_117771638	DSCAML1	0.912271943759287	1.28838315995192e-32	NA	NA
PLAGL1	242140	chr11_124942320_124942820	HEPACAM	0.900709191345272	1.6536669305096e-30	NA	NA
PLAGL1	245731	chr12_6643460_6643960	LPAR5	0.911637333790801	1.71247330106226e-32	NA	NA
PLAGL1	245731	chr12_6643460_6643960	CD163	0.90824214029684	7.48676976510908e-32	NA	NA
PLAGL1	251221	chr12_51391533_51392033	DIP2B	0.918325143973323	7.51183233625175e-34	NA	NA
PLAGL1	251154	chr12_51210912_51211412	AC107031.1	0.947785899997998	1.69245626951343e-41	NA	NA
PLAGL1	252243	chr12_56080670_56081170	ERBB3	0.931130215701521	9.05461033502542e-37	NA	NA
PLAGL1	258640	chr12_109725802_109726302	FAM222A	0.914173439284139	5.34059053477989e-33	NA	NA
PLAGL1	263895	chr13_25170616_25171116	AMER2	0.922649301846825	8.91410037522813e-35	NA	NA
PLAGL1	267051	chr13_46383628_46384128	LCP1	0.907252974062135	1.12759518481855e-31	NA	NA
PLAGL1	267051	chr13_46383628_46384128	RUBCNL	0.92117207606135	1.88952054109002e-34	NA	NA
PLAGL1	271622	chr13_101415556_101416056	NALCN	0.907968947805802	8.34494854651425e-32	NA	NA
PLAGL1	283291	chr14_92959530_92960030	PRIMA1	0.917699804504088	1.01207039090502e-33	NA	NA
PLAGL1	283332	chr14_93034309_93034809	PRIMA1	0.905880897011044	2.00208858827446e-31	NA	NA
PLAGL1	283353	chr14_93057833_93058333	PRIMA1	0.91343394874056	7.51164091856338e-33	NA	NA
PLAGL1	283478	chr14_93744138_93744638	PRIMA1	0.909720316861154	3.94531022939902e-32	NA	NA
PLAGL1	283480	chr14_93745479_93745979	PRIMA1	0.902256960297369	8.85802710058446e-31	NA	NA
PLAGL1	287523	chr15_31280262_31280762	OTUD7A	0.925084771011217	2.50721395977781e-35	NA	NA
PLAGL1	290083	chr15_51281288_51281788	GLDN	0.929486649573155	2.31216231605388e-36	NA	NA
PLAGL1	290111	chr15_51342126_51342626	GLDN	0.926700879877463	1.0666945796453e-35	NA	NA
PLAGL1	290134	chr15_51381140_51381640	GLDN	0.908430853935939	6.8938548887866e-32	NA	NA
PLAGL1	290083	chr15_51281288_51281788	AC066613.2	0.917069169370436	1.37651061911908e-33	NA	NA
PLAGL1	295298	chr15_82647482_82647982	CPEB1	0.913049118055153	8.96298025675315e-33	NA	NA
PLAGL1	295298	chr15_82647482_82647982	CPEB1-AS1	0.93289973245605	3.19716076786382e-37	NA	NA
PLAGL1	295406	chr15_83447685_83448185	CPEB1-AS1	0.904821494947239	3.11283161805364e-31	NA	NA
PLAGL1	295298	chr15_82647482_82647982	SH3GL3	0.926449138933997	1.21414458264824e-35	NA	NA
PLAGL1	298119	chr15_101480246_101480746	AC015712.1	0.904405560867189	3.70421730931084e-31	NA	NA
PLAGL1	297939	chr15_100861823_100862323	PCSK6	0.942478988839626	7.37695928413655e-40	NA	NA
PLAGL1	298119	chr15_101480246_101480746	PCSK6	0.965455052246447	1.60791856955714e-48	NA	NA
PLAGL1	298128	chr15_101489452_101489952	PCSK6	0.93112608991553	9.05591330362239e-37	NA	NA
PLAGL1	302039	chr16_19578355_19578855	CCP110	0.958939292961191	1.65994892908958e-45	NA	NA
PLAGL1	302039	chr16_19578355_19578855	GPRC5B	0.911151342136603	2.1187476738854e-32	NA	NA
PLAGL1	302784	chr16_24853814_24854314	SLC5A11	0.913575213687853	7.04507960777004e-33	NA	NA
PLAGL1	302865	chr16_25691648_25692148	AC093516.1	0.911918844530649	1.5148670810762e-32	NA	NA
PLAGL1	303885	chr16_31352312_31352812	ITGAM	0.934561626036835	1.17355528497108e-37	NA	NA
PLAGL1	303665	chr16_30605101_30605601	ITGAX	0.921229400061087	1.83371305520271e-34	NA	NA
PLAGL1	303885	chr16_31352312_31352812	ITGAX	0.94816565423657	1.27050834537826e-41	NA	NA
PLAGL1	305198	chr16_56319261_56319761	CES5A	0.903415240768879	5.57959629624157e-31	NA	NA
PLAGL1	307212	chr16_68737969_68738469	CDH1	0.907255281949702	1.12729073221598e-31	NA	NA
PLAGL1	308187	chr16_74749029_74749529	FA2H	0.922655232041327	8.89858961993418e-35	NA	NA
PLAGL1	308325	chr16_75267140_75267640	FA2H	0.906323750246887	1.66562386401119e-31	NA	NA
PLAGL1	312665	chr17_3737650_3738150	ASPA	0.910296762817408	3.07789136480155e-32	NA	NA
PLAGL1	316115	chr17_27520412_27520912	FOXN1	0.912130704188315	1.37661126873509e-32	NA	NA
PLAGL1	316201	chr17_27992581_27993081	FOXN1	0.945115074399625	1.17779610300412e-40	NA	NA
PLAGL1	317178	chr17_32286129_32286629	TMEM98	0.944910115334337	1.33523422489029e-40	NA	NA
PLAGL1	317308	chr17_32927677_32928177	TMEM98	0.945027740047135	1.24672972588917e-40	NA	NA
PLAGL1	318046	chr17_38431660_38432160	SRCIN1	0.949543965808859	4.46195807915555e-42	NA	NA
PLAGL1	318049	chr17_38434148_38434648	SRCIN1	0.931024102041239	9.63382605358361e-37	NA	NA
PLAGL1	318126	chr17_38572685_38573185	SRCIN1	0.92006695368	3.25715053723357e-34	NA	NA
PLAGL1	318153	chr17_38604741_38605241	SRCIN1	0.945729931524274	7.63144019400857e-41	NA	NA
PLAGL1	318159	chr17_38655536_38656036	SRCIN1	0.900691801084396	1.66430496256047e-30	NA	NA
PLAGL1	320013	chr17_45848851_45849351	MAPT	0.911536406385062	1.79517429544456e-32	NA	TRUE
PLAGL1	320048	chr17_45942245_45942745	MAPT	0.927093779845011	8.66740746223154e-36	NA	TRUE
PLAGL1	320023	chr17_45867149_45867649	MAPT-IT1	0.901482026085547	1.21297390689728e-30	NA	NA
PLAGL1	326088	chr17_78115062_78115562	LINC01973	0.924938170953304	2.68604409056054e-35	NA	NA
PLAGL1	326170	chr17_78231744_78232244	LINC01973	0.901933773629005	1.0075288822748e-30	NA	NA
PLAGL1	326177	chr17_78237347_78237847	LINC01973	0.908693363638845	6.15660660114806e-32	NA	NA
PLAGL1	326178	chr17_78238092_78238592	LINC01973	0.942002977371258	1.0108130231353e-39	NA	NA
PLAGL1	326170	chr17_78231744_78232244	DNAH17-AS1	0.917725689006739	9.99649012327442e-34	NA	NA
PLAGL1	327299	chr17_81130239_81130739	AC120024.1	0.904830076451753	3.10533390277328e-31	NA	NA
PLAGL1	327033	chr17_80656598_80657098	AATK	0.944970207827661	1.29694824939787e-40	NA	NA
PLAGL1	327295	chr17_81127214_81127714	AATK	0.902140551160428	9.24749263432919e-31	NA	NA
PLAGL1	327299	chr17_81130239_81130739	AATK	0.960785494760548	2.6395185433395e-46	NA	NA
PLAGL1	327303	chr17_81132678_81133178	AATK	0.900789170903607	1.60474229758393e-30	NA	NA
PLAGL1	327467	chr17_81427138_81427638	AATK	0.924769384936549	2.91985808005667e-35	NA	NA
PLAGL1	335284	chr18_63236477_63236977	SERPINB3	0.920646092053792	2.45034227105714e-34	NA	NA
PLAGL1	336604	chr18_77037498_77037998	MBP	0.933965096980487	1.67784137367029e-37	NA	NA
PLAGL1	339775	chr19_6730298_6730798	VAV1	0.908044540182156	8.09568662566358e-32	NA	NA
PLAGL1	341268	chr19_13070402_13070902	NFIX	0.900932835412542	1.51696947370526e-30	DOWN	NA
PLAGL1	341927	chr19_16014239_16014739	LINC01764	0.953925150983504	1.36985917633642e-43	NA	NA
PLAGL1	342234	chr19_17086065_17086565	FCHO1	0.911062215148155	2.20373994286726e-32	NA	NA
PLAGL1	342396	chr19_17479208_17479708	FCHO1	0.918922247760411	5.64330563855363e-34	NA	NA
PLAGL1	342486	chr19_17755866_17756366	FCHO1	0.935074470125854	8.63651290664713e-38	NA	NA
PLAGL1	343565	chr19_29504913_29505413	VSTM2B	0.907398588963427	1.06339917399885e-31	NA	NA
PLAGL1	343565	chr19_29504913_29505413	AC008507.2	0.916127252825407	2.16512753537549e-33	NA	NA
PLAGL1	343677	chr19_30062555_30063055	AC008507.2	0.904075877398247	4.24997077382897e-31	NA	NA
PLAGL1	343739	chr19_30374596_30375096	AC008507.2	0.909689327495142	4.00037003822423e-32	NA	NA
PLAGL1	343565	chr19_29504913_29505413	AC005597.1	0.94723481724846	2.5560418991492e-41	NA	NA
PLAGL1	343677	chr19_30062555_30063055	AC005597.1	0.91142418615178	1.88664479672007e-32	NA	NA
PLAGL1	343549	chr19_29483376_29483876	ZNF536	0.921410647001513	1.66552263264021e-34	NA	TRUE
PLAGL1	343565	chr19_29504913_29505413	ZNF536	0.93749796780882	1.90108982523695e-38	NA	TRUE
PLAGL1	343697	chr19_30227605_30228105	ZNF536	0.918491913138956	6.92993671882895e-34	NA	TRUE
PLAGL1	343702	chr19_30232722_30233222	ZNF536	0.930228191157351	1.53709285323525e-36	NA	TRUE
PLAGL1	344356	chr19_35115171_35115671	MAG	0.925219200430954	2.32726005250988e-35	NA	NA
PLAGL1	348140	chr19_50488471_50488971	KLK6	0.901171567754912	1.37526200302082e-30	NA	NA
PLAGL1	348471	chr19_51824506_51825006	SIGLEC9	0.95013636610298	2.82131005564836e-42	NA	NA
PLAGL1	348471	chr19_51824506_51825006	CD33	0.902460793380675	8.18215101774067e-31	NA	NA
PLAGL1	348471	chr19_51824506_51825006	SIGLEC10	0.915026406566783	3.59827011697742e-33	NA	NA
PLAGL1	348471	chr19_51824506_51825006	SIGLEC8	0.958850252358155	1.77098829338019e-45	NA	NA
PLAGL1	348801	chr19_54337866_54338366	LILRA6	0.920440288650915	2.71339502977732e-34	NA	NA
PLAGL1	348890	chr19_54551831_54552331	LILRA6	0.935258233715993	7.70407682979432e-38	NA	NA
PLAGL1	348801	chr19_54337866_54338366	LILRB2	0.91283618097761	9.89782820728951e-33	NA	NA
PLAGL1	348819	chr19_54364617_54365117	LILRB2	0.922292815958403	1.06910505870625e-34	NA	NA
PLAGL1	348890	chr19_54551831_54552331	LILRB2	0.931909960358032	5.82021424710091e-37	NA	NA
PLAGL1	348801	chr19_54337866_54338366	LILRB1	0.904002325143651	4.37940031996875e-31	NA	NA
PLAGL1	348819	chr19_54364617_54365117	LILRB1	0.921833279112738	1.35662087420343e-34	NA	NA
PLAGL1	348801	chr19_54337866_54338366	LILRB4	0.939798592996104	4.22234736343087e-39	NA	NA
PLAGL1	348819	chr19_54364617_54365117	LILRB4	0.940967882784164	2.01159603151554e-39	NA	NA
PLAGL1	348890	chr19_54551831_54552331	LILRB4	0.925652139681266	1.86626356174699e-35	NA	NA
PLAGL1	349074	chr19_55451847_55452347	AC006116.9	0.906593736183635	1.49299299164089e-31	NA	NA
PLAGL1	48437	chr2_104430373_104430873	PANTR1	0.903099609593355	6.35873535026656e-31	NA	NA
PLAGL1	48529	chr2_104853763_104854263	PANTR1	0.921812838631606	1.36581323437301e-34	NA	NA
PLAGL1	48437	chr2_104430373_104430873	AC018730.1	0.929615278658803	2.15045619729661e-36	NA	NA
PLAGL1	48529	chr2_104853763_104854263	AC018730.1	0.952622127348507	3.85986578524595e-43	NA	NA
PLAGL1	62204	chr2_229714336_229714836	DNER	0.911456359733101	1.86112399144379e-32	NA	NA
PLAGL1	64620	chr2_240820135_240820635	BOK	0.908858774428003	5.74433414804694e-32	NA	NA
PLAGL1	362291	chr21_33030754_33031254	LINC00945	0.925512419509888	2.0107525158521e-35	NA	NA
PLAGL1	362342	chr21_33116543_33117043	LINC00945	0.901300967844492	1.30533134064776e-30	NA	NA
PLAGL1	362343	chr21_33117252_33117752	LINC00945	0.905683968137651	2.17340770584565e-31	NA	NA
PLAGL1	362317	chr21_33069912_33070412	OLIG1	0.908231795094624	7.51350262051014e-32	NA	NA
PLAGL1	362324	chr21_33076077_33076577	OLIG1	0.900761825978681	1.62011429753891e-30	NA	NA
PLAGL1	362328	chr21_33078820_33079320	OLIG1	0.914212277002747	5.2702090186736e-33	NA	NA
PLAGL1	362342	chr21_33116543_33117043	OLIG1	0.90890890233852	5.64416449156201e-32	NA	NA
PLAGL1	366115	chr22_23116418_23116918	AP000350.5	0.903976204882163	4.41823474754286e-31	NA	NA
PLAGL1	366280	chr22_23781003_23781503	AP000350.5	0.945090267746771	1.19368027965617e-40	NA	NA
PLAGL1	369193	chr22_37568842_37569342	SSTR3	0.904196705477598	4.0466755439952e-31	NA	NA
PLAGL1	369328	chr22_37893512_37894012	SSTR3	0.919734745716937	3.82720565128251e-34	NA	NA
PLAGL1	369379	chr22_37984314_37984814	SSTR3	0.901466609747291	1.22033120590381e-30	NA	NA
PLAGL1	369380	chr22_37985150_37985650	SSTR3	0.903769617279475	4.81368503919485e-31	NA	NA
PLAGL1	369417	chr22_38026293_38026793	SSTR3	0.928603993536736	3.78860884482009e-36	NA	NA
PLAGL1	369016	chr22_37244006_37244506	SH3BP1	0.901650473751847	1.13173899219923e-30	NA	NA
[truncated: 795 more rows]
