# Supplementary material for: Central amygdala single-nucleus atlas reveals chromatin and gene transcription dynamics in human alcohol use disorder
Source: Nat Commun. 2026 Jan 19;17:1634. doi: 10.1038/s41467-026-68351-1 (PMC12905162; doi:10.1038/s41467-026-68351-1)
Supplement: Supplementary file 3 — Supplementary Data 1-37 [file 41467_2026_68351_MOESM3_ESM.zip › Supplementary Data/Supplementary Data 29.csv]

TF	idxATAC	peakName	geneName	Correlation	FDR	DEG	GWAS
MBD2	216472	chr10_91162696_91163196	PPP1R3C	0.905911438016981	3.66086706269377e-33	NA	NA
MBD2	216540	chr10_91608694_91609194	PPP1R3C	0.930869558991851	1.4132695164802e-38	NA	NA
MBD2	273741	chr14_21025483_21025983	NDRG2	0.918221344053894	1.22062811498358e-35	DOWN	NA
MBD2	295441	chr15_83653515_83654015	ADAMTSL3	0.943188690566365	4.23030016178348e-42	NA	NA
MBD2	320643	chr17_49763937_49764437	SPOP	0.907491116885671	1.85551521182654e-33	NA	NA
MBD2	325415	chr17_76384266_76384766	PRPSAP1	0.931108956811631	1.33256958216536e-38	NA	NA
MBD2	36204	chr2_8676414_8676914	ID2	0.903212061244551	1.16962620365475e-32	NA	NA
MBD2	36207	chr2_8678619_8679119	ID2	0.907527040221006	1.84934241100461e-33	NA	NA
MBD2	365079	chr22_17571057_17571557	AC007666.2	0.919349445258657	6.77648995564643e-36	NA	NA
MBD2	88719	chr3_194134940_194135440	HES1	0.929439845259579	2.74315863643937e-38	NA	NA
MBD2	94944	chr4_39697759_39698259	RPL9	0.90756339140638	1.84318850750554e-33	NA	NA
SMAD5	216472	chr10_91162696_91163196	PPP1R3C	0.905911438016981	3.66086706269377e-33	NA	NA
SMAD5	273741	chr14_21025483_21025983	NDRG2	0.918221344053894	1.22062811498358e-35	DOWN	NA
SMAD5	295441	chr15_83653515_83654015	ADAMTSL3	0.943188690566365	4.23030016178348e-42	NA	NA
SMAD5	320484	chr17_48908111_48908611	SPOP	0.929392942173893	2.74315863643937e-38	NA	NA
SMAD5	320597	chr17_49569952_49570452	SPOP	0.910968719539273	4.04306149936606e-34	NA	NA
SMAD5	325415	chr17_76384266_76384766	PRPSAP1	0.931108956811631	1.33256958216536e-38	NA	NA
SMAD5	36204	chr2_8676414_8676914	ID2	0.903212061244551	1.16962620365475e-32	NA	NA
SMAD5	36207	chr2_8678619_8679119	ID2	0.907527040221006	1.84934241100461e-33	NA	NA
SMAD5	86733	chr3_181725773_181726273	SOX2	0.914488162221613	7.05862374754913e-35	NA	NA
SMAD5	88719	chr3_194134940_194135440	HES1	0.929439845259579	2.74315863643937e-38	NA	NA
SMAD5	94944	chr4_39697759_39698259	RPL9	0.90756339140638	1.84318850750554e-33	NA	NA
SMAD5	119598	chr5_126002333_126002833	AC093535.1	0.903385142114435	1.09773145558893e-32	NA	NA
SMAD5	160450	chr7_86644992_86645492	GRM3	0.930151505203144	1.92023520378896e-38	DOWN	NA
MECP2	216472	chr10_91162696_91163196	PPP1R3C	0.905911438016981	3.66086706269377e-33	NA	NA
MECP2	273741	chr14_21025483_21025983	NDRG2	0.918221344053894	1.22062811498358e-35	DOWN	NA
MECP2	286248	chr14_105499271_105499771	AL583810.3	0.901815788812575	2.00887862828884e-32	NA	NA
MECP2	295318	chr15_82750164_82750664	ADAMTSL3	0.908770132479033	1.09702404538449e-33	NA	NA
MECP2	325412	chr17_76382372_76382872	PRPSAP1	0.934693063373801	1.36362345428493e-39	NA	NA
MECP2	36207	chr2_8678619_8679119	ID2	0.907527040221006	1.84934241100461e-33	NA	NA
MECP2	94944	chr4_39697759_39698259	RPL9	0.90756339140638	1.84318850750554e-33	NA	NA
MECP2	178495	chr8_73293707_73294207	RPL7	0.902325248132737	1.66353968303912e-32	NA	NA
DNMT1	216472	chr10_91162696_91163196	PPP1R3C	0.905911438016981	3.66086706269377e-33	NA	NA
DNMT1	216548	chr10_91632999_91633499	PPP1R3C	0.928378233722487	4.43452866099699e-38	NA	NA
DNMT1	286248	chr14_105499271_105499771	AL583810.3	0.901815788812575	2.00887862828884e-32	NA	NA
DNMT1	295318	chr15_82750164_82750664	ADAMTSL3	0.908770132479033	1.09702404538449e-33	NA	NA
DNMT1	295441	chr15_83653515_83654015	ADAMTSL3	0.943188690566365	4.23030016178348e-42	NA	NA
DNMT1	305091	chr16_56191120_56191620	MT3	0.900862430507001	2.91917699785884e-32	NA	NA
DNMT1	320484	chr17_48908111_48908611	SPOP	0.929392942173893	2.74315863643937e-38	NA	NA
DNMT1	325412	chr17_76382372_76382872	PRPSAP1	0.934693063373801	1.36362345428493e-39	NA	NA
DNMT1	36207	chr2_8678619_8679119	ID2	0.907527040221006	1.84934241100461e-33	NA	NA
DNMT1	50029	chr2_119370948_119371448	DBI	0.908557067788061	1.20338138620402e-33	NA	NA
DNMT1	86733	chr3_181725773_181726273	SOX2	0.914488162221613	7.05862374754913e-35	NA	NA
DNMT1	88719	chr3_194134940_194135440	HES1	0.929439845259579	2.74315863643937e-38	NA	NA
DNMT1	143751	chr6_132814173_132814673	RPS12	0.944372538536348	2.32679554043877e-42	NA	NA
DNMT1	178495	chr8_73293707_73294207	RPL7	0.902325248132737	1.66353968303912e-32	NA	NA
KLF6	216472	chr10_91162696_91163196	PPP1R3C	0.905911438016981	3.66086706269377e-33	NA	NA
KLF6	273598	chr14_20461467_20461967	NDRG2	0.915400231589866	5.19095862470883e-35	DOWN	NA
KLF6	273741	chr14_21025483_21025983	NDRG2	0.918221344053894	1.22062811498358e-35	DOWN	NA
KLF6	273742	chr14_21026339_21026839	NDRG2	0.916046150570888	3.93878334661408e-35	DOWN	NA
KLF6	286248	chr14_105499271_105499771	AL583810.3	0.901815788812575	2.00887862828884e-32	NA	NA
KLF6	295441	chr15_83653515_83654015	ADAMTSL3	0.943188690566365	4.23030016178348e-42	NA	NA
KLF6	305091	chr16_56191120_56191620	MT3	0.900862430507001	2.91917699785884e-32	NA	NA
KLF6	320484	chr17_48908111_48908611	SPOP	0.929392942173893	2.74315863643937e-38	NA	NA
KLF6	320643	chr17_49763937_49764437	SPOP	0.907491116885671	1.85551521182654e-33	NA	NA
KLF6	325412	chr17_76382372_76382872	PRPSAP1	0.934693063373801	1.36362345428493e-39	NA	NA
KLF6	325415	chr17_76384266_76384766	PRPSAP1	0.931108956811631	1.33256958216536e-38	NA	NA
KLF6	36172	chr2_8575451_8575951	ID2	0.905431571913045	4.5229992682159e-33	NA	NA
KLF6	36207	chr2_8678619_8679119	ID2	0.907527040221006	1.84934241100461e-33	NA	NA
KLF6	49670	chr2_114461239_114461739	DPP10-AS3	0.926393264639896	1.52324481526169e-37	NA	NA
KLF6	49670	chr2_114461239_114461739	AC093610.1	0.937992139807739	1.63105294349715e-40	NA	NA
KLF6	49670	chr2_114461239_114461739	DPP10-AS1	0.902048197672912	1.83526637820303e-32	NA	NA
KLF6	365079	chr22_17571057_17571557	AC007666.2	0.919349445258657	6.77648995564643e-36	NA	NA
KLF6	86733	chr3_181725773_181726273	SOX2	0.914488162221613	7.05862374754913e-35	NA	NA
KLF6	86746	chr3_181752191_181752691	SOX2	0.900962997192629	2.81024088361314e-32	NA	NA
KLF6	88719	chr3_194134940_194135440	HES1	0.929439845259579	2.74315863643937e-38	NA	NA
KLF6	160448	chr7_86643635_86644135	GRM3	0.909528026565695	7.68259408923201e-34	DOWN	NA
KLF6	164378	chr7_120272894_120273394	KCND2	0.913908139230713	9.48096171449265e-35	DOWN	NA
KLF6	378668	chrX_153765057_153765557	RPL10	0.903367118530968	1.09773145558893e-32	NA	NA
E2F4	273741	chr14_21025483_21025983	NDRG2	0.918221344053894	1.22062811498358e-35	DOWN	NA
E2F4	305091	chr16_56191120_56191620	MT3	0.900862430507001	2.91917699785884e-32	NA	NA
E2F4	320643	chr17_49763937_49764437	SPOP	0.907491116885671	1.85551521182654e-33	NA	NA
E2F4	77382	chr3_100709168_100709668	ADGRG7	0.921226384397509	2.48653698643661e-36	NA	NA
E2F4	110006	chr5_22853120_22853620	CDH12	0.906344143824205	3.07333843237135e-33	NA	NA
E2F4	176747	chr8_56074350_56074850	RPS20	0.915041402207112	5.71366241207289e-35	NA	NA
ZBTB7A	216472	chr10_91162696_91163196	PPP1R3C	0.905911438016981	3.66086706269377e-33	NA	NA
ZBTB7A	216548	chr10_91632999_91633499	PPP1R3C	0.928378233722487	4.43452866099699e-38	NA	NA
ZBTB7A	220884	chr10_121084284_121084784	WDR11	0.90405745404899	8.13546003003713e-33	NA	NA
ZBTB7A	273741	chr14_21025483_21025983	NDRG2	0.918221344053894	1.22062811498358e-35	DOWN	NA
ZBTB7A	286248	chr14_105499271_105499771	AL583810.3	0.901815788812575	2.00887862828884e-32	NA	NA
ZBTB7A	295441	chr15_83653515_83654015	ADAMTSL3	0.943188690566365	4.23030016178348e-42	NA	NA
ZBTB7A	305091	chr16_56191120_56191620	MT3	0.900862430507001	2.91917699785884e-32	NA	NA
ZBTB7A	320597	chr17_49569952_49570452	SPOP	0.910968719539273	4.04306149936606e-34	NA	NA
ZBTB7A	320643	chr17_49763937_49764437	SPOP	0.907491116885671	1.85551521182654e-33	NA	NA
ZBTB7A	320705	chr17_50102043_50102543	SPOP	0.911530705281296	3.12598498303524e-34	NA	NA
ZBTB7A	325412	chr17_76382372_76382872	PRPSAP1	0.934693063373801	1.36362345428493e-39	NA	NA
ZBTB7A	325415	chr17_76384266_76384766	PRPSAP1	0.931108956811631	1.33256958216536e-38	NA	NA
ZBTB7A	343598	chr19_29605931_29606431	URI1	0.901638504800162	2.16353661371784e-32	NA	NA
ZBTB7A	36172	chr2_8575451_8575951	ID2	0.905431571913045	4.5229992682159e-33	NA	NA
ZBTB7A	36207	chr2_8678619_8679119	ID2	0.907527040221006	1.84934241100461e-33	NA	NA
ZBTB7A	50029	chr2_119370948_119371448	DBI	0.908557067788061	1.20338138620402e-33	NA	NA
ZBTB7A	365079	chr22_17571057_17571557	AC007666.2	0.919349445258657	6.77648995564643e-36	NA	NA
ZBTB7A	86733	chr3_181725773_181726273	SOX2	0.914488162221613	7.05862374754913e-35	NA	NA
ZBTB7A	86779	chr3_182241518_182242018	SOX2	0.90998136262659	6.40491948148326e-34	NA	NA
ZBTB7A	88719	chr3_194134940_194135440	HES1	0.929439845259579	2.74315863643937e-38	NA	NA
ZBTB7A	94944	chr4_39697759_39698259	RPL9	0.90756339140638	1.84318850750554e-33	NA	NA
ZBTB7A	100702	chr4_108650060_108650560	RPL34	0.904424640127458	6.88420081335819e-33	NA	NA
ZBTB7A	160448	chr7_86643635_86644135	GRM3	0.909528026565695	7.68259408923201e-34	DOWN	NA
ZBTB7A	164378	chr7_120272894_120273394	KCND2	0.913908139230713	9.48096171449265e-35	DOWN	NA
ZBTB7A	176747	chr8_56074350_56074850	RPS20	0.915041402207112	5.71366241207289e-35	NA	NA
ZBTB7A	378668	chrX_153765057_153765557	RPL10	0.903367118530968	1.09773145558893e-32	NA	NA
CTCFL	221012	chr10_121668223_121668723	WDR11	0.912841910680354	1.65227942068152e-34	NA	NA
CTCFL	257978	chr12_106582632_106583132	AC079385.1	0.901002987344441	2.78367049311977e-32	NA	NA
CTCFL	273741	chr14_21025483_21025983	NDRG2	0.918221344053894	1.22062811498358e-35	DOWN	NA
CTCFL	295441	chr15_83653515_83654015	ADAMTSL3	0.943188690566365	4.23030016178348e-42	NA	NA
CTCFL	305091	chr16_56191120_56191620	MT3	0.900862430507001	2.91917699785884e-32	NA	NA
CTCFL	320597	chr17_49569952_49570452	SPOP	0.910968719539273	4.04306149936606e-34	NA	NA
CTCFL	320643	chr17_49763937_49764437	SPOP	0.907491116885671	1.85551521182654e-33	NA	NA
CTCFL	325415	chr17_76384266_76384766	PRPSAP1	0.931108956811631	1.33256958216536e-38	NA	NA
CTCFL	36204	chr2_8676414_8676914	ID2	0.903212061244551	1.16962620365475e-32	NA	NA
CTCFL	50029	chr2_119370948_119371448	DBI	0.908557067788061	1.20338138620402e-33	NA	NA
CTCFL	94944	chr4_39697759_39698259	RPL9	0.90756339140638	1.84318850750554e-33	NA	NA
CTCFL	164378	chr7_120272894_120273394	KCND2	0.913908139230713	9.48096171449265e-35	DOWN	NA
CTCFL	176747	chr8_56074350_56074850	RPS20	0.915041402207112	5.71366241207289e-35	NA	NA
ZFP161	216472	chr10_91162696_91163196	PPP1R3C	0.905911438016981	3.66086706269377e-33	NA	NA
ZFP161	295441	chr15_83653515_83654015	ADAMTSL3	0.943188690566365	4.23030016178348e-42	NA	NA
ZFP161	305091	chr16_56191120_56191620	MT3	0.900862430507001	2.91917699785884e-32	NA	NA
ZFP161	325415	chr17_76384266_76384766	PRPSAP1	0.931108956811631	1.33256958216536e-38	NA	NA
ZFP161	36207	chr2_8678619_8679119	ID2	0.907527040221006	1.84934241100461e-33	NA	NA
ZFP161	88719	chr3_194134940_194135440	HES1	0.929439845259579	2.74315863643937e-38	NA	NA
ZFP161	164378	chr7_120272894_120273394	KCND2	0.913908139230713	9.48096171449265e-35	DOWN	NA
ZFP161	176747	chr8_56074350_56074850	RPS20	0.915041402207112	5.71366241207289e-35	NA	NA
KLF7	216472	chr10_91162696_91163196	PPP1R3C	0.905911438016981	3.66086706269377e-33	NA	NA
KLF7	273598	chr14_20461467_20461967	NDRG2	0.915400231589866	5.19095862470883e-35	DOWN	NA
KLF7	273741	chr14_21025483_21025983	NDRG2	0.918221344053894	1.22062811498358e-35	DOWN	NA
KLF7	286248	chr14_105499271_105499771	AL583810.3	0.901815788812575	2.00887862828884e-32	NA	NA
KLF7	295441	chr15_83653515_83654015	ADAMTSL3	0.943188690566365	4.23030016178348e-42	NA	NA
KLF7	320484	chr17_48908111_48908611	SPOP	0.929392942173893	2.74315863643937e-38	NA	NA
KLF7	320748	chr17_50151870_50152370	SPOP	0.902786928697508	1.37298981597333e-32	NA	NA
KLF7	325412	chr17_76382372_76382872	PRPSAP1	0.934693063373801	1.36362345428493e-39	NA	NA
KLF7	38107	chr2_20536606_20537106	RHOB	0.918334471490362	1.18063595032634e-35	NA	NA
KLF7	77382	chr3_100709168_100709668	ADGRG7	0.921226384397509	2.48653698643661e-36	NA	NA
KLF7	86733	chr3_181725773_181726273	SOX2	0.914488162221613	7.05862374754913e-35	NA	NA
KLF7	86746	chr3_181752191_181752691	SOX2	0.900962997192629	2.81024088361314e-32	NA	NA
KLF7	94944	chr4_39697759_39698259	RPL9	0.90756339140638	1.84318850750554e-33	NA	NA
KLF7	100702	chr4_108650060_108650560	RPL34	0.904424640127458	6.88420081335819e-33	NA	NA
KLF7	110006	chr5_22853120_22853620	CDH12	0.906344143824205	3.07333843237135e-33	NA	NA
KLF7	160448	chr7_86643635_86644135	GRM3	0.909528026565695	7.68259408923201e-34	DOWN	NA
EGR1	216472	chr10_91162696_91163196	PPP1R3C	0.905911438016981	3.66086706269377e-33	NA	NA
EGR1	238994	chr11_111911761_111912261	CRYAB	0.922378886960209	1.45820177709165e-36	NA	NA
EGR1	257197	chr12_101666062_101666562	CHPT1	0.901897203442075	1.95206681642648e-32	NA	NA
EGR1	273741	chr14_21025483_21025983	NDRG2	0.918221344053894	1.22062811498358e-35	DOWN	NA
EGR1	286248	chr14_105499271_105499771	AL583810.3	0.901815788812575	2.00887862828884e-32	NA	NA
EGR1	295441	chr15_83653515_83654015	ADAMTSL3	0.943188690566365	4.23030016178348e-42	NA	NA
EGR1	305091	chr16_56191120_56191620	MT3	0.900862430507001	2.91917699785884e-32	NA	NA
EGR1	320484	chr17_48908111_48908611	SPOP	0.929392942173893	2.74315863643937e-38	NA	NA
EGR1	320597	chr17_49569952_49570452	SPOP	0.910968719539273	4.04306149936606e-34	NA	NA
EGR1	320643	chr17_49763937_49764437	SPOP	0.907491116885671	1.85551521182654e-33	NA	NA
EGR1	320705	chr17_50102043_50102543	SPOP	0.911530705281296	3.12598498303524e-34	NA	NA
EGR1	320748	chr17_50151870_50152370	SPOP	0.902786928697508	1.37298981597333e-32	NA	NA
EGR1	325412	chr17_76382372_76382872	PRPSAP1	0.934693063373801	1.36362345428493e-39	NA	NA
EGR1	325415	chr17_76384266_76384766	PRPSAP1	0.931108956811631	1.33256958216536e-38	NA	NA
EGR1	36172	chr2_8575451_8575951	ID2	0.905431571913045	4.5229992682159e-33	NA	NA
EGR1	36207	chr2_8678619_8679119	ID2	0.907527040221006	1.84934241100461e-33	NA	NA
EGR1	86733	chr3_181725773_181726273	SOX2	0.914488162221613	7.05862374754913e-35	NA	NA
EGR1	88719	chr3_194134940_194135440	HES1	0.929439845259579	2.74315863643937e-38	NA	NA
EGR1	100702	chr4_108650060_108650560	RPL34	0.904424640127458	6.88420081335819e-33	NA	NA
EGR1	143751	chr6_132814173_132814673	RPS12	0.944372538536348	2.32679554043877e-42	NA	NA
EGR1	164378	chr7_120272894_120273394	KCND2	0.913908139230713	9.48096171449265e-35	DOWN	NA
EGR1	378668	chrX_153765057_153765557	RPL10	0.903367118530968	1.09773145558893e-32	NA	NA
ZFX	216472	chr10_91162696_91163196	PPP1R3C	0.905911438016981	3.66086706269377e-33	NA	NA
ZFX	216548	chr10_91632999_91633499	PPP1R3C	0.928378233722487	4.43452866099699e-38	NA	NA
ZFX	238994	chr11_111911761_111912261	CRYAB	0.922378886960209	1.45820177709165e-36	NA	NA
ZFX	273741	chr14_21025483_21025983	NDRG2	0.918221344053894	1.22062811498358e-35	DOWN	NA
ZFX	286248	chr14_105499271_105499771	AL583810.3	0.901815788812575	2.00887862828884e-32	NA	NA
ZFX	295441	chr15_83653515_83654015	ADAMTSL3	0.943188690566365	4.23030016178348e-42	NA	NA
ZFX	305091	chr16_56191120_56191620	MT3	0.900862430507001	2.91917699785884e-32	NA	NA
ZFX	320495	chr17_49064248_49064748	SPOP	0.931586956458225	1.07825829116178e-38	NA	NA
ZFX	320597	chr17_49569952_49570452	SPOP	0.910968719539273	4.04306149936606e-34	NA	NA
ZFX	320643	chr17_49763937_49764437	SPOP	0.907491116885671	1.85551521182654e-33	NA	NA
ZFX	320705	chr17_50102043_50102543	SPOP	0.911530705281296	3.12598498303524e-34	NA	NA
ZFX	320748	chr17_50151870_50152370	SPOP	0.902786928697508	1.37298981597333e-32	NA	NA
ZFX	325412	chr17_76382372_76382872	PRPSAP1	0.934693063373801	1.36362345428493e-39	NA	NA
ZFX	325415	chr17_76384266_76384766	PRPSAP1	0.931108956811631	1.33256958216536e-38	NA	NA
ZFX	36204	chr2_8676414_8676914	ID2	0.903212061244551	1.16962620365475e-32	NA	NA
ZFX	36207	chr2_8678619_8679119	ID2	0.907527040221006	1.84934241100461e-33	NA	NA
ZFX	38107	chr2_20536606_20537106	RHOB	0.918334471490362	1.18063595032634e-35	NA	NA
ZFX	77382	chr3_100709168_100709668	ADGRG7	0.921226384397509	2.48653698643661e-36	NA	NA
ZFX	94944	chr4_39697759_39698259	RPL9	0.90756339140638	1.84318850750554e-33	NA	NA
ZFX	143751	chr6_132814173_132814673	RPS12	0.944372538536348	2.32679554043877e-42	NA	NA
ZFX	164378	chr7_120272894_120273394	KCND2	0.913908139230713	9.48096171449265e-35	DOWN	NA
ZFX	378668	chrX_153765057_153765557	RPL10	0.903367118530968	1.09773145558893e-32	NA	NA
GLIS2	273741	chr14_21025483_21025983	NDRG2	0.918221344053894	1.22062811498358e-35	DOWN	NA
GLIS2	295441	chr15_83653515_83654015	ADAMTSL3	0.943188690566365	4.23030016178348e-42	NA	NA
GLIS2	320597	chr17_49569952_49570452	SPOP	0.910968719539273	4.04306149936606e-34	NA	NA
GLIS2	320748	chr17_50151870_50152370	SPOP	0.902786928697508	1.37298981597333e-32	NA	NA
GLIS2	38057	chr2_20449395_20449895	RHOB	0.935737521627151	7.40563465885664e-40	NA	NA
GLIS2	77382	chr3_100709168_100709668	ADGRG7	0.921226384397509	2.48653698643661e-36	NA	NA
GLIS2	378668	chrX_153765057_153765557	RPL10	0.903367118530968	1.09773145558893e-32	NA	NA
PLAGL1	257978	chr12_106582632_106583132	AC079385.1	0.901002987344441	2.78367049311977e-32	NA	NA
PLAGL1	273741	chr14_21025483_21025983	NDRG2	0.918221344053894	1.22062811498358e-35	DOWN	NA
PLAGL1	320643	chr17_49763937_49764437	SPOP	0.907491116885671	1.85551521182654e-33	NA	NA
PLAGL1	39041	chr2_26001902_26002402	HADHB	0.906601827616906	2.81483793124566e-33	NA	NA
PLAGL1	77382	chr3_100709168_100709668	ADGRG7	0.921226384397509	2.48653698643661e-36	NA	NA
PLAGL1	88719	chr3_194134940_194135440	HES1	0.929439845259579	2.74315863643937e-38	NA	NA
PLAGL1	94944	chr4_39697759_39698259	RPL9	0.90756339140638	1.84318850750554e-33	NA	NA
PLAGL1	110006	chr5_22853120_22853620	CDH12	0.906344143824205	3.07333843237135e-33	NA	NA
PLAGL1	378668	chrX_153765057_153765557	RPL10	0.903367118530968	1.09773145558893e-32	NA	NA
SP6	216472	chr10_91162696_91163196	PPP1R3C	0.905911438016981	3.66086706269377e-33	NA	NA
SP6	273598	chr14_20461467_20461967	NDRG2	0.915400231589866	5.19095862470883e-35	DOWN	NA
SP6	273741	chr14_21025483_21025983	NDRG2	0.918221344053894	1.22062811498358e-35	DOWN	NA
SP6	286248	chr14_105499271_105499771	AL583810.3	0.901815788812575	2.00887862828884e-32	NA	NA
SP6	295441	chr15_83653515_83654015	ADAMTSL3	0.943188690566365	4.23030016178348e-42	NA	NA
SP6	305091	chr16_56191120_56191620	MT3	0.900862430507001	2.91917699785884e-32	NA	NA
SP6	320484	chr17_48908111_48908611	SPOP	0.929392942173893	2.74315863643937e-38	NA	NA
SP6	320597	chr17_49569952_49570452	SPOP	0.910968719539273	4.04306149936606e-34	NA	NA
SP6	325412	chr17_76382372_76382872	PRPSAP1	0.934693063373801	1.36362345428493e-39	NA	NA
SP6	325415	chr17_76384266_76384766	PRPSAP1	0.931108956811631	1.33256958216536e-38	NA	NA
SP6	36207	chr2_8678619_8679119	ID2	0.907527040221006	1.84934241100461e-33	NA	NA
SP6	38107	chr2_20536606_20537106	RHOB	0.918334471490362	1.18063595032634e-35	NA	NA
SP6	77382	chr3_100709168_100709668	ADGRG7	0.921226384397509	2.48653698643661e-36	NA	NA
SP6	86733	chr3_181725773_181726273	SOX2	0.914488162221613	7.05862374754913e-35	NA	NA
SP6	86746	chr3_181752191_181752691	SOX2	0.900962997192629	2.81024088361314e-32	NA	NA
SP6	100702	chr4_108650060_108650560	RPL34	0.904424640127458	6.88420081335819e-33	NA	NA
SP6	110006	chr5_22853120_22853620	CDH12	0.906344143824205	3.07333843237135e-33	NA	NA
SP6	143751	chr6_132814173_132814673	RPS12	0.944372538536348	2.32679554043877e-42	NA	NA
SP6	160448	chr7_86643635_86644135	GRM3	0.909528026565695	7.68259408923201e-34	DOWN	NA
SP6	164378	chr7_120272894_120273394	KCND2	0.913908139230713	9.48096171449265e-35	DOWN	NA
SP5	216472	chr10_91162696_91163196	PPP1R3C	0.905911438016981	3.66086706269377e-33	NA	NA
SP5	273598	chr14_20461467_20461967	NDRG2	0.915400231589866	5.19095862470883e-35	DOWN	NA
SP5	273741	chr14_21025483_21025983	NDRG2	0.918221344053894	1.22062811498358e-35	DOWN	NA
SP5	286248	chr14_105499271_105499771	AL583810.3	0.901815788812575	2.00887862828884e-32	NA	NA
SP5	295441	chr15_83653515_83654015	ADAMTSL3	0.943188690566365	4.23030016178348e-42	NA	NA
SP5	305091	chr16_56191120_56191620	MT3	0.900862430507001	2.91917699785884e-32	NA	NA
SP5	320484	chr17_48908111_48908611	SPOP	0.929392942173893	2.74315863643937e-38	NA	NA
SP5	320597	chr17_49569952_49570452	SPOP	0.910968719539273	4.04306149936606e-34	NA	NA
SP5	325412	chr17_76382372_76382872	PRPSAP1	0.934693063373801	1.36362345428493e-39	NA	NA
SP5	325415	chr17_76384266_76384766	PRPSAP1	0.931108956811631	1.33256958216536e-38	NA	NA
SP5	36207	chr2_8678619_8679119	ID2	0.907527040221006	1.84934241100461e-33	NA	NA
SP5	38107	chr2_20536606_20537106	RHOB	0.918334471490362	1.18063595032634e-35	NA	NA
SP5	77382	chr3_100709168_100709668	ADGRG7	0.921226384397509	2.48653698643661e-36	NA	NA
SP5	86733	chr3_181725773_181726273	SOX2	0.914488162221613	7.05862374754913e-35	NA	NA
SP5	86746	chr3_181752191_181752691	SOX2	0.900962997192629	2.81024088361314e-32	NA	NA
SP5	100702	chr4_108650060_108650560	RPL34	0.904424640127458	6.88420081335819e-33	NA	NA
SP5	110006	chr5_22853120_22853620	CDH12	0.906344143824205	3.07333843237135e-33	NA	NA
SP5	143751	chr6_132814173_132814673	RPS12	0.944372538536348	2.32679554043877e-42	NA	NA
SP5	160448	chr7_86643635_86644135	GRM3	0.909528026565695	7.68259408923201e-34	DOWN	NA
SP5	164378	chr7_120272894_120273394	KCND2	0.913908139230713	9.48096171449265e-35	DOWN	NA
SP4	216472	chr10_91162696_91163196	PPP1R3C	0.905911438016981	3.66086706269377e-33	NA	NA
SP4	220884	chr10_121084284_121084784	WDR11	0.90405745404899	8.13546003003713e-33	NA	NA
SP4	257978	chr12_106582632_106583132	AC079385.1	0.901002987344441	2.78367049311977e-32	NA	NA
SP4	273598	chr14_20461467_20461967	NDRG2	0.915400231589866	5.19095862470883e-35	DOWN	NA
SP4	273741	chr14_21025483_21025983	NDRG2	0.918221344053894	1.22062811498358e-35	DOWN	NA
SP4	286248	chr14_105499271_105499771	AL583810.3	0.901815788812575	2.00887862828884e-32	NA	NA
SP4	320484	chr17_48908111_48908611	SPOP	0.929392942173893	2.74315863643937e-38	NA	NA
SP4	320643	chr17_49763937_49764437	SPOP	0.907491116885671	1.85551521182654e-33	NA	NA
SP4	320705	chr17_50102043_50102543	SPOP	0.911530705281296	3.12598498303524e-34	NA	NA
SP4	325412	chr17_76382372_76382872	PRPSAP1	0.934693063373801	1.36362345428493e-39	NA	NA
SP4	49670	chr2_114461239_114461739	DPP10-AS3	0.926393264639896	1.52324481526169e-37	NA	NA
SP4	49670	chr2_114461239_114461739	AC093610.1	0.937992139807739	1.63105294349715e-40	NA	NA
SP4	49670	chr2_114461239_114461739	DPP10-AS1	0.902048197672912	1.83526637820303e-32	NA	NA
SP4	365079	chr22_17571057_17571557	AC007666.2	0.919349445258657	6.77648995564643e-36	NA	NA
SP4	77382	chr3_100709168_100709668	ADGRG7	0.921226384397509	2.48653698643661e-36	NA	NA
SP4	86746	chr3_181752191_181752691	SOX2	0.900962997192629	2.81024088361314e-32	NA	NA
SP4	100702	chr4_108650060_108650560	RPL34	0.904424640127458	6.88420081335819e-33	NA	NA
SP4	143751	chr6_132814173_132814673	RPS12	0.944372538536348	2.32679554043877e-42	NA	NA
SP4	160448	chr7_86643635_86644135	GRM3	0.909528026565695	7.68259408923201e-34	DOWN	NA
SP4	164378	chr7_120272894_120273394	KCND2	0.913908139230713	9.48096171449265e-35	DOWN	NA
SP4	378668	chrX_153765057_153765557	RPL10	0.903367118530968	1.09773145558893e-32	NA	NA
ZIC5	273741	chr14_21025483_21025983	NDRG2	0.918221344053894	1.22062811498358e-35	DOWN	NA
ZIC5	320748	chr17_50151870_50152370	SPOP	0.902786928697508	1.37298981597333e-32	NA	NA
ZIC5	365079	chr22_17571057_17571557	AC007666.2	0.919349445258657	6.77648995564643e-36	NA	NA
ZIC5	94944	chr4_39697759_39698259	RPL9	0.90756339140638	1.84318850750554e-33	NA	NA
ZIC5	143751	chr6_132814173_132814673	RPS12	0.944372538536348	2.32679554043877e-42	NA	NA
ZIC5	378668	chrX_153765057_153765557	RPL10	0.903367118530968	1.09773145558893e-32	NA	NA
HINFP	320484	chr17_48908111_48908611	SPOP	0.929392942173893	2.74315863643937e-38	NA	NA
KLF14	273598	chr14_20461467_20461967	NDRG2	0.915400231589866	5.19095862470883e-35	DOWN	NA
KLF14	273741	chr14_21025483_21025983	NDRG2	0.918221344053894	1.22062811498358e-35	DOWN	NA
KLF14	286248	chr14_105499271_105499771	AL583810.3	0.901815788812575	2.00887862828884e-32	NA	NA
KLF14	320484	chr17_48908111_48908611	SPOP	0.929392942173893	2.74315863643937e-38	NA	NA
KLF14	320597	chr17_49569952_49570452	SPOP	0.910968719539273	4.04306149936606e-34	NA	NA
KLF14	320705	chr17_50102043_50102543	SPOP	0.911530705281296	3.12598498303524e-34	NA	NA
KLF14	325412	chr17_76382372_76382872	PRPSAP1	0.934693063373801	1.36362345428493e-39	NA	NA
KLF14	38107	chr2_20536606_20537106	RHOB	0.918334471490362	1.18063595032634e-35	NA	NA
KLF14	77382	chr3_100709168_100709668	ADGRG7	0.921226384397509	2.48653698643661e-36	NA	NA
KLF14	86746	chr3_181752191_181752691	SOX2	0.900962997192629	2.81024088361314e-32	NA	NA
KLF14	100702	chr4_108650060_108650560	RPL34	0.904424640127458	6.88420081335819e-33	NA	NA
KLF14	143751	chr6_132814173_132814673	RPS12	0.944372538536348	2.32679554043877e-42	NA	NA
KLF14	160448	chr7_86643635_86644135	GRM3	0.909528026565695	7.68259408923201e-34	DOWN	NA
KLF14	164378	chr7_120272894_120273394	KCND2	0.913908139230713	9.48096171449265e-35	DOWN	NA
KLF14	178495	chr8_73293707_73294207	RPL7	0.902325248132737	1.66353968303912e-32	NA	NA
KLF14	378668	chrX_153765057_153765557	RPL10	0.903367118530968	1.09773145558893e-32	NA	NA
