# Supplementary material for: Central amygdala single-nucleus atlas reveals chromatin and gene transcription dynamics in human alcohol use disorder
Source: Nat Commun. 2026 Jan 19;17:1634. doi: 10.1038/s41467-026-68351-1 (PMC12905162; doi:10.1038/s41467-026-68351-1)
Supplement: Supplementary file 3 — Supplementary Data 1-37 [file 41467_2026_68351_MOESM3_ESM.zip › Supplementary Data/Supplementary Data 7.csv]

Celltype	Genename	baseMean	log2FoldChange	lfcSE	stat	pvalue	padj
INH	COMMD6	70.76576363	1.613417856	0.255235907	6.321280872	2.59E-10	2.44E-06
INH	WDR63	19.92683213	2.920496088	0.51067198	5.718927619	1.07E-08	5.04E-05
INH	SHC4	83.39603065	2.362074152	0.429992236	5.493294888	3.95E-08	0.000123624
INH	MAML2	738.6304431	1.292107561	0.243347163	5.309729287	1.10E-07	0.000223624
INH	IQGAP2	287.1603673	2.304176419	0.435150703	5.295122822	1.19E-07	0.000223624
INH	MCOLN3	20.6009331	2.266944505	0.45390111	4.994357706	5.90E-07	0.000924931
INH	TAGLN3	176.7931529	0.943150811	0.193678519	4.869671748	1.12E-06	0.001501256
INH	SEC14L5	87.32516015	-0.731760355	0.152374894	-4.802368254	1.57E-06	0.001727632
INH	BHLHE40	31.40042135	1.801630274	0.375991682	4.791675876	1.65E-06	0.001727632
INH	HS3ST2	120.1957701	2.457775677	0.517865006	4.745977518	2.08E-06	0.001950724
INH	CDC42EP3	149.7818133	0.821735218	0.175762853	4.675249657	2.94E-06	0.00250918
INH	GNG12	164.0599208	1.770970376	0.385775379	4.590677566	4.42E-06	0.003404479
INH	SPATS2L	323.4559454	0.951491892	0.20786715	4.577403849	4.71E-06	0.003404479
INH	SLC38A2	160.7973506	1.121136104	0.25420354	4.410387454	1.03E-05	0.006784146
INH	ETV5	304.1499646	1.533383691	0.34849554	4.400009513	1.08E-05	0.006784146
INH	NTSR1	36.39005205	2.981031895	0.682812343	4.365814307	1.27E-05	0.007074582
INH	KCNK1	244.1157061	0.630496318	0.144489465	4.363614465	1.28E-05	0.007074582
INH	CTTNBP2NL	235.4692166	0.621624805	0.143788386	4.323192039	1.54E-05	0.008031993
INH	SIDT1	108.6610428	-1.2754372	0.307029957	-4.154113214	3.27E-05	0.016157423
INH	RASGRF1	123.0104413	-1.282332603	0.310600655	-4.128557312	3.65E-05	0.016643802
INH	CAPN8	18.59688722	2.97386973	0.721052481	4.124345742	3.72E-05	0.016643802
INH	FBXO36	96.50807465	-0.644661593	0.157214897	-4.10051213	4.12E-05	0.017615629
INH	SIPA1L2	452.6308378	1.141734274	0.281602329	4.054420572	5.03E-05	0.020542707
INH	PPM1H	288.7407936	-0.784368968	0.195199369	-4.018296636	5.86E-05	0.022487784
INH	NNAT	401.6414495	1.125335675	0.280514576	4.011683422	6.03E-05	0.022487784
INH	ADGRG6	26.81057721	2.033498476	0.507824966	4.004329468	6.22E-05	0.022487784
INH	IGSF11	371.5531715	-1.134528535	0.290484233	-3.905645837	9.40E-05	0.032720376
INH	C1QTNF7	86.85231376	-1.240454721	0.319381072	-3.883933114	0.00010278	0.03450845
INH	JUN	20.09292129	2.130832065	0.550840307	3.868329962	0.000109583	0.035523887
INH	SPRY4	19.92972828	2.864936155	0.747721971	3.831552723	0.000127337	0.038893024
INH	NXPH2	35.89458087	-2.301139852	0.600852125	-3.829793983	0.000128251	0.038893024
INH	CPNE2	33.06474366	1.445223351	0.379983425	3.803385246	0.000142732	0.041932023
EXC	CLIC4	24.7830251	2.387855542	0.485427151	4.919081138	8.70E-07	0.010444605
EXC	FBXL7	97.75209985	1.917224489	0.407974779	4.699370124	2.61E-06	0.013673447
EXC	ATP10B	24.30179362	1.965664727	0.423256922	4.644140765	3.41E-06	0.013673447
EXC	CHD7	26.7279219	2.226807561	0.489867158	4.545737606	5.47E-06	0.016439383
EXC	SH3TC2	15.16707227	2.676358683	0.597336859	4.480484745	7.45E-06	0.017891562
EXC	TTN	364.5648741	2.473172409	0.558389087	4.429120247	9.46E-06	0.018942576
EXC	CTNNA3	481.8105666	1.545359697	0.35840615	4.311755524	1.62E-05	0.027792929
EXC	TMEM63A	11.81002238	2.246062327	0.535961555	4.190715375	2.78E-05	0.037625251
EXC	ENPP2	52.40464555	1.580603892	0.38094035	4.149216251	3.34E-05	0.037625251
EXC	C10orf90	68.3187948	1.986473764	0.481140526	4.128676873	3.65E-05	0.037625251
EXC	SMARCC2	59.20342314	0.437672372	0.106292237	4.117632532	3.83E-05	0.037625251
EXC	GRIA4	1853.10119	0.690042164	0.16841951	4.097162868	4.18E-05	0.037625251
EXC	RFTN2	21.70149221	2.172538818	0.534027295	4.068216812	4.74E-05	0.037625251
EXC	PRRX1	8.519595199	2.117563631	0.521470312	4.060755869	4.89E-05	0.037625251
EXC	EGFLAM	17.7553594	2.661519696	0.655515997	4.060190306	4.90E-05	0.037625251
EXC	ST18	155.4398798	2.346503522	0.578657588	4.055081224	5.01E-05	0.037625251
EXC	UGT8	25.07706973	2.097882727	0.519818436	4.035799006	5.44E-05	0.038450262
EXC	PRIMA1	5.476969642	2.568284968	0.639714941	4.01473344	5.95E-05	0.039715019
EXC	KIF13A	275.3481997	0.89656303	0.225067074	3.983537055	6.79E-05	0.040523375
EXC	DAAM2	21.95954572	2.173746839	0.54766503	3.969117472	7.21E-05	0.040523375
EXC	NFATC2	17.10713412	1.654229689	0.417157113	3.965483596	7.32E-05	0.040523375
EXC	PTPRC	5.386390531	2.275038156	0.575016995	3.956471155	7.61E-05	0.040523375
EXC	ADRB1	9.959438928	1.206418738	0.3052897	3.951717795	7.76E-05	0.040523375
EXC	DOCK1	64.80673881	1.538425875	0.390417749	3.940460897	8.13E-05	0.040703266
EXC	LTBP1	102.5811391	2.343351774	0.599601545	3.908181682	9.30E-05	0.044681453
EXC	CHRM5	59.23540057	1.666119817	0.427874421	3.893945828	9.86E-05	0.045565528
EXC	VRK2	26.26076946	1.631031443	0.421448044	3.870065281	0.000108806	0.046115076
EXC	RNF112	30.46696127	-0.469632233	0.121353544	-3.869950707	0.000108857	0.046115076
EXC	VGLL3	9.889672633	-2.307749404	0.598144073	-3.858183183	0.000114233	0.046115076
EXC	KIAA1217	1177.82818	1.800857685	0.46711144	3.855306316	0.000115585	0.046115076
EXC	ATP10A	183.3333848	2.718487549	0.706439525	3.848153246	0.000119012	0.046115076
OLI	DACH1	47.43693832	-2.823114761	0.543502904	-5.194295633	2.05E-07	0.002466573
END	BAG3	90.69482904	2.533077663	0.547575553	4.625987501	3.73E-06	0.0454614
AST	CHI3L1	68.26957479	2.272101552	0.414117423	5.486611826	4.10E-08	0.000177899
AST	RASGEF1B	75.47585877	2.328006862	0.442828888	5.257125099	1.46E-07	0.000317671
AST	CRISPLD1	76.00929704	1.526970294	0.320129205	4.769856263	1.84E-06	0.002668266
AST	SLC39A14	76.6835957	1.714389918	0.376770213	4.550226795	5.36E-06	0.005816991
AST	CTNNB1	171.4393223	0.495039417	0.112412397	4.403779562	1.06E-05	0.007952136
AST	GALNT16	60.13965236	1.489532031	0.338780691	4.396744183	1.10E-05	0.007952136
AST	SNX9	200.8943874	0.264758826	0.065960813	4.013880567	5.97E-05	0.037048783
AST	PDE8B	402.7379133	1.129993683	0.284176559	3.976378932	7.00E-05	0.037977627
AST	PKNOX2	176.772932	0.999644533	0.25371415	3.940042491	8.15E-05	0.039303388
AST	PLPP4	53.90617835	0.803781002	0.205496108	3.91141716	9.18E-05	0.039840511
AST	SLC9B2	61.00247572	0.868210321	0.224155626	3.873247958	0.000107394	0.042391524
AST	CPNE8	497.3654672	0.769907444	0.200441664	3.841054944	0.000122507	0.044327003
AST	SMAD1	298.7759451	0.421531883	0.110310805	3.821310898	0.000132744	0.044336556
AST	FGF2	601.1176087	0.575642614	0.152150572	3.783374625	0.000154716	0.047984148
AST	PDE10A	75.30646186	2.00616162	0.532847484	3.764982812	0.000166561	0.048213724
MIC	CD163L1	33.83862802	2.592844697	0.556819397	4.656527252	3.22E-06	0.037458539
