# Supplementary material for: Central amygdala single-nucleus atlas reveals chromatin and gene transcription dynamics in human alcohol use disorder
Source: Nat Commun. 2026 Jan 19;17:1634. doi: 10.1038/s41467-026-68351-1 (PMC12905162; doi:10.1038/s41467-026-68351-1)
Supplement: Supplementary file 3 — Supplementary Data 1-37 [file 41467_2026_68351_MOESM3_ESM.zip › Supplementary Data/Supplementary Data 6.csv]

	Unnamed: 0	Genename	Celltype	Wilcox FC	Wilcox FDR
0	0	UNC5D	EXC	1.5035653	0.0
1	1	CDH12	EXC	1.4738798	0.0
2	2	FUT9	EXC	0.95515084	0.0
3	3	SCN1A	EXC	0.91822386	0.0
4	4	TRHDE	EXC	0.81005406	1.6439e-41
5	5	PTPRT	EXC	0.80809236	3.287e-42
6	6	UTRN	EXC	0.77184784	0.0
7	8	NCALD	EXC	0.75644517	3.55474e-40
8	9	GRIA4	EXC	0.7486553	0.0
9	10	CBLN2	EXC	0.74354684	0.0
10	11	CHRM3	EXC	0.7386255	4.861459e-38
11	12	GAB1	EXC	0.716491	0.0
12	13	SEMA6D	EXC	0.68246555	1.5838666e-38
13	14	CHRM2	EXC	0.6715088	1.1547e-41
14	15	PDZD2	EXC	0.66385484	6.400274e-39
15	16	KCNC2	EXC	0.66321373	0.0
16	17	SAMD5	EXC	0.663059	2.5240000000000006e-42
17	19	GABRB2	EXC	0.5778637	0.0
18	23	CDH20	EXC	0.5485525	2.0543499e-22
19	26	EPHA3	EXC	0.5274743	7.9107546e-23
20	28	CUX2	EXC	0.51339567	5.630067999999999e-20
21	29	KCNH7	EXC	0.50357294	1.274681e-22
22	31	SASH1	EXC	0.49737555	3.459649e-29
23	33	SLC24A2	EXC	0.4880991	8.320467000000001e-23
24	34	MCHR2	EXC	0.48762673	1.9128318e-35
25	35	CNTNAP3B	EXC	0.4837486	6.957380000000001e-40
26	37	MPPED2	EXC	0.4795816	1.4281438e-25
27	39	ADCY2	EXC	0.47535992	1.0564838000000001e-17
28	44	FRAS1	EXC	0.45176792	2.1060738e-35
29	46	ZNF385D	EXC	0.4498844	1.2450428e-18
30	48	ATP10A	EXC	0.4252467	1.2201933000000001e-21
31	49	CTNNA3	EXC	0.42490602	7.594527e-18
32	50	SPARCL1	EXC	0.42121994	5.1914404e-22
33	54	FMN1	EXC	0.40505552	8.657534e-27
34	56	KIF13A	EXC	0.40298426	6.328755e-20
35	58	TOX	EXC	0.3918469	6.1082095e-09
36	59	ANKRD30B	EXC	0.38960433	3.0697947000000007e-21
37	62	OLFM3	EXC	0.38436174	7.091228000000001e-25
38	64	PHYHIPL	EXC	0.38019586	2.0543499e-22
39	66	HDAC9	EXC	0.3765111	1.38247e-27
40	67	KCND2	EXC	0.3731947	6.744697e-34
41	68	MARCKS	EXC	0.36995256	8.359125e-21
42	70	NRXN3	EXC	0.36118364	8.048800000000001e-41
43	71	ARAP2	EXC	0.36082745	8.5906e-27
44	72	MAGI2	EXC	0.35922003	0.0
45	73	FRMD5	EXC	0.35874414	1.81162e-17
46	74	GABRA1	EXC	0.35516834	1.1498922e-18
47	75	TRPS1	EXC	0.3536377	3.659993e-18
48	76	CPNE4	EXC	0.35346556	1.1813451e-07
49	78	BRINP3	EXC	0.34932327	1.5340126e-17
50	79	RGS6	EXC	0.34610415	2.5517849999999998e-26
51	80	POU6F2	EXC	0.34510124	1.5237133e-11
52	81	VSNL1	EXC	0.34406304	9.42651e-34
53	83	MTCL1	EXC	0.34306264	1.3572131e-17
54	84	GRM3	EXC	0.3424908	1.0858212e-09
55	86	HS6ST3	EXC	0.3415947	2.9980768e-27
56	87	RGS12	EXC	0.3409629	4.193694e-07
57	88	EEPD1	EXC	0.33842665	9.127511e-17
58	89	ZNF804B	EXC	0.3370912	0.0013420115
59	91	MARCH1	EXC	0.32911205	3.1373865e-17
60	94	HTR2A	EXC	0.32523584	4.2440925e-14
61	105	PRKD1	EXC	0.31030166	9.853728e-09
62	107	NKAIN2	EXC	0.3088522	3.3006313e-07
63	110	ZEB1	EXC	0.3032558	2.4774496e-19
64	112	COL19A1	EXC	0.3026315	5.851778e-11
65	113	PDE4B	EXC	0.30145836	2.4909872e-21
66	114	GCNT4	EXC	0.29585987	9.049372e-12
67	116	BMPER	EXC	0.28956735	5.36951e-09
68	117	GNG4	EXC	0.28842038	4.657387e-13
69	118	ITPR2	EXC	0.28765136	8.931442e-14
70	119	MRAP2	EXC	0.28623718	1.8537805e-13
71	120	ST8SIA1	EXC	0.28490376	5.73473e-13
72	121	CAMK2N1	EXC	0.284122	2.3613686000000002e-21
73	122	PCSK5	EXC	0.2828983	1.7275719e-06
74	126	EPB41L4A	EXC	0.2782274	1.1190233e-16
75	127	LINGO2	EXC	0.27745867	0.0
76	132	EPB41L2	EXC	0.27309585	4.6879593e-15
77	134	MGAT5	EXC	0.2729454	2.466069e-22
78	136	KCTD16	EXC	0.2725072	1.6159993e-21
79	139	NLK	EXC	0.26605225	9.07436e-40
80	152	TTC28	EXC	-0.26440048	3.3663672e-10
81	165	MARCH8	EXC	-0.2662102	3.5389521e-12
82	175	PLK2	EXC	-0.26722467	4.7841147e-13
83	183	METTL16	EXC	-0.2676592	7.994612e-15
84	188	DMXL2	EXC	-0.26869583	2.7991387e-06
85	193	PCNX1	EXC	-0.2693901	8.687932e-05
86	203	ABL2	EXC	-0.2704165	5.992998e-07
87	212	LRP12	EXC	-0.27120376	1.7833673e-06
88	218	ST6GAL2	EXC	-0.27162766	1.894067e-05
89	225	ODF2L	EXC	-0.2726593	0.0007984342
90	236	SLC7A2	EXC	-0.27369794	2.3203744e-29
91	247	ANKRD29	EXC	-0.27549684	1.0200465e-16
92	258	TBC1D32	EXC	-0.27726197	2.9071398e-05
93	267	GMCL1	EXC	-0.27858472	1.0689297e-10
94	276	GOLGA8A	EXC	-0.27924466	1.0311691e-10
95	286	MATN2	EXC	-0.28095508	1.9218026e-11
96	293	ADAMTS3	EXC	-0.28211486	3.774056e-07
97	306	EP400	EXC	-0.28367066	2.5113662e-09
98	307	LRRK1	EXC	-0.28396678	6.9024554e-06
99	317	LANCL2	EXC	-0.28591216	1.1663645e-10
100	321	RNF146	EXC	-0.2869562	5.461797e-12
101	322	SLC24A4	EXC	-0.28722084	9.747202e-10
102	324	RYR2	EXC	-0.2874136	1.5651751e-33
103	334	CLIP4	EXC	-0.28903222	6.3567214e-09
104	389	ZNF519	EXC	-0.2957964	1.1534142e-11
105	393	RAPGEF6	EXC	-0.29645348	2.2022937e-09
106	429	FAM78B	EXC	-0.30210376	1.4997995e-12
107	443	FGD4	EXC	-0.3037969	2.6763945e-13
108	482	DAAM1	EXC	-0.3099823	8.9227925e-15
109	520	ZNF831	EXC	-0.3160627	2.220214e-12
110	521	MED27	EXC	-0.31611323	5.1101782e-08
111	536	PTH2R	EXC	-0.31955087	1.4737677e-13
112	566	ADCY9	EXC	-0.32373285	2.3902243e-11
113	567	MYRIP	EXC	-0.32384276	3.5572614e-13
114	572	ANKRD36	EXC	-0.32462144	1.0825955e-08
115	574	FAT4	EXC	-0.32501793	2.0175342e-11
116	576	DNAH14	EXC	-0.32574034	1.3545721e-06
117	588	JAG1	EXC	-0.3285278	2.1119714e-30
118	589	IFT80	EXC	-0.32858455	8.931442e-14
119	593	BMPR1B	EXC	-0.3295076	1.1406503e-16
120	609	HOOK1	EXC	-0.3334223	2.6202375e-14
121	615	DENND2A	EXC	-0.3356769	3.428535e-18
122	631	MCOLN3	EXC	-0.34098166	0.0
123	652	PCNX2	EXC	-0.34386683	2.3904162e-24
124	654	ACAP2	EXC	-0.3444805	1.6764101e-08
125	656	SLC35F5	EXC	-0.34486675	2.668215e-13
126	676	FLNB	EXC	-0.34766102	2.444813e-14
127	689	ATP2B4	EXC	-0.3504839	1.6771499e-18
128	691	LGR5	EXC	-0.35098958	0.0
129	706	RIN2	EXC	-0.3549083	4.8959005e-32
130	726	MTMR12	EXC	-0.35994148	8.1683995e-14
131	728	FAM110B	EXC	-0.36012745	4.970578e-15
132	734	CAMKK1	EXC	-0.36147368	1.5514032e-21
133	765	ZNF208	EXC	-0.3709458	2.0642692e-29
134	766	DISP1	EXC	-0.37126482	1.02559194e-22
135	767	SH3PXD2A	EXC	-0.37131977	2.5229255000000004e-16
136	768	ACVR1C	EXC	-0.37151808	4.8848237e-28
137	778	CALN1	EXC	-0.3725705	6.130266e-29
138	779	TTC7B	EXC	-0.37295222	3.061762e-19
139	786	WWC2	EXC	-0.3770759	1.3899711e-14
140	790	PTK2B	EXC	-0.37842894	1.2293339e-17
141	811	LAMB1	EXC	-0.38381195	2.3575975e-18
142	812	RGS7	EXC	-0.38459826	1.6454544e-08
143	820	NNAT	EXC	-0.38568997	1.0070238e-26
144	826	DCBLD1	EXC	-0.38851568	8.5141656e-38
145	838	ATP6V1H	EXC	-0.39372158	4.9138375e-18
146	840	DGKG	EXC	-0.3960204	1.4529338e-12
147	846	HLCS	EXC	-0.39759922	1.6122476e-18
148	849	CCDC6	EXC	-0.3984878	2.8421982e-18
149	850	TBC1D22A	EXC	-0.39924407	2.511184e-20
150	852	GALNT13	EXC	-0.3993926	2.7663129e-05
151	855	NTM	EXC	-0.40290117	8.2208206e-25
152	859	DAPK1	EXC	-0.40408397	2.668304e-20
153	869	AMPH	EXC	-0.4093275	6.908798e-24
154	877	EML5	EXC	-0.41299987	1.0006228e-20
155	879	LHX2	EXC	-0.41354793	0.0
156	880	SCN11A	EXC	-0.41404507	0.0
157	888	EYA3	EXC	-0.41800046	4.3034073e-23
158	890	MOXD1	EXC	-0.41833746	2.246243e-16
159	893	SOS1	EXC	-0.42051172	1.1027304e-24
160	895	TG	EXC	-0.4218229	3.728574e-25
161	898	RGS17	EXC	-0.42463112	1.2758972e-18
162	900	APBB2	EXC	-0.42594576	6.4077697e-28
163	907	PPP1R16B	EXC	-0.4301343	3.3545252000000007e-21
164	933	ZNF675	EXC	-0.44501615	8.1147584e-23
165	934	PTK2	EXC	-0.44523907	0.0
166	936	SLCO3A1	EXC	-0.44593573	4.278956e-28
167	947	LDLRAD3	EXC	-0.45410603	6.602941e-39
168	970	FHOD3	EXC	-0.46898484	2.8579007e-18
169	971	RASGRF2	EXC	-0.46934032	2.0812478e-15
170	972	PDE9A	EXC	-0.47002172	7.045068e-33
171	973	NCOA1	EXC	-0.4702096	0.0
172	977	CDH7	EXC	-0.47213268	4.1181167e-32
173	985	GMDS	EXC	-0.4748435	0.0
174	994	ITGA9	EXC	-0.48201632	1.9642825e-21
175	1003	RSPO3	EXC	-0.48861435	0.0
176	1005	RIT2	EXC	-0.48950672	5.331889e-24
177	1007	ADCY8	EXC	-0.4930241	2.1885982e-19
178	1011	ADD2	EXC	-0.4974432	9.940837e-36
179	1018	CHST8	EXC	-0.50501716	0.0
180	1027	MROH7	EXC	-0.5125842	0.0
181	1031	PTGER3	EXC	-0.51801324	1.348896e-25
182	1039	SNED1	EXC	-0.52920556	2.6594399e-33
183	1047	SH3BP4	EXC	-0.5380515	0.0
184	1050	PPARGC1A	EXC	-0.53985775	1.1202816e-37
185	1054	PRAG1	EXC	-0.54576945	7.02705e-38
186	1055	PAM	EXC	-0.5469115	5.798712e-20
187	1057	SLC4A7	EXC	-0.5516522	1.0664617999999999e-38
188	1060	SYN2	EXC	-0.5535846	0.0
189	1066	SLC4A8	EXC	-0.5630057	2.1849e-41
190	1072	ARHGEF28	EXC	-0.5662043	9.85489e-28
191	1079	CDH9	EXC	-0.5752754	1.6643091e-11
192	1083	GRIK4	EXC	-0.586396	1.9217087e-29
193	1092	AFAP1	EXC	-0.60376894	0.0
194	1095	ANO4	EXC	-0.60601664	1.5517187000000002e-32
195	1096	CACNA1A	EXC	-0.60664225	2.2146834e-25
196	1097	SLC39A11	EXC	-0.6074984	0.0
197	1104	SLIT3	EXC	-0.6343856	0.0
198	1109	TMEM108	EXC	-0.6427169	1.4883011e-33
199	1112	CA10	EXC	-0.6476736	8.713778999999999e-26
200	1113	SIPA1L3	EXC	-0.6535443	0.0
201	1114	TRPC4	EXC	-0.6574075	1.9402722e-37
202	1124	SUSD4	EXC	-0.7104864	0.0
203	1127	COL4A2	EXC	-0.7171327	0.0
204	1130	CDH4	EXC	-0.72993374	0.0
205	1131	ACVR1	EXC	-0.7309278	0.0
206	1133	ARHGAP18	EXC	-0.7436006	0.0
207	1135	ANKRD30BL	EXC	-0.74814796	0.0
208	1141	SLC24A3	EXC	-0.8076472	0.0
209	1142	ST6GALNAC5	EXC	-0.8338194	0.0
210	1145	FAM135B	EXC	-0.88130546	0.0
211	1147	LDB2	EXC	-0.92056847	0.0
212	1148	MEGF11	EXC	-0.9338635	0.0
213	1149	FAM189A1	EXC	-0.95997477	0.0
214	1152	KCTD8	EXC	-1.0328784	0.0
215	1153	PARD3	EXC	-1.051491	0.0
216	1154	NKAIN3	EXC	-1.1362376	0.0
217	1155	PCDH15	EXC	-1.1676013	0.0
218	1156	ZFPM2	EXC	-1.1886477	0.0
219	1157	CCBE1	EXC	-1.1938964	0.0
220	1158	SPON1	EXC	-1.3197012	0.0
221	1159	PLCG2	OLI	0.6310797	0.0
222	1161	PTGDS	OLI	0.57877874	0.0
223	1162	GNAI1	OLI	0.57726145	0.0
224	1163	CCNH	OLI	0.5701084	0.0
225	1164	LRRC7	OLI	0.5361662	0.0
226	1165	PIEZO2	OLI	0.50997806	0.0
227	1166	TLE4	OLI	0.50969243	0.0
228	1182	SSBP2	OLI	0.4195981	0.0
229	1183	CDH20	OLI	0.4130726	0.0
230	1184	ENOX1	OLI	0.4127736	0.0
231	1188	GRM3	OLI	0.40199995	0.0
232	1197	ATP1B1	OLI	0.38145828	0.0
233	1201	DYNC1I2	OLI	0.37311554	0.0
234	1202	HDAC9	OLI	0.37165117	0.0
235	1205	GRIN2A	OLI	0.36854577	0.0
236	1206	MVB12B	OLI	0.36813498	1.153e-42
237	1215	ELF2	OLI	0.35886836	1.32e-43
238	1220	PKP4	OLI	0.35407543	6.4966484e-38
239	1223	ATXN1	OLI	0.35081816	5.0674966e-38
240	1227	CLASP1	OLI	0.3398831	3.5414926e-33
241	1228	TSPAN5	OLI	0.33919144	4.280997e-28
242	1230	CADM1	OLI	0.33592463	8.290907e-30
243	1233	SH3TC2	OLI	0.33465934	1.1083807e-37
244	1240	PCSK6	OLI	0.32843614	1.1972389e-31
245	1244	AKT3	OLI	0.32649612	6.349027e-27
246	1247	ZNF365	OLI	0.3251586	0.0
247	1251	PON2	OLI	0.32105875	0.0
248	1256	CNOT2	OLI	0.31519008	4.4436425e-37
249	1262	BTBD3	OLI	0.30823064	4.8882767e-34
250	1263	ATE1	OLI	0.3079388	7.920294e-37
251	1279	ARID1B	OLI	0.29560614	5.167593600000001e-21
252	1280	LPP	OLI	0.29549408	5.3336074e-37
253	1282	CAMK2N1	OLI	0.2948786	0.0
254	1283	JAKMIP2	OLI	0.29455376	1.150932e-31
255	1287	PHACTR3	OLI	0.2904272	1.1898585e-18
256	1288	KANSL1L	OLI	0.2900722	0.0
257	1289	ATG4C	OLI	0.2883501	1.5927351e-15
258	1295	TMEM63A	OLI	0.28209734	1.4025649e-25
259	1298	PHF21A	OLI	0.2815373	8.877923000000001e-31
260	1301	KAT2B	OLI	0.27768254	4.2934815e-23
261	1304	GPHN	OLI	0.27485085	1.8239551e-23
262	1307	WDFY2	OLI	0.2738266	4.082092e-22
263	1308	MAN2A1	OLI	0.27284908	0.0
264	1312	GTDC1	OLI	0.27142453	3.4686551e-18
265	1314	TTYH2	OLI	0.27059007	1.0204531e-32
266	1320	ARHGAP22	OLI	0.2695067	1.9657632e-36
267	1330	GNAQ	OLI	0.26415443	2.3350719e-10
268	1334	CTNNA2	OLI	-0.28260016	0.0
269	1338	MAML2	OLI	-0.4140482	0.0
270	1339	MDGA2	OLI	-0.45112348	0.0
271	2004	TPST1	AST	0.90238976	0.0
272	2006	PDE8B	AST	0.80470896	0.0
273	2007	SAMD4A	AST	0.74079084	0.0
274	2009	CPNE8	AST	0.6285069	0.0
275	2011	COLEC12	AST	0.5989666	0.0
276	2013	PLCG2	AST	0.5528569	0.0
277	2015	ETV6	AST	0.5108695	0.0
278	2018	ZFYVE28	AST	0.48715186	0.0
279	2023	PKNOX2	AST	0.4347375	0.0
280	2028	CLIC4	AST	0.41528738	5.369600000000001e-41
281	2030	FGF2	AST	0.40142298	1.635122e-39
282	2031	SSBP2	AST	0.39312458	0.0
283	2033	DNER	AST	0.38543487	4.0708213000000005e-28
284	2035	CNN3	AST	0.38009143	1.7300096e-33
285	2038	MFAP3L	AST	0.366431	1.3599925e-33
286	2040	GFAP	AST	0.35694695	1.325831e-23
287	2044	ST8SIA1	AST	0.34966636	3.5471966000000004e-27
288	2047	F3	AST	0.3417623	1.8495327e-24
289	2051	TRIO	AST	0.3288834	4.7032699999999986e-39
290	2052	SMAD1	AST	0.32834005	3.1674779999999996e-26
291	2061	HIVEP2	AST	0.30880785	1.6220023e-20
292	2062	RFX4	AST	0.3086133	8.776474e-37
293	2065	PRRX1	AST	0.30043125	3.34727e-20
294	2070	TANC1	AST	0.28563595	2.4865694e-18
295	2073	ITGA9	AST	0.27733314	1.4815188e-23
296	2074	ANO6	AST	0.27160394	4.787638000000001e-17
297	2076	COL4A2	AST	0.26869524	2.4640923e-17
298	2078	EDNRB	AST	-0.26339197	2.9154482e-16
299	2087	SGK3	AST	-0.26811576	1.0413599e-10
300	2096	SLC30A10	AST	-0.27048588	1.2463602e-33
301	2097	FRS2	AST	-0.2706933	2.9203967e-13
302	2098	GPM6A	AST	-0.27149487	0.0
303	2106	TESK2	AST	-0.27655768	1.821381e-19
304	2107	MACROD2	AST	-0.27665925	2.8283226e-10
305	2112	DNM3	AST	-0.27969694	6.3619527e-14
306	2120	TMEM144	AST	-0.28650308	2.1855866e-23
307	2133	ARNT2	AST	-0.29453444	1.1123756e-13
308	2139	TENM3	AST	-0.29668462	7.4151145e-23
309	2147	CC2D2B	AST	-0.30795038	7.5470546e-32
310	2149	BBS2	AST	-0.30829525	3.5133925e-20
311	2150	TET1	AST	-0.30865026	4.9559436e-30
312	2152	TAOK3	AST	-0.30994034	1.9228585e-14
313	2154	FGD4	AST	-0.3104236	1.8797758e-13
314	2158	ID4	AST	-0.31365037	5.9350085e-19
315	2159	GJA1	AST	-0.31378937	2.132451e-16
316	2160	ZNF609	AST	-0.31416392	1.1876013e-17
317	2165	DPH6	AST	-0.31669736	5.193817e-18
318	2167	TRPM3	AST	-0.31961107	7.232164e-06
319	2170	FUT9	AST	-0.3208542	3.7569236e-23
320	2177	SLC6A1	AST	-0.3302002	7.680812e-21
321	2180	EYA1	AST	-0.3314643	1.0255142e-15
322	2183	GABRA2	AST	-0.3351717	4.9637272e-17
323	2187	KIF1B	AST	-0.3396268	8.156621500000001e-27
324	2197	LPIN1	AST	-0.3466947	4.3383304000000004e-17
325	2198	CNTN1	AST	-0.3485675	6.2896254e-07
326	2200	UNC5D	AST	-0.3507638	4.6747695e-22
327	2203	SLC1A2	AST	-0.35156775	0.0
328	2208	MPPED2	AST	-0.35625327	1.4528500000000002e-40
329	2209	BMP2K	AST	-0.35655928	6.879366e-20
330	2211	CRB1	AST	-0.35867715	1.2313765e-24
331	2219	CLASP2	AST	-0.3727243	2.7732157e-20
332	2223	ETNPPL	AST	-0.3761387	2.899231e-20
333	2225	NIN	AST	-0.37766576	4.2318337e-24
334	2226	ZNF248	AST	-0.37823856	3.250519e-32
335	2231	ASTN2	AST	-0.37953615	2.1558192e-29
336	2232	BRINP2	AST	-0.380116	5.232845e-32
337	2236	FRMD5	AST	-0.38357544	4.4874072e-26
338	2242	SUMF1	AST	-0.39148843	3.9470613e-31
339	2243	ALCAM	AST	-0.3926437	7.845121500000002e-22
340	2247	PDE9A	AST	-0.3992418	2.54e-43
341	2248	TMEM132B	AST	-0.39946365	1.8382348e-29
342	2264	GLI3	AST	-0.43526268	6.739300000000001e-41
343	2265	ASB3	AST	-0.43621016	0.0
344	2267	SNTA1	AST	-0.43765736	0.0
345	2275	KLHL32	AST	-0.4462545	5.4995125e-33
346	2278	PHLPP1	AST	-0.4479766	1.9975214e-33
347	2279	GRAMD1B	AST	-0.44869757	6.837e-42
348	2282	IQCA1	AST	-0.45354223	2.975106e-33
349	2283	ATP13A4	AST	-0.45465803	9.77e-43
350	2287	PPARGC1A	AST	-0.4633962	0.0
351	2289	MEGF10	AST	-0.46830535	6.866558999999999e-36
352	2291	SOX6	AST	-0.46892643	8.04687e-40
353	2296	MGAT4C	AST	-0.4882779	0.0
354	2298	NRXN1	AST	-0.49551392	0.0
355	2299	TPCN1	AST	-0.49973202	0.0
356	2301	SCLT1	AST	-0.500952	0.0
357	2306	ARHGAP24	AST	-0.54269075	0.0
358	2309	TENM2	AST	-0.5539808	0.0
359	2311	C1orf61	AST	-0.5681944	0.0
360	2312	SGCD	AST	-0.58319855	0.0
361	2313	NKAIN3	AST	-0.5947542	0.0
362	2314	EPHA6	AST	-0.59703207	0.0
363	2317	SLC8A1	AST	-0.64847016	0.0
364	2321	FGFR3	AST	-0.69353306	0.0
365	2324	NCKAP5	AST	-0.8109307	0.0
366	2326	SPRED1	MIC	0.6007457	2.39518e-35
367	2328	CX3CR1	MIC	0.5053351	1.7942284999999998e-19
368	2329	SETBP1	MIC	0.47939026	4.6432058e-20
369	2330	NPAS3	MIC	0.44809473	4.3497742e-20
370	2333	MARCH1	MIC	0.4011984	3.562652e-13
371	2334	PLCG2	MIC	0.39287043	2.679532e-26
372	2336	WDFY3	MIC	0.35892963	2.9734214e-14
373	2337	TRPS1	MIC	0.34640062	4.2184206e-10
374	2338	SGMS1	MIC	0.33055353	1.2087923e-08
375	2340	LPAR6	MIC	0.32078385	3.2200476e-09
376	2343	SIPA1L2	MIC	0.3154497	5.655735e-09
377	2347	P2RY12	MIC	0.3018527	9.0314983e-10
378	2357	PAG1	MIC	0.26354766	6.7068686e-05
379	2358	RGS12	MIC	-0.26348734	4.441195e-07
380	2360	SFMBT2	MIC	-0.26931286	6.8979755e-10
381	2362	AMPD3	MIC	-0.27076024	4.2184206e-10
382	2368	ABI1	MIC	-0.27903008	6.38377e-07
383	2373	ELF1	MIC	-0.2820449	2.2601228e-06
384	2374	CELF2	MIC	-0.2839179	2.1110152e-14
385	2377	TRERF1	MIC	-0.28486437	5.2224096e-15
386	2382	PER3	MIC	-0.29645997	2.4420185e-16
387	2389	RAD51B	MIC	-0.30601144	3.496729e-05
388	2397	CSGALNACT1	MIC	-0.32084846	3.0620704e-08
389	2399	ATP2C1	MIC	-0.32286525	5.7959564e-08
390	2402	RNF150	MIC	-0.33485472	5.662935e-10
391	2416	OLR1	MIC	-0.3692336	4.4274106e-13
392	2418	CHKA	MIC	-0.37362325	5.573362e-13
393	2421	CARD11	MIC	-0.38987988	8.630457e-20
394	2426	TTC7A	MIC	-0.40746236	6.851903e-14
395	2430	CD83	MIC	-0.43634856	9.32102e-40
396	2438	OSBPL3	MIC	-0.63237023	9.414174e-33
397	2439	IGSF21	MIC	-0.646703	5.738322e-25
398	2441	FAM149A	MIC	-0.71152806	8.284786e-37
399	2442	DSCAM	MIC	-0.8031039	1.17937e-40
400	2443	CCND3	MIC	-0.84716856	0.0
401	2445	RGS1	MIC	-0.9672755	0.0
402	2446	FKBP5	MIC	-1.0851524	0.0
403	1340	SNAP25	OPC	0.4293878	1.5266654e-25
404	1341	PLPP4	OPC	0.39187098	2.6909050000000002e-22
405	1342	PITPNC1	OPC	0.35573816	3.0310307000000007e-21
406	1345	TPST1	OPC	0.33794963	8.194835e-14
407	1346	SAMD4A	OPC	0.32848454	8.19346e-15
408	1347	THRB	OPC	0.32828617	8.295503e-20
409	1348	RAB3IP	OPC	0.3282535	2.3782298e-19
410	1349	ST6GAL1	OPC	0.3225305	1.3971627e-13
411	1350	SHISA9	OPC	0.28252554	5.900462e-11
412	1351	EPHA5	OPC	0.28107285	2.248279e-09
413	1354	TNIK	OPC	0.27530003	5.792605e-13
414	1382	FERMT1	OPC	-0.38979197	2.1011160000000002e-17
415	1383	ADAMTS9	END	1.2618937	6.013864e-24
416	1385	YBX3	END	0.9094882	2.7556688e-24
417	1387	CD59	END	0.8218188	5.885165e-24
418	1388	BAG3	END	0.81917906	3.5998227000000004e-22
419	1390	HSPH1	END	0.7924483	7.182633e-13
420	1391	NAMPT	END	0.76168966	3.5106235e-19
421	1393	OSMR	END	0.68899727	4.4116917e-16
422	1396	ETS2	END	0.6699543	2.4863718e-16
423	1399	CMIP	END	0.6548352	4.4997697e-13
424	1401	RELL1	END	0.6423006	1.4612536e-20
425	1405	ATP11A	END	0.6140051	6.998243000000001e-17
426	1406	SVIL	END	0.61355734	1.7168866e-18
427	1408	ATP1A1	END	0.5876882	6.546815e-11
428	1410	RBMS1	END	0.5741916	7.6423946e-19
429	1411	ANO2	END	0.5623069	2.4863718e-16
430	1418	FOSL2	END	0.52301025	1.1419738e-06
431	1419	SLCO4A1	END	0.52281356	8.579019e-09
432	1421	ASRGL1	END	0.5180609	1.8392793e-10
433	1423	PLOD2	END	0.51207006	4.76395e-06
434	1436	ABCC4	END	0.47938192	5.098665e-06
435	1437	PON2	END	0.4788072	3.4476663e-08
436	1442	SSH1	END	0.46995854	1.5957302e-06
437	1443	PTTG1IP	END	0.46845388	8.7020195e-09
438	1444	ITGA2	END	0.46700883	1.2381975e-06
439	1445	TGM2	END	0.46423054	2.914869e-08
440	1447	CD93	END	0.46130002	1.416474e-09
441	1449	TSHZ2	END	0.4548974	0.0017907294
442	1450	PALM2-AKAP2	END	0.45350075	1.9027458e-14
443	1455	RALGAPA2	END	0.4377463	3.3242927e-06
444	1467	STAT3	END	0.41937685	1.587311e-11
445	1470	IL32	END	0.41839004	2.5901036e-08
446	1472	SUSD6	END	0.41744494	3.466853e-07
447	1473	RAP1B	END	0.41604805	2.7437318e-08
448	1482	SESTD1	END	0.40626812	2.4136238e-08
449	1484	TPM3	END	0.40163708	2.400589e-07
450	1485	ACSL5	END	0.40128875	4.259318e-06
451	1487	EIF4A1	END	0.39902055	1.7484903e-06
452	1496	MCTP1	END	0.3841505	0.00956278
453	1502	CYTH1	END	0.3781631	1.305442e-06
454	1505	NEDD4	END	0.37536478	9.208616e-06
455	1515	B4GALT5	END	0.36652923	2.6617492e-05
456	1517	FSTL1	END	0.365314	3.1419735e-05
457	1518	CLDN5	END	0.36506128	1.32951445e-05
458	1528	APP	END	0.35973644	1.4044508e-06
459	1531	IFI16	END	0.3552029	1.3509652e-05
460	1532	TEAD4	END	0.35475206	1.6229096e-05
461	1536	SELE	END	0.35272175	4.1877057e-09
462	1538	VMP1	END	0.3511412	6.705743e-05
463	1555	NFKBIA	END	0.33788538	0.0013787504
464	1556	PECAM1	END	0.336308	0.0006370994
465	1559	NPAS2	END	0.33184552	0.00013323274
466	1570	ETS1	END	0.3240409	0.00016762696
467	1582	STARD4	END	0.31477308	0.0016335038
468	1585	GLIS3	END	0.3138957	0.0029022505
469	1600	CASP4	END	0.30158424	0.0005393231
470	1605	IRF1	END	0.29726154	0.0015695494
471	1608	HNRNPF	END	0.29407477	0.00021232637
472	1613	MLKL	END	0.29267633	0.0033578458
473	1640	RNF145	END	0.28167605	0.0015695494
474	1655	RAPGEF4	END	0.2734208	0.00084680534
475	1702	GPER1	END	-0.27196336	4.993744e-05
476	1729	UACA	END	-0.28585482	3.7345442e-05
477	1732	CDC14B	END	-0.28774548	0.008951175
478	1742	DOCK8	END	-0.29414153	1.2231351e-05
479	1770	RSAD2	END	-0.30581796	0.0001826646
480	1772	ATP10A	END	-0.3073697	2.0046184e-06
481	1774	FGF1	END	-0.30752409	0.00052666006
482	1781	PRTG	END	-0.31118298	0.002083824
483	1782	SESN3	END	-0.31139207	0.005598224
484	1788	TLE1	END	-0.31510544	0.0026863418
485	1815	CC2D2B	END	-0.32775187	4.259318e-06
486	1827	ERBB4	END	-0.33543336	0.0011323219
487	1829	PTPRB	END	-0.3363371	2.058955e-08
488	1855	RBM20	END	-0.35319448	0.0013769551
489	1858	LRRC8C	END	-0.3550272	6.9396133e-06
490	1875	KIAA1109	END	-0.36485338	9.026342e-09
491	1881	DST	END	-0.3738556	0.0006293203
492	1890	PDE3B	END	-0.3839835	8.32549e-05
493	1898	DLG2	END	-0.3927021	0.00014183098
494	1903	RUNX1T1	END	-0.40352106	2.1819624e-05
495	1904	SPTAN1	END	-0.4038911	1.9425217e-08
496	1905	SPOCK3	END	-0.40438747	0.0044666617
497	1907	STXBP6	END	-0.40489388	0.0048934813
498	1913	GPM6A	END	-0.41481602	2.3037188e-05
499	1914	ARHGAP18	END	-0.41734076	1.6684873e-05
500	1918	PLPPR4	END	-0.4209603	1.7130546e-05
501	1927	GPCPD1	END	-0.4315486	0.000100332865
502	1928	CCDC7	END	-0.43362737	1.0211978e-05
503	1929	LMF1	END	-0.43524837	7.9651963e-10
504	1930	HLCS	END	-0.43564153	3.8922863e-06
505	1935	ARL17B	END	-0.44972074	4.8525217e-10
506	1937	INPP4B	END	-0.45380235	0.0002257893
507	1938	FOXN3	END	-0.4542079	4.1877057e-09
508	1939	ABLIM1	END	-0.45424747	2.3908095e-08
509	1941	ENTPD1	END	-0.45709157	2.9686823e-06
510	1945	ALPL	END	-0.47058797	2.2877043e-07
511	1946	KDM7A	END	-0.47084975	4.76395e-06
512	1947	RHOBTB1	END	-0.4715438	1.1448318e-06
513	1952	LSAMP	END	-0.47790647	5.997552e-05
514	1955	IFI44L	END	-0.48644543	1.1707227e-05
515	1957	HLF	END	-0.48879552	4.086084e-06
516	1961	CTNNA2	END	-0.50755405	0.0002501569
517	1964	MAPK10	END	-0.50983644	1.3740392e-06
518	1970	ZNF385B	END	-0.52093863	0.0008064635
519	1971	LDLRAD4	END	-0.52236533	1.5399648e-07
520	1974	ST6GAL1	END	-0.5448766	8.5446237e-07
521	1977	KLF12	END	-0.5554533	8.08417e-09
522	1980	SPECC1	END	-0.57395196	2.3206994e-09
523	1981	CACNA2D3	END	-0.57425046	4.6030713e-09
524	1983	SNED1	END	-0.6061809	1.8372394e-10
525	1984	PROM1	END	-0.60800636	3.0452184e-12
526	1985	ATP9A	END	-0.625931	9.750032e-14
527	1987	NCALD	END	-0.6638055	1.1096962e-09
528	1989	MAML3	END	-0.6933353	1.5506192e-10
529	1990	ITIH5	END	-0.69616985	3.2018774000000004e-16
530	1993	SLC39A10	END	-0.69789743	2.731872e-14
531	1994	LAMA3	END	-0.72229624	1.1020411e-11
532	1995	SLFN12L	END	-0.73820007	8.63909e-18
533	1996	SLC16A14	END	-0.74005055	3.5106235e-19
534	1997	FRY	END	-0.74277735	4.7015995e-18
535	1998	ABCG2	END	-0.7457681	3.5998227000000004e-22
536	1999	SUMF1	END	-0.7983122	1.1630894999999998e-19
537	2001	SLCO1A2	END	-0.89858556	7.6423946e-19
538	2002	MTRNR2L8	END	-1.0538586	3.8447926e-30
