# Supplementary material for: Central amygdala single-nucleus atlas reveals chromatin and gene transcription dynamics in human alcohol use disorder
Source: Nat Commun. 2026 Jan 19;17:1634. doi: 10.1038/s41467-026-68351-1 (PMC12905162; doi:10.1038/s41467-026-68351-1)
Supplement: Supplementary file 3 — Supplementary Data 1-37 [file 41467_2026_68351_MOESM3_ESM.zip › Supplementary Data/Supplementary Data 4.csv]

	Genename	Celltype	Wilcox FC	Wilcox FDR
0	UNC5D	EXC	1.5035653	0.0
1	CDH12	EXC	1.4738798	0.0
2	FUT9	EXC	0.95515084	0.0
3	SCN1A	EXC	0.91822386	0.0
4	TRHDE	EXC	0.81005406	1.6439e-41
5	PTPRT	EXC	0.80809236	3.287e-42
6	UTRN	EXC	0.77184784	0.0
7	ALCAM	EXC	0.7657442	0.0
8	NCALD	EXC	0.75644517	3.55474e-40
9	GRIA4	EXC	0.7486553	0.0
10	CBLN2	EXC	0.74354684	0.0
11	CHRM3	EXC	0.7386255	4.861459e-38
12	GAB1	EXC	0.716491	0.0
13	SEMA6D	EXC	0.68246555	1.5838666000000002e-38
14	CHRM2	EXC	0.6715088	1.1547e-41
15	PDZD2	EXC	0.66385484	6.400274e-39
16	KCNC2	EXC	0.66321373	0.0
17	SAMD5	EXC	0.663059	2.5240000000000003e-42
18	FAM160A1	EXC	0.63197744	1.65e-43
19	GABRB2	EXC	0.5778637	0.0
20	PDE7B	EXC	0.5756209	1.0228908e-25
21	SCG2	EXC	0.5614534	4.152146e-25
22	HTR1E	EXC	0.55314827	2.9022485e-34
23	CDH20	EXC	0.5485525	2.0543499e-22
24	GPC6	EXC	0.54281616	2.2105491e-21
25	KLHL32	EXC	0.53561187	3.3782505e-29
26	EPHA3	EXC	0.5274743	7.9107546e-23
27	XKR6	EXC	0.51464844	1.7258944e-13
28	CUX2	EXC	0.51339567	5.630067999999999e-20
29	KCNH7	EXC	0.50357294	1.274681e-22
30	SORCS1	EXC	0.50120926	3.5534835e-17
31	SASH1	EXC	0.49737555	3.459649e-29
32	SATB2	EXC	0.4953146	8.543334e-18
33	SLC24A2	EXC	0.4880991	8.320467000000001e-23
34	MCHR2	EXC	0.48762673	1.9128317999999998e-35
35	CNTNAP3B	EXC	0.4837486	6.957380000000001e-40
36	COL24A1	EXC	0.4817232	7.048853e-25
37	MPPED2	EXC	0.4795816	1.4281438e-25
38	ADARB2	EXC	0.4757303	8.095154e-16
39	ADCY2	EXC	0.47535992	1.0564838000000001e-17
40	SLIT2	EXC	0.47533202	4.1051277e-20
41	EPHA7	EXC	0.47288918	5.4634245e-29
42	KCNH5	EXC	0.45932066	3.0573313999999997e-19
43	SLC16A10	EXC	0.45579648	1.8186524e-25
44	FRAS1	EXC	0.45176792	2.1060738e-35
45	DACH1	EXC	0.4503435	8.533284e-21
46	ZNF385D	EXC	0.4498844	1.2450427999999999e-18
47	FOXO3	EXC	0.44044614	1.721944e-30
48	ATP10A	EXC	0.4252467	1.2201933000000001e-21
49	CTNNA3	EXC	0.42490602	7.594527e-18
50	SPARCL1	EXC	0.42121994	5.1914404e-22
51	PTPRZ1	EXC	0.41178226	2.3599571e-16
52	ERBB4	EXC	0.4060583	0.0014360114
53	DOCK10	EXC	0.4059248	6.738162e-13
54	FMN1	EXC	0.40505552	8.657534e-27
55	EPB41	EXC	0.40351653	5.1466066000000005e-24
56	KIF13A	EXC	0.40298426	6.328755e-20
57	TTN	EXC	0.4014089	5.9771727e-12
58	TOX	EXC	0.3918469	6.1082095e-09
59	ANKRD30B	EXC	0.38960433	3.0697947000000003e-21
60	TMEM196	EXC	0.3861513	4.8043256000000004e-21
61	SV2C	EXC	0.38479447	1.4199444e-14
62	OLFM3	EXC	0.38436174	7.091228000000001e-25
63	VAV3	EXC	0.38242894	3.7822278e-17
64	PHYHIPL	EXC	0.38019586	2.0543499e-22
65	ITGB8	EXC	0.37932038	8.356372e-25
66	HDAC9	EXC	0.3765111	1.3824699999999999e-27
67	KCND2	EXC	0.3731947	6.744697e-34
68	MARCKS	EXC	0.36995256	8.359125e-21
69	HHAT	EXC	0.36833394	2.6367805e-13
70	NRXN3	EXC	0.36118364	8.048800000000001e-41
71	ARAP2	EXC	0.36082745	8.5906e-27
72	MAGI2	EXC	0.35922003	0.0
73	FRMD5	EXC	0.35874414	1.81162e-17
74	GABRA1	EXC	0.35516834	1.1498921999999999e-18
75	TRPS1	EXC	0.3536377	3.659993e-18
76	CPNE4	EXC	0.35346556	1.1813451e-07
77	LRRC39	EXC	0.3515346	1.05324164e-22
78	BRINP3	EXC	0.34932327	1.5340126e-17
79	RGS6	EXC	0.34610415	2.5517849999999998e-26
80	POU6F2	EXC	0.34510124	1.5237133e-11
81	VSNL1	EXC	0.34406304	9.42651e-34
82	GAD2	EXC	0.34349006	4.8636170000000007e-23
83	MTCL1	EXC	0.34306264	1.3572131e-17
84	GRM3	EXC	0.3424908	1.0858212e-09
85	SVIL	EXC	0.34226102	2.8112728e-20
86	HS6ST3	EXC	0.3415947	2.9980768e-27
87	RGS12	EXC	0.3409629	4.193694e-07
88	EEPD1	EXC	0.33842665	9.127511000000001e-17
89	ZNF804B	EXC	0.3370912	0.0013420115
90	EEF1A1	EXC	0.33680296	3.1206414000000003e-16
91	MARCH1	EXC	0.32911205	3.1373865e-17
92	N4BP2	EXC	0.32605004	5.6471014e-16
93	B3GLCT	EXC	0.32544017	1.0774719e-14
94	HTR2A	EXC	0.32523584	4.2440925e-14
95	GULP1	EXC	0.3246789	2.6232978e-08
96	UNC13C	EXC	0.323339	2.0901748e-12
97	NDRG4	EXC	0.32287788	6.234978e-18
98	ARPP19	EXC	0.3223728	2.6292156e-21
99	CDH18	EXC	0.3197384	4.5320433e-27
100	RCAN2	EXC	0.31811714	1.1781044e-13
101	NPNT	EXC	0.31808755	3.234567e-39
102	FBN1	EXC	0.3170321	6.601153e-16
103	TESPA1	EXC	0.31254706	0.0
104	SYNPR	EXC	0.31207633	1.4196073e-07
105	PRKD1	EXC	0.31030166	9.853728e-09
106	SLC26A4	EXC	0.31024802	6.5353647e-12
107	NKAIN2	EXC	0.3088522	3.3006313e-07
108	FOXP2	EXC	0.30675435	2.586011e-15
109	SORL1	EXC	0.30355525	5.349747e-13
110	ZEB1	EXC	0.3032558	2.4774496e-19
111	SCN9A	EXC	0.30315864	6.3514303e-13
112	COL19A1	EXC	0.3026315	5.851778e-11
113	PDE4B	EXC	0.30145836	2.4909872e-21
114	GCNT4	EXC	0.29585987	9.049372e-12
115	GABRG1	EXC	0.2921133	2.3668196e-07
116	BMPER	EXC	0.28956735	5.36951e-09
117	GNG4	EXC	0.28842038	4.657387e-13
118	ITPR2	EXC	0.28765136	8.931442e-14
119	MRAP2	EXC	0.28623718	1.8537805e-13
120	ST8SIA1	EXC	0.28490376	5.73473e-13
121	CAMK2N1	EXC	0.284122	2.3613686000000002e-21
122	PCSK5	EXC	0.2828983	1.7275719e-06
123	CALY	EXC	0.2827686	2.4569444e-09
124	INPP4B	EXC	0.28210402	3.7717092e-27
125	SYTL2	EXC	0.2819804	2.1100443e-11
126	EPB41L4A	EXC	0.2782274	1.1190233e-16
127	LINGO2	EXC	0.27745867	0.0
128	EPHB1	EXC	0.27664268	1.8953479e-08
129	ZNF385B	EXC	0.27364302	3.4203737e-11
130	NALCN	EXC	0.27352428	8.2130424e-35
131	TXNDC16	EXC	0.27316046	4.232495e-15
132	EPB41L2	EXC	0.27309585	4.6879593e-15
133	PDE5A	EXC	0.272946	1.7366332e-11
134	MGAT5	EXC	0.2729454	2.466069e-22
135	PLXDC2	EXC	0.2729187	4.482525e-25
136	KCTD16	EXC	0.2725072	1.6159993e-21
137	GBE1	EXC	0.269988	3.1365122e-11
138	TSPYL1	EXC	0.26684117	6.7822435e-11
139	NLK	EXC	0.26605225	9.07436e-40
140	MTRNR2L12	EXC	0.26531732	1.1919042e-12
141	SNX8	EXC	-0.26310718	1.515828e-15
142	PPM1B	EXC	-0.26322532	3.7139473e-06
143	PALM	EXC	-0.26329553	2.4224866e-14
144	LEMD3	EXC	-0.26337743	1.5692294e-08
145	CPEB4	EXC	-0.26349878	1.41514335e-11
146	TMTC1	EXC	-0.26362062	7.3136234e-06
147	CCNT2	EXC	-0.26365757	3.564113e-06
148	CNR1	EXC	-0.2638569	9.009063e-09
149	CHD1	EXC	-0.26405895	6.126066e-11
150	SPECC1	EXC	-0.26406455	8.716882e-06
151	MALT1	EXC	-0.26422954	7.92328e-11
152	TTC28	EXC	-0.26440048	3.3663672e-10
153	NRSN1	EXC	-0.26465178	1.1313053e-07
154	IGFBP5	EXC	-0.26465803	2.5007533e-17
155	BEGAIN	EXC	-0.26476443	3.0531002000000003e-22
156	AFF4	EXC	-0.2648244	0.00011704017
157	PLD5	EXC	-0.2648605	2.2296831e-11
158	DEAF1	EXC	-0.26510823	7.1610605e-14
159	MARK2	EXC	-0.26512146	1.5436251e-09
160	LONRF1	EXC	-0.26563907	9.874313e-11
161	WNK2	EXC	-0.2659974	2.0307429e-05
162	EFNA5	EXC	-0.26600122	0.0002703988
163	TMEM67	EXC	-0.26600564	1.5933086e-09
164	BTRC	EXC	-0.2661686	1.4410064e-08
165	MARCH8	EXC	-0.2662102	3.5389521e-12
166	UBE2R2	EXC	-0.26647472	6.1172517e-07
167	ZBTB18	EXC	-0.26652098	4.2265765e-13
168	PHC2	EXC	-0.26652193	7.296111e-09
169	TPP2	EXC	-0.26656199	4.9427356e-09
170	NSD1	EXC	-0.26657557	1.1901616e-07
171	COL21A1	EXC	-0.26662064	5.6867365e-11
172	KCNB1	EXC	-0.26690435	1.2583436e-06
173	MTR	EXC	-0.26692724	6.840122e-05
174	ADGRV1	EXC	-0.26705766	4.4911284e-09
175	PLK2	EXC	-0.26722467	4.7841147e-13
176	CRMP1	EXC	-0.26735163	2.6016073e-07
177	SORBS1	EXC	-0.2674508	1.7321122e-11
178	MAPK8IP3	EXC	-0.2675035	1.0332717e-09
179	PER2	EXC	-0.26757368	1.7586369e-21
180	RBPJ	EXC	-0.2675786	3.7490165e-07
181	DUSP5	EXC	-0.2675805	1.1102196e-37
182	SFPQ	EXC	-0.267658	4.6254016e-08
183	METTL16	EXC	-0.2676592	7.994612e-15
184	DCTN4	EXC	-0.26785946	7.433414e-13
185	PTPRA	EXC	-0.2678926	1.8231265e-08
186	INPP4A	EXC	-0.2679987	3.0515464e-06
187	DIP2C	EXC	-0.26852274	2.977706e-20
188	DMXL2	EXC	-0.26869583	2.7991387e-06
189	CPEB1	EXC	-0.2688861	1.527923e-08
190	PTPN2	EXC	-0.26889622	6.6429395e-09
191	DRD2	EXC	-0.26903465	5.997167999999999e-38
192	RBM39	EXC	-0.26904202	1.9525512e-05
193	PCNX1	EXC	-0.2693901	8.687932e-05
194	UBR1	EXC	-0.26940966	2.6016073e-07
195	SYT7	EXC	-0.26978016	4.930133e-09
196	PTGES3	EXC	-0.26979208	1.8777312e-08
197	CADPS2	EXC	-0.2698052	6.594344e-05
198	KLHDC10	EXC	-0.26993203	9.289897e-07
199	LCOR	EXC	-0.26994228	6.9060875e-06
200	ZNF589	EXC	-0.2699834	1.992789e-13
201	USP36	EXC	-0.2702257	6.7838366e-17
202	COLQ	EXC	-0.27035105	6.075311e-10
203	ABL2	EXC	-0.2704165	5.992998e-07
204	RFX2	EXC	-0.27043533	2.9283106e-15
205	STXBP1	EXC	-0.27044678	1.3204816e-08
206	RBM6	EXC	-0.27047396	1.6409966e-05
207	HSPA4L	EXC	-0.27049875	1.3982794e-08
208	ZCCHC2	EXC	-0.270548	4.1739712e-11
209	MGRN1	EXC	-0.27062094	1.0813492e-15
210	PHLPP2	EXC	-0.27077794	1.3874464e-07
211	MADD	EXC	-0.27097642	6.0228013e-14
212	LRP12	EXC	-0.27120376	1.7833673e-06
213	CDK17	EXC	-0.2712276	1.596791e-08
214	UNC5B	EXC	-0.27130216	2.6279082e-20
215	SOGA1	EXC	-0.27132893	4.316569e-12
216	MMP17	EXC	-0.27138913	1.1021289000000001e-17
217	SLTM	EXC	-0.27150798	5.1359232e-09
218	ST6GAL2	EXC	-0.27162766	1.894067e-05
219	DENND5A	EXC	-0.27178788	4.128748e-09
220	CCNL1	EXC	-0.2718258	1.2539989000000002e-16
221	ZFR	EXC	-0.2719388	0.0003776309
222	LRP6	EXC	-0.27217054	1.40633745e-08
223	ZNF407	EXC	-0.27227664	2.6621798e-05
224	PXYLP1	EXC	-0.27265358	6.454004e-12
225	ODF2L	EXC	-0.2726593	0.0007984342
226	ANO10	EXC	-0.27266693	1.0228404e-05
227	TRAK2	EXC	-0.27278304	2.9650888e-09
228	LRCH3	EXC	-0.27280855	3.109068e-07
229	INPP5B	EXC	-0.2728746	9.3777837e-14
230	LAMC1	EXC	-0.27300143	6.054019e-12
231	SGK1	EXC	-0.2731043	2.2711244e-09
232	EWSR1	EXC	-0.27315283	1.5841609e-10
233	MED15	EXC	-0.2733904	2.1871373e-10
234	GSK3B	EXC	-0.27351427	7.386098e-07
235	NEK1	EXC	-0.27351618	9.119387e-05
236	SLC7A2	EXC	-0.27369794	2.3203744e-29
237	MARK4	EXC	-0.2737044	4.2534986e-14
238	GPATCH8	EXC	-0.27379084	4.363724e-07
239	SCN8A	EXC	-0.2739315	1.1361492e-08
240	FNDC3B	EXC	-0.27429533	4.503195e-09
241	IPO9	EXC	-0.27434897	1.8166896e-10
242	MIB1	EXC	-0.27451253	5.2986417e-07
243	STIM2	EXC	-0.27451587	1.6003257e-07
244	TRIM44	EXC	-0.27499938	7.711895e-08
245	AHRR	EXC	-0.27510488	5.110968699999999e-18
246	DNAJB1	EXC	-0.27534598	5.209766299999999e-18
247	ANKRD29	EXC	-0.27549684	1.0200465000000001e-16
248	ABO	EXC	-0.27551097	8.243393500000001e-22
249	PBRM1	EXC	-0.27554274	1.7708757e-07
250	PCYT1A	EXC	-0.27563214	4.0719987e-14
251	RHBDL3	EXC	-0.27573258	1.501398e-21
252	TAF15	EXC	-0.27611017	3.7384176e-08
253	TRAPPC9	EXC	-0.276201	3.2117214e-06
254	CCDC57	EXC	-0.2765069	1.9773665e-08
255	MAP2K4	EXC	-0.2765541	1.5258527e-06
256	RGL1	EXC	-0.27711892	1.4768349e-08
257	ARHGEF7	EXC	-0.27719212	5.5314905e-13
258	TBC1D32	EXC	-0.27726197	2.9071398e-05
259	SBF2	EXC	-0.2775154	1.1626338e-15
260	SLC7A5	EXC	-0.27761298	1.2746147e-20
261	POM121C	EXC	-0.27774537	2.3876441e-14
262	GREM2	EXC	-0.277825	4.43333e-17
263	UCHL3	EXC	-0.27794278	9.494843e-14
264	ANKHD1	EXC	-0.27834845	2.2860081e-07
265	MNAT1	EXC	-0.2783532	6.973136e-06
266	WDR20	EXC	-0.27842653	9.419874e-12
267	GMCL1	EXC	-0.27858472	1.0689297e-10
268	ADAM17	EXC	-0.27860618	1.6583526e-06
269	OSBP2	EXC	-0.27861714	1.4970263e-08
270	C20orf194	EXC	-0.27867103	7.4005655e-08
271	PRKCZ	EXC	-0.27872705	9.2292604e-11
272	MEPE	EXC	-0.27878764	1.2975087e-35
273	CUL1	EXC	-0.27898002	1.999145e-08
274	LRRC8C	EXC	-0.27902067	1.696264e-09
275	YAF2	EXC	-0.27908993	1.8522793e-06
276	GOLGA8A	EXC	-0.27924466	1.0311691e-10
277	DDX10	EXC	-0.2792828	1.3236892e-06
278	GPBP1	EXC	-0.279346	3.1947433e-08
279	PAFAH1B1	EXC	-0.2793994	9.315568e-06
280	SAE1	EXC	-0.27948636	7.346897999999999e-19
281	LRRFIP2	EXC	-0.27979827	1.1306431e-05
282	STRN3	EXC	-0.28007436	7.2310772e-06
283	POLR3G	EXC	-0.28018296	3.7867002000000004e-16
284	MLF1	EXC	-0.28026485	4.7614657e-15
285	RPRD2	EXC	-0.28028774	5.3038053e-07
286	MATN2	EXC	-0.28095508	1.9218026e-11
287	AGO2	EXC	-0.28125083	3.972545e-12
288	PHF20L1	EXC	-0.28133273	3.081183e-05
289	EFCAB2	EXC	-0.2816931	8.735316e-11
290	GNB1	EXC	-0.28186178	1.037784e-07
291	UBXN4	EXC	-0.28190064	4.8155394e-05
292	ABHD2	EXC	-0.2820127	5.5524555e-07
293	ADAMTS3	EXC	-0.28211486	3.774056e-07
294	HERC2	EXC	-0.28227162	1.8323992e-05
295	CES4A	EXC	-0.28232926	1.546791e-18
296	RAPGEF2	EXC	-0.2825184	3.9129344e-07
297	STXBP3	EXC	-0.28258526	9.144682e-12
298	NSD2	EXC	-0.28281188	3.4723462e-06
299	KLHL2	EXC	-0.28293395	1.2972228e-06
300	SMIM12	EXC	-0.28310418	3.0936038e-15
301	AGFG1	EXC	-0.2831273	6.267395e-06
302	ABL1	EXC	-0.28321397	4.5534333e-11
303	KATNAL1	EXC	-0.2832725	2.0834493e-08
304	GNB5	EXC	-0.28327632	5.0393734e-08
305	ELAVL3	EXC	-0.28357983	9.474283e-09
306	EP400	EXC	-0.28367066	2.5113662e-09
307	LRRK1	EXC	-0.28396678	6.9024554e-06
308	HIF1A	EXC	-0.2841096	4.0054077e-13
309	GTF2F2	EXC	-0.28420246	4.0075066e-12
310	BCL9	EXC	-0.28443277	5.8545227e-20
311	ADGRB2	EXC	-0.28485316	2.2231895e-22
312	RAF1	EXC	-0.28500307	3.0813154e-12
313	TMEM184B	EXC	-0.28505158	3.4488405e-16
314	NME7	EXC	-0.28507638	4.67363e-05
315	SS18	EXC	-0.28518796	1.6851628e-10
316	ACYP2	EXC	-0.28544497	8.8046465e-07
317	LANCL2	EXC	-0.28591216	1.1663645e-10
318	AP1M1	EXC	-0.2859733	6.292688e-15
319	FAR1	EXC	-0.28631568	6.4363805e-05
320	RALGPS2	EXC	-0.28672743	3.5788513e-08
321	RNF146	EXC	-0.2869562	5.461797e-12
322	SLC24A4	EXC	-0.28722084	9.747202e-10
323	SNX4	EXC	-0.2873124	5.4593825e-12
324	RYR2	EXC	-0.2874136	1.5651751e-33
325	ZDHHC11	EXC	-0.28748244	3.0846092000000002e-21
326	PCDH1	EXC	-0.28751767	4.393576e-22
327	RNF10	EXC	-0.2876482	1.1183618e-16
328	ACTR3	EXC	-0.2879871	3.190747e-12
329	ANXA11	EXC	-0.2880777	3.672327e-14
330	CSRNP2	EXC	-0.28809738	2.824473e-15
331	CLK1	EXC	-0.28861296	1.9592188e-15
332	SPIDR	EXC	-0.28869295	5.4738606e-11
333	L3MBTL1	EXC	-0.28895235	4.7796775e-14
334	CLIP4	EXC	-0.28903222	6.3567214e-09
335	ARSB	EXC	-0.289065	6.738162e-13
336	ANKRD11	EXC	-0.28921843	2.4672018e-17
337	PSD3	EXC	-0.28924513	3.0231642e-10
338	PARP8	EXC	-0.28941727	1.1586794e-08
339	BRAF	EXC	-0.28966236	7.9068045e-08
340	PITPNA	EXC	-0.29009318	5.9739136e-17
341	MSL2	EXC	-0.2901299	3.7399452e-15
342	KIAA0232	EXC	-0.29015803	2.0620932e-07
343	GRIP1	EXC	-0.29063225	5.0236745e-06
344	KCNMA1	EXC	-0.2907524	0.0
345	SLC6A17	EXC	-0.2907945	1.27161855e-14
346	UBE2H	EXC	-0.2908175	2.626309e-06
347	SPEN	EXC	-0.29084468	2.851197e-13
348	MLXIPL	EXC	-0.29091877	7.654706e-24
349	NCS1	EXC	-0.29097724	5.388555e-12
350	BICD1	EXC	-0.2910142	2.9220054e-10
351	YWHAQ	EXC	-0.29113078	5.210204e-10
352	WDR27	EXC	-0.29114008	4.7730158e-09
353	ADAM9	EXC	-0.2911632	4.5320936e-10
354	SPATS2L	EXC	-0.29125762	2.631793e-06
355	RAB6A	EXC	-0.29138708	2.0199415e-09
356	ANKRD7	EXC	-0.2922187	1.2311051e-08
357	PEPD	EXC	-0.2923478	1.0176793e-18
358	CSNK1G1	EXC	-0.2923746	1.9162567e-09
359	SRSF4	EXC	-0.29239714	6.2490356e-12
360	TAPT1	EXC	-0.29242754	5.426701e-14
361	ATP6AP1L	EXC	-0.29261386	7.860378e-15
362	ANKRD6	EXC	-0.29272032	1.6652287e-08
363	C2CD3	EXC	-0.2927251	4.4354845e-12
364	CHORDC1	EXC	-0.29276967	2.8358782e-11
365	GIT2	EXC	-0.29282308	3.210741e-11
366	NCOA2	EXC	-0.2929182	1.2316191e-08
367	DUSP4	EXC	-0.29318917	0.0
368	STK10	EXC	-0.29328305	5.751187e-26
369	GALNT16	EXC	-0.29377854	2.288253e-13
370	KDM5A	EXC	-0.29378104	1.2868566e-07
371	DNAH9	EXC	-0.2939645	7.657781e-14
372	REPS1	EXC	-0.29396796	3.2508364e-08
373	TPD52L1	EXC	-0.29399127	7.473807e-18
374	CELF4	EXC	-0.29407597	4.9820739999999996e-20
375	CELF6	EXC	-0.29444677	2.1638861000000002e-17
376	PLA2G4C	EXC	-0.29451036	1.870957e-13
377	KCNQ3	EXC	-0.2947445	1.3112217e-16
378	PRRC2B	EXC	-0.29486537	6.1869804e-07
379	ATF1	EXC	-0.29497898	4.6083747e-17
380	PARP11	EXC	-0.29508364	1.2961647e-12
381	MAP2	EXC	-0.2950921	2.2272760000000003e-33
382	HNRNPC	EXC	-0.29513454	2.8631015e-07
383	SIK2	EXC	-0.2951424	1.058278e-07
384	OSBPL8	EXC	-0.29517078	2.883677e-06
385	AHCYL2	EXC	-0.29520035	3.1788105e-07
386	CRYM	EXC	-0.29548395	2.2333221e-17
387	NR4A1	EXC	-0.29558608	1.1161698000000001e-27
388	ZER1	EXC	-0.29578733	1.0921244e-10
389	ZNF519	EXC	-0.2957964	1.1534142e-11
390	TCERG1	EXC	-0.296098	4.0313537e-08
391	MBD2	EXC	-0.2962476	9.885764e-13
392	ATRN	EXC	-0.29638243	1.485161e-07
393	RAPGEF6	EXC	-0.29645348	2.2022937e-09
394	EPHB2	EXC	-0.29649985	5.4516586999999996e-18
395	RAB39A	EXC	-0.29672405	3.181688e-37
396	ACVR2A	EXC	-0.29682708	1.8214526e-10
397	KLF5	EXC	-0.29684114	7.4583714e-24
398	ACBD6	EXC	-0.29692984	1.2341103e-10
399	WAC	EXC	-0.29738784	2.6901894e-06
400	DLGAP2	EXC	-0.29760885	0.0
401	ABCA3	EXC	-0.29768324	1.0383736e-13
402	ZNF518A	EXC	-0.29769492	7.593734e-06
403	PDE1A	EXC	-0.29803658	9.426242999999998e-19
404	ZNF544	EXC	-0.29806626	7.9356884e-14
405	SPTBN2	EXC	-0.2982828	5.7785684000000005e-22
406	SLC1A2	EXC	-0.29840374	2.1821394e-09
407	ELOVL7	EXC	-0.2984494	1.7911793e-15
408	PLEKHG4B	EXC	-0.29899055	8.118685999999999e-26
409	ZMYM2	EXC	-0.29900742	1.3007359e-06
410	CCDC92	EXC	-0.29908657	4.8857953e-07
411	SFSWAP	EXC	-0.2991433	2.6289226e-11
412	C1orf159	EXC	-0.2992369	9.340755e-16
413	GABBR1	EXC	-0.29925203	5.254639e-13
414	PICALM	EXC	-0.29933858	2.9118734e-08
415	AFTPH	EXC	-0.2995199	5.189601e-10
416	UBE4B	EXC	-0.29953933	1.3154703e-06
417	POC1B	EXC	-0.29962075	6.652158e-15
418	TASP1	EXC	-0.29993153	3.721376e-06
419	USP3	EXC	-0.29995883	1.5612032e-20
420	ZNF331	EXC	-0.30004978	2.2829867e-14
421	DKK2	EXC	-0.30018598	1.2542532000000002e-22
422	KMT5B	EXC	-0.30081534	3.747859e-12
423	CAMSAP2	EXC	-0.30088043	6.9244044e-10
424	CLEC2L	EXC	-0.30089182	7.891508e-21
425	USP47	EXC	-0.30100608	2.13747e-08
426	PSMD1	EXC	-0.3011036	4.431079e-07
427	TRAF3IP1	EXC	-0.3011347	3.2281675e-12
428	BRINP1	EXC	-0.30185843	4.9589136e-13
429	FAM78B	EXC	-0.30210376	1.4997995e-12
430	LARP1B	EXC	-0.30210733	2.7569698e-05
431	SAMD8	EXC	-0.30244803	3.8431768e-11
432	RAB15	EXC	-0.30255282	1.08699174e-20
433	NBPF15	EXC	-0.3027997	2.9289837e-21
434	SPNS2	EXC	-0.3030268	1.3214698e-20
435	RNGTT	EXC	-0.30303812	1.4950727e-05
436	BIRC6	EXC	-0.30319357	5.199036e-07
437	CTTN	EXC	-0.30327332	2.8905037e-14
438	AGAP3	EXC	-0.30327833	7.994612e-15
439	RAB27B	EXC	-0.3035431	0.00013355208
440	MAST3	EXC	-0.3036183	2.607337e-16
441	RAB8B	EXC	-0.30365694	6.49175e-14
442	HERC1	EXC	-0.30368423	4.4142377e-14
443	FGD4	EXC	-0.3037969	2.6763945e-13
444	RTN4RL2	EXC	-0.30461377	3.5273076999999996e-25
445	MFSD14C	EXC	-0.30466127	1.8539933e-12
446	ECD	EXC	-0.30467993	2.9055059999999996e-20
447	STRBP	EXC	-0.30494428	0.00034964527
448	THRB	EXC	-0.30499697	0.0004250254
449	PRMT3	EXC	-0.3051083	9.7929484e-11
450	MPRIP	EXC	-0.305151	2.1148083e-09
451	ATCAY	EXC	-0.30516267	2.0387539e-11
452	KLHL5	EXC	-0.3053422	8.613568e-11
453	PIP5K1C	EXC	-0.30560172	9.198493e-21
454	LRGUK	EXC	-0.30565083	1.0103142e-16
455	GRK4	EXC	-0.30609155	2.731077e-12
456	SETD2	EXC	-0.30610657	2.3315792e-09
457	SRGAP2B	EXC	-0.30611944	3.3525617e-20
458	NRIP1	EXC	-0.30661988	1.6163648e-10
459	TCF25	EXC	-0.30681515	8.2745885e-12
460	XPR1	EXC	-0.30705237	5.3810116e-11
461	NTRK3	EXC	-0.30733347	1.0621559e-29
462	KCNG3	EXC	-0.30737472	1.6820033e-17
463	GNAI3	EXC	-0.307526	2.7636496e-14
464	PTPRN2	EXC	-0.30755854	0.0
465	LDLR	EXC	-0.30758703	2.8898873000000004e-22
466	HK1	EXC	-0.30769193	1.8454263e-13
467	ARHGAP5	EXC	-0.30772972	2.0548252e-09
468	SENP5	EXC	-0.3080709	3.4872452e-10
469	NAA50	EXC	-0.3081596	7.916724e-14
470	LMO7	EXC	-0.30837107	2.0429415e-10
471	PCSK2	EXC	-0.30860138	1.9710856e-06
472	ZMYM4	EXC	-0.3087268	2.6547015e-08
473	FBXW11	EXC	-0.30877376	1.6829585e-10
474	BTAF1	EXC	-0.30897284	1.7104324e-09
475	STK32C	EXC	-0.30907023	4.9200494e-17
476	ZNF655	EXC	-0.309116	5.6174774e-14
477	HSPH1	EXC	-0.30913115	5.4340824e-05
478	GREB1	EXC	-0.30931103	1.7305705e-17
479	TAF2	EXC	-0.30939937	4.214451e-12
480	C4orf50	EXC	-0.30971646	5.1621166e-11
481	LUC7L	EXC	-0.30983424	4.4942375e-10
482	DAAM1	EXC	-0.3099823	8.9227925e-15
483	KLHL18	EXC	-0.30999804	1.4803672e-20
484	PPME1	EXC	-0.31026912	1.9470035e-11
485	GRIN2B	EXC	-0.31050968	0.0
486	MGA	EXC	-0.31051636	1.0411052e-10
487	ARID3B	EXC	-0.3107739	1.0785031e-23
488	BCL11B	EXC	-0.31089473	1.2388069e-11
489	CACHD1	EXC	-0.3110206	1.9466299e-08
490	SEMA3C	EXC	-0.3111651	4.1718898e-16
491	UFM1	EXC	-0.31132257	4.9114935e-19
492	PHLPP1	EXC	-0.31156206	1.5839501e-09
493	TVP23A	EXC	-0.31160116	1.4215348e-15
494	UIMC1	EXC	-0.3116119	1.3434998e-11
495	DGKZ	EXC	-0.31184566	3.5627482e-13
496	KIF1B	EXC	-0.31186247	8.70433e-18
497	ZNF420	EXC	-0.31199944	4.157441e-13
498	BRD4	EXC	-0.31201267	2.0925841e-12
499	P2RX7	EXC	-0.31223106	1.439864e-15
500	PKP4	EXC	-0.31230354	1.5771034e-11
501	CDK13	EXC	-0.3125949	2.2100612e-06
502	MAPK6	EXC	-0.31293	8.56744e-17
503	NFATC2IP	EXC	-0.3130074	2.9243776000000003e-24
504	SNTB2	EXC	-0.31317878	4.7260015e-11
505	ZZEF1	EXC	-0.3136829	4.65519e-14
506	CORO1C	EXC	-0.313895	7.740855e-16
507	WNK1	EXC	-0.3139193	2.2970588e-12
508	ETS2	EXC	-0.31426537	8.3887346e-20
509	RAVER2	EXC	-0.31463265	1.2222741e-08
510	NRG3	EXC	-0.31513786	2.9097782e-27
511	PHTF1	EXC	-0.31516552	2.621478e-12
512	NAV1	EXC	-0.31529307	1.397299e-10
513	MAN1A1	EXC	-0.31530952	1.5608815e-07
514	MCPH1	EXC	-0.31540632	7.0774275e-10
515	ZRANB2	EXC	-0.31555915	6.258376e-07
516	ZFC3H1	EXC	-0.31564975	7.4104183e-13
517	NUP58	EXC	-0.315732	9.277065e-12
518	CATSPER2	EXC	-0.31599617	6.3501454e-11
519	STX2	EXC	-0.31600976	9.003877e-15
520	ZNF831	EXC	-0.3160627	2.220214e-12
521	MED27	EXC	-0.31611323	5.1101782e-08
522	SRGAP2C	EXC	-0.3163736	2.9731516e-18
523	ZNF586	EXC	-0.31637645	6.994371e-12
524	ZNF493	EXC	-0.31703973	1.2423946e-09
525	CCDC171	EXC	-0.31717396	7.2527274e-07
526	NPTXR	EXC	-0.3177427	9.340755e-16
527	FNIP2	EXC	-0.31792855	2.4618932e-11
528	IQSEC3	EXC	-0.31794393	4.4226426000000003e-17
529	NIPBL	EXC	-0.31800628	1.3513384e-08
530	EHMT1	EXC	-0.31852794	3.4119077e-10
531	UHRF1BP1L	EXC	-0.3186934	8.616272e-12
532	ITCH	EXC	-0.31878233	1.04927324e-10
533	INO80	EXC	-0.3188908	1.2666733e-13
534	HTR4	EXC	-0.31926513	2.575955e-11
535	TANC1	EXC	-0.31945157	4.8195643e-33
536	PTH2R	EXC	-0.31955087	1.4737677e-13
537	FKBP1A	EXC	-0.31957984	1.2311454000000001e-16
538	EXT2	EXC	-0.3196714	2.616724e-10
539	SETD5	EXC	-0.3206489	7.665797e-12
540	RAB3IP	EXC	-0.32085586	1.2098876e-20
541	B3GALT5	EXC	-0.3208667	4.0921306e-32
542	SGCZ	EXC	-0.32087994	4.7353065e-08
543	USP10	EXC	-0.3210194	1.653608e-12
544	NRXN2	EXC	-0.3215449	2.1995384e-13
545	DYRK3	EXC	-0.32158744	0.0
546	TOM1L2	EXC	-0.32182264	3.2006123e-12
547	PRKAR2A	EXC	-0.3219235	1.4379695e-13
548	NDFIP2	EXC	-0.32197118	3.1628204e-09
549	PDYN	EXC	-0.32207343	0.0
550	NOL10	EXC	-0.3221085	4.839768e-11
551	CAPZB	EXC	-0.32219124	4.813333e-14
552	LARP4B	EXC	-0.3222835	4.0999973e-13
553	FBXO11	EXC	-0.32235336	4.488135e-12
554	AACS	EXC	-0.322366	4.5246626e-16
555	ANKRD13C	EXC	-0.32238293	1.7041532e-07
556	HOOK3	EXC	-0.32240844	2.346272e-09
557	LUC7L2	EXC	-0.32241392	1.6870958e-05
558	TSC22D1	EXC	-0.3224926	1.2893637000000002e-16
559	KLHL3	EXC	-0.32253575	2.8578479e-12
560	LARP4	EXC	-0.32301462	9.239598e-16
561	B4GALT5	EXC	-0.32308078	4.34114e-13
562	ABCC5	EXC	-0.32323527	5.827771e-12
563	UNC13B	EXC	-0.32335186	1.2791765e-12
564	RC3H1	EXC	-0.32361436	6.114575e-13
565	INPP1	EXC	-0.32370806	7.201435400000001e-26
566	ADCY9	EXC	-0.32373285	2.3902243e-11
567	MYRIP	EXC	-0.32384276	3.5572614e-13
568	UNC13A	EXC	-0.3240888	6.068143e-14
569	NPC1	EXC	-0.3242404	1.7939871e-21
570	RBFOX2	EXC	-0.32443666	1.9280758000000003e-27
571	CNGB1	EXC	-0.32446682	1.0397247e-16
572	ANKRD36	EXC	-0.32462144	1.0825955e-08
573	CBL	EXC	-0.32470644	1.1240209e-16
574	FAT4	EXC	-0.32501793	2.0175342e-11
575	SLC2A13	EXC	-0.3250761	1.7077161e-09
576	DNAH14	EXC	-0.32574034	1.3545721e-06
577	MTF2	EXC	-0.32580733	5.1900227e-11
578	ZFAND3	EXC	-0.32582712	2.6964878e-36
579	NOS1AP	EXC	-0.3274269	3.3900391e-09
580	PPARGC1B	EXC	-0.3277849	4.49341e-16
581	TESC	EXC	-0.32781738	1.6220597e-20
582	IRS2	EXC	-0.3280462	7.906864600000001e-16
583	KCTD1	EXC	-0.32814598	1.9466299e-08
584	SIK3	EXC	-0.32819033	4.7544068000000005e-21
585	CSNK2A1	EXC	-0.32820606	1.514591e-13
586	PDXK	EXC	-0.3283937	1.1197787e-16
587	PACSIN2	EXC	-0.32851303	1.7948211000000002e-16
588	JAG1	EXC	-0.3285278	2.1119714e-30
589	IFT80	EXC	-0.32858455	8.931442e-14
590	ME1	EXC	-0.32870913	5.9264565e-10
591	NPEPPS	EXC	-0.32911944	7.697878e-09
592	KMT2C	EXC	-0.32942533	1.2347737000000002e-16
593	BMPR1B	EXC	-0.3295076	1.1406503e-16
594	SHISA6	EXC	-0.3298564	5.993937e-13
595	PRKRIP1	EXC	-0.33021498	1.2088729e-14
596	UBE3C	EXC	-0.3305471	1.9090234e-10
597	FAM120A	EXC	-0.33094215	2.3520925e-11
598	ZNF10	EXC	-0.3309734	8.9308755e-18
599	TP53BP1	EXC	-0.3312645	2.4374524e-13
600	CTNNAL1	EXC	-0.3314023	3.2447477e-14
601	E2F3	EXC	-0.33163095	1.888686e-11
602	KIAA1671	EXC	-0.3316698	1.7115314e-15
603	ZNF251	EXC	-0.3317418	1.8502838000000002e-16
604	TTLL5	EXC	-0.33175802	1.5020573e-11
605	BTBD10	EXC	-0.33190632	1.9059911e-09
606	ADGRB1	EXC	-0.33199775	1.7571055e-21
607	CBFB	EXC	-0.33286476	1.1282433e-22
608	KNDC1	EXC	-0.3331195	7.3485365e-16
609	HOOK1	EXC	-0.3334223	2.6202375e-14
610	TRPM7	EXC	-0.3336594	1.686879e-11
611	NPTX1	EXC	-0.33390474	2.1009138e-12
612	AMZ1	EXC	-0.3340199	1.1045643e-20
613	SHISA9	EXC	-0.33503914	6.766213500000001e-16
614	BCR	EXC	-0.33561432	3.8003834e-17
615	DENND2A	EXC	-0.3356769	3.428535e-18
616	RALGAPB	EXC	-0.33570075	7.4350706e-15
617	EIF2AK3	EXC	-0.33622098	4.3963725e-15
618	RAB10	EXC	-0.33622694	1.18825e-10
619	TRHR	EXC	-0.33683094	6.477000000000001e-42
620	PHACTR1	EXC	-0.33685112	0.0
621	BANP	EXC	-0.33693302	1.5458105e-23
622	PFKP	EXC	-0.33723617	7.247898e-14
623	EMSY	EXC	-0.33775127	4.3488183000000004e-16
624	CAP2	EXC	-0.3378489	3.2352252e-12
625	ARHGAP20	EXC	-0.33796	1.3297582e-13
626	SHANK2	EXC	-0.33824778	4.851114e-25
627	ZNF782	EXC	-0.33854735	4.221784e-14
628	AKAP12	EXC	-0.33951378	3.0790317e-13
629	RNF130	EXC	-0.34015274	6.7095194e-14
630	SMG7	EXC	-0.34057593	5.8093734e-15
631	MCOLN3	EXC	-0.34098166	0.0
632	AHDC1	EXC	-0.34108818	3.6813617e-21
633	LUZP1	EXC	-0.34119177	6.2386335e-14
634	SLC17A7	EXC	-0.34119713	5.2389369999999995e-20
635	CLEC16A	EXC	-0.34122944	4.6187464e-12
636	NPTX2	EXC	-0.3418126	1.2397005499999999e-17
637	HACE1	EXC	-0.34182978	2.1679853e-09
638	RYR3	EXC	-0.34195256	1.4302188e-07
639	SUZ12	EXC	-0.342075	5.5657850000000005e-18
640	SMG6	EXC	-0.34211898	4.5458598e-14
641	NUP98	EXC	-0.3421445	1.4456892e-15
642	DENND4A	EXC	-0.34258127	4.5881084e-11
643	CTTNBP2NL	EXC	-0.34266305	6.3221983e-17
644	CRTC1	EXC	-0.34279	1.9156446e-18
645	RAB7A	EXC	-0.34284925	5.592306e-12
646	KCNJ6	EXC	-0.34308887	5.5003146e-12
647	MAPRE2	EXC	-0.34318805	6.939374e-14
648	ABR	EXC	-0.34326792	1.8987793e-13
649	ICE1	EXC	-0.3433597	2.6751096e-10
650	SLMAP	EXC	-0.34343958	1.2791765e-12
651	CYFIP2	EXC	-0.34370756	6.602174e-15
652	PCNX2	EXC	-0.34386683	2.3904162000000002e-24
653	ATP6V0A1	EXC	-0.34414148	5.998404e-11
654	ACAP2	EXC	-0.3444805	1.6764101e-08
655	AAK1	EXC	-0.34478474	1.2806608e-19
656	SLC35F5	EXC	-0.34486675	2.668215e-13
657	EFR3A	EXC	-0.34491348	2.8121738e-09
658	RNF165	EXC	-0.34515333	4.0777172000000005e-16
659	GSPT1	EXC	-0.34517395	2.1653674e-17
660	ZMIZ1	EXC	-0.34534526	1.0800395999999999e-19
661	MSH4	EXC	-0.3456139	2.73103e-40
662	TBC1D1	EXC	-0.34574485	2.8293987e-10
663	TRAPPC8	EXC	-0.3457451	2.2596267e-13
664	RABGEF1	EXC	-0.3457539	1.7650419e-12
665	WDR37	EXC	-0.34579492	2.7752194e-14
666	RAP1B	EXC	-0.3461231	1.8670865000000003e-16
667	SSBP3	EXC	-0.34615636	1.312858e-12
668	TOP1	EXC	-0.34630203	1.13550384e-10
669	NTNG1	EXC	-0.34631944	2.404116e-12
670	AP3B2	EXC	-0.34632564	1.6491064e-15
671	RBFOX3	EXC	-0.3463459	9.37581e-12
672	AJAP1	EXC	-0.34687543	9.697872e-16
673	IQCJ-SCHIP1	EXC	-0.34732103	1.682725e-35
674	BSN	EXC	-0.34738398	7.779538e-12
675	CPSF6	EXC	-0.34751225	2.3456087e-12
676	FLNB	EXC	-0.34766102	2.444813e-14
677	UNC5A	EXC	-0.3477857	1.4781008e-24
678	DCLK2	EXC	-0.34788036	3.1546207e-12
679	TCF20	EXC	-0.34797716	1.7012803e-15
680	MSI2	EXC	-0.34806406	5.098909e-18
681	CFAP54	EXC	-0.34820926	8.042986499999999e-18
682	ATXN2	EXC	-0.34837222	4.172641e-11
683	HNRNPA2B1	EXC	-0.34845948	6.330841e-13
684	LSAMP	EXC	-0.34881306	7.807000000000001e-42
685	DGKD	EXC	-0.34886277	1.2072319999999999e-20
686	PTPRQ	EXC	-0.3490032	2.1841664e-23
687	NPHP4	EXC	-0.34912694	4.761815e-15
688	CTBP2	EXC	-0.34985304	2.1309507000000003e-16
689	ATP2B4	EXC	-0.3504839	1.6771499e-18
690	CDC14B	EXC	-0.35070717	3.787242e-15
691	LGR5	EXC	-0.35098958	0.0
692	PDXDC1	EXC	-0.3513384	1.1240209e-16
693	PPM1E	EXC	-0.35141134	1.1352687000000002e-22
694	PKD1	EXC	-0.35178494	2.2311012e-17
695	SNX10	EXC	-0.3518796	1.6772066e-14
696	CCND2	EXC	-0.3520378	1.8088328e-21
697	WDR26	EXC	-0.3526168	6.67675e-17
698	MAPKBP1	EXC	-0.3526764	8.500033e-16
699	EGF	EXC	-0.3532732	7.550013999999999e-34
700	YY1AP1	EXC	-0.3533517	8.6193334e-23
701	ABHD6	EXC	-0.3536495	1.7036647e-20
702	ATP9B	EXC	-0.353837	9.697471e-16
703	IGF2R	EXC	-0.35432363	1.8618922e-17
704	PTPRO	EXC	-0.3543663	5.897959e-17
705	SLC13A3	EXC	-0.35456252	6.1024853e-15
706	RIN2	EXC	-0.3549083	4.8959005e-32
707	ZNF207	EXC	-0.35508418	4.3139624e-13
708	DOK6	EXC	-0.35517836	1.0217813e-18
709	GAREM1	EXC	-0.3554709	6.020557e-14
710	MAGI3	EXC	-0.35569453	1.5921758e-07
711	SNX32	EXC	-0.35587323	2.1672794e-18
712	NEURL1	EXC	-0.35628724	3.625193e-18
713	RIMBP2	EXC	-0.35671973	2.5593075e-13
714	LUZP2	EXC	-0.35709763	7.1856925e-07
715	RALGAPA1	EXC	-0.35720968	3.6603238e-14
716	GTDC1	EXC	-0.3573165	0.00029283305
717	AMBRA1	EXC	-0.35741186	2.9122791e-12
718	MED13	EXC	-0.35744405	3.9657097e-14
719	ZNF609	EXC	-0.35784292	3.2480938e-17
720	SH3GL1	EXC	-0.35792416	2.0252084000000002e-32
721	RPN2	EXC	-0.35836405	4.635395e-28
722	GRB2	EXC	-0.35862494	1.8535209000000001e-16
723	PDE4DIP	EXC	-0.35891008	3.6618e-12
724	RPTOR	EXC	-0.359627	2.0249477e-15
725	PRKAR1B	EXC	-0.35974717	1.0210024e-15
726	MTMR12	EXC	-0.35994148	8.1683995e-14
727	ILDR2	EXC	-0.36007333	2.2343352e-13
728	FAM110B	EXC	-0.36012745	4.970578e-15
729	SLC8A1	EXC	-0.36014605	1.616891e-39
730	FRMD8	EXC	-0.36035275	2.7003000000000003e-41
731	PTPRR	EXC	-0.3608694	8.0390734e-13
732	TLE1	EXC	-0.3610512	5.55394e-17
733	CREBBP	EXC	-0.36105466	4.1290090000000004e-17
734	CAMKK1	EXC	-0.36147368	1.5514032e-21
735	STK4	EXC	-0.36155617	4.5443209999999995e-20
736	CHST11	EXC	-0.36198568	1.7911303e-12
737	GRIK5	EXC	-0.36252952	1.4583838e-17
738	CXXC5	EXC	-0.36261517	3.7939643e-30
739	ARHGEF12	EXC	-0.36266136	3.9316017e-14
740	ZNF326	EXC	-0.36314154	7.8329367e-19
741	IGFL4	EXC	-0.36431646	4.7580995e-28
742	CSPP1	EXC	-0.36440587	3.7973482000000003e-16
743	DPY19L3	EXC	-0.36488163	1.34416e-19
744	MAP3K7	EXC	-0.3652308	1.3317749e-12
745	ZDHHC23	EXC	-0.36544925	8.935438000000001e-33
746	DCC	EXC	-0.36594272	3.490295e-05
747	SLC2A3	EXC	-0.3661614	9.763056e-21
748	CSAD	EXC	-0.36629987	3.077047e-18
749	ZFYVE28	EXC	-0.36678076	2.2854381e-12
750	CNOT4	EXC	-0.36687326	2.3835986e-16
751	PEAK1	EXC	-0.36706924	3.177019e-14
752	CSGALNACT2	EXC	-0.36712623	1.2005608e-20
753	MAST2	EXC	-0.36734498	1.1289639999999999e-20
754	ST3GAL2	EXC	-0.36735547	1.2444826e-27
755	MEIS3	EXC	-0.36759543	4.248024e-22
756	PPP2R2C	EXC	-0.36788607	3.2207524e-26
757	IL34	EXC	-0.36805904	3.2760306999999998e-37
758	ARHGAP10	EXC	-0.3683642	3.4865406e-18
759	SEC24D	EXC	-0.36947984	2.4155798e-28
760	CNOT10	EXC	-0.36960018	1.9427142000000002e-21
761	RAB11FIP3	EXC	-0.36969995	2.0055677999999997e-18
762	ATP2C1	EXC	-0.37041497	2.2311012e-17
763	ARID4B	EXC	-0.37050915	3.2807424999999997e-19
764	KIAA2012	EXC	-0.3705954	3.8468043000000002e-28
765	ZNF208	EXC	-0.3709458	2.0642692e-29
766	DISP1	EXC	-0.37126482	1.0255919399999999e-22
767	SH3PXD2A	EXC	-0.37131977	2.5229255000000004e-16
768	ACVR1C	EXC	-0.37151808	4.8848237e-28
769	BDNF	EXC	-0.37172782	2.1819225e-19
770	AP2B1	EXC	-0.3717847	6.2499258e-15
771	EPDR1	EXC	-0.37182248	2.4037826000000003e-21
772	MAP4K4	EXC	-0.37193847	3.938049e-12
773	MAN2A1	EXC	-0.37194014	2.130347e-11
774	PTPRJ	EXC	-0.37198758	3.4418233e-15
775	FAM126B	EXC	-0.3721726	4.697063e-14
776	STAC	EXC	-0.37225163	7.769875500000001e-22
777	ZFR2	EXC	-0.37251616	3.6197847999999996e-19
778	CALN1	EXC	-0.3725705	6.130266e-29
779	TTC7B	EXC	-0.37295222	3.061762e-19
780	KPNA1	EXC	-0.37382197	8.8064674e-14
781	OXSR1	EXC	-0.37402248	9.735194e-18
782	HIVEP2	EXC	-0.37611485	6.739023999999999e-26
783	EDIL3	EXC	-0.3761716	3.6088701e-07
784	UBE2D3	EXC	-0.37655568	5.7174846e-14
785	PARVA	EXC	-0.37664032	6.2370887e-27
786	WWC2	EXC	-0.3770759	1.3899711e-14
787	TRIP12	EXC	-0.37789822	1.4737677e-13
788	POM121	EXC	-0.3782618	1.0894406e-19
789	SRGAP2	EXC	-0.37826324	2.160374e-18
790	PTK2B	EXC	-0.37842894	1.2293339e-17
791	CMIP	EXC	-0.37866926	2.4677630999999998e-23
792	OSBPL6	EXC	-0.37914228	2.3189164999999997e-25
793	FNBP4	EXC	-0.37920642	8.61252e-15
794	EXT1	EXC	-0.3792715	1.0032363e-08
795	DPY19L2	EXC	-0.37952304	5.200889e-18
796	KITLG	EXC	-0.37975752	5.2389369999999995e-20
797	DIP2B	EXC	-0.37978196	8.957886e-16
798	PCSK7	EXC	-0.38009906	5.452348e-25
799	RGS20	EXC	-0.38036168	2.0371513000000002e-16
800	FOXK1	EXC	-0.38039255	1.1769275e-22
801	CHKA	EXC	-0.38050628	8.365860700000001e-16
802	NUMB	EXC	-0.3812871	1.2671140599999999e-17
803	RNF150	EXC	-0.38196898	4.6056427e-17
804	CENPP	EXC	-0.38198328	4.6304737e-14
805	KCNT2	EXC	-0.38203216	5.880523e-07
806	KCNMB4	EXC	-0.38203955	3.2006123e-12
807	NIN	EXC	-0.38261366	7.3981604e-21
808	GABBR2	EXC	-0.3831334	3.1149187e-17
809	PID1	EXC	-0.38372087	3.2365304e-12
810	PRKCE	EXC	-0.38378143	0.0
811	LAMB1	EXC	-0.38381195	2.3575974999999998e-18
812	RGS7	EXC	-0.38459826	1.6454544e-08
813	PTPRB	EXC	-0.38477635	1.129908e-12
814	NBEAL1	EXC	-0.38485742	6.964182e-17
815	USP15	EXC	-0.38491607	7.364966e-14
816	GALNT7	EXC	-0.3850336	3.6603238e-14
817	IGSF9B	EXC	-0.3852545	5.8349382e-18
818	HERC4	EXC	-0.38536263	9.030687e-16
819	NSUN6	EXC	-0.3854401	1.0428592000000001e-17
820	NNAT	EXC	-0.38568997	1.0070238e-26
821	CREM	EXC	-0.3860023	3.4524072000000004e-22
822	RAB40C	EXC	-0.38609922	5.452348e-25
823	AEBP2	EXC	-0.38774252	1.0433021500000001e-20
824	CLSTN3	EXC	-0.3878572	2.0797370000000001e-22
825	CPD	EXC	-0.38850713	9.6868335e-21
826	DCBLD1	EXC	-0.38851568	8.5141656e-38
827	USP32	EXC	-0.3886726	1.9427947000000002e-16
828	KCNK1	EXC	-0.38900137	1.1801552e-14
829	IQSEC1	EXC	-0.38928127	3.2842458000000004e-22
830	SLC45A4	EXC	-0.3892907	4.2129885e-32
831	RAP1GAP	EXC	-0.3895452	1.1048449e-20
832	VPS8	EXC	-0.38970423	4.624752e-15
833	ADAMTS16	EXC	-0.390422	3.554808e-17
834	SCLT1	EXC	-0.39192867	6.753326e-13
835	SMAD3	EXC	-0.39237523	3.8988965e-15
836	CHD5	EXC	-0.39313602	1.6927497e-20
837	CUL5	EXC	-0.39356136	1.0108213000000001e-16
838	ATP6V1H	EXC	-0.39372158	4.9138374999999994e-18
839	ACTN1	EXC	-0.39574862	9.250558999999999e-19
840	DGKG	EXC	-0.3960204	1.4529338e-12
841	GBF1	EXC	-0.39606905	3.0324306e-20
842	AGO3	EXC	-0.39630437	1.456074e-16
843	GPI	EXC	-0.3963449	1.2993712000000002e-16
844	WWC1	EXC	-0.39722455	1.4574273e-20
845	CFAP44	EXC	-0.39724612	2.1539751999999998e-18
846	HLCS	EXC	-0.39759922	1.6122476e-18
847	SNX25	EXC	-0.39763653	5.798712e-20
848	SGSM1	EXC	-0.39776564	5.8158994e-18
849	CCDC6	EXC	-0.3984878	2.8421981999999997e-18
850	TBC1D22A	EXC	-0.39924407	2.511184e-20
851	RCOR1	EXC	-0.39938843	2.242093e-23
852	GALNT13	EXC	-0.3993926	2.7663129e-05
853	MAP4K3	EXC	-0.40151834	1.5837572e-27
854	RAPH1	EXC	-0.40230942	5.3663974e-16
855	NTM	EXC	-0.40290117	8.2208206e-25
856	ATP13A3	EXC	-0.40312934	4.6164176e-17
857	LRRN2	EXC	-0.40343308	6.205575599999999e-19
858	PIP5K1A	EXC	-0.40355134	3.9412260000000003e-22
859	DAPK1	EXC	-0.40408397	2.668304e-20
860	CUL3	EXC	-0.4042046	1.3477448e-16
861	MYO16	EXC	-0.404238	2.6649907e-10
862	RASGRF1	EXC	-0.40430188	1.6433485e-19
863	FBXO42	EXC	-0.405061	2.1926496e-18
864	TSGA10	EXC	-0.406389	1.4191517e-21
865	SIL1	EXC	-0.40670395	8.536169e-18
866	ELOVL5	EXC	-0.40742612	1.4915866e-17
867	NR6A1	EXC	-0.40754318	1.8400864e-16
868	CSNK1A1	EXC	-0.4087305	1.1224666999999998e-18
869	AMPH	EXC	-0.4093275	6.908798e-24
870	NETO2	EXC	-0.40940797	2.6516535e-21
871	DCAF5	EXC	-0.40954256	4.418542399999999e-19
872	MROH1	EXC	-0.40954804	8.404044500000001e-22
873	CEP85L	EXC	-0.4095974	5.2389369999999995e-20
874	PPP6R2	EXC	-0.4117155	2.3650893e-20
875	MAP3K13	EXC	-0.41198444	3.9848768e-17
876	SREBF2	EXC	-0.41245055	3.2673818000000003e-22
877	EML5	EXC	-0.41299987	1.0006228e-20
878	CBFA2T2	EXC	-0.4134586	8.192110999999999e-19
879	LHX2	EXC	-0.41354793	0.0
880	SCN11A	EXC	-0.41404507	0.0
881	PRKCG	EXC	-0.41443944	2.0534799e-27
882	RAI14	EXC	-0.41557884	2.754224e-28
883	KCNIP3	EXC	-0.41593862	4.9608924e-30
884	VPS53	EXC	-0.41697383	1.2822134000000001e-17
885	B3GAT1	EXC	-0.41713858	2.4680643000000004e-22
886	ZEB2	EXC	-0.4173317	7.748717e-09
887	RAPGEFL1	EXC	-0.41762352	2.1119714e-30
888	EYA3	EXC	-0.41800046	4.3034072999999997e-23
889	NXN	EXC	-0.4182161	0.0
890	MOXD1	EXC	-0.41833746	2.246243e-16
891	SHANK1	EXC	-0.41884422	1.1937985999999999e-29
892	LRRTM4	EXC	-0.41924524	7.620863599999999e-35
893	SOS1	EXC	-0.42051172	1.1027304e-24
894	PTPN9	EXC	-0.42079496	4.459384500000001e-22
895	TG	EXC	-0.4218229	3.728574e-25
896	RAD9A	EXC	-0.42387438	4.1713642e-20
897	KIAA0513	EXC	-0.42442155	6.4490106e-26
898	RGS17	EXC	-0.42463112	1.2758971999999999e-18
899	INTS6	EXC	-0.42532825	2.7889085e-19
900	APBB2	EXC	-0.42594576	6.4077697e-28
901	MORC3	EXC	-0.42618322	1.4049596e-28
902	CHST15	EXC	-0.427307	4.5767756000000004e-26
903	NFAT5	EXC	-0.42763376	2.8205077000000002e-30
904	TRA2B	EXC	-0.4276502	6.7752206e-26
905	ESR1	EXC	-0.42836922	1.054187e-21
906	POLR2J3	EXC	-0.42911816	2.0570578e-23
907	PPP1R16B	EXC	-0.4301343	3.3545252000000003e-21
908	EML6	EXC	-0.43053198	1.2746147e-20
909	MAST4	EXC	-0.43055177	5.938740000000001e-19
910	TSC22D2	EXC	-0.43056345	3.9365587e-19
911	RNF149	EXC	-0.4313395	6.0490523e-21
912	DNM1	EXC	-0.43342733	4.288163e-24
913	LRFN2	EXC	-0.4347608	6.329237399999999e-18
914	TRA2A	EXC	-0.43582654	3.5295972000000003e-22
915	PITPNC1	EXC	-0.43938994	2.3904162000000002e-24
916	MARK3	EXC	-0.43955135	2.0084313e-23
917	IGF1R	EXC	-0.44000626	1.4601066e-25
918	ABCB1	EXC	-0.44011313	1.4435556e-17
919	OTOF	EXC	-0.4406851	7.37445e-40
920	JARID2	EXC	-0.44113255	2.2511885999999997e-19
921	RLF	EXC	-0.44206762	3.1672840000000004e-23
922	EPN2	EXC	-0.44276214	2.0106877e-24
923	CDH22	EXC	-0.44288886	4.635395e-28
924	KDM2A	EXC	-0.4434986	3.91918e-23
925	PALMD	EXC	-0.44356728	8.143120999999999e-19
926	ARIH1	EXC	-0.44394374	2.2066535000000003e-27
927	KLHL29	EXC	-0.4441483	4.0977694000000003e-17
928	OPCML	EXC	-0.4441676	3.573e-42
929	NQO2	EXC	-0.44422543	1.759203e-30
930	CELF5	EXC	-0.44424868	2.2429968e-24
931	SDK2	EXC	-0.44482028	2.373702e-34
932	JAM3	EXC	-0.44484282	2.3334574999999998e-23
933	ZNF675	EXC	-0.44501615	8.1147584e-23
934	PTK2	EXC	-0.44523907	0.0
935	LHFPL2	EXC	-0.44553804	3.2896765e-32
936	SLCO3A1	EXC	-0.44593573	4.278956e-28
937	AP2A2	EXC	-0.44722605	2.5866203999999997e-25
938	B4GALNT3	EXC	-0.44804943	2.5562107e-29
939	SPRED1	EXC	-0.44962692	8.276514e-20
940	SRRM3	EXC	-0.45002675	5.9190244000000006e-27
941	CFAP70	EXC	-0.45055342	1.8043337e-28
942	C8orf34	EXC	-0.4513898	2.0886975e-15
943	GPR135	EXC	-0.4529779	3.496376e-28
944	GALNT2	EXC	-0.4533422	2.2919395e-24
945	C1QL3	EXC	-0.45354426	0.0
946	SMC5	EXC	-0.45410466	1.6309608e-23
947	LDLRAD3	EXC	-0.45410603	6.602941e-39
948	KIAA0930	EXC	-0.4562707	6.837273000000001e-27
949	TFCP2	EXC	-0.45773673	1.4022275e-25
950	HDAC4	EXC	-0.45808387	2.1004769e-24
951	SGCD	EXC	-0.4585004	9.499225e-13
952	CYB5R4	EXC	-0.4590472	7.7125393e-29
953	INPP5A	EXC	-0.45924568	2.6865994e-29
954	QSOX1	EXC	-0.45936114	0.0
955	KCNN2	EXC	-0.46014094	1.2263858e-20
956	SH3GL2	EXC	-0.4603324	3.1225139e-34
957	ENC1	EXC	-0.4606886	2.2296831e-11
958	PPP6R3	EXC	-0.4608872	3.0787282e-22
959	GRIN2A	EXC	-0.461648	5.0271573e-32
960	VCL	EXC	-0.4617679	3.3935613999999996e-29
961	PAPSS1	EXC	-0.46261835	4.1849327e-25
962	FBXW7	EXC	-0.46289444	2.6586874e-30
963	PGBD5	EXC	-0.4635296	4.3943420000000003e-29
964	FIGN	EXC	-0.46356654	2.176683e-16
965	CAMK2D	EXC	-0.46493673	0.0
966	SNX29	EXC	-0.46539092	3.4462926e-27
967	PTPN1	EXC	-0.46602917	3.1976837999999997e-29
968	SIDT1	EXC	-0.46763802	2.6882102999999998e-20
969	LRRC8B	EXC	-0.46860933	3.3873960000000003e-22
970	FHOD3	EXC	-0.46898484	2.8579007e-18
971	RASGRF2	EXC	-0.46934032	2.0812478e-15
972	PDE9A	EXC	-0.47002172	7.045068e-33
973	NCOA1	EXC	-0.4702096	0.0
974	HIVEP3	EXC	-0.47058582	3.2800000000000003e-43
975	KIAA1549	EXC	-0.47136593	6.127266e-26
976	CHSY1	EXC	-0.4715221	6.929611e-32
977	CDH7	EXC	-0.47213268	4.1181167000000003e-32
978	PKNOX1	EXC	-0.4723854	8.990478e-31
979	SH3BP5	EXC	-0.47273386	5.948906e-32
980	CDK8	EXC	-0.47335362	8.734895e-28
981	SERTM1	EXC	-0.4736057	2.8221e-41
982	SLC35F4	EXC	-0.4740467	1.1885676999999998e-25
983	SHC3	EXC	-0.47412443	1.0959783e-21
984	NR4A3	EXC	-0.474686	0.0
985	GMDS	EXC	-0.4748435	0.0
986	PTPRG	EXC	-0.476058	2.7397e-41
987	OPRM1	EXC	-0.4766997	1.7844428e-23
988	RRAS2	EXC	-0.47751737	7.5157784000000005e-28
989	CACNG8	EXC	-0.47850204	9.803575999999999e-30
990	CNIH3	EXC	-0.47853255	5.8031763e-27
991	HS3ST2	EXC	-0.4786564	1.1052149000000001e-16
992	KHDRBS3	EXC	-0.47922134	3.2211386e-11
993	NF1	EXC	-0.4798913	0.0
994	ITGA9	EXC	-0.48201632	1.9642825e-21
995	SPRED2	EXC	-0.48207211	3.3173737e-26
996	DSCAML1	EXC	-0.48306084	1.445093e-17
997	HOMER1	EXC	-0.48392057	7.576987e-15
998	PRKCA	EXC	-0.48402643	9.083482000000001e-23
999	CFLAR	EXC	-0.4847374	9.28228e-39
1000	VPS37B	EXC	-0.4847796	7.489578e-34
1001	DLGAP4	EXC	-0.4854219	4.2860290000000005e-28
1002	HECTD2	EXC	-0.48776197	6.464595e-27
1003	RSPO3	EXC	-0.48861435	0.0
1004	SGMS1	EXC	-0.48890162	1.7002583999999998e-33
1005	RIT2	EXC	-0.48950672	5.331889e-24
1006	ZMYND8	EXC	-0.49157047	4.0602704999999997e-29
1007	ADCY8	EXC	-0.4930241	2.1885982e-19
1008	ABHD3	EXC	-0.49534458	1.0585463000000001e-38
1009	ARHGEF11	EXC	-0.49571037	5.2975434e-32
1010	RASAL1	EXC	-0.49613726	0.0
1011	ADD2	EXC	-0.4974432	9.940837e-36
1012	ESYT2	EXC	-0.49781895	1.4782058e-26
1013	VSTM2B	EXC	-0.49960375	3.039018e-39
1014	SSTR2	EXC	-0.5015713	0.0
1015	SDK1	EXC	-0.50188315	5.111328e-27
1016	TMEM163	EXC	-0.5027809	7.25073e-26
1017	FNDC3A	EXC	-0.5048351	2.807433e-21
1018	CHST8	EXC	-0.50501716	0.0
1019	AFF3	EXC	-0.5055237	0.0
1020	RSU1	EXC	-0.50585794	8.6759345e-31
1021	GNA12	EXC	-0.50620914	1.5700785e-34
1022	ATP1B3	EXC	-0.5076139	3.7784106000000005e-32
1023	SMPD3	EXC	-0.50765073	2.2729940000000002e-39
1024	DNMT3A	EXC	-0.50834894	1.7630817000000002e-32
1025	POSTN	EXC	-0.5086405	0.0
1026	ENAH	EXC	-0.50903535	4.9953477e-34
1027	MROH7	EXC	-0.5125842	0.0
1028	CDH8	EXC	-0.51352644	1.6437826000000001e-16
1029	LRP8	EXC	-0.51683784	0.0
1030	ST3GAL1	EXC	-0.5179535	2.8872041999999996e-37
1031	PTGER3	EXC	-0.51801324	1.3488960000000001e-25
1032	EML4	EXC	-0.5193229	1.3573562000000001e-28
1033	PDE10A	EXC	-0.5200114	3.4390679000000004e-16
1034	NCOA3	EXC	-0.52045715	6.942844e-39
1035	PCDH17	EXC	-0.5216515	4.084043e-26
1036	KCNN3	EXC	-0.52208257	9.9347245e-34
1037	CAMK1D	EXC	-0.5241904	0.0
1038	KIAA1324	EXC	-0.5262897	1.08785645e-35
1039	SNED1	EXC	-0.52920556	2.6594399e-33
1040	SPTBN4	EXC	-0.5293033	1.65e-43
1041	DLGAP3	EXC	-0.5296984	4.7354e-39
1042	GGT7	EXC	-0.5305004	0.0
1043	SFMBT2	EXC	-0.5305667	9.593931e-25
1044	FAM13A	EXC	-0.53127575	6.2918825e-26
1045	HNRNPLL	EXC	-0.53457904	3.5384600000000004e-40
1046	SLC44A5	EXC	-0.53790736	3.6179240000000004e-18
1047	SH3BP4	EXC	-0.5380515	0.0
1048	LIN7A	EXC	-0.5382097	1.4194008000000001e-30
1049	PFKFB3	EXC	-0.5391005	1.6618587999999998e-37
1050	PPARGC1A	EXC	-0.53985775	1.1202816e-37
1051	DENND3	EXC	-0.5431782	1.442e-42
1052	TIAM1	EXC	-0.5440707	1.172426e-18
1053	RHEB	EXC	-0.5443158	1.4848261e-27
1054	PRAG1	EXC	-0.54576945	7.02705e-38
1055	PAM	EXC	-0.5469115	5.798712e-20
1056	SKI	EXC	-0.548705	1.59e-42
1057	SLC4A7	EXC	-0.5516522	1.0664618000000001e-38
1058	GALNT18	EXC	-0.55277777	0.0
1059	KCND3	EXC	-0.55293036	8.140000000000001e-43
1060	SYN2	EXC	-0.5535846	0.0
1061	RTN4RL1	EXC	-0.5541434	3.1344e-41
1062	LRRFIP1	EXC	-0.556422	0.0
1063	NFIX	EXC	-0.55732137	0.0
1064	TEAD1	EXC	-0.5608175	7.709477e-29
1065	ZDHHC14	EXC	-0.562623	0.0
1066	SLC4A8	EXC	-0.5630057	2.1849000000000002e-41
1067	SH3RF3	EXC	-0.563951	1.2535925e-35
1068	DOK5	EXC	-0.5656512	1.0263248e-24
1069	LINGO1	EXC	-0.56576633	1.0125053e-37
1070	PRSS12	EXC	-0.5659233	0.0
1071	ETV5	EXC	-0.56611675	0.0
1072	ARHGEF28	EXC	-0.5662043	9.854890000000001e-28
1073	DIRC3	EXC	-0.5668068	1.2875037000000001e-30
1074	UPP2	EXC	-0.5669029	1.0861127999999999e-37
1075	GRAMD1B	EXC	-0.56766605	1.9463000000000001e-41
1076	SLIT1	EXC	-0.5716779	1.442e-42
1077	PTPRS	EXC	-0.5725789	0.0
1078	IFRD1	EXC	-0.5742911	0.0
1079	CDH9	EXC	-0.5752754	1.6643091e-11
1080	TMEM178A	EXC	-0.57948375	7.5462547e-32
1081	PEX5L	EXC	-0.5796833	4.182016e-32
1082	SMURF1	EXC	-0.58628345	2.6650575e-38
1083	GRIK4	EXC	-0.586396	1.9217087e-29
1084	PRLR	EXC	-0.5923718	0.0
1085	UBASH3B	EXC	-0.5945257	4.1733e-41
1086	KCNB2	EXC	-0.5953543	4.2850464e-23
1087	DOCK4	EXC	-0.5956745	0.0
1088	RNF217	EXC	-0.5984523	0.0
1089	LONRF2	EXC	-0.598521	0.0
1090	ST8SIA5	EXC	-0.60028505	0.0
1091	PPP1R13B	EXC	-0.6007037	0.0
1092	AFAP1	EXC	-0.60376894	0.0
1093	TACR3	EXC	-0.6046166	0.0
1094	PRICKLE1	EXC	-0.6055405	2.5776955e-38
1095	ANO4	EXC	-0.60601664	1.5517187000000002e-32
1096	CACNA1A	EXC	-0.60664225	2.2146834e-25
1097	SLC39A11	EXC	-0.6074984	0.0
1098	KCNQ2	EXC	-0.61277735	0.0
1099	EFR3B	EXC	-0.6164541	0.0
1100	COL4A1	EXC	-0.6173094	0.0
1101	GALNT9	EXC	-0.61883926	0.0
1102	KIF26B	EXC	-0.6226561	4.9660056e-33
1103	SIPA1L2	EXC	-0.63056564	0.0
1104	SLIT3	EXC	-0.6343856	0.0
1105	NCOR2	EXC	-0.6346371	0.0
1106	GREB1L	EXC	-0.63645506	2.3445337e-28
1107	GPR158	EXC	-0.6394067	3.382793e-35
1108	BAIAP2	EXC	-0.64208937	0.0
1109	TMEM108	EXC	-0.6427169	1.4883010999999999e-33
1110	PTPRE	EXC	-0.64386725	0.0
1111	HRH1	EXC	-0.6445559	0.0
1112	CA10	EXC	-0.6476736	8.713778999999999e-26
1113	SIPA1L3	EXC	-0.6535443	0.0
1114	TRPC4	EXC	-0.6574075	1.9402722e-37
1115	VWC2	EXC	-0.65818405	3.5647805e-34
1116	MYH9	EXC	-0.6651354	0.0
1117	ROBO2	EXC	-0.6805725	1.3774204999999998e-37
1118	ATF7IP2	EXC	-0.6946852	0.0
1119	PGAP1	EXC	-0.69790745	0.0
1120	NRP1	EXC	-0.7017389	0.0
1121	PSME4	EXC	-0.70195436	0.0
1122	TMEM132C	EXC	-0.70336366	0.0
1123	SYNDIG1	EXC	-0.7045181	0.0
1124	SUSD4	EXC	-0.7104864	0.0
1125	MICAL2	EXC	-0.71240854	0.0
1126	TNR	EXC	-0.7134857	0.0
1127	COL4A2	EXC	-0.7171327	0.0
1128	ETV1	EXC	-0.725155	0.0
1129	TRAF3	EXC	-0.72901535	0.0
1130	CDH4	EXC	-0.72993374	0.0
1131	ACVR1	EXC	-0.7309278	0.0
1132	APBA2	EXC	-0.7370157	0.0
1133	ARHGAP18	EXC	-0.7436006	0.0
1134	PRKAG2	EXC	-0.7459812	0.0
1135	ANKRD30BL	EXC	-0.74814796	0.0
1136	CSMD2	EXC	-0.7510197	0.0
1137	TET3	EXC	-0.7516794	0.0
1138	SV2B	EXC	-0.75192356	0.0
1139	XYLT1	EXC	-0.7758126	0.0
1140	FAM126A	EXC	-0.8002604	0.0
1141	SLC24A3	EXC	-0.8076472	0.0
1142	ST6GALNAC5	EXC	-0.8338194	0.0
1143	SYNJ2	EXC	-0.8495548	0.0
1144	IL1RAP	EXC	-0.8530336	0.0
1145	FAM135B	EXC	-0.88130546	0.0
1146	ANKRD33B	EXC	-0.89766335	0.0
1147	LDB2	EXC	-0.92056847	0.0
1148	MEGF11	EXC	-0.9338635	0.0
1149	FAM189A1	EXC	-0.95997477	0.0
1150	CDH13	EXC	-0.9766333	0.0
1151	COL25A1	EXC	-1.0034037	0.0
1152	KCTD8	EXC	-1.0328784	0.0
1153	PARD3	EXC	-1.051491	0.0
1154	NKAIN3	EXC	-1.1362376	0.0
1155	PCDH15	EXC	-1.1676013	0.0
1156	ZFPM2	EXC	-1.1886477	0.0
1157	CCBE1	EXC	-1.1938964	0.0
1158	SPON1	EXC	-1.3197012	0.0
1159	PLCG2	OLI	0.6310797	0.0
1160	LRP1B	OLI	0.6184268	0.0
1161	PTGDS	OLI	0.57877874	0.0
1162	GNAI1	OLI	0.57726145	0.0
1163	CCNH	OLI	0.5701084	0.0
1164	LRRC7	OLI	0.5361662	0.0
1165	PIEZO2	OLI	0.50997806	0.0
1166	TLE4	OLI	0.50969243	0.0
1167	NOVA1	OLI	0.50695014	0.0
1168	CRYAB	OLI	0.49822998	0.0
1169	APLP1	OLI	0.4739027	0.0
1170	SLC9A9	OLI	0.46193624	0.0
1171	RNF13	OLI	0.45350003	0.0
1172	OTUD7A	OLI	0.4531188	0.0
1173	GRID2	OLI	0.44776177	0.0
1174	SCD	OLI	0.44679618	0.0
1175	AMER2	OLI	0.44224477	0.0
1176	VRK2	OLI	0.43972707	0.0
1177	DLC1	OLI	0.43051243	0.0
1178	CLDND1	OLI	0.42770195	0.0
1179	PTMA	OLI	0.42497826	0.0
1180	NT5DC1	OLI	0.42301893	0.0
1181	LANCL1	OLI	0.42036724	0.0
1182	SSBP2	OLI	0.4195981	0.0
1183	CDH20	OLI	0.4130726	0.0
1184	ENOX1	OLI	0.4127736	0.0
1185	EVI2A	OLI	0.40701127	0.0
1186	SPP1	OLI	0.40303767	0.0
1187	NRXN3	OLI	0.40238667	0.0
1188	GRM3	OLI	0.40199995	0.0
1189	ATP8A1	OLI	0.3984766	0.0
1190	CALM2	OLI	0.39829993	0.0
1191	AGTPBP1	OLI	0.3970394	0.0
1192	PLXDC2	OLI	0.3920102	1.1250600000000002e-40
1193	RYBP	OLI	0.39074755	5.071700000000001e-41
1194	RNASE1	OLI	0.38956416	0.0
1195	ERMN	OLI	0.38950753	0.0
1196	CNP	OLI	0.38645554	0.0
1197	ATP1B1	OLI	0.38145828	0.0
1198	GRID1	OLI	0.37692547	0.0
1199	CPEB2	OLI	0.37674236	0.0
1200	PTPRK	OLI	0.37554026	0.0
1201	DYNC1I2	OLI	0.37311554	0.0
1202	HDAC9	OLI	0.37165117	0.0
1203	ALCAM	OLI	0.36992836	0.0
1204	CDH19	OLI	0.36941838	0.0
1205	GRIN2A	OLI	0.36854577	0.0
1206	MVB12B	OLI	0.36813498	1.153e-42
1207	KLHL32	OLI	0.36744308	0.0
1208	CLIP4	OLI	0.36607385	0.0
1209	NCOA7	OLI	0.36514425	0.0
1210	RAPGEF5	OLI	0.36411715	0.0
1211	HBS1L	OLI	0.36306548	0.0
1212	HSP90AB1	OLI	0.3621992	0.0
1213	CCDC122	OLI	0.36136532	0.0
1214	ITGA2	OLI	0.35972524	0.0
1215	ELF2	OLI	0.35886836	1.32e-43
1216	NEO1	OLI	0.3576231	4.5179871999999996e-33
1217	ITM2B	OLI	0.35758615	0.0
1218	LRRTM3	OLI	0.3551712	0.0
1219	CPQ	OLI	0.3549509	4.1067320000000003e-39
1220	PKP4	OLI	0.35407543	6.4966484e-38
1221	MAP4K3	OLI	0.35149455	0.0
1222	CHRM5	OLI	0.35129791	0.0
1223	ATXN1	OLI	0.35081816	5.0674966e-38
1224	MBNL1	OLI	0.34405088	2.5418452999999997e-37
1225	LGR5	OLI	0.34200144	0.0
1226	DYSF	OLI	0.34048867	0.0
1227	CLASP1	OLI	0.3398831	3.5414926e-33
1228	TSPAN5	OLI	0.33919144	4.280997e-28
1229	ENO4	OLI	0.33753586	0.0
1230	CADM1	OLI	0.33592463	8.290907e-30
1231	LAMA2	OLI	0.33583283	0.0
1232	MBOAT2	OLI	0.33569574	0.0
1233	SH3TC2	OLI	0.33465934	1.1083807e-37
1234	TCF4	OLI	0.33359432	9.938845e-33
1235	PMP22	OLI	0.33231783	0.0
1236	SH3GL3	OLI	0.33178854	0.0
1237	WSB1	OLI	0.33092594	1.4694022e-23
1238	APOD	OLI	0.33076632	0.0
1239	CTNNA1	OLI	0.32929778	0.0
1240	PCSK6	OLI	0.32843614	1.1972389e-31
1241	GPR37	OLI	0.32818985	0.0
1242	OPALIN	OLI	0.32796502	1.2994038e-33
1243	RASA1	OLI	0.32741857	0.0
1244	AKT3	OLI	0.32649612	6.3490270000000004e-27
1245	SLC12A2	OLI	0.32607007	4.3302647e-27
1246	FUT8	OLI	0.32541466	0.0
1247	ZNF365	OLI	0.3251586	0.0
1248	UGT8	OLI	0.3237548	6.629858e-26
1249	DPYD	OLI	0.32203817	0.0
1250	RNF144A	OLI	0.32159066	4.8666237e-31
1251	PON2	OLI	0.32105875	0.0
1252	CD55	OLI	0.32047462	0.0
1253	SPATA6	OLI	0.31875992	1.0280259e-33
1254	REEP3	OLI	0.31812572	0.0
1255	WDFY3	OLI	0.31811428	4.818048e-25
1256	CNOT2	OLI	0.31519008	4.4436424999999995e-37
1257	FAM124A	OLI	0.31359267	5.566766e-28
1258	PEBP1	OLI	0.31355333	0.0
1259	MARCH1	OLI	0.31102133	0.0
1260	SUPT3H	OLI	0.31078434	1.70084e-40
1261	OSBPL9	OLI	0.30858016	1.97725e-29
1262	BTBD3	OLI	0.30823064	4.8882767e-34
1263	ATE1	OLI	0.3079388	7.920294e-37
1264	DYM	OLI	0.3077507	1.2057489999999999e-30
1265	SLCO1A2	OLI	0.30746937	3.3845568e-20
1266	ZNF644	OLI	0.3055992	6.1470272000000005e-27
1267	TPD52	OLI	0.3055756	1.7151580000000002e-39
1268	FAM172A	OLI	0.3055055	2.44551e-24
1269	BBX	OLI	0.30339026	4.3985306000000004e-24
1270	PPP1R14A	OLI	0.30291653	0.0
1271	FANCL	OLI	0.30220366	6.058584e-35
1272	SCARB2	OLI	0.3008299	6.259234e-34
1273	HSPA2	OLI	0.3007689	0.0
1274	EPS15	OLI	0.30032706	3.3343863e-23
1275	ANKUB1	OLI	0.2995631	0.0
1276	NALCN	OLI	0.29932785	1.0827741e-19
1277	CCDC91	OLI	0.29766202	8.369799999999999e-40
1278	MBD5	OLI	0.29728127	6.085237e-24
1279	ARID1B	OLI	0.29560614	5.1675936000000006e-21
1280	LPP	OLI	0.29549408	5.3336074e-37
1281	ERBIN	OLI	0.29499483	0.0
1282	CAMK2N1	OLI	0.2948786	0.0
1283	JAKMIP2	OLI	0.29455376	1.150932e-31
1284	MED13L	OLI	0.29223633	8.446334e-25
1285	EEF1A1	OLI	0.29075778	0.0
1286	MAL	OLI	0.29056048	4.9408990000000004e-39
1287	PHACTR3	OLI	0.2904272	1.1898585e-18
1288	KANSL1L	OLI	0.2900722	0.0
1289	ATG4C	OLI	0.2883501	1.5927351e-15
1290	GREB1L	OLI	0.28708196	2.3058352e-36
1291	DICER1	OLI	0.28667164	7.605325999999999e-21
1292	SEMA6A	OLI	0.2863133	1.0539658e-20
1293	ZNF708	OLI	0.28554487	1.5543575e-31
1294	PRKACB	OLI	0.2835989	3.5995624999999995e-18
1295	TMEM63A	OLI	0.28209734	1.4025649e-25
1296	FTL	OLI	0.2819419	0.0
1297	XPO1	OLI	0.2816316	0.0
1298	PHF21A	OLI	0.2815373	8.877923000000001e-31
1299	RBPJ	OLI	0.2803347	1.7267589e-15
1300	MAP4K5	OLI	0.279778	6.686123699999999e-25
1301	KAT2B	OLI	0.27768254	4.2934815e-23
1302	PSD3	OLI	0.2772174	1.7675487e-09
1303	MAP2K4	OLI	0.27623892	1.3844235999999999e-37
1304	GPHN	OLI	0.27485085	1.8239551e-23
1305	RTN4	OLI	0.27455282	1.9261e-39
1306	PTBP2	OLI	0.27442646	5.0318485e-11
1307	WDFY2	OLI	0.2738266	4.082092e-22
1308	MAN2A1	OLI	0.27284908	0.0
1309	LIFR	OLI	0.27202225	1.4346816e-23
1310	RDX	OLI	0.27201176	1.8925526e-20
1311	PHF14	OLI	0.27196908	4.6993152000000003e-32
1312	GTDC1	OLI	0.27142453	3.4686550999999995e-18
1313	MARCKSL1	OLI	0.2707497	0.0
1314	TTYH2	OLI	0.27059007	1.0204531e-32
1315	PHIP	OLI	0.2703743	2.2756907e-17
1316	LRRC8B	OLI	0.27029264	1.18187914e-35
1317	CACNA2D1	OLI	0.2702427	8.772102399999999e-20
1318	TMEM132C	OLI	0.26970482	0.0
1319	ITGAV	OLI	0.26960635	0.0
1320	ARHGAP22	OLI	0.2695067	1.9657632e-36
1321	TNKS	OLI	0.2694564	5.4121190000000005e-22
1322	EDIL3	OLI	0.2684846	0.0
1323	CDK17	OLI	0.26847196	2.459977e-21
1324	SLC38A2	OLI	0.26737785	0.0
1325	LRBA	OLI	0.26732707	2.4062736e-27
1326	RSRP1	OLI	0.266716	0.0
1327	RICTOR	OLI	0.2659974	5.8872614e-15
1328	KIAA1324L	OLI	0.26566505	1.3322119e-19
1329	ZBTB20	OLI	0.26536465	0.0
1330	GNAQ	OLI	0.26415443	2.3350719e-10
1331	CDK6	OLI	0.26363468	8.493749e-25
1332	FER	OLI	0.26347184	8.569085000000001e-29
1333	ZSWIM6	OLI	0.26306677	1.3859347e-13
1334	CTNNA2	OLI	-0.28260016	0.0
1335	TNIK	OLI	-0.2973044	0.0
1336	ABTB2	OLI	-0.36230338	0.0
1337	ESRRG	OLI	-0.36373377	0.0
1338	MAML2	OLI	-0.4140482	0.0
1339	MDGA2	OLI	-0.45112348	0.0
1340	SNAP25	OPC	0.4293878	1.5266654e-25
1341	PLPP4	OPC	0.39187098	2.6909050000000002e-22
1342	PITPNC1	OPC	0.35573816	3.0310307000000003e-21
1343	ARHGEF3	OPC	0.3506304	4.5837893e-14
1344	NRXN3	OPC	0.34724188	2.1245735e-12
1345	TPST1	OPC	0.33794963	8.194835e-14
1346	SAMD4A	OPC	0.32848454	8.19346e-15
1347	THRB	OPC	0.32828617	8.295503e-20
1348	RAB3IP	OPC	0.3282535	2.3782297999999997e-19
1349	ST6GAL1	OPC	0.3225305	1.3971627e-13
1350	SHISA9	OPC	0.28252554	5.900462e-11
1351	EPHA5	OPC	0.28107285	2.248279e-09
1352	MEIS2	OPC	0.28027892	5.9796346e-09
1353	PBX3	OPC	0.27554274	6.4923293e-09
1354	TNIK	OPC	0.27530003	5.792605e-13
1355	GAD1	OPC	0.27269113	8.733383e-11
1356	RTN1	OPC	0.26499486	9.548549e-09
1357	SMARCC1	OPC	-0.26417732	8.325743e-08
1358	KAZN	OPC	-0.26627636	1.1897614e-29
1359	PTPRS	OPC	-0.26653075	8.211558e-11
1360	WWP2	OPC	-0.26803374	8.3345064e-08
1361	SOGA1	OPC	-0.2684449	6.864183e-11
1362	ROBO2	OPC	-0.26884276	8.944943e-16
1363	LIMD1	OPC	-0.27298665	2.5460671e-09
1364	SERINC5	OPC	-0.27842903	6.864183e-11
1365	CREM	OPC	-0.27876687	5.111225e-09
1366	THSD7A	OPC	-0.28203344	8.325743e-08
1367	HIP1	OPC	-0.28353882	2.5810078e-07
1368	TRIM2	OPC	-0.28398252	2.6261185e-10
1369	USP54	OPC	-0.28446436	5.493199e-10
1370	MTSS1	OPC	-0.2844801	1.9312363e-14
1371	SLF2	OPC	-0.29380465	1.2891213e-11
1372	DSCAML1	OPC	-0.29380512	6.747975e-16
1373	CNTN5	OPC	-0.29433298	3.238322e-08
1374	LDLRAD4	OPC	-0.29552197	9.73326e-09
1375	TNK2	OPC	-0.29748225	1.5885147e-09
1376	GLCCI1	OPC	-0.30288076	1.2905076e-14
1377	TNS3	OPC	-0.31508803	9.7273814e-11
1378	BPTF	OPC	-0.31581998	7.598372e-12
1379	SGK1	OPC	-0.32426214	9.665788e-14
1380	CACNA1A	OPC	-0.37741327	7.6358386e-29
1381	MMD2	OPC	-0.38696003	1.0384453e-14
1382	FERMT1	OPC	-0.38979197	2.1011160000000002e-17
1383	ADAMTS9	END	1.2618937	6.013864e-24
1384	ELL2	END	0.916728	7.6423946e-19
1385	YBX3	END	0.9094882	2.7556688e-24
1386	MT2A	END	0.828176	9.157909e-14
1387	CD59	END	0.8218188	5.885165e-24
1388	BAG3	END	0.81917906	3.5998227000000004e-22
1389	CEBPD	END	0.81048787	2.6510658999999997e-18
1390	HSPH1	END	0.7924483	7.182633e-13
1391	NAMPT	END	0.76168966	3.5106234999999997e-19
1392	TM4SF1	END	0.74571073	3.1051548000000004e-16
1393	OSMR	END	0.68899727	4.4116917000000003e-16
1394	SLC26A2	END	0.68642735	1.5125206e-14
1395	FKBP5	END	0.6766231	2.7091152e-13
1396	ETS2	END	0.6699543	2.4863718e-16
1397	TNFRSF6B	END	0.6664549	2.7556688e-24
1398	MT1M	END	0.6584708	1.26121385e-14
1399	CMIP	END	0.6548352	4.4997697e-13
1400	KCTD12	END	0.65236425	3.7387433e-11
1401	RELL1	END	0.6423006	1.4612536e-20
1402	MT1X	END	0.6252523	7.732327e-11
1403	EMP1	END	0.6237054	1.245812e-09
1404	HIPK3	END	0.6180258	6.877587999999999e-19
1405	ATP11A	END	0.6140051	6.998243000000001e-17
1406	SVIL	END	0.61355734	1.7168865999999998e-18
1407	CP	END	0.61042976	6.632798e-08
1408	ATP1A1	END	0.5876882	6.546815e-11
1409	COL4A1	END	0.57739186	1.7330011e-08
1410	RBMS1	END	0.5741916	7.6423946e-19
1411	ANO2	END	0.5623069	2.4863718e-16
1412	IL4R	END	0.5480106	5.5006555e-09
1413	CPNE8	END	0.54558325	7.587808e-15
1414	SLC4A7	END	0.5406208	1.4744377e-08
1415	UPP1	END	0.5362003	7.035337e-13
1416	FAM107A	END	0.52770567	9.609151e-09
1417	SRGN	END	0.5238347	5.0438564e-10
1418	FOSL2	END	0.52301025	1.1419738e-06
1419	SLCO4A1	END	0.52281356	8.579019e-09
1420	DNAJA1	END	0.51907754	3.111708e-10
1421	ASRGL1	END	0.5180609	1.8392793e-10
1422	CHORDC1	END	0.51340556	2.3691e-10
1423	PLOD2	END	0.51207006	4.76395e-06
1424	ANXA1	END	0.5083518	1.0552039e-09
1425	PAPOLA	END	0.49688601	1.2268184e-13
1426	IFITM2	END	0.49672747	6.593331e-08
1427	FOXO1	END	0.49619818	3.9852148e-07
1428	SERPINH1	END	0.49587727	3.4363415e-10
1429	ADGRL4	END	0.49393654	8.7465603e-13
1430	ANGPT2	END	0.49383163	2.6170877e-05
1431	UBE2D3	END	0.49302435	3.3310113e-15
1432	XRN2	END	0.49241352	3.3058865e-11
1433	LRCH1	END	0.49199247	1.5019572e-13
1434	PPP3CA	END	0.49176502	1.54133e-14
1435	HDAC4	END	0.48648858	1.4543262e-09
1436	ABCC4	END	0.47938192	5.098665e-06
1437	PON2	END	0.4788072	3.4476663e-08
1438	NFKBIZ	END	0.47750783	6.522641e-10
1439	TRA2B	END	0.47602725	4.1376354e-11
1440	ARHGAP26	END	0.4751501	1.2077464999999999e-19
1441	PTGES3	END	0.474761	1.11368124e-07
1442	SSH1	END	0.46995854	1.5957302e-06
1443	PTTG1IP	END	0.46845388	8.7020195e-09
1444	ITGA2	END	0.46700883	1.2381975e-06
1445	TGM2	END	0.46423054	2.914869e-08
1446	CHSY1	END	0.46268845	2.4871724e-07
1447	CD93	END	0.46130002	1.416474e-09
1448	DNAJB1	END	0.45835888	2.4292161e-05
1449	TSHZ2	END	0.4548974	0.0017907294
1450	PALM2-AKAP2	END	0.45350075	1.9027458e-14
1451	ARID5B	END	0.44868052	5.0533076e-06
1452	ST6GALNAC3	END	0.44770288	1.1891725000000001e-21
1453	CHD1	END	0.44516158	1.907624e-06
1454	CPD	END	0.44173694	2.3078972e-07
1455	RALGAPA2	END	0.4377463	3.3242927e-06
1456	PHF21A	END	0.43463802	1.7676811e-08
1457	HSPA8	END	0.43454516	1.2864505e-06
1458	FRAS1	END	0.43164635	4.88511e-05
1459	CDKN1A	END	0.4306016	1.9203465e-08
1460	PLSCR4	END	0.42976832	3.9767547e-06
1461	MMP16	END	0.42960274	1.7066472e-09
1462	NAP1L1	END	0.42530727	1.7330011e-08
1463	INTS6	END	0.424752	1.744023e-06
1464	HIVEP1	END	0.4240365	3.236706e-06
1465	VAPA	END	0.42379045	4.954225e-09
1466	RCAN1	END	0.42083085	9.881837e-07
1467	STAT3	END	0.41937685	1.587311e-11
1468	STK3	END	0.41930628	9.560706e-10
1469	TIPARP	END	0.41848946	2.0477853e-05
1470	IL32	END	0.41839004	2.5901036e-08
1471	ERG	END	0.41775084	6.309544e-10
1472	SUSD6	END	0.41744494	3.466853e-07
1473	RAP1B	END	0.41604805	2.7437318e-08
1474	CDH5	END	0.41375208	2.5641032e-06
1475	PNP	END	0.41319132	1.1686702e-13
1476	DNAJB6	END	0.41287804	4.107145e-07
1477	MT1E	END	0.41019	8.954166e-05
1478	LIMK2	END	0.40966535	4.5255942e-06
1479	FNDC3B	END	0.4084096	1.29538655e-08
1480	PELI1	END	0.40764308	0.00020951331
1481	CXCL10	END	0.4068959	1.7305469e-17
1482	SESTD1	END	0.40626812	2.4136238e-08
1483	TUBA1B	END	0.4038489	1.983775e-05
1484	TPM3	END	0.40163708	2.400589e-07
1485	ACSL5	END	0.40128875	4.259318e-06
1486	NRIP1	END	0.40112758	5.3116864e-08
1487	EIF4A1	END	0.39902055	1.7484903e-06
1488	ITGB1	END	0.39754772	2.3208231e-07
1489	MT1A	END	0.39744344	1.2077464999999999e-19
1490	PLSCR1	END	0.39452314	1.2593623e-06
1491	ARRDC3	END	0.3910402	0.000111800735
1492	IL1RL1	END	0.3903665	2.032671e-11
1493	TCP1	END	0.3896885	2.3078972e-07
1494	GJA1	END	0.3881551	1.4733076e-05
1495	TMSB10	END	0.3854556	0.00019754314
1496	MCTP1	END	0.3841505	0.00956278
1497	PHACTR1	END	0.3837409	4.3459995e-06
1498	ITGAV	END	0.38332987	1.1707227e-05
1499	SLC30A7	END	0.38145447	1.1707227e-05
1500	CLEC1A	END	0.38087916	2.7852357e-05
1501	DUSP6	END	0.3798684	1.6880542e-05
1502	CYTH1	END	0.3781631	1.305442e-06
1503	TEAD1	END	0.37701893	2.1739152e-06
1504	PITPNB	END	0.37628126	4.864744e-06
1505	NEDD4	END	0.37536478	9.208616e-06
1506	SOCS3	END	0.3748777	1.5218378e-10
1507	ZFP36	END	0.37475097	6.2243394e-06
1508	UBC	END	0.37370443	0.0001473981
1509	CAMK2D	END	0.37239504	1.6405879e-06
1510	RYBP	END	0.37091637	1.9950037e-05
1511	COL4A2	END	0.3689561	0.00017247874
1512	GBE1	END	0.3678577	3.5996538e-05
1513	DOCK4	END	0.36701488	1.6118247e-05
1514	DCLK1	END	0.36661363	0.002068082
1515	B4GALT5	END	0.36652923	2.6617492e-05
1516	CLIC1	END	0.36566448	6.0415546e-06
1517	FSTL1	END	0.365314	3.1419735e-05
1518	CLDN5	END	0.36506128	1.32951445e-05
1519	PXN	END	0.36453342	1.2994956e-05
1520	PTPN12	END	0.36368752	2.015191e-08
1521	EIF1	END	0.36236143	0.00021033995
1522	EEF1A1	END	0.3620696	0.002194156
1523	RTN4	END	0.3619566	9.9285826e-05
1524	REEP3	END	0.3617251	2.182044e-05
1525	HIF1A	END	0.3603983	2.7249487e-05
1526	PKP4	END	0.36026764	5.919769e-07
1527	NFE2L2	END	0.36009264	4.4229982e-06
1528	APP	END	0.35973644	1.4044508e-06
1529	PDZRN3	END	0.3560295	0.00061918993
1530	HNRNPA2B1	END	0.35596895	3.550638e-06
1531	IFI16	END	0.3552029	1.3509652e-05
1532	TEAD4	END	0.35475206	1.6229096e-05
1533	TNFAIP3	END	0.35460183	6.8638365e-06
1534	ADAMTS1	END	0.35405958	0.0007230111
1535	PRDM1	END	0.35404778	5.3421427e-05
1536	SELE	END	0.35272175	4.1877057e-09
1537	PDE10A	END	0.35120344	9.729128e-05
1538	VMP1	END	0.3511412	6.705743e-05
1539	KLF6	END	0.34994602	9.691901e-05
1540	H3F3B	END	0.3475225	0.00040115343
1541	TRIM5	END	0.3469231	7.2691226e-05
1542	LDLR	END	0.34687555	9.009877e-05
1543	PAPSS2	END	0.34674025	0.000111800735
1544	SEMA6B	END	0.3463571	2.8503014e-06
1545	TCF4	END	0.34561825	4.7326027e-13
1546	IQGAP1	END	0.34492445	0.0015289262
1547	HSPA5	END	0.34392917	0.00015193009
1548	UBA6	END	0.34311223	2.9569912e-05
1549	EDN1	END	0.34226322	0.0038644369
1550	TOP1	END	0.3421929	2.1819624e-05
1551	IFITM3	END	0.34143305	0.0037914775
1552	INPP5F	END	0.34038293	7.6736535e-05
1553	MGAT4A	END	0.34035373	0.00014436195
1554	DNAJC3	END	0.3380959	8.219821e-05
1555	NFKBIA	END	0.33788538	0.0013787504
1556	PECAM1	END	0.336308	0.0006370994
1557	HIVEP2	END	0.33489323	3.6458691e-06
1558	AGFG1	END	0.33396435	0.0033093945
1559	NPAS2	END	0.33184552	0.00013323274
1560	MARCH3	END	0.33132172	0.0004620643
1561	MCMBP	END	0.33103597	7.387164e-05
1562	ANXA2	END	0.33073866	0.00037726448
1563	GADD45B	END	0.3303135	0.00015718237
1564	ABHD3	END	0.329857	8.944983e-05
1565	CBLB	END	0.32903433	0.00043256467
1566	ELOVL5	END	0.32787752	0.0001978516
1567	GRB10	END	0.32695007	0.00028413587
1568	HACE1	END	0.32670653	0.00044876596
1569	SNAP23	END	0.32649708	0.00013475062
1570	ETS1	END	0.3240409	0.00016762696
1571	USP53	END	0.32146096	0.0029167498
1572	FAM126A	END	0.3207705	0.00037211616
1573	CREM	END	0.32069826	0.006012288
1574	NFIL3	END	0.32038587	9.208616e-06
1575	KMT2E	END	0.31989288	1.5606432e-06
1576	CLIP1	END	0.3190372	0.00021310846
1577	ACER3	END	0.31856632	0.0007629696
1578	CSNK1A1	END	0.31674814	4.18723e-07
1579	LDLRAD3	END	0.31621742	0.0002602457
1580	ZNF800	END	0.3148334	8.1728984e-05
1581	ETV6	END	0.31479263	5.647311e-06
1582	STARD4	END	0.31477308	0.0016335038
1583	RND3	END	0.31470895	0.00030569988
1584	S1PR1	END	0.31416738	0.00034901593
1585	GLIS3	END	0.3138957	0.0029022505
1586	SNX9	END	0.31282258	0.001473862
1587	HSP90AB1	END	0.3121388	0.000119119904
1588	KLHL2	END	0.31066465	0.0016087848
1589	ZNRF1	END	0.309613	0.0010383424
1590	PITPNM2	END	0.30914116	0.00045806513
1591	BAZ1A	END	0.30813193	0.0007513944
1592	TNFRSF1A	END	0.30750966	2.066208e-05
1593	RNF169	END	0.30541897	0.00049559085
1594	TJP2	END	0.30426478	0.0033672058
1595	KIAA0040	END	0.30362684	0.00015718237
1596	RHOJ	END	0.30354738	0.0031943459
1597	MIA2	END	0.30353987	0.0022096643
1598	CHIC2	END	0.30248976	0.00053756614
1599	RNF24	END	0.30247927	0.0007465815
1600	CASP4	END	0.30158424	0.0005393231
1601	NFKB1	END	0.29967022	0.0069236597
1602	IRAK3	END	0.29891348	3.559395e-05
1603	KITLG	END	0.29881752	0.0029603827
1604	MAP3K13	END	0.2975576	0.002122339
1605	IRF1	END	0.29726154	0.0015695494
1606	TNFRSF10D	END	0.29654086	0.0010383424
1607	KAT6A	END	0.29645443	0.0015007459
1608	HNRNPF	END	0.29407477	0.00021232637
1609	CLEC2B	END	0.29403102	0.006524021
1610	RTN1	END	0.29347038	0.0012859709
1611	LITAF	END	0.29326373	0.0010317757
1612	ATF6	END	0.29271483	0.0024256425
1613	MLKL	END	0.29267633	0.0033578458
1614	ELOVL7	END	0.29202032	1.230431e-09
1615	TNKS	END	0.29135394	0.0004719745
1616	UBASH3B	END	0.29089725	0.000100332865
1617	EGR1	END	0.2907369	0.00047967664
1618	F11R	END	0.29057622	0.0003803753
1619	NAV2	END	0.29050398	0.0027683268
1620	FKBP1A	END	0.29014492	0.009095423
1621	CXCL2	END	0.29009315	3.9544497e-09
1622	CFH	END	0.2897153	0.005226558
1623	LRRC32	END	0.28933382	0.0016087848
1624	SLC38A2	END	0.2892208	0.00047085836
1625	APOLD1	END	0.28905582	0.00021131999
1626	TAGLN2	END	0.28894293	0.004590039
1627	MFSD14A	END	0.28846288	0.00035109874
1628	SIK3	END	0.28823853	0.00046740664
1629	WWP1	END	0.28701282	0.00033861006
1630	CADPS2	END	0.28581476	0.0009773134
1631	UGP2	END	0.2856723	0.0021024384
1632	PKIG	END	0.2853682	0.0028723453
1633	IFNAR1	END	0.28528214	0.00030654404
1634	CXCL8	END	0.28511986	4.170643e-12
1635	ARHGEF7	END	0.2850814	0.0022447805
1636	BCAR1	END	0.2850607	0.0004508011
1637	DEK	END	0.28270698	0.0007238043
1638	DICER1	END	0.28220654	0.0019460471
1639	ADGRL2	END	0.28168726	0.0018878835
1640	RNF145	END	0.28167605	0.0015695494
1641	ITGA1	END	0.28153467	3.4475564e-05
1642	SDCBP	END	0.27964902	0.0006483075
1643	CERK	END	0.27964282	0.0028211055
1644	CYSTM1	END	0.27897286	0.0018942229
1645	DDX5	END	0.27846956	4.9504565e-06
1646	BTG1	END	0.27742565	0.004089869
1647	MYO1E	END	0.2771473	0.0021173374
1648	GALNT15	END	0.27713585	0.009497818
1649	DTNBP1	END	0.27700377	0.0029957644
1650	TLE4	END	0.27693415	0.00591014
1651	UBE2W	END	0.27617288	0.0013585292
1652	OLA1	END	0.27612758	0.0038923128
1653	G3BP1	END	0.27523112	0.001168289
1654	WAC	END	0.27355862	0.00011774426
1655	RAPGEF4	END	0.2734208	0.00084680534
1656	TRIM22	END	0.2733407	0.005533932
1657	CCNL1	END	0.27322626	0.002122339
1658	CAST	END	0.27271438	0.00045042118
1659	EML4	END	0.27260303	0.00905435
1660	ELF2	END	0.27114534	0.0013279824
1661	FBXW11	END	0.2709217	0.004641813
1662	MPZL1	END	0.27065825	0.0034418555
1663	DYNC1I2	END	0.26907516	0.003941135
1664	HNRNPC	END	0.26867342	0.0007247633
1665	TRIB1	END	0.2686651	5.1302838e-09
1666	PTBP3	END	0.2680683	0.003941135
1667	DUSP5	END	0.26792204	0.0018231799
1668	PLEKHG1	END	0.2676258	1.951504e-06
1669	DDX21	END	0.26561248	0.0022152762
1670	STK24	END	0.2655964	0.0029749253
1671	BCL6	END	0.2648958	0.0019170466
1672	ANO6	END	0.26454878	0.003941135
1673	TANC1	END	0.26445532	0.00034697505
1674	ABL2	END	0.2641616	0.002777649
1675	ZFAND3	END	0.2634201	9.678794e-10
1676	CLK1	END	0.26331902	0.0044489885
1677	MMP28	END	-0.2632591	2.0993064e-05
1678	RANBP3L	END	-0.2639709	3.8547278e-05
1679	DENND2C	END	-0.2640133	0.00063739857
1680	ZNF248	END	-0.2648027	0.0011541708
1681	PLEKHG3	END	-0.2650708	0.00021272329
1682	UBTF	END	-0.2651242	0.00032900402
1683	KIAA1841	END	-0.2657752	0.0010383424
1684	ZC3H6	END	-0.26613927	0.004120293
1685	KANK3	END	-0.26623344	0.008855343
1686	ARHGAP24	END	-0.26648086	0.0013787504
1687	CASS4	END	-0.2666154	0.0065115304
1688	STAM2	END	-0.26686573	0.0044701393
1689	MYL9	END	-0.26749635	0.0026343702
1690	POLR2J3	END	-0.26749647	0.0025856753
1691	PCED1B	END	-0.2685576	8.9764595e-05
1692	ZFHX3	END	-0.26917076	0.003941135
1693	UBE4B	END	-0.26953435	0.005357694
1694	YEATS2	END	-0.26975358	0.00331178
1695	CGNL1	END	-0.2697978	0.0019103676
1696	PACS2	END	-0.26986384	0.0007362636
1697	CYP4V2	END	-0.2699697	5.9881302e-05
1698	SLC4A4	END	-0.27005577	0.0008626542
1699	LRP8	END	-0.27032185	0.00891083
1700	WTIP	END	-0.27049482	2.1739152e-06
1701	APPL2	END	-0.27191556	0.0020856878
1702	GPER1	END	-0.27196336	4.993744e-05
1703	HGSNAT	END	-0.27204418	0.004514391
1704	SORBS3	END	-0.27212167	9.936784e-05
1705	NAV3	END	-0.27244258	0.002658844
1706	NFIX	END	-0.27403736	0.0016714114
1707	SREBF2	END	-0.27460575	0.004433984
1708	RCOR3	END	-0.27479148	0.0040037846
1709	RTTN	END	-0.27482402	0.0024494
1710	FAM171A1	END	-0.27493668	0.004655821
1711	MAP3K4	END	-0.2759335	0.00956278
1712	TRERF1	END	-0.27607214	0.00071108603
1713	PSIP1	END	-0.27627838	0.0039822105
1714	NEDD4L	END	-0.27655745	0.008524571
1715	DDR2	END	-0.27691758	0.0034112968
1716	NUMA1	END	-0.27753532	0.001155565
1717	SLC5A4	END	-0.27755278	3.3620023e-07
1718	CBFA2T2	END	-0.27770686	0.00891175
1719	RERGL	END	-0.27793592	4.950236e-05
1720	TMC7	END	-0.27884746	9.729128e-05
1721	RFTN2	END	-0.27906227	0.0020857225
1722	PPP6R2	END	-0.2792065	0.0044827475
1723	ZNF33B	END	-0.28063452	0.00017405825
1724	CPPED1	END	-0.28181314	0.0010037259
1725	ZNF618	END	-0.28291345	0.0006771599
1726	RARB	END	-0.28351635	0.00016054465
1727	LONP2	END	-0.283751	0.0031284883
1728	TNRC6B	END	-0.28432274	0.0006501534
1729	UACA	END	-0.28585482	3.7345442e-05
1730	TTLL7	END	-0.28636205	0.0026329637
1731	MFSD4B	END	-0.28687334	0.0019884936
1732	CDC14B	END	-0.28774548	0.008951175
1733	SLC6A13	END	-0.2880113	0.0018184267
1734	ZKSCAN1	END	-0.28832483	0.0027683268
1735	ANKRD36C	END	-0.28852046	0.002262092
1736	ZNF652	END	-0.28895807	0.0028210455
1737	CAMK2G	END	-0.28918368	3.615827e-05
1738	PLEKHA2	END	-0.28997016	0.0029772825
1739	MAP4	END	-0.290555	1.4574877e-06
1740	DOCK5	END	-0.29271483	0.0012399314
1741	SYNE1	END	-0.2930231	8.206024e-06
1742	DOCK8	END	-0.29414153	1.2231351e-05
1743	ARHGEF17	END	-0.29665184	3.580841e-05
1744	STK38	END	-0.29685426	0.004827165
1745	UST	END	-0.29715776	0.0036281187
1746	GCNT1	END	-0.29736435	0.0058284085
1747	CDK5RAP2	END	-0.2973752	0.0017490198
1748	GABPB2	END	-0.29743993	0.0003253045
1749	HERC1	END	-0.29749966	0.0001772018
1750	TIMP3	END	-0.29774857	0.007097761
1751	DCN	END	-0.29813337	0.0041018827
1752	TMEM117	END	-0.2985177	0.0041155024
1753	TPD52	END	-0.29894352	2.7970047e-05
1754	NMD3	END	-0.2998147	0.0009081869
1755	NMT2	END	-0.30007505	0.0006483075
1756	TNFRSF19	END	-0.30043823	1.8932758e-05
1757	FAR2	END	-0.30114186	0.0007513944
1758	DISP1	END	-0.3025782	0.001761744
1759	LAMC3	END	-0.30282682	4.2724056e-05
1760	KIAA1671	END	-0.30292797	0.0028327007
1761	ANKMY1	END	-0.30298603	3.2138241e-06
1762	CPQ	END	-0.30310297	0.00049100124
1763	KANK1	END	-0.3032372	0.00238618
1764	KDM2B	END	-0.30326688	9.729128e-05
1765	RIMKLB	END	-0.3033371	0.0040893913
1766	CNTN6	END	-0.303712	0.0007362636
1767	CPED1	END	-0.304425	2.2857004e-05
1768	FLNB	END	-0.30465388	0.006025467
1769	HIF3A	END	-0.30475187	0.004057911
1770	RSAD2	END	-0.30581796	0.0001826646
1771	SYNM	END	-0.3073548	0.0007243103
1772	ATP10A	END	-0.3073697	2.0046184e-06
1773	PTN	END	-0.30742836	0.005652915
1774	FGF1	END	-0.30752409	0.00052666006
1775	JMY	END	-0.30815232	0.00048397682
1776	UNC13B	END	-0.30867147	0.0001963009
1777	ABCA10	END	-0.30988997	7.893233e-05
1778	POU6F2	END	-0.30990553	0.00041176894
1779	DENND6A	END	-0.31017494	0.0014891789
1780	IGFBP5	END	-0.31107676	3.7804034e-06
1781	PRTG	END	-0.31118298	0.002083824
1782	SESN3	END	-0.31139207	0.005598224
1783	ABCB1	END	-0.3115554	1.7508905e-09
1784	AFAP1L2	END	-0.31161046	0.0066668154
1785	STX7	END	-0.31199694	0.0010880765
1786	C20orf194	END	-0.31383276	0.0020883835
1787	SMAD7	END	-0.31452465	0.0005918596
1788	TLE1	END	-0.31510544	0.0026863418
1789	EDIL3	END	-0.3158419	0.004131767
1790	DENND2A	END	-0.31655276	0.0017940971
1791	UNC5B	END	-0.3167101	6.147032e-05
1792	HABP4	END	-0.31688976	0.00018063454
1793	ZNF846	END	-0.31713653	1.965701e-06
1794	MGLL	END	-0.31803346	0.00046740664
1795	OCLN	END	-0.31888318	0.0005991132
1796	ZDHHC21	END	-0.31907105	0.001687076
1797	EDN3	END	-0.31923598	2.3419263e-06
1798	CHD9	END	-0.31956625	6.656338e-05
1799	PDGFB	END	-0.3196683	0.00015976555
1800	ZNF704	END	-0.32033062	0.008197507
1801	USP54	END	-0.32062292	0.00040409793
1802	NLRP1	END	-0.3207872	0.00053360395
1803	LRRK2	END	-0.3210752	0.0004687334
1804	PLXDC1	END	-0.32150054	0.00026565304
1805	DYNC1I1	END	-0.3216226	0.0009836528
1806	SPG11	END	-0.32229567	0.0007465815
1807	MYOM1	END	-0.32291627	1.2256428e-05
1808	TFCP2	END	-0.32292342	0.0011595669
1809	DGKI	END	-0.3234663	7.4679076e-05
1810	FAXDC2	END	-0.32568192	0.00015926354
1811	CTDSPL	END	-0.32583332	0.00041894012
1812	AKAP9	END	-0.3258736	2.7229084e-05
1813	PDE1A	END	-0.32701075	0.00079034205
1814	RASGRP3	END	-0.32714427	0.0011118698
1815	CC2D2B	END	-0.32775187	4.259318e-06
1816	SNX29	END	-0.32796	0.00030569988
1817	TRAK1	END	-0.32914734	0.00030569988
1818	FRMD4B	END	-0.33149886	0.001473862
1819	RASSF3	END	-0.3315873	0.0004703865
1820	DAAM2	END	-0.33160686	0.0016686462
1821	DDHD2	END	-0.33161497	6.884331e-05
1822	ZNF532	END	-0.33274293	0.00030735863
1823	CCDC88A	END	-0.33307862	0.0005599557
1824	APBB2	END	-0.33389664	3.2996468e-13
1825	CLIC5	END	-0.3341236	0.0012100718
1826	MAP3K1	END	-0.3345201	0.00017478137
1827	ERBB4	END	-0.33543336	0.0011323219
1828	DDX60L	END	-0.3361647	0.0018703243
1829	PTPRB	END	-0.3363371	2.058955e-08
1830	PTPRD	END	-0.3368957	0.0005328248
1831	LRP5	END	-0.33694386	3.2535443e-09
1832	KLHDC1	END	-0.33715725	1.1707227e-05
1833	TLN2	END	-0.337528	0.000100309764
1834	DAB1	END	-0.33761907	0.0013787504
1835	HIP1	END	-0.33899117	0.00020134427
1836	ADGRA2	END	-0.33938885	4.2351727e-05
1837	CHN1	END	-0.3419571	0.0015137846
1838	DEPTOR	END	-0.3428303	8.725684e-05
1839	MYO9B	END	-0.34367943	0.0001343904
1840	COLEC12	END	-0.34425068	0.007133628
1841	GPD1L	END	-0.34427404	1.6950838e-05
1842	SAMD4A	END	-0.34481978	0.005440767
1843	PLA2G4A	END	-0.34541702	0.0014020788
1844	SGK3	END	-0.34626007	0.00055992685
1845	SLC9A3R2	END	-0.34667528	0.00013919132
1846	PLA2R1	END	-0.3469708	1.0097344e-05
1847	A2M	END	-0.34766817	2.46783e-08
1848	HPCAL1	END	-0.34776497	0.0001111496
1849	NR4A3	END	-0.34850287	1.1419738e-06
1850	HMCN1	END	-0.34905434	0.0020683461
1851	HDAC9	END	-0.34966344	5.973934e-06
1852	ENG	END	-0.35083795	9.061591e-05
1853	KANK2	END	-0.3516866	0.00011052129
1854	PALMD	END	-0.35199928	0.00013884106
1855	RBM20	END	-0.35319448	0.0013769551
1856	SYTL2	END	-0.35402298	6.693961e-06
1857	TTN	END	-0.35419548	0.001435995
1858	LRRC8C	END	-0.3550272	6.9396133e-06
1859	ANKRD37	END	-0.35567224	0.0002864817
1860	FGD6	END	-0.35595965	0.00043508696
1861	FRMD6	END	-0.3568902	0.00016735996
1862	NXN	END	-0.35694885	0.00033462854
1863	WWOX	END	-0.35705566	0.00014216511
1864	CAPS2	END	-0.35785604	1.3580093e-05
1865	UNC5C	END	-0.35857582	0.0023296308
1866	GSE1	END	-0.36077023	6.780652e-05
1867	NCKAP5	END	-0.3611424	8.737242e-05
1868	FAM189A2	END	-0.361207	2.24488e-06
1869	TRAPPC9	END	-0.3619964	0.00017405825
1870	AMOTL2	END	-0.36209327	1.7330011e-08
1871	DNM2	END	-0.3624475	0.0007547807
1872	ATF7IP	END	-0.3628049	0.00046740664
1873	MX1	END	-0.3633504	0.00017751748
1874	NTM	END	-0.36344802	0.0004074645
1875	KIAA1109	END	-0.36485338	9.026342e-09
1876	SLC8A1	END	-0.3649583	0.00062662107
1877	SLC7A5	END	-0.36720085	0.0039803744
1878	MGMT	END	-0.37028193	9.729128e-05
1879	CPEB3	END	-0.37107587	3.9269584e-05
1880	ADCY9	END	-0.373757	3.0477628e-05
1881	DST	END	-0.3738556	0.0006293203
1882	TARBP1	END	-0.37455118	2.1695296e-08
1883	AXL	END	-0.37882233	2.9686823e-06
1884	ISG15	END	-0.3789029	3.5540088e-05
1885	ACBD6	END	-0.37897015	0.00017116718
1886	AGO4	END	-0.3791896	7.3015067e-06
1887	ANO3	END	-0.381047	1.2231351e-05
1888	MFSD2A	END	-0.38368106	0.00010982804
1889	NOTCH3	END	-0.3837539	2.5127592e-05
1890	PDE3B	END	-0.3839835	8.32549e-05
1891	ASAP2	END	-0.38717747	1.1707227e-05
1892	TNFSF10	END	-0.38765538	2.4292161e-05
1893	PGM5	END	-0.38778543	0.00085101
1894	LIMS2	END	-0.3882389	4.1053423e-05
1895	RERG	END	-0.39038217	4.6084428e-05
1896	STAT1	END	-0.39196658	6.7732246e-05
1897	SLC38A11	END	-0.39239478	0.0007230111
1898	DLG2	END	-0.3927021	0.00014183098
1899	MYO10	END	-0.39387894	1.7183115e-06
1900	PLEKHA5	END	-0.39752913	0.00017405825
1901	PER3	END	-0.3977301	9.738472e-06
1902	ADK	END	-0.39960885	3.84848e-07
1903	RUNX1T1	END	-0.40352106	2.1819624e-05
1904	SPTAN1	END	-0.4038911	1.9425217e-08
1905	SPOCK3	END	-0.40438747	0.0044666617
1906	PTH1R	END	-0.40443957	1.3716127e-05
1907	STXBP6	END	-0.40489388	0.0048934813
1908	CLEC2D	END	-0.4061073	2.452292e-07
1909	FBXL20	END	-0.40839458	2.8983027e-06
1910	TRPC3	END	-0.4093969	2.939047e-05
1911	SLIT3	END	-0.4096694	0.00020602637
1912	ROR1	END	-0.4137863	4.127745e-05
1913	GPM6A	END	-0.41481602	2.3037188e-05
1914	ARHGAP18	END	-0.41734076	1.6684873e-05
1915	NR1D2	END	-0.41819656	6.074422e-07
1916	FNBP1	END	-0.41886306	1.0754034e-06
1917	TNRC18	END	-0.42043185	3.236706e-06
1918	PLPPR4	END	-0.4209603	1.7130546e-05
1919	SAMD12	END	-0.4237666	5.686473e-05
1920	MUSTN1	END	-0.42405236	1.187876e-09
1921	ANKRD44	END	-0.424407	6.2081917e-06
1922	RNF150	END	-0.4262035	5.574586e-10
1923	GJC1	END	-0.42695618	2.0046184e-06
1924	RNF220	END	-0.428972	3.1081658e-05
1925	GAB1	END	-0.42969036	2.9380994e-06
1926	SKIL	END	-0.43080926	1.965701e-06
1927	GPCPD1	END	-0.4315486	0.000100332865
1928	CCDC7	END	-0.43362737	1.0211978e-05
1929	LMF1	END	-0.43524837	7.9651963e-10
1930	HLCS	END	-0.43564153	3.8922863e-06
1931	CDH6	END	-0.43703008	5.785117e-05
1932	FRMD4A	END	-0.44300652	1.0553951e-05
1933	MPPED2	END	-0.44869816	1.3035815e-05
1934	SMYD3	END	-0.44874287	3.9269584e-05
1935	ARL17B	END	-0.44972074	4.8525217e-10
1936	ANKRD29	END	-0.45033085	2.8534686e-07
1937	INPP4B	END	-0.45380235	0.0002257893
1938	FOXN3	END	-0.4542079	4.1877057e-09
1939	ABLIM1	END	-0.45424747	2.3908095e-08
1940	ADARB2	END	-0.45622277	5.098665e-06
1941	ENTPD1	END	-0.45709157	2.9686823e-06
1942	BCAS3	END	-0.46251297	8.100179e-09
1943	DGKB	END	-0.4672041	0.00021364678
1944	RCSD1	END	-0.46879673	2.3078972e-07
1945	ALPL	END	-0.47058797	2.2877043e-07
1946	KDM7A	END	-0.47084975	4.76395e-06
1947	RHOBTB1	END	-0.4715438	1.1448318e-06
1948	ITSN1	END	-0.47353578	9.114861e-06
1949	ABR	END	-0.47411966	2.3078972e-07
1950	SPOCK2	END	-0.4763558	1.587204e-07
1951	SLC30A10	END	-0.47765374	2.5802115e-06
1952	LSAMP	END	-0.47790647	5.997552e-05
1953	CEMIP	END	-0.48152196	4.3013152e-08
1954	RCAN2	END	-0.4860623	1.0458139e-05
1955	IFI44L	END	-0.48644543	1.1707227e-05
1956	ZNF423	END	-0.4873407	1.223257e-07
1957	HLF	END	-0.48879552	4.086084e-06
1958	CTNNA3	END	-0.4943781	3.1845393e-05
1959	PALD1	END	-0.49754882	7.882954e-08
1960	SLC20A2	END	-0.49870825	2.939875e-08
1961	CTNNA2	END	-0.50755405	0.0002501569
1962	SH3D19	END	-0.5077317	2.46783e-08
1963	EML1	END	-0.50833464	2.7643503e-08
1964	MAPK10	END	-0.50983644	1.3740392e-06
1965	ST3GAL6	END	-0.51268935	2.015191e-08
1966	ZNF366	END	-0.5140557	8.1531863e-07
1967	ATG10	END	-0.51571655	3.882214e-08
1968	FOCAD	END	-0.51614404	1.1578555e-07
1969	NET1	END	-0.517112	3.9267394e-07
1970	ZNF385B	END	-0.52093863	0.0008064635
1971	LDLRAD4	END	-0.52236533	1.5399648e-07
1972	PPM1H	END	-0.5306809	7.7553175e-08
1973	ATP1A2	END	-0.54082155	1.0858073e-07
1974	ST6GAL1	END	-0.5448766	8.5446237e-07
1975	MYLK	END	-0.5474371	5.0792252e-12
1976	APCDD1	END	-0.55324507	7.7655193e-10
1977	KLF12	END	-0.5554533	8.08417e-09
1978	ST5	END	-0.5559952	1.5506192e-10
1979	EFR3B	END	-0.5650892	2.8468947e-10
1980	SPECC1	END	-0.57395196	2.3206994e-09
1981	CACNA2D3	END	-0.57425046	4.6030713e-09
1982	ANKRD36	END	-0.59737027	4.5412372e-13
1983	SNED1	END	-0.6061809	1.8372394e-10
1984	PROM1	END	-0.60800636	3.0452184e-12
1985	ATP9A	END	-0.625931	9.750032e-14
1986	TFRC	END	-0.6562097	1.6979335e-12
1987	NCALD	END	-0.6638055	1.1096962e-09
1988	SMAD6	END	-0.6907098	2.032671e-11
1989	MAML3	END	-0.6933353	1.5506192e-10
1990	ITIH5	END	-0.69616985	3.2018774000000004e-16
1991	GPR85	END	-0.697088	1.2268184e-13
1992	CCND3	END	-0.6974528	5.2083385e-14
1993	SLC39A10	END	-0.69789743	2.731872e-14
1994	LAMA3	END	-0.72229624	1.1020411e-11
1995	SLFN12L	END	-0.73820007	8.63909e-18
1996	SLC16A14	END	-0.74005055	3.5106234999999997e-19
1997	FRY	END	-0.74277735	4.7015995e-18
1998	ABCG2	END	-0.7457681	3.5998227000000004e-22
[truncated: 3,237 more rows]
