# Supplementary material for: Central amygdala single-nucleus atlas reveals chromatin and gene transcription dynamics in human alcohol use disorder
Source: Nat Commun. 2026 Jan 19;17:1634. doi: 10.1038/s41467-026-68351-1 (PMC12905162; doi:10.1038/s41467-026-68351-1)
Supplement: Supplementary file 3 — Supplementary Data 1-37 [file 41467_2026_68351_MOESM3_ESM.zip › Supplementary Data/Supplementary Data 5.csv]

	Genename	Celltype	Wilcox FC	Wilcox FDR	MAST FC	MAST FDR
0	KCNIP4	inhib-FREM1	0.6715741	1.6652956e-13	0.47107819977975	1.07363859062727e-10
1	NTRK2	inhib-FREM1	0.4128294	0.00028819786	0.284329303729146	6.37093307156013e-08
2	GRIK1	inhib-FREM1	0.38245678	0.00022754753	0.539322584427344	1.47093093700429e-06
3	SAMD4A	inhib-FREM1	0.3132286	0.20354973	0.791794192312842	1.47093093700429e-06
4	EGR1	inhib-FREM1	0.21909082	0.09110504	0.322467718773253	0.0006647663160395
5	ANKRD30BL	inhib-FREM1	-0.02107811	0.8145034	-0.636457529266425	1.56046903230851e-05
6	POLR2J3	inhib-FREM1	-0.065962315	0.8709631	-0.986544434893887	0.0002204554966137
7	C2CD5	inhib-LHX9	-0.00041937828	0.47618172	-0.381062736570177	2.5322170634601e-23
8	PIK3R3	inhib-LHX9	-0.0011835098	0.8956905	-0.865419072754153	1.28630364866682e-22
9	EPHA6	inhib-LHX9	-0.0013350546	0.9918828	-0.437657295826504	2.8864928964362604e-20
10	TNRC6C	inhib-LHX9	-0.0018345118	0.99360436	-0.700283059801671	2.6701979098157897e-18
11	ANKRD36	inhib-LHX9	-0.0020867735	0.9525316	-0.315820125256852	4.5840407583373794e-18
12	ARL15	inhib-LHX9	-0.0021736622	0.497747	-0.678699373975416	1.58988679873784e-17
13	TMEM108	inhib-LHX9	-0.0033454895	0.9980772	-0.525700815631442	2.17460337412351e-17
14	POLR2J3	inhib-LHX9	-0.0041720867	0.40990308	-0.492989347257529	1.4037600691277302e-15
15	PSPC1	inhib-LHX9	-0.0043809414	0.9610574	-0.417682169460442	1.5078745107648501e-15
16	PTPRD	inhib-LHX9	-0.0045256615	0.5340008	-0.381770034067014	3.2367272122487507e-15
17	AEBP2	inhib-LHX9	-0.007310152	0.80388737	-0.583077855325035	9.193424581667892e-14
18	SYT17	inhib-LHX9	-0.0076708794	0.17715663	-0.834206140559692	8.40937788131274e-13
19	GTDC1	inhib-LHX9	-0.009940386	0.8590268	-0.328564413619548	1.2139686639007798e-12
20	FAT4	inhib-LHX9	-0.012808561	0.87135476	-0.514952345314485	3.60433876718405e-12
21	CNTN5	inhib-LHX9	-0.014826298	0.97332704	-0.549208505489531	6.67096730031241e-12
22	CA10	inhib-LHX9	-0.015028477	0.5894245	-0.332253667531128	6.91791062702929e-12
23	ASTN2	inhib-LHX9	-0.015836239	0.9132237	-0.347530540112331	6.97805364115434e-12
24	FHOD3	inhib-LHX9	-0.016355515	0.0484686	-0.676995668134088	8.126900936796449e-12
25	UNC80	inhib-LHX9	-0.019787788	0.13821872	-0.288074793913562	2.02082112558891e-11
26	TRMT11	inhib-LHX9	-0.020467043	0.6571407	-0.324358151529689	2.0764398840517294e-11
27	KLF12	inhib-LHX9	-0.021285057	0.33293813	-0.686774317835424	2.0819307527554695e-11
28	UGGT2	inhib-LHX9	-0.023140192	0.6850688	-0.276852503135547	3.9515880462849496e-11
29	GRAMD1B	inhib-LHX9	-0.02729702	0.5442154	-0.723491403066361	1.3994462559733e-10
30	KCNJ3	inhib-LHX9	-0.028255463	0.87454486	-0.413697434594207	1.60783583827515e-10
31	ATP6AP1L	inhib-LHX9	-0.029984951	0.5624935	-0.446261785954234	2.4828912743289603e-10
32	NR2C1	inhib-LHX9	-0.030714035	0.9784001	-0.818796260482499	3.62584345596133e-10
33	COG6	inhib-LHX9	-0.03457904	0.73386115	-0.456324391838764	5.17424981278871e-10
34	PCDH15	inhib-LHX9	-0.035636425	0.6704719	-0.585161727019983	5.66641185948953e-10
35	PPP6R3	inhib-LHX9	-0.038262367	0.9850709	-0.493418471314779	8.54043807596237e-10
36	TMEM163	inhib-LHX9	-0.0480175	0.7896054	-0.443695882827146	1.20057144298865e-09
37	ELMO1	inhib-LHX9	-0.05103159	0.84949726	-0.427786799793578	1.48323610501792e-09
38	RALGPS1	inhib-LHX9	-0.06253624	0.82185745	-0.402352677718548	1.48323610501792e-09
39	DYNC2H1	inhib-LHX9	-0.06687832	0.9819156	-0.416018580511639	1.87279778978776e-09
40	EML6	inhib-LHX9	-0.6273556	3.479989e-26	-0.278142433037937	3.13229585924338e-09
41	CENPP	inhib-LHX9	-0.49190438	2.7023015e-13	-0.682886728388551	6.90949460163313e-09
42	KHDRBS3	inhib-LHX9	-0.48720407	6.187423e-06	-0.391202435869712	9.62565200828219e-09
43	GARNL3	inhib-LHX9	-0.47637272	1.0566375e-22	-0.757170218216103	1.09031894392627e-08
44	PRKAA2	inhib-LHX9	-0.47469378	6.9055997e-16	-0.601653112767506	1.21586165887456e-08
45	CHKA	inhib-LHX9	-0.4745555	3.7877296000000005e-16	-0.591581110919103	1.29836875161977e-08
46	ZC2HC1A	inhib-LHX9	-0.45461142	2.8593160000000004e-17	-0.503729308908667	1.79793648778749e-08
47	PRDM5	inhib-LHX9	-0.45164806	1.1016378e-18	-0.524521013832469	1.94492293705831e-08
48	TUBE1	inhib-LHX9	-0.44538212	3.552894e-08	-0.501585736098629	2.30895538158141e-08
49	B3GLCT	inhib-LHX9	-0.43590307	7.8334615e-15	-0.591956492351413	2.99169385331488e-08
50	RASA2	inhib-LHX9	-0.43342257	1.7779031e-17	-0.306338633623052	3.01934810981994e-08
51	CHST8	inhib-LHX9	-0.42386317	9.650129e-19	-0.433743101631356	3.50602364760972e-08
52	KIAA1841	inhib-LHX9	-0.42273998	8.640017500000001e-32	-0.548827835176289	3.50602364760972e-08
53	SNED1	inhib-LHX9	-0.42117357	1.8153673e-07	-0.514769964480027	3.82629936611467e-08
54	KIAA1211	inhib-LHX9	-0.419464	2.9509952e-18	-0.65663299287168	3.8332238732687e-08
55	NUP160	inhib-LHX9	-0.4178238	0.0006194711	-0.542135309752623	3.9614627625304e-08
56	SORCS2	inhib-LHX9	-0.41603303	3.483063e-19	-0.594579531387178	4.07063668023686e-08
57	RBM4	inhib-LHX9	-0.41577673	6.28311e-23	-0.500971624810509	4.10011218169098e-08
58	CEP95	inhib-LHX9	-0.4117756	7.053123e-13	-0.638206179112122	6.31268700701904e-08
59	RPH3A	inhib-LHX9	-0.40694356	1.9271455e-18	-0.591800027447415	6.67599063544098e-08
60	TCF4	inhib-LHX9	-0.40480256	5.1087416e-05	-0.299649541909169	7.98880179807586e-08
61	MEIS1	inhib-LHX9	-0.3991146	0.00018890103	-0.379228365470324	1.65368952865147e-07
62	SENP7	inhib-LHX9	-0.39511186	5.877253e-18	-0.506234376023439	1.70146569370607e-07
63	IGSF11	inhib-LHX9	-0.39440107	7.947977e-12	-0.394709976648827	1.85655378644853e-07
64	PIAS2	inhib-LHX9	-0.3909397	1.7652909e-06	-0.417438355972076	2.83028025483792e-07
65	CDH10	inhib-LHX9	-0.37555575	1.3072581e-07	-0.273741568246292	4.233331793161e-07
66	CRYL1	inhib-LHX9	-0.3719766	3.708906e-05	-0.332549812437245	6.08440088487857e-07
67	GULP1	inhib-LHX9	-0.36936212	1.6961392e-15	-0.608781247801903	6.30179089068907e-07
68	DENND4A	inhib-LHX9	-0.36933088	2.331729e-06	-0.352599160118805	7.16837490327613e-07
69	TSHZ1	inhib-LHX9	-0.36612582	3.97658e-08	-0.607075460309513	7.16837490327613e-07
70	ANKRD10	inhib-LHX9	-0.36393404	1.127599e-34	-0.64311459348447	7.99357669963291e-07
71	KIAA1958	inhib-LHX9	-0.36362195	2.6030675000000003e-16	-0.452956185924498	8.62842681530782e-07
72	PEX3	inhib-LHX9	-0.36053014	1.6263052e-12	-0.3859722594679	8.79901033833595e-07
73	EFCAB6	inhib-LHX9	-0.35532904	4.820448e-12	-0.305186065969383	1.31830751512595e-06
74	ZNF718	inhib-LHX9	-0.3538847	5.412008e-19	-0.39041323927327	1.31953382583319e-06
75	SRGAP2	inhib-LHX9	-0.34478945	1.1016378e-18	-0.595596331795286	2.50559379040423e-06
76	DZIP1	inhib-LHX9	-0.34145665	2.454537e-13	-0.270879810977732	2.94892504413792e-06
77	NOS1	inhib-LHX9	-0.33976567	2.731914e-11	-0.315371387262895	3.30173431720428e-06
78	USP24	inhib-LHX9	-0.33921838	1.581342e-14	-0.292581464844295	3.30968994725986e-06
79	CACNA1I	inhib-LHX9	-0.3344853	2.399864e-16	-0.520549981425527	3.85200088401321e-06
80	DPY19L1	inhib-LHX9	-0.32841468	5.2280064e-12	-0.366056888471055	4.4858023883413e-06
81	TSEN2	inhib-LHX9	-0.32827592	3.0010937e-12	-0.494787107938141	4.99391657024792e-06
82	FUT9	inhib-LHX9	-0.32673264	3.128445e-11	-0.307409861243347	6.90150956626138e-06
83	SLC8A3	inhib-LHX9	-0.32643843	4.1453736e-17	-0.401413918910296	7.56074964605758e-06
84	LRRN1	inhib-LHX9	-0.32193923	1.1194042e-10	-0.278648322874861	1.01143398025e-05
85	PDE3B	inhib-LHX9	-0.32163858	9.465314e-13	-0.630741718226703	1.04502742898991e-05
86	SFI1	inhib-LHX9	-0.32026887	1.2472093e-11	-0.500605905271726	1.08990407096085e-05
87	THSD7B	inhib-LHX9	-0.3201183	3.371959e-11	-0.522705054267048	1.10290682389881e-05
88	SLC13A3	inhib-LHX9	-0.3195771	1.8197692e-10	-0.5144543084958	1.165345244428e-05
89	FAM189A1	inhib-LHX9	-0.31929803	5.217253e-15	-0.287730034794168	1.20264809479048e-05
90	SIDT1	inhib-LHX9	-0.3189609	9.802173e-08	-0.451726868017774	1.20592605874106e-05
91	ZRANB2	inhib-LHX9	-0.31434202	3.467062e-10	-0.711369384760929	1.54817396639033e-05
92	HACL1	inhib-LHX9	-0.31181622	9.702622e-09	-0.56124702565771	1.79335132299754e-05
93	TDRD3	inhib-LHX9	-0.3094176	8.087843e-11	-0.564984932407936	2.75550404119632e-05
94	HIVEP1	inhib-LHX9	-0.3085103	7.0329385e-08	-0.465429325408319	2.81073850556922e-05
95	FGFR1OP	inhib-LHX9	-0.30727482	8.7279954e-11	-0.373091471186496	3.22229267400373e-05
96	TFCP2	inhib-LHX9	-0.30706525	8.403533e-10	-0.655767393621198	3.35309935255536e-05
97	PPIP5K2	inhib-LHX9	-0.30326128	6.698127e-10	-0.284176620566894	3.61552348628729e-05
98	CSPP1	inhib-LHX9	-0.29790628	4.7960174e-09	-0.341034242728985	5.1484039248569e-05
99	LARP1B	inhib-LHX9	-0.2976508	4.1806847e-10	-0.393057639555144	5.45868800785472e-05
100	ZNF704	inhib-LHX9	-0.29653168	1.1992831e-05	-0.424581216059865	5.53517072258568e-05
101	ZNF519	inhib-LHX9	-0.2947079	8.244672e-10	-0.460515723600686	8.46071721711101e-05
102	RASGRF1	inhib-LHX9	-0.29066062	4.9260502e-09	-0.539286490914139	0.0001150640414508
103	NEK1	inhib-LHX9	-0.28752375	6.460981e-12	-0.383409863505067	0.0001369016204851
104	CEP78	inhib-LHX9	-0.28614855	2.7193975e-13	-0.388284538601388	0.0001407911128203
105	INPP5B	inhib-LHX9	-0.28515577	1.941016e-14	-0.369186498704002	0.0001467017186512
106	MFAP3	inhib-LHX9	-0.2835281	5.467636e-10	-0.536328824151216	0.0001635240808609
107	FAM117B	inhib-LHX9	-0.2762618	3.829077e-06	-0.472125046391101	0.0002273860544723
108	EML5	inhib-LHX9	-0.2746687	3.5470453e-08	-0.56661264551466	0.0002490882874173
109	GRIN3A	inhib-LHX9	-0.26852727	1.4640409e-07	-0.404612290011705	0.0003494595171788
110	SEMA6D	inhib-LHX9	-0.2665248	5.0977413e-11	-0.492846020156446	0.0003721270869795
111	MAST2	inhib-LHX9	-0.2656269	4.7740667e-08	-0.335062627065734	0.0003972000499436
112	SHROOM3	inhib-LHX9	-0.26260996	2.636564e-05	-0.290387004436455	0.0004461872036979
113	UBP1	inhib-LHX9	-0.25884962	1.6265791e-06	-0.360215072284301	0.0005806523685668
114	CFAP221	inhib-LHX9	-0.25787187	3.816833e-07	-0.40003268859266	0.0006148529558997
115	AGO1	inhib-LHX9	-0.2513466	1.5536601e-06	-0.37560910728218	0.0007476159155807
116	RYR3	inhib-LHX9	-0.2502184	2.2336653e-08	-0.351166079111859	0.0007806981741509
117	RANBP17	inhib-LHX9	-0.24938715	1.8471404e-05	-0.274300370556266	0.0007905854316492
118	USP49	inhib-LHX9	-0.24650908	5.0825033e-06	-0.277336029180836	0.0009542121473661
119	PIGL	inhib-LHX9	-0.2457614	5.78629e-07	-0.29305366306999	0.000994469532346
120	ZNF33B	inhib-LHX9	-0.2384243	1.7467447e-07	-0.388925683453333	0.0013669786054838
121	SLC4A8	inhib-LHX9	-0.23616922	1.1664321e-06	-0.354690897827609	0.001616430401071
122	IFT172	inhib-LHX9	-0.2343688	3.2064584e-08	-0.37099854528987	0.0018353264125346
123	TAF15	inhib-LHX9	-0.2341237	7.721075e-06	-0.403303178424268	0.0018525684480004
124	STX8	inhib-LHX9	-0.23223329	8.832669e-06	-0.352814271003381	0.002115921814929
125	ASCC1	inhib-LHX9	-0.23179722	1.030277e-05	-0.387056260166703	0.0021517047644207
126	NR6A1	inhib-LHX9	-0.22683036	1.4810936e-06	-0.341846377345456	0.0027073930975062
127	VPS45	inhib-LHX9	-0.22543573	2.2061418e-05	-0.492841897275573	0.0028610427325313
128	RAD9A	inhib-LHX9	-0.22375917	1.4307286e-12	-0.508654432765357	0.0034379875663165
129	S100PBP	inhib-LHX9	-0.22066724	0.00077322475	-0.382599294859666	0.0040192103472134
130	IFT88	inhib-LHX9	-0.21623111	4.60172e-05	-0.348675039999878	0.0047458245994084
131	LRP6	inhib-LHX9	-0.21532273	1.1377105e-05	-0.263955787519213	0.0050015176952609
132	ST3GAL3	inhib-LHX9	-0.21248984	4.1307508e-06	-0.365072415665574	0.0055307724916557
133	ZNF577	inhib-LHX9	-0.20806098	4.2575644e-05	-0.365911840786486	0.0067309517781378
134	EWSR1	inhib-LHX9	-0.20738769	0.0007944596	-0.397277512145736	0.0070589895554537
135	SDK1	inhib-LHX9	-0.20402408	0.00030344006	-0.368307768491816	0.0082838195895374
136	RNF149	inhib-LHX9	-0.20310545	0.00012417772	-0.310495532394981	0.0086131215502075
137	SCG2	inhib-LHX9	0.9063456	0.0	0.896305218410477	1.30985972917295e-45
138	CALY	inhib-LHX9	0.8566334	5.7298524e-33	0.796796154085551	4.40865454999267e-41
139	VAMP2	inhib-LHX9	0.7457502	1.4154466e-28	0.697759982746072	9.82938081685516e-32
140	UCHL1	inhib-LHX9	0.691272	4.0087747e-35	0.474898807973411	1.35485063751785e-31
141	EID1	inhib-LHX9	0.64865685	1.2786561e-13	0.956445633390201	1.2218081259149298e-30
142	HSPA8	inhib-LHX9	0.6443883	4.851161e-27	0.80157153736372	1.6264925008350397e-30
143	UBC	inhib-LHX9	0.6128856	2.2657982e-33	0.958117045267293	3.2900093443560695e-30
144	ATP6V0B	inhib-LHX9	0.61103785	2.5973686e-26	1.07401016069159	2.24934593984146e-29
145	HSP90AB1	inhib-LHX9	0.59451103	1.2580894e-28	0.467798767959099	6.51410323889011e-29
146	PPIA	inhib-LHX9	0.5939112	1.0342274999999999e-25	0.701696830055114	6.51410323889011e-29
147	HSP90AA1	inhib-LHX9	0.5931144	3.5685043e-22	0.53686716009148	1.29594458925283e-28
148	UBB	inhib-LHX9	0.585691	1.7626979e-29	0.915020327540007	2.98905590912764e-28
149	SV2C	inhib-LHX9	0.58177304	1.1441504e-29	0.927109751580445	5.63099942454092e-28
150	EEF1A1	inhib-LHX9	0.5749097	2.5835906e-11	0.741623811578179	3.20602868969067e-27
151	NNAT	inhib-LHX9	0.56471145	1.13859846e-26	0.479648675579181	3.20602868969067e-27
152	FTL	inhib-LHX9	0.5591924	1.3248582e-18	0.874977827544575	5.44710126023404e-27
153	TUBA1A	inhib-LHX9	0.55768275	9.825157e-16	0.707859545578481	1.1795624149565e-26
154	RNASEK	inhib-LHX9	0.55761623	6.690782e-28	1.13845122915226	1.68305978804921e-26
155	TUBA1B	inhib-LHX9	0.5573882	6.723771e-27	0.542288617583329	8.71942203810121e-26
156	DDX24	inhib-LHX9	0.5521871	5.7385490000000005e-28	0.379151575257701	1.36041850341182e-24
157	EIF1	inhib-LHX9	0.548676	2.9914064e-19	0.915103405139905	2.47428209634875e-24
158	HSPH1	inhib-LHX9	0.5307851	2.054311e-12	0.672178534218408	1.96095392685408e-23
159	TMSB10	inhib-LHX9	0.5245898	4.0471606e-22	0.985780892590096	3.27161246261159e-23
160	ATP6V0C	inhib-LHX9	0.51783067	2.891366e-26	0.651233182784709	5.76041961396025e-23
161	DYNLL1	inhib-LHX9	0.516234	3.910697e-26	0.901218444043375	6.783652619509121e-23
162	EIF4A2	inhib-LHX9	0.51206493	1.5313172000000002e-32	0.435200920858221	8.66368537132895e-23
163	PEBP1	inhib-LHX9	0.5075898	3.4513058000000004e-18	0.514922696849272	8.66368537132895e-23
164	CALM3	inhib-LHX9	0.506341	1.8704062e-24	0.523243546074701	1.1189512739990898e-22
165	PEG10	inhib-LHX9	0.50618017	6.46542e-25	0.812335727841112	1.37600570392942e-22
166	SARAF	inhib-LHX9	0.5039964	5.736315800000001e-21	0.475621053224772	3.41227964370414e-22
167	YWHAB	inhib-LHX9	0.50382775	1.6114313e-23	0.415914919040529	4.438749364391979e-22
168	SLC38A2	inhib-LHX9	0.49937618	7.392687e-14	0.712259945811807	5.59157062436628e-22
169	EIF1B	inhib-LHX9	0.49935013	6.925109000000001e-25	1.1682719170687	1.2120872842439601e-21
170	HSP90B1	inhib-LHX9	0.49901247	5.6216408e-15	0.82889385656763	1.2775375182017401e-21
171	ATP1B1	inhib-LHX9	0.49722075	1.1757822e-24	0.330648646341032	1.48635774874476e-21
172	ACTB	inhib-LHX9	0.49707222	3.0230606e-14	0.529006978466055	2.72510473437506e-21
173	CALM2	inhib-LHX9	0.49639106	6.723771e-27	0.375426968764726	3.29203289582943e-21
174	TUBB2A	inhib-LHX9	0.49301165	1.9361175e-28	0.669258990704935	4.653916255347471e-21
175	CLU	inhib-LHX9	0.4899783	1.1441504e-29	0.478660255784069	7.13284041550792e-21
176	FAU	inhib-LHX9	0.47990304	4.733433000000002e-22	0.937069445713372	1.13800056037497e-20
177	CALM1	inhib-LHX9	0.47577775	1.2924829e-10	0.368462467067738	2.31063039575855e-20
178	ACTG1	inhib-LHX9	0.46975994	1.2730678e-10	0.804976034166278	2.44104875285031e-20
179	B4GAT1	inhib-LHX9	0.4637339	2.9509952e-18	0.934065471017016	3.0319682281578104e-20
180	SYT4	inhib-LHX9	0.45718372	1.1298799e-19	0.594672078813712	4.68422066227526e-20
181	CFL1	inhib-LHX9	0.45682096	1.8205179e-11	0.832170091930998	1.2172987330788602e-19
182	PSMA7	inhib-LHX9	0.4540167	2.3518746e-14	0.938243512158927	1.76040327622508e-19
183	BSCL2	inhib-LHX9	0.45200545	9.888808e-22	0.80353604955612	1.9693060548899801e-19
184	LAMP5	inhib-LHX9	0.45186973	3.0048502e-11	0.449492318859932	3.45007993276053e-19
185	MIF	inhib-LHX9	0.45179248	8.428187699999999e-19	0.365312347844332	4.43114283299094e-19
186	GABARAP	inhib-LHX9	0.44650984	5.964409000000001e-17	0.745561087208439	6.018345818685682e-19
187	HMGB1	inhib-LHX9	0.43751955	3.3821273e-20	0.315860296499292	7.4089825757929905e-19
188	GAPDH	inhib-LHX9	0.43128622	6.925109000000001e-25	0.6798939255994	1.33757584668411e-18
189	ITM2B	inhib-LHX9	0.43070817	3.683422e-16	0.441576604705054	3.10133652276203e-18
190	HSPA5	inhib-LHX9	0.42195702	1.6707008e-18	0.80888733511531	3.37200917360832e-18
191	THY1	inhib-LHX9	0.4204483	5.695867e-25	0.531007703117052	2.17460337412351e-17
192	YWHAH	inhib-LHX9	0.41938996	1.0125948e-14	0.35729876159314	3.27541546155919e-17
193	ITM2C	inhib-LHX9	0.41250014	5.813213700000002e-22	0.770526300726098	5.37794319929183e-17
194	GABARAPL2	inhib-LHX9	0.4110164	1.5132913999999998e-23	0.651868185527451	7.838686054184541e-17
195	NDN	inhib-LHX9	0.41063082	2.9936273e-15	0.401669314785663	8.66649249231904e-17
196	MT3	inhib-LHX9	0.407162	1.4513200000000002e-18	0.689249320693785	1.35980130920036e-16
197	ARL6IP1	inhib-LHX9	0.40512133	3.109412e-23	0.408722568438162	2.38749266593905e-16
198	EEF1B2	inhib-LHX9	0.39866638	1.8825311e-16	0.503018078679997	7.65231172787492e-16
199	LY6H	inhib-LHX9	0.3942318	2.19629e-27	0.633331388922599	7.82263161240915e-16
200	DNAJA1	inhib-LHX9	0.39388376	7.224833999999999e-19	0.72692401872787	1.1858663535565e-15
201	PSAP	inhib-LHX9	0.39220262	2.285782e-13	0.487573888911352	1.35823749803914e-15
202	GABRA2	inhib-LHX9	0.3902998	2.1724021e-07	0.37188759519466	4.186207538293431e-15
203	TMEM59L	inhib-LHX9	0.390015	2.824488e-13	0.531965088274359	4.864792102389511e-15
204	OAZ1	inhib-LHX9	0.3870151	2.8654158e-08	0.710982205576667	5.15939317708015e-15
205	EIF5	inhib-LHX9	0.38543153	1.409183e-10	0.743429109845614	5.16716542680245e-15
206	MYL6	inhib-LHX9	0.38471842	1.210661e-05	0.466225242719047	5.760958147564461e-15
207	MOAP1	inhib-LHX9	0.3840027	4.1892116e-07	0.885754282409881	5.78972793143083e-15
208	NRXN3	inhib-LHX9	0.38322425	9.498522e-32	0.412923428627707	1.0363728057549e-14
209	PFDN5	inhib-LHX9	0.38179922	3.151775e-11	0.552572223229163	1.4829397125083e-14
210	SRSF5	inhib-LHX9	0.3809793	2.3802306e-18	0.617395559017337	1.53146524586573e-14
211	OMG	inhib-LHX9	0.3806274	9.655307e-17	0.693218834234358	1.66443795349226e-14
212	TGOLN2	inhib-LHX9	0.3799708	8.6280124e-08	0.612451158500211	1.801864186117e-14
213	UBA52	inhib-LHX9	0.37935114	9.50559e-13	0.526531070649285	1.82803759370531e-14
214	GSTP1	inhib-LHX9	0.37885046	8.745727e-10	0.270329320407817	2.26552194282114e-14
215	GNAS	inhib-LHX9	0.37236333	5.836562600000001e-16	0.481671216075109	2.53349193040164e-14
216	RABAC1	inhib-LHX9	0.37235957	4.320452e-20	0.841266946681909	2.5609539771069102e-14
217	MDH1	inhib-LHX9	0.37033212	8.02983e-13	0.338446180982524	3.82371867924086e-14
218	TPI1	inhib-LHX9	0.36971164	1.1618525e-20	0.642754814274069	4.5656204960843904e-14
219	CTXN1	inhib-LHX9	0.36832047	5.705204e-14	0.853746320244379	6.0174124237106e-14
220	AP2M1	inhib-LHX9	0.36601466	8.941398e-18	0.655013876816072	6.353122001374799e-14
221	ZFHX3	inhib-LHX9	0.3641122	3.7311863e-19	0.420152876862023	1.34256365835857e-13
222	ARL6IP5	inhib-LHX9	0.3635282	2.4190142e-19	0.699709316784676	1.91324821066782e-13
223	NEFM	inhib-LHX9	0.36049986	6.385857e-13	0.706722946606706	2.76473319459975e-13
224	CD81	inhib-LHX9	0.35870457	2.057065e-14	0.471591040065291	3.14152746716553e-13
225	DPYD	inhib-LHX9	0.35790586	4.4355107e-07	0.335100266833059	3.43010360232836e-13
226	PDIA3	inhib-LHX9	0.3552897	6.80588e-14	0.614582905576629	4.31649128280744e-13
227	TMEM30A	inhib-LHX9	0.35307318	2.2442892e-14	0.36949215369597	5.37909077390965e-13
228	NCL	inhib-LHX9	0.35121906	5.969878e-12	0.642497925360371	5.78168508142031e-13
229	STMN1	inhib-LHX9	0.3510902	3.2031358e-20	0.530403892525399	6.25764557475555e-13
230	NME2	inhib-LHX9	0.34649825	2.647044e-13	0.595589155153389	1.07547682892524e-12
231	CCT8	inhib-LHX9	0.3460338	5.493261999999999e-19	0.600707646479491	1.34371643989327e-12
232	EPHA4	inhib-LHX9	0.34558547	1.4743815e-08	0.672801538262664	2.13557071368239e-12
233	C18orf32	inhib-LHX9	0.34543586	2.1061008e-09	0.708046709569255	2.37389889189809e-12
234	ST8SIA3	inhib-LHX9	0.34507978	8.49707e-12	0.671202114575151	3.3010756116733e-12
235	DYNLRB1	inhib-LHX9	0.34238315	3.5824896e-14	0.292844235277278	3.3959344825508098e-12
236	CCK	inhib-LHX9	0.34177417	7.500599600000001e-16	0.483322559039062	3.654648688125e-12
237	SBDS	inhib-LHX9	0.34169817	8.172937e-16	0.409349820819639	3.84979171796032e-12
238	TPT1	inhib-LHX9	0.3415389	2.3245812e-11	0.663072722654007	3.89627876220655e-12
239	SUMO2	inhib-LHX9	0.34054458	9.520091e-12	0.595319833154865	5.11101973401363e-12
240	CTNNA3	inhib-LHX9	0.34013405	6.475872e-19	0.469446306458078	5.58801955525914e-12
241	SRP14	inhib-LHX9	0.3395755	2.9914064e-19	0.600979531349338	5.58801955525914e-12
242	STMN2	inhib-LHX9	0.33832547	7.09008e-28	0.327750988567336	6.35388283459117e-12
243	PTPRN	inhib-LHX9	0.33806658	1.554063e-14	0.582476192669814	8.15657444425699e-12
244	SCG5	inhib-LHX9	0.3367692	1.9464755e-18	0.394261497992725	9.904628581720847e-12
245	RAN	inhib-LHX9	0.33450735	3.4706126e-08	0.76238978214131	1.0536762078569398e-11
246	CCT3	inhib-LHX9	0.33325005	1.0119168e-21	0.456190809274485	1.54893389044795e-11
247	SSB	inhib-LHX9	0.3324455	3.5922432e-10	0.592262284770447	1.81444046511756e-11
248	ACTN2	inhib-LHX9	0.33053112	4.980731e-23	0.326981366811999	2.02082112558891e-11
249	NEFL	inhib-LHX9	0.32773817	3.0924473e-06	0.533427469064628	2.7012942049862096e-11
250	PLPPR1	inhib-LHX9	0.3265897	2.3245812e-11	0.492202564612531	3.06051182360046e-11
251	SLC22A17	inhib-LHX9	0.3243606	4.1030364e-14	0.466370767855444	3.0644781388284296e-11
252	EEF1G	inhib-LHX9	0.32426944	2.3896418e-19	0.722635256486808	3.98821242502033e-11
253	ARAP2	inhib-LHX9	0.32207894	2.958105e-11	0.502455681141051	5.33705930251239e-11
254	SERINC1	inhib-LHX9	0.32021612	3.727494e-14	0.343700448142015	7.73680069242389e-11
255	ATP6V1D	inhib-LHX9	0.32018948	0.009379941	0.511341962535935	9.84379202763242e-11
256	PRDX1	inhib-LHX9	0.31370348	2.8058366e-11	0.524779805090169	1.75845776475391e-10
257	PNRC1	inhib-LHX9	0.31330955	5.705204e-14	0.360554953886747	1.75933771801982e-10
258	NACA	inhib-LHX9	0.31199646	0.0037432453	0.466362026997966	2.4149167777643703e-10
259	TUBA4A	inhib-LHX9	0.3098086	0.0003927526	0.77303579312805	3.52895977780511e-10
260	LAMA2	inhib-LHX9	0.30880564	3.5677134e-15	0.897271158422066	3.74232029487581e-10
261	CAMK2D	inhib-LHX9	0.30793762	1.6962163e-32	0.478537483831865	5.29214537242102e-10
262	HSPA13	inhib-LHX9	0.30636978	1.9662319e-11	0.320858451603901	5.31441026547851e-10
263	ENO1	inhib-LHX9	0.30396008	4.4572877e-07	0.392756799288434	6.3985025445074e-10
264	SPCS1	inhib-LHX9	0.30219316	5.88776e-09	0.424514518670005	6.92714939833664e-10
265	CD59	inhib-LHX9	0.3011583	3.8744627e-08	0.506960313235704	1.05876148041859e-09
266	GABRG1	inhib-LHX9	0.30072427	3.8483114e-09	0.462267682032488	1.27977012095175e-09
267	PSD3	inhib-LHX9	0.2940539	4.9856306e-09	0.597978139100588	1.70855629975437e-09
268	CD63	inhib-LHX9	0.29259932	2.0871974e-07	0.606950762083939	1.89242532895947e-09
269	MAP1LC3A	inhib-LHX9	0.2914878	7.1251714e-14	0.706698865658889	1.90967748831138e-09
270	ARPP19	inhib-LHX9	0.28674126	1.971406e-15	0.592787970185734	2.48775978488066e-09
271	GNG3	inhib-LHX9	0.28384894	1.4409764e-10	0.604230911078664	2.70758760063015e-09
272	SET	inhib-LHX9	0.28221297	4.9260502e-09	0.492259002212655	3.37555206287599e-09
273	ATP6V1E1	inhib-LHX9	0.2817394	2.401905e-09	0.350622919906009	3.79840750137108e-09
274	MLLT11	inhib-LHX9	0.28040457	9.3075634e-08	0.700733238928474	4.20898531682935e-09
275	ZFHX4	inhib-LHX9	0.27745962	0.000806686	0.644154584830504	9.262024592804291e-09
276	SCG3	inhib-LHX9	0.2756198	2.3393187e-10	0.477162594995777	1.16746343040219e-08
277	TRAPPC5	inhib-LHX9	0.26888728	1.0747345e-05	0.549339904388003	1.91776099213366e-08
278	TMA7	inhib-LHX9	0.26492536	1.6499021e-07	0.584414787672629	2.95526902141016e-08
279	TUBB3	inhib-LHX9	0.26051444	4.927849e-10	0.419637821486045	5.09569115579433e-08
280	BACH2	inhib-LHX9	0.25730944	9.650416e-11	0.462091090394193	8.56428904122657e-08
281	FAM126A	inhib-LHX9	0.25567794	3.6965478e-10	0.466555807178524	1.04227594414832e-07
282	NAP1L5	inhib-LHX9	0.25429225	1.8068754e-07	0.596915004567076	1.34462021037251e-07
283	ERLEC1	inhib-LHX9	0.25397682	5.4997125e-11	0.49174844861877	1.38998888727807e-07
284	LRRTM3	inhib-LHX9	0.24855042	6.853521e-05	0.361863488070687	2.27005359289991e-07
285	LDHA	inhib-LHX9	0.24754441	0.00056443515	0.343065187587271	2.45460722122781e-07
286	SPOCK3	inhib-LHX9	0.2438575	1.7745321e-09	0.53332250515273	3.00016177239826e-07
287	PSMB5	inhib-LHX9	0.23589575	1.4817804e-06	0.328855792590987	4.67843721461383e-07
288	CKB	inhib-LHX9	0.2292651	4.000701e-06	0.512504474639291	9.31962950218097e-07
289	TSHZ2	inhib-LHX9	0.22886181	1.4957242e-05	0.500813970670658	9.56521413893043e-07
290	CXXC4	inhib-LHX9	0.22230458	0.003075765	0.511386849811445	1.39529159962056e-06
291	RUNX1T1	inhib-LHX9	0.21732509	2.3531895e-05	0.798092215094031	1.79342307098848e-06
292	TUBB	inhib-LHX9	0.21646273	0.0021872905	0.304413647799034	1.79456168984101e-06
293	PFN2	inhib-LHX9	0.21591473	4.4041762e-08	0.484955789539702	2.02351831985883e-06
294	SEMA3A	inhib-LHX9	0.21517229	0.00015003514	0.29176066920853	2.12692689479721e-06
295	CALN1	inhib-LHX9	0.21419573	4.3019572e-19	0.31288172906492	2.25391572263539e-06
296	RIT2	inhib-LHX9	0.21007693	1.600158e-05	0.435384146714915	3.48397057997096e-06
297	GRIN2A	inhib-LHX9	0.20974219	3.6671918e-05	0.268595301548419	3.68181772070072e-06
298	MTPN	inhib-LHX9	0.20819902	3.4961377e-06	0.424670871199743	4.43560085735605e-06
299	NPAS2	inhib-LHX9	0.20009053	1.0282069e-08	0.575705807003682	8.4045480115428e-06
300	NPNT	inhib-LHX9	0.19672847	1.8282868e-05	0.39314305796334	9.93255193319295e-06
301	L3MBTL4	inhib-LHX9	0.19526604	6.621976e-08	0.326935321101001	1.14049756449211e-05
302	SYNPR	inhib-LHX9	0.19390482	1.995125e-06	0.39871857132169	1.15326245323069e-05
303	UTRN	inhib-LHX9	0.193874	0.0007273448	0.371439596288382	1.16563154700419e-05
304	CYP51A1	inhib-LHX9	0.18471992	0.00014876436	0.285067901895507	2.94563361543334e-05
305	PCDH17	inhib-LHX9	0.17566872	0.0611505	0.282349713985445	5.53400220903982e-05
306	PDE5A	inhib-LHX9	0.13818628	0.0013234138	0.301785931219053	0.0005333638721147
307	SCOC	inhib-LHX9	0.13697839	0.0078183925	0.347378607322321	0.000567294390495
308	FNDC3B	inhib-LHX9	0.13169721	0.0010682289	0.31546716112306	0.0007905854316492
309	PCDH10	inhib-LHX9	0.13144153	1.6703038e-05	0.38081786847971	0.0008152325296332
310	NETO1	inhib-LHX9	0.114005685	0.020458631	0.358849417211296	0.0027513437717824
311	PRLR	inhib-LHX9	0.0945698	0.038927346	0.293673892927814	0.0085365913838617
312	TMEM132C	inhib-SST	-0.0017576218	0.73835903	-0.465152641085904	0.0004026099612198
313	KCNIP1	inhib-SST	-0.007343769	0.5932382	-0.646471935097756	0.0005772998810897
314	ANKRD30BL	inhib-SST	-0.009953022	0.47367492	-0.467056278555888	0.0005788071153461
315	SVEP1	inhib-SST	-0.015802383	0.72672546	-0.635701088108756	0.001025363705454
316	GRIP2	inhib-SST	-0.048068523	0.8708789	-0.616408743904376	0.00405702815795
317	ARHGAP24	inhib-SST	-0.050143242	0.99254626	-0.562113605606493	0.0043542096435402
318	INPP1	inhib-SST	-0.054172516	0.9175642	-0.682790361721356	0.0050799375641126
319	GSE1	inhib-SST	-0.13363361	0.97302735	-0.542152861004025	0.0068714367310837
320	R3HDM2	inhib-SST	-0.5619018	4.0961976e-09	-0.304504106796408	0.0084821751261129
321	SUSD4	inhib-SST	-0.546762	5.7742204e-06	-0.494976861589307	0.0085054791345463
322	FOXK2	inhib-SST	-0.5112455	0.0004934819	-0.570492068931507	0.0087302233403858
323	NECAB1	inhib-SST	-0.50665355	4.201757e-05	-0.401290900701418	0.0091705403302031
324	SNAP25	inhib-SST	0.39954257	0.05506067	0.277895137184599	4.25159527204272e-10
325	EEF1A1	inhib-SST	0.32783735	0.16444717	0.777537330254101	8.8902947044341e-06
326	UBC	inhib-SST	0.32336426	0.0040585757	0.474153777760521	7.64324840102318e-05
327	SCG2	inhib-SST	0.1568563	0.19554506	0.487543872943847	0.0048731093715267
328	ESRRG	inhib-PENK	-0.00041100383	0.95193094	-1.11213155584985	2.27003429656539e-27
329	KCND2	inhib-PENK	-0.00051665306	0.999231	-0.784514904361657	3.0339036837143404e-23
330	MAP2K6	inhib-PENK	-0.0008940995	0.9687516	-2.03127848082508	3.0339036837143404e-23
331	C2CD5	inhib-PENK	-0.0009279251	1.0	-0.538373049859526	1.57923539945478e-22
332	TARBP1	inhib-PENK	-0.0009560585	0.96428114	-0.589030725461376	3.99111347051996e-22
333	KCNJ3	inhib-PENK	-0.00097209215	0.9448259	-1.70417583526872	4.40614218345363e-22
334	BRINP3	inhib-PENK	-0.0021090508	0.9709039	-0.556771771211659	3.4270159785515e-21
335	SLC4A10	inhib-PENK	-0.0023266077	0.9919848	-0.441403252075395	1.86117562787205e-18
336	DENND1B	inhib-PENK	-0.0023530722	0.99819064	-0.665458690321595	2.2598004904512802e-17
337	PPM1H	inhib-PENK	-0.0024789572	1.0	-1.58269506835268	2.3493985194112705e-17
338	TBC1D5	inhib-PENK	-0.0030323863	0.946192	-0.768547998202792	2.3184591511762597e-16
339	TTC8	inhib-PENK	-0.0030866861	0.8847777	-0.727347828629081	1.2558824429880301e-15
340	SPAG16	inhib-PENK	-0.0037025213	0.982317	-0.501329070079288	2.58206589422252e-15
341	LRRC4C	inhib-PENK	-0.0043787956	0.3531541	-0.497477855390166	3.93335975596755e-15
342	RBMS3	inhib-PENK	-0.0046717077	0.85327077	-0.995300027014061	4.0191051971105706e-15
343	ERBB4	inhib-PENK	-0.0052179843	0.9537436	-0.340930994684497	5.67791980552203e-15
344	OLFM3	inhib-PENK	-0.0062693805	0.9307725	-0.604251087545467	1.33229229604104e-14
345	GULP1	inhib-PENK	-0.008090019	0.6037052	-0.803107218961499	2.1405193432428e-14
346	SCN1A	inhib-PENK	-0.008419752	0.9107268	-0.336807805553685	6.6662179931475e-14
347	FRMD4A	inhib-PENK	-0.009754419	0.962681	-0.50421464597069	9.095516169338481e-14
348	NAALAD2	inhib-PENK	-0.010133743	1.0	-1.03109685409772	9.095516169338481e-14
349	EPB41	inhib-PENK	-0.01056242	0.9862478	-0.498016193326499	1.64684301670537e-13
350	FOXP2	inhib-PENK	-0.01058054	0.42071488	-2.712234187947	1.83637638729007e-13
351	MPP7	inhib-PENK	-0.010853708	0.996567	-0.354409627286701	2.66768105543984e-13
352	KCNT2	inhib-PENK	-0.013621807	0.9653001	-0.475274397127798	5.14991118189714e-13
353	SLITRK5	inhib-PENK	-0.01472187	0.80782753	-0.35352422328239	8.09628469581882e-13
354	NCAM1	inhib-PENK	-0.017559528	0.92133266	-0.353361971965755	1.05670747256427e-12
355	ASTN2	inhib-PENK	-0.019089222	0.7615852	-1.28024195616192	1.28446995912161e-12
356	RASGRF1	inhib-PENK	-0.019975841	1.0	-1.49198451917086	2.15843876818354e-12
357	MPPED2	inhib-PENK	-0.024544716	0.681729	-1.24171056693109	4.21380042770889e-12
358	GALNTL6	inhib-PENK	-0.032018185	1.0	-0.681871526370431	5.32024236911693e-12
359	ADAMTS19	inhib-PENK	-0.036043644	0.30002844	-0.373520357921296	7.91366706955635e-12
360	UNC13C	inhib-PENK	-0.040949345	0.84171534	-0.371218985181011	1.4089712737461598e-11
361	UNC80	inhib-PENK	-0.041259766	0.9709039	-0.403010094374558	1.41844309508749e-11
362	ARPP21	inhib-PENK	-0.05355358	0.9034095	-0.398612440673327	1.9554035543651e-11
363	FIGN	inhib-PENK	-0.10175872	0.9573265	-0.749099835242319	2.09145075339292e-11
364	HECW2	inhib-PENK	-0.14197564	0.8886366	-0.426410681408838	2.5954234620036095e-11
365	ICA1L	inhib-PENK	-1.2871295	0.0	-0.421737013798733	3.70771655645564e-11
366	MTAP	inhib-PENK	-1.2350786	1.9095044e-30	-1.06064940207594	3.81246788936202e-11
367	KLHL23	inhib-PENK	-1.2074314	0.0	-0.71716511656025	5.26249484425914e-11
368	THSD7A	inhib-PENK	-1.1979666	3.5245768e-37	-0.47263411230729	5.26249484425914e-11
369	TMEM117	inhib-PENK	-1.1961741	0.0	-0.925749998511364	5.26249484425914e-11
370	KHDRBS2	inhib-PENK	-1.1643634	1.2729342e-25	-0.518777408561915	6.048331336755269e-11
371	FUT9	inhib-PENK	-1.0704508	3.685162e-19	-0.368054560349591	8.972176149217269e-11
372	XKR9	inhib-PENK	-1.0677131	9.605556e-25	-0.854594775505838	1.07075090388692e-10
373	SLC39A10	inhib-PENK	-1.0431925	9.956971e-38	-0.430951812677032	1.17025341481803e-10
374	UNC5C	inhib-PENK	-1.0362164	1.02585126e-16	-0.372450035874463	1.19670084865627e-10
375	POLI	inhib-PENK	-1.0341661	8.761825000000001e-23	-0.668816909032669	1.78392830638496e-10
376	MARCH11	inhib-PENK	-0.9954901	5.212674e-18	-0.758099150685625	2.52350002114845e-10
377	DLC1	inhib-PENK	-0.99341226	1.7440023e-26	-0.421140883794408	2.77930950642052e-10
378	ELAVL2	inhib-PENK	-0.9574832	6.775451000000001e-29	-0.817819257409311	3.13509172769799e-10
379	SPEF2	inhib-PENK	-0.93368053	1.8771627e-25	-1.27326622619987	3.2280650810623e-10
380	ASTN1	inhib-PENK	-0.92940545	7.192686e-24	-0.319046230235529	3.60008960964619e-10
381	FAM3C	inhib-PENK	-0.9290509	5.8310385e-14	-0.652112259698112	3.98515391421696e-10
382	TTC39B	inhib-PENK	-0.9003717	1.11483395e-26	-1.02356361356346	4.62682063565571e-10
383	DLEU7	inhib-PENK	-0.8944223	7.5712625e-21	-1.22866675004345	4.73952178886204e-10
384	RCOR3	inhib-PENK	-0.8859849	1.0019527000000001e-21	-0.897675708431333	5.13465030971963e-10
385	RBM4	inhib-PENK	-0.8757949	2.983386e-23	-1.06524981610479	5.21320889409657e-10
386	GTDC1	inhib-PENK	-0.8647859	1.1128915e-14	-1.1551550204518	6.07670032085674e-10
387	FAM171B	inhib-PENK	-0.8571441	3.3491994e-11	-0.370285047219179	6.8997910971955e-10
388	RGS8	inhib-PENK	-0.8545573	2.5575027e-16	-0.302287947311745	6.9081136977211e-10
389	SUMF1	inhib-PENK	-0.85094976	2.9081712000000004e-16	-0.268349918969589	7.73461690284932e-10
390	SEMA6D	inhib-PENK	-0.84965456	3.5481463000000003e-26	-1.03445437561189	7.84665429886745e-10
391	AIG1	inhib-PENK	-0.8473208	1.6579921e-15	-0.465003633288178	9.32104299613715e-10
392	FCHSD2	inhib-PENK	-0.8419272	3.3476454e-21	-1.20230963390998	1.01162724418311e-09
393	IGSF11	inhib-PENK	-0.82606757	1.2990452999999998e-29	-0.665212694568166	1.2044306625860102e-09
394	RIMS1	inhib-PENK	-0.8247647	8.989468e-21	-0.306800230153458	2.24330708759413e-09
395	PTPRR	inhib-PENK	-0.81861115	8.503862e-18	-1.09348383868487	2.47229538811816e-09
396	STAU2	inhib-PENK	-0.81209874	7.882825e-27	-0.386814945082268	2.5962828169370803e-09
397	URI1	inhib-PENK	-0.81039286	5.301856699999999e-18	-0.800435225220906	3.14305527081342e-09
398	CDH18	inhib-PENK	-0.77085876	7.35545e-09	-0.53435252470474	3.1440406976569303e-09
399	PCSK2	inhib-PENK	-0.7688427	1.1769356e-26	-1.04564670149857	3.614030227404809e-09
400	ZDHHC2	inhib-PENK	-0.7682409	2.9398635e-07	-1.02271995996339	3.73551681013566e-09
401	NAALADL2	inhib-PENK	-0.7589834	4.436402e-16	-0.728475228154553	4.46664745800314e-09
402	PPIP5K2	inhib-PENK	-0.7587135	1.763869e-24	-0.933540140783736	5.27018695794372e-09
403	KIAA1841	inhib-PENK	-0.75350666	1.6192742000000002e-16	-0.61452449888496	5.8630648096678315e-09
404	SIDT1	inhib-PENK	-0.7449096	6.646075000000001e-23	-0.387021449948006	6.2946396621329e-09
405	OSBPL6	inhib-PENK	-0.7304051	2.983386e-23	-0.324009946265068	7.185590664892191e-09
406	TNNI3K	inhib-PENK	-0.72216845	4.1622604e-22	-1.25142955991109	7.4264733689192e-09
407	TMEM232	inhib-PENK	-0.71990657	1.157998e-13	-1.59033273749622	7.629927004494621e-09
408	PKD2	inhib-PENK	-0.71833014	7.019406e-14	-0.722060844983606	8.084025822626751e-09
409	ANKRD36	inhib-PENK	-0.7166457	4.4037036e-09	-0.340248815493434	8.34368802591419e-09
410	PURG	inhib-PENK	-0.7018736	1.2302542e-25	-0.564664686136429	1.29438853127392e-08
411	DACH1	inhib-PENK	-0.7017603	3.3998374e-17	-1.39449615621913	1.34897600458773e-08
412	RALYL	inhib-PENK	-0.69693094	7.770243e-18	-0.263659429881152	1.42755412420672e-08
413	TNIK	inhib-PENK	-0.68937397	7.576576e-10	-0.390870297279054	2.14074739453351e-08
414	PDCD4	inhib-PENK	-0.68556905	4.7020553e-18	-0.326255729563513	2.15876332710651e-08
415	ROBO2	inhib-PENK	-0.68484664	2.0623743e-19	-0.479315522849973	2.30754152646658e-08
416	PHKB	inhib-PENK	-0.6841092	2.2729406000000002e-17	-0.348737832557669	2.33788723739126e-08
417	TPD52L1	inhib-PENK	-0.67700577	4.453205e-09	-0.353848809192225	2.46552904629038e-08
418	ADAM22	inhib-PENK	-0.6654222	1.1086084e-07	-0.346921609666955	3.04869702489716e-08
419	PPP4R4	inhib-PENK	-0.66198134	3.2640487e-24	-0.746021007559561	3.10593100019624e-08
420	NHLRC3	inhib-PENK	-0.66192293	4.045662e-16	-0.75038872167183	3.58767699597931e-08
421	POU2F1	inhib-PENK	-0.65904003	1.2922302e-24	-0.371899409242685	3.87206756451093e-08
422	ZNF385D	inhib-PENK	-0.646003	3.2501257e-10	-0.314476799968885	4.26485565143174e-08
423	PDE3B	inhib-PENK	-0.63950896	2.8610417e-10	-0.759756205776766	4.88095135718129e-08
424	RSRC1	inhib-PENK	-0.630759	5.915067e-14	-0.45666047898183	5.71266781558853e-08
425	CDH13	inhib-PENK	-0.6203151	8.3194275e-14	-0.498334129883063	6.35550861509125e-08
426	EPHA7	inhib-PENK	-0.6201049	7.6564745e-14	-0.373986514087148	6.35550861509125e-08
427	EIF4E3	inhib-PENK	-0.61877346	3.645759699999999e-18	-0.416748251821399	7.9950691292824e-08
428	ADGRG7	inhib-PENK	-0.6162131	2.6415034e-15	-4.45455444287824	8.13292568721184e-08
429	PRSS23	inhib-PENK	-0.61517835	6.3080874e-09	-1.30184804307856	8.19141599301148e-08
430	RPH3A	inhib-PENK	-0.6133613	9.894703e-19	-1.15271302873205	8.19141599301148e-08
431	DYNC2LI1	inhib-PENK	-0.60643053	5.962297e-12	-0.678771124940874	9.17243245501282e-08
432	TMEM266	inhib-PENK	-0.60286045	1.6663189e-05	-0.824649275072141	9.69302170472486e-08
433	UGGT2	inhib-PENK	-0.60160995	1.3867106e-09	-0.331705503744663	9.75522597125455e-08
434	NRG2	inhib-PENK	-0.59883904	2.9768194e-13	-0.501230508820391	1.32206126793468e-07
435	ZNF618	inhib-PENK	-0.59581167	1.1289267e-22	-1.1528389681075	1.39561441021028e-07
436	NCALD	inhib-PENK	-0.59567404	3.8710052000000005e-26	-0.314223171517867	1.41378749664293e-07
437	FBXL7	inhib-PENK	-0.5940809	1.1626172e-16	-0.618729239576165	2.07476715095511e-07
438	CXCL14	inhib-PENK	-0.5913267	9.169972e-15	-1.55608311667831	2.41330166496888e-07
439	GOLGA8B	inhib-PENK	-0.59119487	2.8643242e-14	-0.36057077203373	2.54945573022101e-07
440	ZRANB3	inhib-PENK	-0.5853262	2.6139219e-12	-0.949976813797215	3.02998123793356e-07
441	GARNL3	inhib-PENK	-0.58454907	7.4146895e-17	-1.23119767017921	3.17359149224803e-07
442	ANO4	inhib-PENK	-0.5837345	2.3076875e-13	-1.29667449402897	3.20889524231709e-07
443	SCLT1	inhib-PENK	-0.5836055	4.7335886e-15	-0.803155229033796	3.45156964476749e-07
444	CYP7B1	inhib-PENK	-0.580128	7.1519613e-12	-1.00543228176569	3.84697526887018e-07
445	FAM13A	inhib-PENK	-0.5797694	6.995154e-20	-1.11571500929749	4.29820477131716e-07
446	NTNG1	inhib-PENK	-0.5785947	2.8274637e-14	-0.746864761993567	5.1730512319132e-07
447	PHTF1	inhib-PENK	-0.558089	1.2980512e-14	-0.814198051667207	7.21529934587342e-07
448	SYNE1	inhib-PENK	-0.55630374	7.028586e-15	-0.279736432929822	7.952240330782e-07
449	EPHA6	inhib-PENK	-0.5559778	2.7139274e-13	-0.449946169462287	8.46713501666758e-07
450	PREX2	inhib-PENK	-0.5546117	1.6301567e-15	-0.384007881811161	9.07563331673053e-07
451	PIK3R1	inhib-PENK	-0.5530298	2.1135259e-23	-0.433826274105879	9.14540078975293e-07
452	TRIM69	inhib-PENK	-0.5505717	2.3951147e-12	-0.814694442080393	9.23858538794313e-07
453	FAR1	inhib-PENK	-0.5455973	6.167707e-11	-0.699756726271059	1.06377091719264e-06
454	CFAP221	inhib-PENK	-0.5431621	2.0841088e-13	-1.12102930047593	1.14516881990739e-06
455	SENP7	inhib-PENK	-0.5393324	7.0686005e-15	-0.747581844157483	1.28066583725789e-06
456	NOS1AP	inhib-PENK	-0.53623915	1.8931312e-09	-0.453542782731716	1.47802871728839e-06
457	TACC2	inhib-PENK	-0.53619385	4.336608e-05	-0.90203724099731	1.52149201149122e-06
458	NT5DC1	inhib-PENK	-0.53609085	0.00011334969	-0.476843932700172	1.53606171251955e-06
459	GPC6	inhib-PENK	-0.5345252	1.4167075e-16	-0.505078172657701	1.61044211712496e-06
460	STK3	inhib-PENK	-0.5337689	0.00011061087	-1.18506054268578	1.61545731454253e-06
461	ATP6AP1L	inhib-PENK	-0.5282335	6.92892e-14	-0.956325667887693	1.66415585464839e-06
462	MTUS1	inhib-PENK	-0.521574	1.3291045e-11	-0.603393923885911	2.11528276951633e-06
463	TMEM168	inhib-PENK	-0.521538	1.651512e-08	-0.902828748185608	2.12975396328024e-06
464	ASPH	inhib-PENK	-0.51609576	5.550098e-10	-0.556614530986756	2.34246066653947e-06
465	TSEN15	inhib-PENK	-0.51597244	5.8634217e-13	-0.315118624450521	2.343465609904e-06
466	HACL1	inhib-PENK	-0.51146245	9.266973000000001e-18	-0.613629381399433	2.80257378593548e-06
467	KCNH7	inhib-PENK	-0.51012874	3.408524e-10	-0.308761655648118	3.00157732429103e-06
468	TTC13	inhib-PENK	-0.5097308	5.5563962e-14	-0.676288236149497	3.06857915461903e-06
469	AGL	inhib-PENK	-0.50836706	2.2956517e-10	-0.803056088278756	3.31110746253381e-06
470	STK39	inhib-PENK	-0.5030308	0.00036206105	-0.368752757378549	3.98468605744187e-06
471	ARL15	inhib-PENK	-0.48869896	8.343456e-09	-0.405724271748426	4.87661055615788e-06
472	GPR149	inhib-PENK	-0.48869324	1.8385948e-09	-1.27691247270219	5.11118319600366e-06
473	GPRIN3	inhib-PENK	-0.48355472	1.9653366e-09	-0.327767019499458	5.80952124605796e-06
474	PRDM5	inhib-PENK	-0.4835055	2.7846045e-06	-1.0953064897133	5.81833932520436e-06
475	ARL6	inhib-PENK	-0.479856	2.1498924e-14	-0.376040445594418	5.88241372809051e-06
476	ITPR1	inhib-PENK	-0.4797511	6.294917e-14	-0.32968016251322	5.88241372809051e-06
477	SLC11A2	inhib-PENK	-0.47822595	8.663801e-06	-0.513015478114024	6.06801905921984e-06
478	SLC7A14	inhib-PENK	-0.47412276	1.1327811e-10	-0.697626908459334	6.36179978283367e-06
479	PTPRZ1	inhib-PENK	-0.46493673	3.837972200000001e-21	-1.16145754653346	7.07649369072911e-06
480	CNTNAP4	inhib-PENK	-0.46452123	2.5724637e-13	-0.337372551381115	7.15604101704138e-06
481	AGPS	inhib-PENK	-0.46093845	4.4987084e-15	-0.736925779945899	7.59242074455898e-06
482	DPY19L2	inhib-PENK	-0.4563818	9.980307e-09	-0.840783457521755	7.8395307796944e-06
483	CEP192	inhib-PENK	-0.45507216	1.6019271e-08	-0.517370293344187	7.98888884284636e-06
484	CAMK2A	inhib-PENK	-0.45501697	1.9252358e-13	-0.305520301934093	8.21090349754424e-06
485	HMGCLL1	inhib-PENK	-0.4541812	1.7433173e-11	-0.517835041625162	8.21090349754424e-06
486	ANKH	inhib-PENK	-0.45269167	2.7641965e-05	-0.345917500967316	8.43868767634136e-06
487	WSB1	inhib-PENK	-0.44893408	1.7356546e-06	-0.293685006055527	8.77198207599348e-06
488	TBC1D30	inhib-PENK	-0.44542837	1.5378575e-09	-0.325162515322203	1.02380995344233e-05
489	ZNF804B	inhib-PENK	-0.44484663	6.371662e-11	-0.467094049360536	1.03305037492811e-05
490	EEF2K	inhib-PENK	-0.44248378	4.137574e-07	-1.02767211995069	1.12814854060303e-05
491	SMAD3	inhib-PENK	-0.44173896	4.695727e-16	-0.340839609584237	1.13123858329446e-05
492	SYCP2L	inhib-PENK	-0.43997246	3.565199e-11	-0.999124746676669	1.18055476671589e-05
493	PARP8	inhib-PENK	-0.43676817	7.368123e-07	-0.775594392124036	1.27915470578485e-05
494	EPHA10	inhib-PENK	-0.43528318	2.8179892e-07	-0.741139110794097	1.49794906505492e-05
495	ENTPD3	inhib-PENK	-0.43372887	2.286006e-13	-0.675352484485362	1.52401862814208e-05
496	RSAD2	inhib-PENK	-0.4328375	1.890846e-14	-0.936929992698326	1.52401862814208e-05
497	SLC13A3	inhib-PENK	-0.43257308	0.003153638	-0.86859557691964	1.52401862814208e-05
498	VSTM2A	inhib-PENK	-0.42976582	1.7340118e-06	-0.32426212783052	1.52401862814208e-05
499	KIAA1217	inhib-PENK	-0.42924118	6.7593356e-07	-1.11895567115685	1.5952356076298e-05
500	TUSC3	inhib-PENK	-0.42921317	2.6437473e-07	-0.281164674162158	1.6012881321612e-05
501	MANBA	inhib-PENK	-0.42808545	1.3308733e-08	-0.737520914166194	1.6218350126397e-05
502	SLCO5A1	inhib-PENK	-0.42781568	5.0507495e-08	-0.711265116448522	1.65327399856596e-05
503	DZIP1	inhib-PENK	-0.42781186	1.9293047e-08	-0.769226339149525	1.71561556025137e-05
504	COG6	inhib-PENK	-0.42423224	0.00012819504	-0.370725502064338	2.03869236204659e-05
505	VPS13A	inhib-PENK	-0.4229393	1.937916e-09	-0.403922772641695	2.08421566903871e-05
506	GPC5	inhib-PENK	-0.4217949	2.1923347e-08	-0.373381439131747	2.35272205479409e-05
507	TATDN3	inhib-PENK	-0.4199164	6.0275926e-07	-0.828923257193286	2.6192942004319e-05
508	LRRC28	inhib-PENK	-0.4190688	0.00014323553	-0.574249371504359	2.65103583471253e-05
509	KCTD3	inhib-PENK	-0.4186859	2.7945651e-08	-0.603415965025839	2.66128313089434e-05
510	SNTG1	inhib-PENK	-0.41743517	4.417652e-08	-0.295759364776679	2.78126189148753e-05
511	LRIG2	inhib-PENK	-0.41734838	5.384853e-05	-0.442746990746073	2.84531873467306e-05
512	TTC7A	inhib-PENK	-0.4153257	2.356357e-11	-0.457373722111317	3.03519052182819e-05
513	CEP68	inhib-PENK	-0.41430497	3.1818837e-07	-0.580274976322801	3.12835104346227e-05
514	DSCAM	inhib-PENK	-0.41363025	5.7078426e-09	-0.478515822391138	3.13814637133981e-05
515	TET1	inhib-PENK	-0.41240025	6.887428e-06	-1.24077884653501	3.52951116352526e-05
516	FBXO22	inhib-PENK	-0.41214514	4.438927e-06	-0.617862103822063	3.61646893681301e-05
517	ELP2	inhib-PENK	-0.4079824	1.3695473e-10	-0.324450154992316	3.78922781857085e-05
518	EML6	inhib-PENK	-0.40625083	5.3833173e-07	-0.605192981743641	4.37052303697405e-05
519	ST3GAL6	inhib-PENK	-0.4060452	1.1734113e-05	-0.427430707774594	4.41104392439561e-05
520	EFCAB7	inhib-PENK	-0.40329033	8.105102e-10	-0.758782523716993	4.47731970240239e-05
521	CHRM3	inhib-PENK	-0.40126848	2.5575027e-16	-0.71103770913477	4.47787776774904e-05
522	CDH10	inhib-PENK	-0.4000442	8.999742e-07	-0.35129941632616	4.59716594530689e-05
523	MTSS1	inhib-PENK	-0.39606166	6.6938424e-06	-0.296609808077248	5.36645786457677e-05
524	PTCHD4	inhib-PENK	-0.38911295	2.345966e-06	-0.75233593083138	6.49555454538796e-05
525	USP40	inhib-PENK	-0.38836622	7.374191e-06	-0.713283139428233	6.89913301018011e-05
526	ARHGAP22	inhib-PENK	-0.38759613	1.579887e-06	-0.558281112702226	7.12230994577548e-05
527	ST6GAL2	inhib-PENK	-0.38304996	1.6022466e-07	-0.408234900409145	7.56341567130706e-05
528	AMY2B	inhib-PENK	-0.3812976	7.2402584e-11	-0.608532199784165	8.29664112707577e-05
529	WWOX	inhib-PENK	-0.37971687	0.002557701	-0.62966952163036	8.33571213647407e-05
530	PLCL2	inhib-PENK	-0.37857437	1.9814022e-06	-0.326826788996483	8.64457845021054e-05
531	SEC14L5	inhib-PENK	-0.37845826	0.00015129604	-0.603537831716232	8.72148243012873e-05
532	SPATA7	inhib-PENK	-0.37831128	0.00094410195	-0.741956100419738	8.75652732933081e-05
533	RAB3C	inhib-PENK	-0.376657	1.0526268e-06	-0.436112769397174	9.16864049152855e-05
534	CARF	inhib-PENK	-0.37611723	0.020534448	-0.626156016897815	9.23006455555473e-05
535	CCDC191	inhib-PENK	-0.3739382	9.0289603e-07	-0.716157513616682	9.6068806745383e-05
536	DPH6	inhib-PENK	-0.37241554	0.011854911	-0.379762640501529	0.0001065382992876
537	WDSUB1	inhib-PENK	-0.37039185	6.875505e-06	-0.640924181369488	0.0001091054056887
538	TOX	inhib-PENK	-0.36605215	2.4137134e-07	-1.17020065793963	0.0001209763053993
539	CENPP	inhib-PENK	-0.36423707	0.00012826959	-0.836589656466907	0.0001262278627028
540	NMD3	inhib-PENK	-0.36328554	1.2834794e-06	-0.797373285126232	0.0001276895766434
541	FILIP1	inhib-PENK	-0.36167645	1.0930726e-05	-0.584177510301839	0.0001328717111518
542	PRUNE2	inhib-PENK	-0.36089516	8.770721e-07	-0.515970729238648	0.000148847679676
543	EFCAB6	inhib-PENK	-0.36027014	4.318082e-06	-0.758560609060013	0.0001525835177364
544	SLC9C2	inhib-PENK	-0.35803843	3.671664e-06	-0.481062908507986	0.0001534576663124
545	LRRK2	inhib-PENK	-0.35553288	0.000106254316	-0.308473218308377	0.0001592957932593
546	ST6GALNAC3	inhib-PENK	-0.35440636	1.1413922e-05	-0.995354964299128	0.0001594630050206
547	RNF146	inhib-PENK	-0.35287714	2.8749267e-11	-0.771441433704034	0.0001731595861596
548	ST8SIA6	inhib-PENK	-0.35062793	2.4328692e-13	-0.685852616800515	0.0001784179567306
549	ZNF518A	inhib-PENK	-0.34827256	4.4616913e-06	-0.634634225389629	0.0002067964450372
550	ZNF254	inhib-PENK	-0.34753907	2.5495432e-05	-0.28025747039492	0.0002096141121202
551	TNRC6C	inhib-PENK	-0.34726143	2.3809572e-07	-0.685779199945592	0.0002129017722743
552	PIK3R3	inhib-PENK	-0.34342146	2.593566e-06	-0.681626650825929	0.0002295881103418
553	PLCXD3	inhib-PENK	-0.33805466	2.6916524e-07	-0.313818425932318	0.0002681455713967
554	STYK1	inhib-PENK	-0.33762366	2.1991758e-07	-0.651459273831261	0.0002790201736425
555	CAMKMT	inhib-PENK	-0.33740568	3.277187e-05	-0.443939665329175	0.0002812735356192
556	VWC2L	inhib-PENK	-0.33441448	0.0001997489	-0.363499964201321	0.0003037322464717
557	NR2C1	inhib-PENK	-0.33410776	3.8097342e-06	-0.400345997736352	0.0003200643158265
558	CRYL1	inhib-PENK	-0.33324367	5.431889e-07	-0.264176110806773	0.00033557436254
559	HERC4	inhib-PENK	-0.33158135	2.7846045e-06	-0.691377543973976	0.0003601141689266
560	NEO1	inhib-PENK	-0.33140945	2.6160699e-06	-0.594107425380351	0.0003676823169095
561	GALNT7	inhib-PENK	-0.33054388	1.0878601e-05	-0.46129934533669	0.0003726631152393
562	MCTP1	inhib-PENK	-0.33022547	0.000108216125	-0.344259506575275	0.0003763736586063
563	OSBPL9	inhib-PENK	-0.3290233	2.8709612e-10	-0.533450116768891	0.0003951414831445
564	HOMER2	inhib-PENK	-0.3284725	4.2300075e-05	-0.430933082404963	0.000396564330971
565	SULF2	inhib-PENK	-0.3280475	4.9291402e-06	-0.469952527155994	0.000396564330971
566	EPHA3	inhib-PENK	-0.32315564	0.00011814061	-0.697855430373256	0.0004522166612179
567	CCNYL1	inhib-PENK	-0.32074785	0.00012019695	-0.537127473207426	0.0004610737194704
568	CNTLN	inhib-PENK	-0.31941938	3.6660582e-05	-0.631648038045721	0.0005018682496724
569	UMAD1	inhib-PENK	-0.31879532	8.1276914e-05	-1.11568746106081	0.0005018682496724
570	THADA	inhib-PENK	-0.31772554	1.3037877e-05	-0.337384820973439	0.0005107168141292
571	DTWD1	inhib-PENK	-0.31718874	3.2773918e-05	-0.461863670009754	0.0005110110259165
572	CACNG7	inhib-PENK	-0.31679296	0.0012857374	-0.676971990910774	0.0005135852950564
573	PAAF1	inhib-PENK	-0.31664848	7.100659e-05	-0.516124991680164	0.0005278650011471
574	GLB1L3	inhib-PENK	-0.31581807	4.4265385e-06	-0.807359506906333	0.0005333862726143
575	MIOS	inhib-PENK	-0.31568658	3.264556e-06	-0.553946242686312	0.0005431317549269
576	TRDMT1	inhib-PENK	-0.3150053	5.391265e-06	-0.578636878043233	0.0005435471216435
577	BRINP2	inhib-PENK	-0.31479537	0.0001627459	-0.270115120809546	0.000547932628048
578	SETBP1	inhib-PENK	-0.31167114	2.5955228e-07	-0.711954441905322	0.0005960616523883
579	FAT4	inhib-PENK	-0.30035186	0.018037679	-0.610915576150056	0.0007874133380588
580	BMPER	inhib-PENK	-0.29989386	6.34157e-09	-0.284344148329478	0.0008000210709528
581	SYNDIG1	inhib-PENK	-0.29923785	9.917641e-05	-1.13119150279651	0.0008121048205065
582	DARS	inhib-PENK	-0.29880655	0.000934381	-0.454236056283792	0.0008419554235039
583	AEBP2	inhib-PENK	-0.2977035	0.00020803644	-0.279857553658115	0.0008526745147437
584	CAMK2B	inhib-PENK	-0.29757357	1.8224588e-08	-0.386545757624998	0.0008639540602156
585	UPP2	inhib-PENK	-0.2956066	4.0955565e-05	-0.68742082862117	0.0009010683863434
586	DCHS2	inhib-PENK	-0.29330802	7.736958e-05	-0.917354709060278	0.0010234893896856
587	NEXN	inhib-PENK	-0.29038143	5.932883e-05	-0.805631899600018	0.0010498207652766
588	TMEM38A	inhib-PENK	-0.28957677	0.00025276333	-0.81313711153464	0.0010541790781804
589	GIPC1	inhib-PENK	-0.28885823	3.4276564e-14	-0.28328809162911	0.0010754295899915
590	DNAJC13	inhib-PENK	-0.28879404	8.5700194e-05	-0.301172291965955	0.0010909879645904
591	PLPP1	inhib-PENK	-0.28793347	0.0008515567	-0.324710200993189	0.0011479328608637
592	BCL11A	inhib-PENK	-0.28615344	0.00031316327	-0.267865079712214	0.001216436106922
593	EPHX4	inhib-PENK	-0.2840171	0.00066704873	-0.704042331078837	0.0012931770008569
594	TUBGCP3	inhib-PENK	-0.28371024	0.00039649164	-0.46562207274716	0.0013499267743472
595	UNC13B	inhib-PENK	-0.2813046	0.0010649589	-0.519353758573282	0.0014192915983174
596	PCP4	inhib-PENK	-0.28117085	0.00074357394	-0.440150013380975	0.0014213937826382
597	GLCCI1	inhib-PENK	-0.2807312	1.26651e-05	-0.298163630560905	0.0014818216496606
598	WDPCP	inhib-PENK	-0.2802379	7.022731e-05	-1.2559535996683	0.0014956623123264
599	TTLL11	inhib-PENK	-0.27418554	0.00015819777	-0.41179938372685	0.0016202653161313
600	KCNC1	inhib-PENK	-0.27338612	0.0003333316	-0.705183769589996	0.0016570714040177
601	TYW1	inhib-PENK	-0.27314878	0.00023675324	-0.384077311422228	0.0016698654211487
602	LDLRAD3	inhib-PENK	-0.27192068	0.00013637828	-0.965623237677073	0.0017274195595131
603	REV1	inhib-PENK	-0.2717036	0.00013556257	-0.285927833144808	0.0017348014738954
604	ANO10	inhib-PENK	-0.27166343	0.00040404982	-0.337180236224373	0.0017554695181327
605	TBC1D8	inhib-PENK	-0.27021885	0.00023428316	-0.754187149362044	0.0018280780109064
606	NREP	inhib-PENK	-0.2695694	0.0005331981	-0.640005304868919	0.0018463390965037
607	RIC8B	inhib-PENK	-0.2685938	0.00091611344	-0.365989583600623	0.0019404762427229
608	LMLN	inhib-PENK	-0.26347733	5.7132413e-05	-0.330575198971811	0.0021965107185692
609	NETO2	inhib-PENK	-0.26268148	0.0002832457	-0.362662546379273	0.0022320118580877
610	PTH2R	inhib-PENK	-0.2612487	2.0968782e-10	-0.265029031330744	0.002306116870273
611	PHACTR2	inhib-PENK	-0.26084435	0.0011118284	-0.572523159591317	0.0023650688447932
612	SPG11	inhib-PENK	-0.25881517	0.000608684	-0.333185819863595	0.0025342774373752
613	DIO2	inhib-PENK	-0.25826937	2.8761109e-08	-0.69032393381667	0.0025591298433981
614	ADD3	inhib-PENK	-0.25819635	0.00018988775	-0.577335889648004	0.0025602289009739
615	MAP2K5	inhib-PENK	-0.25804463	1.6211553e-11	-0.578334256520622	0.0026280127001386
616	PARN	inhib-PENK	-0.25760722	0.001273055	-0.641455096756853	0.0026766813151749
617	ARMC8	inhib-PENK	-0.25594997	0.00074038596	-0.811914108067723	0.0028154390809391
618	NUP210	inhib-PENK	-0.25063658	0.00012324216	-0.52296945934385	0.0034398226661959
619	USP13	inhib-PENK	-0.24419135	0.000362245	-0.725266106136975	0.0037488828972104
620	FAM126B	inhib-PENK	-0.24369782	3.105279e-05	-0.294591834891206	0.0039286538914954
621	ARMC2	inhib-PENK	-0.24303913	0.0083465455	-0.652549588855448	0.0039799497293426
622	ZBBX	inhib-PENK	-0.2399652	0.006200031	-0.685108629073741	0.0043259459098337
623	SCLY	inhib-PENK	-0.23936355	0.00080510654	-0.620284915256509	0.0043611741059255
624	CNTN5	inhib-PENK	-0.23773861	0.0031172568	-0.375194078657646	0.00458734801951
625	PRH1	inhib-PENK	-0.23649883	5.4503918e-08	-0.592705327758293	0.0046200478938781
626	EFHC1	inhib-PENK	-0.23571086	0.004169669	-0.626446300522018	0.0046206106056878
627	ADCY1	inhib-PENK	-0.23393607	0.0043450026	-0.498632184853157	0.0047082994641618
628	HMGXB3	inhib-PENK	-0.23238492	0.0006909275	-0.684226650238414	0.004739505624569
629	OSBPL10	inhib-PENK	-0.23069513	0.006078063	-0.84096574945021	0.0049681920977749
630	RTTN	inhib-PENK	-0.23015165	0.0012548686	-0.578567738566455	0.0050808273035265
631	ANKMY2	inhib-PENK	-0.22923028	0.0012275251	-0.37587996292306	0.0052148787741383
632	HIP1	inhib-PENK	-0.22726122	2.8995447e-07	-0.539752974494487	0.0054097624331249
633	PLAGL1	inhib-PENK	-0.22467804	4.9580594e-06	-0.61063872222188	0.0058993844117817
634	TRPM3	inhib-PENK	-0.22310567	0.021115556	-0.37052056450004	0.0061354579778451
635	RBM20	inhib-PENK	-0.22151577	0.011708554	-0.582243598081761	0.0065389892221248
636	NRG1	inhib-PENK	-0.22125554	0.1892963	-0.362644565727077	0.0065494741797489
637	APLF	inhib-PENK	-0.21981347	0.00080517505	-0.371881289927448	0.0067766041503022
638	KCNB2	inhib-PENK	-0.2175889	0.016657902	-0.886106053753847	0.0070065954082219
639	BEND6	inhib-PENK	-0.21711063	0.017870067	-0.337126311153252	0.0072946900283093
640	GLDN	inhib-PENK	-0.21703815	0.011359527	-0.570064707046455	0.0073082063828114
641	PDE10A	inhib-PENK	-0.21564949	0.005276542	-0.302757067738195	0.0076174084564333
642	DNAH9	inhib-PENK	-0.21493015	4.39488e-07	-0.501925487502405	0.0076798617762967
643	ARMC9	inhib-PENK	-0.21438587	0.0006780358	-0.490467556526596	0.0078508612218613
644	NME5	inhib-PENK	-0.21368635	0.010064333	-0.504319329723037	0.0078553335084811
645	P3H2	inhib-PENK	-0.21364284	0.021653568	-0.776361407331231	0.0079109877466749
646	ANO3	inhib-PENK	-0.21363425	0.0041629863	-0.33116242474193	0.0079182067489144
647	SRGAP2B	inhib-PENK	-0.21308815	0.012156358	-0.465376310465489	0.0079911041550411
648	MPDZ	inhib-PENK	-0.21001232	0.01058655	-0.527994900898216	0.0087631448325161
649	ANKRD30BL	inhib-PENK	-0.20939064	0.042391323	-0.694631959900501	0.0087914642568915
650	FBXO36	inhib-PENK	-0.20936233	2.0057314e-05	-0.57034087833407	0.0087995212990076
651	ZNF519	inhib-PENK	-0.20751381	0.00049175933	-0.445168899187485	0.0090806552201841
652	HS6ST3	inhib-PENK	-0.2072412	0.00028805964	-0.328800910300327	0.0091520934569734
653	NCAN	inhib-PENK	-0.20465553	0.009471011	-0.469891680705727	0.0096740161386957
654	FLRT2	inhib-PENK	1.5532832	0.0	0.894853720310428	1.49610015297648e-32
655	AJAP1	inhib-PENK	1.3108511	5.1979813e-27	0.859110837635576	3.82075806409393e-27
656	RGS7	inhib-PENK	1.1231389	8.1062406e-23	0.662141440225476	8.77338033041501e-27
657	NELL1	inhib-PENK	1.0991621	6.2971904e-38	1.39262106608895	1.82892112227619e-25
658	TIAM1	inhib-PENK	1.061127	1.0741509e-38	1.07956587436811	8.22159596677871e-25
659	SEMA5A	inhib-PENK	1.0265987	1.3670289e-27	2.86047609713234	1.66511093117958e-23
660	NRIP1	inhib-PENK	1.0201774	1.0724004e-31	0.798223556926111	3.0339036837143404e-23
661	RFX2	inhib-PENK	1.0024836	1.9271326e-28	1.01494288696345	3.0339036837143404e-23
662	RGS6	inhib-PENK	0.98442423	1.18831995e-23	2.95702373162676	3.47241768923972e-22
663	ETV5	inhib-PENK	0.8909004	8.148949400000001e-32	1.16229235239563	7.650763208686279e-22
664	ANKS1B	inhib-PENK	0.8726623	1.5868585e-14	0.363220040561881	2.82632025187031e-21
665	MAML2	inhib-PENK	0.8702779	2.1907123e-14	0.605239821857639	1.1431089458749e-20
666	HS3ST5	inhib-PENK	0.8693582	1.3491715e-22	1.21042498488187	4.578396521801e-20
667	BACH2	inhib-PENK	0.85931265	5.9250063e-21	0.674812560242353	2.0238611383292705e-19
668	UBASH3B	inhib-PENK	0.8414521	2.1238734e-10	0.276278444548553	4.86953166875678e-19
669	FAM168A	inhib-PENK	0.8345356	4.3803073000000005e-27	0.546556700190169	2.09242715907041e-18
670	ARHGAP26	inhib-PENK	0.8149663	1.1553596e-25	0.306208872785453	6.29351008027755e-18
671	KIAA1549L	inhib-PENK	0.8015795	2.929287e-08	0.56638459254585	7.05548012358123e-18
672	ITPR2	inhib-PENK	0.7771693	2.9281255e-23	1.83750351963324	1.36387245583386e-17
673	XYLT1	inhib-PENK	0.75485766	2.3964409e-25	0.535298187093182	7.321425733166571e-17
674	CADPS	inhib-PENK	0.753382	2.983386e-23	0.641023309107661	7.68012634220154e-17
675	SH3RF2	inhib-PENK	0.7480123	1.0372153e-21	1.1451297710076	2.68386952164118e-16
676	SORCS1	inhib-PENK	0.7380214	2.2384037e-17	1.28510203093072	3.14608912403481e-16
677	ACTN2	inhib-PENK	0.73319006	5.471846e-25	0.670968325762797	3.355784453114789e-16
678	CNTNAP5	inhib-PENK	0.72410226	1.8323576e-19	1.3075037755026	3.3987662689864507e-15
679	SHC3	inhib-PENK	0.71236086	8.818777e-06	0.826784408419417	4.14557148895054e-15
680	SIPA1L2	inhib-PENK	0.7083359	4.531474e-10	0.295779699510957	1.82311389924054e-14
681	MOB3B	inhib-PENK	0.69272137	6.903977e-14	1.04293173859984	5.755481915754022e-14
682	PSD3	inhib-PENK	0.6747663	3.9395619e-07	0.503659847371065	8.34928340303925e-14
683	GABRB1	inhib-PENK	0.6617942	8.894141e-09	2.10330592905694	2.64614774989003e-13
684	CCDC6	inhib-PENK	0.6600032	1.8320953e-24	0.580305183391427	2.66768105543984e-13
685	CMIP	inhib-PENK	0.6544441	7.007346e-16	0.545168148814185	5.14991118189714e-13
686	CSGALNACT1	inhib-PENK	0.6448021	2.7275488e-13	1.10027659951669	7.734142864308069e-13
687	RASSF8	inhib-PENK	0.6415851	3.4853525e-14	1.16068413564638	1.4426253757571e-12
688	SYNPR	inhib-PENK	0.62233686	1.0809053e-28	2.51040955137822	2.29516701179226e-12
689	PTPN5	inhib-PENK	0.60424304	3.8446626e-10	0.965564674701401	2.5043385110531e-12
690	DAAM1	inhib-PENK	0.60167384	1.25879e-07	1.21037016620923	2.68165171764932e-12
691	SLC35F3	inhib-PENK	0.59124565	5.136899e-19	0.69594822758379	6.30822469422642e-12
692	ZNF83	inhib-PENK	0.5775722	9.929903e-16	0.937193302452474	6.49662800757926e-12
693	SYT1	inhib-PENK	0.5753696	1.7633704000000002e-22	1.25081533651537	7.38864613538296e-12
694	SLCO3A1	inhib-PENK	0.56647754	2.7645087e-13	0.703205878114356	9.55532099107284e-12
695	SIAH3	inhib-PENK	0.5622692	2.9081712000000004e-16	1.01528629211796	1.6063325794891e-11
696	LCORL	inhib-PENK	0.5532707	2.438772e-10	0.763340492308602	2.6562991348241097e-11
697	CRIM1	inhib-PENK	0.53876877	4.440335e-12	0.320747375792255	1.01873276150085e-10
698	PGAP1	inhib-PENK	0.5259385	1.3608556e-13	0.408520387589052	1.88199404655925e-10
699	FARP1	inhib-PENK	0.51223564	1.1273792e-22	1.36880287265429	3.48996833029874e-10
700	MCOLN3	inhib-PENK	0.5102478	2.175936e-07	1.66906457751772	3.75901960672278e-10
701	RAP1GAP	inhib-PENK	0.49907064	1.2922183e-08	0.55588380410927	1.10534529921427e-09
702	PCGF5	inhib-PENK	0.48813426	4.726846e-11	0.486265397991297	1.15859920983212e-09
703	VAT1L	inhib-PENK	0.47644043	9.225736e-07	0.614670573590849	1.66268802853346e-09
704	HCN1	inhib-PENK	0.45519257	8.208305e-06	1.9940329769119	2.12390297394934e-09
705	EXT2	inhib-PENK	0.446761	2.318953e-08	0.953353991141947	2.88191462100414e-09
706	ATP2B4	inhib-PENK	0.4444389	6.294917e-14	0.470872416862842	3.614030227404809e-09
707	PDE1A	inhib-PENK	0.44283342	2.7123061e-08	2.02430804110546	4.46664745800314e-09
708	ANKRD33B	inhib-PENK	0.44031143	9.506815e-08	1.23335850999419	4.825263889822111e-09
709	BHLHE40	inhib-PENK	0.4376278	1.9602094e-08	0.826955336700782	5.098724855253741e-09
710	DNM3	inhib-PENK	0.43648338	3.555667e-11	0.392747542428603	5.27018695794372e-09
711	BTBD11	inhib-PENK	0.43358922	9.2807596e-08	0.344120830788747	6.052662254117221e-09
712	RFX3	inhib-PENK	0.4312954	1.2080333e-14	0.390504340530716	6.766959578011621e-09
713	SEZ6L	inhib-PENK	0.42634305	2.8074823e-12	0.492800825097745	9.879949824079233e-09
714	SNCA	inhib-PENK	0.42590368	4.919556e-07	0.485303638875413	1.07318610686463e-08
715	LIN7A	inhib-PENK	0.41901374	4.471762e-10	0.709411188584373	1.93051833388746e-08
716	SH3GL2	inhib-PENK	0.4164089	1.0930726e-05	0.423054341670579	1.93051833388746e-08
717	EPHA4	inhib-PENK	0.4135362	2.3244513e-06	1.81436976741009	2.48150849687708e-08
718	TDRD9	inhib-PENK	0.40903306	7.307966e-05	0.73165807152279	2.55743327485e-08
719	KCTD16	inhib-PENK	0.40802026	9.636333e-09	0.401181193249993	3.15971425979651e-08
720	ALCAM	inhib-PENK	0.40592957	2.2031011e-07	0.668683467783772	4.36469365240138e-08
721	SFMBT2	inhib-PENK	0.39579153	5.1018174000000004e-21	1.16889450729454	9.65230073245219e-08
722	CCDC85A	inhib-PENK	0.38185453	4.3134733e-06	0.287145883026027	1.583439487396e-07
723	DOCK4	inhib-PENK	0.3795079	1.0032749e-05	0.339342884946699	2.16922610679367e-07
724	KIAA1324	inhib-PENK	0.37865925	5.6475214e-17	0.529697341402685	2.20518832570308e-07
725	UNC5D	inhib-PENK	0.3767804	2.6500871e-05	3.48906836967722	2.9051348262715e-07
726	FRYL	inhib-PENK	0.36957645	9.962919e-09	0.459118141504712	5.4007900207993e-07
727	GABBR1	inhib-PENK	0.3660698	2.230145e-06	1.01429947404593	5.81596918610782e-07
728	KANSL1	inhib-PENK	0.35774088	4.4597768e-05	0.300119001614378	8.21036443168464e-07
729	WDFY2	inhib-PENK	0.35556626	4.3843984e-06	0.362935840504445	1.11073150907209e-06
730	ARNT2	inhib-PENK	0.3552158	6.8490084e-07	0.455359491383451	1.18197253548092e-06
731	SRSF5	inhib-PENK	0.3440001	7.5818627e-13	1.04558283487182	1.52187026830889e-06
732	CHRM5	inhib-PENK	0.33907014	7.90757e-06	0.534344179116745	3.05905784211232e-06
733	MAP4K4	inhib-PENK	0.33331943	3.6245423e-05	0.755498401769402	4.31844333489798e-06
734	KIF1A	inhib-PENK	0.326622	2.4639428e-05	0.895531126253089	5.81833932520436e-06
735	BBX	inhib-PENK	0.32319593	0.00010600205	0.289589609137166	6.30714451325127e-06
736	SLC5A3	inhib-PENK	0.31691688	3.2331806e-07	0.522329860825229	8.34211399736786e-06
737	PDE7B	inhib-PENK	0.314008	0.00028482018	0.36106300059889	9.62193118788963e-06
738	CLIP3	inhib-PENK	0.30300522	4.1782346e-06	0.937200691421136	1.48889713261454e-05
739	CPE	inhib-PENK	0.30262613	7.5532785e-06	0.315223753381547	1.53106717860884e-05
740	ARFGEF3	inhib-PENK	0.29753828	9.512455e-16	0.311605145167225	2.01359848327936e-05
741	TCF25	inhib-PENK	0.29685616	9.391558e-05	1.00556620654004	2.01469334148926e-05
742	SRRM2	inhib-PENK	0.29367304	2.1106727e-05	0.398891480152371	2.20763503267686e-05
743	SSTR2	inhib-PENK	0.29353523	0.000287157	1.04617742801007	2.35272205479409e-05
744	PALMD	inhib-PENK	0.2924476	9.910349e-10	0.298009136104484	2.83911492061034e-05
745	CDC42EP3	inhib-PENK	0.2910152	3.5230747e-05	0.487050644672694	2.9281293481295e-05
746	FAM135B	inhib-PENK	0.28888178	0.0001796423	0.471781277104438	3.3316964501812e-05
747	LNX1	inhib-PENK	0.28696692	0.00029615825	0.298582071599634	4.04389506267094e-05
748	COMMD6	inhib-PENK	0.28190827	0.0013305391	0.276925796431529	4.85803241332867e-05
749	TEAD1	inhib-PENK	0.27617168	0.14964855	0.302645503283751	5.60455776747304e-05
750	IRS2	inhib-PENK	0.2708522	0.0029097733	1.04571385084221	6.93387173608646e-05
751	RAB22A	inhib-PENK	0.26980257	1.6621941e-12	0.791092670344379	7.46857993745267e-05
752	DNAJB6	inhib-PENK	0.2673626	3.068858e-06	0.891893655796475	8.53457556524668e-05
753	FBXL2	inhib-PENK	0.26616442	0.00076121883	0.434690134378505	8.81767894964851e-05
754	UHRF2	inhib-PENK	0.26515895	0.00062379456	0.54341212699955	9.4739558452086e-05
755	RAB7A	inhib-PENK	0.26481867	1.5790549e-09	0.800115861739404	9.95852806847763e-05
756	HOMER1	inhib-PENK	0.2638799	0.0011552031	0.415235141441028	0.0001226405701551
757	INTS6	inhib-PENK	0.26242012	8.388382e-10	0.522597877726508	0.0001263795863204
758	DCDC2	inhib-PENK	0.26119447	0.0010889375	0.814061102738847	0.0001307354297121
759	XPO1	inhib-PENK	0.26031256	0.04596948	0.41946103071729	0.0001389370032971
760	RYBP	inhib-PENK	0.23903131	1.0162484e-11	0.279096652852483	0.0003918946182702
761	SPATS2L	inhib-PENK	0.23743773	0.0068376516	0.938322633158595	0.0004446042735988
762	ADAM9	inhib-PENK	0.23620582	0.005608949	0.34921397193068	0.0004942016259392
763	CTTNBP2NL	inhib-PENK	0.22845888	0.009167912	0.386469878974982	0.0006878744717805
764	KCNK1	inhib-PENK	0.22476542	0.00036906975	0.720017157867958	0.0007899553692502
765	ARHGAP5	inhib-PENK	0.21892619	0.0007465178	0.718493603015849	0.0010276995199164
766	DDX5	inhib-PENK	0.21884975	0.00024981354	0.374478470753317	0.0010319083028286
767	MARCH4	inhib-PENK	0.21701622	0.0025537773	0.31930255508041	0.0010635822414001
768	PELI1	inhib-PENK	0.21373355	0.008870694	0.407564126319551	0.0012374128579422
769	DCAF5	inhib-PENK	0.2136486	4.2408215e-06	0.28250829966749	0.0012416230084164
770	RIN2	inhib-PENK	0.21356305	4.6656488e-09	0.771037446022181	0.0013165864287603
771	SPRED2	inhib-PENK	0.20882607	6.150836e-06	0.578146474538125	0.0015231242571596
772	DESI2	inhib-PENK	0.19881704	0.0006194499	0.904866540902446	0.0018117418048649
773	MXI1	inhib-PENK	0.19276798	0.010338715	0.27813770315195	0.0020923514706854
774	LONRF2	inhib-PENK	0.19169188	0.04940616	0.366538963436287	0.0022303081012991
775	CHGA	inhib-PENK	0.18576759	0.001743434	0.671148897002989	0.0026896606324075
776	MAP1LC3A	inhib-PENK	0.18394494	0.013060683	1.019479386477	0.0027435489235616
777	CD24	inhib-PENK	0.18389416	0.06263516	0.527242739743489	0.0027937448019828
778	GALNT2	inhib-PENK	0.18381175	0.0002969997	0.653171168438243	0.0028122243193627
779	MBOAT2	inhib-PENK	0.18318093	0.0110292435	0.517878231859927	0.0029262240001076
780	ARNTL	inhib-PENK	0.18157089	0.017293008	0.549670285815297	0.0031807101984205
781	PPP1R7	inhib-PENK	0.17263246	0.10219734	0.462121430831159	0.0046220295196506
782	ZNF608	inhib-PENK	0.17145371	0.23666745	0.694506396699103	0.0047082994641618
783	DGKB	inhib-PENK	0.16903043	0.10510385	0.273287257297974	0.004805815840024
784	EFR3A	inhib-PENK	0.16681547	0.0008084767	0.438768711436198	0.0051687006915338
785	MBNL2	inhib-PENK	0.16233349	0.0046253502	0.268618289539988	0.0063217544810707
786	MAPRE3	inhib-PENK	0.15767837	0.19083226	0.469204484158003	0.0069617628422678
787	ASXL3	inhib-PENK	0.15313911	0.0054802885	0.445601613794325	0.0082005293095616
788	ATP6V1B2	inhib-PENK	0.15279225	0.0068376516	0.52904045369641	0.0083387631106912
789	CTNNA2	inhib-PENK	0.14767149	0.018831931	0.282726711887813	0.0091520934569734
790	GABRG1	inhib-PENK	0.14697039	0.19206311	0.399025389336443	0.0094534597080304
791	GPR137C	inhib-DRD1	0.25287557	0.00041834827	0.730609690689203	4.72426912864735e-20
792	GABRA2	inhib-DRD1	0.23298264	2.4551598e-13	0.58847161524808	6.73250930354053e-19
793	APLP2	inhib-DRD1	0.23125458	0.0013533444	0.59876429599761	1.00505708735417e-18
794	SCG2	inhib-DRD1	0.20253849	3.3112203e-05	0.452188479796285	3.32450083215355e-14
795	CCDC144A	inhib-DRD1	0.1604662	0.00026333716	0.264764491915493	2.38235372432049e-10
796	STMN4	inhib-DRD1	0.15910575	2.6577854e-05	0.492924231680723	4.67017068228531e-10
797	CALY	inhib-DRD1	0.12685776	0.012151015	0.322999797249505	1.24856336025905e-06
798	MARCH1	inhib-DRD1	0.11163032	0.18716837	0.440303941191567	4.43087349281928e-05
799	DCC	inhib-DRD1	0.097284555	0.14881429	0.28941552676732	0.0007395199746106
800	ANKRD30BL	inhib-DRD1	-0.0001296997	0.83235556	-0.30186850298592	5.62026576282403e-29
801	ANKRD36	inhib-DRD1	-0.0025801659	0.39905483	-0.264888178988953	2.86151168043872e-16
802	GRIK3	inhib-DRD1	-0.005121231	0.3418933	-0.375895671899794	1.4200760154337902e-15
803	RCOR3	inhib-DRD1	-0.006412983	0.9382537	-0.682565865964495	3.0022909427199e-15
804	ZDHHC21	inhib-DRD1	-0.007608652	0.8989289	-0.360664535648028	3.79607045215986e-15
805	ANKFN1	inhib-DRD1	-0.020469427	0.91436464	-0.640081996464596	1.11056501257238e-10
806	AEBP2	inhib-DRD1	-0.022435665	0.7137113	-0.321152281039044	1.3053035220296002e-10
807	FGFR1OP	inhib-DRD1	-0.027392626	0.9959914	-0.45835702362304	3.73967327102186e-10
808	ADRA1A	inhib-DRD1	-0.03830409	0.92803735	-0.447001418256852	6.0505855531325e-09
809	CPEB2	inhib-DRD1	-0.040618896	0.6457287	-0.559615421394464	6.9757929539639e-09
810	YLPM1	inhib-DRD1	-0.042149067	0.9311148	-0.514947565043467	9.5330158287105e-09
811	ANKRD55	inhib-DRD1	-0.05328083	0.66779697	-0.591176946675062	2.13600080928992e-08
812	SPATA7	inhib-DRD1	-0.06540918	0.8190716	-0.496965482812705	2.41698791819582e-08
813	COL11A1	inhib-DRD1	-0.359488	1.8834129e-13	-0.426771634994337	5.03598521999642e-08
814	RYK	inhib-DRD1	-0.35897303	1.5391266e-12	-0.39518778390214	8.59900579329982e-08
815	LRP6	inhib-DRD1	-0.32399273	6.322416e-09	-0.583663533545262	1.98200827954703e-07
816	ZNF292	inhib-DRD1	-0.3199265	2.0265041e-11	-0.391267936764971	2.48983343769847e-07
817	CEP192	inhib-DRD1	-0.31470037	8.2004775e-08	-0.387761859998355	4.53032169902312e-07
818	MAN1C1	inhib-DRD1	-0.28815818	1.0636743e-06	-0.470011181328857	1.5109421934164e-06
819	UBAC2	inhib-DRD1	-0.2768929	4.6173855e-07	-0.447167383553952	2.36772991552143e-06
820	CCDC30	inhib-DRD1	-0.2676525	4.412704e-07	-0.424332066028046	8.93337919905647e-06
821	ATR	inhib-DRD1	-0.26725578	1.9064352e-14	-0.484105343502964	1.00130745474258e-05
822	MED12L	inhib-DRD1	-0.26506126	4.5038877e-07	-0.440430754183909	1.30699132542932e-05
823	GATAD2B	inhib-DRD1	-0.2522416	4.9062584e-11	-0.378368704023554	4.70432879365058e-05
824	AHCYL2	inhib-DRD1	-0.2475779	3.8193753e-06	-0.450993001320994	5.68454027172125e-05
825	CLSTN2	inhib-DRD1	-0.24623251	1.3833569e-05	-0.651347114472566	7.05305967879722e-05
826	LAMB1	inhib-DRD1	-0.24321556	3.1392596e-05	-0.277401732818336	9.51203585373277e-05
827	RAB27B	inhib-DRD1	-0.24320531	6.13217e-07	-0.511146182062387	9.71805559518628e-05
828	BTBD10	inhib-DRD1	-0.23996168	3.501938e-08	-0.297476602861804	0.0001411557165463
829	UBP1	inhib-DRD1	-0.23284292	2.1998612e-06	-0.370634173546816	0.0002537423526942
830	ZFYVE9	inhib-DRD1	-0.23108935	9.523074e-06	-0.373260938513023	0.0002915442047296
831	ULK4	inhib-DRD1	-0.2181294	9.81422e-05	-0.325780579160089	0.0007582510946596
832	GRK4	inhib-DRD1	-0.21746731	0.00011045346	-0.321972409015608	0.0008606413298527
833	SLC13A3	inhib-DRD1	-0.20128298	2.9454235e-05	-0.274489103035186	0.0030211855431579
834	ZBTB8OS	inhib-DRD1	-0.19293892	0.00010473496	-0.375030420284249	0.0046548100715823
835	EGR1	inhib-VIP	0.36060214	0.008098778	0.603595323910066	0.0003177700556863
836	ELOVL5	inhib-VIP	0.3401382	0.010764503	0.999421024291452	0.0021050590181538
837	POLR2J3	inhib-VIP	-0.02577734	0.69531065	-0.851745625341777	5.69679118579758e-05
838	ANKRD30BL	inhib-VIP	-0.029886723	0.9952635	-0.356667858742098	0.0005193470396262
839	PCNX4	inhib-VIP	-0.04156685	0.97105706	-0.517703682058566	0.0038319564576189
840	ZNF519	inhib-VIP	-0.0466156	0.86559993	-0.467502986427679	0.0061392069906852
841	SIDT1	inhib-VIP	-0.06953478	0.88335913	-0.755661355479928	0.0073378017035911
842	SPON1	EXC	-7.992983e-05	0.97498107	-0.46323181925345	1.5683861628195e-124
843	MEGF11	EXC	-0.00203228	0.023724517	-1.64537922859998	7.54813348361943e-103
844	PTK2	EXC	-0.0027246475	5.132134e-08	-0.34715834835958	1.1043380214096e-84
845	NKAIN3	EXC	-0.02104187	0.8636419	-1.22579304344463	1.82293367596126e-84
846	COL25A1	EXC	-0.025091171	0.0005286046	-0.96133256059721	7.675913419509779e-80
847	CCBE1	EXC	-0.02645111	0.18794784	-0.989037198576272	3.7111043216308295e-77
848	PCDH15	EXC	-0.029192448	0.15439524	-2.34515843644144	3.7111043216308295e-77
849	SLIT3	EXC	-0.029727459	0.19717093	-0.756566415487978	4.40361000984985e-75
850	ZFPM2	EXC	-0.034679413	0.41508377	-1.07578047863148	3.997756338711e-74
851	SYN2	EXC	-0.035598278	0.003058892	-0.401201218436302	6.36443935896706e-68
852	PRSS12	EXC	-0.049761772	0.01024164	-0.284388099797089	8.131822747589201e-68
853	ZDHHC14	EXC	-0.050483227	0.28138912	-0.465881900524147	5.92363684601021e-66
854	PARD3	EXC	-0.050789833	0.5333683	-1.58316236946386	1.1802339267689701e-65
855	ARHGAP18	EXC	-0.05868101	0.56293446	-0.855139415397991	1.71379290705561e-65
856	ANKRD33B	EXC	-0.058817863	0.6027035	-0.973282767204295	2.54515050946586e-64
857	CAMK2D	EXC	-0.06006646	0.0060425727	-0.415452363306786	5.68662635891834e-62
858	PRKAG2	EXC	-0.064248085	0.49944544	-0.416884155145762	3.41800203008713e-61
859	SLC24A3	EXC	-0.065772295	0.0033667127	-1.16407220170126	3.7031185704972704e-61
860	LRRTM4	EXC	-0.066491604	0.22008313	-1.10925341037224	1.41240108403203e-60
861	CAMK1D	EXC	-0.0837841	3.721376e-06	-0.540825691546093	1.84712120445066e-60
862	FAM189A1	EXC	-0.08950567	0.32680127	-1.03803895007707	8.55253325099968e-59
863	CDH13	EXC	-0.09573221	0.0012663592	-1.10180382697383	6.11702897442533e-58
864	GMDS	EXC	-0.09678459	0.02755105	-0.371922534868382	1.4070949352924e-57
865	ACVR1	EXC	-0.10009146	0.0015782265	-1.1393076960483	1.88212703537061e-57
866	SUSD4	EXC	-0.10207176	0.123405315	-0.801547240335027	7.43640244235324e-55
867	TET3	EXC	-0.10293865	0.5126965	-0.687083010707686	2.46028067217964e-52
868	FAM135B	EXC	-0.10877991	0.002080948	-1.10226704469318	3.5072211151499e-52
869	TNR	EXC	-0.11270046	0.8205547	-0.399712852193113	4.955754890056941e-52
870	CSMD2	EXC	-0.117450714	0.1473326	-0.410880720098124	2.86447500582686e-51
871	DOCK4	EXC	-0.117491245	0.052751504	-0.419809551223734	4.59756138754002e-51
872	SYNJ2	EXC	-0.123459816	0.5404217	-0.970489581059785	1.21749193887425e-50
873	ANKRD30BL	EXC	-0.13522649	0.36817098	-0.323835348723993	1.44183165869021e-50
874	COL4A2	EXC	-0.16019869	0.9610375	-0.682422912499444	3.95620764597833e-50
875	FAM126A	EXC	-0.16207552	0.84682465	-0.709668480370377	1.20777184281294e-49
876	IL1RAP	EXC	-0.21286488	3.1197198e-06	-1.07042624116623	7.36858425024784e-49
877	GALNT18	EXC	-0.2326479	0.80746704	-0.583878235629236	3.01347665354983e-48
878	CDH4	EXC	-1.3197012	0.0	-0.732159182421982	1.18182614523721e-46
879	PRLR	EXC	-1.1938964	0.0	-1.31078153093551	4.1850021836769e-46
880	GREB1L	EXC	-1.1886477	0.0	-1.13089910537623	5.40914334550621e-46
881	TACR3	EXC	-1.1362376	0.0	-1.33863281119922	3.07255169219397e-45
882	APBA2	EXC	-1.051491	0.0	-0.425050863332411	4.4708346541977503e-45
883	COL4A1	EXC	-1.0328784	0.0	-0.459875398762603	3.2244106838853604e-44
884	ST6GALNAC5	EXC	-0.95997477	0.0	-1.77888420238977	7.70071567988073e-41
885	RNF217	EXC	-0.9338635	0.0	-0.672181584654108	3.7761882962977396e-40
886	BAIAP2	EXC	-0.89766335	0.0	-0.659099375352269	6.572452911117629e-40
887	PDYN	EXC	-0.88130546	0.0	-2.1765776840818	9.093361442930827e-40
888	PRKCA	EXC	-0.8530336	0.0	-0.492325995007285	1.28503332237217e-39
889	MYH9	EXC	-0.8338194	0.0	-1.07929838080567	1.51535721026029e-38
890	SIPA1L2	EXC	-0.8076472	0.0	-0.806990635498056	1.75261987794642e-38
891	NCOA1	EXC	-0.8002604	0.0	-0.275513794387489	2.50823202651331e-38
892	PTPRG	EXC	-0.75192356	0.0	-0.331472636419296	3.04163713624116e-37
893	MOXD1	EXC	-0.7516794	0.0	-0.97878441729647	9.28226548419041e-37
894	NFIX	EXC	-0.74814796	0.0	-0.595727301061622	6.521004944053059e-36
895	PGAP1	EXC	-0.7459812	0.0	-0.554431795092166	8.44999669020364e-36
896	FBXW7	EXC	-0.7309278	0.0	-0.409589532482684	1.7683551090862e-34
897	SH3BP4	EXC	-0.72993374	0.0	-1.07356907382299	1.7683551090862e-34
898	PPARGC1A	EXC	-0.725155	0.0	-0.979221681734192	3.9064858380696295e-33
899	RASGRF2	EXC	-0.7171327	0.0	-1.32704562406152	5.24464518564933e-33
900	NRP1	EXC	-0.7134857	0.0	-0.953904319271301	5.8231556671383e-33
901	POSTN	EXC	-0.71240854	0.0	-1.74518709371143	6.83342088526999e-33
902	LSAMP	EXC	-0.70195436	0.0	-1.03813798139104	2.63773581631973e-32
903	CALN1	EXC	-0.69790745	0.0	-0.316175164259075	7.703778557713071e-31
904	PRAG1	EXC	-0.6946852	0.0	-0.790138405165128	8.012309005234521e-31
905	IQCJ-SCHIP1	EXC	-0.6805725	1.3774204999999998e-37	-0.461554452382831	9.12971257795015e-31
906	XYLT1	EXC	-0.6651354	0.0	-0.783427913442009	1.5202618616299e-30
907	ATF7IP2	EXC	-0.6476736	8.713778999999999e-26	-0.503911835416496	3.9870263241210296e-30
908	FAT4	EXC	-0.6445559	0.0	-0.695325313635431	5.87215147213221e-30
909	LDLRAD3	EXC	-0.64386725	0.0	-1.10735845593948	6.95419934773081e-30
910	TRPC4	EXC	-0.6427169	1.4883011e-33	-0.947326276856722	9.57214278744476e-30
911	LGR5	EXC	-0.64208937	0.0	-1.47584551751356	1.42983282799274e-29
912	ARHGEF28	EXC	-0.63645506	2.3445337e-28	-0.978357187398602	1.91785160998966e-29
913	NTM	EXC	-0.6346371	0.0	-0.737261899794129	2.2335222112017098e-29
914	UPP2	EXC	-0.6343856	0.0	-0.640869114019777	2.31790420632253e-29
915	PPP1R13B	EXC	-0.6226561	4.9660056e-33	-0.419703021900493	6.13608899504286e-29
916	NF1	EXC	-0.61883926	0.0	-0.26625112128987	7.3461370278923e-29
917	SERTM1	EXC	-0.6173094	0.0	-0.370122407442399	8.896967598655778e-29
918	CDH9	EXC	-0.6164541	0.0	-1.41844176609058	8.98336280360787e-29
919	RSPO3	EXC	-0.61277735	0.0	-1.03018505474168	1.06473084985079e-28
920	ADCY8	EXC	-0.6074984	0.0	-0.826601127127378	1.26986587052123e-28
921	SLC4A7	EXC	-0.60664225	2.2146834e-25	-0.634658336063945	1.65805868892873e-28
922	FNDC3A	EXC	-0.6055405	2.5776955e-38	-0.333957474233356	2.5778607997538293e-28
923	GRIN2A	EXC	-0.6007037	0.0	-0.4648282063888	3.5772363419073e-28
924	KCND3	EXC	-0.60028505	0.0	-0.291495679100803	3.89855738648161e-28
925	AMPH	EXC	-0.598521	0.0	-0.265311799236374	5.39481613913413e-28
926	RGS20	EXC	-0.5956745	0.0	-0.748333731263993	8.598009334927559e-28
927	PSME4	EXC	-0.5945257	4.1733e-41	-0.530161161451769	1.01724794529842e-27
928	ANO4	EXC	-0.586396	1.9217087e-29	-0.390149288881864	1.78644785311098e-27
929	ROBO2	EXC	-0.58628345	2.6650575e-38	-1.50575270533908	2.15861625714895e-27
930	CDH7	EXC	-0.5796833	4.182016e-32	-0.919304833513206	9.43687331051546e-27
931	KCNN3	EXC	-0.5725789	0.0	-0.613736333577688	1.8416303269887295e-26
932	UBASH3B	EXC	-0.5716779	1.442e-42	-0.794392980535333	3.58895895832757e-26
933	ATP6V1H	EXC	-0.56766605	1.9463e-41	-0.34401987424043	6.05752814733273e-26
934	RTN4RL1	EXC	-0.5669029	1.0861128e-37	-0.704898547091624	8.17320372750041e-26
935	SHISA9	EXC	-0.5668068	1.2875037e-30	-0.309035327269028	1.56439254631792e-25
936	NCOR2	EXC	-0.56611675	0.0	-0.696570400938479	2.22440573817381e-25
937	AFAP1	EXC	-0.5659233	0.0	-0.639451900825837	4.32594024340446e-25
938	IFRD1	EXC	-0.56576633	1.0125053e-37	-0.334996683499056	4.91398726643889e-25
939	LRRFIP1	EXC	-0.5656512	1.0263248e-24	-0.36871980092835	4.91398726643889e-25
940	AFF3	EXC	-0.563951	1.2535925e-35	-0.264142934664878	8.94648266562047e-25
941	ENAH	EXC	-0.5630057	2.1849e-41	-0.424327192168168	1.0809788295779e-24
942	LONRF2	EXC	-0.562623	0.0	-0.354312001146281	1.14866391847713e-24
943	SCN11A	EXC	-0.55732137	0.0	-1.07255068003639	1.39507784697702e-24
944	PTPRO	EXC	-0.556422	0.0	-0.365752597842104	1.7957881358451102e-24
945	LHX2	EXC	-0.5535846	0.0	-0.829401726019131	2.01961977175081e-24
946	PTPRE	EXC	-0.55293036	8.140000000000001e-43	-0.345150945179692	2.16013361823688e-24
947	KIF26B	EXC	-0.5469115	5.798712e-20	-0.68118224449125	3.1185327573628102e-24
948	DCBLD1	EXC	-0.5440707	1.172426e-18	-0.556530850781494	4.01895730732454e-24
949	TIAM1	EXC	-0.5431782	1.442e-42	-0.971789063922975	4.43734208519368e-24
950	RHEB	EXC	-0.53985775	1.1202816e-37	-0.400887578519553	4.84764069992335e-24
951	SV2B	EXC	-0.5382097	1.4194008000000001e-30	-0.400599024792669	7.94301469342307e-24
952	HRH1	EXC	-0.5380515	0.0	-0.851923169993706	8.85647668430457e-24
953	MICAL2	EXC	-0.53127575	6.2918825e-26	-0.419802829705755	9.350510302608732e-24
954	DOK5	EXC	-0.5305004	0.0	-0.440289773813006	2.98313012892039e-23
955	SIPA1L3	EXC	-0.5293033	1.65e-43	-0.724330829334637	3.98655113002581e-23
956	KCNQ2	EXC	-0.52920556	2.6594399e-33	-0.641861317910376	4.03077544742231e-23
957	ADAMTS16	EXC	-0.5262897	1.08785645e-35	-0.605740423976205	4.07150147292005e-23
958	MATN2	EXC	-0.5241904	0.0	-0.889799097140903	4.140740743555661e-23
959	CFLAR	EXC	-0.52045715	6.942844e-39	-0.651014545841005	9.50521052493203e-23
960	ARHGAP10	EXC	-0.5193229	1.3573562e-28	-0.425900107554768	1.0884742666089e-22
961	ETV5	EXC	-0.51352644	1.6437826e-16	-0.83251455173036	3.41720645415574e-22
962	CHSY1	EXC	-0.50585794	8.6759345e-31	-0.730588723959594	2.52004670629121e-21
963	GPR158	EXC	-0.5048351	2.807433e-21	-0.636401857868522	3.77692651455641e-21
964	EML5	EXC	-0.5027809	7.25073e-26	-0.544108527897667	5.32565427452071e-21
965	RASAL1	EXC	-0.50188315	5.111328e-27	-0.84442544203634	5.34436354747934e-21
966	PTPRS	EXC	-0.5015713	0.0	-0.327146335789583	5.70600901007297e-21
967	CCDC6	EXC	-0.49781895	1.4782058e-26	-0.364109498511556	7.49284420683324e-21
968	JAG1	EXC	-0.49534458	1.0585463e-38	-0.472281853153513	1.19376034267187e-20
969	NXN	EXC	-0.4930241	2.1885982e-19	-0.346614657740502	2.6855541889931302e-20
970	HNRNPLL	EXC	-0.48861435	0.0	-0.505154851538959	4.2564076457512905e-20
971	DENND3	EXC	-0.4854219	4.2860290000000005e-28	-0.769039983554725	6.80664634186375e-20
972	SYNDIG1	EXC	-0.48402643	9.083482e-23	-0.390374126229273	9.47150219104261e-20
973	LDB2	EXC	-0.48392057	7.576987e-15	-1.01525148996555	9.88005948923693e-20
974	SGMS1	EXC	-0.4798913	0.0	-0.265285701332926	3.4118328063595e-19
975	DLGAP3	EXC	-0.47922134	3.2211386e-11	-0.661796057050744	3.42250264148506e-19
976	APBB2	EXC	-0.4786564	1.1052149e-16	-0.372014034719758	3.69220974594972e-19
977	ARID3B	EXC	-0.47853255	5.8031763e-27	-0.299100858847382	3.7889750824784403e-19
978	QSOX1	EXC	-0.47751737	7.5157784e-28	-0.334792130848393	4.728847023204199e-19
979	SNTB2	EXC	-0.4748435	0.0	-0.421842264652034	7.92316912598559e-19
980	SNED1	EXC	-0.474686	0.0	-0.65094263071789	8.70373502433405e-19
981	SMURF1	EXC	-0.47412443	1.0959783e-21	-0.476510477366615	8.76576153711102e-19
982	SH3RF3	EXC	-0.4740467	1.1885676999999998e-25	-0.299873170011619	1.56486238615852e-18
983	EGF	EXC	-0.4736057	2.8221e-41	-0.686175312434781	1.65158658356206e-18
984	RCOR1	EXC	-0.47213268	4.1181167e-32	-0.378731277505585	2.39235212341945e-18
985	RIT2	EXC	-0.46898484	2.8579007e-18	-0.336654184490274	8.979605528095009e-18
986	DGKG	EXC	-0.46602917	3.1976838e-29	-0.358372680868579	1.2837691999583301e-17
987	PAM	EXC	-0.46493673	0.0	-0.841185210832236	1.52944979361558e-17
988	ACVR1C	EXC	-0.46356654	2.176683e-16	-0.590916970618838	1.9553926613998905e-17
989	LRRC8B	EXC	-0.4635296	4.3943420000000003e-29	-0.410366018704472	2.04212881504087e-17
990	SLC35F4	EXC	-0.46261835	4.1849327e-25	-1.12859269942648	3.56075594884532e-17
991	VSTM2B	EXC	-0.461648	5.0271573e-32	-0.521620828436342	4.18650500848657e-17
992	PID1	EXC	-0.4608872	3.0787282e-22	-0.526856685228063	4.43745517748423e-17
993	TEAD1	EXC	-0.4606886	2.2296831e-11	-0.474575140336399	5.60241068170212e-17
994	EDIL3	EXC	-0.45936114	0.0	-0.920586717647969	6.60168177195084e-17
995	SFMBT2	EXC	-0.4590472	7.7125393e-29	-0.48652611561073	8.07674451742689e-17
996	FAM110B	EXC	-0.4585004	9.499225e-13	-0.285492732323424	1.09586413260502e-16
997	RIN2	EXC	-0.4562707	6.837273000000001e-27	-0.657530150814132	1.44006697774058e-16
998	ST3GAL1	EXC	-0.45410603	6.602941e-39	-0.765005211988628	1.56383247605193e-16
999	ST8SIA5	EXC	-0.4529779	3.496376e-28	-0.787784131295522	2.52548789412664e-16
1000	EFR3B	EXC	-0.45055342	1.8043337e-28	-0.423036331049182	2.58391255418844e-16
1001	PFKFB3	EXC	-0.45002675	5.9190244000000006e-27	-0.445058930553939	2.70613197786487e-16
1002	PTH2R	EXC	-0.44523907	0.0	-0.525413722777627	4.42708881716579e-16
1003	CACNA1A	EXC	-0.44422543	1.759203e-30	-0.937366719856547	6.38070877220896e-16
1004	PCDH17	EXC	-0.4441483	4.0977694000000003e-17	-0.5316227186852	7.87989312335966e-16
1005	IL34	EXC	-0.4434986	3.91918e-23	-0.314222706141606	9.64063908359314e-16
1006	NCOA3	EXC	-0.44206762	3.1672840000000004e-23	-0.561967344433219	1.6698810200753e-15
1007	CYB5R4	EXC	-0.44000626	1.4601066e-25	-0.508731444432319	1.89740883051052e-15
1008	PTPN1	EXC	-0.43938994	2.3904162e-24	-0.531907193633012	2.2328630650785106e-15
1009	LINGO1	EXC	-0.4347608	6.329237399999999e-18	-0.577974778040538	2.4049107795507407e-15
1010	NPTX1	EXC	-0.43342733	4.288163e-24	-0.278365762350723	2.7391337123531706e-15
1011	NNAT	EXC	-0.4313395	6.0490523e-21	-0.82389320153547	3.0771717124085907e-15
1012	GNA12	EXC	-0.43056345	3.9365587e-19	-0.450119317402811	3.1048714909104106e-15
1013	SKI	EXC	-0.43053198	1.2746147e-20	-0.503676574451809	3.85532849046423e-15
1014	ZNF208	EXC	-0.42763376	2.8205077e-30	-0.826286086839887	7.065397273199041e-15
1015	BDNF	EXC	-0.427307	4.5767756e-26	-0.338677822392007	7.385052508304531e-15
1016	SEMA3C	EXC	-0.42618322	1.4049596e-28	-0.855357263653234	8.01278964261268e-15
1017	TRAF3	EXC	-0.42594576	6.4077697e-28	-0.441639100936261	8.50193843997732e-15
1018	KCNG3	EXC	-0.42532825	2.7889085e-19	-0.303172022157021	8.547785323617691e-15
1019	GALNT9	EXC	-0.42442155	6.4490106e-26	-0.715691366779864	9.35313856818792e-15
1020	IGFBP5	EXC	-0.42387438	4.1713642e-20	-0.594799657696615	9.92554513844685e-15
1021	RAPH1	EXC	-0.42079496	4.459384500000002e-22	-0.416944610515221	1.23397979366803e-14
1022	SMC5	EXC	-0.42051172	1.1027304e-24	-0.409690010993972	1.24139498084794e-14
1023	GRB2	EXC	-0.41884422	1.1937986e-29	-0.394251022580123	1.48246283987132e-14
1024	KIAA1324	EXC	-0.4182161	0.0	-0.399022342215803	1.7425564287242202e-14
1025	SGCD	EXC	-0.41762352	2.1119714e-30	-0.303625582751476	2.1240456750427e-14
1026	ENC1	EXC	-0.4173317	7.748717e-09	-0.529242959276451	2.84827243069561e-14
1027	SLC39A11	EXC	-0.41697383	1.2822134000000001e-17	-0.491685270862591	3.5966869312758704e-14
1028	ATP13A3	EXC	-0.41557884	2.754224e-28	-0.405638479091553	4.6822480277733903e-14
1029	PTK2B	EXC	-0.41443944	2.0534799e-27	-0.272948435694119	5.09237893349962e-14
1030	ZMIZ1	EXC	-0.41404507	0.0	-0.496847011253271	5.3602095494583e-14
1031	INTS6	EXC	-0.41354793	0.0	-0.499013192119114	5.50590699015069e-14
1032	MROH7	EXC	-0.4134586	8.192110999999999e-19	-0.789823711940477	5.6204307015752704e-14
1033	AMZ1	EXC	-0.41299987	1.0006228e-20	-0.556847141699091	5.83187208348372e-14
1034	PDE9A	EXC	-0.41198444	3.9848768e-17	-0.784166808446609	6.96773411861472e-14
1035	DIRC3	EXC	-0.4117155	2.3650893e-20	-0.363637254009756	8.85276705242729e-14
1036	PALMD	EXC	-0.4095974	5.2389369999999995e-20	-0.711278063159981	9.817662823893133e-14
1037	RAP1B	EXC	-0.40754318	1.8400864e-16	-0.333379761282139	1.20429568976681e-13
1038	LIN7A	EXC	-0.40742612	1.4915866e-17	-0.440650964963597	1.21010406471267e-13
1039	TRA2B	EXC	-0.40670395	8.536169e-18	-0.506609503371943	1.27040557355704e-13
1040	RPN2	EXC	-0.40408397	2.668304e-20	-0.374724320910987	1.99638666384962e-13
1041	B3GALT5	EXC	-0.40343308	6.205575599999999e-19	-0.497273620127703	2.70211933948156e-13
1042	ETV1	EXC	-0.40230942	5.3663974e-16	-0.721161035642982	4.2586411517980004e-13
1043	UFM1	EXC	-0.40151834	1.5837572e-27	-0.428067026787358	4.47065838708733e-13
1044	MAST4	EXC	-0.39924407	2.511184e-20	-0.381472291352829	5.69924334639231e-13
1045	DNMT3A	EXC	-0.39763653	5.798712e-20	-0.310086116499425	8.96869764228823e-13
1046	ACTN1	EXC	-0.39759922	1.6122476e-18	-0.277716417534903	9.99690377128667e-13
1047	ESYT2	EXC	-0.39724612	2.1539752e-18	-0.316231931593956	1.01157659715308e-12
1048	BCL9	EXC	-0.3960204	1.4529338e-12	-0.697768061070247	1.24000045870092e-12
1049	JARID2	EXC	-0.39372158	4.9138375e-18	-0.282967747652995	1.37022151356595e-12
1050	CBFB	EXC	-0.39237523	3.8988965e-15	-0.507255412467851	1.75299684229112e-12
1051	FKBP1A	EXC	-0.39192867	6.753326e-13	-0.490207270562875	1.84031034918294e-12
1052	GALNT13	EXC	-0.3895452	1.1048449e-20	-0.779353869938553	2.18175721063489e-12
1053	LUZP2	EXC	-0.38774252	1.04330215e-20	-0.290421139945342	2.9166905368592497e-12
1054	SLIT1	EXC	-0.3860023	3.4524072000000004e-22	-0.269401022321723	3.2575144556226e-12
1055	DENND2A	EXC	-0.3854401	1.0428592000000001e-17	-0.646404528398238	3.58560394396359e-12
1056	P2RX7	EXC	-0.3850336	3.6603238e-14	-0.572521638465274	3.99149754359855e-12
1057	ATP1B3	EXC	-0.38485742	6.964182e-17	-0.322437312021717	4.30153855420397e-12
1058	INPP1	EXC	-0.38459826	1.6454544e-08	-0.610223753863475	5.369894958008229e-12
1059	DGKD	EXC	-0.38381195	2.3575975e-18	-0.604805696893585	5.6221119361058296e-12
1060	BMPR1B	EXC	-0.38378143	0.0	-1.0228724120573	5.94374550853466e-12
1061	DKK2	EXC	-0.3831334	3.1149187e-17	-0.775492609646221	6.26951927524706e-12
1062	MORC3	EXC	-0.38261366	7.3981604e-21	-0.4775401857429	6.32274098554938e-12
1063	GGT7	EXC	-0.38203955	3.2006123e-12	-0.71019672325663	6.56204074808118e-12
1064	MSH4	EXC	-0.38196898	4.6056427e-17	-0.323131437383903	7.60333644502739e-12
1065	ZDHHC23	EXC	-0.37978196	8.957886e-16	-0.431020513286876	1.0211058338815398e-11
1066	TSC22D2	EXC	-0.37975752	5.2389369999999995e-20	-0.377885740671123	1.206895888868e-11
1067	VWC2	EXC	-0.37952304	5.200889e-18	-0.331255291466942	1.206895888868e-11
1068	ABHD6	EXC	-0.37920642	8.61252e-15	-0.538007773480332	1.6862169452707198e-11
1069	VCL	EXC	-0.37842894	1.2293339e-17	-0.474315442046013	1.99502431433306e-11
1070	CAMKK1	EXC	-0.3761716	3.6088701e-07	-0.489890271106775	2.9465430949182096e-11
1071	CNGB1	EXC	-0.37611485	6.739023999999999e-26	-0.513189369043448	3.36114405959578e-11
1072	USP3	EXC	-0.37402248	9.735194e-18	-0.433041247308439	3.4146797666489494e-11
1073	SLC17A7	EXC	-0.3725705	6.130266e-29	-0.600208207154879	4.6834283693244e-11
1074	ACAP2	EXC	-0.37225163	7.769875500000001e-22	-0.491906431957181	4.893790887646e-11
1075	TBC1D1	EXC	-0.3721726	4.697063e-14	-0.463376548754076	5.13949024242641e-11
1076	SH3BP5	EXC	-0.37198758	3.4418233e-15	-0.420175466396094	5.2924282004101e-11
1077	POM121	EXC	-0.37182248	2.4037826000000007e-21	-0.28186315565527	6.256685318638559e-11
1078	KCNK1	EXC	-0.3717847	6.2499258e-15	-0.325256063551328	6.50524288213891e-11
1079	FAM126B	EXC	-0.37172782	2.1819225e-19	-0.304048848876734	6.82401912690565e-11
1080	SHANK1	EXC	-0.37041497	2.2311012e-17	-0.399590666112708	8.855104684745059e-11
1081	CNR1	EXC	-0.3683642	3.4865406e-18	-0.522048310063477	1.06644235394491e-10
1082	SDK1	EXC	-0.36805904	3.2760307e-37	-0.578453932889872	1.11172702390524e-10
1083	POLR2J3	EXC	-0.36678076	2.2854381e-12	-0.576541612644539	1.398981882758e-10
1084	TMEM178A	EXC	-0.36594272	3.490295e-05	-0.598276145523929	1.46460749069287e-10
1085	RAPGEFL1	EXC	-0.36440587	3.7973482e-16	-0.647568956392622	1.86268951053848e-10
1086	SMAD3	EXC	-0.36198568	1.7911303e-12	-0.558205703468414	2.43662271484109e-10
1087	RHBDL3	EXC	-0.36035275	2.7003000000000003e-41	-0.601988671557359	3.02845737146896e-10
1088	TBC1D22A	EXC	-0.35994148	8.1683995e-14	-0.30437068674571	3.44293676739158e-10
1089	FHOD3	EXC	-0.35836405	4.635395e-28	-0.33352301933404	4.20294701948626e-10
1090	DISP1	EXC	-0.35744405	3.9657097e-14	-0.548521455136291	5.32403141166613e-10
1091	UNC5A	EXC	-0.35741186	2.9122791e-12	-0.595139251142446	5.36619083846177e-10
1092	SLC4A8	EXC	-0.35628724	3.625193e-18	-0.306383705532013	8.48377570354333e-10
1093	CFAP54	EXC	-0.35569453	1.5921758e-07	-0.62824327302202	9.47598274264146e-10
1094	LRP8	EXC	-0.3554709	6.020557e-14	-0.500746029418127	9.70725256078281e-10
1095	SMPD3	EXC	-0.35432363	1.8618922e-17	-0.540824567966411	1.21573195528935e-09
1096	KIAA2012	EXC	-0.3533517	8.6193334e-23	-0.501560807816838	1.57078700475451e-09
1097	FIGN	EXC	-0.3526764	8.500033e-16	-0.498671911950359	1.9713525642364e-09
1098	NPC1	EXC	-0.35178494	2.2311012e-17	-0.296812274225094	2.23860066391708e-09
1099	DPY19L3	EXC	-0.3513384	1.1240209e-16	-0.54470457263847	2.3886420329770903e-09
1100	RRAS2	EXC	-0.34985304	2.1309507000000003e-16	-0.370791357361171	2.7183909706576e-09
1101	DNM1	EXC	-0.3490032	2.1841664e-23	-0.350656251613191	3.09738373345315e-09
1102	ARHGEF11	EXC	-0.34751225	2.3456087e-12	-0.292863043239324	4.55744767385654e-09
1103	CHD5	EXC	-0.3463459	9.37581e-12	-0.337513228069452	4.7998265599966705e-09
1104	EML4	EXC	-0.34630203	1.13550384e-10	-0.433601234114708	5.728300727556571e-09
1105	FGD4	EXC	-0.3461231	1.8670865000000003e-16	-0.512081365956442	5.7769698593480604e-09
1106	NQO2	EXC	-0.3457451	2.2596267e-13	-0.502224782778306	6.74389801631215e-09
1107	ZNF326	EXC	-0.3456139	2.73103e-40	-0.470899444531604	7.006752706715151e-09
1108	PAPSS1	EXC	-0.34515333	4.0777172000000005e-16	-0.408772250892004	8.04461555068017e-09
1109	PTPRQ	EXC	-0.34478474	1.2806608e-19	-0.447368196659338	8.446658630425271e-09
1110	CXXC5	EXC	-0.34370756	6.602174e-15	-0.327975575454932	9.464128161031391e-09
1111	SLC24A4	EXC	-0.34318805	6.939374e-14	-0.478800192773605	1.00595064986752e-08
1112	VPS37B	EXC	-0.34279	1.9156446e-18	-0.35895911854529	1.13991688562484e-08
1113	CCND2	EXC	-0.34122944	4.6187464e-12	-0.54659999643167	1.62116866079186e-08
1114	ITGA9	EXC	-0.34108818	3.6813617e-21	-0.344421392895933	1.75624955555207e-08
1115	EYA3	EXC	-0.33622098	4.3963725e-15	-0.468396675613303	2.83103010215277e-08
1116	ZNF675	EXC	-0.33570075	7.4350706e-15	-0.492867171200609	3.0822793248358e-08
1117	YWHAQ	EXC	-0.3336594	1.686879e-11	-0.321129674953479	3.89485853747105e-08
1118	INPP5A	EXC	-0.3331195	7.3485365e-16	-0.321539051638253	3.96613659193217e-08
1119	TAPT1	EXC	-0.33175802	1.5020573e-11	-0.389495940095804	4.56339524594498e-08
1120	GAREM1	EXC	-0.3309734	8.9308755e-18	-0.481424525894955	5.08963221846554e-08
1121	RLF	EXC	-0.33021498	1.2088729e-14	-0.347319690475255	6.43314075822931e-08
1122	SRRM3	EXC	-0.32870913	5.9264565e-10	-0.33119932218342	7.2146264930936e-08
1123	RAB3IP	EXC	-0.32858455	8.931442e-14	-0.419087052330925	7.32642889363752e-08
1124	PIP5K1A	EXC	-0.3283937	1.1197787e-16	-0.271073549567863	7.49717906763365e-08
1125	CUL5	EXC	-0.32819033	4.754406800000001e-21	-0.401323377120546	8.19470822053111e-08
1126	PEX5L	EXC	-0.3280462	7.906864600000001e-16	-0.509920466953866	8.73999511232435e-08
1127	RAI14	EXC	-0.32501793	2.0175342e-11	-0.340597694124462	1.01733535844592e-07
1128	PHLPP1	EXC	-0.3240888	6.068143e-14	-0.281345575559193	1.34713460011683e-07
1129	SUZ12	EXC	-0.32253575	2.8578479e-12	-0.439692861714325	1.60722064481525e-07
1130	MYO16	EXC	-0.32182264	3.2006123e-12	-0.538088099090607	2.52932719515759e-07
1131	SEC24D	EXC	-0.3210194	1.653608e-12	-0.353386729837381	2.85208813975619e-07
1132	CPD	EXC	-0.3196714	2.616724e-10	-0.363503265828438	3.52744404761452e-07
1133	RAVER2	EXC	-0.31926513	2.575955e-11	-0.446088165638185	3.77004851717141e-07
1134	KIAA0513	EXC	-0.31792855	2.4618932e-11	-0.466374513907542	4.43263434581789e-07
1135	CACHD1	EXC	-0.31600976	9.003877e-15	-0.303324590081372	6.35978964241867e-07
1136	FOXK1	EXC	-0.31530952	1.5608815e-07	-0.383194407547934	6.87116278263524e-07
1137	CDH8	EXC	-0.31426537	8.3887346e-20	-0.649816019142257	7.32507569798501e-07
1138	PRKCG	EXC	-0.3139193	2.2970588e-12	-0.366355139363589	7.48830023971243e-07
1139	NPTXR	EXC	-0.31230354	1.5771034e-11	-0.325093073108873	8.61252662710085e-07
1140	SPTBN2	EXC	-0.31199944	4.157441e-13	-0.481129726047896	8.98472383565346e-07
1141	PLK2	EXC	-0.31184566	3.5627482e-13	-0.377686558040442	9.38943721538176e-07
1142	YY1AP1	EXC	-0.31160116	1.4215348e-15	-0.471589722388988	1.02149726550893e-06
1143	GALNT2	EXC	-0.31156206	1.5839501e-09	-0.344214385314244	1.0550630577898e-06
1144	CCNL1	EXC	-0.3099823	8.9227925e-15	-0.408388000156335	1.25388970198258e-06
1145	STK4	EXC	-0.30983424	4.4942375e-10	-0.338392593987572	1.26428146838153e-06
1146	PACSIN2	EXC	-0.30931103	1.7305705e-17	-0.409810722054986	1.34912720051292e-06
1147	WWC1	EXC	-0.30913115	5.4340824e-05	-0.342443000298544	1.406617710123e-06
1148	SDK2	EXC	-0.30860138	1.9710856e-06	-0.623469929660449	1.60401066908401e-06
1149	FNDC3B	EXC	-0.30611944	3.3525617e-20	-0.351808773974984	2.16581771368512e-06
1150	SGCZ	EXC	-0.30609155	2.731077e-12	-0.484483513428833	2.18915296985294e-06
1151	PARVA	EXC	-0.30565083	1.0103142e-16	-0.473056783013453	2.20523639922088e-06
1152	PPP1R16B	EXC	-0.30560172	9.198493e-21	-0.335080812923645	2.26650937696398e-06
1153	NSUN6	EXC	-0.3051083	9.7929484e-11	-0.33485879411226	2.37982825579565e-06
1154	CREM	EXC	-0.30467993	2.905506e-20	-0.457350990034519	2.39270010584643e-06
1155	RSU1	EXC	-0.30365694	6.49175e-14	-0.448901453977306	2.92415826788116e-06
1156	GSPT1	EXC	-0.3030268	1.3214698e-20	-0.335490228358609	3.32451094049488e-06
1157	GPR135	EXC	-0.30255282	1.08699174e-20	-0.33446715110238	3.61754542295462e-06
1158	RNF149	EXC	-0.3011347	3.2281675e-12	-0.491197579871565	3.80185229083969e-06
1159	RGS17	EXC	-0.30089182	7.891508e-21	-0.308559031155815	3.90025173939876e-06
1160	CTTNBP2NL	EXC	-0.29908657	4.8857953e-07	-0.400245763624533	4.97525754041655e-06
1161	NBPF15	EXC	-0.29900742	1.3007359e-06	-0.269660242580457	5.3824673038912e-06
1162	IGF2R	EXC	-0.29899055	8.118685999999999e-26	-0.366386668542662	5.56817366884733e-06
1163	IGFL4	EXC	-0.2982828	5.7785684000000005e-22	-0.363023364451559	5.90726526083664e-06
1164	NPHP4	EXC	-0.29806626	7.9356884e-14	-0.488316710510642	6.08083281189484e-06
1165	ADGRB1	EXC	-0.29692984	1.2341103e-10	-0.340727232516929	7.21794514539868e-06
1166	SMIM12	EXC	-0.29645348	2.2022937e-09	-0.310354659321752	7.93617193032349e-06
1167	SLC35F5	EXC	-0.2947445	1.3112217e-16	-0.40560311411417	1.0717090985482e-05
1168	GREB1	EXC	-0.29444677	2.1638861000000002e-17	-0.442293404425298	1.09914616146846e-05
1169	MARCH8	EXC	-0.29377854	2.288253e-13	-0.351099226432623	1.20929989342907e-05
1170	GRIK5	EXC	-0.29276967	2.8358782e-11	-0.406049932907097	1.26092719011508e-05
1171	ATF1	EXC	-0.2907945	1.27161855e-14	-0.268488732006415	1.74575174499604e-05
1172	CBFA2T2	EXC	-0.289065	6.738162e-13	-0.272050960278915	1.98046007923358e-05
1173	UCHL3	EXC	-0.28809738	2.824473e-15	-0.401869658812089	2.07536365787726e-05
1174	LAMB1	EXC	-0.2879871	3.190747e-12	-0.389183772037784	2.15120124449075e-05
1175	SS18	EXC	-0.2874136	1.5651751e-33	-0.412929678941421	2.29974904729912e-05
1176	PCDH1	EXC	-0.28631568	6.4363805e-05	-0.460424705685527	2.34783285200623e-05
1177	ZBTB18	EXC	-0.28507638	4.67363e-05	-0.302602075861875	2.55534221676449e-05
1178	DCAF5	EXC	-0.28443277	5.8545227e-20	-0.312831133078686	2.57746693581735e-05
1179	MSI2	EXC	-0.28258526	9.144682e-12	-0.302080632236762	2.99271394927296e-05
1180	ADGRB2	EXC	-0.2825184	3.9129344e-07	-0.35728580370971	3.22372729517012e-05
1181	EPDR1	EXC	-0.28190064	4.8155394e-05	-0.398998015589386	3.57581503265261e-05
1182	GTF2F2	EXC	-0.2783532	6.973136e-06	-0.389692166290035	4.75364706984666e-05
1183	KCNIP3	EXC	-0.2775154	1.1626338e-15	-0.408133316538489	5.11031043078867e-05
1184	POM121C	EXC	-0.27711892	1.4768349e-08	-0.325620964201522	5.3978970871119e-05
1185	FAM13A	EXC	-0.27554274	1.7708757e-07	-0.294039020320676	5.72225524519062e-05
1186	ANXA11	EXC	-0.27551097	8.243393500000002e-22	-0.424827835672438	5.80868443818387e-05
1187	WWC2	EXC	-0.27499938	7.711895e-08	-0.314139561482182	6.29362127005218e-05
1188	SLC45A4	EXC	-0.27379084	4.363724e-07	-0.303439483428718	6.63332783676702e-05
1189	CACNG8	EXC	-0.27280855	3.109068e-07	-0.326953747778887	6.93891862852306e-05
1190	MSL2	EXC	-0.27278304	2.9650888e-09	-0.37973305133402	7.08773430749781e-05
1191	PTPRB	EXC	-0.27266693	1.0228404e-05	-0.273744808612696	7.28714927754606e-05
1192	RAB40C	EXC	-0.27265358	6.454004e-12	-0.334103656832037	7.54345205904055e-05
1193	CNOT10	EXC	-0.27150798	5.1359232e-09	-0.383572497828796	8.16997869953646e-05
1194	STK32C	EXC	-0.27132893	4.316569e-12	-0.332336878422804	8.38228951719662e-05
1195	ARHGAP5	EXC	-0.27097642	6.0228013e-14	-0.287547330715552	8.8038486864903e-05
1196	MTMR12	EXC	-0.27062094	1.0813492e-15	-0.355971412212026	9.04563377309732e-05
1197	SAE1	EXC	-0.27047396	1.6409966e-05	-0.329719766322288	9.30836305727455e-05
1198	ELOVL7	EXC	-0.2704165	5.992998e-07	-0.288721666062104	9.85207785608301e-05
1199	MARK3	EXC	-0.26722467	4.7841147e-13	-0.319314075495329	0.0001243725356396
1200	PXYLP1	EXC	-0.26705766	4.4911284e-09	-0.306469116985238	0.000124681712729
1201	MAST2	EXC	-0.26692724	6.840122e-05	-0.280515937114499	0.0001250203084105
1202	CFAP44	EXC	-0.26690435	1.2583436e-06	-0.441925232176825	0.0001255110881152
1203	MAP3K7	EXC	-0.26656199	4.9427356e-09	-0.271784999784049	0.0001284399940095
1204	RNF10	EXC	-0.26647472	6.1172517e-07	-0.331763545759777	0.0001302761139616
1205	RGS7	EXC	-0.2648244	0.00011704017	-0.9241304911263	0.0001395221654381
1206	NBEAL1	EXC	-0.26341558	0.014977396	-0.388201269352142	0.0001507256653244
1207	NEURL1	EXC	-0.26337743	1.5692294e-08	-0.292816326273785	0.0001527061578957
1208	USP10	EXC	-0.26266074	8.142625e-05	-0.311289876704571	0.0001565036252991
1209	SMG7	EXC	-0.2624972	0.000618913	-0.263337739930804	0.00015889338663
1210	OXSR1	EXC	-0.2620635	3.4209352e-06	-0.305903357297562	0.0001651657064282
1211	L3MBTL1	EXC	-0.26175857	4.0630397e-09	-0.264769938727714	0.0001775011733642
1212	MMP17	EXC	-0.261302	2.6407596e-12	-0.316181193624293	0.0001853740543489
1213	ST3GAL2	EXC	-0.26001692	0.12742563	-0.295549639629587	0.0002017736170075
1214	NAA50	EXC	-0.25953853	4.697063e-14	-0.357061928246194	0.0002104879951682
1215	MROH1	EXC	-0.2540896	6.886229999999999e-21	-0.37000746635014	0.0002648120826997
1216	B4GALT5	EXC	-0.25405067	1.6033115e-16	-0.343149391401612	0.0002675410217204
1217	NOL10	EXC	-0.25378513	1.2744998e-07	-0.371976693010541	0.00026895604861
1218	LEMD3	EXC	-0.25320053	0.014655617	-0.365105023562814	0.0002702756883251
1219	MGRN1	EXC	-0.25280023	0.0006065749	-0.284687680715675	0.0002865671955239
1220	GRAMD1B	EXC	-0.25160712	1.7773221000000003e-16	-0.295434912011846	0.0002976388109695
1221	SPRED2	EXC	-0.24952412	0.0015967811	-0.354700983055776	0.0003267409029587
1222	HACE1	EXC	-0.24763417	7.5675607e-06	-0.264805419464401	0.00037131289791
1223	KCTD1	EXC	-0.2466011	1.5103033e-07	-0.342664842244658	0.0004048648115765
1224	METTL16	EXC	-0.24620783	1.175159e-08	-0.380613372903618	0.0004118695528714
1225	KLHL18	EXC	-0.24617767	8.142462e-07	-0.34579623655095	0.0004130703406583
1226	CHKA	EXC	-0.24435398	2.3981919e-32	-0.414198864498745	0.0004609929149518
1227	EXT2	EXC	-0.24094868	1.0557422e-08	-0.299496446789432	0.0005860021658795
1228	LAMC1	EXC	-0.23642969	2.1040093e-20	-0.309432365356421	0.0007707139990425
1229	AP2A2	EXC	-0.23535264	8.3881907e-10	-0.274831591802745	0.000814400640215
1230	GALNT7	EXC	-0.23451853	0.0011929306	-0.399047308956585	0.0008427552759752
1231	MEIS3	EXC	-0.23313546	0.026887761	-0.367305700344395	0.0008828422991685
1232	NR6A1	EXC	-0.23256564	2.5079665e-08	-0.316928143946103	0.0009374491445015
1233	HIF1A	EXC	-0.22942531	1.9526154e-12	-0.363346030522375	0.0011488872523917
1234	CRTC1	EXC	-0.22792566	1.466832e-17	-0.346994055787815	0.0012523485248744
1235	TVP23A	EXC	-0.2278812	1.2972848e-11	-0.280076026204241	0.0012540711822329
1236	FNIP2	EXC	-0.22769272	2.8081482e-12	-0.32765902050664	0.0012799251543218
1237	NUP58	EXC	-0.22673893	1.0757181e-05	-0.267010603110866	0.0013633397258478
1238	ADGRV1	EXC	-0.22588241	6.4660377e-10	-0.298713416350721	0.0014551185090163
1239	AFTPH	EXC	-0.22339416	1.7026444e-11	-0.309022193522125	0.0015925945855101
1240	ZNF10	EXC	-0.22320509	9.6239724e-08	-0.299839976152273	0.0016657377998339
1241	CORO1C	EXC	-0.22193521	1.7497646e-13	-0.344865150270809	0.0016916001822088
1242	MBD2	EXC	-0.2195214	1.3431527e-10	-0.268348573520135	0.0017812982420282
1243	STX2	EXC	-0.21752083	6.5367985e-08	-0.328870935832835	0.0020409677904692
1244	HOOK1	EXC	-0.21495545	1.1786536e-10	-0.337955690761461	0.0023121585186274
1245	MADD	EXC	-0.21397567	1.7238199e-05	-0.311702895701811	0.0024550613258083
1246	RALGAPB	EXC	-0.21101332	5.3213e-08	-0.350710618382592	0.0026751047393704
1247	PEPD	EXC	-0.21059883	2.0970322e-12	-0.320832357889357	0.002799141370402
1248	PRKAR2A	EXC	-0.21050978	2.1304195e-13	-0.331308795141597	0.0028462514917856
1249	RAB15	EXC	-0.20878685	1.0067647e-09	-0.274470118304208	0.0030369237147027
1250	CES4A	EXC	-0.20713961	4.808881e-09	-0.316690565678507	0.0031625128815769
1251	GALNT16	EXC	-0.20561028	0.008539139	-0.333872111377444	0.0033349822122194
1252	BEGAIN	EXC	-0.20527196	7.6096508e-06	-0.318716830384564	0.0034441244523031
1253	FBXO42	EXC	-0.20283842	2.6360896e-05	-0.301192308239085	0.0038712701228452
1254	SPEN	EXC	-0.20221853	2.2543288e-07	-0.299750971519861	0.0040643169188428
1255	CSAD	EXC	-0.1993475	8.6449745e-07	-0.329642347232471	0.0043661034907807
1256	SRGAP2B	EXC	-0.19908482	3.6603238e-14	-0.358675517304059	0.0045228471555527
1257	PTPN9	EXC	-0.19615102	4.6132934e-10	-0.274751256911276	0.0049599851275145
1258	PARP11	EXC	-0.1944086	2.6473648e-11	-0.294204524827681	0.0056758088537634
1259	ZNF655	EXC	-0.19379056	3.98507e-07	-0.298913195887463	0.0058440549011168
1260	KNDC1	EXC	-0.19123363	5.2355454e-06	-0.302088558591459	0.0064008853373796
1261	IFT80	EXC	-0.19100553	5.2824695e-10	-0.34669826203042	0.0065831752442298
1262	AP3B2	EXC	-0.189268	6.592787e-12	-0.274595868861685	0.0069467035475905
1263	KIAA0930	EXC	-0.18190289	1.4346319e-09	-0.310766726868339	0.0086523574613182
1264	ZZEF1	EXC	-0.18021911	1.2867839e-10	-0.265511128675688	0.0092683872794936
1265	RNF146	EXC	-0.18019485	6.9856317e-12	-0.321914057367335	0.0092765726455433
1266	ZNF207	EXC	-0.1789074	8.393859e-09	-0.318833801114823	0.0095532565797894
1267	SCN1A	EXC	1.5035653	0.0	1.8520737403217	1.02142974054553e-97
1268	UNC5D	EXC	1.4738798	0.0	1.15260946939719	1.66865754320309e-97
1269	CDH12	EXC	0.95515084	0.0	0.742025288393842	3.705977312704e-83
1270	CHRM2	EXC	0.91822386	0.0	1.5924790430907	1.61466891974663e-76
1271	NRXN3	EXC	0.81005406	1.6439e-41	0.63704127703906	3.997756338711e-74
1272	FMN1	EXC	0.80809236	3.287e-42	1.0824982290742	8.49776775310225e-70
1273	FUT9	EXC	0.77184784	0.0	0.850567551404508	5.26203802391652e-68
1274	PTPRT	EXC	0.7657442	0.0	2.08198453715958	6.49702896173239e-68
1275	SEMA6D	EXC	0.7486553	0.0	1.73136436100563	4.78761505707433e-64
1276	UTRN	EXC	0.74354684	0.0	1.58862359170364	2.98228946729018e-63
1277	ST8SIA1	EXC	0.7386255	4.861459e-38	1.2611444475583	4.81435165683916e-61
1278	ADCY2	EXC	0.716491	0.0	1.6459533730902	5.50506026413361e-60
1279	CNTNAP3B	EXC	0.68246555	1.5838666e-38	0.55310840207826	6.11626918150752e-60
1280	NCALD	EXC	0.6715088	1.1547e-41	1.30971426655746	9.880818097867233e-60
1281	KLHL32	EXC	0.66385484	6.400274e-39	0.813649191197442	1.42614382240611e-58
1282	XKR6	EXC	0.66321373	0.0	1.74334275555081	4.52632384395286e-58
1283	VSNL1	EXC	0.663059	2.5240000000000006e-42	0.894553570902017	8.87432543177724e-58
1284	EPHA7	EXC	0.63197744	1.65e-43	0.65370747167264	1.3488134280810899e-55
1285	GABRB2	EXC	0.5778637	0.0	1.1750811119562	4.62354382606464e-55
1286	GRIA4	EXC	0.5756209	1.0228908e-25	0.580511407045144	4.62354382606464e-55
1287	SCG2	EXC	0.5614534	4.152146e-25	0.965511778666853	7.70485647757818e-54
1288	GAB1	EXC	0.55314827	2.9022485e-34	0.840559186072754	2.1910448468037907e-52
1289	FRAS1	EXC	0.5485525	2.0543499e-22	1.58697937253349	4.0409454452081e-51
1290	ANKRD30B	EXC	0.54281616	2.2105491e-21	0.852109943807075	2.74452713190023e-50
1291	EPHA3	EXC	0.53561187	3.3782505e-29	1.34122028638268	8.75471533702426e-50
1292	ALCAM	EXC	0.5274743	7.9107546e-23	1.06091175627155	5.47168046455392e-49
1293	NKAIN2	EXC	0.51464844	1.7258944e-13	0.449736378644578	2.29573177271189e-48
1294	SASH1	EXC	0.51339567	5.630067999999999e-20	1.05224923647697	8.659053454972718e-48
1295	FOXO3	EXC	0.50357294	1.274681e-22	1.00756788196506	1.0958427021022e-47
1296	TRHDE	EXC	0.50120926	3.5534835e-17	0.372643303583036	1.6847983601719e-47
1297	COL24A1	EXC	0.49737555	3.459649e-29	0.348110519367379	2.6168182077704803e-47
1298	CDH20	EXC	0.4953146	8.543334e-18	0.332729372022917	2.6363523615434105e-45
1299	SAMD5	EXC	0.4880991	8.320467000000001e-23	0.609044114104454	7.05043300240727e-44
1300	CUX2	EXC	0.48762673	1.9128318e-35	1.03868992517944	2.3625069606847e-43
1301	HTR1E	EXC	0.4837486	6.957380000000001e-40	1.25722495460843	4.41441208445482e-43
1302	CBLN2	EXC	0.4817232	7.048853e-25	1.47231438672571	1.5723490087110798e-42
1303	GRM3	EXC	0.4795816	1.4281438e-25	1.00914739201149	7.61492982886936e-42
1304	SLC24A2	EXC	0.45579648	1.8186524e-25	1.30394670225669	1.5200447601034196e-40
1305	SPARCL1	EXC	0.44044614	1.721944e-30	0.626036405242752	1.28503332237217e-39
1306	TOX	EXC	0.42490602	7.594527e-18	0.753219507972596	2.70090383212297e-39
1307	OLFM3	EXC	0.42121994	5.1914404e-22	0.46381694561949	3.47605487054116e-39
1308	MCHR2	EXC	0.41178226	2.3599571e-16	0.891676137565388	9.03087264093117e-39
1309	PDE7B	EXC	0.4059248	6.738162e-13	1.22720614836491	1.08373046633999e-38
1310	RGS6	EXC	0.40351653	5.1466066000000005e-24	0.445282189836044	1.64697646094932e-38
1311	POU6F2	EXC	0.40298426	6.328755e-20	1.90716960323019	1.76980890054075e-38
1312	KCNC2	EXC	0.4014089	5.9771727e-12	0.340390914636512	2.15762512137693e-37
1313	MAGI2	EXC	0.3918469	6.1082095e-09	0.324317480581403	3.01145453348629e-37
1314	MTCL1	EXC	0.38960433	3.0697947000000007e-21	0.874205394916667	3.32975430506652e-37
1315	HTR2A	EXC	0.3861513	4.8043256000000004e-21	1.09409231001011	1.21048519654763e-36
1316	GNG4	EXC	0.38242894	3.7822278e-17	0.415261691193868	6.868306138672301e-36
1317	EPB41	EXC	0.38019586	2.0543499e-22	0.635745115790813	8.31042484648154e-36
1318	PDE4B	EXC	0.37932038	8.356372e-25	0.768599278291645	1.11886247541978e-35
1319	PHYHIPL	EXC	0.3731947	6.744697e-34	0.830279144525707	1.80995169232346e-35
1320	NLK	EXC	0.36833394	2.6367805e-13	0.4515229830576	5.53994861407189e-35
1321	CALY	EXC	0.36082745	8.5906e-27	0.633609415097442	1.2174081723328399e-34
1322	ARPP19	EXC	0.3515346	1.05324164e-22	0.529298244724577	3.39877144939178e-32
1323	ZNF385D	EXC	0.34932327	1.5340126e-17	0.917827296883774	4.31271675356556e-32
1324	HDAC9	EXC	0.34610415	2.5517849999999998e-26	0.497136177213661	4.42454265148208e-32
1325	GABRA1	EXC	0.34510124	1.5237133e-11	0.74743484074988	5.00971641864495e-32
1326	MGAT5	EXC	0.34406304	9.42651e-34	0.478178599509355	5.93817210275387e-32
1327	UNC13C	EXC	0.34349006	4.863617000000001e-23	0.86099325553668	7.59588697063264e-32
1328	PRKD1	EXC	0.34226102	2.8112728e-20	0.849239934436625	2.04331697680763e-31
1329	BMPER	EXC	0.32544017	1.0774719e-14	1.070212192341	1.90219268810771e-29
1330	ZNF385B	EXC	0.32523584	4.2440925e-14	0.417227302764493	3.00455535212288e-29
1331	MARCKS	EXC	0.3246789	2.6232978e-08	0.857341438371177	4.58347842395322e-29
1332	CPNE4	EXC	0.323339	2.0901748e-12	0.912495927574065	6.87316909168321e-29
1333	SCN9A	EXC	0.31811714	1.1781044e-13	0.896487890618645	3.21666499969267e-28
1334	PDZD2	EXC	0.31808755	3.234567e-39	1.09428995994102	5.7924643418337685e-28
1335	CTNNA3	EXC	0.31254706	0.0	0.740438081923021	8.25298770882382e-28
1336	INPP4B	EXC	0.31030166	9.853728e-09	0.536335245667801	1.32387363378688e-27
1337	NDRG4	EXC	0.3026315	5.851778e-11	0.809078701935756	9.7569058983864e-27
1338	TXNDC16	EXC	0.29585987	9.049372e-12	0.82944149112024	1.8523744554084495e-26
1339	MPPED2	EXC	0.28956735	5.36951e-09	0.608195816596397	3.29374216969763e-26
1340	CAMK2N1	EXC	0.28765136	8.931442e-14	0.409204802102334	7.63438842688017e-26
1341	ITPR2	EXC	0.2782274	1.1190233e-16	1.07445676979559	8.01261347901029e-25
1342	SATB2	EXC	0.27745867	0.0	0.62843997946872	9.18144930636442e-25
1343	MRAP2	EXC	0.27364302	3.4203737e-11	0.818172311197153	1.29903269081643e-24
1344	SLC26A4	EXC	0.27316046	4.232495e-15	0.530739363033744	2.3461796418572302e-24
1345	ERBB4	EXC	0.272946	1.7366332e-11	0.370122727851113	3.80227275505304e-24
1346	LINGO2	EXC	0.25840092	2.0455417e-28	0.293429153838789	8.14886693101186e-23
1347	B3GLCT	EXC	0.25718355	5.204891e-06	0.614297305756393	8.481033848776551e-23
1348	ZEB1	EXC	0.25668097	1.5801408e-22	0.546663300666948	8.552323294140961e-23
1349	TESPA1	EXC	0.25339693	1.4664963e-13	0.940173322990581	2.69377368356292e-22
1350	EEPD1	EXC	0.2460041	2.8101569e-08	0.852081905734603	1.21639732557357e-21
1351	SVIL	EXC	0.24377167	2.8417973e-11	0.519447192428075	1.62079014023515e-21
1352	GABRG1	EXC	0.24356306	9.3608634e-07	0.556727676374295	2.11033664825311e-21
1353	GPC6	EXC	0.23796666	2.1315267e-09	0.525053108551631	8.02047431213648e-21
1354	EPHB1	EXC	0.23663533	4.616312e-07	0.494148743811167	8.89494265720882e-21
1355	KIF13A	EXC	0.23388147	1.3924108e-12	0.804015473743907	1.93355641862685e-20
1356	PDE5A	EXC	0.23020089	2.2898488e-08	0.519051387856949	3.4557883746150604e-20
1357	KCND2	EXC	0.22820652	8.5466395e-10	0.59666450922465	4.46323445220268e-20
1358	COL19A1	EXC	0.22799635	3.2518266e-11	1.11469836577087	4.51182375342004e-20
1359	SORL1	EXC	0.21559304	3.721376e-06	0.646489127103783	1.01938790072076e-19
1360	NALCN	EXC	0.20710135	1.1235008e-07	0.268068303825473	2.29877483123428e-19
1361	ATP10A	EXC	0.20562935	8.521106e-14	1.1830437339684	2.87938245558351e-19
1362	KCNH7	EXC	0.19953	1.03306135e-07	0.400058977394185	6.34683408790685e-19
1363	MTRNR2L12	EXC	0.19139221	4.1236057e-05	0.953139643356462	2.56654192976314e-18
1364	FBN1	EXC	0.18708563	2.3571181e-07	0.481528976401264	2.7058188633226897e-18
1365	EEF1A1	EXC	0.17608756	1.1850528e-06	0.424932088468056	4.67333494718469e-17
1366	ADARB2	EXC	0.17194504	4.4346175e-06	0.357895399892349	1.35694233498188e-16
1367	ARAP2	EXC	0.16866064	0.008728331	0.273250476068644	5.2419488723473295e-16
1368	HS6ST3	EXC	0.16740799	9.412799e-08	0.320269130477291	6.80119511480444e-16
1369	MARCH1	EXC	0.16572171	2.0212365e-06	0.3498989866768	7.72143624478861e-16
1370	PCSK5	EXC	0.16105592	0.00012216727	0.571357251158954	1.5099726643922401e-15
1371	TTN	EXC	0.15888166	9.373451e-25	0.784845905560569	3.2432387781268703e-15
1372	GULP1	EXC	0.15588984	2.3825145e-05	0.553255949732735	6.074798241792281e-15
1373	CDH18	EXC	0.14654386	0.00089068396	0.429527653641628	2.8058103386043902e-14
1374	TRPS1	EXC	0.14491796	0.0018809438	0.654674294952412	3.83874252612559e-14
1375	SYTL2	EXC	0.12369299	0.00014666466	0.370825592474669	6.0169646595891e-12
1376	TSPYL1	EXC	0.12076861	0.00042007698	0.402474772873978	9.51054502624084e-12
1377	CHRM3	EXC	0.115172625	0.0046130572	0.393525354142534	2.23184491210198e-11
1378	RGS12	EXC	0.115089774	0.018709809	0.3419392115269	2.27189089211644e-11
1379	EPB41L4A	EXC	0.110248566	1.6916838e-08	0.443391003017461	1.23327939836005e-10
1380	GBE1	EXC	0.10889861	0.0013491691	0.320788926001338	1.49779416889281e-10
1381	N4BP2	EXC	0.10811323	0.0025425311	0.587870087865487	1.78572605827881e-10
1382	SLC16A10	EXC	0.08393562	0.07251316	0.617720846165652	1.85937235128634e-08
1383	TMEM196	EXC	0.0809803	0.0054799872	0.325144917134433	3.08065400919323e-08
1384	ZNF804B	EXC	0.068861485	0.012971153	0.464424020896384	3.23004743799415e-07
1385	SLIT2	EXC	0.06654519	0.3637062	0.473994227951807	5.74760417221501e-07
1386	DOCK10	EXC	0.043458045	0.36924112	0.341541338333472	6.72027181750208e-05
1387	SYNPR	EXC	0.040497005	0.71172893	0.318231669611258	0.0001410649829586
1388	PLCG2	OLI	0.57877874	0.0	0.293780832038555	2.32154885873297e-121
1389	GRID2	OLI	0.57726145	0.0	0.314652759993654	3.83959301319799e-115
1390	CHRM5	OLI	0.5701084	0.0	0.501857552607816	2.5882542421865695e-114
1391	CCNH	OLI	0.50997806	0.0	0.613109652940696	1.2720734633969497e-77
1392	LAMA2	OLI	0.50969243	0.0	0.597409898004946	5.04735381148925e-77
1393	CDH20	OLI	0.50695014	0.0	0.271735025470022	5.1125319678438586e-77
1394	NRXN3	OLI	0.45350003	0.0	0.535054958268963	4.3509487412161406e-67
1395	LRP1B	OLI	0.44224477	0.0	0.639036161435379	1.08806741154157e-64
1396	LRRC7	OLI	0.43972707	0.0	0.526600184894325	2.62067185243707e-64
1397	HDAC9	OLI	0.42301893	0.0	0.627944065242346	4.32586832032219e-52
1398	PIEZO2	OLI	0.42036724	0.0	0.595111825064737	4.7360141281833e-52
1399	GNAI1	OLI	0.4130726	0.0	0.49150689023247	2.8326118937239e-49
1400	DLC1	OLI	0.4127736	0.0	0.288639660254358	5.2070228906708295e-49
1401	TLE4	OLI	0.40701127	0.0	0.550845118578412	1.4272012317984e-47
1402	LGR5	OLI	0.40303767	0.0	0.609897061997393	2.9281744128592504e-47
1403	ENOX1	OLI	0.39829993	0.0	0.315623541064607	1.2416363319105e-45
1404	DYSF	OLI	0.38645554	0.0	0.273171407093707	1.09067232941823e-38
1405	OTUD7A	OLI	0.36941838	0.0	0.433855134967818	4.18503476182738e-37
1406	VRK2	OLI	0.36854577	0.0	0.327344847859738	2.65419508747022e-36
1407	SLC9A9	OLI	0.35129791	0.0	0.354350184331119	4.74603532921876e-26
1408	ITGA2	OLI	0.35081816	5.0674966e-38	0.379439584970907	5.17390145475279e-26
1409	ZNF365	OLI	0.33919144	4.280997e-28	0.305032325288995	3.49258849458249e-25
1410	AMER2	OLI	0.33592463	8.290907e-30	0.375347911677822	1.69349032759919e-24
1411	NOVA1	OLI	0.32159066	4.8666237e-31	0.370549145047556	1.92644472836462e-20
1412	SSBP2	OLI	0.32105875	0.0	0.38121858509114	2.14071645926375e-20
1413	KANSL1L	OLI	0.32047462	0.0	0.296384444888459	2.14601998154184e-20
1414	PLXDC2	OLI	0.31359267	5.566766e-28	0.354957437560436	1.55619167418279e-19
1415	MAP4K3	OLI	0.3077507	1.205749e-30	0.344475919594312	8.3402102402082e-19
1416	CDH19	OLI	0.30746937	3.3845568e-20	0.324819889887794	1.09106139702022e-18
1417	CPQ	OLI	0.29455376	1.150932e-31	0.288274849386682	3.09533478184116e-16
1418	NT5DC1	OLI	0.28554487	1.5543575e-31	0.313002425009203	1.3273456371102102e-15
1419	ELF2	OLI	0.2816316	0.0	0.303956965421433	2.40017183669168e-15
1420	DYNC1I2	OLI	0.2702427	8.772102399999999e-20	0.309238302750765	6.05049528265534e-14
1421	MDGA2	OLI	-1.9788742e-05	0.84496367	-1.26366403050532	6.19995051359884e-217
1422	MAML2	OLI	-5.7578087e-05	0.8183442	-1.00222384869706	4.73437817574935e-152
1423	ABTB2	OLI	-0.00010877848	0.79824007	-0.364628029046674	3.55355580757997e-147
1424	TNIK	OLI	-0.0010180473	0.7949528	-0.329224853880191	1.58825848486122e-56
1425	CTNNA2	OLI	-0.0020149052	0.7740871	-0.724206899826513	1.78556784861534e-43
1426	MAPK4	AST	0.90238976	0.0	1.22532799762944	5.99994783723743e-181
1427	PDE8B	AST	0.8833648	0.0	0.794568648077453	9.86021721613805e-174
1428	ARHGEF3	AST	0.80470896	0.0	0.885701752760464	6.09448129862213e-171
1429	CD44	AST	0.74079084	0.0	1.06458670034568	5.73500527799588e-168
1430	DTNA	AST	0.7363658	0.0	0.288013199814129	4.9792704916732e-143
1431	SAMD4A	AST	0.6285069	0.0	1.24704310523648	1.20462876850916e-136
1432	TPST1	AST	0.61378896	0.0	1.07494495132339	1.91012159652112e-134
1433	GLIS3	AST	0.5989666	0.0	0.33623939303636	6.130329528293089e-128
1434	CPNE8	AST	0.5765996	0.0	0.856616561486293	6.205116671824e-114
1435	PLCG2	AST	0.5528569	0.0	0.356436163200602	1.11759147044653e-103
1436	ARID5B	AST	0.5108695	0.0	1.2549092647542	3.6143667016330897e-96
1437	PPP3CA	AST	0.50747865	0.0	0.877896598181228	6.78465704656875e-94
1438	OSMR	AST	0.4875145	0.0	0.445747701658584	2.42286271825148e-93
1439	PKNOX2	AST	0.4719205	2.623e-42	1.04341389993698	3.31515837378274e-88
1440	KALRN	AST	0.46382833	0.0	0.889844992678483	7.8733792575307e-88
1441	CACHD1	AST	0.46177316	0.0	0.448925344422532	3.16762460774552e-87
1442	EGLN3	AST	0.43380398	0.0	0.737876959268326	2.16295312590591e-84
1443	SCD5	AST	0.42447948	0.0	0.535698171620721	1.08813953214272e-80
1444	PTPN13	AST	0.4195468	0.0	0.53397011127036	3.69419162964697e-79
1445	SLC7A2	AST	0.39107084	0.0	0.459542707132303	6.68208416028956e-72
1446	TMTC1	AST	0.38543487	4.0708213000000005e-28	0.667738066855434	5.274097043011951e-68
1447	ERBIN	AST	0.38172698	9.0476766e-32	0.730424260990335	1.07935242162456e-66
1448	ETV6	AST	0.38009143	1.7300096e-33	0.829911368380579	1.63539800633207e-65
1449	ZFYVE28	AST	0.3701828	2.2341497e-31	0.751826825986733	7.1399648302145e-64
1450	SFMBT2	AST	0.36721718	0.0	0.600098957792188	1.15723891242741e-62
1451	COLEC12	AST	0.366431	1.3599925e-33	0.779842470576878	6.74440897107145e-62
1452	GALNT18	AST	0.35694695	1.325831e-23	0.812408712463536	4.15532464375577e-55
1453	MARCH3	AST	0.35373855	4.543276e-25	0.468479124107247	1.06678944226907e-54
1454	RHOBTB3	AST	0.34966636	3.5471966000000004e-27	0.420949272803059	8.60251032849818e-54
1455	MFAP3L	AST	0.34613866	0.0	0.773562144207508	4.970900727542141e-52
1456	FGF2	AST	0.3417623	1.8495327e-24	0.751026356987094	5.54340017002311e-52
1457	SSBP2	AST	0.33826184	1.0279222e-33	0.801233046183935	8.66515287557204e-52
1458	CLIC4	AST	0.3343401	3.5589043e-33	0.407305984503851	7.27584040633431e-48
1459	MAP1B	AST	0.3288834	4.7032699999999986e-39	0.731211325855895	9.43546662822866e-47
1460	TRIO	AST	0.32834005	3.1674779999999996e-26	0.573103240947116	1.53720847235825e-46
1461	NAV2	AST	0.32576084	1.0933428e-24	0.342975801162646	9.52167731038173e-46
1462	ITGA9	AST	0.32487178	1.0375441e-30	0.389499537401368	2.05657550574115e-43
1463	IGFBP7	AST	0.3042729	2.4396578000000003e-30	0.281206657990569	4.79938311029293e-38
1464	SMAD1	AST	0.30043125	3.34727e-20	0.344941912759725	1.16187393415064e-37
1465	MATN2	AST	0.29294205	7.173921e-12	0.665474898786076	1.69264626277775e-36
1466	SLC38A1	AST	0.29266047	6.921207600000002e-22	0.928288773328128	2.05544642586071e-36
1467	BMPR1A	AST	0.27740955	2.1465253e-26	0.586087379388521	1.62221356772014e-35
1468	CNN3	AST	0.26305586	7.1908177e-28	0.764796177266655	8.60341475352673e-34
1469	ST8SIA1	AST	0.25808382	3.5390063e-14	0.743943001896525	2.47317757957014e-33
1470	SPOCK1	AST	0.2571968	5e-43	0.591589153401853	4.5223628813679296e-33
1471	DNER	AST	0.2548015	1.9820167e-13	0.509166412501548	9.721480695274288e-33
1472	GAB2	AST	0.25444698	8.207607e-24	0.557842651082395	1.92729002883981e-32
1473	SH3GL2	AST	0.25231624	7.1910906e-16	0.555992052314085	6.86259550115756e-32
1474	PRICKLE2	AST	0.24643373	9.6950876e-14	0.722731820826666	2.50757355221542e-31
1475	RFX4	AST	0.24032533	4.3129638e-13	0.335907264059477	4.07150794962705e-31
1476	HIVEP2	AST	0.24020994	3.589635e-14	0.801900244055594	5.3615703392440905e-31
1477	F3	AST	0.23343277	6.0216534e-25	0.458381850273048	2.64004538530732e-30
1478	COL4A2	AST	0.23236707	5.2353954e-20	0.471081409574724	3.3607215485693694e-30
1479	ABCA1	AST	0.2202425	1.8132175e-19	0.541360185513216	1.03578162717456e-28
1480	TANC1	AST	0.20977569	3.1384845e-12	0.511032373597866	2.36159422044372e-27
1481	MAPRE2	AST	0.20826656	2.2025302e-19	0.653054463661205	4.69425600085453e-27
1482	ANO6	AST	0.19882011	6.6755955e-11	0.455372992985355	4.22299405401082e-25
1483	PRRX1	AST	0.19876575	4.637002e-12	0.522291632162765	5.78090050344456e-25
1484	TSHZ2	AST	0.18629646	3.1708748e-17	0.452257708885924	7.46245156713059e-23
1485	GFAP	AST	0.17025572	1.9688854e-14	0.509625341198098	1.49317531041728e-18
1486	DPP6	AST	0.15077782	1.7584387e-06	0.564802282378787	3.6245043257110505e-15
1487	NKAIN3	AST	-0.0023736954	0.34191263	-0.409317729248812	2.05856538807061e-128
1488	NCKAP5	AST	-0.027714252	0.26994124	-0.324627588077373	1.25966471070299e-113
1489	NRXN1	AST	-0.046559095	0.7180975	-0.689831501772902	8.54188141178722e-97
1490	FGFR3	AST	-0.05835867	0.88685685	-1.29824567339776	1.6973496457062e-96
1491	ADGRB3	AST	-0.06696367	0.94051695	-0.298698164548545	5.26913936920113e-93
1492	ADGRV1	AST	-0.08430481	0.20052406	-0.263861500629258	2.06693197995905e-80
1493	DNAH7	AST	-0.8109307	0.0	-0.967359585650519	9.699871263845479e-78
1494	TENM2	AST	-0.700171	0.0	-0.395059760869824	5.70206971002871e-72
1495	CAMK2G	AST	-0.68847036	0.0	-0.993305322811771	4.92587512739557e-64
1496	EPHB1	AST	-0.6664674	0.0	-0.827179365135309	8.10687393168939e-64
1497	C1orf61	AST	-0.63167095	0.0	-0.366452872829745	5.60319769931782e-59
1498	SLC8A1	AST	-0.61442137	0.0	-0.816960140620232	1.46373482949033e-58
1499	LRRC4C	AST	-0.59703207	0.0	-0.340693016726233	8.36776532587778e-57
1500	IFI44L	AST	-0.58319855	0.0	-0.66919804292789	3.49335933651331e-53
1501	GARNL3	AST	-0.5681944	0.0	-0.779726339412681	4.73681928350206e-53
1502	ATP13A4	AST	-0.5582633	0.0	-0.571609553007955	5.24843201196599e-53
1503	PER3	AST	-0.5539808	0.0	-0.85923493673214	1.5983653079966201e-52
1504	ATP1A2	AST	-0.55389786	0.0	-0.652146643655835	3.4092977798223004e-48
1505	COL5A3	AST	-0.5526073	0.0	-0.636839939825731	7.667001926396911e-47
1506	MGAT4C	AST	-0.53670764	7.3794e-41	-0.278654973121709	6.89491922829074e-45
1507	LMO3	AST	-0.5150633	2.54e-43	-0.948846704838378	1.58739108366222e-44
1508	SOX6	AST	-0.50922513	2.1499748e-32	-0.343352800425262	1.80632643670109e-44
1509	TPCN1	AST	-0.50160456	2.1720000000000002e-42	-0.73517100712553	3.553940827876241e-44
1510	GLI3	AST	-0.500952	0.0	-0.359020487566639	8.384836463660679e-42
1511	PTPRG	AST	-0.49973202	0.0	-0.654613819147314	2.01952664341172e-41
1512	PPARGC1A	AST	-0.49551392	0.0	-0.955707550696484	2.39419293149072e-41
1513	ASB3	AST	-0.4891069	3.3797000000000005e-41	-0.385003474282646	2.49239868530508e-41
1514	KLHL32	AST	-0.4882779	0.0	-0.86026248940031	2.40958952972263e-39
1515	GRIA2	AST	-0.47660184	8.04687e-40	-0.845073396571504	6.11388771452867e-39
1516	NFIB	AST	-0.47518516	1.9287651e-38	-0.284172848665779	5.75606913888309e-37
1517	SCLT1	AST	-0.47297382	1.825427e-35	-0.628778213831228	5.75606913888309e-37
1518	PTN	AST	-0.46884346	1.03646e-40	-0.650492563044341	8.148399576933839e-36
1519	TIMP3	AST	-0.4657066	5.1872643e-27	-0.702217801719496	1.62221356772014e-35
1520	PHLPP1	AST	-0.4633962	0.0	-0.440798383224246	2.2379331794348105e-35
1521	ARHGAP24	AST	-0.4629507	7.998068000000001e-31	-0.857223255423357	4.93153429031775e-35
1522	SNTA1	AST	-0.46149242	0.0	-0.771782506367088	2.97430882989854e-34
1523	INPP4B	AST	-0.45792365	8.824155e-33	-0.483086427400954	8.82337190176962e-34
1524	CLASP2	AST	-0.45465803	9.77e-43	-0.791282653789491	1.03947478132469e-33
1525	SUMF1	AST	-0.45354223	2.975106e-33	-0.614517055366115	1.2073054570479e-33
1526	EPHA6	AST	-0.45346904	1.2994875e-35	-0.525053191568675	1.48141946911017e-33
1527	SRGAP3	AST	-0.45033932	0.0	-0.700628753618297	2.39617369132836e-33
1528	MEGF10	AST	-0.44869757	6.837e-42	-0.742248933449812	3.43440127918135e-33
1529	ARRB1	AST	-0.4479766	1.9975214e-33	-0.720205307641951	7.24842234169261e-33
1530	TTYH1	AST	-0.4478104	7.724369e-33	-0.649804284055613	9.6413079399146e-33
1531	ESRRG	AST	-0.4462545	5.4995125e-33	-0.54751900334846	3.24658359776481e-32
1532	KIF1B	AST	-0.4459598	1.4745741e-33	-0.338691180159604	4.49112528768287e-32
1533	SLC15A2	AST	-0.4439249	3.7470255e-32	-0.788039782919143	7.10442192325684e-32
1534	PDE9A	AST	-0.44388294	7.8094364e-26	-0.792434889824394	8.3439606616768e-32
1535	ZNF248	AST	-0.4434631	8.755700000000001e-41	-0.61823918386694	9.73769714660736e-32
1536	KNDC1	AST	-0.44288146	0.0	-0.706058166697848	1.01485706164681e-31
1537	CACNA2D3	AST	-0.43928945	2.54e-43	-0.655782277479199	4.31629928038258e-31
1538	MYO10	AST	-0.43775105	0.0	-0.722705470132342	8.467826468825911e-31
1539	NR1D2	AST	-0.43765736	0.0	-0.628002460477865	1.7882486877792598e-30
1540	SORL1	AST	-0.43627262	5.6974e-41	-0.790451187902957	1.89508767648222e-30
1541	BMP2K	AST	-0.43621016	0.0	-0.570135616697766	2.1878882420426897e-30
1542	BRINP3	AST	-0.43110585	1.4778488000000002e-32	-0.768336328084385	3.56819671891965e-29
1543	CCDC7	AST	-0.42994738	8.2864255e-31	-0.706961864096114	5.11514478291575e-29
1544	NDRG2	AST	-0.42942023	2.7373143e-30	-0.379312796048021	6.52481814975456e-29
1545	RFX2	AST	-0.42633462	1.2251171e-27	-0.73834107721025	9.80970923939485e-29
1546	GJA1	AST	-0.4238341	3.4509078e-36	-0.277707826396606	1.61074226129382e-28
1547	MYLK	AST	-0.41983473	1.0741952e-35	-0.496600570373331	1.8562667506518094e-28
1548	PAPLN	AST	-0.41678143	1.5184777e-30	-0.510139214545047	2.97939900779501e-28
1549	FAM171A1	AST	-0.4128158	4.8396832e-29	-0.511959750308909	2.98350753881592e-28
1550	GRAMD1B	AST	-0.40803945	1.12918e-40	-0.71061256017602	3.60683151024784e-28
1551	POLR2J3	AST	-0.40423155	2.5682212e-12	-0.62830478941006	4.9745063046603485e-28
1552	CHKA	AST	-0.40049767	3.0214835e-29	-0.608919794469616	5.43791841163583e-28
1553	NHSL1	AST	-0.39955807	8.780053000000001e-23	-0.333407519800481	1.05652610219934e-27
1554	PLEKHA6	AST	-0.39946365	1.8382348e-29	-0.728365562187264	1.13521613630989e-27
1555	TOM1L2	AST	-0.39860702	3.8899304e-29	-0.623125781932967	2.67245854098428e-27
1556	TMEM132C	AST	-0.39500928	1.1911331e-20	-0.790186502770043	3.38338794159818e-27
1557	SLC30A10	AST	-0.39300942	4.047906e-21	-0.44437291371189	3.98497934857803e-27
1558	TNS3	AST	-0.3926437	7.845121500000002e-22	-0.759483920732556	5.19710082813066e-27
1559	ANKDD1A	AST	-0.3838303	8.644408000000001e-39	-0.553617645913074	1.96523722149064e-26
1560	HIF3A	AST	-0.38357544	4.4874072e-26	-0.533326250267833	2.7383429807932e-26
1561	KLF12	AST	-0.38136053	5.461e-25	-0.693507269963092	1.23395829213636e-25
1562	CPEB3	AST	-0.38091207	2.0770428e-20	-0.707167471283854	1.81826570674246e-25
1563	FSTL5	AST	-0.380116	5.232845e-32	-0.749015864529096	2.0200851370290704e-25
1564	EMID1	AST	-0.37953615	2.1558192e-29	-0.727151153844576	2.0847326572380103e-25
1565	NFIX	AST	-0.3793447	7.9372223e-32	-0.620694908740889	2.53973861357576e-25
1566	MYOM1	AST	-0.37915587	3.7012898e-25	-0.492863560503616	3.64432840009714e-25
1567	ZFHX4	AST	-0.37905502	8.012708e-32	-0.414411896751401	4.01475324304251e-25
1568	LAMA1	AST	-0.37826467	1.93055e-40	-0.713350612754442	4.22299405401082e-25
1569	KCNN3	AST	-0.37823856	3.250519e-32	-0.566935825573683	7.5814617210975e-25
1570	CHD9	AST	-0.37766576	4.2318337e-24	-0.392028408491833	1.26941786912643e-24
1571	BRINP2	AST	-0.37673485	1.2673428e-30	-0.631279748092052	2.70553644960019e-24
1572	TMEM108	AST	-0.3749156	1.7179726e-24	-0.376445775712654	5.14504247244363e-24
1573	PSD2	AST	-0.37474144	3.7041056e-29	-0.505473724068045	8.04497397196794e-24
1574	SNCAIP	AST	-0.3727243	2.7732157e-20	-0.776655282588046	1.47374657066014e-23
1575	TNNI3K	AST	-0.36964035	0.0	-0.692149823167442	1.68671305828586e-23
1576	RGS7	AST	-0.3649416	9.317038e-25	-0.345040087967028	2.0656407052958e-23
1577	COL11A1	AST	-0.3637643	6.745961e-24	-0.697820436848547	6.67126998801237e-23
1578	ETNPPL	AST	-0.3633451	0.0	-0.605795959807312	8.58319169509948e-23
1579	PLCB1	AST	-0.36202645	2.3711013e-22	-0.615840351617839	1.34190082518148e-22
1580	CC2D2B	AST	-0.35655928	6.879366e-20	-0.76542909428019	1.8579095369880896e-22
1581	BMP7	AST	-0.35196495	3.0116592e-25	-0.604609520428314	5.005276638125619e-22
1582	PLXNB1	AST	-0.35156775	0.0	-0.610798016855798	5.01500920927592e-22
1583	INTU	AST	-0.35127306	5.602613e-17	-0.477472608051396	7.764860390421039e-22
1584	SLC1A4	AST	-0.3507638	4.6747695e-22	-0.560385594850112	9.139275894721601e-22
1585	WNK2	AST	-0.34900498	1.8382348e-29	-0.659578082029272	9.139275894721601e-22
1586	MAT2A	AST	-0.3485675	6.2896254e-07	-0.50229067315074	1.35597519550516e-21
1587	LPIN1	AST	-0.3466947	4.3383304000000004e-17	-0.548620688297652	2.25850847419382e-21
1588	TET1	AST	-0.34570312	2.7875532e-31	-0.629371719313929	4.05778576582075e-21
1589	FRMD4A	AST	-0.3447833	4.10855e-17	-0.614586724757079	4.50021875595912e-21
1590	ZMYND8	AST	-0.34381843	4.0375239999999996e-24	-0.634914940646912	4.87429990647132e-21
1591	PCDH7	AST	-0.3434707	3.934085e-24	-0.441074305475142	7.65913697301398e-21
1592	WDR17	AST	-0.34228075	8.568201e-27	-0.563390444845615	9.90706732024344e-21
1593	TMEM232	AST	-0.34198463	8.239981e-29	-0.520461611616693	1.00082563473771e-20
1594	LRP4	AST	-0.34139538	5.572318000000001e-18	-0.50548973986367	2.5247664696735903e-20
1595	BBS2	AST	-0.3396268	8.156621500000001e-27	-0.382067440802811	2.9418337750154604e-20
1596	MROH7	AST	-0.33765948	2.7787835e-29	-0.449352279716613	4.1742235096745805e-20
1597	ADRA1A	AST	-0.33704424	1.3286839e-19	-0.626416383389809	5.80075615455585e-20
1598	ATXN2	AST	-0.3351717	4.9637272e-17	-0.459639378984094	6.11014665534547e-20
1599	ALCAM	AST	-0.33486247	1.3835396e-37	-0.475297496151153	7.35154412734303e-20
1600	PTCH1	AST	-0.33282685	2.4768683e-15	-0.570692203748273	7.7384636536216e-20
1601	TMEM14B	AST	-0.33108997	1.0111328e-16	-0.311192648585805	1.25604482815367e-19
1602	ATP6AP1L	AST	-0.33077002	9.604863e-18	-0.362938836790136	1.9446112655535104e-19
1603	ID4	AST	-0.3302002	7.680812e-21	-0.580103294010143	2.36871173199628e-19
1604	DPH6	AST	-0.32911468	2.483248e-10	-0.353592866637831	3.0612002026731e-19
1605	NCAN	AST	-0.3250594	1.8068917e-17	-0.402556741308117	4.1385254043695203e-19
1606	DYNC2H1	AST	-0.32093763	2.6836903e-33	-0.561070287811122	4.9887572532602e-19
1607	PDE4D	AST	-0.3208542	3.7569236e-23	-0.352888317908917	5.16384070457475e-19
1608	MEIKIN	AST	-0.31961107	7.232164e-06	-0.339403654326357	8.061116008446032e-19
1609	TMEM144	AST	-0.31914127	1.17013406e-20	-0.365951347705033	8.52660706082098e-19
1610	KIAA0825	AST	-0.3150189	1.213025e-14	-0.619508103942191	1.5593160454380198e-18
1611	PYGB	AST	-0.31416392	1.1876013e-17	-0.565453443200212	1.61049324013879e-18
1612	CCND3	AST	-0.31183386	7.55181e-20	-0.390014408188393	2.71135954504062e-18
1613	AHNAK	AST	-0.3104236	1.8797758e-13	-0.353224026970013	3.21741506488709e-18
1614	FRMD5	AST	-0.31039095	2.2517212000000003e-16	-0.492658301311483	4.09463689729279e-18
1615	OLFM2	AST	-0.30878568	9.8365165e-24	-0.527350902074901	5.1991374533586295e-18
1616	RFTN2	AST	-0.30865026	4.9559436e-30	-0.497988520036546	5.58654434443666e-18
1617	FRS2	AST	-0.30829525	3.5133925e-20	-0.420438139065817	5.6591097728050594e-18
1618	TTPA	AST	-0.30811733	7.8094364e-26	-0.516480067332898	1.03499956285828e-17
1619	MPPED2	AST	-0.30634737	9.387263e-13	-0.655588361333461	1.7512980781840998e-17
1620	ASTN1	AST	-0.3051976	1.2639076e-21	-0.291944554875709	2.6938871689990202e-17
1621	PREX2	AST	-0.3035817	1.2345094e-14	-0.27499726699762	2.86276934168747e-17
1622	CDH10	AST	-0.30073762	1.6721729e-17	-0.559085252882595	3.2360023931063403e-17
1623	RORB	AST	-0.29646206	5.1911965e-16	-0.424810791338539	5.44639534265015e-17
1624	STXBP6	AST	-0.29626298	4.0331623e-18	-0.496664825162342	5.99150388685259e-17
1625	LRBA	AST	-0.29351354	3.8655557e-10	-0.513427808326314	3.55694177282713e-16
1626	ZNF721	AST	-0.29100132	2.137168e-07	-0.349681351337948	4.94512801426194e-16
1627	CSRP1	AST	-0.2906294	1.2953673e-23	-0.545928979205979	5.77197633046045e-16
1628	KIAA1671	AST	-0.28716087	8.495677e-12	-0.461595001091483	7.361104782680979e-16
1629	ADAMTS17	AST	-0.28510916	1.6326855999999998e-25	-0.489196343199866	7.80696146131328e-16
1630	IQCA1	AST	-0.2845044	3.6676885e-12	-0.464340246926377	8.36624086593815e-16
1631	EFR3B	AST	-0.28338867	1.7163690999999998e-35	-0.557690785670313	1.0459808662851401e-15
1632	SLC6A1	AST	-0.28068864	5.422044000000001e-23	-0.424540700199737	1.38750757433486e-15
1633	NIN	AST	-0.2797886	6.4143580000000015e-31	-0.48027667975443	1.50197504604307e-15
1634	WWC1	AST	-0.27920067	1.6484848e-37	-0.550910862198362	1.60938690169956e-15
1635	TRIM2	AST	-0.2775926	2.2357362e-29	-0.504646595412463	2.4284027168193504e-15
1636	APCDD1	AST	-0.27400434	5.38758e-21	-0.277393153542266	7.195939483697441e-15
1637	FRMPD2	AST	-0.27355623	6.692071e-11	-0.502700293264704	7.45276174139203e-15
1638	PNPLA7	AST	-0.2717054	6.365819e-12	-0.58408281897404	8.604557156491791e-15
1639	ITFG1	AST	-0.2706933	2.9203967e-13	-0.367077813571208	9.85919412335845e-15
1640	GRM3	AST	-0.26980734	3.933926e-11	-0.51400042757705	1.25656179462476e-14
1641	CDH4	AST	-0.26938272	4.1505614e-14	-0.289947310295037	1.32933046045632e-14
1642	AKAP6	AST	-0.26840532	1.349921e-16	-0.331748700669918	1.6506862462224402e-14
1643	ST6GALNAC3	AST	-0.26824427	4.87928e-10	-0.494671234737948	2.09285517734118e-14
1644	TESK2	AST	-0.26555026	2.2357362e-29	-0.444471096915362	3.72674820544908e-14
1645	RNF213	AST	-0.26465058	5.891188e-10	-0.493334403457705	6.679000675505242e-14
1646	DNM3	AST	-0.2644775	4.130828e-22	-0.455988536354958	6.77051811724973e-14
1647	PRTFDC1	AST	-0.26398993	2.0253010000000002e-18	-0.389227135869635	7.034374069062912e-14
1648	NR3C2	AST	-0.26159298	4.183156e-22	-0.314240424520328	1.05183688411876e-13
1649	DPF3	AST	-0.26087642	4.717752e-21	-0.315216749203581	1.21890943556166e-13
1650	KCND2	AST	-0.2592051	9.390503e-13	-0.449296018590687	2.0189831803539e-13
1651	BBS9	AST	-0.25768626	3.4948534000000004e-16	-0.495645678547586	3.36822687436001e-13
1652	TMEM132B	AST	-0.25738573	4.9779453e-10	-0.325356236266579	3.46183236107263e-13
1653	HS3ST5	AST	-0.25684404	7.709251e-13	-0.510707220827603	3.6536045281844e-13
1654	TOX	AST	-0.25551534	1.1104515e-13	-0.26827126984699	4.83023603337455e-13
1655	TENM3	AST	-0.25474602	7.298844000000001e-23	-0.312162863365778	4.83085238975968e-13
1656	SCGB2B2	AST	-0.25443935	1.6437369e-14	-0.45773750743006	4.83831462186014e-13
1657	NAALADL2	AST	-0.25411654	4.348527e-09	-0.264825376281111	5.4853578332201e-13
1658	HEPACAM	AST	-0.25383663	1.0220478e-37	-0.288704645524117	5.61219611814711e-13
1659	CAMK2B	AST	-0.25125945	1.146908e-17	-0.356189644518851	6.951303193435099e-13
1660	PTPN4	AST	-0.24734592	1.027257e-10	-0.39358812100408	1.89836940179838e-12
1661	PELI2	AST	-0.23825037	8.419939e-14	-0.456622508149275	7.349007116800839e-12
1662	SLC24A3	AST	-0.23573041	2.4898098e-13	-0.452669257666845	1.00029758866171e-11
1663	CYP4V2	AST	-0.23461437	3.8142975e-30	-0.397688333321889	1.2539350238035599e-11
1664	NWD1	AST	-0.23341346	3.5296434e-29	-0.552842181367979	1.34541030695116e-11
1665	RPRD2	AST	-0.23322439	1.2988961e-06	-0.294432036314407	1.56985888752466e-11
1666	GRID1	AST	-0.230564	6.828938e-24	-0.265587620190929	3.0185749181904296e-11
1667	ZNF609	AST	-0.23039478	1.4868507e-20	-0.2822836760158	3.19483963018277e-11
1668	FHOD3	AST	-0.23038578	3.5189845e-10	-0.39692616085486	3.23469196533382e-11
1669	UNC79	AST	-0.22748208	1.6420032e-08	-0.454433727535586	4.1060375380105694e-11
1670	ZEB2	AST	-0.21896735	3.0821414e-38	-0.400198941532809	1.18066896097763e-10
1671	RAD51B	AST	-0.21478915	1.3652783e-07	-0.423726354303548	2.028438783077e-10
1672	GABRA2	AST	-0.21248126	2.0012934e-08	-0.411643993742506	2.737350666188e-10
1673	FGD4	AST	-0.21117163	6.968946e-08	-0.383983422812281	2.83156268749045e-10
1674	ARNT2	AST	-0.21085823	8.3966285e-11	-0.265595612500881	3.1121214769003803e-10
1675	GABBR1	AST	-0.20865428	3.402462e-15	-0.390056757164133	4.40555410997312e-10
1676	NEDD4L	AST	-0.20752811	1.1671647000000002e-16	-0.44262891901125	4.82252796654431e-10
1677	EYA1	AST	-0.20667619	6.3249207e-18	-0.402550345645118	6.20940289065104e-10
1678	ALDH1A1	AST	-0.20435965	3.8364342e-10	-0.392186582576382	1.17285446252449e-09
1679	MACROD2	AST	-0.20243445	4.4949476e-20	-0.271830409977522	1.4885118293796e-09
1680	ROBO2	AST	-0.20192862	1.08183185e-05	-0.303983856318606	1.77384809433034e-09
1681	GNAO1	AST	-0.20161223	2.18143e-10	-0.275519867408948	1.94390606774812e-09
1682	PACRG	AST	-0.19928467	1.7127056e-09	-0.425933069420998	2.84628532641727e-09
1683	TRAK1	AST	-0.1894834	2.4326125e-08	-0.263282366722458	1.46169950214109e-08
1684	TAOK3	AST	-0.18944684	1.0660543e-18	-0.35107594256337	1.58495571880533e-08
1685	CBFA2T2	AST	-0.18942082	4.2875667e-09	-0.31051854567299	1.63092540137446e-08
1686	PLXNA2	AST	-0.18079904	6.6930575e-23	-0.344110958158428	5.15619625318666e-08
1687	EYA2	AST	-0.17947757	1.4921166e-22	-0.35827590605462	5.81424847327749e-08
1688	KIAA1958	AST	-0.17945743	8.3939175e-12	-0.349773429716598	5.81652570180607e-08
1689	FGGY	AST	-0.17759907	9.951147e-11	-0.342383853945713	7.58746361941541e-08
1690	BCAS3	AST	-0.16755342	1.8950343e-19	-0.286430411390728	2.49664179129688e-07
1691	C20orf194	AST	-0.15346062	8.965372e-07	-0.303432165390541	1.62934816986311e-06
1692	SGK3	AST	-0.15075946	4.45647e-12	-0.334301013161721	2.13977843247695e-06
1693	FGD6	AST	-0.1456672	8.097343e-07	-0.289157869163572	3.84473404762642e-06
1694	NKAIN2	AST	-0.14372337	2.094557e-08	-0.318987618430525	4.53412345988253e-06
1695	MARCH1	MIC	0.6007457	2.39518e-35	1.00383034151957	9.56787405087294e-46
1696	NPAS3	MIC	0.55732226	8.4552053e-26	1.55490734387075	1.23726030715144e-38
1697	SPRED1	MIC	0.5053351	1.7942284999999998e-19	0.786491382128149	1.56643328827479e-26
1698	SETBP1	MIC	0.34640062	4.2184206e-10	0.733005529745689	3.21373788246321e-16
1699	PLCG2	MIC	0.32704258	1.8436316e-12	0.512856805476581	3.45386283536139e-15
1700	ZEB1	MIC	0.3110447	5.83882e-10	0.551516643132643	2.99826171811481e-14
1701	WDFY3	MIC	0.30550236	8.4729424e-14	0.466383018509273	4.64991770978244e-14
1702	SCG2	MIC	0.29254833	3.1265228000000003e-22	0.304256055858423	1.12750349785087e-13
1703	EEF1A1	MIC	0.28022027	2.7055985e-06	0.305240864134744	8.17544390827948e-13
1704	CX3CR1	MIC	0.26354766	6.7068686e-05	0.434577855544839	4.3110093127422393e-11
1705	TRPS1	MIC	0.2545519	8.773356e-06	0.270430677528203	5.7187832208298186e-11
1706	LPAR6	MIC	0.24816918	6.080855e-05	0.444720264521973	1.79276194491716e-10
1707	MAP4K4	MIC	0.20944476	0.00020797482	0.315511684888662	5.1158189863756706e-09
1708	HIST1H2AC	MIC	0.2087006	2.2155811e-05	0.524942156731009	6.81311989072671e-09
1709	LPAR1	MIC	0.20698929	0.00073925	0.643267304604998	9.8525801959703e-09
1710	PAG1	MIC	0.20375824	0.00038183367	0.572092830662256	1.13390501401568e-08
1711	SIPA1L2	MIC	0.19659448	0.0018360856	0.436437875822511	1.58017203344953e-08
1712	GNAQ	MIC	0.19551063	0.0023557232	0.342525359551244	5.53285924684158e-08
1713	P2RY13	MIC	0.17607266	3.559852e-06	0.65835573799282	6.37876350072935e-07
1714	NRIP1	MIC	0.17247486	0.009853329	0.33686489657514	1.98226090271555e-06
1715	SGMS1	MIC	0.1322863	1.5652823e-08	0.403186509412104	0.0003891568094566
1716	TIAM1	MIC	0.13215542	0.056987617	0.385513199792642	0.0003974522411874
1717	CCDC144A	MIC	0.13213646	0.03982293	0.416594522456538	0.00040757429556
1718	MED12L	MIC	0.12877595	0.022680834	0.475450953660343	0.0005031380414055
1719	KANSL1	MIC	0.1143558	0.027022153	0.293214403945686	0.0023760792767472
1720	CCND3	MIC	-0.0019454956	1.0	-0.879797827458717	3.1395400526004e-41
1721	TTC7A	MIC	-0.0021328926	0.9981132	-1.33653164155717	6.381042613871921e-35
1722	FAM149A	MIC	-0.0025550127	0.9822005	-1.08054226786104	6.80518924073887e-33
1723	KCNIP1	MIC	-0.0045974255	0.9822005	-1.22317931957489	1.0840047252694e-30
1724	CELF2	MIC	-0.006528139	0.9892195	-0.458459110895413	1.4413883996911498e-30
1725	IGSF21	MIC	-0.011613369	1.0	-0.940201919438195	5.77720180915758e-29
1726	OSBPL3	MIC	-0.0118050575	0.9684186	-0.898396865487626	6.55618922182809e-29
1727	ARHGAP22	MIC	-0.012864113	0.22138804	-0.610510038472208	2.00173168852183e-28
1728	FAM49A	MIC	-0.017234802	0.9852822	-0.538556706659168	5.22189475513652e-22
1729	DSCAM	MIC	-0.052268982	0.7803311	-1.02767023737875	1.07209809143869e-20
1730	INPP5D	MIC	-0.053018093	1.0	-0.548434946663162	3.3790162149107404e-20
1731	CMKLR1	MIC	-0.9672755	0.0	-0.815403270551176	7.2361656296526e-20
1732	IFI44L	MIC	-0.92992127	0.0	-0.598246711591235	1.2679107875294e-19
1733	SCIN	MIC	-0.84716856	0.0	-0.559003574533016	1.53417415576276e-19
1734	CSGALNACT1	MIC	-0.8031039	1.17937e-40	-0.681033423418987	8.01860447589317e-19
1735	LDLRAD4	MIC	-0.71152806	8.284786e-37	-0.789366032002151	2.1142189687379098e-18
1736	ATP2C1	MIC	-0.6523696	0.0	-0.568238547015198	3.01812589612481e-17
1737	CYFIP1	MIC	-0.50314	1.6226487e-20	-0.6553036909837	4.38198227782523e-16
1738	CARD11	MIC	-0.4924258	8.874150000000001e-28	-0.810771937730095	7.59329020706794e-16
1739	ABI1	MIC	-0.43296862	2.0073655e-13	-0.414609937278501	7.77623764538227e-15
1740	CTSB	MIC	-0.42508638	1.6226487e-20	-0.508050463877871	1.04465310565082e-14
1741	SLC9A9	MIC	-0.3939376	1.8703384e-17	-0.608671507445578	2.24333618640128e-14
1742	RNF150	MIC	-0.39050388	2.0208661e-12	-0.805108313118284	8.436269147973312e-14
1743	CHKA	MIC	-0.37127018	5.8308307e-23	-0.292594126916777	7.32018356589239e-13
1744	NXN	MIC	-0.36517668	1.238334e-10	-0.844045765107896	1.06316805409766e-12
1745	PALD1	MIC	-0.3633378	8.626762e-18	-0.626141459981008	1.49969833217804e-12
1746	GRAMD1B	MIC	-0.3506713	2.3488095e-10	-0.531500075034818	1.6786008920981698e-12
1747	AXL	MIC	-0.34371972	9.169547e-11	-0.594496503438877	4.65284665651564e-12
1748	TRPM2	MIC	-0.3432027	8.114009e-10	-0.399645641769403	1.25168102089175e-11
1749	FAM13A	MIC	-0.33633202	3.7666616e-28	-0.419626668603199	1.81318679564272e-11
1750	ZDHHC14	MIC	-0.33561027	1.08802245e-10	-0.560947516364781	2.30367249115832e-11
1751	SDK1	MIC	-0.32816017	4.317523e-29	-0.697237605255465	4.06140495075247e-11
1752	PADI2	MIC	-0.3228742	1.9340562e-10	-0.595276966692636	7.297264948313189e-11
1753	WDFY4	MIC	-0.31777465	1.303825e-08	-0.580719677666734	2.72471622633649e-10
1754	PER3	MIC	-0.30698752	6.644609e-07	-0.968663930437022	3.40790047987924e-10
1755	GPRIN3	MIC	-0.30665994	1.5219943e-08	-0.719713230605096	3.84146899210933e-10
1756	HDAC9	MIC	-0.30657053	9.30893e-06	-0.615583198318692	5.72479843383507e-10
1757	RIN2	MIC	-0.2985139	9.887871e-07	-0.555939522572645	1.5323527372931e-09
1758	SRGAP2B	MIC	-0.29846978	0.00010591496	-0.563494375040321	1.59925660381007e-09
1759	ZNF124	MIC	-0.2970066	3.9183394e-08	-0.382214551046641	1.98104084538623e-09
1760	CAMK1D	MIC	-0.29456007	1.11582e-12	-0.450757311887394	4.1942906643097905e-09
1761	ABR	MIC	-0.28173554	5.848214e-09	-0.599743573680411	2.96789875989007e-08
1762	RGS12	MIC	-0.2815113	0.00041460997	-0.666920856929353	3.45457804245634e-08
1763	GARNL3	MIC	-0.27903008	6.38377e-07	-0.389107107369798	5.0241662167739e-08
1764	CDK6	MIC	-0.27361286	2.3165626e-06	-0.282147198742213	6.16577711632807e-08
1765	ELF1	MIC	-0.2610855	2.5581693e-07	-0.373031385569689	1.65119285071456e-07
1766	TRERF1	MIC	-0.25688088	5.9131753e-07	-0.794082960624739	2.57888768197884e-07
1767	RAD51B	MIC	-0.25175858	3.571206e-05	-0.511465438757547	3.85277742563856e-07
1768	ZNF710	MIC	-0.24896884	8.81571e-07	-0.541933961765707	4.66551392119731e-07
1769	FAM53B	MIC	-0.24825096	5.5295102e-05	-0.410415959657376	5.78204475209297e-07
1770	DIP2A	MIC	-0.24547815	3.5182664e-05	-0.518756700088067	9.16838658143303e-07
1771	RTTN	MIC	-0.235749	8.510664e-05	-0.471707249781415	1.10885316212045e-06
1772	NCOR2	MIC	-0.226646	4.4839274e-07	-0.373540112380873	5.75834781627492e-06
1773	CMIP	MIC	-0.22457743	2.5685927e-07	-0.550200642465861	7.91539558093684e-06
1774	XAF1	MIC	-0.22408867	0.0023387037	-0.591341630224016	8.42033670341709e-06
1775	AMPD3	MIC	-0.21568131	0.0019447943	-0.385598332851658	1.66362189005609e-05
1776	PRKAG2	MIC	-0.2141186	2.032772e-06	-0.408206249465865	2.03998525137453e-05
1777	EPSTI1	MIC	-0.21130371	2.5685927e-07	-0.593027432527135	2.41640581417275e-05
1778	RNF213	MIC	-0.2090354	0.00071565324	-0.4562630131021	2.6666501198501e-05
1779	RNF130	MIC	-0.20557904	0.0010756034	-0.393126010410484	3.02628537686541e-05
1780	SH2B3	MIC	-0.19053304	4.211882e-05	-0.365794576550512	9.6420055505944e-05
1781	NPL	MIC	-0.17685783	0.0050911796	-0.413718121585703	0.0006034708608601
1782	ATF7IP2	MIC	-0.17512107	0.0324143	-0.374007404654206	0.0007738293997822
1783	CACNA1D	MIC	-0.15907621	0.06439209	-0.432381785768522	0.0016093429379885
1784	ANKRD11	MIC	-0.14597285	0.0073319147	-0.363669263250747	0.0035802866197099
1785	RNASET2	MIC	-0.137627	0.03906144	-0.26840920818661	0.0071503080640591
1786	GLCCI1	OPC	-0.006491661	0.9630907	-0.411341256166811	6.685794066754502e-16
1787	FERMT1	OPC	-0.00886941	0.9513453	-0.501447054973909	9.22491283639338e-13
1788	MTSS1	OPC	-0.011454582	0.95915586	-0.274255602199025	4.6108162393983486e-12
1789	ROBO2	OPC	-0.011687994	0.9795223	-0.527110628448761	2.1845271923066095e-11
1790	SLF2	OPC	-0.011843681	0.94603086	-0.497729186133467	1.74240414056432e-10
1791	SERINC5	OPC	-0.01685834	0.90177816	-0.272796196483451	8.29092384454176e-10
1792	USP54	OPC	-0.09625816	0.70807135	-0.45239983083822	2.2312666871238e-09
1793	TRIM2	OPC	-0.37741327	7.6358386e-29	-0.452482699258355	4.05637232374791e-09
1794	CNTN5	OPC	-0.31581998	7.598372e-12	-0.395193208526845	5.935651398149641e-09
1795	TNS3	OPC	-0.29380512	6.747975e-16	-0.440307986034306	8.24512573745495e-08
1796	SMARCC1	OPC	-0.26884276	8.944943e-16	-0.408305880071298	2.12695157118869e-06
1797	THSD7A	OPC	-0.26803374	8.3345064e-08	-0.468464239753097	1.2025071879674e-05
1798	SGK1	OPC	-0.25993896	8.8911364e-08	-0.412782285710598	2.10028547984331e-05
1799	TNK2	OPC	-0.23955965	1.4542976e-06	-0.36490124684817	6.02174158248854e-05
1800	LIMD1	OPC	-0.23236537	6.7651774e-12	-0.294881120707666	9.59152757479808e-05
1801	LDLRAD4	OPC	-0.20993304	1.7886208e-05	-0.317425450273853	0.0003485277962426
1802	SOGA1	OPC	-0.20586586	5.4695674e-15	-0.37645632843364	0.0004890881343484
1803	CREM	OPC	-0.19295716	0.00029912725	-0.299180379542325	0.0010554469698819
1804	PTPRS	OPC	-0.15573037	4.281218e-05	-0.294660118901974	0.0085080423061677
1805	PITPNC1	OPC	0.39187098	2.6909050000000002e-22	0.465847073770762	8.86170125291668e-31
1806	ST6GAL1	OPC	0.35573816	3.0310307000000007e-21	0.808453663311341	7.06668806361021e-29
1807	SNAP25	OPC	0.3506304	4.5837893e-14	0.789260693173302	6.47304752751708e-26
1808	TPST1	OPC	0.33794963	8.194835e-14	0.743473805952577	1.34582193690877e-23
1809	THRB	OPC	0.3282535	2.3782298e-19	0.313599744625705	6.845317285234541e-21
1810	SHISA9	OPC	0.28252554	5.900462e-11	0.591624227770615	4.65917718772224e-20
1811	SAMD4A	OPC	0.28107285	2.248279e-09	0.317601230783687	1.24372176947409e-19
1812	RAB3IP	OPC	0.27554274	6.4923293e-09	0.344835762246994	2.11034813000495e-19
1813	PLPP4	OPC	0.26499486	9.548549e-09	0.618660307024765	1.2073867014113e-16
1814	ARHGEF3	OPC	0.25734806	2.1494222e-08	0.573661143855146	4.96513733486061e-16
1815	GAD1	OPC	0.23099089	5.111225e-09	0.631397984218856	1.61073933329969e-12
1816	TNIK	OPC	0.22264516	4.614482e-07	0.289914032332703	1.6889781191007098e-11
1817	MEIS2	OPC	0.22189665	4.1460026e-12	0.453316309875134	2.2347497252505598e-11
1818	PBX3	OPC	0.2047956	1.4224463e-06	0.545621214897908	1.5271497523675e-09
1819	RTN1	OPC	0.18161291	5.8452395e-05	0.384220703613035	2.78150720959813e-08
1820	EPHA5	OPC	0.1503458	0.00097335945	0.384069904331995	7.1077160431947e-06
1821	ARHGAP26	END	1.2618937	6.013864e-24	0.680338944533712	1.4256266786018202e-45
1822	FKBP5	END	0.916728	7.6423946e-19	0.564273201690105	3.96306644475951e-45
1823	ADAMTS9	END	0.9094882	2.7556688e-24	1.19513476909325	2.91933357423784e-43
1824	SVIL	END	0.8218188	5.885165e-24	0.828066319852187	5.53002444329543e-42
1825	TNFRSF6B	END	0.81917906	3.5998227000000004e-22	3.64884909935123	1.27736260585198e-41
1826	CEBPD	END	0.81048787	2.6510659e-18	0.293685453542817	1.89945893655886e-39
1827	BAG3	END	0.7924483	7.182633e-13	1.0085094033018	1.2070190190904998e-35
1828	RBMS1	END	0.76168966	3.5106235e-19	0.766560994115151	9.61644706504025e-34
1829	ATP11A	END	0.74571073	3.1051548000000004e-16	0.618905762500287	2.30174256285018e-32
1830	YBX3	END	0.68899727	4.4116917e-16	0.825852365976289	5.3447234239515105e-31
1831	ANO2	END	0.68642735	1.5125206e-14	0.70803497998153	7.671936594666721e-31
1832	CD59	END	0.6766231	2.7091152e-13	0.959122244049789	1.44193272621873e-30
1833	UPP1	END	0.6699543	2.4863718e-16	1.63087298312969	2.6254922371274098e-30
1834	NAMPT	END	0.6664549	2.7556688e-24	0.84262516985368	9.66698983637121e-28
1835	MCTP1	END	0.6584708	1.26121385e-14	1.27079015956936	1.39379841051075e-27
1836	HSPH1	END	0.6548352	4.4997697e-13	1.44110016766906	1.72128798336557e-27
1837	CMIP	END	0.6423006	1.4612536e-20	1.71356213711476	1.10135797953763e-25
1838	IL32	END	0.6252523	7.732327e-11	0.847696680232639	2.2116418033285e-25
1839	CP	END	0.6180258	6.877587999999999e-19	0.400933005444172	5.2941637425541e-25
1840	SLC26A2	END	0.6140051	6.998243000000001e-17	1.6290656884408	2.53797079433894e-24
1841	OSMR	END	0.61355734	1.7168866e-18	1.77730556966377	4.00479747281798e-24
1842	RELL1	END	0.61042976	6.632798e-08	0.564035850607155	4.10489132610648e-24
1843	SOCS3	END	0.57739186	1.7330011e-08	0.533917206053062	1.35519096726366e-23
1844	PNP	END	0.5741916	7.6423946e-19	1.86162458444708	1.58248831665435e-23
1845	SSH1	END	0.5623069	2.4863718e-16	0.951840744128496	1.7558777308648902e-23
1846	IL4R	END	0.5480106	5.5006555e-09	1.54192565178026	1.75648341333615e-23
1847	CPNE8	END	0.54558325	7.587808e-15	0.676269148945233	1.80396050543288e-23
1848	HIPK3	END	0.5406208	1.4744377e-08	0.593891022873684	1.8305857634998705e-23
1849	ELL2	END	0.52770567	9.609151e-09	1.69568834366688	2.5817223279684602e-23
1850	SERPINH1	END	0.5238347	5.0438564e-10	0.409028631175076	7.489423152227481e-23
1851	CD93	END	0.52301025	1.1419738e-06	1.91172305788645	2.76980188125105e-22
1852	DNAJA1	END	0.52281356	8.579019e-09	0.889644047643472	7.33780853824283e-22
1853	ETS2	END	0.5180609	1.8392793e-10	1.43299642670271	1.12617819618523e-21
1854	MT2A	END	0.5083518	1.0552039e-09	0.410574867029858	6.99372001036666e-21
1855	TM4SF1	END	0.49383163	2.6170877e-05	1.10282721177484	5.71368533684087e-19
1856	FNDC3B	END	0.49302435	3.3310113e-15	0.534446346241843	7.565019210820962e-19
1857	SUSD6	END	0.49176502	1.54133e-14	1.27447307098577	3.3169326928092698e-18
1858	SLC4A7	END	0.48648858	1.4543262e-09	1.31395508434257	5.398758447112869e-18
1859	ST6GALNAC3	END	0.47750783	6.522641e-10	0.406955953439873	2.00183083230175e-17
1860	ARRDC3	END	0.47602725	4.1376354e-11	1.39779095096404	2.28301259971462e-17
1861	B4GALT5	END	0.474761	1.11368124e-07	1.20296415741425	7.57015523433774e-17
1862	CHORDC1	END	0.46995854	1.5957302e-06	1.02442070729728	1.32101064391296e-16
1863	UBE2D3	END	0.46845388	8.7020195e-09	0.360669747423856	1.49297970228819e-16
1864	RALGAPA2	END	0.46700883	1.2381975e-06	0.977383653169301	4.81037804610852e-16
1865	STK3	END	0.46268845	2.4871724e-07	0.668945536616157	6.02949843517882e-16
1866	UBASH3B	END	0.46130002	1.416474e-09	1.08456552798989	1.1121915578326101e-15
1867	ASRGL1	END	0.45350075	1.9027458e-14	1.45925045723337	5.515528539285441e-15
1868	PHF21A	END	0.44173694	2.3078972e-07	1.05288195026099	3.75363288830075e-14
1869	HSPA8	END	0.4377463	3.3242927e-06	0.456715760546089	3.79035002235586e-14
1870	DNAJB1	END	0.43463802	1.7676811e-08	0.528327590902749	4.032312612617431e-14
1871	KCTD12	END	0.43164635	4.88511e-05	1.33461263812774	8.163822803827092e-14
1872	ITGA2	END	0.4306016	1.9203465e-08	1.00376201572205	8.72062996353877e-14
1873	TGM2	END	0.42976832	3.9767547e-06	0.947790121601021	8.72062996353877e-14
1874	SEMA6B	END	0.42960274	1.7066472e-09	1.35792727438182	9.26106718994655e-14
1875	PPP3CA	END	0.42530727	1.7330011e-08	0.518538605002739	9.3548412189226e-14
1876	TRIM22	END	0.424752	1.744023e-06	0.27424917975064	1.18646120079225e-13
1877	NFKBIZ	END	0.4240365	3.236706e-06	1.04132576092483	1.71241961394209e-13
1878	NPAS2	END	0.42083085	9.881837e-07	0.754393881273423	2.50337784958745e-13
1879	NFIL3	END	0.41937685	1.587311e-11	1.16578148566488	2.89682390029069e-13
1880	CFH	END	0.41775084	6.309544e-10	0.364604271684456	7.02151955170587e-13
1881	SLCO4A1	END	0.41744494	3.466853e-07	0.601919424663819	8.16541779479236e-13
1882	ELOVL7	END	0.41604805	2.7437318e-08	0.365771926937036	1.35108329063756e-12
1883	PAPSS2	END	0.41375208	2.5641032e-06	0.493408219746676	1.70451414924301e-12
1884	CAMK2D	END	0.41287804	4.107145e-07	1.13894669492539	2.01607519557416e-12
1885	ATP1A1	END	0.40966535	4.5255942e-06	1.11788115848637	3.2434314715153297e-12
1886	CDKN1A	END	0.40764308	0.00020951331	0.960896278148981	4.73054545786588e-12
1887	PALM2-AKAP2	END	0.4068959	1.7305469e-17	0.366862788242349	4.73054545786588e-12
1888	CASP4	END	0.40626812	2.4136238e-08	1.22578268008744	4.99300964055975e-12
1889	PAPOLA	END	0.4038489	1.983775e-05	0.720870779383139	4.99300964055975e-12
1890	ITGAV	END	0.40163708	2.400589e-07	0.818418833376654	5.1870500952526685e-12
1891	RCAN1	END	0.40128875	4.259318e-06	1.35145684475199	6.09686207129895e-12
1892	COL4A1	END	0.40112758	5.3116864e-08	0.394891564558993	7.39406119778293e-12
1893	TIPARP	END	0.39902055	1.7484903e-06	0.428459186824799	1.1677014359087e-11
1894	ETV6	END	0.39452314	1.2593623e-06	0.418785222311639	1.6657331935660297e-11
1895	SNAP23	END	0.3910402	0.000111800735	0.578040724743324	1.69155236065809e-11
1896	APP	END	0.3903665	2.032671e-11	0.374068901808473	1.8091974541813894e-11
1897	STAT3	END	0.3896885	2.3078972e-07	0.318096906113894	2.06411581787854e-11
1898	NFKB1	END	0.3854556	0.00019754314	0.933517627068424	2.28520580716674e-11
1899	HDAC4	END	0.3841505	0.00956278	1.27606727162491	2.92864742481608e-11
1900	NAP1L1	END	0.3837409	4.3459995e-06	0.602648766801138	2.96330398998672e-11
1901	ADAMTS1	END	0.38145447	1.1707227e-05	0.334334763384316	3.40651207757422e-11
1902	ANXA2	END	0.3781631	1.305442e-06	1.15679517348091	4.0147730266779797e-11
1903	DUSP5	END	0.37701893	2.1739152e-06	1.03990306131166	1.26039774168152e-10
1904	BCL6	END	0.37475097	6.2243394e-06	1.04871869287761	2.08275849529259e-10
1905	SESTD1	END	0.37370443	0.0001473981	0.404191085567328	2.36960095538054e-10
1906	PLOD2	END	0.37239504	1.6405879e-06	1.51194598175153	4.07439787337836e-10
1907	TCP1	END	0.37091637	1.9950037e-05	0.86255788154986	4.37639811201109e-10
1908	ABCC4	END	0.3689561	0.00017247874	1.38667125017471	4.73923566785655e-10
1909	ANGPT2	END	0.3678577	3.5996538e-05	0.594393214427696	5.802438594688931e-10
1910	VMP1	END	0.36661363	0.002068082	0.615291872553639	6.188999923545601e-10
1911	CBLB	END	0.36652923	2.6617492e-05	0.884767051529647	7.503828983022431e-10
1912	FAM107A	END	0.365314	3.1419735e-05	1.11556566387507	8.3688692234236e-10
1913	ADGRL4	END	0.36453342	1.2994956e-05	0.644292735778127	1.23590664771934e-09
1914	PLSCR4	END	0.36236143	0.00021033995	0.735815803651549	1.3514679523282602e-09
1915	HIF1A	END	0.3619566	9.9285826e-05	0.842356625674588	1.50245325144021e-09
1916	IFI16	END	0.3617251	2.182044e-05	0.899858042252975	1.58881451489016e-09
1917	KIAA0040	END	0.36026764	5.919769e-07	0.715525685433651	1.59161193192158e-09
1918	CYTH1	END	0.36009264	4.4229982e-06	0.322220689810459	1.63092990438723e-09
1919	TPM3	END	0.35973644	1.4044508e-06	0.60458716568001	1.70851598045321e-09
1920	RND3	END	0.35596895	3.550638e-06	0.532174270111861	2.26745750890304e-09
1921	LRRC32	END	0.3552029	1.3509652e-05	0.541031776442867	2.75160559080533e-09
1922	ARID5B	END	0.35475206	1.6229096e-05	1.25355514821343	3.17172111411098e-09
1923	NRIP1	END	0.35405958	0.0007230111	0.913476609915131	4.33765351709653e-09
1924	CLEC1A	END	0.35404778	5.3421427e-05	0.795518971357749	5.1562636872777e-09
1925	CHSY1	END	0.3533175	0.03657046	0.537193808277308	5.4899076098485614e-09
1926	FAM126A	END	0.3511412	6.705743e-05	1.09619031244762	6.26379999419789e-09
1927	ERG	END	0.34994602	9.691901e-05	0.349844449767412	9.11903094927857e-09
1928	PTGES3	END	0.3475225	0.00040115343	0.79181333305505	1.03904342380841e-08
1929	PHACTR1	END	0.34674025	0.000111800735	0.549782522892279	1.21274503821821e-08
1930	HIVEP2	END	0.3463571	2.8503014e-06	0.38598539811685	1.42877526090257e-08
1931	HIVEP1	END	0.3421929	2.1819624e-05	0.766729206327431	1.72433376857584e-08
1932	LIMK2	END	0.34143305	0.0037914775	0.363546846992975	1.77713422140856e-08
1933	MLKL	END	0.33788538	0.0013787504	0.899152713064482	1.9871986446696e-08
1934	FSTL1	END	0.33489323	3.6458691e-06	0.938608111335489	2.36114155086454e-08
1935	HSP90AB1	END	0.33396435	0.0033093945	0.514554386267453	2.84851842365261e-08
1936	PON2	END	0.33184552	0.00013323274	0.818015446343675	2.84851842365261e-08
1937	TNFRSF1A	END	0.33132172	0.0004620643	1.17657666242873	2.92245421852208e-08
1938	EIF4A1	END	0.33073866	0.00037726448	0.667039338401485	3.22113451998722e-08
1939	PELI1	END	0.329857	8.944983e-05	0.285333379916812	3.37684285039942e-08
1940	HACE1	END	0.32903433	0.00043256467	1.03923348416121	3.41828282189035e-08
1941	DNAJC3	END	0.32649708	0.00013475062	0.826320790566932	4.44431378991385e-08
1942	DOCK4	END	0.32146096	0.0029167498	0.405105387416199	6.72445101750973e-08
1943	MARCH3	END	0.31809616	0.021042293	0.616593565011276	1.20990558711624e-07
1944	LRCH1	END	0.31674814	4.18723e-07	0.296461020747051	1.21037190861702e-07
1945	PTTG1IP	END	0.3148334	8.1728984e-05	0.819229108136048	1.62467719002047e-07
1946	COL4A2	END	0.31479263	5.647311e-06	0.347406294798702	1.62756115178609e-07
1947	RNF145	END	0.31470895	0.00030569988	0.660545854343227	1.9317733304584e-07
1948	LITAF	END	0.3138957	0.0029022505	0.924912191297518	2.12266880084202e-07
1949	NFE2L2	END	0.31303692	0.012551815	0.340977507094001	2.1265763606248e-07
1950	CADPS2	END	0.31066465	0.0016087848	0.378668619117288	2.37828999738947e-07
1951	PDZRN3	END	0.30914116	0.00045806513	0.910097104674068	2.78998184881053e-07
1952	KLHL2	END	0.30813193	0.0007513944	0.855621829403384	3.51607260255947e-07
1953	TEAD4	END	0.30792904	0.016225874	0.879646367070348	3.74884267468768e-07
1954	DNAJB6	END	0.30699015	0.010902298	0.34931511957444	3.83633986102211e-07
1955	RNF169	END	0.30541897	0.00049559085	0.922421353265707	3.89993155943332e-07
1956	TRA2B	END	0.30426478	0.0033672058	0.265940828839229	4.16773535967165e-07
1957	ACSL5	END	0.30248976	0.00053756614	0.450951952538386	4.96510705060961e-07
1958	RNF24	END	0.3013103	0.010862604	0.853261696552676	5.66360437897992e-07
1959	ZFP36	END	0.29967022	0.0069236597	0.885560819080761	6.09954346056393e-07
1960	ITGA1	END	0.2993486	0.011506384	0.32796135738772	6.11131839561115e-07
1961	CLIC1	END	0.29407477	0.00021232637	0.838685206340155	7.46387808640196e-07
1962	XRN2	END	0.29347038	0.0012859709	0.565430859860144	8.93429307473936e-07
1963	BAZ1A	END	0.29326373	0.0010317757	0.851485948835048	9.23141800913273e-07
1964	ANO6	END	0.29271483	0.0024256425	0.701031749197165	9.33896567237655e-07
1965	PLSCR1	END	0.29202032	1.230431e-09	0.331384491116959	1.05268077944135e-06
1966	ABL2	END	0.29050398	0.0027683268	0.945655246485027	1.53445098904517e-06
1967	CHIC2	END	0.28933382	0.0016087848	0.920959687826375	1.67869002797742e-06
1968	CLIP1	END	0.28846288	0.00035109874	0.640642095084584	1.77931142254346e-06
1969	PKIG	END	0.28823853	0.00046740664	0.312361509816325	1.84650128080576e-06
1970	HNRNPF	END	0.28701282	0.00033861006	0.874425773407049	1.91117334511966e-06
1971	VAPA	END	0.28581476	0.0009773134	0.609421885572498	1.92990875243287e-06
1972	DICER1	END	0.2856723	0.0021024384	0.759840935732933	1.97401865785783e-06
1973	F11R	END	0.28153467	3.4475564e-05	0.49954212600926	4.84467935248756e-06
1974	UBE2W	END	0.27846956	4.9504565e-06	0.717049712680452	5.81710299352103e-06
1975	GLIS3	END	0.27781725	0.024344223	0.688380843438321	6.10719435744652e-06
1976	UBC	END	0.27713585	0.009497818	0.519359580174445	6.51925780708324e-06
1977	UGP2	END	0.27693415	0.00591014	0.734140551818461	7.58502483369804e-06
1978	MPZL1	END	0.27523112	0.001168289	0.554304573867901	8.99425811238608e-06
1979	PXN	END	0.2734208	0.00084680534	0.400491601974482	9.6555544310643e-06
1980	SLC30A7	END	0.2709217	0.004641813	0.803139352933725	1.17851610127834e-05
1981	NFKBIA	END	0.2676258	1.951504e-06	0.333929046573354	1.44004283722609e-05
1982	TOP1	END	0.26561248	0.0022152762	0.388278850072584	1.45838621686139e-05
1983	INPP5F	END	0.26454878	0.003941135	0.902325320869921	1.86730005474215e-05
1984	GADD45B	END	0.26336026	0.012963248	0.790187770244474	1.96380972842084e-05
1985	HNRNPC	END	0.26331902	0.0044489885	0.512393510856375	2.42024292434745e-05
1986	RAPGEF4	END	0.26060796	0.0033154231	0.268028639350746	2.79628274535718e-05
1987	UBA6	END	0.26003432	0.001527003	0.34180285363523	3.05619019273455e-05
1988	EIF1	END	0.25950956	7.804123e-06	0.467903328325401	3.06463249953078e-05
1989	TSHZ2	END	0.2587353	0.0047834585	0.774489362424495	3.17419107407946e-05
1990	SRGN	END	0.25655985	0.025480017	0.447086579338722	3.47493995178915e-05
1991	ZNF800	END	0.25571513	0.017002013	0.321021732604862	3.57612703537333e-05
1992	ATF6	END	0.25139955	0.000115944684	0.378225150985129	3.97536600336066e-05
1993	CPD	END	0.24860597	0.00891175	0.808248967175845	4.6733956988914e-05
1994	BCAR1	END	0.24728537	0.0024494	0.794383808219509	5.0262961244334e-05
1995	ADGRL2	END	0.24552429	0.010855734	0.558378386879341	6.15163180188546e-05
1996	IRAK3	END	0.24071074	0.0036357718	0.284010892842606	6.68660902967177e-05
1997	CERK	END	0.24066341	0.054378	0.338466895782685	7.24010877529553e-05
1998	PITPNB	END	0.2348744	0.00031492475	0.553897137403925	8.53592646408295e-05
[truncated: 271 more rows]
