# Supplementary material for: Central amygdala single-nucleus atlas reveals chromatin and gene transcription dynamics in human alcohol use disorder
Source: Nat Commun. 2026 Jan 19;17:1634. doi: 10.1038/s41467-026-68351-1 (PMC12905162; doi:10.1038/s41467-026-68351-1)
Supplement: Supplementary file 3 — Supplementary Data 1-37 [file 41467_2026_68351_MOESM3_ESM.zip › Supplementary Data/Supplementary Data 1.csv]

Sample	Alcohol Status	Lifetime Alcohol Consumption	AUD Severity	AUD Neurotox.ATOD	Sex	Race	Age	PMI	RIN	Tob.ATOD	Meds.ATOD	Other Psychiatric Disorders	Illicit Drug Use	MOD
RT00255N	AUD	14.0	Severe	-	F	B	44	5.9	6.8	Y	Antidepressants	PTSD	2	Accidental
RT00256N	CON	0	-	-	F	W	60	25.0	6.6	N	Other medication(s)	-	0	Natural
RT00257N	CON	0	-	-	F	W	29	20.4	7.0	Y	Benzodiazepines Antidepressants Other medication(s) Antipsychotic	PTSD	1	Accidental
RT00258N	CON	0	-	-	F	W	39	12.8	9.0	N	Antidepressants	PTSD	0	Suicide
RT00260N	CON	0	-	-	F	W	65	21.5	9.1	N	Other medication(s)	PTSD	0	Natural
RT00261NRP	CON	0	-	-	F	W	46	12.1	7.7	N	Antidepressants Other medication(s)	MDD	1	Natural
RT00262N	AUD	23.0	Moderate	-	M	W	44	11.3	8.8	N	No medications	MDD	1	Accidental
RT00263N	AUD	20.0	Mild	0.103%	F	W	67	18.8	8.5	N	Benzodiazepines Antidepressants	MDD	1	Suicide
RT00264N	CON	0	-	-	F	B	28	24.8	7.2	N	No medications	MDD	0	Natural
RT00265NRP	CON	0	-	-	F	B	53	13.1	7.1	N	Other medication(s)	-	0	Natural
RT00269N	AUD	13.0	Severe	-	M	W	53	23.3	8.4	Y	Antidepressants Other medication(s)	PTSD	2	Natural
RT00270N	AUD	2.0	Moderate	-	M	W	44	17.7	8.9	Y	Other medication(s)	PTSD	1	Natural
RT00271N	CON	0	-	-	F	W	56	16.5	6.9	Y	No medications	-	0	Natural
RT00273N	AUD	4.0	Mild	-	F	W	34	10.6	8.1	N	Anticonvulsants Antidepressants Other medication(s)	MDD	2	Accidental
RT00274N	AUD	4.0	Moderate	-	M	B	24	20.8	6.3	N	Anticonvulsants Other medication(s)	MDD	2	Natural
RT00275N	AUD	11.0	Moderate	-	M	W	29	14.9	7.5	Y	Anticonvulsants Antidepressants Other medication(s) Antipsychotic	MDD	1	Natural
RT00276N	CON	0	-	-	F	W	39	18.5	7.2	N	No medications	MDD	0	Accidental
RT00277N	CON	0	-	-	M	W	51	19.3	6.8	N	Other medication(s)	-	0	Natural
RT00278N	CON	0	-	-	F	W	18	21.4	7.7	N	Other medication(s)	-	0	Accidental
RT00279NRP	CON	0	-	-	M	W	52	26.7	7.7	N	Other medication(s)	-	0	Natural
RT00280N	CON	0	-	-	M	W	38	8.5	9.1	N	No medications	-	0	Natural
RT00281N	AUD	40.0	Severe	0.344%	M	W	57	14.3	8.5	Y	Antidepressants Other medication(s)	PTSD	4	Accidental
RT00282N	AUD	16.0	Moderate	-	F	B	36	9.9	8.1	Y	Benzodiazepines Antidepressants Other medication(s) Antipsychotic	PTSD	2	Undetermined
RT00283N	AUD	4.0	Mild	-	F	W	42	23.5	8.2	N	Benzodiazepines Anticonvulsants Antidepressants Other medication(s) Antipsychotic	PTSD	1	Natural
RT00284N	AUD	15.0	Mild	-	M	W	57	7.6	8.7	N	Antidepressants Other medication(s) Antipsychotic	PTSD	1	Natural
RT00285N	CON	0	-	-	M	W	67	15.3	7.5	N	Benzodiazepines Antidepressants Other medication(s)	MDD	0	Suicide
RT00287N	CON	0	-	-	M	W	63	13.0	8.1	N	Antidepressants Other medication(s)	MDD	0	Natural
RT00288N	CON	0	-	-	M	B	53	16.9	8.5	U	Antidepressants Other medication(s)	MDD	0	Natural
RT00291N	CON	0	-	-	M	B	57	15.2	7.0	N	Other medication(s)	-	0	Natural
RT00292N	CON	0	-	-	M	W	57	22.4	7.6	N	Other medication(s)	-	0	Natural
RT00293NRP	AUD	24.0	Moderate	-	M	W	61	16.0	8.4	N	No medications	PTSD	1	Natural
RT00294N	AUD	12.0	Mild	0.288%	M	W	28	8.4	8.0	Y	No medications	PTSD	1	Accidental
RT00295N	AUD	46.0	Severe	55 mg/dL	M	W	63	13.5	8.3	N	Other medication(s)	PTSD	3	Natural
RT00483	AUD	12.0	Severe	-	M	W	28	20.2	5.7	Y	Benzodiazepines Anticonvulsants Other medication(s)	PTSD	2	Accidental
RT00484	AUD	1.0	Moderate	-	F	W	35	10.4	8.7	N	Benzodiazepines Anticonvulsants Antidepressants Other medication(s)	MDD	2	Accidental
RT00485	CON	0	-	-	F	W	59	5.9	7.0	N	Other medication(s)	-	0	Accidental
RT00487N	AUD	12.0	Severe	-	F	W	42	20.0	6.8	Y	No medications	MDD	1	Natural
RT00488N	CON	0	-	-	F	W	57	14.9	6.1	Y	Other medication(s)	-	0	Natural
RT00489N	AUD	18.0	Moderate	-	M	B	41	18.0	6.7	Y	Antidepressants Other medication(s) Antipsychotic	PTSD	2	Natural
RT00490N	CON	0	-	-	M	W	54	16.4	7.9	N	Benzodiazepines Antidepressants Other medication(s)	MDD	2	Natural
RT00491N	CON	0	-	-	M	W	52	23.4	8.4	N	Antidepressants Other medication(s)	MDD	0	Suicide
RT00493N	CON	0	-	-	M	W	41	23.6	9.1	Y	Other medication(s)	MDD	0	Accidental
RT00495N	AUD	38.0	Severe	0.173%	F	W	53	15.1	7.8	Y	Anticonvulsants Antidepressants Other medication(s)	PTSD	4	Natural
RT00496N	CON	0	-	-	F	W	34	8.9	7.4	Y	Benzodiazepines Antidepressants Other medication(s)	MDD	2	Natural
RT00497N	CON	0	-	-	F	W	30	12.9	8.0	N	Other medication(s)	-	0	Accidental
RT00498N	AUD	12.0	Moderate	-	F	W	54	19.2	8.4	Y	Antidepressants, Other medication(s)	MDD	2	Accidental
RT00499N	AUD	8.0	Mild	-	M	W	46	22.8	8.6	N	Benzodiazepines Antidepressants	MDD	1	Suicide
RT00500N	CON	0	-	-	F	W	58	21.2	8.2	N	Anticonvulsants Antidepressants Other medication(s) Antipsychotic	MDD	1	Accidental
RT0479N	CON	0	-	-	F	W	49	38.7	5.1	N	Other medication(s)	-	0	Natural
RT0480N	CON	0	-	-	F	W	32	14.3	8.7	N	Benzodiazepines Antidepressants Other medication(s) Antipsychotic	PTSD	0	Suicide
