# Supplementary material for: Central amygdala single-nucleus atlas reveals chromatin and gene transcription dynamics in human alcohol use disorder
Source: Nat Commun. 2026 Jan 19;17:1634. doi: 10.1038/s41467-026-68351-1 (PMC12905162; doi:10.1038/s41467-026-68351-1)
Supplement: Supplementary file 3 — Supplementary Data 1-37 [file 41467_2026_68351_MOESM3_ESM.zip › Supplementary Data/Supplementary Data 2.csv]

	Genename	Celltype	Wilcox FC	Wilcox FDR	MAST FC	MAST FDR
0	SPON1	EXC	-7.992983e-05	0.97498107	-0.46323181925345	1.5683861628195e-124
1	MEGF11	EXC	-0.00203228	0.023724517	-1.64537922859998	7.54813348361943e-103
2	PTK2	EXC	-0.0027246475	5.132134e-08	-0.34715834835958	1.1043380214096e-84
3	NKAIN3	EXC	-0.02104187	0.8636419	-1.22579304344463	1.82293367596126e-84
4	COL25A1	EXC	-0.025091171	0.0005286046	-0.96133256059721	7.675913419509779e-80
5	CCBE1	EXC	-0.02645111	0.18794784	-0.989037198576272	3.7111043216308295e-77
6	PCDH15	EXC	-0.029192448	0.15439524	-2.34515843644144	3.7111043216308295e-77
7	SLIT3	EXC	-0.029727459	0.19717093	-0.756566415487978	4.40361000984985e-75
8	ZFPM2	EXC	-0.034679413	0.41508377	-1.07578047863148	3.997756338711e-74
9	SYN2	EXC	-0.035598278	0.003058892	-0.401201218436302	6.36443935896706e-68
10	PRSS12	EXC	-0.049761772	0.01024164	-0.284388099797089	8.131822747589201e-68
11	ZDHHC14	EXC	-0.050483227	0.28138912	-0.465881900524147	5.92363684601021e-66
12	PARD3	EXC	-0.050789833	0.5333683	-1.58316236946386	1.1802339267689701e-65
13	ARHGAP18	EXC	-0.05868101	0.56293446	-0.855139415397991	1.71379290705561e-65
14	ANKRD33B	EXC	-0.058817863	0.6027035	-0.973282767204295	2.54515050946586e-64
15	CAMK2D	EXC	-0.06006646	0.0060425727	-0.415452363306786	5.68662635891834e-62
16	PRKAG2	EXC	-0.064248085	0.49944544	-0.416884155145762	3.41800203008713e-61
17	SLC24A3	EXC	-0.065772295	0.0033667127	-1.16407220170126	3.7031185704972704e-61
18	LRRTM4	EXC	-0.066491604	0.22008313	-1.10925341037224	1.41240108403203e-60
19	CAMK1D	EXC	-0.0837841	3.721376e-06	-0.540825691546093	1.84712120445066e-60
20	FAM189A1	EXC	-0.08950567	0.32680127	-1.03803895007707	8.55253325099968e-59
21	CDH13	EXC	-0.09573221	0.0012663592	-1.10180382697383	6.11702897442533e-58
22	GMDS	EXC	-0.09678459	0.02755105	-0.371922534868382	1.4070949352924e-57
23	ACVR1	EXC	-0.10009146	0.0015782265	-1.1393076960483	1.88212703537061e-57
24	SUSD4	EXC	-0.10207176	0.123405315	-0.801547240335027	7.43640244235324e-55
25	TET3	EXC	-0.10293865	0.5126965	-0.687083010707686	2.46028067217964e-52
26	FAM135B	EXC	-0.10877991	0.002080948	-1.10226704469318	3.5072211151499e-52
27	TNR	EXC	-0.11270046	0.8205547	-0.399712852193113	4.955754890056941e-52
28	CSMD2	EXC	-0.117450714	0.1473326	-0.410880720098124	2.86447500582686e-51
29	DOCK4	EXC	-0.117491245	0.052751504	-0.419809551223734	4.59756138754002e-51
30	SYNJ2	EXC	-0.123459816	0.5404217	-0.970489581059785	1.21749193887425e-50
31	ANKRD30BL	EXC	-0.13522649	0.36817098	-0.323835348723993	1.44183165869021e-50
32	COL4A2	EXC	-0.16019869	0.9610375	-0.682422912499444	3.95620764597833e-50
33	FAM126A	EXC	-0.16207552	0.84682465	-0.709668480370377	1.20777184281294e-49
34	IL1RAP	EXC	-0.21286488	3.1197198e-06	-1.07042624116623	7.36858425024784e-49
35	GALNT18	EXC	-0.2326479	0.80746704	-0.583878235629236	3.01347665354983e-48
36	CDH4	EXC	-1.3197012	0.0	-0.732159182421982	1.18182614523721e-46
37	PRLR	EXC	-1.1938964	0.0	-1.31078153093551	4.1850021836769e-46
38	GREB1L	EXC	-1.1886477	0.0	-1.13089910537623	5.40914334550621e-46
39	MAP2	EXC	-1.1676013	0.0	-0.250288190077145	9.848553575289433e-46
40	TACR3	EXC	-1.1362376	0.0	-1.33863281119922	3.07255169219397e-45
41	APBA2	EXC	-1.051491	0.0	-0.425050863332411	4.4708346541977503e-45
42	COL4A1	EXC	-1.0328784	0.0	-0.459875398762603	3.2244106838853604e-44
43	ROBO1	EXC	-1.0034037	0.0	-0.48241684303947	4.29362510544927e-44
44	MCOLN3	EXC	-0.9766333	0.0	-0.138394967738748	3.79194473753341e-42
45	ST6GALNAC5	EXC	-0.95997477	0.0	-1.77888420238977	7.70071567988073e-41
46	RNF217	EXC	-0.9338635	0.0	-0.672181584654108	3.7761882962977396e-40
47	TMEM132C	EXC	-0.92056847	0.0	-0.174986800811495	4.688552791764049e-40
48	BAIAP2	EXC	-0.89766335	0.0	-0.659099375352269	6.572452911117629e-40
49	PDYN	EXC	-0.88130546	0.0	-2.1765776840818	9.093361442930827e-40
50	PRKCA	EXC	-0.8530336	0.0	-0.492325995007285	1.28503332237217e-39
51	OTOF	EXC	-0.8495548	0.0	-0.147545264851844	6.09938523242547e-39
52	MYH9	EXC	-0.8338194	0.0	-1.07929838080567	1.51535721026029e-38
53	SIPA1L2	EXC	-0.8076472	0.0	-0.806990635498056	1.75261987794642e-38
54	NCOA1	EXC	-0.8002604	0.0	-0.275513794387489	2.50823202651331e-38
55	TG	EXC	-0.7758126	0.0	-0.143168323516017	2.88840555859208e-37
56	PTPRG	EXC	-0.75192356	0.0	-0.331472636419296	3.04163713624116e-37
57	MOXD1	EXC	-0.7516794	0.0	-0.97878441729647	9.28226548419041e-37
58	NRG3	EXC	-0.7510197	0.0	-0.254021131431623	3.14365452250105e-36
59	NFIX	EXC	-0.74814796	0.0	-0.595727301061622	6.521004944053059e-36
60	PGAP1	EXC	-0.7459812	0.0	-0.554431795092166	8.44999669020364e-36
61	AUTS2	EXC	-0.7436006	0.0	-0.296905987414814	4.931659840332651e-35
62	KCTD8	EXC	-0.7370157	0.0	-0.0715420521037652	1.25813382493425e-34
63	FBXW7	EXC	-0.7309278	0.0	-0.409589532482684	1.7683551090862e-34
64	SH3BP4	EXC	-0.72993374	0.0	-1.07356907382299	1.7683551090862e-34
65	CADPS	EXC	-0.72901535	0.0	-0.256201936140627	4.00109330723613e-34
66	PPARGC1A	EXC	-0.725155	0.0	-0.979221681734192	3.9064858380696295e-33
67	RASGRF2	EXC	-0.7171327	0.0	-1.32704562406152	5.24464518564933e-33
68	NRP1	EXC	-0.7134857	0.0	-0.953904319271301	5.8231556671383e-33
69	POSTN	EXC	-0.71240854	0.0	-1.74518709371143	6.83342088526999e-33
70	GRIN2B	EXC	-0.7104864	0.0	-0.226745657198528	9.38769635745399e-33
71	CHST8	EXC	-0.7045181	0.0	-0.1345054865674	1.98542013692321e-32
72	KCNMA1	EXC	-0.70336366	0.0	-0.231276509321015	2.24593174512922e-32
73	LSAMP	EXC	-0.70195436	0.0	-1.03813798139104	2.63773581631973e-32
74	DYRK3	EXC	-0.7017389	0.0	-0.262784538163387	5.84895162071669e-32
75	CALN1	EXC	-0.69790745	0.0	-0.316175164259075	7.703778557713071e-31
76	PRAG1	EXC	-0.6946852	0.0	-0.790138405165128	8.012309005234521e-31
77	IQCJ-SCHIP1	EXC	-0.6805725	1.3774204999999998e-37	-0.461554452382831	9.12971257795015e-31
78	XYLT1	EXC	-0.6651354	0.0	-0.783427913442009	1.5202618616299e-30
79	ABCB1	EXC	-0.65818405	3.5647805e-34	-0.0978991644616138	1.7558325132815e-30
80	CA10	EXC	-0.6574075	1.9402722e-37	-0.215367740556118	2.22176267472415e-30
81	MEPE	EXC	-0.6535443	0.0	-0.0100028040397794	2.38688619824539e-30
82	ATF7IP2	EXC	-0.6476736	8.713778999999999e-26	-0.503911835416496	3.9870263241210296e-30
83	FAT4	EXC	-0.6445559	0.0	-0.695325313635431	5.87215147213221e-30
84	LDLRAD3	EXC	-0.64386725	0.0	-1.10735845593948	6.95419934773081e-30
85	TRPC4	EXC	-0.6427169	1.4883011e-33	-0.947326276856722	9.57214278744476e-30
86	LGR5	EXC	-0.64208937	0.0	-1.47584551751356	1.42983282799274e-29
87	PHACTR1	EXC	-0.6394067	3.382793e-35	-0.252699402144316	1.84601383417353e-29
88	ARHGEF28	EXC	-0.63645506	2.3445337e-28	-0.978357187398602	1.91785160998966e-29
89	NTM	EXC	-0.6346371	0.0	-0.737261899794129	2.2335222112017098e-29
90	UPP2	EXC	-0.6343856	0.0	-0.640869114019777	2.31790420632253e-29
91	DUSP4	EXC	-0.63056564	0.0	-0.0016218155745449	5.32228777131927e-29
92	PPP1R13B	EXC	-0.6226561	4.9660056e-33	-0.419703021900493	6.13608899504286e-29
93	NF1	EXC	-0.61883926	0.0	-0.26625112128987	7.3461370278923e-29
94	SERTM1	EXC	-0.6173094	0.0	-0.370122407442399	8.896967598655778e-29
95	CDH9	EXC	-0.6164541	0.0	-1.41844176609058	8.98336280360787e-29
96	RSPO3	EXC	-0.61277735	0.0	-1.03018505474168	1.06473084985079e-28
97	ADCY8	EXC	-0.6074984	0.0	-0.826601127127378	1.26986587052123e-28
98	SLC4A7	EXC	-0.60664225	2.2146834e-25	-0.634658336063945	1.65805868892873e-28
99	CSMD3	EXC	-0.60601664	1.5517187000000002e-32	-0.238814115052872	2.18202878686464e-28
100	FNDC3A	EXC	-0.6055405	2.5776955e-38	-0.333957474233356	2.5778607997538293e-28
101	PRKCE	EXC	-0.6046166	0.0	-0.232641469393673	2.70122691969755e-28
102	ESR1	EXC	-0.60376894	0.0	-0.254875634105308	3.5425822033792892e-28
103	GRIN2A	EXC	-0.6007037	0.0	-0.4648282063888	3.5772363419073e-28
104	KCND3	EXC	-0.60028505	0.0	-0.291495679100803	3.89855738648161e-28
105	AMPH	EXC	-0.598521	0.0	-0.265311799236374	5.39481613913413e-28
106	ZFAND3	EXC	-0.5984523	0.0	-0.202182586953022	8.48478590327539e-28
107	RGS20	EXC	-0.5956745	0.0	-0.748333731263993	8.598009334927559e-28
108	PSME4	EXC	-0.5945257	4.1733e-41	-0.530161161451769	1.01724794529842e-27
109	SLC7A2	EXC	-0.5923718	0.0	-0.153360139484167	1.04674415240563e-27
110	ANO4	EXC	-0.586396	1.9217087e-29	-0.390149288881864	1.78644785311098e-27
111	ROBO2	EXC	-0.58628345	2.6650575e-38	-1.50575270533908	2.15861625714895e-27
112	CDH7	EXC	-0.5796833	4.182016e-32	-0.919304833513206	9.43687331051546e-27
113	CACNA1E	EXC	-0.57948375	7.5462547e-32	-0.26800286208203	1.1882568308949399e-26
114	LAMA3	EXC	-0.5752754	1.6643091e-11	-0.32503317610294	1.25617173151059e-26
115	DNAJB1	EXC	-0.5742911	0.0	-0.0023635755705808	1.7056877383992002e-26
116	KCNN3	EXC	-0.5725789	0.0	-0.613736333577688	1.8416303269887295e-26
117	UBASH3B	EXC	-0.5716779	1.442e-42	-0.794392980535333	3.58895895832757e-26
118	ATP6V1H	EXC	-0.56766605	1.9463e-41	-0.34401987424043	6.05752814733273e-26
119	RTN4RL1	EXC	-0.5669029	1.0861128e-37	-0.704898547091624	8.17320372750041e-26
120	SHISA9	EXC	-0.5668068	1.2875037e-30	-0.309035327269028	1.56439254631792e-25
121	TRHR	EXC	-0.5662043	9.85489e-28	-0.0488658593661038	1.61272724377772e-25
122	NCOR2	EXC	-0.56611675	0.0	-0.696570400938479	2.22440573817381e-25
123	AFAP1	EXC	-0.5659233	0.0	-0.639451900825837	4.32594024340446e-25
124	IFRD1	EXC	-0.56576633	1.0125053e-37	-0.334996683499056	4.91398726643889e-25
125	LRRFIP1	EXC	-0.5656512	1.0263248e-24	-0.36871980092835	4.91398726643889e-25
126	AFF3	EXC	-0.563951	1.2535925e-35	-0.264142934664878	8.94648266562047e-25
127	ENAH	EXC	-0.5630057	2.1849e-41	-0.424327192168168	1.0809788295779e-24
128	LONRF2	EXC	-0.562623	0.0	-0.354312001146281	1.14866391847713e-24
129	HSPA1A	EXC	-0.5608175	7.709477e-29	-3.74401183638346e-05	1.28824521300843e-24
130	SCN11A	EXC	-0.55732137	0.0	-1.07255068003639	1.39507784697702e-24
131	PTPRO	EXC	-0.556422	0.0	-0.365752597842104	1.7957881358451102e-24
132	DRD2	EXC	-0.5541434	3.1344e-41	-0.0188125523795014	2.01208461297897e-24
133	LHX2	EXC	-0.5535846	0.0	-0.829401726019131	2.01961977175081e-24
134	PTPRE	EXC	-0.55293036	8.140000000000001e-43	-0.345150945179692	2.16013361823688e-24
135	DLGAP2	EXC	-0.55277777	0.0	-0.212555542585077	2.63156635631678e-24
136	HSPB1	EXC	-0.5516522	1.0664617999999999e-38	-2.79990989791744e-05	2.66507066683607e-24
137	NFAT5	EXC	-0.548705	1.59e-42	-0.26181603234874	2.90269746021845e-24
138	KIF26B	EXC	-0.5469115	5.798712e-20	-0.68118224449125	3.1185327573628102e-24
139	ELOVL5	EXC	-0.54576945	7.02705e-38	-0.137624426370511	3.35066814092404e-24
140	CACNB2	EXC	-0.5443158	1.4848261e-27	-0.246662506278183	3.87346024292915e-24
141	DCBLD1	EXC	-0.5440707	1.172426e-18	-0.556530850781494	4.01895730732454e-24
142	TIAM1	EXC	-0.5431782	1.442e-42	-0.971789063922975	4.43734208519368e-24
143	RHEB	EXC	-0.53985775	1.1202816e-37	-0.400887578519553	4.84764069992335e-24
144	RAPGEF2	EXC	-0.5391005	1.6618587999999998e-37	-0.245388895607553	7.66984474997015e-24
145	SV2B	EXC	-0.5382097	1.4194008000000001e-30	-0.400599024792669	7.94301469342307e-24
146	HRH1	EXC	-0.5380515	0.0	-0.851923169993706	8.85647668430457e-24
147	LHFPL3	EXC	-0.53790736	3.6179240000000004e-18	-0.732811419974338	9.14883968983327e-24
148	TMEM108	EXC	-0.53457904	3.53846e-40	-0.152674418442894	9.15469747868968e-24
149	MICAL2	EXC	-0.53127575	6.2918825e-26	-0.419802829705755	9.350510302608732e-24
150	TSHZ2	EXC	-0.5305667	9.593931e-25	-0.0408382218297296	1.7678637491914702e-23
151	DOK5	EXC	-0.5305004	0.0	-0.440289773813006	2.98313012892039e-23
152	FEZF2	EXC	-0.5296984	4.7354e-39	-0.0263417869102246	2.98313012892039e-23
153	SIPA1L3	EXC	-0.5293033	1.65e-43	-0.724330829334637	3.98655113002581e-23
154	KCNQ2	EXC	-0.52920556	2.6594399e-33	-0.641861317910376	4.03077544742231e-23
155	ADAMTS16	EXC	-0.5262897	1.08785645e-35	-0.605740423976205	4.07150147292005e-23
156	MATN2	EXC	-0.5241904	0.0	-0.889799097140903	4.140740743555661e-23
157	FRMD8	EXC	-0.52208257	9.9347245e-34	-0.0559290920074398	5.294454442500599e-23
158	ARID4B	EXC	-0.5216515	4.084043e-26	-0.262760644366323	8.17444266489652e-23
159	CFLAR	EXC	-0.52045715	6.942844e-39	-0.651014545841005	9.50521052493203e-23
160	ARHGAP10	EXC	-0.5193229	1.3573562e-28	-0.425900107554768	1.0884742666089e-22
161	CACNA1C	EXC	-0.51801324	1.348896e-25	-0.193270228060005	1.11066728644219e-22
162	RBFOX2	EXC	-0.5179535	2.8872042e-37	-0.175783179899868	1.76927460011169e-22
163	KCNQ5	EXC	-0.51683784	0.0	-0.720065818335462	2.47156613157767e-22
164	ETV5	EXC	-0.51352644	1.6437826e-16	-0.83251455173036	3.41720645415574e-22
165	C1QL3	EXC	-0.5125842	0.0	-0.178248621734574	3.4435040329905496e-22
166	PTPRK	EXC	-0.50903535	4.9953477e-34	-1.25749352650578	3.73700584821232e-22
167	NR4A3	EXC	-0.5086405	0.0	-0.0991746901748016	5.10962010901105e-22
168	ERC1	EXC	-0.50834894	1.7630817000000002e-32	-0.204366931858564	5.34517614774376e-22
169	IGSF9B	EXC	-0.50765073	2.272994e-39	-0.136642314374678	6.23012589727642e-22
170	NTRK3	EXC	-0.5076139	3.7784106000000005e-32	-0.21817963828302	1.1044523233248101e-21
171	ERC2	EXC	-0.50620914	1.5700785e-34	-0.228900026186222	2.35000895294707e-21
172	CHSY1	EXC	-0.50585794	8.6759345e-31	-0.730588723959594	2.52004670629121e-21
173	DIP2C	EXC	-0.5055237	0.0	-0.175799985727187	2.9889199475821202e-21
174	MAP4K3	EXC	-0.50501716	0.0	-0.219767688860024	3.66696783426882e-21
175	GPR158	EXC	-0.5048351	2.807433e-21	-0.636401857868522	3.77692651455641e-21
176	EML5	EXC	-0.5027809	7.25073e-26	-0.544108527897667	5.32565427452071e-21
177	RASAL1	EXC	-0.50188315	5.111328e-27	-0.84442544203634	5.34436354747934e-21
178	PTPRS	EXC	-0.5015713	0.0	-0.327146335789583	5.70600901007297e-21
179	KMT2C	EXC	-0.49960375	3.039018e-39	-0.20615949848437	6.32441272001303e-21
180	CCDC6	EXC	-0.49781895	1.4782058e-26	-0.364109498511556	7.49284420683324e-21
181	DLGAP1	EXC	-0.4974432	9.940837e-36	-0.185932902147464	7.57002642320673e-21
182	HS3ST2	EXC	-0.49613726	0.0	-0.0638628191551295	1.03694842957879e-20
183	ABHD3	EXC	-0.49571037	5.2975434e-32	-0.0801777593147298	1.12018089162969e-20
184	JAG1	EXC	-0.49534458	1.0585463e-38	-0.472281853153513	1.19376034267187e-20
185	NXN	EXC	-0.4930241	2.1885982e-19	-0.346614657740502	2.6855541889931302e-20
186	HIVEP3	EXC	-0.49157047	4.0602705e-29	-0.237402978785301	2.73014298856265e-20
187	VGLL3	EXC	-0.48950672	5.331889e-24	-0.0519020591144215	2.9033996787931204e-20
188	PTGER3	EXC	-0.48890162	1.7002583999999998e-33	-0.20596022859661	3.22257181148606e-20
189	HNRNPLL	EXC	-0.48861435	0.0	-0.505154851538959	4.2564076457512905e-20
190	INHBA	EXC	-0.48776197	6.464595e-27	-0.0004849392527772	5.0315861230041e-20
191	DENND3	EXC	-0.4854219	4.2860290000000005e-28	-0.769039983554725	6.80664634186375e-20
192	SLC7A11	EXC	-0.4847796	7.489578e-34	-0.0707869619366834	7.102756941336641e-20
193	RAB39A	EXC	-0.4847374	9.28228e-39	-0.0338703765001814	8.2873094365253e-20
194	SYNDIG1	EXC	-0.48402643	9.083482e-23	-0.390374126229273	9.47150219104261e-20
195	LDB2	EXC	-0.48392057	7.576987e-15	-1.01525148996555	9.88005948923693e-20
196	IGF1R	EXC	-0.48306084	1.445093e-17	-0.244687417063886	1.4940676161555e-19
197	NR4A1	EXC	-0.48207211	3.3173737e-26	-0.0097267354650284	1.5914528678802701e-19
198	ATP2B4	EXC	-0.48201632	1.9642825e-21	-0.211079753936144	3.2765513811687507e-19
199	SGMS1	EXC	-0.4798913	0.0	-0.265285701332926	3.4118328063595e-19
200	DLGAP3	EXC	-0.47922134	3.2211386e-11	-0.661796057050744	3.42250264148506e-19
201	APBB2	EXC	-0.4786564	1.1052149e-16	-0.372014034719758	3.69220974594972e-19
202	ARID3B	EXC	-0.47853255	5.8031763e-27	-0.299100858847382	3.7889750824784403e-19
203	DUSP5	EXC	-0.47850204	9.803576e-30	-0.0012172862996563	4.64322906370746e-19
204	QSOX1	EXC	-0.47751737	7.5157784e-28	-0.334792130848393	4.728847023204199e-19
205	PXN	EXC	-0.4766997	1.7844428e-23	-0.0801523847843637	4.94238782626292e-19
206	TSC22D1	EXC	-0.476058	2.7397e-41	-0.181488626861672	5.89797082862764e-19
207	SNTB2	EXC	-0.4748435	0.0	-0.421842264652034	7.92316912598559e-19
208	SNED1	EXC	-0.474686	0.0	-0.65094263071789	8.70373502433405e-19
209	SMURF1	EXC	-0.47412443	1.0959783e-21	-0.476510477366615	8.76576153711102e-19
210	SH3RF3	EXC	-0.4740467	1.1885676999999998e-25	-0.299873170011619	1.56486238615852e-18
211	EGF	EXC	-0.4736057	2.8221e-41	-0.686175312434781	1.65158658356206e-18
212	SLC7A5	EXC	-0.47335362	8.734895e-28	-0.108778017305199	1.72853211448956e-18
213	OSBPL6	EXC	-0.47273386	5.948906e-32	-0.213087035643543	1.94904901774422e-18
214	ANKRD29	EXC	-0.4723854	8.990478e-31	-0.188113305440394	2.24465240954256e-18
215	RCOR1	EXC	-0.47213268	4.1181167e-32	-0.378731277505585	2.39235212341945e-18
216	RTN4RL2	EXC	-0.4715221	6.929611e-32	-0.180194132856551	2.43574634872555e-18
217	COTL1	EXC	-0.47136593	6.127266e-26	-0.0354249757282501	4.49937200306209e-18
218	SH3GL2	EXC	-0.47058582	3.2800000000000003e-43	-0.210918458719071	6.33698534186678e-18
219	RYR2	EXC	-0.4702096	0.0	-0.221465413882845	6.4050759178622e-18
220	LIMCH1	EXC	-0.47002172	7.045068e-33	-0.187644178071734	6.793938936019969e-18
221	DGKB	EXC	-0.46934032	2.0812478e-15	-0.291505943722006	7.816861048915101e-18
222	RIT2	EXC	-0.46898484	2.8579007e-18	-0.336654184490274	8.979605528095009e-18
223	SLC2A3	EXC	-0.46860933	3.3873960000000003e-22	-0.112884339782005	1.20587573887402e-17
224	ARIH1	EXC	-0.46763802	2.6882102999999998e-20	-0.246463243217883	1.26851800190333e-17
225	DGKG	EXC	-0.46602917	3.1976838e-29	-0.358372680868579	1.2837691999583301e-17
226	MDGA1	EXC	-0.46539092	3.4462926e-27	-0.793347643211502	1.31188393381848e-17
227	PAM	EXC	-0.46493673	0.0	-0.841185210832236	1.52944979361558e-17
228	ACVR1C	EXC	-0.46356654	2.176683e-16	-0.590916970618838	1.9553926613998905e-17
229	LRRC8B	EXC	-0.4635296	4.3943420000000003e-29	-0.410366018704472	2.04212881504087e-17
230	TTC28	EXC	-0.46289444	2.6586874e-30	-0.208879690568368	2.84504891570624e-17
231	SLC35F4	EXC	-0.46261835	4.1849327e-25	-1.12859269942648	3.56075594884532e-17
232	NPTX2	EXC	-0.4617679	3.3935614e-29	-0.0149636846128856	3.7553117811409604e-17
233	VSTM2B	EXC	-0.461648	5.0271573e-32	-0.521620828436342	4.18650500848657e-17
234	PID1	EXC	-0.4608872	3.0787282e-22	-0.526856685228063	4.43745517748423e-17
235	TEAD1	EXC	-0.4606886	2.2296831e-11	-0.474575140336399	5.60241068170212e-17
236	DCLK2	EXC	-0.4603324	3.1225139e-34	-0.21201785045743	6.50002604094102e-17
237	EDIL3	EXC	-0.45936114	0.0	-0.920586717647969	6.60168177195084e-17
238	SORBS1	EXC	-0.45924568	2.6865994e-29	-0.213183500087974	7.77826496709898e-17
239	SFMBT2	EXC	-0.4590472	7.7125393e-29	-0.48652611561073	8.07674451742689e-17
240	FAM110B	EXC	-0.4585004	9.499225e-13	-0.285492732323424	1.09586413260502e-16
241	DNAJA4	EXC	-0.45808387	2.1004769e-24	-0.0260259324184536	1.27659390422809e-16
242	SYN3	EXC	-0.45773673	1.4022275e-25	-0.372434415762589	1.29602799364438e-16
243	RIN2	EXC	-0.4562707	6.837273000000001e-27	-0.657530150814132	1.44006697774058e-16
244	ST3GAL1	EXC	-0.45410603	6.602941e-39	-0.765005211988628	1.56383247605193e-16
245	RRAD	EXC	-0.45410466	1.6309608e-23	-5.13178254032452e-06	1.84123537117453e-16
246	LAMP5	EXC	-0.45354426	0.0	-0.359091855189508	1.9194218284638399e-16
247	NCAM1	EXC	-0.4533422	2.2919395e-24	-0.166735604932613	2.29163850069774e-16
248	ST8SIA5	EXC	-0.4529779	3.496376e-28	-0.787784131295522	2.52548789412664e-16
249	EFR3B	EXC	-0.45055342	1.8043337e-28	-0.423036331049182	2.58391255418844e-16
250	PFKFB3	EXC	-0.45002675	5.9190244000000006e-27	-0.445058930553939	2.70613197786487e-16
251	SSTR2	EXC	-0.44962692	8.276514e-20	-0.167919329897401	2.768519125992869e-16
252	PPM1E	EXC	-0.44804943	2.5562107e-29	-0.197190890092791	3.22137396731147e-16
253	LRRK1	EXC	-0.44722605	2.5866204e-25	-0.10684107890062	3.38003337763244e-16
254	TMEM233	EXC	-0.44593573	4.278956e-28	-0.810007810897907	3.518910342474069e-16
255	LRMP	EXC	-0.44553804	3.2896765e-32	-0.124204315011412	4.13192129051818e-16
256	PTH2R	EXC	-0.44523907	0.0	-0.525413722777627	4.42708881716579e-16
257	GRIK4	EXC	-0.44501615	8.1147584e-23	-0.204254598277306	5.34549157640409e-16
258	KCNG2	EXC	-0.44484282	2.3334575e-23	-0.0856305627500648	5.58472898905329e-16
259	HLA-DMA	EXC	-0.44482028	2.373702e-34	-0.867323809052879	5.94113533309346e-16
260	NPAS4	EXC	-0.44424868	2.2429968e-24	-8.36250382444524e-08	5.95426487817123e-16
261	CACNA1A	EXC	-0.44422543	1.759203e-30	-0.937366719856547	6.38070877220896e-16
262	TANC1	EXC	-0.4441676	3.573e-42	-0.0466413093528318	6.39892669590483e-16
263	PCDH17	EXC	-0.4441483	4.0977694000000003e-17	-0.5316227186852	7.87989312335966e-16
264	LAYN	EXC	-0.44394374	2.2066535000000003e-27	-0.608546310059515	8.15727732822907e-16
265	RALGAPA1	EXC	-0.44356728	8.143120999999999e-19	-0.19614610114475	8.782217197013502e-16
266	IL34	EXC	-0.4434986	3.91918e-23	-0.314222706141606	9.64063908359314e-16
267	SLC8A1	EXC	-0.44288886	4.635395e-28	-0.189193163498423	1.39281116138893e-15
268	ETV3	EXC	-0.44276214	2.0106877e-24	-0.0246053970121838	1.6616324064169901e-15
269	NCOA3	EXC	-0.44206762	3.1672840000000004e-23	-0.561967344433219	1.6698810200753e-15
270	PRKD2	EXC	-0.44113255	2.2511886e-19	-0.0584629788197851	1.7272370809622602e-15
271	SLC30A3	EXC	-0.4406851	7.37445e-40	-0.0155476803231516	1.73234666303025e-15
272	SPTBN4	EXC	-0.44011313	1.4435556e-17	-0.261239736152377	1.7418583615881702e-15
273	CYB5R4	EXC	-0.44000626	1.4601066e-25	-0.508731444432319	1.89740883051052e-15
274	KLF5	EXC	-0.43955135	2.0084313e-23	-0.0423048030239316	2.1824959396744306e-15
275	PTPN1	EXC	-0.43938994	2.3904162e-24	-0.531907193633012	2.2328630650785106e-15
276	PIK3R3	EXC	-0.43582654	3.5295972000000003e-22	-0.712001144645079	2.2682534061106703e-15
277	LINGO1	EXC	-0.4347608	6.329237399999999e-18	-0.577974778040538	2.4049107795507407e-15
278	NPTX1	EXC	-0.43342733	4.288163e-24	-0.278365762350723	2.7391337123531706e-15
279	NNAT	EXC	-0.4313395	6.0490523e-21	-0.82389320153547	3.0771717124085907e-15
280	GNA12	EXC	-0.43056345	3.9365587e-19	-0.450119317402811	3.1048714909104106e-15
281	FAM155A	EXC	-0.43055177	5.9387400000000015e-19	-0.154499068563819	3.65536718445355e-15
282	SKI	EXC	-0.43053198	1.2746147e-20	-0.503676574451809	3.85532849046423e-15
283	CACNA1B	EXC	-0.4301343	3.3545252000000007e-21	-0.169409116166435	3.939581657673781e-15
284	PTGES3	EXC	-0.42911816	2.0570578e-23	-0.124028330513673	4.68430328021868e-15
285	FBLN2	EXC	-0.42836922	1.054187e-21	-0.0016766471860863	4.890891763596671e-15
286	C6orf118	EXC	-0.4276502	6.7752206e-26	-0.317614550594733	6.22116753885539e-15
287	ZNF208	EXC	-0.42763376	2.8205077e-30	-0.826286086839887	7.065397273199041e-15
288	BDNF	EXC	-0.427307	4.5767756e-26	-0.338677822392007	7.385052508304531e-15
289	SEMA3C	EXC	-0.42618322	1.4049596e-28	-0.855357263653234	8.01278964261268e-15
290	TRAF3	EXC	-0.42594576	6.4077697e-28	-0.441639100936261	8.50193843997732e-15
291	KCNG3	EXC	-0.42532825	2.7889085e-19	-0.303172022157021	8.547785323617691e-15
292	UNC5B	EXC	-0.42463112	1.2758972e-18	-0.244495078714545	8.547785323617691e-15
293	GALNT9	EXC	-0.42442155	6.4490106e-26	-0.715691366779864	9.35313856818792e-15
294	IGFBP5	EXC	-0.42387438	4.1713642e-20	-0.594799657696615	9.92554513844685e-15
295	RAB21	EXC	-0.4218229	3.728574e-25	-0.250208370394528	1.12237152158787e-14
296	RAPH1	EXC	-0.42079496	4.459384500000002e-22	-0.416944610515221	1.23397979366803e-14
297	SMC5	EXC	-0.42051172	1.1027304e-24	-0.409690010993972	1.24139498084794e-14
298	KLK7	EXC	-0.41924524	7.620863599999998e-35	-0.0493973955148442	1.41169080292983e-14
299	GRB2	EXC	-0.41884422	1.1937986e-29	-0.394251022580123	1.48246283987132e-14
300	SNAP25	EXC	-0.41833746	2.246243e-16	-0.157188328252664	1.72506049751965e-14
301	KIAA1324	EXC	-0.4182161	0.0	-0.399022342215803	1.7425564287242202e-14
302	PDZRN3	EXC	-0.41800046	4.3034073e-23	-0.0589446120261883	1.97291072091143e-14
303	SGCD	EXC	-0.41762352	2.1119714e-30	-0.303625582751476	2.1240456750427e-14
304	ENC1	EXC	-0.4173317	7.748717e-09	-0.529242959276451	2.84827243069561e-14
305	RTN1	EXC	-0.41713858	2.4680643000000004e-22	-0.146149350167585	3.4328272934966104e-14
306	SLC39A11	EXC	-0.41697383	1.2822134000000001e-17	-0.491685270862591	3.5966869312758704e-14
307	CYFIP2	EXC	-0.41623592	0.64278585	-0.19607781608658	3.8476595981511e-14
308	CNTN5	EXC	-0.41593862	4.9608924e-30	-0.728526369881092	3.94261723821101e-14
309	ATP13A3	EXC	-0.41557884	2.754224e-28	-0.405638479091553	4.6822480277733903e-14
310	PTK2B	EXC	-0.41443944	2.0534799e-27	-0.272948435694119	5.09237893349962e-14
311	ZMIZ1	EXC	-0.41404507	0.0	-0.496847011253271	5.3602095494583e-14
312	INTS6	EXC	-0.41354793	0.0	-0.499013192119114	5.50590699015069e-14
313	MROH7	EXC	-0.4134586	8.192110999999999e-19	-0.789823711940477	5.6204307015752704e-14
314	AMZ1	EXC	-0.41299987	1.0006228e-20	-0.556847141699091	5.83187208348372e-14
315	CAST	EXC	-0.41245055	3.2673818000000003e-22	-0.0021456274354254	6.02557976118473e-14
316	PDE9A	EXC	-0.41198444	3.9848768e-17	-0.784166808446609	6.96773411861472e-14
317	DIRC3	EXC	-0.4117155	2.3650893e-20	-0.363637254009756	8.85276705242729e-14
318	PALMD	EXC	-0.4095974	5.2389369999999995e-20	-0.711278063159981	9.817662823893133e-14
319	ZEB2	EXC	-0.40954804	8.404044500000002e-22	-0.206713181481215	9.82924406764253e-14
320	MAPKAPK2	EXC	-0.40954256	4.418542399999999e-19	-0.120673220936931	1.03816465658604e-13
321	PTPRN2	EXC	-0.40940797	2.6516535e-21	-0.143476740239644	1.04710477387343e-13
322	RASD2	EXC	-0.4093275	6.908798e-24	-0.067407491026011	1.11748919893998e-13
323	ITGA8	EXC	-0.4087305	1.1224666999999998e-18	-0.686715319053814	1.12634664137931e-13
324	RAP1B	EXC	-0.40754318	1.8400864e-16	-0.333379761282139	1.20429568976681e-13
325	LIN7A	EXC	-0.40742612	1.4915866e-17	-0.440650964963597	1.21010406471267e-13
326	TRA2B	EXC	-0.40670395	8.536169e-18	-0.506609503371943	1.27040557355704e-13
327	MAPK1	EXC	-0.406389	1.4191517e-21	-0.189147192871962	1.31124138003044e-13
328	LDLR	EXC	-0.405061	2.1926496e-18	-0.0057295126911992	1.3239955374565e-13
329	NFIB	EXC	-0.40430188	1.6433485e-19	-0.120376332973555	1.79595848357762e-13
330	UAP1	EXC	-0.404238	2.6649907e-10	-0.0936778774485477	1.85901625177308e-13
331	RAB8B	EXC	-0.4042046	1.3477448e-16	-0.24243289820237	1.94631515883506e-13
332	RPN2	EXC	-0.40408397	2.668304e-20	-0.374724320910987	1.99638666384962e-13
333	KIF25	EXC	-0.40355134	3.9412260000000003e-22	-0.0037800091438474	2.17785179982671e-13
334	B3GALT5	EXC	-0.40343308	6.205575599999999e-19	-0.497273620127703	2.70211933948156e-13
335	PKP4	EXC	-0.40312934	4.6164176e-17	-0.176590968891562	3.52818631906469e-13
336	SBF2	EXC	-0.40290117	8.2208206e-25	-0.149328558360784	3.6512665181769e-13
337	ETV1	EXC	-0.40230942	5.3663974e-16	-0.721161035642982	4.2586411517980004e-13
338	UFM1	EXC	-0.40151834	1.5837572e-27	-0.428067026787358	4.47065838708733e-13
339	HSPA1B	EXC	-0.3993926	2.7663129e-05	-8.17641454938022e-06	5.24502450005089e-13
340	PDE1A	EXC	-0.39938843	2.242093e-23	-0.197479955060054	5.24502450005089e-13
341	MAST4	EXC	-0.39924407	2.511184e-20	-0.381472291352829	5.69924334639231e-13
342	BTBD9	EXC	-0.3984878	2.8421982e-18	-0.16035113666849	7.85021303425053e-13
343	MCM8	EXC	-0.39776564	5.8158994e-18	-0.0037968261831373	7.91937495936615e-13
344	DNMT3A	EXC	-0.39763653	5.798712e-20	-0.310086116499425	8.96869764228823e-13
345	ACTN1	EXC	-0.39759922	1.6122476e-18	-0.277716417534903	9.99690377128667e-13
346	ESYT2	EXC	-0.39724612	2.1539752e-18	-0.316231931593956	1.01157659715308e-12
347	THSD7A	EXC	-0.39722455	1.4574273e-20	-0.255275153875361	1.01457956939108e-12
348	CACNA2D1	EXC	-0.3963449	1.2993712000000002e-16	-0.178204231154814	1.09611563064984e-12
349	NPAS1	EXC	-0.39630437	1.456074e-16	-0.0054859221738329	1.1474786482205e-12
350	STK10	EXC	-0.39606905	3.0324306e-20	-0.169386607640175	1.23548746184677e-12
351	BCL9	EXC	-0.3960204	1.4529338e-12	-0.697768061070247	1.24000045870092e-12
352	LYPD1	EXC	-0.39574862	9.250559e-19	-0.0498122474483411	1.36068294746196e-12
353	JARID2	EXC	-0.39372158	4.9138375e-18	-0.282967747652995	1.37022151356595e-12
354	HSPH1	EXC	-0.39356136	1.0108213e-16	-0.0447913730432976	1.43920207470777e-12
355	DAPK1	EXC	-0.39313602	1.6927497e-20	-0.248723525832019	1.44156580068255e-12
356	CBFB	EXC	-0.39237523	3.8988965e-15	-0.507255412467851	1.75299684229112e-12
357	FKBP1A	EXC	-0.39192867	6.753326e-13	-0.490207270562875	1.84031034918294e-12
358	ATF3	EXC	-0.390422	3.554808e-17	-1.4572206482079e-06	1.91724895604649e-12
359	SMCO4	EXC	-0.38970423	4.624752e-15	-0.120266364568754	1.97861754803409e-12
360	GALNT13	EXC	-0.3895452	1.1048449e-20	-0.779353869938553	2.18175721063489e-12
361	RFX2	EXC	-0.3892907	4.2129885e-32	-0.248597427285955	2.23496456950529e-12
362	RBFOX1	EXC	-0.38928127	3.2842458000000004e-22	-0.124955849598152	2.26101936996218e-12
363	NFKBID	EXC	-0.38900137	1.1801552e-14	-0.0057385178407003	2.28208247566057e-12
364	DAAM1	EXC	-0.3886726	1.9427947e-16	-0.158023043761878	2.29486018267133e-12
365	PCDH8	EXC	-0.38851568	8.5141656e-38	-0.612207855553431	2.35216284229768e-12
366	GTDC1	EXC	-0.38850713	9.6868335e-21	-0.173340822904487	2.4777888373477e-12
367	P2RX2	EXC	-0.3878572	2.0797370000000001e-22	-0.448160486535271	2.66396300248876e-12
368	LUZP2	EXC	-0.38774252	1.04330215e-20	-0.290421139945342	2.9166905368592497e-12
369	ATP8A2	EXC	-0.38609922	5.452348e-25	-0.14167341552869	3.11764799161378e-12
370	SLIT1	EXC	-0.3860023	3.4524072000000004e-22	-0.269401022321723	3.2575144556226e-12
371	BAZ1A	EXC	-0.38568997	1.0070238e-26	-0.0335858179815062	3.33172734506112e-12
372	DENND2A	EXC	-0.3854401	1.0428592000000001e-17	-0.646404528398238	3.58560394396359e-12
373	FER	EXC	-0.38536263	9.030687e-16	-0.166037011038988	3.59793004970361e-12
374	CSNK1A1	EXC	-0.3852545	5.8349382e-18	-0.21637501638975	3.6832141288969e-12
375	P2RX7	EXC	-0.3850336	3.6603238e-14	-0.572521638465274	3.99149754359855e-12
376	KIF1B	EXC	-0.38491607	7.364966e-14	-0.135697443561439	4.10986499782967e-12
377	ATP1B3	EXC	-0.38485742	6.964182e-17	-0.322437312021717	4.30153855420397e-12
378	CAMTA1	EXC	-0.38477635	1.129908e-12	-0.136596691600884	4.30793166635112e-12
379	INPP1	EXC	-0.38459826	1.6454544e-08	-0.610223753863475	5.369894958008229e-12
380	DGKD	EXC	-0.38381195	2.3575975e-18	-0.604805696893585	5.6221119361058296e-12
381	BMPR1B	EXC	-0.38378143	0.0	-1.0228724120573	5.94374550853466e-12
382	ADAM17	EXC	-0.38372087	3.2365304e-12	-0.0709623752127295	6.0169646595891e-12
383	DKK2	EXC	-0.3831334	3.1149187e-17	-0.775492609646221	6.26951927524706e-12
384	MORC3	EXC	-0.38261366	7.3981604e-21	-0.4775401857429	6.32274098554938e-12
385	GGT7	EXC	-0.38203955	3.2006123e-12	-0.71019672325663	6.56204074808118e-12
386	WDR1	EXC	-0.38198328	4.6304737e-14	-0.458779965571273	6.8640482007279894e-12
387	MSH4	EXC	-0.38196898	4.6056427e-17	-0.323131437383903	7.60333644502739e-12
388	CAMSAP2	EXC	-0.3812871	1.26711406e-17	-0.119596041232982	8.17382071835665e-12
389	SOS1	EXC	-0.38050628	8.365860700000002e-16	-0.222083075958167	8.58477017026075e-12
390	TPD52L1	EXC	-0.38039255	1.1769275e-22	-0.132287294198178	9.250186122636207e-12
391	MLF1	EXC	-0.38036168	2.0371513e-16	-0.122445130809863	9.31049899579661e-12
392	CPEB4	EXC	-0.38009906	5.452348e-25	-0.128090670769105	9.91840309274768e-12
393	ZDHHC23	EXC	-0.37978196	8.957886e-16	-0.431020513286876	1.0211058338815398e-11
394	TSC22D2	EXC	-0.37975752	5.2389369999999995e-20	-0.377885740671123	1.206895888868e-11
395	VWC2	EXC	-0.37952304	5.200889e-18	-0.331255291466942	1.206895888868e-11
396	FSTL4	EXC	-0.3792715	1.0032363e-08	-0.244437821868247	1.2960960783291299e-11
397	ABHD6	EXC	-0.37920642	8.61252e-15	-0.538007773480332	1.6862169452707198e-11
398	SH3GL1	EXC	-0.37914228	2.3189165e-25	-0.214959137405114	1.9356822747545494e-11
399	ARC	EXC	-0.37866926	2.4677631e-23	-3.33703154784907e-05	1.97138351063888e-11
400	VCL	EXC	-0.37842894	1.2293339e-17	-0.474315442046013	1.99502431433306e-11
401	PDE4DIP	EXC	-0.37826324	2.160374e-18	-0.237439649605176	2.03282491245436e-11
402	IL1RL2	EXC	-0.3782618	1.0894406e-19	-0.0612523061761834	2.0424446373024e-11
403	PGBD5	EXC	-0.37789822	1.4737677e-13	-0.195939263489604	2.27189089211644e-11
404	FBXO11	EXC	-0.3770759	1.3899711e-14	-0.149382249024121	2.39983547244616e-11
405	C2orf66	EXC	-0.37664032	6.2370887e-27	-0.0306611050229205	2.63866033239591e-11
406	WLS	EXC	-0.37655568	5.7174846e-14	-0.0822855970875384	2.6539248255255198e-11
407	CAMKK1	EXC	-0.3761716	3.6088701e-07	-0.489890271106775	2.9465430949182096e-11
408	CNGB1	EXC	-0.37611485	6.739023999999999e-26	-0.513189369043448	3.36114405959578e-11
409	USP3	EXC	-0.37402248	9.735194e-18	-0.433041247308439	3.4146797666489494e-11
410	ARHGEF12	EXC	-0.37382197	8.8064674e-14	-0.203607568684974	4.42767338973211e-11
411	CNTN1	EXC	-0.37295222	3.061762e-19	-0.128643314468652	4.61188415146893e-11
412	SLC17A7	EXC	-0.3725705	6.130266e-29	-0.600208207154879	4.6834283693244e-11
413	NEFM	EXC	-0.37251616	3.6197848e-19	-0.0236112457936549	4.8102012309836194e-11
414	ACAP2	EXC	-0.37225163	7.769875500000001e-22	-0.491906431957181	4.893790887646e-11
415	TBC1D1	EXC	-0.3721726	4.697063e-14	-0.463376548754076	5.13949024242641e-11
416	SH3BP5	EXC	-0.37198758	3.4418233e-15	-0.420175466396094	5.2924282004101e-11
417	ZC3HAV1	EXC	-0.37194014	2.130347e-11	-0.0540292915306792	5.3639190424190994e-11
418	MIDN	EXC	-0.37193847	3.938049e-12	-0.011832341506519	5.44501671676521e-11
419	POM121	EXC	-0.37182248	2.4037826000000007e-21	-0.28186315565527	6.256685318638559e-11
420	KCNK1	EXC	-0.3717847	6.2499258e-15	-0.325256063551328	6.50524288213891e-11
421	FAM126B	EXC	-0.37172782	2.1819225e-19	-0.304048848876734	6.82401912690565e-11
422	HOMER1	EXC	-0.37151808	4.8848237e-28	-0.232988144007008	6.945924777605201e-11
423	SIK3	EXC	-0.37131977	2.5229255000000004e-16	-0.161792513591308	7.27351442142258e-11
424	SFT2D2	EXC	-0.37126482	1.02559194e-22	-0.429586498761991	7.433232502516009e-11
425	MPP3	EXC	-0.3709458	2.0642692e-29	-0.0545298043983062	7.5030528623349e-11
426	ANK3	EXC	-0.3705954	3.8468043e-28	-0.112227413113809	7.88041439011253e-11
427	NPTN	EXC	-0.37050915	3.2807425e-19	-0.141880011331011	8.84801213960855e-11
428	SHANK1	EXC	-0.37041497	2.2311012e-17	-0.399590666112708	8.855104684745059e-11
429	GRASP	EXC	-0.36969995	2.0055678e-18	-0.0426774723330126	9.026342512900759e-11
430	LY6H	EXC	-0.36960018	1.9427142000000002e-21	-0.550044155586362	9.63394902303977e-11
431	S100Z	EXC	-0.36947984	2.4155798e-28	-0.0073788480883372	9.66585160729319e-11
432	CNR1	EXC	-0.3683642	3.4865406e-18	-0.522048310063477	1.06644235394491e-10
433	SDK1	EXC	-0.36805904	3.2760307e-37	-0.578453932889872	1.11172702390524e-10
434	RAB11FIP1	EXC	-0.36788607	3.2207524e-26	-0.283682495814746	1.14973862406433e-10
435	NIN	EXC	-0.36759543	4.248024e-22	-0.181848798560766	1.16753329413185e-10
436	SRC	EXC	-0.36735547	1.2444826e-27	-0.174113054796557	1.26056220745344e-10
437	MAP3K5	EXC	-0.36734498	1.1289639999999999e-20	-0.312986465900784	1.2810365689691002e-10
438	USP15	EXC	-0.36712623	1.2005608e-20	-0.243960479214422	1.31605931263689e-10
439	MAP4K5	EXC	-0.36706924	3.177019e-14	-0.0968205371085693	1.38079176629447e-10
440	KDM6B	EXC	-0.36687326	2.3835986e-16	-0.0301736413873707	1.38842830365204e-10
441	POLR2J3	EXC	-0.36678076	2.2854381e-12	-0.576541612644539	1.398981882758e-10
442	PCP4	EXC	-0.36629987	3.077047e-18	-0.822166201949407	1.40526557497946e-10
443	GPN1	EXC	-0.3661614	9.763056e-21	-0.0209242485931913	1.44137943177197e-10
444	TMEM178A	EXC	-0.36594272	3.490295e-05	-0.598276145523929	1.46460749069287e-10
445	MFSD2A	EXC	-0.36544925	8.935438000000001e-33	-0.0169511726842002	1.6958437110210402e-10
446	ANKRD11	EXC	-0.3652308	1.3317749e-12	-0.135329951551853	1.76662695599353e-10
447	DNAAF1	EXC	-0.36488163	1.34416e-19	-0.441015506461151	1.78572605827881e-10
448	RAPGEFL1	EXC	-0.36440587	3.7973482e-16	-0.647568956392622	1.86268951053848e-10
449	ZNF571	EXC	-0.36431646	4.7580995e-28	-0.138724831926933	1.90997637925899e-10
450	CSGALNACT1	EXC	-0.36314154	7.8329367e-19	-0.272420611296283	2.04015365307087e-10
451	ZNF609	EXC	-0.36266136	3.9316017e-14	-0.192178605186152	2.27749376495988e-10
452	SLC5A8	EXC	-0.36261517	3.7939643e-30	-0.0308007185092999	2.38705615842573e-10
453	FOS	EXC	-0.36252952	1.4583838e-17	-1.93923705779505e-06	2.43575237180726e-10
454	SMAD3	EXC	-0.36198568	1.7911303e-12	-0.558205703468414	2.43662271484109e-10
455	RAPGEF6	EXC	-0.36155617	4.544321e-20	-0.166757497695569	2.6257218944748103e-10
456	CYSTM1	EXC	-0.36147368	1.5514032e-21	-0.104536775725933	2.63113350619236e-10
457	NFE2L3	EXC	-0.36105466	4.1290090000000004e-17	-0.312351766193816	2.7354724875804503e-10
458	PLB1	EXC	-0.3610512	5.55394e-17	-0.495204640662156	2.78321028624253e-10
459	CCDC173	EXC	-0.3608694	8.0390734e-13	-0.0490239260920859	2.87603674529022e-10
460	RHBDL3	EXC	-0.36035275	2.7003000000000003e-41	-0.601988671557359	3.02845737146896e-10
461	ZNF676	EXC	-0.36014605	1.616891e-39	-0.551552159554276	3.02972973175185e-10
462	GSTO2	EXC	-0.36012745	4.970578e-15	-0.678919462496544	3.17025167069367e-10
463	SLCO3A1	EXC	-0.36007333	2.2343352e-13	-0.202228757312746	3.17730654359942e-10
464	TBC1D22A	EXC	-0.35994148	8.1683995e-14	-0.30437068674571	3.44293676739158e-10
465	TTC7B	EXC	-0.35974717	1.0210024e-15	-0.174731765309343	3.45408586271225e-10
466	SLC6A13	EXC	-0.359627	2.0249477e-15	-0.0570649084698098	3.85579371827113e-10
467	ADGRA2	EXC	-0.35891008	3.6618e-12	-0.248816952443788	3.97321377370154e-10
468	PPARG	EXC	-0.35862494	1.8535209e-16	-0.332871880852654	4.15686007737577e-10
469	FHOD3	EXC	-0.35836405	4.635395e-28	-0.33352301933404	4.20294701948626e-10
470	SYDE2	EXC	-0.35792416	2.0252084e-32	-0.278463908512088	4.48954943472899e-10
471	MEIS2	EXC	-0.35784292	3.2480938e-17	-0.557139839920602	5.01631853986239e-10
472	DISP1	EXC	-0.35744405	3.9657097e-14	-0.548521455136291	5.32403141166613e-10
473	UNC5A	EXC	-0.35741186	2.9122791e-12	-0.595139251142446	5.36619083846177e-10
474	EXT1	EXC	-0.3573165	0.00029283305	-0.219137626564716	5.39005131561732e-10
475	LMO7	EXC	-0.35720968	3.6603238e-14	-0.157434749657168	6.71856789573906e-10
476	EGR1	EXC	-0.35709763	7.1856925e-07	-0.0012580974432209	6.970025516180421e-10
477	NBEA	EXC	-0.35671973	2.5593075e-13	-0.121196052128766	7.59215179256489e-10
478	SLC4A8	EXC	-0.35628724	3.625193e-18	-0.306383705532013	8.48377570354333e-10
479	DBF4	EXC	-0.35587323	2.1672794e-18	-0.0810669882848669	9.41093377093495e-10
480	CFAP54	EXC	-0.35569453	1.5921758e-07	-0.62824327302202	9.47598274264146e-10
481	LRP8	EXC	-0.3554709	6.020557e-14	-0.500746029418127	9.70725256078281e-10
482	SLC4A4	EXC	-0.35517836	1.0217813e-18	-0.10582342542428	1.01307174301438e-09
483	TJP1	EXC	-0.35508418	4.3139624e-13	-0.095732493192445	1.0750209156063502e-09
484	KIRREL3	EXC	-0.3549083	4.8959005e-32	-1.14692161108533	1.10685174940047e-09
485	TGFBR3	EXC	-0.35456252	6.1024853e-15	-0.548105046834079	1.14489180301976e-09
486	C16orf74	EXC	-0.3543663	5.897959e-17	-0.218151720865362	1.20708815141868e-09
487	SMPD3	EXC	-0.35432363	1.8618922e-17	-0.540824567966411	1.21573195528935e-09
488	CUL3	EXC	-0.353837	9.697471e-16	-0.206480995584698	1.3066986273181702e-09
489	MAPRE2	EXC	-0.3536495	1.7036647e-20	-0.147730410919372	1.35775454144385e-09
490	KIAA2012	EXC	-0.3533517	8.6193334e-23	-0.501560807816838	1.57078700475451e-09
491	XPR1	EXC	-0.3532732	7.550013999999999e-34	-0.150558697620665	1.69925662969625e-09
492	FIGN	EXC	-0.3526764	8.500033e-16	-0.498671911950359	1.9713525642364e-09
493	MAGI3	EXC	-0.3526168	6.67675e-17	-0.162902814376159	2.05320728865439e-09
494	USP34	EXC	-0.3520378	1.8088328e-21	-0.127849029966638	2.0695994058581603e-09
495	ZC3H12C	EXC	-0.3518796	1.6772066e-14	-0.258842801418337	2.22465528522405e-09
496	NPC1	EXC	-0.35178494	2.2311012e-17	-0.296812274225094	2.23860066391708e-09
497	BHLHE40	EXC	-0.35141134	1.1352687000000002e-22	-0.0060723184736497	2.2453711918077e-09
498	DPY19L3	EXC	-0.3513384	1.1240209e-16	-0.54470457263847	2.3886420329770903e-09
499	FAM149A	EXC	-0.35098958	0.0	-0.179684557254763	2.41731942219406e-09
500	FABP3	EXC	-0.35070717	3.787242e-15	-0.0033420988244477	2.4473406546249903e-09
501	TOP1	EXC	-0.3504839	1.6771499e-18	-0.230349908050166	2.71298352999361e-09
502	RRAS2	EXC	-0.34985304	2.1309507000000003e-16	-0.370791357361171	2.7183909706576e-09
503	TTC12	EXC	-0.34912694	4.761815e-15	-0.0771154514761704	2.79612724281094e-09
504	DNM1	EXC	-0.3490032	2.1841664e-23	-0.350656251613191	3.09738373345315e-09
505	OPCML	EXC	-0.34886277	1.2072319999999999e-20	-0.185641362672309	3.11996867508199e-09
506	ABRACL	EXC	-0.34881306	7.807000000000001e-42	-0.252105993493592	3.25356850994937e-09
507	CIT	EXC	-0.34845948	6.330841e-13	-0.210899206224687	3.3647805731131103e-09
508	CNOT4	EXC	-0.34837222	4.172641e-11	-0.185654161349394	3.51614361067709e-09
509	WDR63	EXC	-0.34820926	8.042986499999999e-18	-0.348808911830207	3.663435575146849e-09
510	MS4A8	EXC	-0.34806406	5.098909e-18	-0.23483995930401	3.66977198700533e-09
511	RGS2	EXC	-0.34797716	1.7012803e-15	-0.0001233298837633	3.97459321953175e-09
512	CHORDC1	EXC	-0.34788036	3.1546207e-12	-0.0351807197472196	4.00448667449885e-09
513	SRGAP3	EXC	-0.3477857	1.4781008e-24	-0.132175529470295	4.16994931650937e-09
514	PI4KB	EXC	-0.34766102	2.444813e-14	-0.195765391950062	4.43734890887255e-09
515	ARHGEF11	EXC	-0.34751225	2.3456087e-12	-0.292863043239324	4.55744767385654e-09
516	SLC12A8	EXC	-0.34738398	7.779538e-12	-0.577711924584789	4.62030145908274e-09
517	MYB	EXC	-0.34732103	1.682725e-35	-0.168481054354724	4.65526723400438e-09
518	LRRC4C	EXC	-0.34687543	9.697872e-16	-0.158120929562882	4.77540100520466e-09
519	CHD5	EXC	-0.3463459	9.37581e-12	-0.337513228069452	4.7998265599966705e-09
520	GATAD2A	EXC	-0.34632564	1.6491064e-15	-0.395074668216782	4.7998265599966705e-09
521	RGPD8	EXC	-0.34631944	2.404116e-12	-0.208877585792481	5.191510096936381e-09
522	EML4	EXC	-0.34630203	1.13550384e-10	-0.433601234114708	5.728300727556571e-09
523	FGD4	EXC	-0.3461231	1.8670865000000003e-16	-0.512081365956442	5.7769698593480604e-09
524	NFIL3	EXC	-0.34579492	2.7752194e-14	-0.0006845515174066	6.62317741775243e-09
525	GNAL	EXC	-0.3457539	1.7650419e-12	-0.503604402981252	6.63704837683612e-09
526	NQO2	EXC	-0.3457451	2.2596267e-13	-0.502224782778306	6.74389801631215e-09
527	GADD45B	EXC	-0.34574485	2.8293987e-10	-1.85988033328948e-06	6.8911053255613806e-09
528	ZNF326	EXC	-0.3456139	2.73103e-40	-0.470899444531604	7.006752706715151e-09
529	RABGEF1	EXC	-0.34534526	1.0800396e-19	-0.20397791029559	7.135387896477091e-09
530	AEBP2	EXC	-0.34517395	2.1653674e-17	-0.13010292256299	7.927869025889151e-09
531	PAPSS1	EXC	-0.34515333	4.0777172000000005e-16	-0.408772250892004	8.04461555068017e-09
532	PPP1R15A	EXC	-0.34491348	2.8121738e-09	-0.0007105034462077	8.34716912124034e-09
533	KITLG	EXC	-0.34486675	2.668215e-13	-0.0905050378530031	8.369432254756191e-09
534	PTPRQ	EXC	-0.34478474	1.2806608e-19	-0.447368196659338	8.446658630425271e-09
535	EIF4G3	EXC	-0.3444805	1.6764101e-08	-0.107723798998803	8.591668313158282e-09
536	MAPK6	EXC	-0.34414148	5.998404e-11	-0.224259484635861	8.8292625594013e-09
537	SPNS2	EXC	-0.34386683	2.3904162e-24	-0.0700185436096281	9.13000391846221e-09
538	CXXC5	EXC	-0.34370756	6.602174e-15	-0.327975575454932	9.464128161031391e-09
539	ACBD6	EXC	-0.34343958	1.2791765e-12	-0.140795553163206	9.531712195905213e-09
540	KCNJ1	EXC	-0.3433597	2.6751096e-10	-0.418686577642112	9.60010247657078e-09
541	PLEKHA2	EXC	-0.34326792	1.8987793e-13	-0.348641891209185	9.890759369661113e-09
542	SLC24A4	EXC	-0.34318805	6.939374e-14	-0.478800192773605	1.00595064986752e-08
543	DSP	EXC	-0.34308887	5.5003146e-12	-0.0938686841877916	1.03676237603879e-08
544	TMEM189	EXC	-0.34284925	5.592306e-12	-0.15957451040452	1.13414552446266e-08
545	VPS37B	EXC	-0.34279	1.9156446e-18	-0.35895911854529	1.13991688562484e-08
546	FAM117A	EXC	-0.34266305	6.3221983e-17	-0.448160109947551	1.2190710722061e-08
547	DCC	EXC	-0.34258127	4.5881084e-11	-0.0096838730816433	1.29421096855622e-08
548	PER2	EXC	-0.3421445	1.4456892e-15	-0.0485540568686033	1.39431677354417e-08
549	CPSF6	EXC	-0.34211898	4.5458598e-14	-0.205594283346407	1.47077604850761e-08
550	COL14A1	EXC	-0.342075	5.565785000000001e-18	-0.0227291609470017	1.47408300298043e-08
551	FTCD	EXC	-0.34182978	2.1679853e-09	-0.253385611142766	1.54915909255882e-08
552	CAPN8	EXC	-0.3418126	1.23970055e-17	-0.27170624591873	1.6014502326344e-08
553	CCND2	EXC	-0.34122944	4.6187464e-12	-0.54659999643167	1.62116866079186e-08
554	FOXO1	EXC	-0.34119713	5.2389369999999995e-20	-0.524796119546703	1.67972760008073e-08
555	SNX25	EXC	-0.34119177	6.2386335e-14	-0.249633898398544	1.72895264966546e-08
556	ITGA9	EXC	-0.34108818	3.6813617e-21	-0.344421392895933	1.75624955555207e-08
557	FSTL5	EXC	-0.34098166	0.0	-0.12440905462169	1.77264804563036e-08
558	TGFB2	EXC	-0.34057593	5.8093734e-15	-0.057972940523342	1.8480079679441e-08
559	TOM1L1	EXC	-0.34015274	6.7095194e-14	-0.181907470426911	1.85937235128634e-08
560	SERBP1	EXC	-0.33951378	3.0790317e-13	-0.0899859774374296	2.08509931769601e-08
561	TRIP12	EXC	-0.33854735	4.221784e-14	-0.1580890193267	2.08688736319678e-08
562	NPIPB3	EXC	-0.33824778	4.851114e-25	-0.0262392298747395	2.14623050443723e-08
563	ESRRA	EXC	-0.3378489	3.2352252e-12	-0.0720006253341973	2.21632030777064e-08
564	TTC3	EXC	-0.33775127	4.3488183e-16	-0.102923895545157	2.22098984119912e-08
565	EPHA6	EXC	-0.33723617	7.247898e-14	-0.834241614317988	2.42227810856242e-08
566	CSRNP1	EXC	-0.33693302	1.5458105e-23	-0.0011806383657183	2.46172949129421e-08
567	EIF2AK3	EXC	-0.33685112	0.0	-0.131184650599093	2.5664979710228e-08
568	LMCD1	EXC	-0.33683094	6.477000000000001e-42	-0.0026741337269629	2.66625635066602e-08
569	PCNX2	EXC	-0.33622694	1.18825e-10	-0.13067063214344	2.66625635066602e-08
570	EYA3	EXC	-0.33622098	4.3963725e-15	-0.468396675613303	2.83103010215277e-08
571	ZNF675	EXC	-0.33570075	7.4350706e-15	-0.492867171200609	3.0822793248358e-08
572	HMCES	EXC	-0.3356769	3.428535e-18	-0.0349518927884339	3.12879635028314e-08
573	RNF112	EXC	-0.33561432	3.8003834e-17	-0.218085363152181	3.14341487687258e-08
574	PEAK1	EXC	-0.33503914	6.766213500000001e-16	-0.177842093703654	3.23961959287836e-08
575	TRMT6	EXC	-0.3340199	1.1045643e-20	-0.0367991960247156	3.58686129657259e-08
576	CDK17	EXC	-0.33390474	2.1009138e-12	-0.118616450763152	3.79580105569828e-08
577	YWHAQ	EXC	-0.3336594	1.686879e-11	-0.321129674953479	3.89485853747105e-08
578	AJAP1	EXC	-0.3334223	2.6202375e-14	-0.158921936651922	3.94975819337611e-08
579	INPP5A	EXC	-0.3331195	7.3485365e-16	-0.321539051638253	3.96613659193217e-08
580	CCSER1	EXC	-0.33286476	1.1282433e-22	-0.129315433976339	4.35035708602049e-08
581	BTRC	EXC	-0.33199775	1.7571055e-21	-0.132062343658651	4.37810882431983e-08
582	ZNF728	EXC	-0.33190632	1.9059911e-09	-0.391195985139494	4.5246511925054e-08
583	TAPT1	EXC	-0.33175802	1.5020573e-11	-0.389495940095804	4.56339524594498e-08
584	HIVEP2	EXC	-0.3317418	1.8502838e-16	-0.132109056201081	4.70503722477705e-08
585	SHANK2	EXC	-0.33163095	1.888686e-11	-0.126556855066781	4.70503722477705e-08
586	DNER	EXC	-0.3314023	3.2447477e-14	-0.386013372597858	4.88927231026034e-08
587	TRPA1	EXC	-0.3312645	2.4374524e-13	-0.0086122253962541	4.98031256629702e-08
588	GAREM1	EXC	-0.3309734	8.9308755e-18	-0.481424525894955	5.08963221846554e-08
589	OPRM1	EXC	-0.33094215	2.3520925e-11	-0.0765159286711048	5.22558872499142e-08
590	CKB	EXC	-0.3305471	1.9090234e-10	-0.128307610836202	6.1421152201885e-08
591	RLF	EXC	-0.33021498	1.2088729e-14	-0.347319690475255	6.43314075822931e-08
592	PLXNA4	EXC	-0.3298564	5.993937e-13	-0.133972626225252	6.44902360511257e-08
593	UBE2D3	EXC	-0.3295076	1.1406503e-16	-0.154739440473773	6.48248603756765e-08
594	LRRC8C	EXC	-0.32942533	1.2347737000000002e-16	-0.0917159950123035	6.63884335752636e-08
595	ATP9B	EXC	-0.32911944	7.697878e-09	-0.16889269081185	6.97518069407071e-08
596	SRRM3	EXC	-0.32870913	5.9264565e-10	-0.33119932218342	7.2146264930936e-08
597	RAB3IP	EXC	-0.32858455	8.931442e-14	-0.419087052330925	7.32642889363752e-08
598	NCAM2	EXC	-0.3285278	2.1119714e-30	-0.48116421720146	7.43251002753564e-08
599	CATSPERG	EXC	-0.32851303	1.7948211e-16	-0.270167018746928	7.44051621650869e-08
600	PIP5K1A	EXC	-0.3283937	1.1197787e-16	-0.271073549567863	7.49717906763365e-08
601	SNX29	EXC	-0.32820606	1.514591e-13	-0.246266923294499	8.02222194073934e-08
602	CUL5	EXC	-0.32819033	4.754406800000001e-21	-0.401323377120546	8.19470822053111e-08
603	PLEKHG4B	EXC	-0.32814598	1.9466299e-08	-0.034462476122268	8.19941740079975e-08
604	PEX5L	EXC	-0.3280462	7.906864600000001e-16	-0.509920466953866	8.73999511232435e-08
605	KHDRBS3	EXC	-0.32781738	1.6220597e-20	-0.0217676249311207	8.88018119877089e-08
606	STON2	EXC	-0.3277849	4.49341e-16	-0.614738924199402	8.89622497081141e-08
607	HERC1	EXC	-0.3274269	3.3900391e-09	-0.121599755331237	9.55076041249859e-08
608	CHN2	EXC	-0.32582712	2.6964878e-36	-0.10190039945935	9.89931946658521e-08
609	CTNNAL1	EXC	-0.32580733	5.1900227e-11	-0.206581149009964	1.01134315576121e-07
610	TAPBP	EXC	-0.3250761	1.7077161e-09	-0.122686290396143	1.01490003169477e-07
611	RAI14	EXC	-0.32501793	2.0175342e-11	-0.340597694124462	1.01733535844592e-07
612	ERF	EXC	-0.32470644	1.1240209e-16	-0.0494999385268521	1.12811078296315e-07
613	CHST15	EXC	-0.32462144	1.0825955e-08	-0.068231292759682	1.17497225310435e-07
614	ZDHHC11	EXC	-0.32446682	1.0397247e-16	-0.0662850978944026	1.24564202461911e-07
615	LOXHD1	EXC	-0.32443666	1.9280758000000003e-27	-0.229617876086106	1.2562077554317e-07
616	SYNC	EXC	-0.3242404	1.7939871e-21	-0.0102871824954916	1.32394126764295e-07
617	PHLPP1	EXC	-0.3240888	6.068143e-14	-0.281345575559193	1.34713460011683e-07
618	SNX14	EXC	-0.32373285	2.3902243e-11	-0.0373564301570921	1.50711020202468e-07
619	MLXIPL	EXC	-0.32370806	7.201435400000001e-26	-0.0614990419183744	1.50793512453136e-07
620	HS2ST1	EXC	-0.32361436	6.114575e-13	-0.149468523101634	1.53218478309182e-07
621	PRICKLE1	EXC	-0.32308078	4.34114e-13	-0.249813742643873	1.53823135240889e-07
622	DSCAML1	EXC	-0.32301462	9.239598e-16	-0.0992516381533282	1.59241189742794e-07
623	SUZ12	EXC	-0.32253575	2.8578479e-12	-0.439692861714325	1.60722064481525e-07
624	CADM1	EXC	-0.3224926	1.2893637000000002e-16	-0.122469549573301	1.62028474421172e-07
625	TMEM64	EXC	-0.32241392	1.6870958e-05	-0.0351269848752771	1.6667805457153e-07
626	OTUD7A	EXC	-0.32240844	2.346272e-09	-0.109442989199968	1.88283794425866e-07
627	WDFY2	EXC	-0.32238293	1.7041532e-07	-0.263137562175867	1.91528193105842e-07
628	RUVBL2	EXC	-0.322366	4.5246626e-16	-0.0131028238411118	1.941723801661e-07
629	FYN	EXC	-0.32235336	4.488135e-12	-0.122712785018127	2.16776328997994e-07
630	JUNB	EXC	-0.3222835	4.0999973e-13	-0.0001634092006015	2.2175377790252e-07
631	RGPD2	EXC	-0.32219124	4.813333e-14	-0.0002599842332379	2.27646783373987e-07
632	CLEC2L	EXC	-0.3221085	4.839768e-11	-0.173995438295725	2.41366060797999e-07
633	IGSF10	EXC	-0.32207343	0.0	-0.0214210506204649	2.44919971909214e-07
634	NABP1	EXC	-0.32197118	3.1628204e-09	-0.165306421457038	2.47387004938148e-07
635	GIPC1	EXC	-0.3219235	1.4379695e-13	-0.0493667844849117	2.50659973288749e-07
636	MYO16	EXC	-0.32182264	3.2006123e-12	-0.538088099090607	2.52932719515759e-07
637	STK17B	EXC	-0.32158744	0.0	-0.151863865671801	2.64659337198425e-07
638	AP2B1	EXC	-0.3215449	2.1995384e-13	-0.211176189824712	2.78088658492888e-07
639	SEC24D	EXC	-0.3210194	1.653608e-12	-0.353386729837381	2.85208813975619e-07
640	PPP2R1B	EXC	-0.32087994	4.7353065e-08	-0.169995617347742	2.98127536167349e-07
641	RYBP	EXC	-0.3208667	4.0921306e-32	-0.130502632925505	3.12222743099097e-07
642	MYCBP2	EXC	-0.32085586	1.2098876e-20	-0.0974273756290422	3.23497805637874e-07
643	CELF6	EXC	-0.3206489	7.665797e-12	-0.20876837656694	3.39370608919192e-07
644	CPD	EXC	-0.3196714	2.616724e-10	-0.363503265828438	3.52744404761452e-07
645	TBX19	EXC	-0.31957984	1.2311454e-16	-0.0433312667350605	3.53002403385988e-07
646	GABBR2	EXC	-0.31955087	1.4737677e-13	-0.0540802697158522	3.54260043423822e-07
647	CCNF	EXC	-0.31945157	4.8195643e-33	-0.0593345077243143	3.68100980490821e-07
648	RAVER2	EXC	-0.31926513	2.575955e-11	-0.446088165638185	3.77004851717141e-07
649	VPS29	EXC	-0.3188908	1.2666733e-13	-0.0039977162568751	3.79356074719076e-07
650	GPCPD1	EXC	-0.31878233	1.04927324e-10	-0.232366663077373	3.95710873776605e-07
651	PPP6R3	EXC	-0.3186934	8.616272e-12	-0.240186394610642	3.97984205248426e-07
652	NCAPD3	EXC	-0.31852794	3.4119077e-10	-0.478682562553771	4.07413260568883e-07
653	IGSF21	EXC	-0.31800628	1.3513384e-08	-0.120203511273653	4.16628368366781e-07
654	UBR5	EXC	-0.31794393	4.4226426000000003e-17	-0.114676245649425	4.20461090683573e-07
655	KIAA0513	EXC	-0.31792855	2.4618932e-11	-0.466374513907542	4.43263434581789e-07
656	RGMB	EXC	-0.3177427	9.340755e-16	-0.489041657473933	4.43263434581789e-07
657	ZFAND2A	EXC	-0.31717396	7.2527274e-07	-0.0037544600775965	4.74862983334339e-07
658	HERC4	EXC	-0.31703973	1.2423946e-09	-0.112329307733523	5.39701435062819e-07
659	ENPP6	EXC	-0.31637645	6.994371e-12	-0.0310970297798125	5.63543249450576e-07
660	USPL1	EXC	-0.3163736	2.9731516e-18	-0.118414608463903	5.78692960309351e-07
661	PARD3B	EXC	-0.31611323	5.1101782e-08	-0.0982199865661211	6.09226277210264e-07
662	NRN1	EXC	-0.3160627	2.220214e-12	-0.0617073502369069	6.33077070045228e-07
663	CACHD1	EXC	-0.31600976	9.003877e-15	-0.303324590081372	6.35978964241867e-07
664	SLC9A2	EXC	-0.31599617	6.3501454e-11	-0.281417161979782	6.39384035664373e-07
665	RELL1	EXC	-0.315732	9.277065e-12	-0.0287617275609347	6.45488722366251e-07
666	ARFGEF3	EXC	-0.31564975	7.4104183e-13	-0.125722974506395	6.50242349055855e-07
667	EZH2	EXC	-0.31555915	6.258376e-07	-0.0843800128480635	6.79126986520792e-07
668	JAM3	EXC	-0.31540632	7.0774275e-10	-0.110493467766716	6.81399734854864e-07
669	FOXK1	EXC	-0.31530952	1.5608815e-07	-0.383194407547934	6.87116278263524e-07
670	CLN8	EXC	-0.31529307	1.397299e-10	-0.101301945496297	6.894361804942e-07
671	TLE1	EXC	-0.31513786	2.9097782e-27	-0.250858753334895	7.1346010124792e-07
672	GREM2	EXC	-0.31463265	1.2222741e-08	-0.0790143870279127	7.26108470129573e-07
673	CDH8	EXC	-0.31426537	8.3887346e-20	-0.649816019142257	7.32507569798501e-07
674	PRKCG	EXC	-0.3139193	2.2970588e-12	-0.366355139363589	7.48830023971243e-07
675	AGO2	EXC	-0.313895	7.740855e-16	-0.116683407806036	7.66033446321963e-07
676	PDE1B	EXC	-0.3136829	4.65519e-14	-0.311963990727768	7.75325809084926e-07
677	DOT1L	EXC	-0.31317878	4.7260015e-11	-0.149311201340593	8.29557424954262e-07
678	MATK	EXC	-0.3130074	2.9243776000000003e-24	-0.229963157243857	8.29557424954262e-07
679	RIMBP2	EXC	-0.31293	8.56744e-17	-0.154444068982536	8.51373555321042e-07
680	CDH22	EXC	-0.3125949	2.2100612e-06	-0.177045844118438	8.53700359495104e-07
681	NPTXR	EXC	-0.31230354	1.5771034e-11	-0.325093073108873	8.61252662710085e-07
682	C9orf16	EXC	-0.31223106	1.439864e-15	-0.0984353541779661	8.85469552637296e-07
683	SOAT1	EXC	-0.31201267	2.0925841e-12	-0.144190410338757	8.92651561086846e-07
684	SPTBN2	EXC	-0.31199944	4.157441e-13	-0.481129726047896	8.98472383565346e-07
685	C10orf67	EXC	-0.31186247	8.70433e-18	-0.424996823416988	9.19007355948392e-07
686	PLK2	EXC	-0.31184566	3.5627482e-13	-0.377686558040442	9.38943721538176e-07
687	RAB6A	EXC	-0.3116119	1.3434998e-11	-0.143388835305036	1.00632972949777e-06
688	YY1AP1	EXC	-0.31160116	1.4215348e-15	-0.471589722388988	1.02149726550893e-06
689	GALNT2	EXC	-0.31156206	1.5839501e-09	-0.344214385314244	1.0550630577898e-06
690	HSD17B14	EXC	-0.31132257	4.9114935e-19	-0.0588481939082309	1.06180685806324e-06
691	HSPB8	EXC	-0.3111651	4.1718898e-16	-0.0012606207750396	1.09410075778752e-06
692	PRKCSH	EXC	-0.3110206	1.9466299e-08	-0.0279215787734817	1.09410075778752e-06
693	FILIP1	EXC	-0.3107739	1.0785031e-23	-0.423073268794825	1.1441719053554e-06
694	CDK8	EXC	-0.31051636	1.0411052e-10	-0.201103200571206	1.14845252184558e-06
695	KCTD4	EXC	-0.31050968	0.0	-0.0283669155115706	1.19083404490739e-06
696	PIP5K1C	EXC	-0.31026912	1.9470035e-11	-0.256567611073188	1.19666033621213e-06
697	SWAP70	EXC	-0.30999804	1.4803672e-20	-0.505884740094759	1.22331835879199e-06
698	CCNL1	EXC	-0.3099823	8.9227925e-15	-0.408388000156335	1.25388970198258e-06
699	STK4	EXC	-0.30983424	4.4942375e-10	-0.338392593987572	1.26428146838153e-06
700	EHD4	EXC	-0.30939937	4.214451e-12	-0.0001716559819741	1.26998931985264e-06
701	PACSIN2	EXC	-0.30931103	1.7305705e-17	-0.409810722054986	1.34912720051292e-06
702	WWC1	EXC	-0.30913115	5.4340824e-05	-0.342443000298544	1.406617710123e-06
703	AGAP3	EXC	-0.309116	5.6174774e-14	-0.131883165818887	1.42021848979085e-06
704	DCTN2	EXC	-0.30907023	4.9200494e-17	-0.016391574121134	1.44320634793788e-06
705	C3orf52	EXC	-0.30897284	1.7104324e-09	-0.0111774895691604	1.45167341697572e-06
706	CRKL	EXC	-0.30877376	1.6829585e-10	-0.113666007366587	1.47988779454902e-06
707	P3H1	EXC	-0.3087268	2.6547015e-08	-0.117402301405681	1.51244537098145e-06
708	SDK2	EXC	-0.30860138	1.9710856e-06	-0.623469929660449	1.60401066908401e-06
709	GPHN	EXC	-0.30837107	2.0429415e-10	-0.0890550287233722	1.71768698022982e-06
710	ITPKC	EXC	-0.3081596	7.916724e-14	-0.0966938786503548	1.75686792397331e-06
711	S100A10	EXC	-0.3080709	3.4872452e-10	-0.0030514297880285	1.79477944787017e-06
712	PDGFB	EXC	-0.30772972	2.0548252e-09	-0.134201775559611	1.80645398630272e-06
713	ANTXR2	EXC	-0.30769193	1.8454263e-13	-0.0166971302506581	1.83342157351812e-06
714	LYPD6B	EXC	-0.30758703	2.8898873000000004e-22	-0.832261314537573	1.8338730295282e-06
715	STAT6	EXC	-0.30755854	0.0	-0.144809819290768	1.87500251062104e-06
716	MATR3	EXC	-0.307526	2.7636496e-14	-0.0313426086644307	1.94443579018847e-06
717	RERE	EXC	-0.30737472	1.6820033e-17	-0.115023565550262	1.94588440384968e-06
718	ARID5A	EXC	-0.30733347	1.0621559e-29	-1.82533671197651e-05	2.03350044711699e-06
719	MKLN1	EXC	-0.30705237	5.3810116e-11	-0.110113547399171	2.04574395025201e-06
720	TMEM229B	EXC	-0.30681515	8.2745885e-12	-0.332459714071208	2.1302807500016e-06
721	ITGBL1	EXC	-0.30661988	1.6163648e-10	-0.0571619961353588	2.15587014835821e-06
722	FNDC3B	EXC	-0.30611944	3.3525617e-20	-0.351808773974984	2.16581771368512e-06
723	CRHR1	EXC	-0.30610657	2.3315792e-09	-0.245939858970338	2.18406858437022e-06
724	SGCZ	EXC	-0.30609155	2.731077e-12	-0.484483513428833	2.18915296985294e-06
725	PARVA	EXC	-0.30565083	1.0103142e-16	-0.473056783013453	2.20523639922088e-06
726	PPP1R16B	EXC	-0.30560172	9.198493e-21	-0.335080812923645	2.26650937696398e-06
727	CPNE6	EXC	-0.3053422	8.613568e-11	-0.126216489282315	2.28562636395808e-06
728	ECD	EXC	-0.30516267	2.0387539e-11	-0.169707780725292	2.29534745940257e-06
729	PLPPR5	EXC	-0.305151	2.1148083e-09	-0.153379887383675	2.34046679446346e-06
730	NSUN6	EXC	-0.3051083	9.7929484e-11	-0.33485879411226	2.37982825579565e-06
731	DDX58	EXC	-0.30494428	0.00034964527	-0.346365293464216	2.38284415314104e-06
732	CREM	EXC	-0.30467993	2.905506e-20	-0.457350990034519	2.39270010584643e-06
733	OGFR	EXC	-0.30466127	1.8539933e-12	-0.0234739478078917	2.41523096241908e-06
734	GPAT3	EXC	-0.30461377	3.5273077e-25	-0.0012861167944281	2.62048465948564e-06
735	BRAF	EXC	-0.3037969	2.6763945e-13	-0.1110778348053	2.66472039211308e-06
736	COPE	EXC	-0.30368423	4.4142377e-14	-0.0059730083618283	2.73030481873708e-06
737	RSU1	EXC	-0.30365694	6.49175e-14	-0.448901453977306	2.92415826788116e-06
738	EXOC4	EXC	-0.3036183	2.607337e-16	-0.0788554945899609	3.00674966385696e-06
739	DAZAP1	EXC	-0.3035431	0.00013355208	-0.400665028102032	3.05543055459186e-06
740	GLRA1	EXC	-0.30327833	7.994612e-15	-0.904826331638422	3.13992943845464e-06
741	CCDC84	EXC	-0.30327332	2.8905037e-14	-0.0481920562742966	3.19238575619144e-06
742	PPP2R2C	EXC	-0.30319357	5.199036e-07	-0.137887529290051	3.22100659631199e-06
743	DNAJB11	EXC	-0.30303812	1.4950727e-05	-0.0457082522085845	3.26112743101114e-06
744	GSPT1	EXC	-0.3030268	1.3214698e-20	-0.335490228358609	3.32451094049488e-06
745	IRS2	EXC	-0.3027997	2.9289837e-21	-0.262687523876914	3.40477738394345e-06
746	GPR135	EXC	-0.30255282	1.08699174e-20	-0.33446715110238	3.61754542295462e-06
747	JMJD1C	EXC	-0.30244803	3.8431768e-11	-0.0924929151361749	3.66863462704059e-06
748	PGAM1	EXC	-0.30210733	2.7569698e-05	-0.0512324851696015	3.66863462704059e-06
749	ACTR3	EXC	-0.30210376	1.4997995e-12	-0.258981315399002	3.68757163431208e-06
750	MAP4K4	EXC	-0.30185843	4.9589136e-13	-0.154923637386744	3.7543132498149e-06
751	RNF149	EXC	-0.3011347	3.2281675e-12	-0.491197579871565	3.80185229083969e-06
752	DOC2B	EXC	-0.3011036	4.431079e-07	-0.615424071177602	3.83466777060778e-06
753	IL27RA	EXC	-0.30100608	2.13747e-08	-0.0356679803685128	3.84015262317583e-06
754	RGS17	EXC	-0.30089182	7.891508e-21	-0.308559031155815	3.90025173939876e-06
755	STXBP1	EXC	-0.30088043	6.9244044e-10	-0.120042408349024	3.90445821857672e-06
756	HNRNPA2B1	EXC	-0.30081534	3.747859e-12	-0.224633998903542	3.93224610876565e-06
757	ENPEP	EXC	-0.30018598	1.2542532000000002e-22	-0.0019569975113509	4.14623278257983e-06
758	COBL	EXC	-0.30004978	2.2829867e-14	-0.169763678191029	4.19089635316972e-06
759	PCSK2	EXC	-0.29995883	1.5612032e-20	-0.160617319562972	4.2071658160539e-06
760	DSEL	EXC	-0.29962075	6.652158e-15	-0.153856085433424	4.34492023502446e-06
761	SDCBP2	EXC	-0.29953933	1.3154703e-06	-0.0470567635559832	4.35857701411542e-06
762	CPVL	EXC	-0.2995199	5.189601e-10	-0.33422293913016	4.37698534447079e-06
763	TRIB1	EXC	-0.29933858	2.9118734e-08	-3.39832852855177e-05	4.49696522986411e-06
764	MAP2K4	EXC	-0.29925203	5.254639e-13	-0.107547349643451	4.55315407828793e-06
765	RFX3	EXC	-0.2992369	9.340755e-16	-0.116756695328322	4.5932157292687e-06
766	ARHGAP26	EXC	-0.2991433	2.6289226e-11	-0.100434546942196	4.77267090746411e-06
767	CTTNBP2NL	EXC	-0.29908657	4.8857953e-07	-0.400245763624533	4.97525754041655e-06
768	NBPF15	EXC	-0.29900742	1.3007359e-06	-0.269660242580457	5.3824673038912e-06
769	IGF2R	EXC	-0.29899055	8.118685999999999e-26	-0.366386668542662	5.56817366884733e-06
770	NFATC2IP	EXC	-0.2984494	1.7911793e-15	-0.224717213344657	5.60814369147121e-06
771	IGFL4	EXC	-0.2982828	5.7785684000000005e-22	-0.363023364451559	5.90726526083664e-06
772	NPHP4	EXC	-0.29806626	7.9356884e-14	-0.488316710510642	6.08083281189484e-06
773	CLK1	EXC	-0.29803658	9.426242999999998e-19	-0.175078588914757	6.23356512692029e-06
774	CUBN	EXC	-0.29769492	7.593734e-06	-0.142845880684844	6.54419930017268e-06
775	FAM169B	EXC	-0.29768324	1.0383736e-13	-0.461437659334411	6.76395085876867e-06
776	MLXIP	EXC	-0.29760885	0.0	-0.277481646328362	6.76395085876867e-06
777	ZNF804A	EXC	-0.29738784	2.6901894e-06	-0.246664114199692	6.97795797123432e-06
778	ADGRB1	EXC	-0.29692984	1.2341103e-10	-0.340727232516929	7.21794514539868e-06
779	NCOA2	EXC	-0.29684114	7.4583714e-24	-0.111712957460012	7.42826350654746e-06
780	SUN2	EXC	-0.29682708	1.8214526e-10	-0.0686384604890347	7.46914577714e-06
781	PPL	EXC	-0.29672405	3.181688e-37	-0.12872980678262	7.51209317137208e-06
782	KLF10	EXC	-0.29649985	5.4516587e-18	-0.0569667431990905	7.74335070466542e-06
783	SMIM12	EXC	-0.29645348	2.2022937e-09	-0.310354659321752	7.93617193032349e-06
784	RAB31	EXC	-0.29638243	1.485161e-07	-0.0117309760643475	8.09333349376908e-06
785	SCHIP1	EXC	-0.2962476	9.885764e-13	-0.0825785707537687	8.28315620726775e-06
786	NUP188	EXC	-0.296098	4.0313537e-08	-0.241194267576239	8.60033875928405e-06
787	NCAPG2	EXC	-0.2957964	1.1534142e-11	-0.253574464817653	8.65717371453018e-06
788	RIN1	EXC	-0.29578733	1.0921244e-10	-0.0786963690778344	9.1078581691495e-06
789	NIPBL	EXC	-0.29558608	1.1161698e-27	-0.134754731014347	9.27415401015223e-06
790	RRP12	EXC	-0.29548395	2.2333221e-17	-0.0326262234300036	9.33225200605734e-06
791	CEP85L	EXC	-0.29520035	3.1788105e-07	-0.177367267825371	9.35462209366141e-06
792	EIF4G1	EXC	-0.29517078	2.883677e-06	-0.0850129421243622	9.35462209366141e-06
793	PPCDC	EXC	-0.2951424	1.058278e-07	-0.236795083211262	9.52143351238697e-06
794	CMIP	EXC	-0.29513454	2.8631015e-07	-0.113511034976472	9.52339538802684e-06
795	DAGLA	EXC	-0.2950921	2.2272760000000006e-33	-0.179336072290364	9.54706571711043e-06
796	KIAA1549	EXC	-0.29508364	1.2961647e-12	-0.203232654659836	1.05343319180096e-05
797	SEZ6	EXC	-0.29497898	4.6083747e-17	-0.462307623451891	1.05573402132669e-05
798	CRYM	EXC	-0.29486537	6.1869804e-07	-0.2159417433498	1.0656707655861e-05
799	SLC35F5	EXC	-0.2947445	1.3112217e-16	-0.40560311411417	1.0717090985482e-05
800	GREB1	EXC	-0.29444677	2.1638861000000002e-17	-0.442293404425298	1.09914616146846e-05
801	DIP2B	EXC	-0.29407597	4.9820739999999996e-20	-0.156492900362315	1.11614246489751e-05
802	LARP4B	EXC	-0.29399127	7.473807e-18	-0.147090632368616	1.11893020783333e-05
803	SRSF9	EXC	-0.29396796	3.2508364e-08	-0.0550675528720308	1.13340803378438e-05
804	EIF3D	EXC	-0.2939645	7.657781e-14	-0.0794073580634054	1.13922934027686e-05
805	ITGA7	EXC	-0.29378104	1.2868566e-07	-0.0806430558136059	1.19424619864742e-05
806	MARCH8	EXC	-0.29377854	2.288253e-13	-0.351099226432623	1.20929989342907e-05
807	TRIM44	EXC	-0.29328305	5.751187e-26	-0.149987851845872	1.24047626542709e-05
808	CCDC126	EXC	-0.29318917	0.0	-0.0932673877099633	1.24070094328254e-05
809	FOSB	EXC	-0.2929182	1.2316191e-08	-1.96728518358645e-05	1.24606689155607e-05
810	GRP	EXC	-0.29282308	3.210741e-11	-0.0236324690948901	1.24838090579879e-05
811	GRIK5	EXC	-0.29276967	2.8358782e-11	-0.406049932907097	1.26092719011508e-05
812	PALLD	EXC	-0.2927251	4.4354845e-12	-0.330640855069554	1.28284819321385e-05
813	RPTOR	EXC	-0.29272032	1.6652287e-08	-0.18269422445353	1.28311237086098e-05
814	AKT3	EXC	-0.29261386	7.860378e-15	-0.0923244698070622	1.29569328750136e-05
815	SMYD2	EXC	-0.29242754	5.426701e-14	-0.0032103249654038	1.31640079392062e-05
816	PTDSS2	EXC	-0.29239714	6.2490356e-12	-0.070976477545012	1.36090648664156e-05
817	ZMYM2	EXC	-0.2923746	1.9162567e-09	-0.105216762729592	1.37685986227206e-05
818	TMC5	EXC	-0.2923478	1.0176793e-18	-0.0138576633362071	1.38757885140386e-05
819	CSMD1	EXC	-0.2922187	1.2311051e-08	-0.0932832621176853	1.41986265825298e-05
820	ARID3A	EXC	-0.29138708	2.0199415e-09	-0.0531685370986107	1.53695938562179e-05
821	CES2	EXC	-0.29125762	2.631793e-06	-0.041908663968532	1.55814362246962e-05
822	RASGRP1	EXC	-0.2911632	4.5320936e-10	-0.0573586210785644	1.60136068654431e-05
823	PLD5	EXC	-0.29114008	4.7730158e-09	-0.167351713501253	1.62212736838005e-05
824	MAP3K14	EXC	-0.29113078	5.210204e-10	-0.284821156355679	1.63621358864479e-05
825	WIPI2	EXC	-0.2910142	2.9220054e-10	-0.0026388418145795	1.65488266956828e-05
826	DNAJC27	EXC	-0.29097724	5.388555e-12	-0.127294325956339	1.67249518086918e-05
827	TTYH3	EXC	-0.29091877	7.654706e-24	-0.166441945730419	1.67263083241266e-05
828	ICAM5	EXC	-0.29084468	2.851197e-13	-0.12936463379228	1.71036992157023e-05
829	IL6R	EXC	-0.2908175	2.626309e-06	-0.0410108750156852	1.72256112583944e-05
830	ATF1	EXC	-0.2907945	1.27161855e-14	-0.268488732006415	1.74575174499604e-05
831	UTP20	EXC	-0.2907524	0.0	-0.19673126792826	1.7468963568702e-05
832	TRIM71	EXC	-0.29063225	5.0236745e-06	-0.439871927967314	1.77278250278655e-05
833	NPLOC4	EXC	-0.29015803	2.0620932e-07	-0.0873856904262382	1.81060972061948e-05
834	KCTD9	EXC	-0.2901299	3.7399452e-15	-0.251765866418964	1.82494714856815e-05
835	DHX33	EXC	-0.29009318	5.9739136e-17	-0.202058887567215	1.88125011892312e-05
836	SETD5	EXC	-0.28966236	7.9068045e-08	-0.137500144519253	1.92566840919567e-05
837	ZFHX3	EXC	-0.28924513	3.0231642e-10	-0.49022172156389	1.96427951355627e-05
838	ANKUB1	EXC	-0.28921843	2.4672018e-17	-0.194718091399432	1.96481003389718e-05
839	CBFA2T2	EXC	-0.289065	6.738162e-13	-0.272050960278915	1.98046007923358e-05
840	THSD7B	EXC	-0.28903222	6.3567214e-09	-0.178689575345453	1.98065831633878e-05
841	DRAXIN	EXC	-0.28895235	4.7796775e-14	-0.047023171807674	1.99127964723627e-05
842	DYRK1A	EXC	-0.28869295	5.4738606e-11	-0.0830749056873996	2.02398945710095e-05
843	MYO9A	EXC	-0.28861296	1.9592188e-15	-0.0985016145681907	2.05072196802663e-05
844	UCHL3	EXC	-0.28809738	2.824473e-15	-0.401869658812089	2.07536365787726e-05
845	ZDHHC3	EXC	-0.2880777	3.672327e-14	-0.159200855411356	2.12921711219345e-05
846	LAMB1	EXC	-0.2879871	3.190747e-12	-0.389183772037784	2.15120124449075e-05
847	MTF1	EXC	-0.2876482	1.1183618e-16	-0.323926960196283	2.15175645503786e-05
848	MXD1	EXC	-0.28751767	4.393576e-22	-0.153034967484612	2.1726774559932e-05
849	WDR45B	EXC	-0.28748244	3.0846092000000002e-21	-0.123179375947241	2.22272102288095e-05
850	SS18	EXC	-0.2874136	1.5651751e-33	-0.412929678941421	2.29974904729912e-05
851	ATP2C1	EXC	-0.2873124	5.4593825e-12	-0.123615578521022	2.29997120482107e-05
852	ADRA1A	EXC	-0.28722084	9.747202e-10	-0.53297983365763	2.3222823821799e-05
853	B4GALNT3	EXC	-0.2869562	5.461797e-12	-0.210228488554189	2.3222823821799e-05
854	LBH	EXC	-0.28672743	3.5788513e-08	-0.000639378964344	2.3473331287385e-05
855	PCDH1	EXC	-0.28631568	6.4363805e-05	-0.460424705685527	2.34783285200623e-05
856	KCNC3	EXC	-0.2859733	6.292688e-15	-0.0587799110134632	2.42269566383297e-05
857	MAS1	EXC	-0.28591216	1.1663645e-10	-0.0760294863425307	2.46024320328924e-05
858	ATP2C2	EXC	-0.28544497	8.8046465e-07	-0.189849677835338	2.47239282071956e-05
859	SREBF2	EXC	-0.28518796	1.6851628e-10	-0.20709708211725	2.48901790281785e-05
860	ZBTB18	EXC	-0.28507638	4.67363e-05	-0.302602075861875	2.55534221676449e-05
861	KPNA1	EXC	-0.28505158	3.4488405e-16	-0.191325615852896	2.55858709717722e-05
862	SPECC1	EXC	-0.28500307	3.0813154e-12	-0.21166633145148	2.55858709717722e-05
863	VASH2	EXC	-0.28485316	2.2231895e-22	-0.238055254672134	2.55858709717722e-05
864	DCAF5	EXC	-0.28443277	5.8545227e-20	-0.312831133078686	2.57746693581735e-05
865	DCDC2C	EXC	-0.28420246	4.0075066e-12	-0.0734225188295241	2.6294185093814e-05
866	WDR37	EXC	-0.2841096	4.0054077e-13	-0.255234497926715	2.64419118818169e-05
867	SOBP	EXC	-0.28396678	6.9024554e-06	-0.107880923491928	2.67840504197937e-05
868	MYT1L	EXC	-0.28367066	2.5113662e-09	-0.0942938755621245	2.70840750171324e-05
869	CUL1	EXC	-0.28357983	9.474283e-09	-0.137186453361048	2.72251701723663e-05
870	ADD2	EXC	-0.28327632	5.0393734e-08	-0.186368839821876	2.75702305905943e-05
871	COL27A1	EXC	-0.2832725	2.0834493e-08	-0.0690124798752439	2.77695017483224e-05
872	RASL10A	EXC	-0.28321397	4.5534333e-11	-0.28812245534644	2.77744249311658e-05
873	EGR4	EXC	-0.2831273	6.267395e-06	-0.0001427503456331	2.826580322874e-05
874	SRGAP2C	EXC	-0.28310418	3.0936038e-15	-0.219013993405884	2.87491248604687e-05
875	KCNG1	EXC	-0.28293395	1.2972228e-06	-0.332037750719047	2.93360118208961e-05
876	FAM118A	EXC	-0.28281188	3.4723462e-06	-0.0398870373953283	2.95881764633776e-05
877	MSI2	EXC	-0.28258526	9.144682e-12	-0.302080632236762	2.99271394927296e-05
878	ADGRB2	EXC	-0.2825184	3.9129344e-07	-0.35728580370971	3.22372729517012e-05
879	RRP1B	EXC	-0.28232926	1.546791e-18	-0.229625961051164	3.32822155676112e-05
880	SORBS2	EXC	-0.28227162	1.8323992e-05	-0.116250897678976	3.47946167819374e-05
881	GGCT	EXC	-0.28211486	3.774056e-07	-0.0826885976808095	3.51173370260678e-05
882	TRIM35	EXC	-0.2820127	5.5524555e-07	-0.0491182707534109	3.51173370260678e-05
883	EPDR1	EXC	-0.28190064	4.8155394e-05	-0.398998015589386	3.57581503265261e-05
884	SHC3	EXC	-0.28186178	1.037784e-07	-0.132491755425317	3.63248051986107e-05
885	CD83	EXC	-0.2816931	8.735316e-11	-0.0712126358077332	3.69131354704299e-05
886	PSMD12	EXC	-0.28133273	3.081183e-05	-0.100680509117557	3.74639716444919e-05
887	MT3	EXC	-0.28125083	3.972545e-12	-0.0041528698457819	3.8595243308089e-05
888	APBB3	EXC	-0.28095508	1.9218026e-11	-0.0307747344173621	3.8681065160898e-05
889	P2RX4	EXC	-0.28028774	5.3038053e-07	-0.227006019478232	3.89165519305045e-05
890	EFR3A	EXC	-0.28026485	4.7614657e-15	-0.24017259955686	3.9402149135359e-05
891	CCDC61	EXC	-0.28018296	3.7867002e-16	-0.146389609561092	4.00767390541422e-05
892	SLC17A6	EXC	-0.28007436	7.2310772e-06	-0.0290685844405225	4.15213171897159e-05
893	GIPC2	EXC	-0.27979827	1.1306431e-05	-0.358451370371878	4.16382230628068e-05
894	PCDH9	EXC	-0.27948636	7.346897999999999e-19	-0.0779201264778617	4.2860772823505e-05
895	PLAC8L1	EXC	-0.2793994	9.315568e-06	-0.163325756811529	4.2860772823505e-05
896	CBARP	EXC	-0.279346	3.1947433e-08	-0.0961964604693764	4.29621877465978e-05
897	MED13	EXC	-0.2792828	1.3236892e-06	-0.170884898530852	4.30058439600597e-05
898	EMC3	EXC	-0.27924466	1.0311691e-10	-0.110448711601406	4.35897156420012e-05
899	MALT1	EXC	-0.27908993	1.8522793e-06	-0.262851896131108	4.35897156420012e-05
900	NCS1	EXC	-0.27902067	1.696264e-09	-0.18176979882234	4.38988288924498e-05
901	ZNF883	EXC	-0.27898002	1.999145e-08	-0.273366069360928	4.40524130276172e-05
902	IER5	EXC	-0.27878764	1.2975087e-35	-0.0040133635614294	4.49700661229368e-05
903	ACO1	EXC	-0.27867103	7.4005655e-08	-0.384343811138209	4.53060460089963e-05
904	ANKRD27	EXC	-0.27860618	1.6583526e-06	-0.0042952286349056	4.53282359302588e-05
905	XKR4	EXC	-0.27858472	1.0689297e-10	-0.0997771356962538	4.65173496689556e-05
906	TCAF1	EXC	-0.27842653	9.419874e-12	-0.045112198755433	4.67157680326845e-05
907	GTF2F2	EXC	-0.2783532	6.973136e-06	-0.389692166290035	4.75364706984666e-05
908	BHLHE22	EXC	-0.27834845	2.2860081e-07	-0.0567522172280777	4.84942885110679e-05
909	UNC5C	EXC	-0.27794278	9.494843e-14	-0.103180591567359	5.01229004991861e-05
910	RDH11	EXC	-0.277825	4.43333e-17	-0.0248369982601493	5.03107769440475e-05
911	MYH15	EXC	-0.27774537	2.3876441e-14	-0.0189696366746978	5.0412741243606e-05
912	SLC1A6	EXC	-0.27761298	1.2746147e-20	-0.195226539104096	5.05915017731998e-05
913	KCNIP3	EXC	-0.2775154	1.1626338e-15	-0.408133316538489	5.11031043078867e-05
914	PIM3	EXC	-0.27726197	2.9071398e-05	-0.0012760089369221	5.22124860733537e-05
915	HTR4	EXC	-0.27719212	5.5314905e-13	-0.0148380167300353	5.23070434692587e-05
916	POM121C	EXC	-0.27711892	1.4768349e-08	-0.325620964201522	5.3978970871119e-05
917	CRYBG3	EXC	-0.2765541	1.5258527e-06	-0.0952554061643745	5.44823854201567e-05
918	DNAH9	EXC	-0.27611017	3.7384176e-08	-0.218239564662821	5.51237382351738e-05
919	UBE2H	EXC	-0.27573258	1.501398e-21	-0.231409912371183	5.58222732888838e-05
920	ETS2	EXC	-0.27563214	4.0719987e-14	-0.131371614570704	5.71359639026513e-05
921	FAM13A	EXC	-0.27554274	1.7708757e-07	-0.294039020320676	5.72225524519062e-05
922	ANXA11	EXC	-0.27551097	8.243393500000002e-22	-0.424827835672438	5.80868443818387e-05
923	ADAMTS3	EXC	-0.27549684	1.0200465e-16	-0.0971365044709026	5.81260568552032e-05
924	CDK10	EXC	-0.27534598	5.209766299999999e-18	-0.231968062103661	5.94643573849276e-05
925	GRINA	EXC	-0.27510488	5.110968699999999e-18	-0.0003064413654742	6.09710128529366e-05
926	WWC2	EXC	-0.27499938	7.711895e-08	-0.314139561482182	6.29362127005218e-05
927	PSD3	EXC	-0.27451587	1.6003257e-07	-0.107563827647073	6.31076836417116e-05
928	HLCS	EXC	-0.27451253	5.2986417e-07	-0.173992158386181	6.35692231808875e-05
929	ZMAT4	EXC	-0.27434897	1.8166896e-10	-0.481347406890478	6.43451434370089e-05
930	SAMD3	EXC	-0.27429533	4.503195e-09	-0.034869204389679	6.44822163637972e-05
931	TOM1	EXC	-0.2739315	1.1361492e-08	-0.222242088023037	6.58423253566713e-05
932	SLC45A4	EXC	-0.27379084	4.363724e-07	-0.303439483428718	6.63332783676702e-05
933	DHX34	EXC	-0.2737044	4.2534986e-14	-0.0885094885236772	6.63633665076131e-05
934	SLC3A2	EXC	-0.27369794	2.3203744e-29	-0.0201625715632862	6.76758913692181e-05
935	FAM151B	EXC	-0.27351618	9.119387e-05	-0.237901457005373	6.77676155293936e-05
936	VPS53	EXC	-0.27351427	7.386098e-07	-0.210729971290036	6.79489843135624e-05
937	SCUBE2	EXC	-0.2733904	2.1871373e-10	-0.158890843202705	6.82156839955001e-05
938	HRK	EXC	-0.27315283	1.5841609e-10	-0.62187823040748	6.87522139401332e-05
939	HIST1H2BN	EXC	-0.27300143	6.054019e-12	-0.0250432783664577	6.9180828382722e-05
940	ICE1	EXC	-0.2728746	9.3777837e-14	-0.206715858493173	6.9180828382722e-05
941	CACNG8	EXC	-0.27280855	3.109068e-07	-0.326953747778887	6.93891862852306e-05
942	MSL2	EXC	-0.27278304	2.9650888e-09	-0.37973305133402	7.08773430749781e-05
943	PTPRB	EXC	-0.27266693	1.0228404e-05	-0.273744808612696	7.28714927754606e-05
944	PPP6R1	EXC	-0.2726593	0.0007984342	-0.235265215521145	7.43817947261969e-05
945	RAB40C	EXC	-0.27265358	6.454004e-12	-0.334103656832037	7.54345205904055e-05
946	TNPO1	EXC	-0.27227664	2.6621798e-05	-0.102991446562422	7.55420005191177e-05
947	SLC41A1	EXC	-0.27217054	1.40633745e-08	-0.0113308475925199	7.80587162820341e-05
948	CATSPER2	EXC	-0.2719388	0.0003776309	-0.102961850582271	7.93520400942845e-05
949	DUSP1	EXC	-0.2718258	1.2539989000000002e-16	-0.0001117039232113	7.94806905255019e-05
950	CFAP70	EXC	-0.27178788	4.128748e-09	-0.23606788439977	8.10250514467359e-05
951	CACTIN	EXC	-0.27162766	1.894067e-05	-0.0156398594511836	8.16436509666146e-05
952	CNOT10	EXC	-0.27150798	5.1359232e-09	-0.383572497828796	8.16997869953646e-05
953	CAMK1	EXC	-0.27138913	1.1021289000000001e-17	-0.0365542592111026	8.28416503106029e-05
954	STK32C	EXC	-0.27132893	4.316569e-12	-0.332336878422804	8.38228951719662e-05
955	USP6NL	EXC	-0.27130216	2.6279082e-20	-0.197317720111564	8.53869900262131e-05
956	NPIPB15	EXC	-0.2712276	1.596791e-08	-0.133939154389892	8.63352859408954e-05
957	SYCE1	EXC	-0.27120376	1.7833673e-06	-0.0570593308848723	8.69373853808445e-05
958	ARHGAP5	EXC	-0.27097642	6.0228013e-14	-0.287547330715552	8.8038486864903e-05
959	BACH2	EXC	-0.27077794	1.3874464e-07	-0.144245174116213	8.91313180876252e-05
960	MTMR12	EXC	-0.27062094	1.0813492e-15	-0.355971412212026	9.04563377309732e-05
961	FBXW11	EXC	-0.270548	4.1739712e-11	-0.170325828383163	9.29162883437277e-05
962	UNC79	EXC	-0.27049875	1.3982794e-08	-0.0793797625187587	9.29162883437277e-05
963	SAE1	EXC	-0.27047396	1.6409966e-05	-0.329719766322288	9.30836305727455e-05
964	C17orf75	EXC	-0.27044678	1.3204816e-08	-0.0356339231539058	9.50010590919271e-05
965	TSEN54	EXC	-0.27043533	2.9283106e-15	-0.151723443946462	9.79609899386286e-05
966	ELOVL7	EXC	-0.2704165	5.992998e-07	-0.288721666062104	9.85207785608301e-05
967	CAPN15	EXC	-0.27035105	6.075311e-10	-0.0866209582263916	9.98699478136574e-05
968	QRICH1	EXC	-0.2702257	6.7838366e-17	-0.0087588105671345	0.000100616838227
969	NDST3	EXC	-0.2699834	1.992789e-13	-0.642827264813035	0.0001008030090694
970	ZNF431	EXC	-0.26994228	6.9060875e-06	-0.153503389282695	0.0001014695390046
971	USP32	EXC	-0.26993203	9.289897e-07	-0.19763159568204	0.0001020724335345
972	ME1	EXC	-0.2698052	6.594344e-05	-0.171838028151712	0.0001023204616132
973	RBM47	EXC	-0.26979208	1.8777312e-08	-0.0323108498966852	0.0001030894610821
974	CCNI	EXC	-0.26978016	4.930133e-09	-0.0046709065024854	0.000110390179489
975	YWHAZ	EXC	-0.26940966	2.6016073e-07	-0.0710579850167452	0.0001107465858505
976	ZNF831	EXC	-0.2693901	8.687932e-05	-0.204129071688298	0.0001107541936359
977	CPSF4	EXC	-0.26904202	1.9525512e-05	-0.0225364381331109	0.0001109945224154
978	PCNX1	EXC	-0.26903465	5.997167999999999e-38	-0.107479361323778	0.0001110229274899
979	SMAD9	EXC	-0.26889622	6.6429395e-09	-0.169411201592638	0.0001114221635054
980	ARHGAP28	EXC	-0.2688861	1.527923e-08	-0.425720302235195	0.0001114417052206
981	AVIL	EXC	-0.26869583	2.7991387e-06	-0.202576687234509	0.000111735649489
982	ADCY9	EXC	-0.26852274	2.977706e-20	-0.123345186292525	0.0001118863678319
983	ABTB2	EXC	-0.2679987	3.0515464e-06	-0.0235167457994732	0.0001125116633467
984	VPS13A	EXC	-0.2678926	1.8231265e-08	-0.0802585236718301	0.0001148240002969
985	AKAP5	EXC	-0.26785946	7.433414e-13	-0.143256263592619	0.0001173925377695
986	SPATA33	EXC	-0.2676592	7.994612e-15	-0.20033799991073	0.0001176303959543
987	SCN1B	EXC	-0.267658	4.6254016e-08	-0.0032789176294324	0.0001178048528868
988	ITGAV	EXC	-0.2675805	1.1102196e-37	-0.31417653041933	0.0001192492503081
989	ZNF14	EXC	-0.2675786	3.7490165e-07	-0.0962728700499322	0.000120289931767
990	AGO3	EXC	-0.26757368	1.7586369e-21	-0.223787330971613	0.0001203895713389
991	P4HA2	EXC	-0.2675035	1.0332717e-09	-0.153402346281828	0.0001215329170512
992	RAP1GAP	EXC	-0.2674508	1.7321122e-11	-0.173075082101066	0.000121662827581
993	HNRNPC	EXC	-0.26735163	2.6016073e-07	-0.127242607935162	0.0001243266645219
994	MARK3	EXC	-0.26722467	4.7841147e-13	-0.319314075495329	0.0001243725356396
995	PXYLP1	EXC	-0.26705766	4.4911284e-09	-0.306469116985238	0.000124681712729
996	MAST2	EXC	-0.26692724	6.840122e-05	-0.280515937114499	0.0001250203084105
997	CFAP44	EXC	-0.26690435	1.2583436e-06	-0.441925232176825	0.0001255110881152
998	DCTN1	EXC	-0.26662064	5.6867365e-11	-0.0938584028835452	0.0001259250205414
999	MAP3K7	EXC	-0.26656199	4.9427356e-09	-0.271784999784049	0.0001284399940095
1000	SLC29A4	EXC	-0.26652193	7.296111e-09	-0.0582188368152784	0.0001284723905583
1001	CLIC6	EXC	-0.26652098	4.2265765e-13	-0.0118652073485462	0.0001300790170912
1002	RNF10	EXC	-0.26647472	6.1172517e-07	-0.331763545759777	0.0001302761139616
1003	PDGFD	EXC	-0.2662102	3.5389521e-12	-0.428376125759125	0.0001310992341987
1004	KDM2A	EXC	-0.2661686	1.4410064e-08	-0.23227620339424	0.0001312644477077
1005	DENND4A	EXC	-0.26600564	1.5933086e-09	-0.198794148792424	0.000133722731494
1006	TIPARP	EXC	-0.26563907	9.874313e-11	-0.0160510806655772	0.0001344222811256
1007	MARCH3	EXC	-0.26512146	1.5436251e-09	-0.49014728418516	0.0001362871433379
1008	NCBP3	EXC	-0.26510823	7.1610605e-14	-0.297456883784506	0.0001391509510794
1009	ZMYND8	EXC	-0.2648605	2.2296831e-11	-0.147541707112789	0.0001394588543925
1010	RGS7	EXC	-0.2648244	0.00011704017	-0.9241304911263	0.0001395221654381
1011	UBR3	EXC	-0.26476443	3.0531002000000003e-22	-0.0866927875468448	0.0001396261921837
1012	ARPC5	EXC	-0.26465803	2.5007533e-17	-0.0618109128783513	0.0001398747008036
1013	JAK3	EXC	-0.26440048	3.3663672e-10	-0.0252748241327581	0.0001408495266348
1014	MSI1	EXC	-0.26422954	7.92328e-11	-0.0148649899662999	0.0001408495266348
1015	SPIDR	EXC	-0.26406455	8.716882e-06	-0.0899226042636361	0.0001434658653023
1016	MFAP3L	EXC	-0.26405895	6.126066e-11	-0.122134990088666	0.0001438100986268
1017	MBOAT7	EXC	-0.2638569	9.009063e-09	-0.146984049048172	0.0001454874893706
1018	MEI4	EXC	-0.26365757	3.564113e-06	-0.229168299227643	0.0001462358502174
1019	LRRFIP2	EXC	-0.26349878	1.41514335e-11	-0.228319152418099	0.0001473668846013
1020	NBEAL1	EXC	-0.26341558	0.014977396	-0.388201269352142	0.0001507256653244
1021	NEURL1	EXC	-0.26337743	1.5692294e-08	-0.292816326273785	0.0001527061578957
1022	FLVCR1	EXC	-0.26329553	2.4224866e-14	-0.337760450033759	0.0001541187995236
1023	SAT2	EXC	-0.26322532	3.7139473e-06	-0.0317659351341703	0.0001541187995236
1024	HSD17B12	EXC	-0.26310718	1.515828e-15	-0.150053569406518	0.0001542630977866
1025	SIDT1	EXC	-0.26299572	4.4523525e-12	-0.154247244089377	0.0001549509995074
1026	MAN2C1	EXC	-0.26275396	1.866947e-05	-0.200890499355271	0.0001549802834585
1027	USP10	EXC	-0.26266074	8.142625e-05	-0.311289876704571	0.0001565036252991
1028	ERRFI1	EXC	-0.26253068	6.173153e-11	-0.0187870613639439	0.0001566890942735
1029	SMG7	EXC	-0.2624972	0.000618913	-0.263337739930804	0.00015889338663
1030	ADAM29	EXC	-0.26228744	1.4056416e-21	-0.28103335012626	0.0001620291098034
1031	C11orf96	EXC	-0.26225936	3.1880791e-13	-0.0011071109812368	0.00016341958913
1032	ABR	EXC	-0.26224375	1.46927e-06	-0.152419996647696	0.0001639756709024
1033	USP28	EXC	-0.262156	1.2499197e-05	-0.0422403398407782	0.0001651141013004
1034	OXSR1	EXC	-0.2620635	3.4209352e-06	-0.305903357297562	0.0001651657064282
1035	CHST11	EXC	-0.26204956	1.5355128e-15	-0.0928413049494825	0.0001681681384527
1036	SNX8	EXC	-0.2620474	3.795516e-09	-0.107657448269474	0.0001713854449325
1037	EIF2S1	EXC	-0.26203346	8.252935e-14	-0.0421706744568833	0.0001722490834756
1038	ARL5B	EXC	-0.2618904	2.3490713e-08	-0.0494802936058379	0.0001727498402686
1039	UTP4	EXC	-0.26185393	3.922204e-05	-0.157304918524555	0.0001743979859524
1040	PROS1	EXC	-0.26176322	7.745948e-10	-0.412701060877831	0.0001757776909327
1041	L3MBTL1	EXC	-0.26175857	4.0630397e-09	-0.264769938727714	0.0001775011733642
1042	RELB	EXC	-0.26170254	6.118744000000001e-17	-0.0106873422389441	0.0001793571065652
1043	PDZD7	EXC	-0.261536	2.669619e-09	-0.162190039384128	0.0001837247294771
1044	DR1	EXC	-0.26144528	1.3417827e-09	-0.166093247658	0.0001843099993062
1045	MAN2A1	EXC	-0.2614107	0.00046419445	-0.207011465390314	0.0001853740543489
1046	MMP17	EXC	-0.261302	2.6407596e-12	-0.316181193624293	0.0001853740543489
1047	RNF4	EXC	-0.26117516	1.195612e-16	-0.296239274696963	0.0001876952468641
1048	CACNG4	EXC	-0.26109254	3.6964793e-09	-0.192659106909995	0.0001896243099995
1049	CHRD	EXC	-0.26102877	5.4964626e-06	-0.19528142989022	0.0001910416619959
1050	CACNA1H	EXC	-0.26091242	2.1913283e-06	-0.0864483478812893	0.0001916773941905
1051	CHD4	EXC	-0.26075578	8.095379e-10	-0.0525034217563691	0.0001995598102695
1052	MCMBP	EXC	-0.26058054	4.3631996e-09	-0.129151935878031	0.0001996299913166
1053	NHSL1	EXC	-0.26039934	4.431542e-09	-0.18579719083105	0.0001996722311968
1054	C5orf15	EXC	-0.2600553	4.610958e-06	-0.0100862221049351	0.0002000613789633
1055	STARD3NL	EXC	-0.26004314	3.722973e-18	-0.327785682909697	0.0002002151074629
1056	ST3GAL2	EXC	-0.26001692	0.12742563	-0.295549639629587	0.0002017736170075
1057	LRRC37A2	EXC	-0.25979078	6.736642e-12	-0.0109419590531646	0.0002070060201053
1058	WDR61	EXC	-0.2597127	1.6472209e-12	-0.0231073317837709	0.0002083918887454
1059	DNAJB6	EXC	-0.25965405	7.4311163e-10	-0.127430927991311	0.000208685062101
1060	NAA50	EXC	-0.25953853	4.697063e-14	-0.357061928246194	0.0002104879951682
1061	TRAPPC8	EXC	-0.25948864	6.4907105e-20	-0.228504934580325	0.0002117371318538
1062	CCDC136	EXC	-0.2593665	7.458301e-10	-0.326445742259629	0.0002138816211465
1063	FMNL1	EXC	-0.25931334	3.814953e-09	-0.168386176435184	0.0002144664142705
1064	GEM	EXC	-0.2591617	2.3814185e-07	-0.0001024341985648	0.0002151902687361
1065	HORMAD1	EXC	-0.2590809	0.0025761486	-0.197634507320376	0.0002159830033462
1066	DOK6	EXC	-0.25861597	4.4098335e-13	-0.122798098349653	0.0002243102318732
1067	MBD6	EXC	-0.25824618	9.993268e-12	-0.126621697457627	0.0002257050222699
1068	SLC22A4	EXC	-0.25795078	2.791758e-09	-0.132310886066811	0.0002261610736526
1069	SSH2	EXC	-0.25772953	5.2240395e-10	-0.0896785711067682	0.0002279141822537
1070	EXOC6B	EXC	-0.25752556	3.12445e-08	-0.07927338235314	0.0002279625859013
1071	ERCC3	EXC	-0.2563653	2.359981e-16	-0.0054121341779853	0.0002292758503804
1072	TMEM59L	EXC	-0.25616837	1.7867507e-10	-0.216286867896949	0.0002315807990451
1073	TFCP2	EXC	-0.255908	3.4826023e-08	-0.248700929084355	0.0002415296991183
1074	IGSF5	EXC	-0.25569558	2.031263e-07	-0.0789635985433494	0.0002417476245372
1075	NRBP1	EXC	-0.25569487	7.2696175e-11	-0.0158387516249956	0.0002418686511489
1076	WFDC2	EXC	-0.2556703	9.473428e-05	-0.121716742287402	0.0002418981748738
1077	NAB2	EXC	-0.25555563	1.0898308e-09	-0.0564609295056939	0.0002487026660747
1078	COPS3	EXC	-0.25536072	2.5121146e-12	-0.0513108317233837	0.0002497323145754
1079	WSCD1	EXC	-0.25522852	4.686741e-06	-0.284313420463937	0.0002497587774998
1080	SRA1	EXC	-0.2551329	1.6379848e-07	-0.0792299642234644	0.0002553446356933
1081	SHC4	EXC	-0.25495523	4.1071226e-23	-0.0273739687225885	0.0002597891585491
1082	NTNG1	EXC	-0.2548864	2.963024e-17	-0.118039587008144	0.0002642212299913
1083	LSM12	EXC	-0.25482035	1.1867432e-05	-0.0304603252212832	0.0002644184405182
1084	GLB1L2	EXC	-0.25480628	0.00093710213	-0.261376340751509	0.0002646642584831
1085	BRINP1	EXC	-0.25427246	5.3978013e-09	-0.156727971350465	0.0002648120826997
1086	MROH1	EXC	-0.2540896	6.886229999999999e-21	-0.37000746635014	0.0002648120826997
1087	B4GALT5	EXC	-0.25405067	1.6033115e-16	-0.343149391401612	0.0002675410217204
1088	VIPR1	EXC	-0.25389552	0.0004842177	-0.275786175397747	0.0002683577838684
1089	NOL10	EXC	-0.25378513	1.2744998e-07	-0.371976693010541	0.00026895604861
1090	HARS	EXC	-0.25327373	0.0020743574	-0.0966071052114268	0.0002690696758175
1091	LEMD3	EXC	-0.25320053	0.014655617	-0.365105023562814	0.0002702756883251
1092	CCNH	EXC	-0.25307596	2.7548488e-10	-0.128376561244243	0.000278674702697
1093	ATXN3	EXC	-0.2530712	1.4664029e-09	-0.0550917581159514	0.0002790725471438
1094	ARHGEF7	EXC	-0.25288343	0.00010639198	-0.0804847689809476	0.000281223871044
1095	GNE	EXC	-0.25284183	5.2844675e-13	-0.107016650061587	0.000282001904661
1096	ANKH	EXC	-0.25281978	0.00027508198	-0.112405531303391	0.0002860057478081
1097	MGRN1	EXC	-0.25280023	0.0006065749	-0.284687680715675	0.0002865671955239
1098	YBX1	EXC	-0.2523322	3.6187286e-11	-0.316310038149982	0.0002887470805445
1099	MAP3K20	EXC	-0.25203216	1.5875525e-11	-0.106208146124116	0.0002899029389478
1100	TLE3	EXC	-0.25191116	7.04291e-17	-0.116478860325842	0.0002899029389478
1101	MND1	EXC	-0.2517519	3.159272e-09	-0.11190241276415	0.0002925078859105
1102	PLCXD2	EXC	-0.2516914	1.9345277e-16	-0.199035776717185	0.0002975946522137
1103	GRAMD1B	EXC	-0.25160712	1.7773221000000003e-16	-0.295434912011846	0.0002976388109695
1104	RABL2A	EXC	-0.25125718	4.449228e-06	-0.337187029768201	0.0002994820189708
1105	RGL1	EXC	-0.25106072	0.0003109565	-0.0837739821286307	0.0003014318872241
1106	RSPH9	EXC	-0.25092578	0.00013080359	-0.0604661540579019	0.0003017818818309
1107	STK32A	EXC	-0.25092053	1.0186926e-11	-0.0986936944656157	0.000303170140664
1108	MLLT6	EXC	-0.25079757	6.0840563e-17	-0.161705858032931	0.0003072154233799
1109	MAFK	EXC	-0.25072718	6.3131174e-06	-0.0791316275231262	0.0003078493578948
1110	ZNF488	EXC	-0.25070143	0.0004906954	-0.750837655458561	0.0003081931494435
1111	CSGALNACT2	EXC	-0.2504996	2.2022937e-09	-0.25092077215488	0.0003082441654923
1112	CLTB	EXC	-0.25037122	5.9842307e-07	-0.0378975027650459	0.0003083951352987
1113	VASP	EXC	-0.2503152	1.2660488e-08	-0.0042480172164351	0.000319629728349
1114	HEXIM1	EXC	-0.24980927	1.0946959e-07	-0.034017320612144	0.0003213021622034
1115	CGN	EXC	-0.24977088	1.302877e-05	-0.0607764227333704	0.0003225984089467
1116	SPRED2	EXC	-0.24952412	0.0015967811	-0.354700983055776	0.0003267409029587
1117	TMEM151B	EXC	-0.24946833	1.2739883e-12	-0.399811772105323	0.000330571753784
1118	ELAVL1	EXC	-0.2493372	2.1494028e-05	-0.0991041605218879	0.0003307911287595
1119	GPR39	EXC	-0.2493132	5.2180954e-20	-0.224560531373714	0.0003321272230668
1120	MEAF6	EXC	-0.24901807	4.4285983e-10	-0.0156971841299938	0.0003321454465337
1121	B3GAT1	EXC	-0.24874806	2.0339833e-06	-0.190526025614019	0.0003363181021356
1122	MKRN2	EXC	-0.24868369	3.3020044e-13	-0.217770636775532	0.0003374267814686
1123	GABPB1	EXC	-0.24867797	1.1499212e-06	-0.241548699324194	0.0003391973572227
1124	CIC	EXC	-0.24854517	1.6919922e-10	-0.124870791119924	0.0003415708084397
1125	IER5L	EXC	-0.24840164	5.929868e-06	-0.0205631279938998	0.0003580109833154
1126	MAPRE3	EXC	-0.248245	0.0005276803	-0.0343999735751872	0.0003598467600273
1127	NECTIN1	EXC	-0.24807894	2.5410037e-29	-0.196628865893381	0.0003607322743375
1128	PAFAH1B1	EXC	-0.2480554	2.6989114e-16	-0.0930920782284135	0.0003638600580248
1129	PIGT	EXC	-0.24804544	0.00048842194	-0.0858358989767418	0.0003652336192758
1130	FHAD1	EXC	-0.24793994	6.095598e-12	-0.0463336721728346	0.0003663301573759
1131	HOOK3	EXC	-0.24786222	2.803022e-12	-0.138227413136691	0.0003671871922622
1132	GBA	EXC	-0.24769402	1.73332e-08	-0.175771155212812	0.0003672605687061
1133	HACE1	EXC	-0.24763417	7.5675607e-06	-0.264805419464401	0.00037131289791
1134	CREBBP	EXC	-0.24755919	1.4975946e-07	-0.229421304287285	0.0003727014438
1135	KLHL5	EXC	-0.24731863	5.0079223e-08	-0.241230851637074	0.0003751620474644
1136	CDKL4	EXC	-0.2473154	1.0092815e-07	-0.0399423031272166	0.0003868238685066
1137	ZNF410	EXC	-0.24715114	3.308346e-09	-0.159232159618802	0.000389506811817
1138	STRAP	EXC	-0.2468698	1.5232164e-08	-0.175827895342877	0.0003911484548651
1139	RPF2	EXC	-0.24680835	2.1703286e-19	-0.0048026677970145	0.0003948321016471
1140	MED26	EXC	-0.24662662	0.0017034321	-0.141615619034492	0.0003971517999479
1141	KCTD1	EXC	-0.2466011	1.5103033e-07	-0.342664842244658	0.0004048648115765
1142	QTRT2	EXC	-0.24633133	1.1323013e-09	-0.259587915767266	0.0004065999297622
1143	ZNF641	EXC	-0.24621344	1.5926118e-14	-0.0709925432803777	0.0004077394738361
1144	CFAP206	EXC	-0.24620962	6.9577353e-15	-0.296712843461292	0.0004080512699244
1145	METTL16	EXC	-0.24620783	1.175159e-08	-0.380613372903618	0.0004118695528714
1146	KLHL18	EXC	-0.24617767	8.142462e-07	-0.34579623655095	0.0004130703406583
1147	CEP85	EXC	-0.24614096	0.00093013997	-0.226504206905152	0.0004144040465315
1148	LOXL1	EXC	-0.24603331	2.9953308e-14	-0.248043090005697	0.0004237554158444
1149	ACYP2	EXC	-0.24591017	2.55293e-05	-0.134337990614825	0.000426829819811
1150	ABCD4	EXC	-0.24574924	5.408079e-22	-0.0208254278308997	0.0004280042991698
1151	DDX52	EXC	-0.24564362	0.0036189177	-0.119395060571428	0.0004282419991057
1152	TFEB	EXC	-0.2455759	0.052159987	-0.0337182918889694	0.0004329020927758
1153	RAB7A	EXC	-0.2453525	0.00010088265	-0.196772788889115	0.0004380253028692
1154	CLK4	EXC	-0.24511528	1.6316381e-08	-0.0130643172705409	0.0004390813158968
1155	REEP3	EXC	-0.24507561	4.5013726e-18	-0.224580436186401	0.0004452260448213
1156	AGAP4	EXC	-0.24496937	1.8729283e-05	-0.126727108541609	0.0004504311870092
1157	ALLC	EXC	-0.24490786	0.0003926679	-0.0517669894862556	0.0004581371180948
1158	TMX2	EXC	-0.24458122	4.3471307e-08	-0.155115806394376	0.0004582088170885
1159	CHKA	EXC	-0.24435398	2.3981919e-32	-0.414198864498745	0.0004609929149518
1160	KLHL2	EXC	-0.24410224	2.8631015e-07	-0.246834724278478	0.000467675915186
1161	CSPP1	EXC	-0.24391961	1.3473461e-12	-0.224747531124384	0.0004726119621062
1162	KPNB1	EXC	-0.24371898	6.3991705e-09	-0.0885433100835238	0.0004760316952106
1163	CCDC9	EXC	-0.24371016	3.9641078e-16	-0.0227749486423684	0.0004811670549799
1164	TESC	EXC	-0.2437067	0.0001239068	-0.2126593766318	0.0004869926155007
1165	IMPG2	EXC	-0.24369049	1.7089598e-06	-0.244771682124193	0.0005105122062634
1166	PKD1L1	EXC	-0.24368906	8.509999e-07	-0.0315016010332018	0.0005130349472337
1167	CSNK1G2	EXC	-0.2435689	8.183351e-09	-0.100354857074458	0.0005170397122801
1168	NAMPT	EXC	-0.24352813	1.5530144e-07	-0.0419318593867667	0.0005191185739887
1169	TMOD1	EXC	-0.24318147	2.6783651e-05	-0.279997900086093	0.0005191185739887
1170	SH2D3C	EXC	-0.24293566	0.00010257303	-0.10104788028949	0.0005193803757909
1171	CPSF1	EXC	-0.24283433	6.39529e-13	-0.0607615312056118	0.0005216288668142
1172	CBR1	EXC	-0.2427826	6.826513e-05	-0.156152907385481	0.000522616372933
1173	PPP1R14C	EXC	-0.24251598	5.8663476e-14	-0.0543233577816902	0.0005228926753001
1174	TICAM1	EXC	-0.2423768	1.5672373e-05	-0.0280503905706196	0.0005320613554456
1175	ABHD5	EXC	-0.24174857	2.35728e-05	-0.352713305894483	0.0005323514446256
1176	QKI	EXC	-0.24169683	4.466054e-15	-0.265983453868105	0.0005418954011835
1177	DUSP22	EXC	-0.2415235	1.7533746e-05	-0.104554122980433	0.0005607862507658
1178	MEGF10	EXC	-0.2413224	2.1308267e-14	-0.212163167700433	0.0005607862507658
1179	EEF2	EXC	-0.24127162	1.0921244e-10	-0.0102330769040135	0.0005792342284605
1180	CHST10	EXC	-0.2410605	0.00033825333	-0.0097925336038015	0.0005818403090339
1181	EXT2	EXC	-0.24094868	1.0557422e-08	-0.299496446789432	0.0005860021658795
1182	GDE1	EXC	-0.24068248	7.872232000000001e-25	-0.0657956646477901	0.0005875089983157
1183	CREB1	EXC	-0.24064803	2.2562131e-11	-0.234982271250508	0.0005885684638262
1184	ZNF565	EXC	-0.24056149	1.5515208e-05	-0.321546045045414	0.0005886650377236
1185	RAMP1	EXC	-0.24048191	6.074893e-14	-0.0631862203167624	0.000597343746419
1186	LMNA	EXC	-0.24019408	2.3604177e-10	-0.0213971721025206	0.0006014313924772
1187	PTTG1IP	EXC	-0.23999596	3.0220523e-05	-0.28851196902292	0.0006069977694131
1188	SLC12A5	EXC	-0.23976326	1.56662e-05	-0.0754058045624446	0.000611358369471
1189	ISG15	EXC	-0.23965931	1.5701424e-14	-0.0043939831916934	0.0006162815972976
1190	SPARC	EXC	-0.23964155	3.8578496e-10	-0.197703769953049	0.0006174713973426
1191	GPR162	EXC	-0.23963845	3.1416242e-10	-0.21565951826362	0.000619914491985
1192	IGF2BP3	EXC	-0.23957205	1.7376472e-19	-0.414331360551294	0.0006385713282447
1193	DHDDS	EXC	-0.23948288	0.0001353377	-0.0032972693479784	0.000647901652763
1194	GPR68	EXC	-0.23947358	8.4811445e-06	-0.0630379437215827	0.0006604413672684
1195	WTIP	EXC	-0.23935151	1.939679e-05	-0.16076260905417	0.0006683010011579
1196	CLK3	EXC	-0.23931307	1.0813492e-15	-0.0706925344626369	0.0006743036137306
1197	MMD2	EXC	-0.23921669	8.925116e-11	-0.0951671708205301	0.0006743036137306
1198	PHLPP2	EXC	-0.23895288	5.6075337e-06	-0.167878971476526	0.00067950098412
1199	CNPY2	EXC	-0.2388413	1.2025193e-10	-0.0955875494707552	0.0006834477736663
1200	DCTN4	EXC	-0.23864573	9.27986e-15	-0.233297859996813	0.0006883772441397
1201	MAPK8IP1	EXC	-0.23856163	5.982941e-14	-0.13792699162596	0.0006899941194635
1202	ZKSCAN5	EXC	-0.23850775	5.455566e-06	-0.101527708935491	0.0006900624374859
1203	TEKT5	EXC	-0.23848605	5.518439e-05	-0.150680743099803	0.0006966434766712
1204	CTC1	EXC	-0.23842847	4.3993746e-09	-0.0837933136735448	0.0006995088247525
1205	CCT4	EXC	-0.23829484	1.2341103e-10	-0.0364338996201066	0.0007016796022647
1206	SPATA2L	EXC	-0.23823228	4.0900138000000003e-22	-0.0724957536062248	0.0007036940891022
1207	WDR26	EXC	-0.2381252	1.5808107e-11	-0.171492397519681	0.0007054911163902
1208	CA2	EXC	-0.23809122	1.3449579e-25	-0.024060687748463	0.0007180725357073
1209	OSGEP	EXC	-0.23794937	4.953527e-06	-0.259137349067682	0.0007200784052017
1210	SIVA1	EXC	-0.2375431	2.8568044e-08	-0.0265059244353507	0.0007276058398026
1211	NPIPB4	EXC	-0.23753572	0.00437186	-0.0453316792992271	0.0007289467980309
1212	SPATA13	EXC	-0.23751277	1.7235730000000002e-17	-0.0727662905350233	0.0007309033302633
1213	SPRED1	EXC	-0.23748732	3.145201e-08	-0.174922318545661	0.0007338119865415
1214	INTS1	EXC	-0.23745584	5.8117476e-13	-0.122127263245135	0.0007356749475048
1215	FAM110C	EXC	-0.23729157	1.0436258e-06	-0.0398836195663976	0.0007359349945668
1216	GMEB2	EXC	-0.23725295	1.275304e-13	-0.0594359742651105	0.0007375931281813
1217	L3MBTL4	EXC	-0.23719263	3.2053939e-07	-0.246028146695287	0.0007452300894652
1218	STXBP5L	EXC	-0.23711264	7.367973e-12	-0.087957263960412	0.0007472745399421
1219	TIMP2	EXC	-0.23693788	6.1179137e-09	-0.359351677888617	0.0007489636731216
1220	UBA2	EXC	-0.23684263	1.1391167e-09	-0.103004570431416	0.0007511764716574
1221	CFAP161	EXC	-0.23679256	0.48161831	-0.0152194495048755	0.0007562460138722
1222	PFDN5	EXC	-0.23677683	3.2817935e-20	-0.0193493316573767	0.0007584559352944
1223	AGFG1	EXC	-0.23670697	6.2004024e-06	-0.147806961266826	0.0007617710354655
1224	LAMC1	EXC	-0.23642969	2.1040093e-20	-0.309432365356421	0.0007707139990425
1225	PLA2G15	EXC	-0.23636246	8.394379e-11	-0.0296127612426662	0.0007747801991621
1226	SEC23B	EXC	-0.23589575	4.1810044e-09	-0.276973992053065	0.0007747801991621
1227	TMCC1	EXC	-0.23578429	2.3131008e-14	-0.061346151516064	0.0007854293106304
1228	MAPRE1	EXC	-0.23575735	3.592302e-08	-0.0859438924833359	0.0008008135649219
1229	EGLN2	EXC	-0.23567224	5.341777e-05	-0.169797105961215	0.0008016724419026
1230	SWI5	EXC	-0.23566294	9.032293e-09	-0.0501185820564983	0.0008031037038136
1231	FKBP11	EXC	-0.23555875	3.2856863e-07	-0.223296104086888	0.0008057102420701
1232	GP6	EXC	-0.23548079	0.0009095064	-0.0606973254161554	0.0008097268976311
1233	AUNIP	EXC	-0.23541832	7.795161e-07	-0.0435901019104148	0.000810025759197
1234	AP2A2	EXC	-0.23535264	8.3881907e-10	-0.274831591802745	0.000814400640215
1235	KBTBD11	EXC	-0.23515451	1.2055223e-07	-0.1562147703052	0.0008267324775051
1236	ZNF33A	EXC	-0.23505616	1.3152418e-15	-0.0301573340238654	0.00082928657485
1237	CAMK4	EXC	-0.23504585	7.349849e-13	-0.0619582694114911	0.0008349064453905
1238	GALNT7	EXC	-0.23451853	0.0011929306	-0.399047308956585	0.0008427552759752
1239	MON1A	EXC	-0.23435378	3.6877827e-07	-0.0099091691432704	0.00085744283402
1240	ACOX1	EXC	-0.23428369	1.1354602e-09	-0.274046711893452	0.0008692884815984
1241	ATP1A3	EXC	-0.23416913	1.9566425e-12	-0.157710831977826	0.00087403602912
1242	SLC6A6	EXC	-0.23402236	1.4868096e-38	-0.354369056020888	0.00087403602912
1243	ZHX2	EXC	-0.23402071	2.799865e-05	-0.306675207575852	0.0008740984784027
1244	SEMA5A	EXC	-0.23332393	6.3985e-12	-0.0520526023040899	0.0008754981377091
1245	MEIS3	EXC	-0.23313546	0.026887761	-0.367305700344395	0.0008828422991685
1246	HIPK4	EXC	-0.2328788	8.997349e-07	-0.247546549853577	0.0009007008624722
1247	RAB43	EXC	-0.23274863	1.2403063e-11	-0.171298951008374	0.0009158337695384
1248	CAP2	EXC	-0.23259759	0.0006344058	-0.136368605235114	0.0009199511606786
1249	NR6A1	EXC	-0.23256564	2.5079665e-08	-0.316928143946103	0.0009374491445015
1250	TBC1D4	EXC	-0.23241997	0.00018454886	-0.309418949965292	0.0009567156218251
1251	MED17	EXC	-0.232337	1.4362289e-09	-0.11731011824472	0.0009567211758944
1252	TSPAN5	EXC	-0.23230982	2.0306607e-06	-0.028716961539673	0.0009570949425286
1253	SDR16C5	EXC	-0.2321682	3.8971357e-06	-0.0703161537219326	0.0009634388201667
1254	CCK	EXC	-0.23199761	2.020997e-12	-0.0623756974209853	0.0009732555270311
1255	ST8SIA6	EXC	-0.23197377	5.4924985e-11	-0.0410552304514736	0.0009750966990853
1256	ATP6V0D1	EXC	-0.23195612	1.2966667e-20	-0.15435464682731	0.0009766110017209
1257	TRAF7	EXC	-0.23194695	1.6520173e-12	-0.0697856412983701	0.0009820867828829
1258	FAM107B	EXC	-0.23185632	3.9143305e-21	-0.0528824882652866	0.0009873615723098
1259	TCEA1	EXC	-0.23185569	8.636725e-18	-0.201750591180312	0.0010143203760276
1260	CDK13	EXC	-0.23183835	1.0702058e-10	-0.119081711615223	0.001020715910929
1261	TNIK	EXC	-0.23180687	1.0818229e-07	-0.0733854186710836	0.0010674622305128
1262	C1orf52	EXC	-0.23177552	1.39929606e-14	-0.219177892836411	0.0010722634770897
1263	GABBR1	EXC	-0.23156166	3.9258133e-10	-0.217935442189114	0.0010798374320954
1264	GLIPR1L2	EXC	-0.23145902	2.567369e-10	-0.0378704510279771	0.0010926170616342
1265	CCDC13	EXC	-0.2313819	1.4149854e-08	-0.042494734473586	0.0010995240745312
1266	SLC2A9	EXC	-0.23084068	0.00013617058	-0.506267443693128	0.0010995824484931
1267	FGF12	EXC	-0.23061275	0.00012926635	-0.0720942567733456	0.0011005055936381
1268	KREMEN1	EXC	-0.23055243	1.1331021e-05	-0.110744758315004	0.0011017610743001
1269	B3GALT1	EXC	-0.2303254	1.5565281e-13	-0.0382779491148368	0.0011055889992359
1270	GBF1	EXC	-0.23014307	1.7528692e-21	-0.197701018872346	0.0011101419976493
1271	CNIH3	EXC	-0.23008323	0.00047532676	-0.112315110652259	0.0011111379770444
1272	TRA2A	EXC	-0.2299099	0.0001054772	-0.259202843200539	0.0011119551879796
1273	POPDC3	EXC	-0.22984886	5.402397e-08	-0.0520220347939127	0.0011157270567044
1274	PHF21B	EXC	-0.22979689	1.0158527e-05	-0.0088045236848256	0.0011261528547438
1275	CCDC144NL	EXC	-0.2296859	5.259901e-10	-0.333143482832748	0.0011339524639244
1276	CDC5L	EXC	-0.22954714	7.994805e-07	-0.0507261196050461	0.0011357206280132
1277	HIF1A	EXC	-0.22942531	1.9526154e-12	-0.363346030522375	0.0011488872523917
1278	ADIPOR2	EXC	-0.22938478	1.1346463e-08	-0.348913676021354	0.0011667590686295
1279	GTF2IRD2B	EXC	-0.22929668	4.2416314e-06	-0.115162224547061	0.0011929615237894
1280	POLR3G	EXC	-0.22926927	5.081211e-09	-0.15182573822807	0.0011959368752599
1281	RAB11FIP5	EXC	-0.22919226	0.011341646	-0.166401510202413	0.0011966563206638
1282	DLGAP4	EXC	-0.22915602	1.934633e-06	-0.19957557776164	0.0012054261739431
1283	MYSM1	EXC	-0.22903776	2.1228241e-11	-0.130635832533247	0.0012246855645588
1284	CDC34	EXC	-0.22901726	5.0847367e-15	-0.0519524214088204	0.0012265836622254
1285	RGS22	EXC	-0.22882581	2.7757657e-11	-0.404973846718935	0.0012382800780275
1286	FBXO7	EXC	-0.22871679	6.868380000000001e-40	-0.0758672692673334	0.0012409162005155
1287	SKIV2L	EXC	-0.22859949	7.5799463e-13	-0.0186361288111102	0.0012489721530472
1288	MAPK1IP1L	EXC	-0.22830589	1.9521373999999997e-38	-0.0553043715565702	0.0012493340400446
1289	PTPRA	EXC	-0.22798824	0.016791679	-0.0613240538309583	0.0012523221973552
1290	CRTC1	EXC	-0.22792566	1.466832e-17	-0.346994055787815	0.0012523485248744
1291	FBXO31	EXC	-0.22788274	2.1534542e-11	-0.307530042330353	0.0012540711822329
1292	TVP23A	EXC	-0.2278812	1.2972848e-11	-0.280076026204241	0.0012540711822329
1293	ZNF749	EXC	-0.22777444	2.2582598e-31	-0.110842084702036	0.0012573493855869
1294	FNIP2	EXC	-0.22769272	2.8081482e-12	-0.32765902050664	0.0012799251543218
1295	FAM78B	EXC	-0.22746009	1.7297463e-13	-0.249299791141302	0.0012927927087955
1296	C2orf88	EXC	-0.22745228	3.12445e-08	-0.343262483829561	0.0013154136992065
1297	PGPEP1	EXC	-0.22735071	8.0584435e-11	-0.174938841023252	0.0013154136992065
1298	TOPAZ1	EXC	-0.2271018	4.2924575e-09	-0.15631179309216	0.0013304442999343
1299	ZC3H7A	EXC	-0.22699356	0.0	-0.0880126154395597	0.001346956859639
1300	CDYL2	EXC	-0.22688657	9.160182e-15	-0.0694020127118407	0.0013472382003943
1301	ZC3H3	EXC	-0.22684538	4.410707e-08	-0.141990840574223	0.0013554221459938
1302	SQLE	EXC	-0.2267623	3.5853015e-11	-0.03750700386581	0.0013591867217565
1303	NUP58	EXC	-0.22673893	1.0757181e-05	-0.267010603110866	0.0013633397258478
1304	ZNF184	EXC	-0.2267015	0.09621201	-0.0551623855697376	0.0013644208317257
1305	ODC1	EXC	-0.22667599	0.010190797	-0.0054217907429245	0.0013668356844962
1306	ADAM15	EXC	-0.22657692	5.768937e-07	-0.0275450141529426	0.001380415632016
1307	NDRG1	EXC	-0.22655845	3.2222994e-12	-0.0396567502768562	0.0013824451050822
1308	ARPC1A	EXC	-0.22655094	1.5847044e-07	-0.125913237121566	0.0013835619595815
1309	CNTNAP1	EXC	-0.22640097	2.905231e-18	-0.0020378826212739	0.0013842211851858
1310	ZNF76	EXC	-0.22620296	1.4509551e-05	-0.0953035121203003	0.0014165409069156
1311	CYP7B1	EXC	-0.22612774	7.0516276e-06	-0.307645723778381	0.0014202289517274
1312	USP36	EXC	-0.22606719	3.58924e-07	-0.202572808624906	0.0014412247398215
1313	ADGRV1	EXC	-0.22588241	6.4660377e-10	-0.298713416350721	0.0014551185090163
1314	C1orf61	EXC	-0.22554994	1.4554873e-09	-0.194997930216011	0.0014625444904211
1315	ZNF26	EXC	-0.22551501	1.0727425e-09	-0.0653029721308922	0.0014780102034084
1316	PHF14	EXC	-0.22542715	8.278465e-08	-0.100638473787257	0.001486164234211
1317	TUBA8	EXC	-0.22528684	3.5854362e-09	-0.0767650610692795	0.0014885192866661
1318	CPNE1	EXC	-0.22499967	3.3965407e-06	-0.130368108543292	0.0014944146893776
1319	SEC16A	EXC	-0.22494102	1.4507177e-07	-0.120653323790592	0.0014997332429529
1320	KCNH3	EXC	-0.22486115	4.3552596e-08	-0.326725512911003	0.0015029787504713
1321	CAPN1	EXC	-0.22444534	0.00056295795	-0.19267041952366	0.001514327891971
1322	TMEM259	EXC	-0.22345018	4.0071066e-07	-0.256219762194668	0.0015242306153437
1323	FOSL2	EXC	-0.22342575	2.9942047e-08	-0.0049754956840912	0.0015277891112953
1324	SUSD5	EXC	-0.22341585	0.0009681284	-0.0475443754512624	0.001552646987948
1325	AFTPH	EXC	-0.22339416	1.7026444e-11	-0.309022193522125	0.0015925945855101
1326	CMTM8	EXC	-0.22337806	7.9486286e-11	-0.117848891123477	0.0016112599306964
1327	MCMDC2	EXC	-0.22332728	3.3252886e-12	-0.0228813336837741	0.0016218247393218
1328	TMEM198	EXC	-0.22329414	6.613191e-15	-0.0339890898171219	0.0016549295470181
1329	RPRD1B	EXC	-0.22321731	1.04610304e-13	-0.10032906538985	0.0016655865449961
1330	ZNF10	EXC	-0.22320509	9.6239724e-08	-0.299839976152273	0.0016657377998339
1331	ZNF777	EXC	-0.22310257	0.0012023345	-0.118841135090722	0.0016671263747082
1332	SLMAP	EXC	-0.2227292	1.9804094e-11	-0.216234481029718	0.0016713974881869
1333	RGS14	EXC	-0.22272134	1.0412602e-07	-0.236032970318396	0.0016802276978888
1334	TMEM240	EXC	-0.22269917	0.006521445	-0.0223321807449133	0.0016842828182269
1335	DDR2	EXC	-0.22206628	7.484645e-09	-0.0405395061242203	0.0016914224237199
1336	CORO1C	EXC	-0.22193521	1.7497646e-13	-0.344865150270809	0.0016916001822088
1337	RAB11FIP3	EXC	-0.22190142	0.017499067	-0.184040066268082	0.0016944149435446
1338	STK31	EXC	-0.2218597	3.557086e-15	-0.294499856691654	0.0017008290843996
1339	AP2A1	EXC	-0.22169638	6.217191e-14	-0.0907627564461483	0.0017057853202833
1340	TEX14	EXC	-0.22165465	8.625442e-19	-0.0092444259721696	0.0017137674473922
1341	FBRS	EXC	-0.22164941	3.088488e-10	-0.0745576044299053	0.0017194863559353
1342	LIPC	EXC	-0.22163725	0.00033669805	-0.108754621592182	0.0017198462534489
1343	MFSD14C	EXC	-0.22153378	7.3526136e-09	-0.233431087585462	0.0017201158972784
1344	YJEFN3	EXC	-0.22139764	6.2146586e-07	-0.120017902632305	0.0017302153122393
1345	NCDN	EXC	-0.22120842	8.921539e-21	-0.161221690907729	0.0017352642935741
1346	IQCJ	EXC	-0.22101392	2.7892575e-15	-0.263166572699153	0.0017507381003709
1347	PSMB3	EXC	-0.22099948	2.986919e-05	-0.0173772828216132	0.0017507754103003
1348	CBLN4	EXC	-0.22091615	1.151047e-06	-0.267666599330924	0.0017534966441934
1349	KCTD6	EXC	-0.2209009	8.94072e-09	-0.149198109603217	0.0017562099718924
1350	MVD	EXC	-0.2199136	1.1180478e-08	-0.104625069965785	0.001770208753612
1351	PDCD11	EXC	-0.21982491	1.3545721e-06	-0.0378812430473763	0.0017725110255016
1352	SCAMP5	EXC	-0.21978962	6.939764e-11	-0.164434503738184	0.0017790446073427
1353	GGA1	EXC	-0.21978569	2.4524866e-07	-0.0396264385113111	0.0017791613059529
1354	VWA5A	EXC	-0.21955729	4.373068e-05	-0.199277149817638	0.0017802477706981
1355	MBD2	EXC	-0.2195214	1.3431527e-10	-0.268348573520135	0.0017812982420282
1356	GPR153	EXC	-0.21948051	0.19790193	-0.0206059621761911	0.0017848377037311
1357	ITGA3	EXC	-0.21944228	8.056067e-23	-0.259186043027518	0.0017956346729207
1358	FOXN2	EXC	-0.21936679	9.822824e-07	-0.300128005549935	0.0018108468937738
1359	CC2D2A	EXC	-0.2193523	4.447653e-15	-0.150246153341787	0.0018252545780076
1360	ARFGAP2	EXC	-0.219329	4.9498927e-16	-0.0636906385526783	0.0018304081397015
1361	CNOT8	EXC	-0.21922266	1.8061602e-06	-0.13548550687162	0.0018304081397015
1362	ZNF142	EXC	-0.21921444	1.34094e-11	-0.0967881278255321	0.0018304081397015
1363	LEFTY1	EXC	-0.21907358	1.1438604e-15	-0.133217514434633	0.0018371792099603
1364	LUC7L	EXC	-0.21879053	8.758362e-07	-0.20592186000723	0.0018432802512845
1365	HMGN1	EXC	-0.2186622	2.892415e-12	-0.0200991470553884	0.0018891082360714
1366	DEDD2	EXC	-0.21849513	5.171389e-07	-0.0244433299189934	0.0018992827953817
1367	SGSM2	EXC	-0.21845776	1.0022869e-16	-0.138929706254748	0.0019033858498333
1368	DACT3	EXC	-0.21814334	6.523793e-08	-0.0853153780124405	0.00194048320182
1369	CLIP4	EXC	-0.21811438	6.720325e-09	-0.146053991234321	0.0019478820297011
1370	SS18L2	EXC	-0.21803117	0.0003330324	-0.0558136116208463	0.0019698547527507
1371	NDST2	EXC	-0.2180103	9.6715816e-11	-0.197187506768814	0.0019699819917215
1372	MSH5	EXC	-0.21795583	1.6529731e-07	-0.0777477467099609	0.0019804894217198
1373	NELFE	EXC	-0.21783328	4.3561222e-08	-0.0049057727360589	0.0020121614414206
1374	MAT2A	EXC	-0.21767282	2.2008597e-07	-0.157569350654192	0.0020331446481505
1375	DIAPH3	EXC	-0.21759295	0.00046866442	-0.121512592918069	0.0020390780478949
1376	STX2	EXC	-0.21752083	6.5367985e-08	-0.328870935832835	0.0020409677904692
1377	GLYR1	EXC	-0.21740532	0.012159758	-0.0975148296822423	0.0020519926726174
1378	NTSR1	EXC	-0.21697688	0.016075758	-0.243082197896112	0.0020519926726174
1379	ZGPAT	EXC	-0.21688332	1.2945123999999998e-25	-0.190584954988684	0.0020569276418234
1380	GBGT1	EXC	-0.21671963	1.6484391e-06	-0.0566616739340998	0.0020606052291604
1381	SLC2A12	EXC	-0.2165997	3.9251774e-10	-0.112011956084377	0.002065886288436
1382	RIPPLY2	EXC	-0.21653366	0.011857293	-0.105121712064399	0.0020789337257957
1383	GNG2	EXC	-0.21629742	2.9100327e-26	-0.0969418299359273	0.0020936350812162
1384	KIFC3	EXC	-0.2162466	7.590055e-06	-0.21059650052764	0.0020987229224562
1385	FBXO17	EXC	-0.21619582	3.2068974e-07	-0.100305574759279	0.002132374187713
1386	AKT2	EXC	-0.21608269	2.4374524e-13	-0.0561061541483046	0.0021336070806832
1387	CORO6	EXC	-0.21602023	2.1584319e-07	-0.0408334976451531	0.0021467696957408
1388	WDR86	EXC	-0.21593833	5.5797195e-06	-0.166795202724688	0.0021691422804033
1389	SERTAD2	EXC	-0.2159369	0.0068249037	-0.0643215263999846	0.0021723803744403
1390	MZF1	EXC	-0.21592224	4.0687704e-07	-0.0867230996410435	0.0021973126428712
1391	NSMF	EXC	-0.21574974	0.1864439	-0.238927079700346	0.0021973126428712
1392	LRP5L	EXC	-0.21564204	6.263751e-12	-0.150816560414506	0.0022074897014185
1393	ATXN7L2	EXC	-0.21563292	0.0009084749	-0.0276883139825829	0.0022142595810013
1394	ARRDC2	EXC	-0.2154659	1.6320799e-08	-0.100828326091792	0.0022239420359195
1395	PPP1R15B	EXC	-0.21529138	3.0067487e-10	-0.16673673785515	0.0022412019577732
1396	NOL12	EXC	-0.21522412	1.5683343e-17	-0.0348702637430929	0.0022505156953927
1397	RABGGTB	EXC	-0.21521807	2.916672e-05	-0.0390616716117849	0.0022505156953927
1398	MAML1	EXC	-0.21515083	7.797001e-08	-0.0119013603272093	0.0022780920051555
1399	SNX10	EXC	-0.2150631	1.9296956e-14	-0.155323209281357	0.0022825699311345
1400	GTF2IRD2	EXC	-0.21497297	2.127851e-14	-0.0687340626304825	0.0022887846176035
1401	HOOK1	EXC	-0.21495545	1.1786536e-10	-0.337955690761461	0.0023121585186274
1402	NPM2	EXC	-0.214953	1.1680554e-16	-0.0329978825838798	0.0023172630501572
1403	ZNF519	EXC	-0.21481395	1.0607305e-06	-0.219773629890906	0.0023394525270095
1404	NECAB3	EXC	-0.21455073	0.00028296732	-0.094459852593206	0.002339559822104
1405	SLC9C2	EXC	-0.21453953	0.00033062475	-0.269118576507391	0.0023602604982659
1406	STMN4	EXC	-0.21449602	3.4698888e-07	-0.141113132167999	0.0023602604982659
1407	TBCE	EXC	-0.21442127	1.4343404e-06	-0.0318743832322533	0.0023978282249205
1408	SNAPC4	EXC	-0.21435833	0.0015658321	-0.281145592894418	0.0024208539886983
1409	ZFC3H1	EXC	-0.2143333	2.6144087e-06	-0.22996423380828	0.0024239869528625
1410	PDE3A	EXC	-0.21429312	1.5126315e-11	-0.379371595053858	0.0024539991787539
1411	BTAF1	EXC	-0.21401036	1.1581374e-06	-0.155433550621319	0.0024550613258083
1412	MADD	EXC	-0.21397567	1.7238199e-05	-0.311702895701811	0.0024550613258083
1413	TRIM9	EXC	-0.21392441	5.0262643e-05	-0.0599153460579771	0.0024550613258083
1414	ZNRF2	EXC	-0.21354079	3.9316017e-14	-0.270495147894689	0.0024550613258083
1415	PTPRR	EXC	-0.21352005	1.4646027e-05	-0.0861901800828857	0.002455833854462
1416	LY86	EXC	-0.21349466	3.856233e-12	-0.0203915196042335	0.0024570217033242
1417	PSPH	EXC	-0.21337318	0.00040935527	-0.016582640095967	0.0024650632683933
1418	THOC3	EXC	-0.21323931	4.161031e-08	-0.193844606204648	0.0024705932681986
1419	KCNIP2	EXC	-0.21294451	1.5995e-12	-0.307311083430181	0.0024741849320335
1420	HELB	EXC	-0.2128604	1.3283365e-12	-0.35999084135521	0.0024758627002864
1421	FCF1	EXC	-0.21280354	9.75186e-10	-0.0178549741575169	0.0024999200229333
1422	NUP205	EXC	-0.21278334	1.3205709e-05	-0.144102545961222	0.0025134647405733
1423	DNAJB5	EXC	-0.21276522	4.2654769e-10	-0.0208348545913743	0.0025488673624348
1424	SEC14L2	EXC	-0.21270561	8.3755185e-05	-0.282516227645549	0.0025503366224842
1425	USP53	EXC	-0.21269321	0.00014242213	-0.320311258361184	0.0025572479174085
1426	HSF1	EXC	-0.2126075	2.5081063e-13	-0.107668987297813	0.0026046313208517
1427	TBC1D14	EXC	-0.21243185	1.3123735e-11	-0.0060727449697783	0.0026071139128309
1428	EPRS	EXC	-0.21217132	8.523552e-08	-0.190599438669399	0.0026198367928007
1429	KCNA1	EXC	-0.2121231	7.63053e-21	-0.27290129114649	0.0026465639290227
1430	DPF1	EXC	-0.21209812	4.0062859e-13	-0.197909657032443	0.0026467258622646
1431	DIRAS2	EXC	-0.2119441	8.582866e-10	-0.0641449269904033	0.0026478860297125
1432	CD24	EXC	-0.21167147	6.1950854e-11	-0.364257138202257	0.0026588913814776
1433	CCDC73	EXC	-0.21159863	0.008447755	-0.0708368730331377	0.0026596073976198
1434	ABO	EXC	-0.21153092	8.035082e-11	-0.184118512568061	0.0026693266321511
1435	MACF1	EXC	-0.21148968	0.0001403469	-0.0627337504791665	0.0026701694251584
1436	RALGAPB	EXC	-0.21101332	5.3213e-08	-0.350710618382592	0.0026751047393704
1437	POLR3B	EXC	-0.21090949	1.7616447e-08	-0.0470528634921399	0.0026805280323228
1438	PRKCI	EXC	-0.21088561	1.2658594e-19	-0.205270391579551	0.0026897780236002
1439	MBD4	EXC	-0.2108475	5.72166e-09	-0.0589033084292466	0.0026947340443848
1440	AAK1	EXC	-0.21074998	2.5757407e-09	-0.0754149009598777	0.0027065641037161
1441	LRRIQ1	EXC	-0.21067882	0.8017641	-0.286871415166136	0.0027368098046999
1442	CYP4Z1	EXC	-0.21067047	0.0009240675	-0.285209605675093	0.0027479670595282
1443	CERK	EXC	-0.21061313	4.2906064e-11	-0.135855312520408	0.0027865817098094
1444	PEPD	EXC	-0.21059883	2.0970322e-12	-0.320832357889357	0.002799141370402
1445	STXBP3	EXC	-0.21056318	1.9656564e-08	-0.205801981498856	0.0028034753701529
1446	TNKS	EXC	-0.21051586	2.617303e-06	-0.0728197147331446	0.0028186286764004
1447	PRKAR2A	EXC	-0.21050978	2.1304195e-13	-0.331308795141597	0.0028462514917856
1448	MBD5	EXC	-0.21050727	5.123259e-06	-0.0579616112604828	0.0028507130757931
1449	HMGA1	EXC	-0.21032938	2.4007694e-28	-0.0297127815473655	0.0028549803368989
1450	TPP1	EXC	-0.21019554	5.5103283e-19	-0.0614821636901759	0.0028729827148007
1451	RAVER1	EXC	-0.21012187	1.5261083e-06	-0.0340975215001021	0.0028774501129735
1452	FLOT1	EXC	-0.20997667	0.05054235	-0.0571283990703249	0.002886125024385
1453	TTF2	EXC	-0.20992815	3.4553686e-08	-0.0553935678111829	0.0029276260027685
1454	TSPAN17	EXC	-0.20992136	1.6018611e-06	-0.102476388743847	0.00296053802512
1455	NOLC1	EXC	-0.20990491	0.026677884	-0.0191419751799398	0.0029664268063923
1456	TOR1B	EXC	-0.2098937	0.05848927	-0.0679980759468991	0.0029671883854528
1457	ADGRF3	EXC	-0.20968854	1.0383736e-13	-0.02753525775808	0.0029741710555835
1458	CADPS2	EXC	-0.20951533	1.8474804e-09	-0.188592420290732	0.0029859957853415
1459	CRB1	EXC	-0.20944512	2.0432152e-10	-0.208342014914885	0.0030219935550943
1460	PRKAA1	EXC	-0.20918334	9.032293e-09	-0.124610319490517	0.0030219935550943
1461	TTLL9	EXC	-0.20884585	0.0002424614	-0.228939360895745	0.0030313145431415
1462	RAB15	EXC	-0.20878685	1.0067647e-09	-0.274470118304208	0.0030369237147027
1463	WNK1	EXC	-0.20858946	3.1864943e-17	-0.0757877973580756	0.0030390870814658
1464	SLC22A14	EXC	-0.20857501	6.938722e-05	-0.0913079185563703	0.0030475994343797
1465	CRIP2	EXC	-0.20833099	2.8934369e-06	-0.0815217466770906	0.0030735030730581
1466	RUNDC3A	EXC	-0.20831051	8.479967e-35	-0.206584871664958	0.0030944768480965
1467	PUS10	EXC	-0.20830381	1.280218e-10	-0.327269950045704	0.0031023519425043
1468	APP	EXC	-0.20786202	8.082486e-07	-0.0651165799796338	0.0031407978549878
1469	SYCP2L	EXC	-0.20765549	1.933999e-14	-0.0753405558061071	0.0031420554846408
1470	RALY	EXC	-0.20759392	9.2727255e-08	-0.0342349763584631	0.0031434863704916
1471	PABPN1	EXC	-0.20751208	9.543775e-13	-0.138045657618153	0.0031541320733215
1472	GRIA2	EXC	-0.20731795	1.7631245e-10	-0.0627968098213181	0.003161684183959
1473	CES4A	EXC	-0.20713961	4.808881e-09	-0.316690565678507	0.0031625128815769
1474	ARVCF	EXC	-0.20692682	0.004059659	-0.02750044963973	0.0031826531667097
1475	GSS	EXC	-0.20678689	2.8112641000000003e-27	-0.0554468696790013	0.00321049872799
1476	CRLF1	EXC	-0.20639324	0.007418574	-0.0480360387121819	0.0032433463154535
1477	KPNA4	EXC	-0.2063641	6.532736199999999e-18	-0.147247146519097	0.0032707307569763
1478	CRLF3	EXC	-0.20635223	6.950674e-18	-0.269151321408069	0.0032722798168371
1479	PLCH2	EXC	-0.20630836	1.3736023e-05	-0.0920052047072419	0.0032861801927178
1480	SPTY2D1	EXC	-0.20611572	1.7081377e-10	-0.110757400106215	0.00329575546929
1481	ALKBH5	EXC	-0.2060988	5.2574026e-13	-0.131455015843611	0.0033139238964881
1482	UVSSA	EXC	-0.20598698	8.936197e-05	-0.0327720098565889	0.0033139238964881
1483	RNF165	EXC	-0.20577025	5.2986417e-07	-0.152660127670925	0.0033296758456055
1484	LPCAT2	EXC	-0.20563626	0.00031984443	-0.0257475483407969	0.003332629538013
1485	GALNT16	EXC	-0.20561028	0.008539139	-0.333872111377444	0.0033349822122194
1486	GPR89B	EXC	-0.2055049	3.562283e-11	-0.110010158748729	0.0033377553619669
1487	QSOX2	EXC	-0.20549285	4.7763016e-10	-0.128807004855553	0.0033623267175094
1488	EHBP1L1	EXC	-0.20539129	3.1648295e-11	-0.0608015630162404	0.0034036273555328
1489	BEGAIN	EXC	-0.20527196	7.6096508e-06	-0.318716830384564	0.0034441244523031
1490	NRXN2	EXC	-0.20525706	5.566387e-09	-0.170539478902711	0.0034441244523031
1491	PCED1B	EXC	-0.20514143	5.1114593e-09	-0.241783246283862	0.0034593005003424
1492	MED21	EXC	-0.20489192	2.9704877e-08	-0.0147252931091817	0.0034692432515246
1493	SH2B1	EXC	-0.20486975	4.146086e-06	-0.0579072372464906	0.003548375653831
1494	DESI2	EXC	-0.20472479	0.0002730505	-0.296188117578613	0.0035515741130182
1495	EPN2	EXC	-0.2046789	2.725462e-09	-0.13833545595682	0.0035529022627735
1496	USB1	EXC	-0.20466077	6.580893e-08	-0.0636788695339966	0.0035682026184504
1497	SERPINF1	EXC	-0.20454502	3.90229e-07	-0.0053058955037694	0.0035915889460192
1498	CCNL2	EXC	-0.20450461	6.108824e-07	-0.0457689369300165	0.0036018158874012
1499	CTSD	EXC	-0.20438337	2.6554215e-14	-0.0011783796851329	0.0036091796650131
1500	MBNL2	EXC	-0.20425713	1.5744666e-09	-0.0765938948714471	0.0036556856019212
1501	ZNF695	EXC	-0.20406461	0.00064264145	-0.0157880996204613	0.0036691887543009
1502	SMG5	EXC	-0.20395637	0.023192644	-0.172924420522134	0.0036764866198518
1503	RBM5	EXC	-0.20395327	0.0026368387	-0.0769950843527565	0.003679925299046
1504	BAG6	EXC	-0.20387131	1.6499704e-14	-0.0331303693101014	0.0036884243478441
1505	DESI1	EXC	-0.20384836	0.016717615	-0.116542558832163	0.003698748434838
1506	ZNF215	EXC	-0.20373559	9.349558e-14	-0.235192276271855	0.003716898212689
1507	EIF3H	EXC	-0.20369697	0.23312262	-0.117371787676223	0.0037191165702771
1508	VKORC1	EXC	-0.2036891	0.00027254154	-0.0235692191226823	0.0037230796563417
1509	ASRGL1	EXC	-0.2036357	2.7661237e-05	-0.187675617123233	0.0037412518742164
1510	SPG21	EXC	-0.20362496	1.874506e-09	-0.0874497590561003	0.0037471468575558
1511	SYNGR1	EXC	-0.20342028	2.4920155e-09	-0.212377018179571	0.0037786072988597
1512	KCNK4	EXC	-0.20324755	0.03461906	-0.0370026542664771	0.0037895423129532
1513	ASL	EXC	-0.20318174	4.052637e-05	-0.0751250361117238	0.0037897096900355
1514	ATP6AP1L	EXC	-0.20303965	0.014949798	-0.182392969568179	0.0038005396268035
1515	FBXO42	EXC	-0.20283842	2.6360896e-05	-0.301192308239085	0.0038712701228452
1516	SKP2	EXC	-0.20270553	1.7122053e-27	-0.234465010819485	0.003871538094187
1517	GNAZ	EXC	-0.20263708	3.038363e-08	-0.0546723135410034	0.0038771037876911
1518	CROCC	EXC	-0.20257172	5.5490874e-19	-0.0548749418230975	0.0039015247270114
1519	KANSL2	EXC	-0.2025671	3.87254e-13	-0.250796005363067	0.0039815396044906
1520	PTEN	EXC	-0.20254326	3.640873e-09	-0.0501523759048936	0.0039932288980955
1521	ISLR2	EXC	-0.20254135	0.04553702	-0.307542584919075	0.0040181775014514
1522	STAC	EXC	-0.20229512	1.4232521e-16	-0.206053908407191	0.0040332411491957
1523	SPEN	EXC	-0.20221853	2.2543288e-07	-0.299750971519861	0.0040643169188428
1524	ZMIZ2	EXC	-0.20211059	5.789367e-13	-0.198684268865627	0.0040672363907403
1525	KCNMB4	EXC	-0.2019949	0.00017843948	-0.237419387536395	0.0040967407205922
1526	FXYD5	EXC	-0.2019422	2.5297946e-09	-0.429109452552568	0.0041438431591235
1527	SF1	EXC	-0.20176467	1.7806972999999997e-18	-0.217773628366178	0.0041540689300111
1528	UBE2G1	EXC	-0.20175624	3.3466179e-09	-0.180561813494363	0.0041771680841166
1529	BSG	EXC	-0.20153904	5.920832e-13	-0.0112767293843715	0.0041819555963532
1530	GTF2I	EXC	-0.20151818	9.419874e-12	-0.0863565419919468	0.0041835175631717
1531	TYW1	EXC	-0.20151144	8.3040606e-13	-0.155687002085969	0.0041898631090106
1532	SP4	EXC	-0.20144045	7.398436e-05	-0.104325205232979	0.0041971222883032
1533	PSMC4	EXC	-0.20136118	7.930821e-05	-0.0165031675069662	0.0041971683543125
1534	IKZF2	EXC	-0.20127511	1.3783452e-06	-0.119967396175474	0.0042012805546408
1535	LMNB2	EXC	-0.20113036	4.129846e-21	-0.230502222299978	0.0042214191125712
1536	LRRC41	EXC	-0.2010361	3.9965178e-07	-0.0773035737789793	0.0042214191125712
1537	SRSF10	EXC	-0.20103085	1.6852278e-10	-0.063791925629471	0.0042531365991848
1538	DGKA	EXC	-0.20089269	0.0012905361	-0.0730290649786932	0.0042678683908772
1539	CA13	EXC	-0.2008338	1.9786585e-08	-0.0097191002684729	0.0042701963512157
1540	ANKRD24	EXC	-0.2002716	0.0053623505	-0.0882236633904108	0.0042812266344364
1541	RNH1	EXC	-0.20025826	2.6986715e-15	-0.0094553573200506	0.0042826687105381
1542	ATP7B	EXC	-0.20011699	3.7107532e-11	-0.304511387867577	0.0042871841272493
1543	ARRDC1	EXC	-0.19995403	8.430628e-06	-0.0787546705255924	0.0042901093189826
1544	ARNTL	EXC	-0.19988263	3.150904e-05	-0.149000254847851	0.0042902647955219
1545	TEN1	EXC	-0.19976044	2.0545219e-08	-0.0209590437343852	0.0043448239264317
1546	METAP2	EXC	-0.1994288	0.004060194	-0.0036877576672775	0.0043549688624568
1547	ZNF586	EXC	-0.19936633	3.360404e-05	-0.245462435556433	0.0043559158902037
1548	AFF4	EXC	-0.19934833	2.098189e-09	-0.126704966867885	0.004364083634097
1549	CSAD	EXC	-0.1993475	8.6449745e-07	-0.329642347232471	0.0043661034907807
1550	SLC2A8	EXC	-0.19932938	0.005187676	-0.0495860884213224	0.004372964923964
1551	SBK1	EXC	-0.19921339	8.425274e-07	-0.123567619403205	0.0043993757820191
1552	EHD1	EXC	-0.19920456	1.6592041e-12	-0.0783855253663277	0.0044032198729114
1553	TBC1D23	EXC	-0.1991489	0.40164974	-0.0169852814002711	0.0044378075439624
1554	STRN3	EXC	-0.19914812	4.2553447e-10	-0.1048359542435	0.0044606316504867
1555	SUPT7L	EXC	-0.19913018	6.915842e-10	-0.0508754839969927	0.0044668081578759
1556	SRGAP2B	EXC	-0.19908482	3.6603238e-14	-0.358675517304059	0.0045228471555527
1557	SHCBP1	EXC	-0.19907689	1.9418913e-08	-0.252045399395094	0.0045571087226973
1558	ZNF423	EXC	-0.19906974	1.7782731e-10	-0.183929907780716	0.0045577679210246
1559	CLEC19A	EXC	-0.1989814	6.9633366e-10	-0.340003911347611	0.0045719569178489
1560	CLEC2D	EXC	-0.19883728	9.932903e-13	-0.0670756844542368	0.0045926523645129
1561	KIF3A	EXC	-0.19881845	0.00204601	-0.0479597747278957	0.0045938965081181
1562	COLEC10	EXC	-0.19881415	1.13881814e-10	-0.172544227028311	0.0045970821504656
1563	COL6A1	EXC	-0.19870663	4.471749e-10	-0.0703366022615221	0.0045971885747495
1564	ACTR5	EXC	-0.19864607	0.0012475911	-0.276552714105581	0.0046629384671632
1565	CEMIP	EXC	-0.1986317	4.813697e-10	-0.0840318206201094	0.0046629384671632
1566	NIFK	EXC	-0.19806874	2.49959e-09	-0.0079433632084568	0.0046910262247879
1567	COG7	EXC	-0.1980592	2.3309982e-10	-0.0098847206569696	0.0047024769738889
1568	JUN	EXC	-0.1978991	0.00029151415	-0.0555321941516718	0.0047347442776943
1569	CNTROB	EXC	-0.19788742	0.2241166	-0.0273669165891407	0.0047527431065904
1570	EPS8	EXC	-0.19781864	4.1022677e-10	-0.256491857209842	0.0047546858160434
1571	SIMC1	EXC	-0.19779775	8.710463e-17	-0.109367234641051	0.0047575637888126
1572	IQGAP1	EXC	-0.19764985	7.827499e-27	-0.0641038063272976	0.0047577976099889
1573	ARNT2	EXC	-0.1975323	5.637434e-08	-0.153202813390302	0.0047643662239442
1574	DTNB	EXC	-0.19740748	0.0019879653	-0.437436804579711	0.0047643662239442
1575	KCNK13	EXC	-0.19734025	5.0888747e-17	-0.182829643209976	0.0047735486638594
1576	SSBP4	EXC	-0.19723296	0.1340021	-0.165425778618996	0.0048093635578486
1577	LUC7L2	EXC	-0.19699812	0.07000929	-0.114736948126955	0.0048133661651665
1578	EDC4	EXC	-0.19687915	0.008918854	-0.0341132425964601	0.0048257775529857
1579	MFSD4A	EXC	-0.19669962	1.5208012e-11	-0.265300775899862	0.0048414305938452
1580	EIF4A3	EXC	-0.19666004	0.08778845	-0.0090732198438007	0.0048929720314886
1581	CD226	EXC	-0.19665247	4.7922204e-14	-0.118103354597599	0.0049053891486108
1582	MED27	EXC	-0.19656098	1.0372017e-10	-0.0991508903172029	0.0049361336074917
1583	EFCAB14	EXC	-0.19651914	1.353642e-08	-0.0587570863392104	0.0049585131656719
1584	PTPN9	EXC	-0.19615102	4.6132934e-10	-0.274751256911276	0.0049599851275145
1585	RABL2B	EXC	-0.19611263	2.5237193e-14	-0.0068967737781365	0.0049614383532357
1586	WDR47	EXC	-0.19610836	2.3347082e-17	-0.142019067059175	0.0049986796234284
1587	ZNF516	EXC	-0.19605446	6.964182e-17	-0.211793113107168	0.0049986796234284
1588	NAGPA	EXC	-0.19599652	3.8633218e-05	-0.220685425784841	0.0050244214003205
1589	CCS	EXC	-0.19595993	1.8448548e-17	-0.112862393752862	0.0050926553885931
1590	AHCYL2	EXC	-0.19595623	0.0323436	-0.138116472768935	0.0050949065432235
1591	MON1B	EXC	-0.19594848	1.3673922e-11	-0.0066666476171016	0.0051383985486108
1592	C20orf27	EXC	-0.19585699	6.885371e-11	-0.0177426082687702	0.005163732451838
1593	SLC7A1	EXC	-0.19567135	2.904999e-15	-0.311777287771768	0.0052212838988489
1594	EGR3	EXC	-0.19555664	1.8627093e-11	-0.009792729645219	0.0052288884009501
1595	ZNF706	EXC	-0.19549942	0.33650818	-0.0438510549701876	0.0052347311122186
1596	NRIP1	EXC	-0.1954844	2.906285e-09	-0.0615123920436416	0.0052608311648243
1597	THEMIS2	EXC	-0.19533777	0.37879643	-0.0177171654201764	0.0052774909715289
1598	DNAJB12	EXC	-0.19529843	0.0011200658	-0.0691966386873017	0.0053204174141994
1599	PSD2	EXC	-0.19520926	0.013466983	-0.143562343140468	0.0053204174141994
1600	ZFYVE21	EXC	-0.1950543	1.1801801e-09	-0.132903196408189	0.0053607013241544
1601	POLE	EXC	-0.1950401	1.1434046e-06	-0.170956606744133	0.0054556118194957
1602	PGRMC2	EXC	-0.19491649	3.1308898e-07	-0.0288121377482904	0.0055113557807602
1603	AHNAK	EXC	-0.19486523	1.1100305e-08	-0.01528555459483	0.0055149404041801
1604	BAP1	EXC	-0.1947999	0.0014615954	-0.0447515018658938	0.0055159491197666
1605	DDX51	EXC	-0.19478512	2.9732283e-16	-0.0531466315934595	0.0055994136478411
1606	PIK3R2	EXC	-0.19472814	2.5534855e-05	-0.0479028865566633	0.0056164898568142
1607	DAPK3	EXC	-0.19463772	1.1650403e-13	-0.0562636564721476	0.005625201346121
1608	SNRPG	EXC	-0.19451141	8.330243e-06	-0.0241605969152863	0.0056742813743071
1609	PARP11	EXC	-0.1944086	2.6473648e-11	-0.294204524827681	0.0056758088537634
1610	ZFR	EXC	-0.19428939	3.3402842e-10	-0.0935940907304618	0.0056967321365007
1611	GRHL1	EXC	-0.1942476	1.0029813e-11	-0.193136860807331	0.0057080667642423
1612	LIPI	EXC	-0.19423008	0.00012295188	-0.37750069586542	0.0057277226777234
1613	ATXN2	EXC	-0.19421458	9.0069094e-05	-0.130803108388815	0.0057662366251557
1614	PER1	EXC	-0.1941005	4.5919047e-13	-0.0243958820958451	0.0057713478802982
1615	YY1	EXC	-0.19399792	2.9291864e-11	-0.159043914141668	0.0057841085029168
1616	WRN	EXC	-0.19393516	1.221653e-06	-0.0109103340618253	0.0058078612452805
1617	ZNF655	EXC	-0.19379056	3.98507e-07	-0.298913195887463	0.0058440549011168
1618	FBRSL1	EXC	-0.19370079	4.9214638e-08	-0.273747635757048	0.0058457451381751
1619	CLUH	EXC	-0.19368434	9.621869e-09	-0.0952227712607132	0.0058559621062955
1620	GLT1D1	EXC	-0.19363534	9.2822705e-10	-0.128588052193996	0.0058583090987747
1621	CCDC60	EXC	-0.19350374	7.45389e-10	-0.133004379539078	0.0058860241658032
1622	WSB2	EXC	-0.19349253	1.353642e-08	-0.0300503388628555	0.0059409764187374
1623	ERVK3-1	EXC	-0.19347572	3.127211e-10	-0.124223988237742	0.0059518731346225
1624	GNAQ	EXC	-0.19342417	1.978972e-10	-0.0053919067692724	0.0060440311235587
1625	ACSS2	EXC	-0.19338775	6.8836826e-08	-0.0423532034611772	0.0060749847534139
1626	RTN4	EXC	-0.19337773	3.708286e-07	-0.0807691881809509	0.0060778953147931
1627	TNFRSF25	EXC	-0.19330823	4.5749203e-12	-0.0118911199500661	0.0060798202608587
1628	LVRN	EXC	-0.19325215	5.093802e-10	-0.144484080431802	0.0061049100223188
1629	HES4	EXC	-0.19316256	1.9821306e-14	-0.0944394719568779	0.0061475840635058
1630	TOPORS	EXC	-0.19315982	0.0013914466	-0.0287251669809179	0.0061512362407095
1631	UHRF1BP1L	EXC	-0.19290638	5.7685684e-06	-0.130183021098066	0.0062022211646415
1632	ZNF506	EXC	-0.19279075	9.923539e-08	-0.0794860266373023	0.0062060659335228
1633	CCNT2	EXC	-0.19273877	0.39270586	-0.0445200434013655	0.0062746103554899
1634	IRAK2	EXC	-0.19260871	9.0009983e-10	-0.0505625586399943	0.0062959184292018
1635	AKAP12	EXC	-0.19252372	0.0010720746	-0.235038326129547	0.0063077973326261
1636	PKD1	EXC	-0.19234824	0.06935827	-0.190253344865327	0.0063077973326261
1637	EXTL1	EXC	-0.1923306	2.0306607e-06	-0.223000155970965	0.0063409087338657
1638	PPP6C	EXC	-0.19185233	1.8186226e-08	-0.0055415295764749	0.0063528317246039
1639	TIPRL	EXC	-0.19182181	0.0009284395	-0.105898855151928	0.0063725433485626
1640	HSPA14	EXC	-0.19178736	2.3622688e-06	-0.06949197719831	0.0063808720310441
1641	CDC42SE1	EXC	-0.19169617	3.0932132e-11	-0.0270730731471061	0.0063859990910634
1642	GSTO1	EXC	-0.19168139	1.3815499e-14	-0.0261435654016193	0.0063889628052412
1643	ATP8B4	EXC	-0.19149518	0.0001389001	-0.340345360141794	0.0063943591551729
1644	KNDC1	EXC	-0.19123363	5.2355454e-06	-0.302088558591459	0.0064008853373796
1645	LAMP1	EXC	-0.19113404	6.737395e-15	-0.0487892570504196	0.0064167450944906
1646	ZNF597	EXC	-0.19111538	0.01416733	-0.0141136932945893	0.006432324735711
1647	TM2D2	EXC	-0.19106019	4.632218e-06	-0.013179283630537	0.0064337567342797
1648	RHBDD2	EXC	-0.19103384	1.2744998e-07	-0.149416438769655	0.0064360750000349
1649	IFT80	EXC	-0.19100553	5.2824695e-10	-0.34669826203042	0.0065831752442298
1650	ZNF664	EXC	-0.19099379	0.012406233	-0.0423575861920846	0.0066152231384135
1651	RNGTT	EXC	-0.19086099	4.7866376e-07	-0.168767017077998	0.0066803195302185
1652	TEX2	EXC	-0.19079375	1.1954535e-10	-0.0283332421680731	0.0066845710310476
1653	PALD1	EXC	-0.19066381	5.8286965e-05	-0.122565775754934	0.0067534641425459
1654	PSMA2	EXC	-0.19064802	2.4448718e-10	-0.0640573115242498	0.0067662175505187
1655	TARS	EXC	-0.19059908	9.901458e-08	-0.0169624343615087	0.0067831398371916
1656	FBXL19	EXC	-0.1901598	6.1373803e-06	-0.0697993769801566	0.0067974637850301
1657	SOCS5	EXC	-0.19014454	0.64833134	-0.286093028639677	0.0067974637850301
1658	SH3PXD2A	EXC	-0.19012237	0.0040381663	-0.131675733502928	0.0068311806151513
1659	GADD45A	EXC	-0.18948686	6.900559e-10	-0.001984484423595	0.0068319563511443
1660	MTHFR	EXC	-0.18944836	5.39651e-07	-0.0417349103561042	0.0068319724062431
1661	MFSD13A	EXC	-0.18943447	3.381245e-11	-0.166166550565806	0.0068422857002056
1662	DNAH6	EXC	-0.18935561	0.0041635404	-0.0071291744451675	0.0068870748465718
1663	AP3B2	EXC	-0.189268	6.592787e-12	-0.274595868861685	0.0069467035475905
1664	OSBPL11	EXC	-0.1891439	0.07671218	-0.0766019617467373	0.0069885707595754
1665	HDAC7	EXC	-0.18912235	2.8251097e-17	-0.227321154990988	0.0070519422438823
1666	ZNF101	EXC	-0.18904734	0.6942657	-0.07914729806506	0.0070519422438823
1667	PIGU	EXC	-0.18870294	5.461797e-12	-0.157851230019292	0.0071031266586668
1668	CNTN3	EXC	-0.18858367	6.5600208e-12	-0.435357907834603	0.0071391061270197
1669	ACVR2A	EXC	-0.18854606	1.2577816e-05	-0.0754452874011182	0.0071693867916818
1670	SRSF2	EXC	-0.18848401	3.9533005e-10	-0.0458027799325267	0.0071830925532644
1671	CSNK2A2	EXC	-0.18830359	1.1586794e-08	-0.209798955877585	0.0071995612269643
1672	VWCE	EXC	-0.18829763	0.0002130645	-0.0518132580598634	0.0072034775227804
1673	SLC4A10	EXC	-0.18829036	0.0033186208	-0.0432488756963618	0.0072957411030836
1674	PLEKHG5	EXC	-0.18826056	1.968722e-07	-0.209516019687637	0.007372864076908
1675	RASGRF1	EXC	-0.18814707	2.9787248e-15	-0.222589002492795	0.0073783925517713
1676	GRID1	EXC	-0.1880424	0.00013355208	-0.0585817602401093	0.0073854682471699
1677	SMIM4	EXC	-0.18801355	4.834783e-06	-0.115907551417937	0.0073854682471699
1678	BANP	EXC	-0.18751454	0.00019543091	-0.129532916612507	0.0074055036465956
1679	EIF3L	EXC	-0.18743181	1.5851143e-06	-0.0978496156405105	0.0074140673539434
1680	MTOR	EXC	-0.18735862	0.11386714	-0.142346043789969	0.0074231596537936
1681	ZNF518A	EXC	-0.18723392	0.058556378	-0.146898924520512	0.0074302309857804
1682	PAG1	EXC	-0.18716711	8.386413e-12	-0.229897778803024	0.0074319157984332
1683	PCSK7	EXC	-0.18713272	7.92141e-07	-0.25507057861855	0.0074434187026532
1684	ZNF592	EXC	-0.18694532	2.2487552e-06	-0.108882134466934	0.007462416805006
1685	PIGG	EXC	-0.18692672	9.5324394e-05	-0.182645442780218	0.0075037738779848
1686	C1orf198	EXC	-0.18685532	1.6314924e-06	-0.0386662939490845	0.0075397543947256
1687	FER1L5	EXC	-0.18665743	0.06427588	-0.0961458143700587	0.0075471120292521
1688	CTDP1	EXC	-0.18654609	1.13183184e-07	-0.235645795768723	0.007566774511562
1689	DPM1	EXC	-0.18638861	2.4252992e-07	-0.205759643689391	0.0075861109911731
1690	DHX9	EXC	-0.18638688	7.3565604e-10	-0.311475123075923	0.0076246503238303
1691	KAT8	EXC	-0.18586749	1.8270191e-09	-0.118340487264613	0.0076320113307134
1692	GRIK2	EXC	-0.18568045	2.3670134e-13	-0.059996366887674	0.0076506773920305
1693	NCKAP1	EXC	-0.18566084	0.072264425	-0.0875556907982711	0.0076515965080193
1694	CCDC175	EXC	-0.18558219	3.7034769e-16	-0.0901745607940705	0.007653692001035
1695	ZNF304	EXC	-0.18552852	9.9905565e-06	-0.0123374425215894	0.0076895278598002
1696	UGDH	EXC	-0.18534303	0.0027242706	-0.0613046300882514	0.0077247698448827
1697	SPAG17	EXC	-0.18517172	0.00017427397	-0.272867638838813	0.0077497612338928
1698	KDM4D	EXC	-0.18511236	1.3158059e-07	-0.11667897123834	0.0077610088102297
1699	FNBP4	EXC	-0.18498182	0.0029632587	-0.247661736518753	0.0077622591970776
1700	PIP4K2C	EXC	-0.18496239	7.777078e-09	-0.0476497928162099	0.0077787914639386
1701	P3H3	EXC	-0.1849019	1.353642e-08	-0.0644682202183685	0.0077815799958967
1702	NECAB1	EXC	-0.18488127	5.260448e-12	-0.102187538643867	0.0077955540751682
1703	PLEKHM1	EXC	-0.18487835	5.3810545e-05	-0.184646402859153	0.0078169951801443
1704	ADCY7	EXC	-0.18451875	2.2742059e-14	-0.0795167565378438	0.0078388510337845
1705	TTLL1	EXC	-0.18445086	0.26152122	-0.136131258606742	0.0078910416575835
1706	ANKRD6	EXC	-0.18443227	1.1538062e-09	-0.0629355769902151	0.0079036669987682
1707	DRG2	EXC	-0.18442416	0.17718275	-0.0344174265311267	0.0079185172785398
1708	TCF25	EXC	-0.1844114	0.00042207268	-0.231215846743987	0.0079328226563865
1709	KCNJ4	EXC	-0.18428612	9.552924e-05	-0.01325617397944	0.0079368678476292
1710	RMDN2	EXC	-0.18420148	7.6194607e-07	-0.316490333599442	0.0079531590483443
1711	UPP1	EXC	-0.18418026	0.00010583771	-0.209840348969035	0.0079724641630998
1712	OTUD6B	EXC	-0.1841144	2.6020654e-17	-0.0829503588390392	0.007984781266068
1713	CYB561	EXC	-0.18411118	3.2791492e-11	-0.106210726625217	0.0080891396114654
1714	TAF12	EXC	-0.18410027	1.663615e-16	-0.0029623445203703	0.0081068059260184
1715	WBP1L	EXC	-0.18408203	0.042953186	-0.116550844710194	0.0081130445545311
1716	HMGCS1	EXC	-0.18407893	0.0020743574	-0.042061004399051	0.0081161288524176
1717	TRIM26	EXC	-0.1838336	0.00052496616	-0.0956720087822061	0.0081310156008544
1718	PSMB10	EXC	-0.18361759	4.0211283e-09	-0.0141454789247835	0.0081314028294843
1719	TC2N	EXC	-0.18357158	8.445299e-11	-0.110672115968746	0.0081340486558422
1720	GJC1	EXC	-0.18355918	1.4714749e-07	-0.0647107263850297	0.0081378264499601
1721	EIF2B3	EXC	-0.18338835	2.8587105e-10	-0.0444009936998215	0.0081429628919371
1722	GSDMB	EXC	-0.18333673	6.6345285e-07	-0.0865463713621576	0.0081516669411826
1723	KIAA1614	EXC	-0.18323314	8.580589e-09	-0.231536997839123	0.0081516669411826
1724	ZNF48	EXC	-0.18312764	0.06683904	-0.0358068312289294	0.0082190205979436
1725	CELF4	EXC	-0.18312746	9.471158e-14	-0.067831813158179	0.0082212322165152
1726	SYNPO	EXC	-0.18304908	3.9465133e-12	-0.274742279581636	0.0082212322165152
1727	USP37	EXC	-0.18292156	1.2882276e-18	-0.0746976453382047	0.0082270531828947
1728	SRCAP	EXC	-0.18287575	1.2316191e-08	-0.0913872568368713	0.0082964734775784
1729	SPATC1L	EXC	-0.18260956	1.7423512e-08	-0.220159272191608	0.0083680825969491
1730	GOLT1A	EXC	-0.18260658	1.6468116e-10	-0.142522943024377	0.0083732117355837
1731	VCP	EXC	-0.18251783	1.923942e-11	-0.0477083814199282	0.0084387357786507
1732	DSTYK	EXC	-0.1824534	7.4802475e-09	-0.0681449612363512	0.0084399391947286
1733	CLSTN3	EXC	-0.18244314	0.43424043	-0.187785578126072	0.0084640575790699
1734	CGREF1	EXC	-0.18244219	0.0128652	-0.0302796239229022	0.0084850820425537
1735	LHX9	EXC	-0.18239415	7.280325e-05	-0.247921647448467	0.0084885422285316
1736	PGD	EXC	-0.18237078	0.00031984443	-0.118023239072308	0.00851176168155
1737	RHBDL2	EXC	-0.18221831	0.035066374	-0.143821836576153	0.008542387484044
1738	SAMD14	EXC	-0.18211937	2.2739682e-08	-0.0188653899443239	0.0085466244038875
1739	EXOC8	EXC	-0.1820972	1.9405585e-11	-0.0153802184204382	0.0085556109378978
1740	RNF139	EXC	-0.18203354	0.8267751	-0.0391564121051903	0.0086100271957583
1741	TAGLN3	EXC	-0.18193054	3.0537954e-05	-0.178816886370674	0.0086160492055506
1742	GYS1	EXC	-0.1819092	1.0821131e-11	-0.145464631927025	0.0086523574613182
1743	KIAA0930	EXC	-0.18190289	1.4346319e-09	-0.310766726868339	0.0086523574613182
1744	REL	EXC	-0.1817708	8.846438e-29	-0.0839078265390453	0.0086767990968624
1745	PLGLB1	EXC	-0.18170851	8.7758143e-13	-0.0189789531409612	0.0086813273465217
1746	APBB1	EXC	-0.18169093	0.81718016	-0.217268217321313	0.0087137740018914
1747	DDOST	EXC	-0.1816279	4.3693586e-20	-0.0393636401795386	0.0087182151250004
1748	DERL1	EXC	-0.18156648	1.6404148e-05	-0.177844814606664	0.0087182151250004
1749	RAB27B	EXC	-0.18145764	7.001943e-08	-0.0005279232795132	0.0087499852515175
1750	LOXL2	EXC	-0.18145645	0.0002942033	-0.129414703393328	0.0087745197204283
1751	ZNF774	EXC	-0.18102252	1.4699631e-06	-0.0515181700604912	0.0087915487890353
1752	GINM1	EXC	-0.18100736	5.367279e-15	-0.0412532454257377	0.0088238719445785
1753	SEMA4A	EXC	-0.18089437	0.28767046	-0.254002552246084	0.0089050916708935
1754	VGF	EXC	-0.18088186	1.2101997e-09	-0.0200328957292379	0.0089343187483954
1755	AQR	EXC	-0.18079025	1.2501256e-10	-0.0085820370882414	0.0089490278992288
1756	PPM1G	EXC	-0.18078554	7.9509744e-05	-0.0822867356936348	0.0089590149439296
1757	EFCAB1	EXC	-0.18071735	7.465886e-05	-0.393715107260238	0.0089791785272112
1758	USP25	EXC	-0.18070853	5.0143176e-06	-0.0776769925671825	0.0089990070701335
1759	POLR2J	EXC	-0.18064976	0.064250514	-0.0035652699294027	0.0090490290795168
1760	SLC39A14	EXC	-0.18060058	8.870471e-11	-0.0997213135874805	0.0090949070700474
1761	C16orf46	EXC	-0.18050027	0.45064837	-0.0404392187878159	0.0090977014080796
1762	LEO1	EXC	-0.1804151	2.2264373e-09	-0.0651990773581204	0.0091234062346351
1763	MYRFL	EXC	-0.18035966	1.4589083e-09	-0.387594885301212	0.009124142142372
1764	TMEM9B	EXC	-0.18033388	5.8031763e-27	-0.020782907626657	0.0092093240499233
1765	DUOX1	EXC	-0.18024874	2.9230998e-08	-0.015341757561449	0.0092363808899648
1766	ZZEF1	EXC	-0.18021911	1.2867839e-10	-0.265511128675688	0.0092683872794936
1767	RNF146	EXC	-0.18019485	6.9856317e-12	-0.321914057367335	0.0092765726455433
1768	NDST1	EXC	-0.18002862	2.3302898e-13	-0.264303907562195	0.0093165776462755
1769	EME2	EXC	-0.1798749	0.16862729	-0.0239974627523278	0.0093313117931087
1770	BRPF1	EXC	-0.17975378	0.0027693731	-0.0092660364696711	0.0093400123383218
1771	ZNF347	EXC	-0.17954552	2.3915248e-07	-0.0402942665669149	0.0093412167989808
1772	TTC4	EXC	-0.17939544	4.3144777e-09	-0.0412738190403232	0.009364371306074
1773	CAPZA1	EXC	-0.17909396	1.3691952e-07	-0.127462907777124	0.0094905836646287
1774	SOCS4	EXC	-0.17908144	1.9179825e-07	-0.125014972193975	0.0094989991698449
1775	ZNF207	EXC	-0.1789074	8.393859e-09	-0.318833801114823	0.0095532565797894
1776	ANKRD13C	EXC	-0.17884469	0.2163772	-0.098976276568485	0.0095671844199016
1777	SHISA5	EXC	-0.17845067	2.340604e-26	-0.0269985905017714	0.0096492469767918
1778	ATP6V1B2	EXC	-0.17828655	3.444272e-10	-0.1633187418444	0.0096673897887868
1779	TSPAN31	EXC	-0.17818856	1.8600027e-05	-0.032755115045594	0.0096673897887868
1780	RAB29	EXC	-0.17805481	0.00011435521	-0.10264840812223	0.0096787934179052
1781	SEC61A2	EXC	-0.17774992	1.3418451e-14	-0.220455073472344	0.0097347123747127
1782	KIAA1328	EXC	-0.17773464	3.3728213e-17	-0.10865381385734	0.0097737215749298
1783	OLFM1	EXC	-0.17747164	2.5590547e-08	-0.261878162991441	0.0097792299537719
1784	PRMT5	EXC	-0.17746735	0.0005279318	-0.0462200944351037	0.0097802084799027
1785	TBC1D32	EXC	-0.17746627	9.458005e-07	-0.101757721041162	0.0097858372149032
1786	CDK9	EXC	-0.17722678	2.9387042e-20	-0.0485321599034458	0.0098174017668748
1787	G3BP1	EXC	-0.17719233	1.0421885e-15	-0.100827234612761	0.0098174017668748
1788	NIPA2	EXC	-0.1771779	1.315608e-08	-0.112688318909486	0.0098174017668748
1789	NECAP1	EXC	-0.17713273	1.861936e-09	-0.0083442490350864	0.0098415736410602
1790	KIAA0895	EXC	-0.17701387	1.5232164e-08	-0.164851320444057	0.0099216200667723
1791	TMEM39B	EXC	-0.17693055	2.058191e-06	-0.0834951755120799	0.0099380191320177
1792	DENND1A	EXC	-0.17691672	5.244452e-11	-0.0382280553752512	0.0099540931080342
1793	ZWILCH	EXC	-0.176898	0.0006713144	-0.234998889472541	0.0099608098326038
1794	ADAMTSL1	EXC	-0.17657685	1.11543415e-07	-0.292636296576643	0.0099684280474579
1795	STX4	EXC	-0.17654693	3.824365e-08	-0.0184182332799973	0.0100176062667236
1796	BTG2	EXC	-0.17635441	2.6848692e-08	-0.0038618387026074	0.0100241220275396
1797	POLR3H	EXC	-0.17607838	1.2754179e-09	-0.0082076959193224	0.0100241220275396
1798	TIAL1	EXC	-0.17598677	2.642393e-19	-0.0740015925396409	0.0100241220275396
1799	HIRA	EXC	-0.17594242	4.207004e-11	-0.1406510806252	0.0100286206296487
1800	DISP3	EXC	-0.17585695	1.0921244e-10	-0.137014479367727	0.0100821846792636
1801	CHMP1B	EXC	-0.17585278	0.37021494	-0.108827477221875	0.0100843165279878
1802	ISG20L2	EXC	-0.17579365	0.0013633777	-0.0918148813754667	0.0102132569097546
1803	LARP1B	EXC	-0.1756959	5.7927805e-06	-0.0941325125436867	0.0102497257568815
1804	SNTA1	EXC	-0.17561507	1.3874247e-05	-0.123360194623731	0.0102763393586714
1805	LHFPL2	EXC	-0.17546964	4.0010866e-11	-0.341147980716952	0.0102932359854227
1806	SYT9	EXC	-0.17540336	2.761469e-06	-0.0706366484975645	0.0102932359854227
1807	FIP1L1	EXC	-0.17539975	2.0060193e-12	-0.110283682226962	0.0103312214362673
1808	SIK2	EXC	-0.17534506	0.00013107377	-0.203505890282413	0.0103344271430227
1809	SPOCK2	EXC	-0.17521167	0.0047592223	-0.181487346155667	0.0103887668520994
1810	EP400	EXC	-0.17510611	5.434381e-12	-0.232313336297451	0.0103893998373086
1811	SHC1	EXC	-0.17505074	4.7085914e-06	-0.239151462150421	0.0104190437118694
1812	LYST	EXC	-0.1750102	1.6564001e-09	-0.0098151222573532	0.0104191879062328
1813	ZNF79	EXC	-0.17499453	1.1738374e-11	-0.0973296820053103	0.0104389092659123
1814	KMT2B	EXC	-0.17495155	0.18854375	-0.0756519028776497	0.0104713626220756
1815	CDC42SE2	EXC	-0.17485476	0.22065265	-0.046210971136273	0.0105011158652219
1816	HSPA4	EXC	-0.1748451	5.123259e-06	-0.0982457857419633	0.0105137288353991
1817	SLC9A5	EXC	-0.1748302	1.71357e-08	-0.0983692913074647	0.0105335998190984
1818	PCSK1	EXC	-0.1747837	0.00041599336	-0.0287269765925072	0.0106090238562888
1819	SAMD8	EXC	-0.17466378	5.873782e-08	-0.257441239353773	0.0106338146499972
1820	MAST3	EXC	-0.17452312	0.959428	-0.286011070821306	0.0106905814834291
1821	DCAF6	EXC	-0.17411211	4.02127e-13	-0.0594701605252581	0.0106949389203005
1822	CYP46A1	EXC	-0.17409873	9.0762484e-07	-0.170861708301965	0.010719714606192
1823	TANC2	EXC	-0.17402697	0.00022571895	-0.0578033944043224	0.0107197396848665
1824	SLC2A4RG	EXC	-0.17394394	2.6755702e-08	-0.129956359667879	0.0107246702530341
1825	COPS2	EXC	-0.17391896	2.6570104e-10	-0.0177841917294517	0.0107379657567414
1826	VAMP3	EXC	-0.17387068	3.713712e-08	-0.0618977471672872	0.0107646840810698
1827	CCDC125	EXC	-0.17386532	0.1865007	-0.0339996640078595	0.0107753097525128
1828	ZNF407	EXC	-0.17357635	1.9819554e-19	-0.0797256690141399	0.010785693516851
1829	CASKIN1	EXC	-0.17354435	3.3722262e-08	-0.285887232494068	0.0108628644777464
1830	UBTD2	EXC	-0.1735416	8.655449e-11	-0.228148803632102	0.0108987057502324
1831	METTL22	EXC	-0.1734567	8.846279e-14	-0.094382857629823	0.0109238647610958
1832	CHFR	EXC	-0.17330933	7.648537e-05	-0.0627475107251989	0.0109350183220078
1833	MOB1A	EXC	-0.17323577	2.5081063e-05	-0.0507848419995951	0.010987678702672
1834	SIPA1L1	EXC	-0.17314339	0.0026144	-0.0656085153235377	0.0109882698815003
1835	PPP1R10	EXC	-0.17314124	2.4336943e-05	-0.0159635956272191	0.0110248988416982
1836	UBR1	EXC	-0.17312491	3.4817717e-06	-0.0575414708899045	0.0110603709251257
1837	PTBP1	EXC	-0.17301702	1.8605638e-06	-0.0809935448802529	0.0110845885953575
1838	GMCL1	EXC	-0.17293715	0.0017603963	-0.14922846304517	0.0111818437528704
1839	CENPP	EXC	-0.17293023	5.33834e-15	-0.172284553539717	0.0112590138583595
1840	ANO3	EXC	-0.17282718	5.824267e-09	-0.181725601336863	0.0113108276275733
1841	PLEKHA3	EXC	-0.1728077	0.06933417	-0.0633375626070187	0.0113186424561265
1842	RABEP2	EXC	-0.17259485	2.134886e-09	-0.0327150755149787	0.0113793578530336
1843	WDR20	EXC	-0.17259282	8.035082e-11	-0.291734125674598	0.011399473717604
1844	GPR89A	EXC	-0.17252856	4.8822046e-10	-0.190578052631679	0.0114597237830559
1845	PRSS51	EXC	-0.17252433	7.417685e-07	-0.340940874145928	0.0114601546244669
1846	SLC22A25	EXC	-0.17250556	2.3627637e-15	-0.310482915371622	0.0114717356694365
1847	TCF20	EXC	-0.17203319	1.2802796e-10	-0.064313431210655	0.0114735505212662
1848	TMEM242	EXC	-0.17196572	0.0005868608	-0.105294335991545	0.0115006608387247
1849	ZFAND2B	EXC	-0.1718123	0.71285796	-0.0622218833660246	0.0115006608387247
1850	IFI16	EXC	-0.1716708	7.7734156e-05	-0.438495485075063	0.0115126803957259
1851	UNC45A	EXC	-0.17157173	0.7025941	-0.0321259102427316	0.0115126803957259
1852	MIER1	EXC	-0.17151845	1.0836832e-16	-0.0903677012755582	0.0115469462820683
1853	TERF1	EXC	-0.17131758	1.9542286e-11	-0.0010411345609542	0.0115871731583161
1854	LTBP4	EXC	-0.17131376	8.54911e-06	-0.203054111439694	0.0116367097876995
1855	TBC1D24	EXC	-0.17130029	1.8140894e-06	-0.0530867257365584	0.0116486048184825
1856	LRGUK	EXC	-0.17124033	1.968722e-07	-0.289666335973165	0.0116891771252616
1857	GDAP1L1	EXC	-0.17123938	0.054708954	-0.190402736115595	0.0117454977662076
1858	GPATCH8	EXC	-0.17123115	1.7631245e-10	-0.0966310867048072	0.0118550241517013
1859	CAMKV	EXC	-0.17100668	0.00049116014	-0.172279126977707	0.0118986279405119
1860	GLRA3	EXC	-0.17097926	2.3290276e-08	-0.214640810528378	0.0119026135693756
1861	TMEM159	EXC	-0.17091173	2.0303004e-08	-0.009735924370012	0.0119130320369705
1862	TDG	EXC	-0.17082071	2.87255e-19	-0.114010277540688	0.0119864299647637
1863	RTN4R	EXC	-0.17076886	6.210443e-08	-0.025866829926268	0.0120656528480784
1864	RTP5	EXC	-0.17035246	4.236205e-08	-0.0208444540609699	0.0120656528480784
1865	TMEM121	EXC	-0.17034626	1.717562e-07	-0.0623561148287004	0.0120656528480784
1866	SMARCB1	EXC	-0.1703186	0.9925196	-0.063074220291917	0.0121426174060846
1867	NAT14	EXC	-0.17015362	0.46722913	-0.0776410532616288	0.0121953986827008
1868	HSPB11	EXC	-0.170035	3.5753036e-08	-0.0760153964652854	0.0122080357361129
1869	TNKS1BP1	EXC	-0.16985834	4.6088963e-14	-0.178852753979292	0.0122317395320847
1870	LRRC8A	EXC	-0.16977286	0.044633105	-0.0729597386711563	0.0122700999033337
1871	PPP2CB	EXC	-0.16974604	3.1057429e-15	-0.211435501142243	0.0122768549156812
1872	ARSB	EXC	-0.1696204	4.256291e-05	-0.191774423599226	0.012304507414147
1873	SPDYA	EXC	-0.1695602	9.6239724e-08	-0.213155458572865	0.0123387586816838
1874	NSD2	EXC	-0.16932327	8.293535e-08	-0.154342739883731	0.0123812718357605
1875	THAP9	EXC	-0.16923797	9.199386e-08	-0.0924953880212764	0.0126078101133007
1876	LYSMD3	EXC	-0.16922617	1.3467923e-12	-0.0310419728475029	0.012635863552303
1877	ZNF713	EXC	-0.16917896	4.496066e-10	-0.0999409590717146	0.0126728078631649
1878	C2CD5	EXC	-0.16913426	0.00026908226	-0.0184197564314257	0.0127669701458407
1879	SH3D19	EXC	-0.16910195	0.056535263	-0.298951325456466	0.0127803734043358
1880	PRPF38A	EXC	-0.1690979	4.5132756e-06	-0.0236377162063477	0.012860289874077
1881	UBXN4	EXC	-0.1689977	6.8168793e-10	-0.0002132315031877	0.0128886227459234
1882	WSB1	EXC	-0.16862774	5.7286566e-06	-0.0633533267402937	0.0129243130884251
1883	FYTTD1	EXC	-0.1686061	3.875605e-13	-0.112938258929012	0.0129415588988893
1884	KAT5	EXC	-0.16851169	3.03145e-11	-0.0064351586948011	0.0129687806953846
1885	PCDH20	EXC	-0.16827083	8.622508e-08	-0.0594932267535456	0.0129722124540544
1886	PPP4R1	EXC	-0.16823041	2.9030756e-05	-0.0501564481363315	0.0129971869669293
1887	APOL2	EXC	-0.16815054	4.2762007e-09	-0.0735813178308802	0.0130998400731084
1888	GRK6	EXC	-0.16813946	0.030115258	-0.0497382160568913	0.0132945632984082
1889	TULP4	EXC	-0.16806233	0.00015438894	-0.004486636482369	0.0133131035639452
1890	NPDC1	EXC	-0.1680299	9.708025e-08	-0.0392027622685398	0.0133707033152531
1891	COL23A1	EXC	-0.1678896	0.07135365	-0.112126231805258	0.0134039340804791
1892	DDN	EXC	-0.1678567	0.6722908	-0.0880005385443663	0.0134039340804791
1893	GSK3B	EXC	-0.16785493	3.7110857e-12	-0.0753724944036751	0.0134039340804791
1894	LIG1	EXC	-0.16779637	7.25988e-07	-0.155052766343449	0.0134039340804791
1895	ZNF160	EXC	-0.1677329	9.571048e-12	-0.172195818821308	0.0134763273556848
1896	DSC2	EXC	-0.16769218	0.00042618698	-0.143351363727967	0.0134820552824666
1897	L3HYPDH	EXC	-0.16765928	4.944324e-18	-0.22482672553815	0.0135326598147282
1898	ZDHHC18	EXC	-0.16764355	0.00083451974	-0.239979324285618	0.0135619527799417
1899	NR2C1	EXC	-0.16755438	1.00519384e-10	-0.0254905532214611	0.0135697081831203
1900	ILF3	EXC	-0.16753387	0.50706506	-0.1008494840894	0.0135900635034383
1901	BRD7	EXC	-0.16749406	0.0002580462	-0.237037342952458	0.0136058346330047
1902	SPOCK1	EXC	-0.16727781	6.8689075e-11	-0.311522874840828	0.0136124314409903
1903	UBE2D2	EXC	-0.16712809	0.00018897065	-0.0094973106585367	0.0136224197243612
1904	NADK	EXC	-0.16708809	1.454425e-08	-0.0454460004590379	0.0136494200392168
1905	ARL14EP	EXC	-0.16693407	2.824473e-15	-0.172140452124096	0.0136931700540749
1906	TRIM65	EXC	-0.1669215	2.113065e-05	-0.0093785213914498	0.0137125142319836
1907	DHX38	EXC	-0.16661811	0.0051190285	-0.0273494983603311	0.0137284804472566
1908	TAF4	EXC	-0.16659284	2.4228674e-08	-0.272483399561184	0.0138621021760511
1909	ENSA	EXC	-0.16651511	0.17498614	-0.0580235997107497	0.0138909721336158
1910	SGIP1	EXC	-0.1663999	1.0314471e-09	-0.04230250994115	0.013898580510159
1911	RFC3	EXC	-0.16618836	2.7891912e-07	-0.266269699267442	0.0139425414306924
1912	ATP2B1	EXC	-0.16610527	1.495928e-07	-0.0461862886734679	0.0140592172783229
1913	CENPW	EXC	-0.16596782	1.09222334e-07	-0.0434629843620628	0.0142032296715854
1914	MTMR14	EXC	-0.16593754	1.1369922e-07	-0.131987151572917	0.014250323412966
1915	STIP1	EXC	-0.16590214	1.4103331e-05	-0.0093734934965178	0.0143074690682177
1916	NR3C2	EXC	-0.16589475	0.008639596	-0.0636589301440074	0.0143335110924121
1917	RCE1	EXC	-0.16578937	3.7934603e-06	-0.0447196630053916	0.0143669136919037
1918	BAG1	EXC	-0.16577351	8.902521e-08	-0.0174513403204945	0.0144280615680127
1919	CREBZF	EXC	-0.16570473	0.00040949098	-0.0156825794918896	0.0144280615680127
1920	AGPAT3	EXC	-0.16569448	4.5705532e-05	-0.138951211644875	0.0144544618210096
1921	NCKAP5L	EXC	-0.16560197	1.1480425e-06	-0.174634594296205	0.0144794112471638
1922	NFRKB	EXC	-0.16553259	0.45665485	-0.0872123650829149	0.0144794112471638
1923	CAP1	EXC	-0.16545689	1.7948864e-07	-0.0763285443905762	0.0144816385809268
1924	SLC6A7	EXC	-0.16544259	5.6407272e-05	-0.113861824639038	0.0145040881362567
1925	TTYH1	EXC	-0.16537511	4.023894e-05	-0.0496287976746257	0.0145388630380604
1926	BZW1	EXC	-0.16536522	0.09656443	-0.203919834825596	0.0145609959141843
1927	RBFOX3	EXC	-0.16534543	1.6699054e-05	-0.0709316241858335	0.0145704699014276
1928	LONRF1	EXC	-0.16498387	3.2382545e-06	-0.0403222286634421	0.0146654653834512
1929	TMED5	EXC	-0.16495633	0.0012331058	-0.0379416869890859	0.0146654653834512
1930	EPHX1	EXC	-0.16494262	2.0153805e-06	-0.0457384531854168	0.0146765370169649
1931	IMPAD1	EXC	-0.16493392	2.8936995e-07	-0.0005523791821184	0.0146765370169649
1932	PATJ	EXC	-0.16485703	2.1633292e-05	-0.122659951968636	0.0146960419412323
1933	HOMER2	EXC	-0.164783	5.253158e-07	-0.0531607186524128	0.0147071186493336
1934	TCF3	EXC	-0.16476321	0.5275066	-0.177031849426147	0.0147270940713545
1935	USP12	EXC	-0.16466337	2.1496822e-08	-0.240188017363162	0.0147865602400572
1936	PPP1R1B	EXC	-0.1646452	4.4656122e-07	-0.0309325708589106	0.0148255271828609
1937	ARFGEF1	EXC	-0.1644052	1.5668663e-14	-0.237166412421359	0.0148406230120037
1938	EIF3E	EXC	-0.16440219	2.7221574e-09	-0.208003037434953	0.0148912508747072
1939	C2CD2	EXC	-0.16427511	4.9198977e-08	-0.119746954120327	0.0149271718139795
1940	C1orf54	EXC	-0.16424814	7.079119e-15	-0.0177656401641647	0.0149564058297003
1941	RNF150	EXC	-0.16416717	0.0037220882	-0.0523871427634415	0.0149750581326005
1942	SAP30BP	EXC	-0.16415262	0.013954393	-0.174967946638175	0.0149750581326005
1943	CEBPG	EXC	-0.16392612	0.45291692	-0.0077611312747135	0.0150437803981113
1944	PHF1	EXC	-0.16391373	0.001186934	-0.0583029571358971	0.0151156615620755
1945	SLC4A3	EXC	-0.16378665	4.363549e-07	-0.066322527735723	0.0151551201884978
1946	B4GALT4	EXC	-0.16375196	1.77215e-05	-0.0850214062579793	0.0151612992207566
1947	EFCAB2	EXC	-0.16352436	2.5674519e-14	-0.264183626983659	0.0152087489545826
1948	AGBL4	EXC	-0.16335464	1.3371782e-12	-0.0550582445051067	0.0152674787601362
1949	BLCAP	EXC	-0.16317016	7.9208995e-08	-0.282201017466291	0.0152799683182422
1950	RAB10	EXC	-0.16306236	3.250693e-24	-0.34027373934169	0.0152826004488528
1951	TMEM135	EXC	-0.16301799	2.171267e-10	-0.0802910099369596	0.0152885599599381
1952	TRPV2	EXC	-0.16297853	1.0514844e-06	-0.0147570169938608	0.0153750581090151
1953	KIAA1586	EXC	-0.1628238	4.2745808e-07	-0.0085358036726944	0.0154490954978391
1954	ZNF589	EXC	-0.16273308	0.0009985378	-0.28081569301762	0.0155017319668541
1955	ARSG	EXC	-0.16272354	3.0515464e-06	-0.102721662074975	0.0155169398805506
1956	YES1	EXC	-0.16261679	2.6081042e-07	-0.354716490613965	0.0155243539948345
1957	ZNF778	EXC	-0.16254038	2.880456e-09	-0.105513174123629	0.0157449471577355
1958	CLCN6	EXC	-0.16247821	6.7907973e-07	-0.0671394392031672	0.0157902266409407
1959	TBC1D10A	EXC	-0.16245127	9.7282085e-05	-0.116527847034259	0.0157902266409407
1960	NCOR1	EXC	-0.16242471	3.7505514e-15	-0.0044470575528947	0.0158909896653458
1961	CORO1A	EXC	-0.16238028	6.199366e-09	-0.0539132085718613	0.0159723235285147
1962	SLC6A16	EXC	-0.16233376	8.0466477e-13	-0.180864279378655	0.0160397558341467
1963	NOMO2	EXC	-0.16231436	1.280218e-10	-0.10783898824084	0.0160705432828305
1964	SYT17	EXC	-0.16219509	6.1099877e-07	-0.0713124199115924	0.0160793957482462
1965	TJP2	EXC	-0.16218853	0.0044349004	-0.0131181307470982	0.0162123190506816
1966	ARHGEF18	EXC	-0.16204894	0.0010754532	-0.234744518422391	0.0162204861944077
1967	VPS28	EXC	-0.16198659	0.005444101	-0.0561232272517754	0.0162227744562382
1968	CHMP4A	EXC	-0.1618669	8.111389e-08	-0.130337503153082	0.0162746396250763
1969	LARP4	EXC	-0.1618669	0.018350525	-0.262874813069998	0.0162746396250763
1970	GRIP1	EXC	-0.16177756	1.676106e-12	-0.0805913040381512	0.0162773038961124
1971	ZNF268	EXC	-0.16173697	0.3334221	-0.174685712837439	0.0162893978259874
1972	CUEDC1	EXC	-0.16172981	5.7665372e-11	-0.171354574346085	0.0162960258127596
1973	GABPB2	EXC	-0.16171676	2.5613904e-09	-0.233795034497421	0.0164416013452725
1974	FDFT1	EXC	-0.16162181	0.72490203	-0.199777307370265	0.0164460744382208
1975	BDKRB2	EXC	-0.16155577	4.8655634e-06	-0.0070030666030146	0.016471961353645
1976	HID1	EXC	-0.1613214	5.233821e-14	-0.0475832111508667	0.0165208677351487
1977	ABCG4	EXC	-0.16130087	2.3779223e-14	-0.0181410647614045	0.0166129202070893
1978	ZNF638	EXC	-0.16117501	0.0007176064	-0.0532905333128326	0.0166616676276737
1979	ST6GALNAC3	EXC	-0.16117394	8.8488986e-07	-0.170862308314359	0.0166746036607699
1980	TSHR	EXC	-0.161125	1.2096563e-12	-0.178077121502385	0.0168423704870893
1981	PPP1R12C	EXC	-0.16084746	2.8624962e-13	-0.0114661806201802	0.0168859170329627
1982	FLCN	EXC	-0.1605215	4.7685084e-05	-0.18108686177358	0.016917147198482
1983	VMP1	EXC	-0.16048336	3.5610036e-08	-0.04237285292698	0.0169632843755654
1984	NRIP3	EXC	-0.16044545	8.274499e-06	-0.232094506969911	0.0170304367969529
1985	LRRC69	EXC	-0.16029239	1.695251e-09	-0.0223710637154705	0.0170392066667586
1986	GABRB3	EXC	-0.16023934	2.3944063e-08	-0.051130031333237	0.0170460275964703
1987	GNB1L	EXC	-0.16003013	3.1563285e-08	-0.186292066261529	0.017059162378926
1988	B3GNT2	EXC	-0.15997589	1.1948382e-05	-0.20954712856383	0.0171751707982022
1989	HAGHL	EXC	-0.15997207	5.1594466e-09	-0.0264149603622905	0.0172115879050929
1990	RAB2B	EXC	-0.15990782	0.00022512414	-0.0691477041878396	0.017226690196832
1991	RNF40	EXC	-0.15989518	2.0273522e-10	-0.0073435465391074	0.0172884254037429
1992	CSNK2A1	EXC	-0.15967232	1.6374251e-07	-0.221930650658095	0.0173452265658726
1993	THAP4	EXC	-0.1595583	3.7211867e-10	-0.0083129531632957	0.0174076784363954
1994	HIP1R	EXC	-0.15944046	1.7341307e-07	-0.0915050190479538	0.0174757153836394
1995	PRKRIP1	EXC	-0.15908408	3.7858997e-06	-0.126036196550186	0.0174888274557852
1996	RIMKLA	EXC	-0.15895915	2.1060358e-09	-0.0272128749101106	0.0175133342538399
1997	ZNF140	EXC	-0.1588918	1.735858e-06	-0.253475678738729	0.017642857661192
1998	EIF3B	EXC	-0.15887672	1.517403e-08	-0.0705519865983767	0.0178967580702588
[truncated: 68,319 more rows]
