# Supplementary material for: Central amygdala single-nucleus atlas reveals chromatin and gene transcription dynamics in human alcohol use disorder
Source: Nat Commun. 2026 Jan 19;17:1634. doi: 10.1038/s41467-026-68351-1 (PMC12905162; doi:10.1038/s41467-026-68351-1)
Supplement: Supplementary file 3 — Supplementary Data 1-37 [file 41467_2026_68351_MOESM3_ESM.zip › Supplementary Data/Supplementary Data 3.csv]

	Genename	Celltype	MAST FC	MAST FDR
0	SPON1	EXC	-0.46323181925345	1.5683861628195e-124
1	MEGF11	EXC	-1.64537922859998	7.54813348361943e-103
2	SCN1A	EXC	1.8520737403217	1.02142974054553e-97
3	UNC5D	EXC	1.15260946939719	1.66865754320309e-97
4	PTK2	EXC	-0.34715834835958	1.1043380214096e-84
5	NKAIN3	EXC	-1.22579304344463	1.82293367596126e-84
6	CDH12	EXC	0.742025288393842	3.705977312704e-83
7	COL25A1	EXC	-0.96133256059721	7.675913419509779e-80
8	CCBE1	EXC	-0.989037198576272	3.7111043216308295e-77
9	PCDH15	EXC	-2.34515843644144	3.7111043216308295e-77
10	CHRM2	EXC	1.5924790430907	1.61466891974663e-76
11	SLIT3	EXC	-0.756566415487978	4.40361000984985e-75
12	NRXN3	EXC	0.63704127703906	3.997756338711e-74
13	ZFPM2	EXC	-1.07578047863148	3.997756338711e-74
14	FMN1	EXC	1.0824982290742	8.49776775310225e-70
15	FUT9	EXC	0.850567551404508	5.2620380239165204e-68
16	SYN2	EXC	-0.401201218436302	6.36443935896706e-68
17	PTPRT	EXC	2.08198453715958	6.49702896173239e-68
18	PRSS12	EXC	-0.284388099797089	8.131822747589201e-68
19	PLCG2	EXC	0.361110923446702	3.19818091499721e-67
20	ZDHHC14	EXC	-0.465881900524147	5.92363684601021e-66
21	PARD3	EXC	-1.58316236946386	1.1802339267689701e-65
22	ARHGAP18	EXC	-0.855139415397991	1.71379290705561e-65
23	ANKRD33B	EXC	-0.973282767204295	2.54515050946586e-64
24	SEMA6D	EXC	1.73136436100563	4.78761505707433e-64
25	UTRN	EXC	1.58862359170364	2.98228946729018e-63
26	CAMK2D	EXC	-0.415452363306786	5.68662635891834e-62
27	PRKAG2	EXC	-0.416884155145762	3.41800203008713e-61
28	SLC24A3	EXC	-1.16407220170126	3.7031185704972704e-61
29	ST8SIA1	EXC	1.2611444475583	4.81435165683916e-61
30	LRRTM4	EXC	-1.10925341037224	1.41240108403203e-60
31	CAMK1D	EXC	-0.540825691546093	1.84712120445066e-60
32	ADCY2	EXC	1.6459533730902	5.50506026413361e-60
33	CNTNAP3B	EXC	0.55310840207826	6.11626918150752e-60
34	NCALD	EXC	1.30971426655746	9.880818097867231e-60
35	FAM189A1	EXC	-1.03803895007707	8.55253325099968e-59
36	KLHL32	EXC	0.813649191197442	1.42614382240611e-58
37	XKR6	EXC	1.74334275555081	4.52632384395286e-58
38	CDH13	EXC	-1.10180382697383	6.11702897442533e-58
39	VSNL1	EXC	0.894553570902017	8.87432543177724e-58
40	GMDS	EXC	-0.371922534868382	1.4070949352924e-57
41	ACVR1	EXC	-1.1393076960483	1.88212703537061e-57
42	EPHA7	EXC	0.65370747167264	1.3488134280810899e-55
43	GABRB2	EXC	1.1750811119562	4.62354382606464e-55
44	GRIA4	EXC	0.580511407045144	4.62354382606464e-55
45	SUSD4	EXC	-0.801547240335027	7.43640244235324e-55
46	SCG2	EXC	0.965511778666853	7.70485647757818e-54
47	GAB1	EXC	0.840559186072754	2.1910448468037903e-52
48	TET3	EXC	-0.687083010707686	2.46028067217964e-52
49	FAM135B	EXC	-1.10226704469318	3.5072211151499e-52
50	TNR	EXC	-0.399712852193113	4.9557548900569406e-52
51	CSMD2	EXC	-0.410880720098124	2.86447500582686e-51
52	FRAS1	EXC	1.58697937253349	4.0409454452080996e-51
53	DOCK4	EXC	-0.419809551223734	4.59756138754002e-51
54	SYNJ2	EXC	-0.970489581059785	1.2174919388742499e-50
55	ANKRD30BL	EXC	-0.323835348723993	1.44183165869021e-50
56	ANKRD30B	EXC	0.852109943807075	2.74452713190023e-50
57	COL4A2	EXC	-0.682422912499444	3.95620764597833e-50
58	EPHA3	EXC	1.34122028638268	8.75471533702426e-50
59	FAM126A	EXC	-0.709668480370377	1.20777184281294e-49
60	ALCAM	EXC	1.06091175627155	5.47168046455392e-49
61	IL1RAP	EXC	-1.07042624116623	7.36858425024784e-49
62	NKAIN2	EXC	0.449736378644578	2.29573177271189e-48
63	GALNT18	EXC	-0.583878235629236	3.01347665354983e-48
64	SASH1	EXC	1.05224923647697	8.659053454972719e-48
65	FOXO3	EXC	1.00756788196506	1.0958427021022e-47
66	TRHDE	EXC	0.372643303583036	1.6847983601719001e-47
67	COL24A1	EXC	0.348110519367379	2.6168182077704803e-47
68	CDH4	EXC	-0.732159182421982	1.18182614523721e-46
69	PRLR	EXC	-1.31078153093551	4.1850021836769e-46
70	GREB1L	EXC	-1.13089910537623	5.40914334550621e-46
71	CDH20	EXC	0.332729372022917	2.6363523615434102e-45
72	TACR3	EXC	-1.33863281119922	3.07255169219397e-45
73	APBA2	EXC	-0.425050863332411	4.4708346541977503e-45
74	COL4A1	EXC	-0.459875398762603	3.2244106838853604e-44
75	ROBO1	EXC	-0.48241684303947	4.29362510544927e-44
76	SAMD5	EXC	0.609044114104454	7.05043300240727e-44
77	CUX2	EXC	1.03868992517944	2.3625069606847e-43
78	HTR1E	EXC	1.25722495460843	4.41441208445482e-43
79	CBLN2	EXC	1.47231438672571	1.5723490087110798e-42
80	GRM3	EXC	1.00914739201149	7.61492982886936e-42
81	ATP8A1	EXC	0.303023785070673	1.20952954624892e-41
82	SEMA3A	EXC	0.323004062929931	1.45692685820923e-41
83	STMN1	EXC	0.555523567167854	7.56504046770166e-41
84	ST6GALNAC5	EXC	-1.77888420238977	7.70071567988073e-41
85	PALM2-AKAP2	EXC	0.327775526627276	1.4917541955635498e-40
86	SLC24A2	EXC	1.30394670225669	1.5200447601034198e-40
87	PRKCB	EXC	0.767793728519022	2.64741510606361e-40
88	RNF217	EXC	-0.672181584654108	3.7761882962977396e-40
89	SLC39A10	EXC	0.274524432727821	5.706860705661959e-40
90	BAIAP2	EXC	-0.659099375352269	6.5724529111176296e-40
91	ITPR1	EXC	0.472936354061146	6.5724529111176296e-40
92	PDYN	EXC	-2.1765776840818	9.093361442930829e-40
93	PRKCA	EXC	-0.492325995007285	1.28503332237217e-39
94	SPARCL1	EXC	0.626036405242752	1.28503332237217e-39
95	RALYL	EXC	0.345370019010433	1.67904815717563e-39
96	TOX	EXC	0.753219507972596	2.70090383212297e-39
97	OLFM3	EXC	0.46381694561949	3.47605487054116e-39
98	MCHR2	EXC	0.891676137565388	9.03087264093117e-39
99	NOVA1	EXC	0.531997834358613	9.73494005427755e-39
100	PDE7B	EXC	1.22720614836491	1.08373046633999e-38
101	SETBP1	EXC	0.296842902269631	1.16368014766299e-38
102	MYH9	EXC	-1.07929838080567	1.51535721026029e-38
103	RGS6	EXC	0.445282189836044	1.64697646094932e-38
104	SIPA1L2	EXC	-0.806990635498056	1.75261987794642e-38
105	POU6F2	EXC	1.90716960323019	1.76980890054075e-38
106	NCOA1	EXC	-0.275513794387489	2.50823202651331e-38
107	KCNC2	EXC	0.340390914636512	2.15762512137693e-37
108	MAGI2	EXC	0.324317480581403	3.01145453348629e-37
109	PTPRG	EXC	-0.331472636419296	3.04163713624116e-37
110	MTCL1	EXC	0.874205394916667	3.32975430506652e-37
111	MOXD1	EXC	-0.97878441729647	9.28226548419041e-37
112	HTR2A	EXC	1.09409231001011	1.2104851965476299e-36
113	EFCAB13	EXC	0.708489311633736	1.5532231018210397e-36
114	CACNB4	EXC	0.331042572864121	4.086040434158e-36
115	NFIX	EXC	-0.595727301061622	6.521004944053059e-36
116	GNG4	EXC	0.415261691193868	6.868306138672301e-36
117	EPB41	EXC	0.635745115790813	8.31042484648154e-36
118	PGAP1	EXC	-0.554431795092166	8.44999669020364e-36
119	PDE4B	EXC	0.768599278291645	1.11886247541978e-35
120	PHYHIPL	EXC	0.830279144525707	1.80995169232346e-35
121	CDH11	EXC	1.36180026671133	3.94621622166025e-35
122	AUTS2	EXC	-0.296905987414814	4.931659840332651e-35
123	NLK	EXC	0.4515229830576	5.53994861407189e-35
124	ELAVL2	EXC	0.986419496980838	5.54042536761509e-35
125	CALY	EXC	0.633609415097442	1.2174081723328399e-34
126	FBXW7	EXC	-0.409589532482684	1.7683551090862e-34
127	SH3BP4	EXC	-1.07356907382299	1.7683551090862e-34
128	TMTC2	EXC	0.437781232262984	1.3055677064667e-33
129	DNM3	EXC	0.430594447906239	2.1083358832081e-33
130	PPARGC1A	EXC	-0.979221681734192	3.9064858380696295e-33
131	RASGRF2	EXC	-1.32704562406152	5.24464518564933e-33
132	NRP1	EXC	-0.953904319271301	5.8231556671383e-33
133	POSTN	EXC	-1.74518709371143	6.83342088526999e-33
134	USP43	EXC	0.432551352625194	2.53875708208643e-32
135	LSAMP	EXC	-1.03813798139104	2.63773581631973e-32
136	ARPP19	EXC	0.529298244724577	3.39877144939178e-32
137	ZNF385D	EXC	0.917827296883774	4.31271675356556e-32
138	HDAC9	EXC	0.497136177213661	4.42454265148208e-32
139	GABRA1	EXC	0.74743484074988	5.00971641864495e-32
140	MGAT5	EXC	0.478178599509355	5.93817210275387e-32
141	UNC13C	EXC	0.86099325553668	7.59588697063264e-32
142	KCNMB2	EXC	0.457071092696951	9.86737327897922e-32
143	ENOX1	EXC	0.329449382326734	1.36182487568815e-31
144	PRKD1	EXC	0.849239934436625	2.04331697680763e-31
145	CDH6	EXC	2.31554505415844	3.29843766795575e-31
146	CALN1	EXC	-0.316175164259075	7.703778557713071e-31
147	PRAG1	EXC	-0.790138405165128	8.012309005234521e-31
148	IQCJ-SCHIP1	EXC	-0.461554452382831	9.12971257795015e-31
149	XYLT1	EXC	-0.783427913442009	1.5202618616299e-30
150	PDE4D	EXC	0.304145685760567	1.6521282021669798e-30
151	ATF7IP2	EXC	-0.503911835416496	3.9870263241210296e-30
152	LNX1	EXC	0.28914043890424	5.4727261845459294e-30
153	FAT4	EXC	-0.695325313635431	5.87215147213221e-30
154	LDLRAD3	EXC	-1.10735845593948	6.954199347730809e-30
155	TRPC4	EXC	-0.947326276856722	9.572142787444759e-30
156	PPM1L	EXC	0.629834195529479	1.25569089007922e-29
157	LGR5	EXC	-1.47584551751356	1.42983282799274e-29
158	PPIA	EXC	0.313937933030078	1.48688548937767e-29
159	BMPER	EXC	1.070212192341	1.90219268810771e-29
160	ARHGEF28	EXC	-0.978357187398602	1.91785160998966e-29
161	NTM	EXC	-0.737261899794129	2.2335222112017098e-29
162	UPP2	EXC	-0.640869114019777	2.31790420632253e-29
163	ZNF385B	EXC	0.417227302764493	3.00455535212288e-29
164	MARCKS	EXC	0.857341438371177	4.58347842395322e-29
165	PPP1R13B	EXC	-0.419703021900493	6.13608899504286e-29
166	CPNE4	EXC	0.912495927574065	6.87316909168321e-29
167	NF1	EXC	-0.26625112128987	7.3461370278923e-29
168	SERTM1	EXC	-0.370122407442399	8.896967598655779e-29
169	CDH9	EXC	-1.41844176609058	8.98336280360787e-29
170	RSPO3	EXC	-1.03018505474168	1.06473084985079e-28
171	ADCY8	EXC	-0.826601127127378	1.26986587052123e-28
172	FCHO2	EXC	0.620465344198847	1.35966322336241e-28
173	SLC4A7	EXC	-0.634658336063945	1.65805868892873e-28
174	SLC38A1	EXC	0.699506587276484	2.31760571206509e-28
175	FNDC3A	EXC	-0.333957474233356	2.5778607997538297e-28
176	SCN9A	EXC	0.896487890618645	3.21666499969267e-28
177	GRIN2A	EXC	-0.4648282063888	3.5772363419073e-28
178	KCND3	EXC	-0.291495679100803	3.89855738648161e-28
179	AMPH	EXC	-0.265311799236374	5.39481613913413e-28
180	PDZD2	EXC	1.09428995994102	5.792464341833769e-28
181	CTNNA3	EXC	0.740438081923021	8.25298770882382e-28
182	RGS20	EXC	-0.748333731263993	8.598009334927559e-28
183	PSME4	EXC	-0.530161161451769	1.01724794529842e-27
184	INPP4B	EXC	0.536335245667801	1.32387363378688e-27
185	PDE1C	EXC	0.618999223947899	1.44950838311185e-27
186	ANO4	EXC	-0.390149288881864	1.78644785311098e-27
187	RHOBTB1	EXC	0.821236357457468	1.85557376888091e-27
188	ATP8B1	EXC	0.898894684946946	1.97581842141352e-27
189	ROBO2	EXC	-1.50575270533908	2.15861625714895e-27
190	PRUNE2	EXC	0.530920842007941	3.80094113546363e-27
191	SESN1	EXC	0.487767932677524	7.4119008621282e-27
192	CDH7	EXC	-0.919304833513206	9.43687331051546e-27
193	NDRG4	EXC	0.809078701935756	9.7569058983864e-27
194	CACNA1E	EXC	-0.26800286208203	1.1882568308949399e-26
195	LAMA3	EXC	-0.32503317610294	1.25617173151059e-26
196	EIF1B	EXC	0.314792363092212	1.57728938567282e-26
197	KCNN3	EXC	-0.613736333577688	1.8416303269887298e-26
198	TXNDC16	EXC	0.82944149112024	1.8523744554084498e-26
199	PIK3R1	EXC	0.449401056482845	2.0540041283031398e-26
200	ELAVL4	EXC	0.512550751756754	2.4497346889177098e-26
201	MPPED2	EXC	0.608195816596397	3.29374216969763e-26
202	MOB3B	EXC	0.680893659309626	3.34022589042885e-26
203	UBASH3B	EXC	-0.794392980535333	3.58895895832757e-26
204	ATP6V1H	EXC	-0.34401987424043	6.05752814733273e-26
205	CAMK2N1	EXC	0.409204802102334	7.63438842688017e-26
206	RTN4RL1	EXC	-0.704898547091624	8.17320372750041e-26
207	PRKAA2	EXC	0.312237050421166	9.90130301385761e-26
208	SHISA9	EXC	-0.309035327269028	1.56439254631792e-25
209	GAB2	EXC	0.695672802848727	2.10498170813661e-25
210	NCOR2	EXC	-0.696570400938479	2.22440573817381e-25
211	TMOD2	EXC	0.422425781813195	3.62065567994579e-25
212	PEG3	EXC	0.566021972538038	3.9224585791495304e-25
213	AFAP1	EXC	-0.639451900825837	4.32594024340446e-25
214	IFRD1	EXC	-0.334996683499056	4.91398726643889e-25
215	LRRFIP1	EXC	-0.36871980092835	4.91398726643889e-25
216	LMO4	EXC	0.624456049355961	5.25316126764311e-25
217	ITPR2	EXC	1.07445676979559	8.01261347901029e-25
218	AFF3	EXC	-0.264142934664878	8.94648266562047e-25
219	SATB2	EXC	0.62843997946872	9.18144930636442e-25
220	CDH10	EXC	0.4133083591854	9.767950052159051e-25
221	ENAH	EXC	-0.424327192168168	1.0809788295779e-24
222	LONRF2	EXC	-0.354312001146281	1.14866391847713e-24
223	MRAP2	EXC	0.818172311197153	1.29903269081643e-24
224	SCN11A	EXC	-1.07255068003639	1.39507784697702e-24
225	PTPRO	EXC	-0.365752597842104	1.7957881358451102e-24
226	BCAP29	EXC	0.518615610467557	1.80050819975181e-24
227	LHX2	EXC	-0.829401726019131	2.01961977175081e-24
228	PTPRE	EXC	-0.345150945179692	2.16013361823688e-24
229	SLC26A4	EXC	0.530739363033744	2.3461796418572302e-24
230	KIF26B	EXC	-0.68118224449125	3.1185327573628102e-24
231	ERBB4	EXC	0.370122727851113	3.80227275505304e-24
232	DCBLD1	EXC	-0.556530850781494	4.01895730732454e-24
233	TIAM1	EXC	-0.971789063922975	4.43734208519368e-24
234	RHEB	EXC	-0.400887578519553	4.84764069992335e-24
235	SV2B	EXC	-0.400599024792669	7.94301469342307e-24
236	HRH1	EXC	-0.851923169993706	8.85647668430457e-24
237	ZNF248	EXC	0.353686460986279	8.86768208790614e-24
238	TSPAN13	EXC	0.624853990348499	9.05477505249771e-24
239	LHFPL3	EXC	-0.732811419974338	9.14883968983327e-24
240	RASGEF1C	EXC	0.689145420431769	9.15469747868968e-24
241	MICAL2	EXC	-0.419802829705755	9.350510302608731e-24
242	VAMP2	EXC	0.439108829154899	1.01645283771335e-23
243	SCG3	EXC	0.332157108656968	1.5262014799185902e-23
244	KIAA1549L	EXC	0.391611275688529	1.7037637465362902e-23
245	EPB41L4B	EXC	0.456501352875198	2.46427817964244e-23
246	DOK5	EXC	-0.440289773813006	2.98313012892039e-23
247	SIPA1L3	EXC	-0.724330829334637	3.98655113002581e-23
248	KCNQ2	EXC	-0.641861317910376	4.03077544742231e-23
249	ADAMTS16	EXC	-0.605740423976205	4.0715014729200504e-23
250	MATN2	EXC	-0.889799097140903	4.1407407435556604e-23
251	PDZRN4	EXC	0.390963382449508	4.1407407435556604e-23
252	OPN3	EXC	0.46678948793087	4.5973009092193104e-23
253	FBXL7	EXC	0.527183287263952	5.294454442500599e-23
254	SERPINI1	EXC	0.338375457680282	5.61494349596378e-23
255	NRGN	EXC	0.444397223936993	6.37799511204851e-23
256	LINGO2	EXC	0.293429153838789	8.14886693101186e-23
257	CHD6	EXC	0.414449543075524	8.38795641954964e-23
258	B3GLCT	EXC	0.614297305756393	8.481033848776551e-23
259	ZEB1	EXC	0.546663300666948	8.552323294140961e-23
260	CFLAR	EXC	-0.651014545841005	9.50521052493203e-23
261	ARHGAP10	EXC	-0.425900107554768	1.0884742666089e-22
262	EXTL2	EXC	0.383110436299306	1.67270127646006e-22
263	ZDHHC17	EXC	0.369221201582461	2.35330180480524e-22
264	CNTN6	EXC	0.546510039951329	2.39969094586538e-22
265	ZNF827	EXC	0.775173941529808	2.41610658113079e-22
266	KCNQ5	EXC	-0.720065818335462	2.47156613157767e-22
267	TESPA1	EXC	0.940173322990581	2.6937736835629198e-22
268	ETV5	EXC	-0.83251455173036	3.41720645415574e-22
269	PTPRK	EXC	-1.25749352650578	3.7370058482123197e-22
270	SLC35F1	EXC	0.365840070785071	3.7795948997504396e-22
271	CCDC144A	EXC	0.502904897598547	4.8353785031644e-22
272	ZC3H13	EXC	0.39751272833945	5.10962010901105e-22
273	PNMA2	EXC	0.458561682010858	5.985267308376169e-22
274	CEP126	EXC	0.608078169771753	6.63754181853808e-22
275	EEPD1	EXC	0.852081905734603	1.21639732557357e-21
276	MAPK9	EXC	0.399692960273092	1.21639732557357e-21
277	UGP2	EXC	0.586416205939492	1.4664411293853101e-21
278	SVIL	EXC	0.519447192428075	1.62079014023515e-21
279	MGLL	EXC	0.675346337122404	1.72388333329544e-21
280	GABRG1	EXC	0.556727676374295	2.11033664825311e-21
281	CHSY1	EXC	-0.730588723959594	2.52004670629121e-21
282	STMN2	EXC	0.339290413405164	2.7008402015193602e-21
283	RAB3C	EXC	0.466908916494233	3.01044309109011e-21
284	MEIS1	EXC	0.506232441586915	3.57219817107932e-21
285	GPR158	EXC	-0.636401857868522	3.77692651455641e-21
286	SATB1	EXC	0.74471182822088	3.85701530661033e-21
287	MKX	EXC	0.700637073426114	4.05937891336271e-21
288	RNF180	EXC	0.490316802925011	4.18213869388153e-21
289	EML5	EXC	-0.544108527897667	5.32565427452071e-21
290	RASAL1	EXC	-0.84442544203634	5.34436354747934e-21
291	PTPRS	EXC	-0.327146335789583	5.70600901007297e-21
292	CCDC6	EXC	-0.364109498511556	7.49284420683324e-21
293	GPC6	EXC	0.525053108551631	8.02047431213648e-21
294	EPHB1	EXC	0.494148743811167	8.89494265720882e-21
295	GOLT1B	EXC	0.504419549262682	9.47079526229516e-21
296	ASIC2	EXC	0.34627842458973	9.53828326272608e-21
297	GAP43	EXC	0.292255226883185	1.01400821691826e-20
298	PACS1	EXC	0.644997430469828	1.11705868828659e-20
299	JAG1	EXC	-0.472281853153513	1.19376034267187e-20
300	PPM1H	EXC	0.314952411375465	1.31833545963126e-20
301	SESTD1	EXC	0.318064086333331	1.5330375517350702e-20
302	ATP2B2	EXC	0.343432707239709	1.90421020208405e-20
303	KIF13A	EXC	0.804015473743907	1.93355641862685e-20
304	MBOAT2	EXC	0.284746776696947	2.19326018596088e-20
305	NXN	EXC	-0.346614657740502	2.6855541889931302e-20
306	NEUROD6	EXC	0.284907027742115	2.9033996787931204e-20
307	PDE5A	EXC	0.519051387856949	3.4557883746150604e-20
308	SCPEP1	EXC	0.282555206627015	4.1407833260601604e-20
309	HNRNPLL	EXC	-0.505154851538959	4.2564076457512905e-20
310	KCND2	EXC	0.59666450922465	4.46323445220268e-20
311	COL19A1	EXC	1.11469836577087	4.5118237534200404e-20
312	UBE3D	EXC	0.407834695793727	4.97085680665579e-20
313	RNF144A	EXC	0.598943123534585	5.0315861230041e-20
314	KIAA1958	EXC	0.306501557233265	6.044047652944901e-20
315	CPNE5	EXC	0.449781228420834	6.2049697210202e-20
316	DENND3	EXC	-0.769039983554725	6.80664634186375e-20
317	REEP1	EXC	0.339115650775761	7.10322036376152e-20
318	SYNDIG1	EXC	-0.390374126229273	9.47150219104261e-20
319	LDB2	EXC	-1.01525148996555	9.88005948923693e-20
320	SORL1	EXC	0.646489127103783	1.01938790072076e-19
321	PDE8A	EXC	0.588197492076122	1.2450921336538e-19
322	SERINC3	EXC	0.329058160580851	1.43098573272951e-19
323	PIK3CB	EXC	0.489060694292956	1.55557471414749e-19
324	NCL	EXC	0.614606506114047	1.74534599922883e-19
325	GCC2	EXC	0.50679059614616	2.16469491507131e-19
326	NALCN	EXC	0.268068303825473	2.29877483123428e-19
327	STYK1	EXC	0.766147050797152	2.29877483123428e-19
328	ATP10A	EXC	1.1830437339684	2.87938245558351e-19
329	SGMS1	EXC	-0.265285701332926	3.4118328063594997e-19
330	DLGAP3	EXC	-0.661796057050744	3.42250264148506e-19
331	SERINC5	EXC	0.578701373734407	3.51608136684434e-19
332	APBB2	EXC	-0.372014034719758	3.69220974594972e-19
333	ARID3B	EXC	-0.299100858847382	3.7889750824784403e-19
334	HS3ST4	EXC	0.698234319162305	4.04621139525317e-19
335	QSOX1	EXC	-0.334792130848393	4.728847023204199e-19
336	HS3ST5	EXC	1.13983559406053	5.53485298732956e-19
337	PLA2G4A	EXC	0.965570029078973	6.31844161948729e-19
338	KCNH7	EXC	0.400058977394185	6.34683408790685e-19
339	DGKE	EXC	0.502138050160107	6.7753148581817e-19
340	SNTB2	EXC	-0.421842264652034	7.92316912598559e-19
341	SNED1	EXC	-0.65094263071789	8.70373502433405e-19
342	SMURF1	EXC	-0.476510477366615	8.76576153711102e-19
343	GPR137C	EXC	0.365752209789188	9.586111246353051e-19
344	NREP	EXC	0.642726310912278	1.1935859980780699e-18
345	PURA	EXC	0.287482586833229	1.1935859980780699e-18
346	RANBP17	EXC	0.92300816224457	1.22743382064438e-18
347	DDAH1	EXC	0.879584467624128	1.3590910440112199e-18
348	ASTN2	EXC	0.781716733046523	1.4646370471935298e-18
349	PHACTR2	EXC	0.660308862885905	1.46861000298801e-18
350	SH3RF3	EXC	-0.299873170011619	1.5648623861585199e-18
351	EGF	EXC	-0.686175312434781	1.6515865835620599e-18
352	DLC1	EXC	1.06274742086491	2.17387716987815e-18
353	RCOR1	EXC	-0.378731277505585	2.39235212341945e-18
354	MTRNR2L12	EXC	0.953139643356462	2.56654192976314e-18
355	FBN1	EXC	0.481528976401264	2.7058188633226897e-18
356	ANKRD55	EXC	0.524931678089899	3.19542893250154e-18
357	GRM8	EXC	0.906970351294866	3.48424919258501e-18
358	RSPO2	EXC	0.606360646067237	3.6540652950913495e-18
359	FAP	EXC	1.07614864601061	4.04560131242591e-18
360	ARL6IP1	EXC	0.3268343553441	4.4200548900778e-18
361	TMEM150C	EXC	0.550337147187142	5.5151831470397e-18
362	AGO4	EXC	0.44857182867858	6.833699424701729e-18
363	DGKB	EXC	-0.291505943722006	7.816861048915101e-18
364	RIT2	EXC	-0.336654184490274	8.979605528095009e-18
365	BTBD8	EXC	0.427690306681645	1.13175378953251e-17
366	DGKG	EXC	-0.358372680868579	1.2837691999583301e-17
367	PNRC1	EXC	0.295851732173569	1.2837691999583301e-17
368	MDGA1	EXC	-0.793347643211502	1.31188393381848e-17
369	PAM	EXC	-0.841185210832236	1.52944979361558e-17
370	INPP5F	EXC	0.392128449915692	1.5429466760107e-17
371	CHRM5	EXC	0.816517409539615	1.68182138845576e-17
372	DPP10	EXC	0.335678444957992	1.93683188477929e-17
373	ACVR1C	EXC	-0.590916970618838	1.9553926613998902e-17
374	LRRC8B	EXC	-0.410366018704472	2.04212881504087e-17
375	SPATA7	EXC	0.27623503872316	3.37930942358633e-17
376	SLC35F4	EXC	-1.12859269942648	3.56075594884532e-17
377	LNPEP	EXC	0.472889424115271	3.81525206121849e-17
378	VSTM2B	EXC	-0.521620828436342	4.18650500848657e-17
379	PHACTR3	EXC	0.269071560885873	4.3401612794731203e-17
380	PID1	EXC	-0.526856685228063	4.43745517748423e-17
381	EEF1A1	EXC	0.424932088468056	4.6733349471846904e-17
382	TEAD1	EXC	-0.474575140336399	5.60241068170212e-17
383	SLC12A6	EXC	0.599993040957794	6.00313420926759e-17
384	NAP1L5	EXC	0.393838992439994	6.41120938387338e-17
385	EDIL3	EXC	-0.920586717647969	6.60168177195084e-17
386	BICC1	EXC	0.460609664426837	7.963972168543799e-17
387	DDX1	EXC	0.310780379126305	7.963972168543799e-17
388	EID1	EXC	0.339881916576438	8.00050872870494e-17
389	SFMBT2	EXC	-0.48652611561073	8.07674451742689e-17
390	HIVEP1	EXC	0.447336941801265	1.02865419610407e-16
391	FAM110B	EXC	-0.285492732323424	1.09586413260502e-16
392	ST3GAL6	EXC	0.606906366615886	1.27352040469038e-16
393	SYN3	EXC	-0.372434415762589	1.29602799364438e-16
394	ADARB2	EXC	0.357895399892349	1.35694233498188e-16
395	RUFY2	EXC	0.372783509265713	1.39452356882864e-16
396	RIN2	EXC	-0.657530150814132	1.44006697774058e-16
397	ST3GAL1	EXC	-0.765005211988628	1.56383247605193e-16
398	LAMP5	EXC	-0.359091855189508	1.9194218284638399e-16
399	FRMD3	EXC	0.654718236031011	2.15235848095609e-16
400	PTPN14	EXC	0.316805777799392	2.16834233025079e-16
401	ST8SIA5	EXC	-0.787784131295522	2.52548789412664e-16
402	EFR3B	EXC	-0.423036331049182	2.58391255418844e-16
403	PFKFB3	EXC	-0.445058930553939	2.70613197786487e-16
404	HMGCLL1	EXC	0.517599833671223	2.90427616939475e-16
405	TMEM233	EXC	-0.810007810897907	3.5189103424740697e-16
406	MDH1	EXC	0.299021125929711	3.82338451340578e-16
407	PTH2R	EXC	-0.525413722777627	4.42708881716579e-16
408	PCYOX1	EXC	0.309771174413472	4.43263985225245e-16
409	VPS41	EXC	0.292268111733193	4.84228523567044e-16
410	ARAP2	EXC	0.273250476068644	5.2419488723473295e-16
411	EPHA5	EXC	0.351391153611868	5.68660680970538e-16
412	HLA-DMA	EXC	-0.867323809052879	5.94113533309346e-16
413	CACNA1A	EXC	-0.937366719856547	6.38070877220896e-16
414	HS6ST3	EXC	0.320269130477291	6.80119511480444e-16
415	PRKAR2B	EXC	0.431377319041483	6.83628289107945e-16
416	MARCH1	EXC	0.3498989866768	7.72143624478861e-16
417	SH3RF2	EXC	0.281616774143694	7.72902057909981e-16
418	PCDH17	EXC	-0.5316227186852	7.87989312335966e-16
419	EPM2A	EXC	0.593070216937344	7.92055071220276e-16
420	LAYN	EXC	-0.608546310059515	8.15727732822907e-16
421	BOD1L1	EXC	0.379756227514632	8.839839163794189e-16
422	MAP1A	EXC	0.475704094167241	8.96423207777303e-16
423	CDK18	EXC	0.448405848561665	9.57793284946257e-16
424	IL34	EXC	-0.314222706141606	9.640639083593139e-16
425	GSTA4	EXC	0.570691662580589	9.685510475941789e-16
426	KANSL1L	EXC	0.442368314206415	1.0585153079912702e-15
427	EVL	EXC	0.354761186977179	1.1237161803558401e-15
428	DOCK1	EXC	0.933394602672408	1.16385396359428e-15
429	HMGN3	EXC	0.663397017967609	1.24064836497861e-15
430	CRYL1	EXC	0.5567056934991	1.33191933366414e-15
431	PCSK5	EXC	0.571357251158954	1.5099726643922401e-15
432	NCOA3	EXC	-0.561967344433219	1.6698810200753e-15
433	CYB5R4	EXC	-0.508731444432319	1.89740883051052e-15
434	PTPN1	EXC	-0.531907193633012	2.2328630650785102e-15
435	PIK3R3	EXC	-0.712001144645079	2.2682534061106703e-15
436	LINGO1	EXC	-0.577974778040538	2.4049107795507403e-15
437	NPTX1	EXC	-0.278365762350723	2.7391337123531702e-15
438	DPYSL5	EXC	0.705013253957346	2.7637292882700803e-15
439	NNAT	EXC	-0.82389320153547	3.0771717124085903e-15
440	GNA12	EXC	-0.450119317402811	3.1048714909104102e-15
441	TTN	EXC	0.784845905560569	3.2432387781268703e-15
442	ITM2C	EXC	0.300608103623995	3.3106643963302704e-15
443	STAT5B	EXC	0.2857730426597	3.4839937401923402e-15
444	SKI	EXC	-0.503676574451809	3.85532849046423e-15
445	ST8SIA4	EXC	0.533452009130392	4.3824807622243606e-15
446	DTWD1	EXC	0.427739702988703	5.974269249487281e-15
447	GULP1	EXC	0.553255949732735	6.0747982417922805e-15
448	TTC39B	EXC	0.453265919567346	6.1619269286501305e-15
449	C6orf118	EXC	-0.317614550594733	6.22116753885539e-15
450	SNX7	EXC	0.643119414616981	6.3488529452212905e-15
451	ZNF208	EXC	-0.826286086839887	7.0653972731990405e-15
452	BDNF	EXC	-0.338677822392007	7.385052508304531e-15
453	TMEFF1	EXC	0.299325980877732	7.820527321323251e-15
454	SEMA3C	EXC	-0.855357263653234	8.01278964261268e-15
455	TRAF3	EXC	-0.441639100936261	8.50193843997732e-15
456	KCNG3	EXC	-0.303172022157021	8.547785323617691e-15
457	GALNT9	EXC	-0.715691366779864	9.353138568187921e-15
458	IGFBP5	EXC	-0.594799657696615	9.92554513844685e-15
459	FHL2	EXC	0.26733251739275	1.0162445934488501e-14
460	RNASEH2B	EXC	0.647229513655384	1.16275145175721e-14
461	RAPH1	EXC	-0.416944610515221	1.23397979366803e-14
462	SMC5	EXC	-0.409690010993972	1.2413949808479401e-14
463	GRB2	EXC	-0.394251022580123	1.48246283987132e-14
464	TARSL2	EXC	0.631803773054093	1.58459870389144e-14
465	SCOC	EXC	0.313551404006402	1.70482165244266e-14
466	HNRNPDL	EXC	0.409994153071687	1.7425564287242202e-14
467	KIAA1324	EXC	-0.399022342215803	1.7425564287242202e-14
468	SGCD	EXC	-0.303625582751476	2.1240456750427e-14
469	PLEKHA1	EXC	0.477551320485174	2.38552537242644e-14
470	ST18	EXC	0.357507388822306	2.4876861079182602e-14
471	ETV6	EXC	0.880358432170032	2.50808521931797e-14
472	CDH18	EXC	0.429527653641628	2.8058103386043902e-14
473	ENC1	EXC	-0.529242959276451	2.84827243069561e-14
474	TATDN1	EXC	0.486235517666517	2.88200167166954e-14
475	SLC39A11	EXC	-0.491685270862591	3.5966869312758704e-14
476	TRPS1	EXC	0.654674294952412	3.83874252612559e-14
477	CNTN5	EXC	-0.728526369881092	3.94261723821101e-14
478	ATP13A3	EXC	-0.405638479091553	4.6822480277733903e-14
479	FZD3	EXC	0.295912869714301	5.09237893349962e-14
480	PTK2B	EXC	-0.272948435694119	5.09237893349962e-14
481	ZMIZ1	EXC	-0.496847011253271	5.3602095494583e-14
482	INTS6	EXC	-0.499013192119114	5.50590699015069e-14
483	MROH7	EXC	-0.789823711940477	5.6204307015752704e-14
484	SGTB	EXC	0.395667989619493	5.65293398381086e-14
485	AMZ1	EXC	-0.556847141699091	5.83187208348372e-14
486	PDE9A	EXC	-0.784166808446609	6.96773411861472e-14
487	PDE7A	EXC	0.431357558292744	7.304834541955631e-14
488	TRAF5	EXC	0.430438727519886	7.915302760800561e-14
489	PTN	EXC	0.88059242744231	7.98139761065047e-14
490	RFX7	EXC	0.284170976173892	8.171254740266171e-14
491	DIRC3	EXC	-0.363637254009756	8.85276705242729e-14
492	TVP23C	EXC	0.571615494005691	9.27929276385251e-14
493	EIF2AK1	EXC	0.500150812028044	9.61454657981967e-14
494	PALMD	EXC	-0.711278063159981	9.817662823893131e-14
495	PRKCH	EXC	0.685766939395206	9.840825986082721e-14
496	STARD9	EXC	0.637447588279931	9.840825986082721e-14
497	ZNF438	EXC	0.451884111280395	9.88481607534306e-14
498	ITGA8	EXC	-0.686715319053814	1.1263466413793099e-13
499	RAP1B	EXC	-0.333379761282139	1.2042956897668099e-13
500	LIN7A	EXC	-0.440650964963597	1.21010406471267e-13
501	RPH3A	EXC	0.707529477189699	1.21368487979884e-13
502	SNRPN	EXC	0.482946474438215	1.21368487979884e-13
503	TRA2B	EXC	-0.506609503371943	1.27040557355704e-13
504	B3GAT2	EXC	0.557839487303518	1.3239955374565e-13
505	NOXA1	EXC	0.517123544808614	1.62244725819559e-13
506	MFSD11	EXC	0.35523796257459	1.77174076207886e-13
507	CLIC4	EXC	0.393906273337502	1.86968184195039e-13
508	RPN2	EXC	-0.374724320910987	1.99638666384962e-13
509	PRKG1	EXC	0.326473441749107	2.19163621732059e-13
510	ERBIN	EXC	0.50418345257147	2.6838512302540597e-13
511	B3GALT5	EXC	-0.497273620127703	2.70211933948156e-13
512	KIAA0355	EXC	0.454813282152172	2.71895441525882e-13
513	RIPOR2	EXC	0.77243960027437	2.80120108464981e-13
514	PRSS3	EXC	0.410137335581557	3.79347161253855e-13
515	SLC1A3	EXC	0.821486777132511	3.99224905513196e-13
516	ETV1	EXC	-0.721161035642982	4.2586411517979994e-13
517	UFM1	EXC	-0.428067026787358	4.4706583870873297e-13
518	MAST4	EXC	-0.381472291352829	5.69924334639231e-13
519	RAD21	EXC	0.475464220357958	5.97641647834571e-13
520	HGSNAT	EXC	0.383272733849448	5.98793189444038e-13
521	FGF9	EXC	0.550200728997368	7.84175038292991e-13
522	FREM1	EXC	0.462849258600305	7.91937495936615e-13
523	NHLRC2	EXC	0.55961296528357	8.07330744488094e-13
524	LTBP1	EXC	0.692360544150504	8.44717853074833e-13
525	DNMT3A	EXC	-0.310086116499425	8.96869764228823e-13
526	GATAD1	EXC	0.38736328602615	9.14133261390083e-13
527	TTLL11	EXC	0.334744064946663	9.59898071412827e-13
528	ACTN1	EXC	-0.277716417534903	9.99690377128667e-13
529	ESYT2	EXC	-0.316231931593956	1.0115765971530799e-12
530	PLCB4	EXC	0.666119170456603	1.1238861088820099e-12
531	CCDC85A	EXC	0.40278987398065	1.13559195249609e-12
532	TMEM245	EXC	0.388256904990977	1.21562045519026e-12
533	BCL9	EXC	-0.697768061070247	1.24000045870092e-12
534	TSEN15	EXC	0.462836061451922	1.27286674923176e-12
535	KCNH8	EXC	0.53646558993486	1.3066240911377799e-12
536	JARID2	EXC	-0.282967747652995	1.37022151356595e-12
537	TCF12	EXC	0.375801020934639	1.4408098505724899e-12
538	ATP10B	EXC	0.419345898176165	1.5247248633511498e-12
539	TSHZ3	EXC	0.537415508466676	1.56721733510978e-12
540	ACTR10	EXC	0.469600287663593	1.63778414950082e-12
541	FTCDNL1	EXC	0.454145236355934	1.6911652426945998e-12
542	CBFB	EXC	-0.507255412467851	1.7529968422911199e-12
543	UBE4A	EXC	0.570216277008462	1.81005655861444e-12
544	MPHOSPH8	EXC	0.385029921023842	1.82747764960091e-12
545	FKBP1A	EXC	-0.490207270562875	1.84031034918294e-12
546	ENPP2	EXC	0.810997295110006	1.85646424765365e-12
547	KLF12	EXC	0.358745491207644	2.04433473514875e-12
548	GALNT13	EXC	-0.779353869938553	2.18175721063489e-12
549	BIVM	EXC	0.361769089333459	2.22785818178552e-12
550	RABEPK	EXC	0.501409211109201	2.30149663878283e-12
551	RFTN1	EXC	0.407519003141145	2.31155079773918e-12
552	PCDH8	EXC	-0.612207855553431	2.35216284229768e-12
553	JPH1	EXC	0.663827085914707	2.41388466877032e-12
554	P2RX2	EXC	-0.448160486535271	2.66396300248876e-12
555	LUZP2	EXC	-0.290421139945342	2.9166905368592497e-12
556	KLF7	EXC	0.333840665207038	3.05249271061658e-12
557	REEP5	EXC	0.28075579984093	3.11512460400329e-12
558	PCBP3	EXC	0.546452100951354	3.23057653006922e-12
559	SLIT1	EXC	-0.269401022321723	3.2575144556225995e-12
560	FAM102B	EXC	0.551117112804508	3.46750042413584e-12
561	DENND2A	EXC	-0.646404528398238	3.58560394396359e-12
562	TLL1	EXC	0.374600654500634	3.58560394396359e-12
563	MYO10	EXC	0.57152256495631	3.99149754359855e-12
564	P2RX7	EXC	-0.572521638465274	3.99149754359855e-12
565	ATP1B3	EXC	-0.322437312021717	4.30153855420397e-12
566	SAMD4A	EXC	0.48088596298892	4.32088175530879e-12
567	GAS8	EXC	0.493192698974549	4.41133853890122e-12
568	C10orf90	EXC	1.1883843581574	4.46403422183045e-12
569	PTPN3	EXC	0.42007435277294	4.89331628808294e-12
570	PXK	EXC	0.296181171026571	5.02273594222069e-12
571	INPP1	EXC	-0.610223753863475	5.3698949580082294e-12
572	DGKD	EXC	-0.604805696893585	5.6221119361058296e-12
573	BMPR1B	EXC	-1.0228724120573	5.9437455085346595e-12
574	SYTL2	EXC	0.370825592474669	6.0169646595891e-12
575	KCNK10	EXC	0.411250919152951	6.12086208949906e-12
576	DKK2	EXC	-0.775492609646221	6.26951927524706e-12
577	MORC3	EXC	-0.4775401857429	6.32274098554938e-12
578	CALB1	EXC	0.938226166789453	6.34057055766543e-12
579	LRRC3B	EXC	0.264423082183546	6.35503422940215e-12
580	GGT7	EXC	-0.71019672325663	6.56204074808118e-12
581	WDR1	EXC	-0.458779965571273	6.8640482007279894e-12
582	TECPR2	EXC	0.362888852206055	7.20808437941548e-12
583	ARID4A	EXC	0.382659089384296	7.22817351201892e-12
584	MSH4	EXC	-0.323131437383903	7.60333644502739e-12
585	C2orf80	EXC	0.449349937025744	7.70776555353789e-12
586	SNCAIP	EXC	0.530072159293862	7.88025557001976e-12
587	ITPK1	EXC	0.565740559828727	7.96175322234353e-12
588	PPP2R5C	EXC	0.278671839528769	8.17382071835665e-12
589	CTNND1	EXC	0.298282227588081	9.085472096677829e-12
590	CASD1	EXC	0.348222930549916	9.18304184488168e-12
591	TSPYL1	EXC	0.402474772873978	9.510545026240839e-12
592	ANKRD50	EXC	0.608637944742198	1.0196660880054001e-11
593	ZDHHC23	EXC	-0.431020513286876	1.0211058338815398e-11
594	CNNM1	EXC	0.579739251403807	1.0570809051557299e-11
595	TMED8	EXC	0.45003802242367	1.0632469830886099e-11
596	AKAP7	EXC	0.575223878972269	1.09858400211855e-11
597	FRMD4B	EXC	0.57580434006893	1.13173576248434e-11
598	LZTFL1	EXC	0.504180836506141	1.1591823063313499e-11
599	GABRA6	EXC	0.412066196123138	1.1729305373776899e-11
600	SMARCC2	EXC	0.493316084131802	1.1942815798359699e-11
601	DCBLD2	EXC	0.537844907597839	1.2033726438893199e-11
602	TSC22D2	EXC	-0.377885740671123	1.2068958888680001e-11
603	VWC2	EXC	-0.331255291466942	1.2068958888680001e-11
604	SOX5	EXC	0.274454445428535	1.2233409477781499e-11
605	CCDC82	EXC	0.513330943262726	1.45810060893668e-11
606	NYAP2	EXC	0.428375164322751	1.5864965185712698e-11
607	NIM1K	EXC	0.484649540064968	1.6327472062929098e-11
608	ABHD6	EXC	-0.538007773480332	1.6862169452707198e-11
609	LRRK2	EXC	0.406592605220173	1.9402066983382697e-11
610	VCL	EXC	-0.474315442046013	1.9950243143330597e-11
611	CLVS2	EXC	0.592521365257843	2.12379794692421e-11
612	CHRM3	EXC	0.393525354142534	2.2318449121019797e-11
613	DHX36	EXC	0.284147095180304	2.27189089211644e-11
614	RGS12	EXC	0.3419392115269	2.27189089211644e-11
615	DCHS2	EXC	0.69101301774463	2.3998354724461596e-11
616	CERS4	EXC	0.391541698666785	2.5045089543628697e-11
617	GALK2	EXC	0.314539091896895	2.5584871683859398e-11
618	COLGALT2	EXC	0.425744541579323	2.6584497116675497e-11
619	PPP1R21	EXC	0.340946887357197	2.7615429148831798e-11
620	ZNF365	EXC	0.341340489531872	2.9372982385804e-11
621	CAMKK1	EXC	-0.489890271106775	2.9465430949182096e-11
622	DTNA	EXC	0.298505660661355	3.0941765732697196e-11
623	CNGB1	EXC	-0.513189369043448	3.36114405959578e-11
624	USP3	EXC	-0.433041247308439	3.4146797666489494e-11
625	DPF3	EXC	0.766998804128036	3.4660195495016695e-11
626	CRTAC1	EXC	0.990857836828018	3.47521377081036e-11
627	TLE4	EXC	0.455821667374309	3.5784001653540294e-11
628	SLC12A2	EXC	0.416756768389411	3.6488330515289e-11
629	CUX1	EXC	0.334042252186842	3.71674659898888e-11
630	SRRM2	EXC	0.269522418924694	3.7497608060336294e-11
631	LANCL1	EXC	0.296093437964792	3.77235753229982e-11
632	SLC17A7	EXC	-0.600208207154879	4.6834283693244e-11
633	SCD5	EXC	0.270475979018001	4.734538472946709e-11
634	SEM1	EXC	0.365516011693974	4.81414588729283e-11
635	ACAP2	EXC	-0.491906431957181	4.893790887646e-11
636	MPPE1	EXC	0.348236998727674	5.0880791928124e-11
637	TBC1D1	EXC	-0.463376548754076	5.13949024242641e-11
638	SH3BP5	EXC	-0.420175466396094	5.2924282004101e-11
639	WDSUB1	EXC	0.552744352247208	6.021662017252819e-11
640	POM121	EXC	-0.28186315565527	6.256685318638559e-11
641	KCNK1	EXC	-0.325256063551328	6.50524288213891e-11
642	FAM126B	EXC	-0.304048848876734	6.82401912690565e-11
643	NRG4	EXC	0.284891174068887	7.02990984311638e-11
644	SFT2D2	EXC	-0.429586498761991	7.433232502516009e-11
645	ZNF25	EXC	0.365568312933783	7.673858249639709e-11
646	IL6ST	EXC	0.282804581625231	8.75787681260946e-11
647	SHANK1	EXC	-0.399590666112708	8.855104684745059e-11
648	MAP2K6	EXC	0.586018315950525	8.92839198694472e-11
649	ORMDL1	EXC	0.369080583893175	9.20908441892417e-11
650	KCNIP1	EXC	0.671689539600863	9.33112684713877e-11
651	NGLY1	EXC	0.380827905141575	9.608046665116909e-11
652	LY6H	EXC	-0.550044155586362	9.63394902303977e-11
653	CNR1	EXC	-0.522048310063477	1.06644235394491e-10
654	SDK1	EXC	-0.578453932889872	1.11172702390524e-10
655	SYNPO2	EXC	0.590824629837672	1.11172702390524e-10
656	RAB11FIP1	EXC	-0.283682495814746	1.1497386240643301e-10
657	EPB41L4A	EXC	0.443391003017461	1.23327939836005e-10
658	FLRT2	EXC	0.345301570181795	1.23814624359937e-10
659	SNX24	EXC	0.459926452655294	1.2558913355689e-10
660	MAP3K5	EXC	-0.312986465900784	1.2810365689691002e-10
661	PRKG2	EXC	0.476452622134882	1.33226766018364e-10
662	POLR2J3	EXC	-0.576541612644539	1.398981882758e-10
663	PCP4	EXC	-0.822166201949407	1.40526557497946e-10
664	TGOLN2	EXC	0.320774730302521	1.46460749069287e-10
665	TMEM178A	EXC	-0.598276145523929	1.46460749069287e-10
666	GBE1	EXC	0.320788926001338	1.4977941688928101e-10
667	SEMA6A	EXC	0.757258526449429	1.52711407748882e-10
668	RIMS3	EXC	0.284899624001215	1.72145657989858e-10
669	DNAAF1	EXC	-0.441015506461151	1.78572605827881e-10
670	N4BP2	EXC	0.587870087865487	1.78572605827881e-10
671	TCERG1L	EXC	0.707048671312361	1.85751469414903e-10
672	RAPGEFL1	EXC	-0.647568956392622	1.86268951053848e-10
673	TMEM63C	EXC	0.469718749230744	1.9061322764521e-10
674	SMIM14	EXC	0.512848446100501	1.90997637925899e-10
675	CSGALNACT1	EXC	-0.272420611296283	2.04015365307087e-10
676	APIP	EXC	0.295223205739119	2.11435399910405e-10
677	TRPC1	EXC	0.265451017976323	2.30180485161471e-10
678	CNTNAP3	EXC	1.01951526311616	2.38705615842573e-10
679	USP46	EXC	0.3218971535299	2.39464234755006e-10
680	SMAD3	EXC	-0.558205703468414	2.43662271484109e-10
681	NFE2L3	EXC	-0.312351766193816	2.7354724875804503e-10
682	PLB1	EXC	-0.495204640662156	2.78321028624253e-10
683	URI1	EXC	0.476408811627935	3.0172695370462103e-10
684	RHBDL3	EXC	-0.601988671557359	3.02845737146896e-10
685	ZNF676	EXC	-0.551552159554276	3.02972973175185e-10
686	STXBP6	EXC	0.396885573556052	3.12561139276679e-10
687	GSTO2	EXC	-0.678919462496544	3.17025167069367e-10
688	PLXNC1	EXC	0.541981376754647	3.3546421611586004e-10
689	NBN	EXC	0.39354860173163	3.40630196710893e-10
690	TBC1D22A	EXC	-0.30437068674571	3.44293676739158e-10
691	ALDH1A1	EXC	1.37913112289642	3.73995829442982e-10
692	RNF157	EXC	0.45176476421824	3.74376046774861e-10
693	MTPN	EXC	0.273490712552155	4.07491451557485e-10
694	PPARG	EXC	-0.332871880852654	4.15686007737577e-10
695	FHOD3	EXC	-0.33352301933404	4.20294701948626e-10
696	SYDE2	EXC	-0.278463908512088	4.48954943472899e-10
697	ASPH	EXC	0.38173216984892	4.75452653113486e-10
698	RFTN2	EXC	0.274944409988359	4.915249706634481e-10
699	MANBA	EXC	0.557090241648949	4.94123235139736e-10
700	ZNF704	EXC	0.412342096473762	5.01547182397267e-10
701	MEIS2	EXC	-0.557139839920602	5.01631853986239e-10
702	HSPA13	EXC	0.348266634480116	5.08076775240561e-10
703	DISP1	EXC	-0.548521455136291	5.32403141166613e-10
704	UNC5A	EXC	-0.595139251142446	5.36619083846177e-10
705	SF3B1	EXC	0.435723255078583	5.36905407694288e-10
706	SMAD1	EXC	0.470805225310718	5.74343731584974e-10
707	ARHGEF4	EXC	0.559000964233497	6.20000689199287e-10
708	VWC2L	EXC	0.671509064127865	8.02597207392889e-10
709	TTC21B	EXC	0.282722529304674	8.04596580109341e-10
710	SLC4A8	EXC	-0.306383705532013	8.48377570354333e-10
711	CANX	EXC	0.302164105379213	9.40032646455626e-10
712	CFAP54	EXC	-0.62824327302202	9.475982742641461e-10
713	STARD13	EXC	0.411531371378819	9.64341170735308e-10
714	LRP8	EXC	-0.500746029418127	9.70725256078281e-10
715	TRIM66	EXC	0.342968145921687	1.00594950829756e-09
716	GCA	EXC	0.472917515583015	1.021721040481e-09
717	UGT8	EXC	0.380293754484734	1.0694859757561202e-09
718	KIRREL3	EXC	-1.14692161108533	1.1068517494004701e-09
719	TGFBR3	EXC	-0.548105046834079	1.14489180301976e-09
720	NECAB2	EXC	0.325884093033078	1.18538840302239e-09
721	SMPD3	EXC	-0.540824567966411	1.21573195528935e-09
722	LDAH	EXC	0.454919345252319	1.3612839471727201e-09
723	KIAA1217	EXC	1.02628694288496	1.3944267142738e-09
724	SVEP1	EXC	0.521125112243555	1.3944267142738e-09
725	CEP57	EXC	0.333351012024254	1.40855509122839e-09
726	ANAPC5	EXC	0.271300564881727	1.4798108814947301e-09
727	KIAA2012	EXC	-0.501560807816838	1.57078700475451e-09
728	SEMA3E	EXC	1.06321884764918	1.57515536988541e-09
729	ASAP2	EXC	0.668562078455835	1.5780082690592e-09
730	TMEM144	EXC	0.280074122604773	1.6229779602181301e-09
731	BORCS5	EXC	0.44345507336124	1.6424154333794602e-09
732	PRRT2	EXC	0.395075348048978	1.6887179706931701e-09
733	PELI2	EXC	0.624360270322944	1.8425575140622401e-09
734	CDRT4	EXC	0.521934661407617	1.91229282804311e-09
735	FIGN	EXC	-0.498671911950359	1.9713525642364e-09
736	PIK3CA	EXC	0.466960911678536	1.97243863596131e-09
737	NPC1	EXC	-0.296812274225094	2.23860066391708e-09
738	DPY19L3	EXC	-0.54470457263847	2.3886420329770903e-09
739	SUPT16H	EXC	0.37379424284716	2.4806734219326903e-09
740	GALNT14	EXC	0.457926636359392	2.5284948205120304e-09
741	MAML2	EXC	0.498249506775919	2.5760116291583802e-09
742	RRAS2	EXC	-0.370791357361171	2.7183909706576e-09
743	ATXN7L3B	EXC	0.272007080588272	2.8611469478380403e-09
744	KBTBD12	EXC	0.550868987178879	2.9317835202228403e-09
745	UBAP1L	EXC	0.385184384438188	3.0309129895843902e-09
746	DNM1	EXC	-0.350656251613191	3.0973837334531504e-09
747	ZBTB46	EXC	0.41762640054532	3.09867125799398e-09
748	DNAJC13	EXC	0.347098613512896	3.3228318185190804e-09
749	C12orf76	EXC	0.567301646874595	3.3468046212941902e-09
750	DYNC1I2	EXC	0.284060834486745	3.60751311462029e-09
751	WDR63	EXC	-0.348808911830207	3.6634355751468504e-09
752	GPRC5B	EXC	0.495579833040273	3.757510151654641e-09
753	ABCC9	EXC	0.836434113475944	3.97459321953175e-09
754	JMY	EXC	0.366583636639473	3.9760745266613605e-09
755	LRRC1	EXC	0.583522442476508	3.990859680383441e-09
756	SLC7A14	EXC	0.395034671359215	4.41359422541011e-09
757	DIXDC1	EXC	0.335728319927885	4.5429609309541e-09
758	ARHGEF11	EXC	-0.292863043239324	4.55744767385654e-09
759	SLC12A8	EXC	-0.577711924584789	4.62030145908274e-09
760	TMEM59	EXC	0.264085509467669	4.7729844756205505e-09
761	CHD5	EXC	-0.337513228069452	4.7998265599966705e-09
762	GATAD2A	EXC	-0.395074668216782	4.7998265599966705e-09
763	MPP5	EXC	0.516847769127403	4.882194911091251e-09
764	KANK1	EXC	0.629591710698502	4.986535070471541e-09
765	PKIG	EXC	0.400107782055592	5.070119012115521e-09
766	UBE2V2	EXC	0.392269106712847	5.0985095191644305e-09
767	CREBRF	EXC	0.422648824487134	5.155066148691921e-09
768	PCMTD2	EXC	0.275888080400658	5.159381807422e-09
769	ZFP90	EXC	0.279235193286014	5.493648579826161e-09
770	EML4	EXC	-0.433601234114708	5.728300727556571e-09
771	FGD4	EXC	-0.512081365956442	5.7769698593480604e-09
772	ABCA10	EXC	0.365228525040589	6.1952222862433205e-09
773	TMEM179	EXC	0.26969356771421	6.4054738091599e-09
774	GNAL	EXC	-0.503604402981252	6.63704837683612e-09
775	NQO2	EXC	-0.502224782778306	6.74389801631215e-09
776	ZNF326	EXC	-0.470899444531604	7.006752706715151e-09
777	TM6SF1	EXC	0.484983979376667	7.244271437886691e-09
778	DNAJC10	EXC	0.295076872930938	7.61317841342386e-09
779	PAPSS1	EXC	-0.408772250892004	8.04461555068017e-09
780	CCDC122	EXC	0.284716201460595	8.07267677602676e-09
781	PTPRQ	EXC	-0.447368196659338	8.446658630425271e-09
782	ERLEC1	EXC	0.385765028544345	9.13000391846221e-09
783	CXXC5	EXC	-0.327975575454932	9.464128161031391e-09
784	KCNJ1	EXC	-0.418686577642112	9.60010247657078e-09
785	PLEKHA2	EXC	-0.348641891209185	9.890759369661111e-09
786	DYSF	EXC	0.315074968932265	9.946400294103991e-09
787	SLC24A4	EXC	-0.478800192773605	1.00595064986752e-08
788	DYNC1LI2	EXC	0.309227498778161	1.04326623580941e-08
789	TRAM2	EXC	0.351544884772152	1.070507243774e-08
790	APPL1	EXC	0.310483361675634	1.13283935667131e-08
791	VPS37B	EXC	-0.35895911854529	1.13991688562484e-08
792	TEC	EXC	0.533097345682253	1.14425617446267e-08
793	PDAP1	EXC	0.404919865204705	1.16537761978277e-08
794	GSG1L	EXC	0.610803756524152	1.18115797987312e-08
795	LGALS8	EXC	0.281800876315155	1.18115797987312e-08
796	FAM117A	EXC	-0.448160109947551	1.2190710722061e-08
797	VPS36	EXC	0.310874088058132	1.23428745791237e-08
798	EPM2AIP1	EXC	0.349259158165443	1.30319123351751e-08
799	DZIP1	EXC	0.393829021860772	1.30593750151369e-08
800	ZC3H6	EXC	0.292743171316318	1.32093261451867e-08
801	LURAP1L	EXC	0.41560079326039	1.51366990869881e-08
802	CAPN8	EXC	-0.27170624591873	1.6014502326344e-08
803	CCND2	EXC	-0.54659999643167	1.62116866079186e-08
804	FOXO1	EXC	-0.524796119546703	1.67972760008073e-08
805	CDK5R1	EXC	0.280689225699166	1.75430474089787e-08
806	ITGA9	EXC	-0.344421392895933	1.75624955555207e-08
807	SLC16A10	EXC	0.617720846165652	1.85937235128634e-08
808	TANK	EXC	0.351744143907069	1.96490635378508e-08
809	C9orf72	EXC	0.268059469590038	2.03766095699686e-08
810	PCNP	EXC	0.379538389816422	2.05119939311668e-08
811	YPEL5	EXC	0.267812133930273	2.11196429431767e-08
812	PDE3B	EXC	0.378527365422156	2.1572821623859e-08
813	RPE	EXC	0.279351997335605	2.2628871755809e-08
814	PMEPA1	EXC	0.473058138460628	2.29254924377387e-08
815	UHRF2	EXC	0.275050639305229	2.33827862108434e-08
816	EPHA6	EXC	-0.834241614317988	2.42227810856242e-08
817	SLITRK1	EXC	0.523734884844634	2.43855468925903e-08
818	ADAMTSL3	EXC	0.358390368636292	2.5404572699449e-08
819	EYA3	EXC	-0.468396675613303	2.83103010215277e-08
820	STRADB	EXC	0.360556980934905	2.89769533215302e-08
821	TTC9	EXC	0.291322501100551	2.97789225211282e-08
822	TMEM196	EXC	0.325144917134433	3.08065400919323e-08
823	ZNF675	EXC	-0.492867171200609	3.0822793248358e-08
824	PIN1	EXC	0.283803052594769	3.1354120905986e-08
825	RBBP6	EXC	0.383025667950008	3.41311208793147e-08
826	SLC12A1	EXC	0.329926975157029	3.63852806806484e-08
827	MEGF9	EXC	0.325599003995101	3.76497348162131e-08
828	YPEL2	EXC	0.478001160738902	3.80566766684703e-08
829	YWHAQ	EXC	-0.321129674953479	3.89485853747105e-08
830	INPP5A	EXC	-0.321539051638253	3.96613659193217e-08
831	CLDN12	EXC	0.339084398774156	3.9744057370083e-08
832	ZNF728	EXC	-0.391195985139494	4.5246511925054e-08
833	TAPT1	EXC	-0.389495940095804	4.56339524594498e-08
834	IBTK	EXC	0.343338096019376	4.70050502952454e-08
835	DNER	EXC	-0.386013372597858	4.88927231026034e-08
836	TRIP11	EXC	0.333983553882662	5.03850038546021e-08
837	GAREM1	EXC	-0.481424525894955	5.08963221846554e-08
838	HNRNPK	EXC	0.291493661472698	5.0915022752113e-08
839	NAE1	EXC	0.404932456962863	5.45662583759088e-08
840	RNF175	EXC	0.2863700700531	5.59432644602021e-08
841	NME9	EXC	0.437410249503766	5.93249027432467e-08
842	SMC2	EXC	0.278155395083115	6.37096081229368e-08
843	RLF	EXC	-0.347319690475255	6.43314075822931e-08
844	HM13	EXC	0.299685852511907	6.44498496088345e-08
845	LIMS1	EXC	0.431861412962988	6.53493444302847e-08
846	SHPRH	EXC	0.277740927747719	6.77088234226989e-08
847	STAM2	EXC	0.319586998282431	6.7996331946346e-08
848	NIPA1	EXC	0.273116257993364	6.82904551992732e-08
849	ZNF484	EXC	0.390144177073156	7.05631451901892e-08
850	SRRM3	EXC	-0.33119932218342	7.2146264930936e-08
851	GNB4	EXC	0.633740956391185	7.26382200686959e-08
852	RAB3IP	EXC	-0.419087052330925	7.32642889363752e-08
853	NCAM2	EXC	-0.48116421720146	7.43251002753564e-08
854	CATSPERG	EXC	-0.270167018746928	7.44051621650869e-08
855	PIP5K1A	EXC	-0.271073549567863	7.49717906763365e-08
856	FAM227B	EXC	0.512857829529122	7.65188305911863e-08
857	CAB39L	EXC	0.354624579815061	7.81566682046242e-08
858	LNP1	EXC	0.280122183029138	7.90645772915829e-08
859	CUL5	EXC	-0.401323377120546	8.19470822053111e-08
860	PEX5L	EXC	-0.509920466953866	8.73999511232435e-08
861	PLPP4	EXC	0.344476132669072	8.8374915801173e-08
862	STON2	EXC	-0.614738924199402	8.89622497081141e-08
863	ARHGEF3	EXC	0.441718781360899	9.72711982305412e-08
864	RAI14	EXC	-0.340597694124462	1.01733535844592e-07
865	MTURN	EXC	0.302082827065622	1.02124435194282e-07
866	GMPS	EXC	0.37006100064106	1.0483871376561e-07
867	FAM98A	EXC	0.273491021211321	1.069338811764e-07
868	SMAD5	EXC	0.332872629485182	1.08052881689783e-07
869	RCN2	EXC	0.372514486774401	1.09641084340061e-07
870	DDX25	EXC	0.443121691695618	1.11568723626833e-07
871	ESD	EXC	0.422482812828401	1.12048522738533e-07
872	TSC1	EXC	0.281529853570492	1.2058605130544e-07
873	NUDT3	EXC	0.455069957935028	1.2104017470684e-07
874	SLITRK5	EXC	0.370556039849905	1.24474147825936e-07
875	MPP6	EXC	0.298913162059969	1.32215446249068e-07
876	PHLPP1	EXC	-0.281345575559193	1.34713460011683e-07
877	HMGN2	EXC	0.291003397218294	1.45636658541595e-07
878	ZMAT3	EXC	0.374138847263398	1.48766512752516e-07
879	LDHA	EXC	0.342031709005008	1.53945039822754e-07
880	CFDP1	EXC	0.33124441229572	1.54547877503613e-07
881	SUZ12	EXC	-0.439692861714325	1.60722064481525e-07
882	TNNI3K	EXC	0.346782872820528	1.67288291392974e-07
883	GLB1L3	EXC	0.313579073499814	1.74541356651448e-07
884	PTPDC1	EXC	0.31604892549515	1.82298591080568e-07
885	WDFY2	EXC	-0.263137562175867	1.91528193105842e-07
886	DYNC1LI1	EXC	0.308712233239568	1.91545723021296e-07
887	IFT81	EXC	0.305105125210078	2.05175639320171e-07
888	TUBGCP4	EXC	0.280801256946968	2.09631242886334e-07
889	FBXO25	EXC	0.469960422326126	2.24207712221285e-07
890	OMG	EXC	0.263795162039468	2.26497004484055e-07
891	WDR19	EXC	0.263881188638172	2.30667733871125e-07
892	C17orf100	EXC	0.383487551381574	2.35643231630635e-07
893	KLHL8	EXC	0.442895188290319	2.45544778814318e-07
894	UFL1	EXC	0.394772768134099	2.47668129927161e-07
895	MYO16	EXC	-0.538088099090607	2.52932719515759e-07
896	RNF220	EXC	0.433900767142007	2.59525416777156e-07
897	RELN	EXC	0.50585920533199	2.6010086427655e-07
898	CADM3	EXC	0.377620702017607	2.70966938471464e-07
899	SEC24D	EXC	-0.353386729837381	2.85208813975619e-07
900	NXPE3	EXC	0.374584765428912	2.8940692953011e-07
901	U2SURP	EXC	0.335886984564917	3.07480945683265e-07
902	GPD1L	EXC	0.304305588143438	3.1314173258783e-07
903	KLHDC1	EXC	0.27004335304975	3.17763717990024e-07
904	ZNF804B	EXC	0.464424020896384	3.23004743799415e-07
905	RBMS3	EXC	0.307039913912149	3.37159512930378e-07
906	CPD	EXC	-0.363503265828438	3.52744404761452e-07
907	IL12RB2	EXC	0.31040337998436	3.52744404761452e-07
908	SMARCA5	EXC	0.347193666195419	3.69247202141588e-07
909	RAVER2	EXC	-0.446088165638185	3.77004851717141e-07
910	APLP2	EXC	0.40461202724617	3.91774110899467e-07
911	NCAPD3	EXC	-0.478682562553771	4.07413260568883e-07
912	MYOM2	EXC	0.487013821528128	4.10183787636561e-07
913	CCDC14	EXC	0.294026672091549	4.25831862313157e-07
914	KIAA0513	EXC	-0.466374513907542	4.43263434581789e-07
915	RGMB	EXC	-0.489041657473933	4.43263434581789e-07
916	ABCC8	EXC	0.396534718687771	4.51076749221701e-07
917	SPG11	EXC	0.385761960556976	4.58308528326981e-07
918	GTF2A2	EXC	0.278978314887491	4.7181472778912e-07
919	GMFB	EXC	0.273500656799392	4.72550545388328e-07
920	CDC40	EXC	0.27920771554896	4.76819036940397e-07
921	ARHGEF10	EXC	0.353356800922722	5.07960498247994e-07
922	GPC5	EXC	-0.301173314077907	5.0803477258524e-07
923	SRRM1	EXC	0.339536037307852	5.21086193149308e-07
924	SPCS2	EXC	0.328187244213047	5.29945315693336e-07
925	NPHP1	EXC	0.273686144817499	5.3008385099776e-07
926	GRIK1	EXC	0.343333244512933	5.45289474873516e-07
927	ZNF727	EXC	0.481586161279287	5.55603402134126e-07
928	NGEF	EXC	0.489215113741557	5.58729456449629e-07
929	VPS4B	EXC	0.295399638073517	5.58729456449629e-07
930	CHMP3	EXC	0.387175237509024	5.65196304228115e-07
931	KCNAB1	EXC	0.444719410897039	5.68458787469331e-07
932	CDC42	EXC	0.269775293420603	5.72729965597212e-07
933	SLIT2	EXC	0.473994227951807	5.74760417221501e-07
934	CYP4V2	EXC	0.319515622869061	5.8110726091638e-07
935	PECR	EXC	0.364745826044842	5.8110726091638e-07
936	UST	EXC	0.884168727975629	5.82394642527672e-07
937	TMX4	EXC	0.270879041898688	5.91863439067884e-07
938	CACHD1	EXC	-0.303324590081372	6.35978964241867e-07
939	SLC9A2	EXC	-0.281417161979782	6.39384035664373e-07
940	SUDS3	EXC	0.295629121042632	6.68989975558376e-07
941	FOXK1	EXC	-0.383194407547934	6.87116278263524e-07
942	LPGAT1	EXC	0.320563773104916	7.28101601887507e-07
943	CDH8	EXC	-0.649816019142257	7.32507569798501e-07
944	PRKCG	EXC	-0.366355139363589	7.48830023971243e-07
945	ANKRD18A	EXC	0.695368149696959	7.49473149220369e-07
946	PLEKHA6	EXC	0.294166543199994	7.54791272397668e-07
947	PDE1B	EXC	-0.311963990727768	7.75325809084926e-07
948	PREX2	EXC	0.536590663341259	7.75325809084926e-07
949	SYCP2	EXC	0.269176188969608	7.94743049417484e-07
950	NPTXR	EXC	-0.325093073108873	8.61252662710085e-07
951	RNF24	EXC	0.294402414443288	8.7100840356715e-07
952	ZNF462	EXC	0.263296386666191	8.71534554577423e-07
953	SPTBN2	EXC	-0.481129726047896	8.98472383565346e-07
954	C10orf67	EXC	-0.424996823416988	9.19007355948392e-07
955	PLK2	EXC	-0.377686558040442	9.38943721538176e-07
956	GALR1	EXC	1.07778919314801	9.49661432342299e-07
957	MTAP	EXC	0.489422700696561	1.01464495777701e-06
958	YY1AP1	EXC	-0.471589722388988	1.02149726550893e-06
959	GALNT2	EXC	-0.344214385314244	1.0550630577898e-06
960	SYNRG	EXC	0.33226406402891	1.09410075778752e-06
961	DARS	EXC	0.288201944198777	1.1040400716359e-06
962	FILIP1	EXC	-0.423073268794825	1.1441719053554e-06
963	CEP63	EXC	0.30573221138925	1.16577356457832e-06
964	SREK1IP1	EXC	0.323311086768778	1.19085366820736e-06
965	GFRA1	EXC	0.480713378634827	1.20207366603804e-06
966	SWAP70	EXC	-0.505884740094759	1.22331835879199e-06
967	CCNL1	EXC	-0.408388000156335	1.25388970198258e-06
968	STK4	EXC	-0.338392593987572	1.26428146838153e-06
969	AGPS	EXC	0.330840277195183	1.30900603002067e-06
970	DBNL	EXC	0.26745498913159	1.31073553343615e-06
971	PACSIN2	EXC	-0.409810722054986	1.34912720051292e-06
972	SMARCAL1	EXC	0.401512226263771	1.35803472786309e-06
973	LPIN2	EXC	0.309917842266643	1.36273860750744e-06
974	CHODL	EXC	0.34111916224517	1.38560205370848e-06
975	WWC1	EXC	-0.342443000298544	1.406617710123e-06
976	ELMO1	EXC	0.621954168527849	1.42685670024178e-06
977	NUP93	EXC	0.346349139399303	1.43087419340659e-06
978	HHIP	EXC	0.4065283213749	1.43410721691007e-06
979	GNAS	EXC	0.327460457153244	1.53286820214062e-06
980	SDK2	EXC	-0.623469929660449	1.60401066908401e-06
981	GPR88	EXC	0.358794579076841	1.76800847722666e-06
982	SLC9A8	EXC	0.356869333892485	1.77333737818373e-06
983	TNKS2	EXC	0.308052901988758	1.79503439282366e-06
984	LYPD6B	EXC	-0.832261314537573	1.8338730295282e-06
985	OCA2	EXC	0.30855545612685	1.96522225330231e-06
986	SPATA5	EXC	0.328077857315473	1.97597651602691e-06
987	MGAT4A	EXC	0.442517100498595	1.98751478828458e-06
988	NEK9	EXC	0.431368032993267	2.08769826379219e-06
989	TMEM229B	EXC	-0.332459714071208	2.1302807500016e-06
990	VAMP4	EXC	0.32849294363779	2.13397211199179e-06
991	FNDC3B	EXC	-0.351808773974984	2.16581771368512e-06
992	SGCZ	EXC	-0.484483513428833	2.18915296985294e-06
993	PARVA	EXC	-0.473056783013453	2.20523639922088e-06
994	THEMIS	EXC	0.729840486967201	2.23105639016901e-06
995	PPP1R16B	EXC	-0.335080812923645	2.26650937696398e-06
996	PMS2	EXC	0.373949778051258	2.27456593866284e-06
997	POLK	EXC	0.324817132045654	2.28021665599779e-06
998	AGL	EXC	0.315170713603292	2.35253825490528e-06
999	NSUN6	EXC	-0.33485879411226	2.37982825579565e-06
1000	DDX58	EXC	-0.346365293464216	2.38284415314104e-06
1001	CREM	EXC	-0.457350990034519	2.39270010584643e-06
1002	COL18A1	EXC	0.48535365704876	2.40314082513779e-06
1003	TMEM167A	EXC	0.426060591442318	2.4308325348496e-06
1004	BBS7	EXC	0.334951850931513	2.54357382687587e-06
1005	CEPT1	EXC	0.342641496888433	2.60349195248526e-06
1006	TRPC7	EXC	0.414475754449703	2.87925042883812e-06
1007	PSMG2	EXC	0.335586877181717	2.90244627119374e-06
1008	SEC23A	EXC	0.343435833782019	2.90427408976532e-06
1009	RSU1	EXC	-0.448901453977306	2.92415826788116e-06
1010	ZNF439	EXC	0.354323701124036	2.9312322279171e-06
1011	MTMR10	EXC	0.345771711714308	2.94717284279293e-06
1012	DAZAP1	EXC	-0.400665028102032	3.05543055459186e-06
1013	GLRA1	EXC	-0.904826331638422	3.13992943845464e-06
1014	MORN1	EXC	0.276935884468727	3.18902765950735e-06
1015	ZSCAN26	EXC	0.373325851671755	3.19238575619144e-06
1016	GSPT1	EXC	-0.335490228358609	3.32451094049488e-06
1017	ECE2	EXC	0.313082580295172	3.34126488852491e-06
1018	GPR135	EXC	-0.33446715110238	3.61754542295462e-06
1019	DDHD2	EXC	0.300593207959075	3.62281920107176e-06
1020	PRH1	EXC	0.395646078633144	3.75327233727348e-06
1021	RNF149	EXC	-0.491197579871565	3.80185229083969e-06
1022	LRRC34	EXC	0.393634804576176	3.82742545410376e-06
1023	UBE2D1	EXC	0.324096127077975	3.82742545410376e-06
1024	DOC2B	EXC	-0.615424071177602	3.83466777060778e-06
1025	RGS17	EXC	-0.308559031155815	3.90025173939876e-06
1026	ADAMTS19	EXC	0.360193510427034	3.95856950558697e-06
1027	CYLD	EXC	0.265025962968868	4.00662932244965e-06
1028	COPG2	EXC	0.427523754217309	4.21904670867987e-06
1029	THAP5	EXC	0.410067338860705	4.2565954265512e-06
1030	CPVL	EXC	-0.33422293913016	4.37698534447079e-06
1031	NMRK1	EXC	0.263811156609905	4.39498722997874e-06
1032	N4BP2L1	EXC	0.335613626705491	4.68430051885724e-06
1033	ITPKB	EXC	0.730353452751442	4.76533822889554e-06
1034	CTTNBP2NL	EXC	-0.400245763624533	4.97525754041655e-06
1035	TMEM169	EXC	0.373097426235836	5.06866416510138e-06
1036	MYO18A	EXC	0.33627353183448	5.13644286643257e-06
1037	PRKCQ	EXC	0.459447554217907	5.16299828517306e-06
1038	UBE3B	EXC	0.351520100934	5.28093339529522e-06
1039	APPL2	EXC	0.357784490651676	5.31108988580959e-06
1040	NBPF15	EXC	-0.269660242580457	5.3824673038912e-06
1041	C20orf203	EXC	0.268061287832111	5.43649389932846e-06
1042	LRP11	EXC	0.364816537008796	5.53861844170428e-06
1043	IGF2R	EXC	-0.366386668542662	5.56817366884733e-06
1044	ATG4C	EXC	0.349339386234878	5.8886049229266e-06
1045	IGFL4	EXC	-0.363023364451559	5.90726526083664e-06
1046	NPHP4	EXC	-0.488316710510642	6.08083281189484e-06
1047	NEK11	EXC	0.320561725130156	6.10042022703655e-06
1048	DDX18	EXC	0.373887998666221	6.43006128915827e-06
1049	TMEM117	EXC	0.266590687684475	6.5358322959908e-06
1050	RSAD2	EXC	0.478236817223964	6.73858016178296e-06
1051	FAM169B	EXC	-0.461437659334411	6.76395085876867e-06
1052	MLXIP	EXC	-0.277481646328362	6.76395085876867e-06
1053	ZKSCAN8	EXC	0.405379580623455	6.84974205475772e-06
1054	SLC35B3	EXC	0.380078554408257	6.90967652715698e-06
1055	CCDC50	EXC	0.320720975420876	6.91657306962175e-06
1056	GP1BB	EXC	0.495868873219812	6.94724188178737e-06
1057	PLEKHG1	EXC	0.742640611033972	6.97795797123432e-06
1058	ADGRB1	EXC	-0.340727232516929	7.21794514539868e-06
1059	TTC8	EXC	0.279894368299169	7.50422837460702e-06
1060	PAPOLA	EXC	0.299178583219551	7.88223540625054e-06
1061	AGAP9	EXC	0.33942135217653	7.90339908753953e-06
1062	DPY19L1	EXC	0.362284922026898	7.93617193032349e-06
1063	SMIM12	EXC	-0.310354659321752	7.93617193032349e-06
1064	KDM2B	EXC	0.269977275730555	8.10663156189039e-06
1065	TDP2	EXC	0.294176442196643	8.38959645139767e-06
1066	CLDN11	EXC	0.416302845590686	8.80992147900268e-06
1067	H1F0	EXC	0.382114056118567	9.0191484825045e-06
1068	FKBP9	EXC	0.288361368564091	9.19067923836739e-06
1069	WDR48	EXC	0.341350842878018	9.27415401015223e-06
1070	MYRIP	EXC	0.272327484215651	9.29913117807456e-06
1071	SHB	EXC	0.843620615854512	9.30191873640234e-06
1072	MAML3	EXC	0.357159613715671	9.62724400372487e-06
1073	TCTN1	EXC	0.330075446027541	9.97951747537628e-06
1074	MRAS	EXC	0.295149141730147	1.00020513934648e-05
1075	KRIT1	EXC	0.342422017917488	1.00187135518316e-05
1076	LRCH1	EXC	0.432112545449697	1.04963246317544e-05
1077	SEZ6	EXC	-0.462307623451891	1.05573402132669e-05
1078	SLC35F5	EXC	-0.40560311411417	1.0717090985482e-05
1079	SRGAP1	EXC	0.351848056207078	1.09525719870256e-05
1080	GREB1	EXC	-0.442293404425298	1.09914616146846e-05
1081	WWOX	EXC	0.317546030487418	1.11426024182408e-05
1082	CGGBP1	EXC	0.340667020646565	1.16562690334193e-05
1083	MARCH8	EXC	-0.351099226432623	1.20929989342907e-05
1084	CFAP221	EXC	0.3596328271572	1.22277508879705e-05
1085	ST6GAL1	EXC	0.400912100260388	1.24712165383584e-05
1086	GRIK5	EXC	-0.406049932907097	1.26092719011508e-05
1087	PALLD	EXC	-0.330640855069554	1.28284819321385e-05
1088	RAD23A	EXC	0.331323701248623	1.32630044947321e-05
1089	TPR	EXC	0.324870450642837	1.33576613072566e-05
1090	POU2F2	EXC	0.270180964233575	1.34215650536765e-05
1091	GSTCD	EXC	0.453128363643374	1.3863037823882e-05
1092	ZNF514	EXC	0.316749993222932	1.39842045135157e-05
1093	LCORL	EXC	0.281011911439479	1.56090524690805e-05
1094	TET1	EXC	0.361008939060231	1.5677118987878e-05
1095	ASB8	EXC	0.316097137282589	1.57274599860577e-05
1096	BTBD3	EXC	0.265127532181464	1.58829202755402e-05
1097	FBXO9	EXC	0.280899114376977	1.58829202755402e-05
1098	SRD5A3	EXC	0.263151026538185	1.60798329804293e-05
1099	B3GALNT1	EXC	0.310942387107332	1.62332535524308e-05
1100	MAP3K14	EXC	-0.284821156355679	1.63621358864479e-05
1101	B2M	EXC	0.373197587139359	1.63906953064692e-05
1102	WDR92	EXC	0.414998219185982	1.64088168916016e-05
1103	VRK1	EXC	0.354460037612565	1.67619466946133e-05
1104	NIPAL3	EXC	0.300793536966475	1.74126927425139e-05
1105	ATF1	EXC	-0.268488732006415	1.74575174499604e-05
1106	TRIM71	EXC	-0.439871927967314	1.77278250278655e-05
1107	SRSF5	EXC	0.287551670966836	1.90398389097892e-05
1108	UHRF1BP1	EXC	0.400835193194142	1.93191329306658e-05
1109	ZFHX3	EXC	-0.49022172156389	1.96427951355627e-05
1110	CBFA2T2	EXC	-0.272050960278915	1.98046007923358e-05
1111	ABLIM3	EXC	0.39908592864761	2.00876405501813e-05
1112	UCHL3	EXC	-0.401869658812089	2.07536365787726e-05
1113	GPRIN3	EXC	0.33590347736008	2.12226253993679e-05
1114	LAMB1	EXC	-0.389183772037784	2.15120124449075e-05
1115	MTF1	EXC	-0.323926960196283	2.15175645503786e-05
1116	FEZ1	EXC	0.333926314295208	2.19627681938908e-05
1117	CCZ1B	EXC	0.359079174992671	2.25398120672935e-05
1118	VSTM5	EXC	0.574134754883174	2.26618828977931e-05
1119	SS18	EXC	-0.412929678941421	2.29974904729912e-05
1120	ZNF141	EXC	0.313868069058512	2.29974904729912e-05
1121	ZBED5	EXC	0.300353948527336	2.31136945065045e-05
1122	ADRA1A	EXC	-0.53297983365763	2.3222823821799e-05
1123	PCDH1	EXC	-0.460424705685527	2.34783285200623e-05
1124	CYTH1	EXC	0.335735055948449	2.43273872430289e-05
1125	IFT88	EXC	0.330326113956605	2.43304658981799e-05
1126	AGGF1	EXC	0.277484510539194	2.45149216883299e-05
1127	ZBTB18	EXC	-0.302602075861875	2.55534221676449e-05
1128	C9orf85	EXC	0.421142163779482	2.57742994060302e-05
1129	DCAF5	EXC	-0.312831133078686	2.57746693581735e-05
1130	MARCH11	EXC	0.404718548299567	2.72251701723663e-05
1131	RASL10A	EXC	-0.28812245534644	2.77744249311658e-05
1132	EI24	EXC	0.31612365275155	2.77782895837536e-05
1133	TAOK3	EXC	0.279888608863367	2.89045283719868e-05
1134	VWA3A	EXC	0.303799137646832	2.90738261190957e-05
1135	KCNG1	EXC	-0.332037750719047	2.93360118208961e-05
1136	MSI2	EXC	-0.302080632236762	2.99271394927296e-05
1137	CYB5D2	EXC	0.271290517258082	3.19257780644546e-05
1138	ADGRB2	EXC	-0.35728580370971	3.22372729517012e-05
1139	ERCC4	EXC	0.391653228763819	3.41341048937247e-05
1140	PDCD5	EXC	0.293409499673986	3.46626525710845e-05
1141	AKAP13	EXC	0.385769926959658	3.4803920214474e-05
1142	PEX7	EXC	0.400901492069965	3.57037010326378e-05
1143	EPDR1	EXC	-0.398998015589386	3.57581503265261e-05
1144	CREB3L2	EXC	0.540694116044294	3.86652066690986e-05
1145	GIPC2	EXC	-0.358451370371878	4.16382230628068e-05
1146	RUNX2	EXC	0.535105744784767	4.26607739670851e-05
1147	LIPA	EXC	0.411770182440018	4.30009563825699e-05
1148	ZNF883	EXC	-0.273366069360928	4.40524130276172e-05
1149	SLC43A2	EXC	0.33744053528672	4.42198377767243e-05
1150	HACD2	EXC	0.348479119604687	4.49926663539438e-05
1151	ZNRF1	EXC	0.302584962467319	4.51095859237756e-05
1152	ACO1	EXC	-0.384343811138209	4.53060460089963e-05
1153	GTF2F2	EXC	-0.389692166290035	4.75364706984666e-05
1154	RARB	EXC	0.275106961704912	4.78159082445043e-05
1155	STEAP2	EXC	0.278713983774156	4.84727949925897e-05
1156	SNX2	EXC	0.32428423068702	4.87814828043928e-05
1157	ZNF821	EXC	0.330230380532692	4.99019255995843e-05
1158	KCNIP3	EXC	-0.408133316538489	5.11031043078867e-05
1159	PM20D2	EXC	0.397961671937898	5.16735633764558e-05
1160	TRPM3	EXC	0.422737679520413	5.19713353823876e-05
1161	TRAPPC12	EXC	0.299651586344832	5.23061957236402e-05
1162	POM121C	EXC	-0.325620964201522	5.3978970871119e-05
1163	DHX32	EXC	0.35503137824707	5.46987882214051e-05
1164	FAM13A	EXC	-0.294039020320676	5.72225524519062e-05
1165	ANXA11	EXC	-0.424827835672438	5.80868443818387e-05
1166	GABRA4	EXC	0.406894958813438	5.84256324503317e-05
1167	NT5DC1	EXC	0.42462979774966	5.93467102523792e-05
1168	MROH8	EXC	0.36297417088312	6.04269610050471e-05
1169	MAATS1	EXC	0.408954278026216	6.12741499661006e-05
1170	ZNF718	EXC	0.292348025158231	6.18294663083549e-05
1171	WWC2	EXC	-0.314139561482182	6.29362127005218e-05
1172	ZMAT4	EXC	-0.481347406890478	6.43451434370089e-05
1173	GNS	EXC	0.278103913735582	6.52095904844338e-05
1174	SLC45A4	EXC	-0.303439483428718	6.63332783676702e-05
1175	DOCK10	EXC	0.341541338333472	6.72027181750208e-05
1176	HRK	EXC	-0.62187823040748	6.87522139401332e-05
1177	CACNG8	EXC	-0.326953747778887	6.93891862852306e-05
1178	MSL2	EXC	-0.37973305133402	7.08773430749781e-05
1179	METTL24	EXC	0.495767586280911	7.28714927754606e-05
1180	PTPRB	EXC	-0.273744808612696	7.28714927754606e-05
1181	BLOC1S2	EXC	0.330682047424518	7.43364755585174e-05
1182	UXS1	EXC	0.350917868230717	7.43364755585174e-05
1183	RAB40C	EXC	-0.334103656832037	7.54345205904055e-05
1184	SLC3A1	EXC	0.298301168892212	7.75899673471047e-05
1185	BEND6	EXC	0.28382139710755	7.76494721799563e-05
1186	ACBD5	EXC	0.289772885209427	7.89984333251845e-05
1187	NFKBIZ	EXC	0.263386432427475	7.89984333251845e-05
1188	ZNF626	EXC	0.336188159598137	7.89984333251845e-05
1189	CEP164	EXC	0.327177090693458	8.09034850828151e-05
1190	CNOT10	EXC	-0.383572497828796	8.16997869953646e-05
1191	SPICE1	EXC	0.351400000188284	8.24264054781065e-05
1192	STK32C	EXC	-0.332336878422804	8.38228951719662e-05
1193	CDC16	EXC	0.293945721910329	8.69373853808445e-05
1194	ARHGAP5	EXC	-0.287547330715552	8.8038486864903e-05
1195	MTMR12	EXC	-0.355971412212026	9.04563377309732e-05
1196	UNKL	EXC	0.268353759782105	9.17115213507875e-05
1197	NUDCD3	EXC	0.266419703479532	9.20153821533055e-05
1198	ZNF680	EXC	0.346461207949635	9.27717625207748e-05
1199	SAE1	EXC	-0.329719766322288	9.30836305727455e-05
1200	ELOVL7	EXC	-0.288721666062104	9.85207785608301e-05
1201	NDST3	EXC	-0.642827264813035	0.0001008030090694
1202	STK17A	EXC	0.263959484405315	0.0001030012377668
1203	FAM47E	EXC	0.35438245071681	0.0001032180398814
1204	MN1	EXC	0.447794314963179	0.0001062525178482
1205	BBS4	EXC	0.375913099570499	0.0001071799917232
1206	ARHGAP28	EXC	-0.425720302235195	0.0001114417052206
1207	SUSD1	EXC	0.285806692690848	0.0001130093578055
1208	C6orf89	EXC	0.288584259479824	0.0001151201467264
1209	LRRN3	EXC	0.3158326703867	0.0001179446421411
1210	ITGAV	EXC	-0.31417653041933	0.0001192492503081
1211	SYNE2	EXC	0.279599527988846	0.0001232021549203
1212	MARK3	EXC	-0.319314075495329	0.0001243725356396
1213	PXYLP1	EXC	-0.306469116985238	0.000124681712729
1214	MAST2	EXC	-0.280515937114499	0.0001250203084105
1215	CFAP44	EXC	-0.441925232176825	0.0001255110881152
1216	MAP3K7	EXC	-0.271784999784049	0.0001284399940095
1217	ADTRP	EXC	0.821759075490099	0.0001286219302325
1218	RNF10	EXC	-0.331763545759777	0.0001302761139616
1219	PDGFD	EXC	-0.428376125759125	0.0001310992341987
1220	MARCH3	EXC	-0.49014728418516	0.0001362871433379
1221	NCBP3	EXC	-0.297456883784506	0.0001391509510794
1222	RGS7	EXC	-0.9241304911263	0.0001395221654381
1223	SYNPR	EXC	0.318231669611258	0.0001410649829586
1224	HDAC2	EXC	0.321622323006088	0.0001427384509437
1225	NBEAL1	EXC	-0.388201269352142	0.0001507256653244
1226	BRD8	EXC	0.282950350062395	0.000151720021898
1227	NEURL1	EXC	-0.292816326273785	0.0001527061578957
1228	FLVCR1	EXC	-0.337760450033759	0.0001541187995236
1229	PACS2	EXC	0.303480053191076	0.0001565036252991
1230	USP10	EXC	-0.311289876704571	0.0001565036252991
1231	SMG7	EXC	-0.263337739930804	0.00015889338663
1232	ZNF737	EXC	0.342774250640317	0.0001592187215853
1233	HMGN4	EXC	0.346763115972274	0.0001603979812941
1234	ADAM29	EXC	-0.28103335012626	0.0001620291098034
1235	NRBP2	EXC	0.359888530990382	0.0001624348723758
1236	OXSR1	EXC	-0.305903357297562	0.0001651657064282
1237	FCHSD2	EXC	0.343604649083664	0.0001681681384527
1238	PROS1	EXC	-0.412701060877831	0.0001757776909327
1239	ZNF714	EXC	0.325318677821712	0.0001774678162558
1240	L3MBTL1	EXC	-0.264769938727714	0.0001775011733642
1241	RTCA	EXC	0.292496719368238	0.0001850635085648
1242	MMP17	EXC	-0.316181193624293	0.0001853740543489
1243	OLFM2	EXC	0.299143283480188	0.0001873296292708
1244	RNF4	EXC	-0.296239274696963	0.0001876952468641
1245	CEP97	EXC	0.313273569693853	0.0001919517518253
1246	STARD3NL	EXC	-0.327785682909697	0.0002002151074629
1247	OSTM1	EXC	0.356668640770451	0.0002015677341867
1248	ST3GAL2	EXC	-0.295549639629587	0.0002017736170075
1249	PLAGL1	EXC	0.397062656321022	0.0002041125253235
1250	PAMR1	EXC	0.406375858667543	0.0002087914555822
1251	NAA50	EXC	-0.357061928246194	0.0002104879951682
1252	JADE1	EXC	0.327157522663849	0.0002112784284794
1253	CCDC136	EXC	-0.326445742259629	0.0002138816211465
1254	CALB2	EXC	0.490789080135686	0.0002226793691691
1255	PTCHD4	EXC	0.267097804368778	0.0002292487553002
1256	CEP135	EXC	0.483575745186814	0.0002293260733909
1257	EFCAB7	EXC	0.334986477812035	0.000235723385879
1258	PRCP	EXC	0.296072936539004	0.0002400287612088
1259	WSCD1	EXC	-0.284313420463937	0.0002497587774998
1260	ZNF43	EXC	0.297756544509514	0.0002533318598892
1261	CYP1B1	EXC	0.265464225198959	0.0002555684407524
1262	MROH1	EXC	-0.37000746635014	0.0002648120826997
1263	B4GALT5	EXC	-0.343149391401612	0.0002675410217204
1264	VIPR1	EXC	-0.275786175397747	0.0002683577838684
1265	NOL10	EXC	-0.371976693010541	0.00026895604861
1266	LEMD3	EXC	-0.365105023562814	0.0002702756883251
1267	OSBPL3	EXC	0.566309750930624	0.0002770623443559
1268	MGRN1	EXC	-0.284687680715675	0.0002865671955239
1269	YBX1	EXC	-0.316310038149982	0.0002887470805445
1270	PDE10A	EXC	0.355312344269716	0.00029062563657
1271	GRAMD1B	EXC	-0.295434912011846	0.0002976388109695
1272	RABL2A	EXC	-0.337187029768201	0.0002994820189708
1273	NOL8	EXC	0.327589339236991	0.000303170140664
1274	WWTR1	EXC	0.465891571008624	0.0003069759124266
1275	ZNF488	EXC	-0.750837655458561	0.0003081931494435
1276	FER1L6	EXC	0.276244683124733	0.0003134976423386
1277	CLTCL1	EXC	0.265734707584325	0.0003145800070907
1278	PLPP3	EXC	0.420912071129068	0.0003206572723047
1279	SPRED2	EXC	-0.354700983055776	0.0003267409029587
1280	PIGB	EXC	0.305227868556764	0.0003284140673786
1281	TMEM151B	EXC	-0.399811772105323	0.000330571753784
1282	ZBED8	EXC	0.377979109020247	0.0003314456028182
1283	CEP57L1	EXC	0.313569765234657	0.0003347372789119
1284	SERPINB6	EXC	0.333238880177465	0.0003379733432704
1285	NRG2	EXC	0.319306559195332	0.0003531903603599
1286	SFMBT1	EXC	0.318414956344241	0.0003599418935905
1287	SNTB1	EXC	1.13143806454524	0.0003614421633499
1288	IQCK	EXC	0.316288554956158	0.0003680916654861
1289	FAM13C	EXC	0.328486573140391	0.0003691306061274
1290	HACE1	EXC	-0.264805419464401	0.00037131289791
1291	RTF1	EXC	0.26546002857535	0.0003824904222443
1292	KCTD1	EXC	-0.342664842244658	0.0004048648115765
1293	CFAP206	EXC	-0.296712843461292	0.0004080512699244
1294	HTRA1	EXC	0.287089164240225	0.0004090964018395
1295	METTL16	EXC	-0.380613372903618	0.0004118695528714
1296	KLHL18	EXC	-0.34579623655095	0.0004130703406583
1297	FADS1	EXC	0.306070662197674	0.0004413873599472
1298	CHKA	EXC	-0.414198864498745	0.0004609929149518
1299	TMOD1	EXC	-0.279997900086093	0.0005191185739887
1300	ABHD5	EXC	-0.352713305894483	0.0005323514446256
1301	QKI	EXC	-0.265983453868105	0.0005418954011835
1302	KIF16B	EXC	0.306759654254448	0.0005654297021464
1303	EXT2	EXC	-0.299496446789432	0.0005860021658795
1304	ZNF565	EXC	-0.321546045045414	0.0005886650377236
1305	SULF1	EXC	0.494109958862543	0.0005923852995393
1306	PKIA	EXC	0.372685667838672	0.0005951606296076
1307	PRKRA	EXC	0.323511583398997	0.0006040715825475
1308	PTTG1IP	EXC	-0.28851196902292	0.0006069977694131
1309	IGF2BP3	EXC	-0.414331360551294	0.0006385713282447
1310	CACNG2	EXC	0.308374005194726	0.0006761752826905
1311	EVA1C	EXC	0.311273107260306	0.0006817395757349
1312	ROR1	EXC	0.612123066409657	0.0006842756016653
1313	ELP3	EXC	0.352087527463897	0.0006996546147642
1314	NUMA1	EXC	0.30116771776074	0.0007037808855917
1315	MTRNR2L8	EXC	0.686404303757366	0.000740300658792
1316	PTMS	EXC	0.32327304505241	0.0007403487965905
1317	TSHZ1	EXC	0.289777250797372	0.0007430384467337
1318	TIMP2	EXC	-0.359351677888617	0.0007489636731216
1319	ITGB3BP	EXC	0.327287744358847	0.0007660414251845
1320	LAMC1	EXC	-0.309432365356421	0.0007707139990425
1321	SEC23B	EXC	-0.276973992053065	0.0007747801991621
1322	VRK2	EXC	0.635942428742741	0.0007819198995866
1323	USF3	EXC	0.282558447540666	0.0008002967201052
1324	AP2A2	EXC	-0.274831591802745	0.000814400640215
1325	PIGC	EXC	0.289862141874659	0.000814790312705
1326	SRD5A1	EXC	0.334348070040838	0.0008185111686571
1327	RABL6	EXC	0.275898977694157	0.0008324986838143
1328	ZNF71	EXC	0.352264889303127	0.0008345597645057
1329	GALNT7	EXC	-0.399047308956585	0.0008427552759752
1330	ATM	EXC	0.283759876054146	0.0008559264783035
1331	ACOX1	EXC	-0.274046711893452	0.0008692884815984
1332	SLC6A6	EXC	-0.354369056020888	0.00087403602912
1333	ZHX2	EXC	-0.306675207575852	0.0008740984784027
1334	MEIS3	EXC	-0.367305700344395	0.0008828422991685
1335	TRIM5	EXC	0.291508446017906	0.0008866977819344
1336	THUMPD3	EXC	0.280185314593833	0.0009199511606786
1337	NR6A1	EXC	-0.316928143946103	0.0009374491445015
1338	TUNAR	EXC	0.313675601864528	0.0009400903226521
1339	TBC1D4	EXC	-0.309418949965292	0.0009567156218251
1340	SFT2D1	EXC	0.274904339667302	0.0009684161088523
1341	RXFP1	EXC	0.455577354682893	0.0009752886727189
1342	DENR	EXC	0.266269731376924	0.0010040681403981
1343	NCAN	EXC	0.292922836109449	0.0010413995145824
1344	CRADD	EXC	0.272893843042685	0.0010618096100438
1345	ARHGAP25	EXC	0.56931637944504	0.0010774309601322
1346	SLC2A9	EXC	-0.506267443693128	0.0010995824484931
1347	C12orf42	EXC	0.491640826688024	0.0011042172066346
1348	TMEM38B	EXC	0.281798340034559	0.0011263114458389
1349	CCDC144NL	EXC	-0.333143482832748	0.0011339524639244
1350	ALKBH8	EXC	0.316841186180877	0.0011411311604613
1351	HIF1A	EXC	-0.363346030522375	0.0011488872523917
1352	CNOT11	EXC	0.346230008528218	0.0011492842898288
1353	ADIPOR2	EXC	-0.348913676021354	0.0011667590686295
1354	WDR78	EXC	0.293441222150129	0.0012298012331692
1355	RGS22	EXC	-0.404973846718935	0.0012382800780275
1356	CRTC1	EXC	-0.346994055787815	0.0012523485248744
1357	FBXO31	EXC	-0.307530042330353	0.0012540711822329
1358	TVP23A	EXC	-0.280076026204241	0.0012540711822329
1359	FNIP2	EXC	-0.32765902050664	0.0012799251543218
1360	TMEM14B	EXC	0.274851708801376	0.0012946076248057
1361	IRS1	EXC	0.33783407236641	0.0013086262024593
1362	C2orf88	EXC	-0.343262483829561	0.0013154136992065
1363	HAUS6	EXC	0.335684725616563	0.0013215218827421
1364	SGPP1	EXC	0.297138610142474	0.0013333823059585
1365	FAM168B	EXC	0.28386439937325	0.0013391533437633
1366	FAT2	EXC	0.601881843478591	0.0013620685452275
1367	NUP58	EXC	-0.267010603110866	0.0013633397258478
1368	MLH3	EXC	0.32452812001684	0.0013642922976072
1369	TMEM244	EXC	0.293627833879438	0.0013746068705041
1370	CYP7B1	EXC	-0.307645723778381	0.0014202289517274
1371	ZNF503	EXC	0.542214960269132	0.0014483499953981
1372	ADGRV1	EXC	-0.298713416350721	0.0014551185090163
1373	MTMR2	EXC	0.26943640911408	0.0014802499634951
1374	LRRC63	EXC	0.434975719731046	0.001490793997695
1375	KCNH3	EXC	-0.326725512911003	0.0015029787504713
1376	ALG10B	EXC	0.35214202321851	0.0015719292529969
1377	AFTPH	EXC	-0.309022193522125	0.0015925945855101
1378	ZNF10	EXC	-0.299839976152273	0.0016657377998339
1379	AKR1E2	EXC	0.356398838233302	0.0016916001822088
1380	CORO1C	EXC	-0.344865150270809	0.0016916001822088
1381	STK31	EXC	-0.294499856691654	0.0017008290843996
1382	TYW3	EXC	0.269077552158627	0.0017302153122393
1383	IQCJ	EXC	-0.263166572699153	0.0017507381003709
1384	CBLN4	EXC	-0.267666599330924	0.0017534966441934
1385	MBD2	EXC	-0.268348573520135	0.0017812982420282
1386	FOXN2	EXC	-0.300128005549935	0.0018108468937738
1387	ERAP1	EXC	0.272254566844894	0.0018481520228114
1388	TSG101	EXC	0.270469605612123	0.0019072384294341
1389	STX2	EXC	-0.328870935832835	0.0020409677904692
1390	DUS4L	EXC	0.317338062467494	0.0020625604856888
1391	TRMT10B	EXC	0.275185466339896	0.0022681772815242
1392	HOOK1	EXC	-0.337955690761461	0.0023121585186274
1393	INTS9	EXC	0.282426407903743	0.0023452119106296
1394	ARL3	EXC	0.264121813035072	0.0023588226047982
1395	SLC9C2	EXC	-0.269118576507391	0.0023602604982659
1396	SNAPC4	EXC	-0.281145592894418	0.0024208539886983
1397	CBWD5	EXC	0.270458814137223	0.0024229422101356
1398	PDE3A	EXC	-0.379371595053858	0.0024539991787539
1399	MADD	EXC	-0.311702895701811	0.0024550613258083
1400	ZNRF2	EXC	-0.270495147894689	0.0024550613258083
1401	KCNIP2	EXC	-0.307311083430181	0.0024741849320335
1402	HELB	EXC	-0.35999084135521	0.0024758627002864
1403	ADAMTSL2	EXC	0.319682045616467	0.002546642362505
1404	SEC14L2	EXC	-0.282516227645549	0.0025503366224842
1405	USP53	EXC	-0.320311258361184	0.0025572479174085
1406	RFFL	EXC	0.302707385093417	0.0025636185692
1407	ACMSD	EXC	0.349723470935435	0.0025703629691499
1408	FAM98B	EXC	0.326049593220592	0.0026358471042159
1409	KCNA1	EXC	-0.27290129114649	0.0026465639290227
1410	CD24	EXC	-0.364257138202257	0.0026588913814776
1411	RALGAPB	EXC	-0.350710618382592	0.0026751047393704
1412	LRRIQ1	EXC	-0.286871415166136	0.0027368098046999
1413	CYP4Z1	EXC	-0.285209605675093	0.0027479670595282
1414	PEPD	EXC	-0.320832357889357	0.002799141370402
1415	PRKAR2A	EXC	-0.331308795141597	0.0028462514917856
1416	WASF3	EXC	0.275176359768901	0.0028486353397207
1417	SEMA4D	EXC	0.290920071587664	0.002852216831569
1418	HS3ST1	EXC	0.319385959690251	0.0028803032687184
1419	ZSCAN1	EXC	0.473430218431859	0.0029433209606331
1420	RAB15	EXC	-0.274470118304208	0.0030369237147027
1421	PUS10	EXC	-0.327269950045704	0.0031023519425043
1422	CES4A	EXC	-0.316690565678507	0.0031625128815769
1423	CRLF3	EXC	-0.269151321408069	0.0032722798168371
1424	GALNT16	EXC	-0.333872111377444	0.0033349822122194
1425	BEGAIN	EXC	-0.318716830384564	0.0034441244523031
1426	DESI2	EXC	-0.296188117578613	0.0035515741130182
1427	ZFP14	EXC	0.269033808758398	0.0035739201826622
1428	MCTP2	EXC	0.664669223977232	0.0036091796650131
1429	FPGT	EXC	0.306843577182995	0.0037786072988597
1430	FBXO42	EXC	-0.301192308239085	0.0038712701228452
1431	KIF21B	EXC	0.274328008090298	0.0040057150053095
1432	ISLR2	EXC	-0.307542584919075	0.0040181775014514
1433	LRRC9	EXC	0.32745577635555	0.0040224553446366
1434	SPEN	EXC	-0.299750971519861	0.0040643169188428
1435	FXYD5	EXC	-0.429109452552568	0.0041438431591235
1436	PRKD3	EXC	0.359234019881967	0.0041821799761329
1437	PARN	EXC	0.266214401758706	0.0042425301145775
1438	ATP7B	EXC	-0.304511387867577	0.0042871841272493
1439	CSAD	EXC	-0.329642347232471	0.0043661034907807
1440	C1D	EXC	0.297917812434777	0.0044844618391423
1441	SRGAP2B	EXC	-0.358675517304059	0.0045228471555527
1442	CLEC19A	EXC	-0.340003911347611	0.0045719569178489
1443	LPAR6	EXC	0.383021903316739	0.0046513148668788
1444	ACTR5	EXC	-0.276552714105581	0.0046629384671632
1445	CHRNA7	EXC	0.271367513599761	0.0046816033970703
1446	DTNB	EXC	-0.437436804579711	0.0047643662239442
1447	TRIQK	EXC	0.308062927023773	0.0047867197479037
1448	MFSD4A	EXC	-0.265300775899862	0.0048414305938452
1449	FGF2	EXC	0.384521386798292	0.004880656260744
1450	P4HA3	EXC	0.395949683435274	0.0048897867206176
1451	PTPN9	EXC	-0.274751256911276	0.0049599851275145
1452	RFX4	EXC	0.270550596104147	0.0051887207158232
1453	SLC7A1	EXC	-0.311777287771768	0.0052212838988489
1454	FGFR2	EXC	0.326839214418461	0.0053629748272472
1455	POLI	EXC	0.282185521683794	0.0056353694832056
1456	PARP11	EXC	-0.294204524827681	0.0056758088537634
1457	LIPI	EXC	-0.37750069586542	0.0057277226777234
1458	ZNF655	EXC	-0.298913195887463	0.0058440549011168
1459	FBRSL1	EXC	-0.273747635757048	0.0058457451381751
1460	OLFML2B	EXC	0.697264153072895	0.0059144059434867
1461	GABRG3	EXC	0.33869122859311	0.0059756031132943
1462	GALNT1	EXC	0.306037936468202	0.0061512362407095
1463	ATP8B4	EXC	-0.340345360141794	0.0063943591551729
1464	KNDC1	EXC	-0.302088558591459	0.0064008853373796
1465	BCAR3	EXC	0.275837512837143	0.0065209627711136
1466	GLT8D2	EXC	0.288457875480678	0.0065484490759746
1467	IFT80	EXC	-0.34669826203042	0.0065831752442298
1468	CYB5A	EXC	0.266114030181861	0.0066851525565008
1469	TTBK2	EXC	0.293298794996909	0.0067586185353742
1470	SOCS5	EXC	-0.286093028639677	0.0067974637850301
1471	AP3B2	EXC	-0.274595868861685	0.0069467035475905
1472	CNTN3	EXC	-0.435357907834603	0.0071391061270197
1473	SEL1L3	EXC	0.373188681481139	0.0075441750202136
1474	DHX9	EXC	-0.311475123075923	0.0076246503238303
1475	SPAG17	EXC	-0.272867638838813	0.0077497612338928
1476	RMDN2	EXC	-0.316490333599442	0.0079531590483443
1477	WIZ	EXC	0.290115579461615	0.0079958368755723
1478	KIAA0586	EXC	0.269688467784581	0.0081105283047141
1479	SYNPO	EXC	-0.274742279581636	0.0082212322165152
1480	KIAA0930	EXC	-0.310766726868339	0.0086523574613182
1481	EFCAB1	EXC	-0.393715107260238	0.0089791785272112
1482	MYRFL	EXC	-0.387594885301212	0.009124142142372
1483	ZZEF1	EXC	-0.265511128675688	0.0092683872794936
1484	RNF146	EXC	-0.321914057367335	0.0092765726455433
1485	NDST1	EXC	-0.264303907562195	0.0093165776462755
1486	ZNF207	EXC	-0.318833801114823	0.0095532565797894
1487	BMPR1A	EXC	0.273519440411214	0.0096147202453515
1488	ADAMTSL1	EXC	-0.292636296576643	0.0099684280474579
1489	MDGA2	OLI	-1.26366403050532	6.19995051359884e-217
1490	MAML2	OLI	-1.00222384869706	4.73437817574935e-152
1491	ABTB2	OLI	-0.364628029046674	3.55355580757997e-147
1492	DUSP16	OLI	-0.335136949181174	5.62810077342813e-131
1493	KIRREL3	OLI	-0.317756705949607	7.39013475497884e-131
1494	PLCG2	OLI	0.293780832038555	2.32154885873297e-121
1495	GRID2	OLI	0.314652759993654	3.83959301319799e-115
1496	NFASC	OLI	-0.397106468429941	1.51224350273831e-114
1497	CHRM5	OLI	0.501857552607816	2.5882542421865698e-114
1498	IGSF11	OLI	-0.639346719971974	3.59509698082735e-108
1499	PLEKHH1	OLI	-0.269805465338099	1.04492267911319e-100
1500	DUSP10	OLI	-0.282563004373878	1.95696788245872e-97
1501	CNTNAP4	OLI	-0.334116017999492	2.1295858494626897e-92
1502	RGS7	OLI	-0.925345357482174	2.95668289125104e-89
1503	CCNH	OLI	0.613109652940696	1.2720734633969498e-77
1504	FAM107B	OLI	-0.512915797590257	5.04735381148925e-77
1505	LAMA2	OLI	0.597409898004946	5.04735381148925e-77
1506	SLIT2	OLI	-0.284134352102933	5.04735381148925e-77
1507	CDH20	OLI	0.271735025470022	5.112531967843859e-77
1508	CHKA	OLI	-0.430504231722297	2.8074486528311998e-73
1509	CNDP1	OLI	-0.374197779380424	2.03565616728171e-68
1510	NRXN3	OLI	0.535054958268963	4.3509487412161406e-67
1511	LRP1B	OLI	0.639036161435379	1.08806741154157e-64
1512	POLR2J3	OLI	-0.450622492533803	1.5118353121547599e-64
1513	LRRC7	OLI	0.526600184894325	2.62067185243707e-64
1514	KIF13B	OLI	-0.504666144767419	7.59616279791935e-62
1515	ROBO2	OLI	-1.22814781336594	1.51624675452691e-60
1516	IQCJ-SCHIP1	OLI	-0.574952739530153	3.3674850035552e-57
1517	TNIK	OLI	-0.329224853880191	1.58825848486122e-56
1518	USP54	OLI	-0.378055694903249	4.0933058280751e-53
1519	HDAC9	OLI	0.627944065242346	4.32586832032219e-52
1520	PIEZO2	OLI	0.595111825064737	4.7360141281833e-52
1521	ST6GALNAC3	OLI	-0.277964532755147	4.23776124994398e-51
1522	EIF4G3	OLI	-0.411897046438311	9.172233097551799e-50
1523	SLC8A3	OLI	-1.36261671334581	2.3015500926517197e-49
1524	DPP10	OLI	0.637244797803681	2.8326118937238997e-49
1525	GNAI1	OLI	0.49150689023247	2.8326118937238997e-49
1526	DLC1	OLI	0.288639660254358	5.2070228906708295e-49
1527	TLE4	OLI	0.550845118578412	1.4272012317984001e-47
1528	LGR5	OLI	0.609897061997393	2.9281744128592504e-47
1529	MYO5A	OLI	-0.329123497241073	4.7279640363108205e-47
1530	DSCAML1	OLI	-0.353674015982854	4.82124102465295e-47
1531	ADIPOR2	OLI	-0.371810928636223	8.37166930132605e-47
1532	ENOX1	OLI	0.315623541064607	1.2416363319105e-45
1533	CTNNA2	OLI	-0.724206899826513	1.78556784861534e-43
1534	SLC1A3	OLI	-0.408148459387199	1.82366735449172e-43
1535	CSMD3	OLI	-0.342072911774103	2.11708258716133e-43
1536	LRRFIP2	OLI	-0.399783454071456	2.4520131384712998e-43
1537	PDZD2	OLI	-0.334714830208833	6.16685233724126e-43
1538	SREBF2	OLI	-0.363520885722485	1.93866674941446e-41
1539	ERBB4	OLI	-0.265025312818448	8.57886523261131e-41
1540	SERINC5	OLI	-0.277673837188647	1.8484085775398398e-40
1541	TIAM1	OLI	-0.368311578404226	3.66762455159781e-40
1542	PROX1	OLI	-0.294709047969046	5.5589525745439396e-40
1543	SNX30	OLI	-0.328797990107495	2.33980818988239e-39
1544	GSN	OLI	-0.337369848566549	4.58172648407486e-39
1545	DYSF	OLI	0.273171407093707	1.09067232941823e-38
1546	MTRNR2L12	OLI	0.309973302957271	2.41493255008695e-38
1547	ADARB2	OLI	-0.349755547815468	2.34108257606412e-37
1548	OTUD7A	OLI	0.433855134967818	4.18503476182738e-37
1549	VRK2	OLI	0.327344847859738	2.6541950874702197e-36
1550	GNG7	OLI	-0.468207627929468	6.623857992221349e-36
1551	RFFL	OLI	-0.313825421827504	1.29507101231623e-35
1552	C1GALT1	OLI	-0.272680145204008	2.17808650097658e-35
1553	SYNDIG1	OLI	-0.399197607254682	5.50216171701214e-35
1554	JAK1	OLI	-0.327249982577139	5.65810355653829e-35
1555	ADAM10	OLI	-0.343831062230859	6.135223549126751e-35
1556	NINJ2	OLI	-0.353161924524373	3.70921908313488e-34
1557	MAP4	OLI	-0.415019423618074	4.22405170265648e-34
1558	DDHD1	OLI	-0.293539419392901	7.80223968440519e-34
1559	SGK1	OLI	-0.374496334425167	1.4899704333096099e-33
1560	FOXN2	OLI	-0.273919178752066	1.1732877080146499e-30
1561	NRXN1	OLI	-0.429887184975823	2.9631982397878398e-30
1562	SUMF1	OLI	-0.349056236274919	3.5633505142082594e-30
1563	CTTNBP2	OLI	-0.289741647476288	3.98195574732767e-30
1564	SGCD	OLI	-0.477185293042573	7.550993265575339e-30
1565	PREX2	OLI	-0.404494028255756	8.08253991642762e-29
1566	DENND5A	OLI	-0.282777436341487	9.97045094234413e-29
1567	TECPR2	OLI	-0.264740853511429	3.9138012452391097e-28
1568	PLD5	OLI	-0.429177196307235	5.02413666372688e-28
1569	GATAD2B	OLI	-0.324806481664709	1.9642187076686098e-27
1570	STEAP1B	OLI	0.289217467063891	3.07426887852799e-27
1571	ADAM12	OLI	0.445767336532718	3.73194395275581e-27
1572	NLGN1	OLI	-0.297643951864554	8.15052358228506e-27
1573	STARD13	OLI	-0.267427083112954	1.09858168980618e-26
1574	SLC9A9	OLI	0.354350184331119	4.74603532921876e-26
1575	ITGA2	OLI	0.379439584970907	5.17390145475279e-26
1576	CHD7	OLI	-0.313903497388749	1.13808028220134e-25
1577	TULP4	OLI	-0.286495683567706	2.27393197352598e-25
1578	ZNF365	OLI	0.305032325288995	3.49258849458249e-25
1579	ARHGAP23	OLI	-0.270410005346601	6.60321343961233e-25
1580	SV2B	OLI	0.33054960996769	1.62366159701135e-24
1581	AMER2	OLI	0.375347911677822	1.69349032759919e-24
1582	CDKL1	OLI	0.321599336731367	2.61945001672108e-24
1583	TXNIP	OLI	0.537403546617602	6.38284053474281e-24
1584	PADI2	OLI	-0.287939420969682	6.83677157315749e-23
1585	RAP1A	OLI	-0.286949367134402	4.1959428929418e-22
1586	SH3PXD2B	OLI	0.330770510459861	6.51004740555393e-22
1587	KAT6B	OLI	-0.286670336288325	8.47582887493555e-22
1588	GNAO1	OLI	-0.319311302747178	9.79466570041309e-22
1589	RAB3IP	OLI	-0.271583818475855	2.24629381883451e-21
1590	ANKRD36	OLI	-0.271868657171436	2.84632350699586e-21
1591	DCC	OLI	-0.267240005126849	9.36025570718012e-21
1592	NOVA1	OLI	0.370549145047556	1.9264447283646202e-20
1593	SSBP2	OLI	0.38121858509114	2.14071645926375e-20
1594	KANSL1L	OLI	0.296384444888459	2.1460199815418402e-20
1595	RIN2	OLI	0.381397565320662	2.38089540160324e-20
1596	SRGAP1	OLI	-0.33418506038144	3.62928705867975e-20
1597	PLXDC2	OLI	0.354957437560436	1.55619167418279e-19
1598	ERC2	OLI	0.437934900232907	1.56825265684313e-19
1599	CNTN1	OLI	-0.56326441190926	4.07823331326542e-19
1600	MAP4K3	OLI	0.344475919594312	8.3402102402082e-19
1601	CDH19	OLI	0.324819889887794	1.0910613970202199e-18
1602	SYNE1	OLI	-0.351184502541341	5.51110749736131e-18
1603	FUT9	OLI	-0.342510591203026	6.79513924509871e-18
1604	CDH1	OLI	-0.275167213775894	7.13315166382753e-18
1605	TMEM132B	OLI	-0.363566483007714	1.1828184165649401e-17
1606	SOGA1	OLI	-0.28711808403039	4.08620317395981e-17
1607	APIP	OLI	0.287355148105692	4.98292605288527e-17
1608	KAZN	OLI	-0.277037211167308	5.75679985011024e-17
1609	PARD3	OLI	-0.39892038939107	7.2732714966897e-17
1610	OSBP2	OLI	-0.309479849197036	9.64716485221909e-17
1611	TANC2	OLI	-0.275294572012004	2.54382383348338e-16
1612	CPQ	OLI	0.288274849386682	3.09533478184116e-16
1613	PDZRN4	OLI	-0.297290519033728	6.204736549280969e-16
1614	NT5DC1	OLI	0.313002425009203	1.3273456371102102e-15
1615	ELF2	OLI	0.303956965421433	2.40017183669168e-15
1616	BTBD8	OLI	0.269041600952153	3.47580242002711e-15
1617	RASGEF1B	OLI	0.264625939924658	5.8691921388421705e-15
1618	ANKRD18A	OLI	-0.32369702256098	6.7625462639570305e-15
1619	XKR6	OLI	0.42640457482912	1.1209470372052401e-14
1620	NTRK2	OLI	0.310255521496781	1.89353546323896e-14
1621	DYNC1I2	OLI	0.309238302750765	6.05049528265534e-14
1622	HNRNPDL	OLI	0.277562018120434	2.04359291319297e-13
1623	KCNQ3	OLI	0.335374883782465	9.74878039503461e-13
1624	NRG3	OLI	-0.374499820073957	4.2096047408428293e-11
1625	CHSY3	OLI	-0.267914647001283	3.87719429650808e-10
1626	FAM155A	OLI	-0.279834547366562	7.04645831539632e-10
1627	RNF217	OLI	0.263208511659058	4.6532637732235904e-09
1628	DLGAP1	OLI	-0.326238962504201	6.67745290753588e-08
1629	ZDHHC11B	OLI	-0.286623995532563	7.47388072953294e-08
1630	FGF12	OLI	-0.282944887209079	9.66704117911196e-08
1631	MET	OLI	-0.274623073036302	2.08927190590078e-06
1632	PITPNC1	OPC	0.465847073770762	8.86170125291668e-31
1633	ST6GAL1	OPC	0.808453663311341	7.06668806361021e-29
1634	SNAP25	OPC	0.789260693173302	6.47304752751708e-26
1635	DOCK5	OPC	0.526876792539776	1.3483738129744901e-25
1636	MARCKS	OPC	-0.395829053033625	3.94242663238956e-25
1637	KLRC2	OPC	-0.319308408640585	7.634812231673591e-25
1638	CLASP2	OPC	-0.472485698665791	6.3109148524547e-24
1639	TPST1	OPC	0.743473805952577	1.34582193690877e-23
1640	CHL1	OPC	0.293352664226672	3.1364607315346e-22
1641	THRB	OPC	0.313599744625705	6.845317285234541e-21
1642	SHISA9	OPC	0.591624227770615	4.6591771877222404e-20
1643	SAMD4A	OPC	0.317601230783687	1.24372176947409e-19
1644	RAB3IP	OPC	0.344835762246994	2.11034813000495e-19
1645	PLPP4	OPC	0.618660307024765	1.2073867014113e-16
1646	ARHGEF3	OPC	0.573661143855146	4.96513733486061e-16
1647	GLCCI1	OPC	-0.411341256166811	6.685794066754501e-16
1648	SEM1	OPC	0.339701514982429	1.2487505805765401e-14
1649	PARD3	OPC	0.473206252309836	1.03082649314586e-13
1650	SPOCK1	OPC	0.594722897692274	4.09741709076453e-13
1651	HIVEP2	OPC	0.623532159725517	7.17641738025348e-13
1652	PLAT	OPC	0.523858656071337	8.42552382511482e-13
1653	FERMT1	OPC	-0.501447054973909	9.22491283639338e-13
1654	POLR2J3	OPC	-0.584816856769746	1.4763681512400799e-12
1655	GAD1	OPC	0.631397984218856	1.61073933329969e-12
1656	NCOA1	OPC	0.291309914577909	4.33518179793652e-12
1657	MTSS1	OPC	-0.274255602199025	4.610816239398349e-12
1658	DOCK7	OPC	0.320394098134803	8.5242677495281e-12
1659	TNIK	OPC	0.289914032332703	1.6889781191007098e-11
1660	ROBO2	OPC	-0.527110628448761	2.1845271923066098e-11
1661	MEIS2	OPC	0.453316309875134	2.2347497252505598e-11
1662	SLC24A2	OPC	0.505546920725219	7.244191748641279e-11
1663	SORBS1	OPC	0.488969028996137	7.244191748641279e-11
1664	SHISA6	OPC	0.419205659175545	1.06954043283622e-10
1665	SLF2	OPC	-0.497729186133467	1.74240414056432e-10
1666	TMEM132C	OPC	0.340750357432587	1.96628014246653e-10
1667	TANC1	OPC	0.425336546929758	2.14609123115486e-10
1668	TARBP1	OPC	-0.415691707421301	2.32088564607614e-10
1669	SERINC5	OPC	-0.272796196483451	8.29092384454176e-10
1670	PBX3	OPC	0.545621214897908	1.5271497523675e-09
1671	L3MBTL4	OPC	0.330270521475281	1.5925780634102501e-09
1672	BTBD11	OPC	0.302079895137361	1.91606037405198e-09
1673	USP54	OPC	-0.45239983083822	2.2312666871238e-09
1674	NELL1	OPC	-0.330639778681338	2.6240315841703904e-09
1675	ETV6	OPC	0.493692272871176	3.22135135967667e-09
1676	GNG12	OPC	0.55272086400144	3.4598812244966604e-09
1677	RICTOR	OPC	-0.373325571770813	3.4598812244966604e-09
1678	TRIM2	OPC	-0.452482699258355	4.05637232374791e-09
1679	PDE8B	OPC	0.452173138761347	4.140540035801921e-09
1680	SNCA	OPC	0.44758085292194	5.077592668466661e-09
1681	ENOX1	OPC	0.419875244354116	5.6775677459990705e-09
1682	CNTN5	OPC	-0.395193208526845	5.935651398149641e-09
1683	ZNF385B	OPC	-0.355173570781816	6.6930600037479504e-09
1684	KLRC3	OPC	-0.308916728864036	9.714966963732512e-09
1685	SCN1A	OPC	-0.350338498208583	9.714966963732512e-09
1686	RFX4	OPC	0.343297087029719	2.08985097328195e-08
1687	AFAP1	OPC	0.42869504666821	2.58131841326166e-08
1688	RTN1	OPC	0.384220703613035	2.78150720959813e-08
1689	FNDC3B	OPC	0.321853090542803	3.43795551133028e-08
1690	CNTN6	OPC	-0.624226580637632	5.06623924658583e-08
1691	ZBTB16	OPC	0.264759971351239	6.91159640955838e-08
1692	PEX5L	OPC	0.581194054583755	8.02569939077521e-08
1693	TNS3	OPC	-0.440307986034306	8.24512573745495e-08
1694	STAT3	OPC	0.275586261740314	9.07857852529623e-08
1695	KIAA1211L	OPC	0.457255176656171	9.7086211953977e-08
1696	WLS	OPC	0.425728311148382	1.03769298362695e-07
1697	HERC6	OPC	-0.346332183219517	1.73929714968391e-07
1698	KCNQ3	OPC	0.506913087437315	2.54101610260327e-07
1699	MPP6	OPC	0.286242694200238	4.67507011755598e-07
1700	STK32B	OPC	0.302200258018525	5.10535190894285e-07
1701	SDK1	OPC	0.393701923788897	6.91726251830404e-07
1702	SLIT1	OPC	-0.277328330538016	7.91677595325268e-07
1703	SFMBT2	OPC	0.439634661579086	8.11498377599633e-07
1704	FOXP1	OPC	0.349610738461659	8.30796316865825e-07
1705	GPNMB	OPC	0.368799445746775	8.44125019201909e-07
1706	WNK2	OPC	-0.317744355221019	1.00216718891171e-06
1707	UBASH3B	OPC	0.32719347403975	1.31961452161972e-06
1708	ARRDC4	OPC	0.58908007249602	1.87962139386977e-06
1709	SMARCC1	OPC	-0.408305880071298	2.12695157118869e-06
1710	CCDC146	OPC	0.397074539767798	3.04572421304826e-06
1711	KIAA1958	OPC	0.446837476682686	6.73351663214394e-06
1712	TMEM163	OPC	-0.267344861748797	7.01268885451724e-06
1713	EPHA5	OPC	0.384069904331995	7.1077160431947e-06
1714	ZBTB7C	OPC	0.317969393674629	9.52791193531333e-06
1715	MATN2	OPC	0.366793520327763	1.07464391183765e-05
1716	THSD7A	OPC	-0.468464239753097	1.2025071879674e-05
1717	CCNH	OPC	0.42345612563088	1.37435194528744e-05
1718	SUMF1	OPC	-0.321245751284621	1.39311799918027e-05
1719	CHKA	OPC	-0.369649584788512	1.93281344318607e-05
1720	DDX60	OPC	-0.340862927447969	2.08197292386211e-05
1721	SGK1	OPC	-0.412782285710598	2.10028547984331e-05
1722	DENND5A	OPC	-0.331336700948052	2.32571644614564e-05
1723	PIP4K2A	OPC	0.323214553903923	3.32487737933136e-05
1724	PIK3R3	OPC	-0.442177380916257	3.7641390482898e-05
1725	CDKL1	OPC	0.38934998643647	3.95876990521791e-05
1726	GTF2I	OPC	-0.299049463746709	3.95876990521791e-05
1727	SEMA3E	OPC	0.31289624714205	3.95878946991085e-05
1728	ATF7IP	OPC	-0.371677251978804	4.07288912713572e-05
1729	GRIK3	OPC	0.406122977074332	4.26359096539511e-05
1730	GNG7	OPC	0.264101957068544	4.87933427246657e-05
1731	CRIM1	OPC	0.295407520035988	5.90253674306042e-05
1732	TNK2	OPC	-0.36490124684817	6.02174158248854e-05
1733	MAP2K4	OPC	0.380985865322488	6.33531631966974e-05
1734	ZNF365	OPC	0.302679062104413	6.47677558917893e-05
1735	NPAS2	OPC	0.37765279782275	6.72064901467388e-05
1736	UNC5D	OPC	0.322146628540828	6.95570568243279e-05
1737	ARSB	OPC	-0.335349817225534	7.06598075319067e-05
1738	PMP2	OPC	0.295884903799002	7.62185319143365e-05
1739	SREK1	OPC	-0.306026274649897	7.98852054059992e-05
1740	NKAIN4	OPC	-0.307477232563041	8.56323092598752e-05
1741	SNX29	OPC	-0.359044073000724	8.64002293378414e-05
1742	LIMD1	OPC	-0.294881120707666	9.59152757479808e-05
1743	PPP3CA	OPC	0.274518681307431	9.62397530996655e-05
1744	NRIP1	OPC	0.351164551084813	0.0001058654998824
1745	BBX	OPC	0.400364040138109	0.0001109768470949
1746	CBFB	OPC	0.268700219208023	0.0001111427822981
1747	SRSF11	OPC	-0.349762944042892	0.0001119671677436
1748	ELF2	OPC	0.286740608583363	0.000121567647965
1749	RNF175	OPC	0.409123912271154	0.0001427205957825
1750	SASH1	OPC	-0.291050936712062	0.0001453589369391
1751	EPAS1	OPC	0.320181921122908	0.0001514710869394
1752	NHSL1	OPC	-0.272764876659968	0.0001571596212084
1753	PCGF5	OPC	0.374847653839638	0.0001697553490989
1754	ARHGAP31	OPC	0.30555038486302	0.0001832340602345
1755	SSBP2	OPC	0.351415156551199	0.0002015584643559
1756	KIAA1217	OPC	0.3366658841797	0.0002231809357706
1757	GPC5	OPC	-0.317278734802393	0.0002664721793318
1758	SLC22A23	OPC	0.290897953638378	0.0002664721793318
1759	CCND1	OPC	0.379352409975311	0.0002757580301298
1760	SLC38A1	OPC	0.29153305261499	0.0002885874169117
1761	B4GALT5	OPC	0.30158286810505	0.0002971683798132
1762	BCAT1	OPC	0.282289872060726	0.0003110237122622
1763	CCSER1	OPC	0.390273225088926	0.0003398015572094
1764	LDLRAD4	OPC	-0.317425450273853	0.0003485277962426
1765	KIF3A	OPC	-0.283555357644502	0.0003593160762391
1766	SLC6A1	OPC	-0.330203284741185	0.0003593160762391
1767	BAALC	OPC	0.343223053144039	0.0003727115931505
1768	STK33	OPC	-0.266471049818863	0.0004500090482058
1769	CTNNA1	OPC	0.3098575089564	0.0004829592740856
1770	SOGA1	OPC	-0.37645632843364	0.0004890881343484
1771	ARL17B	OPC	-0.403167618836652	0.0004903889046607
1772	UBE2D3	OPC	0.294698881399651	0.0005287913781746
1773	ADAM19	OPC	0.322783316344787	0.0005515843951202
1774	ME1	OPC	0.325439642038473	0.0005662604180747
1775	RBMS1	OPC	0.350549861108442	0.0006052062701949
1776	TMOD2	OPC	0.368851635691366	0.0006090818558541
1777	INPP4B	OPC	0.369267792231886	0.0006360869215079
1778	GABRB1	OPC	0.292503083201444	0.0006449053793608
1779	PDE3A	OPC	0.265661157303934	0.000730357797615
1780	ZBTB37	OPC	0.311097567166501	0.000730357797615
1781	RASA3	OPC	0.436051141726096	0.0007409882538279
1782	P2RX7	OPC	-0.273837005187589	0.0007553548362897
1783	PARP8	OPC	0.364712146744547	0.0007619704960502
1784	ADGRV1	OPC	-0.439308774138324	0.0009246625295692
1785	DGKH	OPC	0.290745950721196	0.0009566506419039
1786	CAMK2D	OPC	0.264150483086733	0.0009833514988332
1787	SCMH1	OPC	0.27968274826266	0.0010428079985369
1788	CREM	OPC	-0.299180379542325	0.0010554469698819
1789	CTDSP2	OPC	0.272856928392579	0.0010783241249181
1790	DCHS2	OPC	-0.275127666394953	0.0010923005916795
1791	GPSM2	OPC	-0.281615397372096	0.0011250480393042
1792	CACNB2	OPC	-0.286909740043464	0.0011476103164277
1793	LMBR1	OPC	0.279316474646547	0.0011674737522495
1794	SMG6	OPC	-0.270657557262682	0.001373140111165
1795	ARID5B	OPC	0.32556854908098	0.0014233620001581
1796	SIRT2	OPC	-0.275540133816404	0.001426498047766
1797	ZER1	OPC	-0.340835847980867	0.0014300857168313
1798	TXNIP	OPC	0.315758524395831	0.001436409875667
1799	ZHX2	OPC	0.333448155214639	0.0014766799226644
1800	ADAMTS6	OPC	-0.342518294979618	0.0016483734808802
1801	PER3	OPC	-0.266560022898056	0.0018308641640542
1802	ANO3	OPC	-0.380007329037674	0.0019180850805294
1803	PACS1	OPC	0.333411212442424	0.0019844806449608
1804	MBNL1	OPC	0.315583797172234	0.0020688239735652
1805	SPATS2L	OPC	0.268057985341833	0.0020780575455498
1806	PTH2R	OPC	-0.392347432356775	0.0020790126192371
1807	ANKRD18A	OPC	-0.360238712180446	0.0022366506803633
1808	CTBP2	OPC	0.304634367026375	0.0022820089216329
1809	TIAM1	OPC	0.325688229070721	0.0022866973697069
1810	CMTM8	OPC	0.428825406255194	0.0023932656144349
1811	DDAH1	OPC	0.333752289823423	0.002658195612656
1812	RANBP17	OPC	0.330889329371366	0.0029285882186379
1813	WWP1	OPC	0.291047604309056	0.0030618269165142
1814	MTRNR2L8	OPC	-0.440039622018443	0.003145488589355
1815	ETV1	OPC	-0.323359783860172	0.0031516962582344
1816	STOX2	OPC	-0.316180771206839	0.0032148387605047
1817	PRICKLE2	OPC	0.278319874611248	0.0038123169963566
1818	GALNT10	OPC	-0.282264426437495	0.0039755668964669
1819	ATXN10	OPC	0.329766259064146	0.0039979819603541
1820	FREM2	OPC	-0.499321938014737	0.004323205159138
1821	CALCRL	OPC	-0.300316666703512	0.0043246230981051
1822	ZNF276	OPC	-0.285022415954311	0.0045920247510436
1823	VAT1L	OPC	0.297329073239581	0.0049156926032162
1824	DPF3	OPC	-0.274829518245983	0.0051346141670979
1825	USP43	OPC	-0.263396973814094	0.0053166110627344
1826	GLIS3	OPC	0.277429158794021	0.0056366740661528
1827	LUC7L	OPC	-0.283256506093236	0.005670253358647
1828	CNN3	OPC	0.282856670939656	0.0057017323142942
1829	GABRB2	OPC	0.319012769376152	0.0063431101452382
1830	FRMD4B	OPC	-0.266279617030262	0.0070439046702182
1831	ANKRD12	OPC	0.2911096491426	0.0070639045131725
1832	ARHGAP10	OPC	0.292304981291289	0.007067175290431
1833	GALNT2	OPC	0.287888563848218	0.0072320379804777
1834	SHPRH	OPC	0.301207869171858	0.0072690052438019
1835	PPP4R4	OPC	0.274575527457924	0.0073694267991443
1836	ZNF608	OPC	0.274443893641113	0.0075077978867901
1837	GDPD1	OPC	-0.264449003225187	0.0078092613951241
1838	GUCY1A2	OPC	0.28559423651446	0.0079562939952589
1839	PTPRS	OPC	-0.294660118901974	0.0085080423061677
1840	SH3PXD2B	OPC	0.32630877520455	0.008898028805635
1841	GAB1	OPC	0.273036269263348	0.0095569984346079
1842	MTRNR2L8	END	-1.03556471563126	2.05468621169633e-51
1843	ARHGAP26	END	0.680338944533712	1.4256266786018202e-45
1844	FKBP5	END	0.564273201690105	3.96306644475951e-45
1845	ADAMTS9	END	1.19513476909325	2.9193335742378397e-43
1846	SVIL	END	0.828066319852187	5.5300244432954295e-42
1847	TNFRSF6B	END	3.64884909935123	1.27736260585198e-41
1848	CEBPD	END	0.293685453542817	1.89945893655886e-39
1849	BAG3	END	1.0085094033018	1.2070190190904998e-35
1850	RBMS1	END	0.766560994115151	9.61644706504025e-34
1851	ATP11A	END	0.618905762500287	2.30174256285018e-32
1852	YBX3	END	0.825852365976289	5.3447234239515105e-31
1853	ANO2	END	0.70803497998153	7.671936594666721e-31
1854	CD59	END	0.959122244049789	1.4419327262187299e-30
1855	SLCO1A2	END	-1.95730387322153	2.4787258730132e-30
1856	UPP1	END	1.63087298312969	2.6254922371274098e-30
1857	NAMPT	END	0.84262516985368	9.66698983637121e-28
1858	MCTP1	END	1.27079015956936	1.39379841051075e-27
1859	HSPH1	END	1.44110016766906	1.72128798336557e-27
1860	CMIP	END	1.71356213711476	1.10135797953763e-25
1861	IL32	END	0.847696680232639	2.2116418033285e-25
1862	ABCG2	END	-1.26154999670954	3.4478907982361e-25
1863	LAMA3	END	-0.690658290856055	3.69306690818808e-25
1864	CP	END	0.400933005444172	5.2941637425541e-25
1865	SLC16A14	END	-1.70878762667504	7.58188747041659e-25
1866	SLC26A2	END	1.6290656884408	2.53797079433894e-24
1867	OSMR	END	1.77730556966377	4.00479747281798e-24
1868	RELL1	END	0.564035850607155	4.10489132610648e-24
1869	SLC39A10	END	-1.15475328522512	4.15027844384971e-24
1870	SOCS3	END	0.533917206053062	1.35519096726366e-23
1871	PNP	END	1.86162458444708	1.58248831665435e-23
1872	SSH1	END	0.951840744128496	1.7558777308648902e-23
1873	IL4R	END	1.54192565178026	1.75648341333615e-23
1874	CPNE8	END	0.676269148945233	1.80396050543288e-23
1875	HIPK3	END	0.593891022873684	1.8305857634998702e-23
1876	ELL2	END	1.69568834366688	2.5817223279684602e-23
1877	ATP9A	END	-0.72061444449051	3.35958370204012e-23
1878	SERPINH1	END	0.409028631175076	7.489423152227481e-23
1879	CD93	END	1.91172305788645	2.76980188125105e-22
1880	DNAJA1	END	0.889644047643472	7.33780853824283e-22
1881	ETS2	END	1.43299642670271	1.12617819618523e-21
1882	KCTD8	END	1.11184266697802	4.1070981283677e-21
1883	MT2A	END	0.410574867029858	6.99372001036666e-21
1884	NR1D2	END	-1.30615269307373	2.98352349796246e-20
1885	FRY	END	-1.58518282483672	4.47383990118089e-19
1886	TM4SF1	END	1.10282721177484	5.71368533684087e-19
1887	EML1	END	-0.705842919492138	5.96864773570137e-19
1888	FOXN3	END	-0.671085771639586	7.50135116374121e-19
1889	FNDC3B	END	0.534446346241843	7.565019210820961e-19
1890	TFRC	END	-0.959624237445743	8.84953183107804e-19
1891	KDM7A	END	-0.978836872370721	1.03222378402825e-18
1892	SLC6A1	END	-0.444362517252899	1.3945741442205299e-18
1893	SUSD6	END	1.27447307098577	3.3169326928092698e-18
1894	SLC4A7	END	1.31395508434257	5.398758447112869e-18
1895	GPR85	END	-1.08964510869009	1.40201252210544e-17
1896	ST6GALNAC3	END	0.406955953439873	2.00183083230175e-17
1897	ARRDC3	END	1.39779095096404	2.28301259971462e-17
1898	NCALD	END	-1.29768100188008	3.02531704129588e-17
1899	B4GALT5	END	1.20296415741425	7.57015523433774e-17
1900	EFR3B	END	-0.419226927514575	9.01558766387038e-17
1901	INPP5D	END	-0.455927060199885	9.351288975473511e-17
1902	CHORDC1	END	1.02442070729728	1.32101064391296e-16
1903	UBE2D3	END	0.360669747423856	1.49297970228819e-16
1904	SMAD6	END	-0.405026381965595	1.82680891432848e-16
1905	RALGAPA2	END	0.977383653169301	4.81037804610852e-16
1906	STK3	END	0.668945536616157	6.02949843517882e-16
1907	APCDD1	END	-0.972786709211483	1.0680581749963201e-15
1908	UBASH3B	END	1.08456552798989	1.1121915578326101e-15
1909	ITIH5	END	-1.54436866302082	2.1730245238772103e-15
1910	SMARCA2	END	-0.435048038744993	2.51783023819873e-15
1911	MAML3	END	-1.93493353787586	2.99830252032019e-15
1912	SPTAN1	END	-0.386345177019479	3.276084376188e-15
1913	ASAP1	END	0.327291953353219	4.0833939383657606e-15
1914	ASRGL1	END	1.45925045723337	5.5155285392854405e-15
1915	WARS	END	0.65083731887905	1.19715601606334e-14
1916	KLF12	END	-0.50400780694998	1.2733088615756101e-14
1917	FOXQ1	END	-0.419570739734365	2.7746879182126402e-14
1918	MFSD2A	END	-0.566312507977862	2.81207987466068e-14
1919	PHF21A	END	1.05288195026099	3.75363288830075e-14
1920	HSPA8	END	0.456715760546089	3.79035002235586e-14
1921	DNAJB1	END	0.528327590902749	4.0323126126174305e-14
1922	CCND3	END	-1.29924707028162	6.21755179950507e-14
1923	SNED1	END	-0.693622534422168	7.60493274649385e-14
1924	NET1	END	-0.659052344603425	7.92522466967934e-14
1925	KCTD12	END	1.33461263812774	8.163822803827091e-14
1926	ITGA2	END	1.00376201572205	8.72062996353877e-14
1927	TGM2	END	0.947790121601021	8.72062996353877e-14
1928	SEMA6B	END	1.35792727438182	9.26106718994655e-14
1929	PPP3CA	END	0.518538605002739	9.3548412189226e-14
1930	TRIM22	END	0.27424917975064	1.18646120079225e-13
1931	ABCB1	END	-0.407906015129926	1.41534760504711e-13
1932	NFKBIZ	END	1.04132576092483	1.71241961394209e-13
1933	NPAS2	END	0.754393881273423	2.50337784958745e-13
1934	NFIL3	END	1.16578148566488	2.89682390029069e-13
1935	AFF3	END	0.83141968985189	3.08262378841862e-13
1936	LRRC8C	END	-0.742417751457782	3.44239757330076e-13
1937	ABLIM1	END	-0.726673568523672	3.46911502184832e-13
1938	ATP1B3	END	-0.633737297353214	4.013472951082e-13
1939	CFH	END	0.364604271684456	7.02151955170587e-13
1940	SLCO4A1	END	0.601919424663819	8.16541779479236e-13
1941	ELOVL7	END	0.365771926937036	1.3510832906375599e-12
1942	PAPSS2	END	0.493408219746676	1.70451414924301e-12
1943	KIAA1109	END	-0.522096346315143	1.7442614256165998e-12
1944	GPCPD1	END	-1.34611353329247	1.78303967473371e-12
1945	CAMK2D	END	1.13894669492539	2.0160751955741597e-12
1946	PER3	END	-0.554539011361224	2.81365643646513e-12
1947	TNFAIP8	END	0.337802867166685	3.05200811532742e-12
1948	ATP1A1	END	1.11788115848637	3.2434314715153297e-12
1949	SKIL	END	-0.590234847651306	3.33228225471475e-12
1950	PROM1	END	-1.30343545673381	4.36693779356321e-12
1951	MTRNR2L1	END	1.51211163339221	4.3933721037528396e-12
1952	PTPRB	END	-0.505443041183582	4.52480842357755e-12
1953	CDKN1A	END	0.960896278148981	4.7305454578658794e-12
1954	PALM2-AKAP2	END	0.366862788242349	4.7305454578658794e-12
1955	CASP4	END	1.22578268008744	4.99300964055975e-12
1956	PAPOLA	END	0.720870779383139	4.99300964055975e-12
1957	ITGAV	END	0.818418833376654	5.187050095252669e-12
1958	SPOCK2	END	-0.649340430141216	5.22867995256231e-12
1959	RCAN1	END	1.35145684475199	6.09686207129895e-12
1960	COL4A1	END	0.394891564558993	7.39406119778293e-12
1961	BBS9	END	-0.370392836375103	1.1186294230009299e-11
1962	TIPARP	END	0.428459186824799	1.1677014359087e-11
1963	CNKSR3	END	0.286907964779346	1.4872465349030298e-11
1964	IL6ST	END	0.447041174999057	1.58420619928589e-11
1965	ETV6	END	0.418785222311639	1.6657331935660297e-11
1966	SNAP23	END	0.578040724743324	1.69155236065809e-11
1967	APP	END	0.374068901808473	1.8091974541813897e-11
1968	STAT3	END	0.318096906113894	2.0641158178785398e-11
1969	NFKB1	END	0.933517627068424	2.28520580716674e-11
1970	BCAS3	END	-0.780544679863326	2.47158160603474e-11
1971	ENTPD1	END	-1.15521859224845	2.8059148347702298e-11
1972	SPECC1	END	-1.3190008346553	2.8273770106842498e-11
1973	HDAC4	END	1.27606727162491	2.92864742481608e-11
1974	NAP1L1	END	0.602648766801138	2.96330398998672e-11
1975	HEG1	END	-0.357080990439828	3.0509955876554597e-11
1976	A2M	END	-0.934475573471061	3.13298908568081e-11
1977	ADAMTS1	END	0.334334763384316	3.40651207757422e-11
1978	PIK3C2B	END	0.655383561459798	3.60520040020891e-11
1979	ANXA2	END	1.15679517348091	4.0147730266779797e-11
1980	ARHGAP18	END	-1.28954425008931	4.6867441987496795e-11
1981	EDN3	END	-0.374782335646194	5.961289165647549e-11
1982	MYLK	END	-0.375789680766572	6.856763059813e-11
1983	PPM1H	END	-1.06246519396817	9.439291921154239e-11
1984	DUSP5	END	1.03990306131166	1.26039774168152e-10
1985	ZNF366	END	-1.04051752102799	1.54806569306795e-10
1986	GTF2I	END	-0.309808192182984	1.70697418158979e-10
1987	UNC5B	END	-0.818450111483259	1.86990778172785e-10
1988	BCL6	END	1.04871869287761	2.08275849529259e-10
1989	ALPL	END	-0.39552018259055	2.1562100430214402e-10
1990	SLC6A6	END	-0.58332006329467	2.36159193786271e-10
1991	SESTD1	END	0.404191085567328	2.36960095538054e-10
1992	PALD1	END	-0.607935275575933	2.52936549105508e-10
1993	ZNF423	END	-0.497770096810934	2.84584830348391e-10
1994	ESYT2	END	-0.317386045976365	3.13246232201769e-10
1995	ZNF385B	END	-1.57764358215038	3.2865177344817303e-10
1996	PLOD2	END	1.51194598175153	4.07439787337836e-10
1997	SUMF1	END	-1.08769295837878	4.18054724681767e-10
1998	TCP1	END	0.86255788154986	4.37639811201109e-10
[truncated: 4,542 more rows]
